# Supplementary material for: Solving the clustered traveling salesman problem via traveling salesman problem methods
Source: PeerJ Comput Sci. 2022 Jun 13;8:e972. doi: 10.7717/peerj-cs.972 (PMC9202618; doi:10.7717/peerj-cs.972)
Supplement: Supplemental Information 1 [file peerj-cs-08-972-s001.tgz]

Archive with 591 entries (578 files):
- CLKH-1.0
- CLKH-1.0/C-TOURS
- CLKH-1.0/GTSPLIB
- CLKH-1.0/LKH-2.0.7
- CLKH-1.0/Makefile
- CLKH-1.0/PI_FILES
- CLKH-1.0/README
- CLKH-1.0/runCLKH
- CLKH-1.0/runCLKH_EXP
- CLKH-1.0/runLarge
- CLKH-1.0/runSmall
- CLKH-1.0/runVeryLarge
- CLKH-1.0/SRC
- CLKH-1.0/TMP
- CLKH-1.0/SRC/.DS_Store
- CLKH-1.0/SRC/CLKH_CHECKmain.c
- CLKH-1.0/SRC/CLKH_EXPmain.c
- CLKH-1.0/SRC/CLKHmain.c
- CLKH-1.0/SRC/Distance.c
- CLKH-1.0/SRC/Distance_SPECIAL.c
- CLKH-1.0/SRC/eprintf.c
- CLKH-1.0/SRC/fscanint.c
- CLKH-1.0/SRC/GetTime.c
- CLKH-1.0/SRC/INCLUDE
- CLKH-1.0/SRC/IsCandidate.c
- CLKH-1.0/SRC/Makefile
- CLKH-1.0/SRC/OBJ
- CLKH-1.0/SRC/PostOptimize.c
- CLKH-1.0/SRC/printff.c
- CLKH-1.0/SRC/PrintParameters.c
- CLKH-1.0/SRC/Random.c
- CLKH-1.0/SRC/ReadLine.c
- CLKH-1.0/SRC/ReadParameters.c
- CLKH-1.0/SRC/ReadPenalties.c
- CLKH-1.0/SRC/ReadProblem.c
- CLKH-1.0/SRC/SolveCTSP.c
- CLKH-1.0/SRC/SolveTSP.c
- CLKH-1.0/SRC/Statistics.c
- CLKH-1.0/SRC/WriteTour.c
- CLKH-1.0/SRC/INCLUDE/GainType.h
- CLKH-1.0/SRC/INCLUDE/LKH.h
- CLKH-1.0/PI_FILES/100C10k.0.pi
- CLKH-1.0/PI_FILES/107ali535.pi
- CLKH-1.0/PI_FILES/107att532.pi
- CLKH-1.0/PI_FILES/107si535.pi
- CLKH-1.0/PI_FILES/10att48.pi
- CLKH-1.0/PI_FILES/10C1k.0.pi
- CLKH-1.0/PI_FILES/10C1k.1.pi
- CLKH-1.0/PI_FILES/10gil262.pi
- CLKH-1.0/PI_FILES/10gr48.pi
- CLKH-1.0/PI_FILES/10hk48.pi
- CLKH-1.0/PI_FILES/10lin318.pi
- CLKH-1.0/PI_FILES/113pa561.pi
- CLKH-1.0/PI_FILES/115rat575.pi
- CLKH-1.0/PI_FILES/115u574.pi
- CLKH-1.0/PI_FILES/1183rl5915.pi
- CLKH-1.0/PI_FILES/1187rl5934.pi
- CLKH-1.0/PI_FILES/11berlin52.pi
- CLKH-1.0/PI_FILES/11eil51.pi
- CLKH-1.0/PI_FILES/12brazil58.pi
- CLKH-1.0/PI_FILES/131p654.pi
- CLKH-1.0/PI_FILES/132d657.pi
- CLKH-1.0/PI_FILES/134gr666.pi
- CLKH-1.0/PI_FILES/14202ch71009.pi
- CLKH-1.0/PI_FILES/145u724.pi
- CLKH-1.0/PI_FILES/1480pla7397.pi
- CLKH-1.0/PI_FILES/14st70.pi
- CLKH-1.0/PI_FILES/157rat783.pi
- CLKH-1.0/PI_FILES/16eil76.pi
- CLKH-1.0/PI_FILES/16pr76.pi
- CLKH-1.0/PI_FILES/17180pla85900.pi
- CLKH-1.0/PI_FILES/1lin318.pi
- CLKH-1.0/PI_FILES/2000C10k.0.pi
- CLKH-1.0/PI_FILES/2000E10k.0.pi
- CLKH-1.0/PI_FILES/200C1k.0.pi
- CLKH-1.0/PI_FILES/200dsj1000.pi
- CLKH-1.0/PI_FILES/200E1k.0.pi
- CLKH-1.0/PI_FILES/201pr1002.pi
- CLKH-1.0/PI_FILES/207si1032.pi
- CLKH-1.0/PI_FILES/20gr96.pi
- CLKH-1.0/PI_FILES/20kroA100.pi
- CLKH-1.0/PI_FILES/20kroB100.pi
- CLKH-1.0/PI_FILES/20kroC100.pi
- CLKH-1.0/PI_FILES/20kroD100.pi
- CLKH-1.0/PI_FILES/20kroE100.pi
- CLKH-1.0/PI_FILES/20rat99.pi
- CLKH-1.0/PI_FILES/20rd100.pi
- CLKH-1.0/PI_FILES/212u1060.pi
- CLKH-1.0/PI_FILES/217vm1084.pi
- CLKH-1.0/PI_FILES/21eil101.pi
- CLKH-1.0/PI_FILES/21lin105.pi
- CLKH-1.0/PI_FILES/22pr107.pi
- CLKH-1.0/PI_FILES/235pcb1173.pi
- CLKH-1.0/PI_FILES/2370rl11849.pi
- CLKH-1.0/PI_FILES/24gr120.pi
- CLKH-1.0/PI_FILES/259d1291.pi
- CLKH-1.0/PI_FILES/25pr124.pi
- CLKH-1.0/PI_FILES/261rl1304.pi
- CLKH-1.0/PI_FILES/265rl1323.pi
- CLKH-1.0/PI_FILES/26bier127.pi
- CLKH-1.0/PI_FILES/26ch130.pi
- CLKH-1.0/PI_FILES/2702usa13509.pi
- CLKH-1.0/PI_FILES/276nrw1379.pi
- CLKH-1.0/PI_FILES/280fl1400.pi
- CLKH-1.0/PI_FILES/2811brd14051.pi
- CLKH-1.0/PI_FILES/287u1432.pi
- CLKH-1.0/PI_FILES/28gr137.pi
- CLKH-1.0/PI_FILES/28pr136.pi
- CLKH-1.0/PI_FILES/29pr144.pi
- CLKH-1.0/PI_FILES/3023d15112.pi
- CLKH-1.0/PI_FILES/30ch150.pi
- CLKH-1.0/PI_FILES/30kroA150.pi
- CLKH-1.0/PI_FILES/30kroB150.pi
- CLKH-1.0/PI_FILES/316C31k.0.pi
- CLKH-1.0/PI_FILES/316fl1577.pi
- CLKH-1.0/PI_FILES/318lin318.pi
- CLKH-1.0/PI_FILES/31C3k.0.pi
- CLKH-1.0/PI_FILES/31pr152.pi
- CLKH-1.0/PI_FILES/32u159.pi
- CLKH-1.0/PI_FILES/331d1655.pi
- CLKH-1.0/PI_FILES/350vm1748.pi
- CLKH-1.0/PI_FILES/35si175.pi
- CLKH-1.0/PI_FILES/364u1817.pi
- CLKH-1.0/PI_FILES/36brg180.pi
- CLKH-1.0/PI_FILES/3703d18512.pi
- CLKH-1.0/PI_FILES/378rl1889.pi
- CLKH-1.0/PI_FILES/39rat195.pi
- CLKH-1.0/PI_FILES/3burma14.pi
- CLKH-1.0/PI_FILES/40d198.pi
- CLKH-1.0/PI_FILES/40kroa200.pi
- CLKH-1.0/PI_FILES/40krob200.pi
- CLKH-1.0/PI_FILES/41gr202.pi
- CLKH-1.0/PI_FILES/421d2103.pi
- CLKH-1.0/PI_FILES/431u2152.pi
- CLKH-1.0/PI_FILES/45ts225.pi
- CLKH-1.0/PI_FILES/45tsp225.pi
- CLKH-1.0/PI_FILES/464u2319.pi
- CLKH-1.0/PI_FILES/46gr229.pi
- CLKH-1.0/PI_FILES/46pr226.pi
- CLKH-1.0/PI_FILES/479pr2392.pi
- CLKH-1.0/PI_FILES/4996sw24978.pi
- CLKH-1.0/PI_FILES/49usa1097.pi
- CLKH-1.0/PI_FILES/4br17.pi
- CLKH-1.0/PI_FILES/4gr17.pi
- CLKH-1.0/PI_FILES/4ulysses16.pi
- CLKH-1.0/PI_FILES/50gil262.pi
- CLKH-1.0/PI_FILES/50pcb442.pi
- CLKH-1.0/PI_FILES/53gil262.pi
- CLKH-1.0/PI_FILES/53pr264.pi
- CLKH-1.0/PI_FILES/56a280.pi
- CLKH-1.0/PI_FILES/5gr21.pi
- CLKH-1.0/PI_FILES/5gr24.pi
- CLKH-1.0/PI_FILES/5ulysses22.pi
- CLKH-1.0/PI_FILES/608pcb3038.pi
- CLKH-1.0/PI_FILES/60pr299.pi
- CLKH-1.0/PI_FILES/6325C31k.0.pi
- CLKH-1.0/PI_FILES/6325E31k.0.pi
- CLKH-1.0/PI_FILES/633C3k.0.pi
- CLKH-1.0/PI_FILES/633E3k.0.pi
- CLKH-1.0/PI_FILES/64lin318.pi
- CLKH-1.0/PI_FILES/65rbg323.pi
- CLKH-1.0/PI_FILES/6762pla33810.pi
- CLKH-1.0/PI_FILES/6bayg29.pi
- CLKH-1.0/PI_FILES/6bays29.pi
- CLKH-1.0/PI_FILES/6fri26.pi
- CLKH-1.0/PI_FILES/72rbg358.pi
- CLKH-1.0/PI_FILES/759fl3795.pi
- CLKH-1.0/PI_FILES/7ftv33.pi
- CLKH-1.0/PI_FILES/80rd400.pi
- CLKH-1.0/PI_FILES/81rbg403.pi
- CLKH-1.0/PI_FILES/84fl417.pi
- CLKH-1.0/PI_FILES/87gr431.pi
- CLKH-1.0/PI_FILES/88pr439.pi
- CLKH-1.0/PI_FILES/893fnl4461.pi
- CLKH-1.0/PI_FILES/89pcb442.pi
- CLKH-1.0/PI_FILES/89rbg443.pi
- CLKH-1.0/PI_FILES/8ftv35.pi
- CLKH-1.0/PI_FILES/8ftv38.pi
- CLKH-1.0/PI_FILES/99d493.pi
- CLKH-1.0/PI_FILES/9dantzig42.pi
- CLKH-1.0/LKH-2.0.7/.DS_Store
- CLKH-1.0/LKH-2.0.7/DOC
- CLKH-1.0/LKH-2.0.7/Makefile
- CLKH-1.0/LKH-2.0.7/pr2392.par
- CLKH-1.0/LKH-2.0.7/pr2392.tsp
- CLKH-1.0/LKH-2.0.7/README
- CLKH-1.0/LKH-2.0.7/SRC
- CLKH-1.0/LKH-2.0.7/SRC/Activate.c
- CLKH-1.0/LKH-2.0.7/SRC/AddCandidate.c
- CLKH-1.0/LKH-2.0.7/SRC/AddExtraCandidates.c
- CLKH-1.0/LKH-2.0.7/SRC/AddTourCandidates.c
- CLKH-1.0/LKH-2.0.7/SRC/AdjustCandidateSet.c
- CLKH-1.0/LKH-2.0.7/SRC/AllocateStructures.c
- CLKH-1.0/LKH-2.0.7/SRC/Ascent.c
- CLKH-1.0/LKH-2.0.7/SRC/Best2OptMove.c
- CLKH-1.0/LKH-2.0.7/SRC/Best3OptMove.c
- CLKH-1.0/LKH-2.0.7/SRC/Best4OptMove.c
- CLKH-1.0/LKH-2.0.7/SRC/Best5OptMove.c
- CLKH-1.0/LKH-2.0.7/SRC/BestKOptMove.c
- CLKH-1.0/LKH-2.0.7/SRC/Between.c
- CLKH-1.0/LKH-2.0.7/SRC/Between_SL.c
- CLKH-1.0/LKH-2.0.7/SRC/Between_SSL.c
- CLKH-1.0/LKH-2.0.7/SRC/BridgeGain.c
- CLKH-1.0/LKH-2.0.7/SRC/BuildKDTree.c
- CLKH-1.0/LKH-2.0.7/SRC/C.c
- CLKH-1.0/LKH-2.0.7/SRC/CandidateReport.c
- CLKH-1.0/LKH-2.0.7/SRC/ChooseInitialTour.c
- CLKH-1.0/LKH-2.0.7/SRC/Connect.c
- CLKH-1.0/LKH-2.0.7/SRC/CreateCandidateSet.c
- CLKH-1.0/LKH-2.0.7/SRC/CreateDelaunayCandidateSet.c
- CLKH-1.0/LKH-2.0.7/SRC/CreateQuadrantCandidateSet.c
- CLKH-1.0/LKH-2.0.7/SRC/Delaunay.c
- CLKH-1.0/LKH-2.0.7/SRC/Distance.c
- CLKH-1.0/LKH-2.0.7/SRC/Distance_SPECIAL.c
- CLKH-1.0/LKH-2.0.7/SRC/eprintf.c
- CLKH-1.0/LKH-2.0.7/SRC/ERXT.c
- CLKH-1.0/LKH-2.0.7/SRC/Excludable.c
- CLKH-1.0/LKH-2.0.7/SRC/Exclude.c
- CLKH-1.0/LKH-2.0.7/SRC/FindTour.c
- CLKH-1.0/LKH-2.0.7/SRC/Flip.c
- CLKH-1.0/LKH-2.0.7/SRC/Flip_SL.c
- CLKH-1.0/LKH-2.0.7/SRC/Flip_SSL.c
- CLKH-1.0/LKH-2.0.7/SRC/Forbidden.c
- CLKH-1.0/LKH-2.0.7/SRC/FreeStructures.c
- CLKH-1.0/LKH-2.0.7/SRC/fscanint.c
- CLKH-1.0/LKH-2.0.7/SRC/Gain23.c
- CLKH-1.0/LKH-2.0.7/SRC/GenerateCandidates.c
- CLKH-1.0/LKH-2.0.7/SRC/Genetic.c
- CLKH-1.0/LKH-2.0.7/SRC/GeoConversion.c
- CLKH-1.0/LKH-2.0.7/SRC/GetTime.c
- CLKH-1.0/LKH-2.0.7/SRC/GreedyTour.c
- CLKH-1.0/LKH-2.0.7/SRC/Hashing.c
- CLKH-1.0/LKH-2.0.7/SRC/Heap.c
- CLKH-1.0/LKH-2.0.7/SRC/INCLUDE
- CLKH-1.0/LKH-2.0.7/SRC/IsBackboneCandidate.c
- CLKH-1.0/LKH-2.0.7/SRC/IsCandidate.c
- CLKH-1.0/LKH-2.0.7/SRC/IsCommonEdge.c
- CLKH-1.0/LKH-2.0.7/SRC/IsPossibleCandidate.c
- CLKH-1.0/LKH-2.0.7/SRC/KSwapKick.c
- CLKH-1.0/LKH-2.0.7/SRC/LinKernighan.c
- CLKH-1.0/LKH-2.0.7/SRC/LKHmain.c
- CLKH-1.0/LKH-2.0.7/SRC/Make2OptMove.c
- CLKH-1.0/LKH-2.0.7/SRC/Make3OptMove.c
- CLKH-1.0/LKH-2.0.7/SRC/Make4OptMove.c
- CLKH-1.0/LKH-2.0.7/SRC/Make5OptMove.c
- CLKH-1.0/LKH-2.0.7/SRC/Makefile
- CLKH-1.0/LKH-2.0.7/SRC/MakeKOptMove.c
- CLKH-1.0/LKH-2.0.7/SRC/MergeTourWithBestTour.c
- CLKH-1.0/LKH-2.0.7/SRC/MergeWithTour.c
- CLKH-1.0/LKH-2.0.7/SRC/Minimum1TreeCost.c
- CLKH-1.0/LKH-2.0.7/SRC/MinimumSpanningTree.c
- CLKH-1.0/LKH-2.0.7/SRC/NormalizeNodeList.c
- CLKH-1.0/LKH-2.0.7/SRC/NormalizeSegmentList.c
- CLKH-1.0/LKH-2.0.7/SRC/OBJ
- CLKH-1.0/LKH-2.0.7/SRC/OrderCandidateSet.c
- CLKH-1.0/LKH-2.0.7/SRC/PatchCycles.c
- CLKH-1.0/LKH-2.0.7/SRC/printff.c
- CLKH-1.0/LKH-2.0.7/SRC/PrintParameters.c
- CLKH-1.0/LKH-2.0.7/SRC/qsort.c
- CLKH-1.0/LKH-2.0.7/SRC/Random.c
- CLKH-1.0/LKH-2.0.7/SRC/ReadCandidates.c
- CLKH-1.0/LKH-2.0.7/SRC/ReadLine.c
- CLKH-1.0/LKH-2.0.7/SRC/ReadParameters.c
- CLKH-1.0/LKH-2.0.7/SRC/ReadPenalties.c
- CLKH-1.0/LKH-2.0.7/SRC/ReadProblem.c
- CLKH-1.0/LKH-2.0.7/SRC/RecordBestTour.c
- CLKH-1.0/LKH-2.0.7/SRC/RecordBetterTour.c
- CLKH-1.0/LKH-2.0.7/SRC/RemoveFirstActive.c
- CLKH-1.0/LKH-2.0.7/SRC/ResetCandidateSet.c
- CLKH-1.0/LKH-2.0.7/SRC/RestoreTour.c
- CLKH-1.0/LKH-2.0.7/SRC/SegmentSize.c
- CLKH-1.0/LKH-2.0.7/SRC/Sequence.c
- CLKH-1.0/LKH-2.0.7/SRC/SFCTour.c
- CLKH-1.0/LKH-2.0.7/SRC/SolveCompressedSubproblem.c
- CLKH-1.0/LKH-2.0.7/SRC/SolveDelaunaySubproblems.c
- CLKH-1.0/LKH-2.0.7/SRC/SolveKarpSubproblems.c
- CLKH-1.0/LKH-2.0.7/SRC/SolveKCenterSubproblems.c
- CLKH-1.0/LKH-2.0.7/SRC/SolveKMeansSubproblems.c
- CLKH-1.0/LKH-2.0.7/SRC/SolveRoheSubproblems.c
- CLKH-1.0/LKH-2.0.7/SRC/SolveSFCSubproblems.c
- CLKH-1.0/LKH-2.0.7/SRC/SolveSubproblem.c
- CLKH-1.0/LKH-2.0.7/SRC/SolveSubproblemBorderProblems.c
- CLKH-1.0/LKH-2.0.7/SRC/SolveTourSegmentSubproblems.c
- CLKH-1.0/LKH-2.0.7/SRC/Statistics.c
- CLKH-1.0/LKH-2.0.7/SRC/StoreTour.c
- CLKH-1.0/LKH-2.0.7/SRC/SymmetrizeCandidateSet.c
- CLKH-1.0/LKH-2.0.7/SRC/TrimCandidateSet.c
- CLKH-1.0/LKH-2.0.7/SRC/WriteCandidates.c
- CLKH-1.0/LKH-2.0.7/SRC/WritePenalties.c
- CLKH-1.0/LKH-2.0.7/SRC/WriteTour.c
- CLKH-1.0/LKH-2.0.7/SRC/INCLUDE/Delaunay.h
- CLKH-1.0/LKH-2.0.7/SRC/INCLUDE/GainType.h
- CLKH-1.0/LKH-2.0.7/SRC/INCLUDE/Genetic.h
- CLKH-1.0/LKH-2.0.7/SRC/INCLUDE/GeoConversion.h
- CLKH-1.0/LKH-2.0.7/SRC/INCLUDE/Hashing.h
- CLKH-1.0/LKH-2.0.7/SRC/INCLUDE/Heap.h
- CLKH-1.0/LKH-2.0.7/SRC/INCLUDE/LKH.h
- CLKH-1.0/LKH-2.0.7/SRC/INCLUDE/Segment.h
- CLKH-1.0/LKH-2.0.7/SRC/INCLUDE/Sequence.h
- CLKH-1.0/LKH-2.0.7/DOC/LKH-2_PARAMETERS.pdf
[truncated: 291 more entries]
