# Supplementary material for: Solving the clustered traveling salesman problem via traveling salesman problem methods
Source: PeerJ Comput Sci. 2022 Jun 13;8:e972. doi: 10.7717/peerj-cs.972 (PMC9202618; doi:10.7717/peerj-cs.972)
Supplement: Supplemental Information 1 [file peerj-cs-08-972-s001.tgz › CLKH-1.0/Makefile]

all:
	$(MAKE) -C SRC all
	$(MAKE) -C LKH-2.0.7 all
	/bin/cp -f LKH-2.0.7/LKH .
clean:
	$(MAKE) -C SRC clean
	$(MAKE) -C LKH-2.0.7 clean
	/bin/rm -f LKH *~
