# Supplementary material for: Solving the clustered traveling salesman problem via traveling salesman problem methods
Source: PeerJ Comput Sci. 2022 Jun 13;8:e972. doi: 10.7717/peerj-cs.972 (PMC9202618; doi:10.7717/peerj-cs.972)
Supplement: Supplemental Information 1 [file peerj-cs-08-972-s001.tgz › CLKH-1.0/runCLKH_EXP]

# Usage: ./runCLKH_EXP problem_name [ optimum [ #experiments] ]
#!/bin/bash

par=TMP/$1.pid$$.par

echo "PROBLEM_FILE = GTSPLIB/$1.gtsp" > $par
echo "ASCENT_CANDIDATES = 500" >> $par
echo "MAX_CANDIDATES = 7" >> $par
if [ -n "$2" ]; then
    echo "OPTIMUM = $2" >> $par
fi
echo "PI_FILE = PI_FILES/$1.pi" >> $par
echo "POPULATION_SIZE = 5" >> $par
echo "RUNS = 10" >> $par
echo "TRACE_LEVEL = 0" >> $par

mkdir -p PI_FILES
mkdir -p TMP

./CLKH_EXP $par $3

/bin/rm -f $par
