# Supplementary material for: Solving the clustered traveling salesman problem via traveling salesman problem methods
Source: PeerJ Comput Sci. 2022 Jun 13;8:e972. doi: 10.7717/peerj-cs.972 (PMC9202618; doi:10.7717/peerj-cs.972)
Supplement: Supplemental Information 1 [file peerj-cs-08-972-s001.tgz › CLKH-1.0/runLarge]

#!/bin/bash
# Usage: ./runLarge

run="./runCLKH_EXP"
# run="./CLKH_CHECK"

$run 40d198 16185
$run 40kroa200 30905
$run 40krob200 31191
$run 41gr202 41997
$run 45ts225 142704
$run 45tsp225 4189
$run 46pr226 81227
$run 46gr229 140584
$run 53gil262 2528
$run 53pr264 54537
$run 56a280 2739
$run 60pr299 50910
$run 64lin318 43490
$run 65rbg323 4602
$run 72rbg358 5249
$run 80rd400 15899
$run 81rbg403 6572
$run 84fl417 12242
$run 87gr431 178174
$run 88pr439 111891
$run 89pcb442 52856
$run 89rbg443 6252
$run 99d493 35998
$run 107ali535 208419
$run 107att532 29072
$run 107si535 48592
$run 113pa561 2988
$run 115u574 38749
$run 115rat575 7257
$run 131p654 35424
$run 132d657 50829
$run 134gr666 303984
$run 145u724 43911
$run 157rat783 9324
$run 200dsj1000 19593614
$run 201pr1002 270613
$run 207si1032 95354
$run 212u1060 231746
$run 217vm1084 248578
