# Supplementary material for: Solving the clustered traveling salesman problem via traveling salesman problem methods
Source: PeerJ Comput Sci. 2022 Jun 13;8:e972. doi: 10.7717/peerj-cs.972 (PMC9202618; doi:10.7717/peerj-cs.972)
Supplement: Supplemental Information 1 [file peerj-cs-08-972-s001.tgz › CLKH-1.0/runSmall]

#!/bin/bash
# Usage: ./runSmall

run="./runCLKH_EXP"
# run="./CLKH_CHECK"

$run 3burma14 3819
$run 4br17 39
$run 4gr17 2178
$run 4ulysses16 6911
$run 5gr21 2933
$run 5gr24 1289
$run 5ulysses22 7367
$run 6bayg29 1671
$run 6bays29 2056
$run 6fri26 937
$run 7ftv33 1406
$run 8ftv35 1631
$run 8ftv38 1697
$run 9dantzig42 759
$run 10att48 11516
$run 10gr48 5205
$run 10hk48 12130
$run 11berlin52 8122
$run 11eil51 446
$run 12brazil58 26581
$run 14st70 733
$run 16eil76 579
$run 16pr76 113014
$run 20gr96 55606
$run 20rat99 1301
$run 20kroA100 21536
$run 20kroB100 22869
$run 20kroC100 21343
$run 20kroD100 22677
$run 20kroE100 23541
$run 20rd100 8418
$run 21eil101 670
$run 21lin105 14545
$run 22pr107 44326
$run 24gr120 7396
$run 25pr124 60535
$run 26bier127 121798
$run 26ch130 6317
$run 28gr137 74442
$run 28pr136 104405
$run 29pr144 58813
$run 30ch150 6764
$run 30kroA150 27577
$run 30kroB150 27392
$run 31pr152 75082
$run 32u159 44692
$run 35si175 21534
$run 36brg180 5430
$run 39rat195 2557
