# Supplementary material for: Solving the clustered traveling salesman problem via traveling salesman problem methods
Source: PeerJ Comput Sci. 2022 Jun 13;8:e972. doi: 10.7717/peerj-cs.972 (PMC9202618; doi:10.7717/peerj-cs.972)
Supplement: Supplemental Information 1 [file peerj-cs-08-972-s001.tgz › CLKH-1.0/runVeryLarge]

#!/bin/bash
# Usage: ./runVeryLarge

# run="./runCLKH"
run="./CLKH_CHECK"

$run 10C1k.0 12139627
$run 200C1k.0 11929315
$run 200E1k.0 24468822
$run 49usa1097 77583052
$run 235pcb1173 59796
$run 259d1291 55978
$run 261rl1304 261132
$run 265rl1323 280004
$run 276nrw1379 60473
$run 280fl1400 20229
$run 287u1432 162151
$run 316fl1577 23023
$run 331d1655 65871
$run 350vm1748 348244
$run 364u1817 61879
$run 378rl1889 323040
$run 421d2103 91637
$run 431u2152 69876
$run 464u2319 246707
$run 479pr2392 397707
$run 608pcb3038 146351
$run 31C3k.0 20058457
$run 633C3k.0 20160074
$run 633E3k.0 42697510
$run 759fl3795 29582
$run 893fnl4461 193834
$run 1183rl5915 599142
$run 1187rl5934 588104
$run 1480pla7397 23926551
$run 100C10k.0 36350972
$run 2000C10k.0 34571660
$run 2000E10k.0 75508805
$run 2370rl11849 977547
$run 2702usa13509 20836277
$run 2811brd14051 496893
$run 3023d15112 1658277
$run 3703d18512 683914
$run 4996sw24978 893094
$run 316C31k.0 63148541
$run 6325C31k.0 62618284
$run 6325E31k.0 133745969
$run 6762pla33810 69318480
$run 14202ch71009 4779103
$run 17180pla85900 149096064
