# Supplementary material for: Solving the clustered traveling salesman problem via traveling salesman problem methods
Source: PeerJ Comput Sci. 2022 Jun 13;8:e972. doi: 10.7717/peerj-cs.972 (PMC9202618; doi:10.7717/peerj-cs.972)
Supplement: Supplemental Information 1 [file peerj-cs-08-972-s001.tgz › CLKH-1.0/SRC/eprintf.c]

#include "LKH.h"
#include <stdarg.h>

/* 
 * The eprintf function prints an error message and exits.
 */

void eprintf(const char *fmt, ...)
{
    va_list args;

    if (LastLine && *LastLine)
        fprintf(stderr, "\n%s\n", LastLine);
    fprintf(stderr, "\n*** Error ***\n");
    va_start(args, fmt);
    vfprintf(stderr, fmt, args);
    va_end(args);
    fprintf(stderr, "\n");
    exit(EXIT_FAILURE);
}
