# Supplementary material for: Solving the clustered traveling salesman problem via traveling salesman problem methods
Source: PeerJ Comput Sci. 2022 Jun 13;8:e972. doi: 10.7717/peerj-cs.972 (PMC9202618; doi:10.7717/peerj-cs.972)
Supplement: Supplemental Information 1 [file peerj-cs-08-972-s001.tgz › CLKH-1.0/SRC/printff.c]

#include <stdio.h>
#include <stdarg.h>

void printff(char *fmt, ...);

/* 
 * The printff function prints a message and flushes stdout.
 */

void printff(char *fmt, ...)
{
    va_list args;

    va_start(args, fmt);
    vprintf(fmt, args);
    va_end(args);
    fflush(stdout);
}
