# Supplementary material for: Solving the clustered traveling salesman problem via traveling salesman problem methods
Source: PeerJ Comput Sci. 2022 Jun 13;8:e972. doi: 10.7717/peerj-cs.972 (PMC9202618; doi:10.7717/peerj-cs.972)
Supplement: Supplemental Information 1 [file peerj-cs-08-972-s001.tgz › CLKH-1.0/PI_FILES/100C10k.0.pi]

10000
5662 673792
4183 666310
4181 665056
4774 664176
5820 658741
8208 655520
4868 654154
3496 665131
8675 664398
5642 663616
9706 666617
4822 656266
8362 656567
4088 655036
7147 657514
3874 654959
1343 657784
6144 660903
6679 662884
6566 657888
269 658816
280 648586
4835 662752
233 655952
8299 662225
8312 661048
6717 661260
7377 636548
5408 623906
6973 635444
2931 645216
4410 655362
9698 661874
487 646157
7808 653716
8250 644455
1551 656781
6725 651453
2907 653360
4807 655232
6509 640224
5173 651194
2680 652656
9005 654096
5870 656801
8428 657160
7460 638880
7529 635936
4820 634582
6221 624520
9774 568442
6035 611136
3298 618618
593 639680
9953 649868
405 618282
3420 623258
1105 657590
190 631658
5770 633069
568 635635
2420 641649
2922 640238
7026 564669
9286 632154
9719 634404
8046 657971
2779 660361
3693 652800
8227 654464
9896 644800
2280 648022
6697 645441
6455 658090
7308 655839
1582 660252
2185 654970
6726 649594
1539 621488
5006 577226
3348 651626
1525 652790
7157 653024
6503 637056
3078 636096
982 636298
6889 633066
133 662858
1724 658704
2500 648720
6740 647936
1398 632378
7834 644992
7194 645648
10 653424
2886 659232
4793 618176
3829 535184
6038 172120
5907 186308
539 191040
2487 207296
7227 223964
9148 211155
1065 206986
1196 205922
7557 212261
6193 210981
4314 215394
5115 211870
4206 213895
3968 213734
9566 218354
5358 214475
6050 216776
9215 199466
6520 202560
9445 217280
7756 214272
8120 222614
337 215374
3267 208352
6895 190464
9292 171702
6499 210560
4992 168714
2646 208650
7709 212288
1512 217968
2985 210616
6053 210504
2833 201871
5241 200986
1749 202934
887 207472
3855 214784
1694 217488
8849 211456
8825 219514
7694 226145
5208 218415
248 215136
7405 214646
4415 196773
5122 167264
2555 179176
176 185274
9433 185350
7776 185980
4877 187776
2519 161024
1524 128796
839 135414
6012 222050
9343 222784
3997 216976
5236 219963
5528 219491
31 213078
5195 213674
8347 207280
437 209686
365 212928
482 217824
1681 222831
5764 206081
4116 209456
7134 212470
7766 208880
4115 209440
1938 173514
8065 149330
790 164370
3446 181120
7317 188984
203 198368
7903 196930
3491 205928
1320 216408
6412 218967
6887 218432
3929 221136
9482 222021
304 219984
7481 215776
2978 156256
2943 161408
4876 184694
533 173770
1950 176138
9128 157696
6176 208384
3789 227840
8106 222976
3018 213597
3742 216704
9196 224896
7151 234870
3683 225792
8179 213386
2007 210976
2568 197888
2724 181760
8843 171274
1429 220176
6131 230336
5081 235470
7145 222776
9656 228214
2146 226806
4242 222090
1360 210890
2404 217856
3504 220288
5479 229110
6979 222090
4253 227456
8937 224408
9832 232194
6769 235302
5881 228832
9159 231816
2534 232384
7867 236684
8146 232220
3406 227808
3225 220680
4688 233894
7706 234432
846 231040
747 230400
6414 227072
4411 224032
6335 222160
2497 218058
8277 224848
3539 175530
1549 216002
7483 166371
8541 141226
6040 221056
8815 222006
9390 225728
7605 227520
8807 220160
8611 225152
1718 229504
5825 232822
6628 225792
7830 225536
357 214272
367 224128
1469 226176
8789 180160
2617 166986
5096 220618
3265 224320
6207 223488
5570 219962
8089 199952
911 221024
1498 214032
6791 220626
3691 221824
4373 228086
4428 223447
7986 228528
8978 223232
6773 229494
1411 215178
9205 226176
4267 213075
3937 209259
6437 226229
2576 225654
5261 220895
6837 216832
7396 220544
6710 222592
2177 224320
9874 230134
8790 235736
5899 229114
9060 230750
1441 226432
5268 222582
6445 217148
2648 231648
3563 222848
6849 224374
6658 219146
7009 220160
3875 213696
2040 211530
3913 219456
263 222263
1658 225716
9149 213706
714 214168
3123 226822
7294 183306
4649 162826
3791 165504
3586 163510
929 154762
4833 159280
5324 167808
9677 170624
6377 171308
4924 167040
3655 167504
5741 155584
3727 155008
7610 155638
9481 158336
6654 154624
2889 157866
7502 168338
1799 165806
5804 159946
4633 165504
7214 171062
7952 165312
4133 158976
9809 165120
7362 167926
6637 155520
7437 152064
3336 166912
6423 171142
9192 165312
3787 163760
3480 167552
567 167864
6270 157636
223 157552
1279 149504
9352 134922
3767 155328
1591 158205
7398 158385
5182 157818
6103 158858
8831 150560
2489 161806
6165 162224
8485 142090
2542 159676
5909 157104
1960 157440
8054 152320
3783 147776
7037 146573
1839 155254
3879 155080
1382 104458
3775 141440
749 138902
3495 103434
5876 136694
8576 139008
6728 108042
2119 151050
2151 159232
2807 129024
7040 142858
1198 148982
9652 148224
2759 155648
5730 160118
6379 156208
673 140448
9288 156406
7549 141824
2586 130304
550 99338
3887 118026
6461 119050
4457 122624
3120 133494
471 149388
5393 144842
5254 155978
3295 156096
782 163648
2612 164166
6735 149632
1401 158704
1509 137216
2093 117504
2263 135168
6225 122890
241 108298
3272 145930
1709 146080
3910 143360
1665 151286
323 102144
1455 -40320
3222 121600
1789 102553
2169 108544
4391 127384
1883 112815
8311 124376
4280 116314
1277 119449
1657 116072
7671 129502
7729 118096
8138 118656
7301 120696
842 119366
9565 130432
6359 131566
4449 123264
5968 119133
6743 114432
7868 108800
7110 129046
4237 106656
1931 108502
3239 100970
5512 110998
1577 113664
5137 112640
5966 -4608
6854 -33782
2791 88074
4014 110097
2796 112952
6260 118518
3006 108608
3530 106762
9714 114816
7041 119606
6681 109888
2392 114697
7229 117878
7685 120576
2059 111168
655 123590
9483 118116
8039 113962
6425 119232
3 122368
3923 128128
305 126080
9994 129280
8139 128161
6101 131231
9080 124755
1294 129030
4791 123418
7056 127926
7008 127087
4864 103124
5069 112200
8630 113350
3243 83616
9213 85984
7780 50698
385 68864
6201 92938
7712 90624
2334 88064
1100 109046
1723 113267
5928 109135
306 88746
1137 48986
7200 56112
4954 119388
1248 104384
9992 105344
4554 105088
5517 102385
5495 111373
7951 126654
1335 125184
2804 118860
5387 109755
7221 118205
9097 123786
1327 121728
9367 91658
6215 102902
931 57408
8644 323338
1632 333760
3245 418368
1706 416272
4933 422896
5246 427414
7178 413843
9103 401325
4532 379914
2725 401822
120 406176
6528 405312
7382 395654
2530 395712
9013 399808
6574 405392
6332 401440
5879 405142
7805 402688
669 402560
1265 399232
3259 400538
9824 409378
3843 401088
238 410998
2156 404375
2332 402624
2952 392905
4645 397404
467 385280
8076 393856
6900 365585
4712 400968
4397 393216
9951 400256
1781 401248
1181 389706
3996 399990
6545 382198
1989 377856
5434 373120
5768 350976
9601 341760
135 337408
5843 362496
3455 340906
6138 358016
1314 387274
7661 392704
5812 402454
9315 399040
8872 399978
9952 403862
9934 400357
3802 410667
3731 405504
5851 400078
2100 400192
179 403104
1687 409622
8785 406400
2614 403792
6530 413110
5359 412816
9694 408960
5667 410986
2991 408704
1270 402304
8870 400522
2295 388778
5349 399736
3204 399478
7233 405184
530 386806
7337 377738
643 376074
5214 383862
938 392512
2327 395556
8052 393883
8555 395587
5065 395381
7851 364057
7445 373234
3510 359217
4643 351777
4228 355658
5148 369750
554 385680
7372 390577
9105 407879
9094 405782
1915 401578
1286 390560
764 397970
827 401982
8301 406660
2391 418093
6655 404416
9264 408048
7968 405938
8174 423130
651 425654
9068 413760
2683 407360
9890 397584
901 177408
8177 201226
5062 217088
1240 215798
3938 246144
3815 239238
5684 235776
7326 238272
372 217866
6712 204202
7571 211232
4302 220160
4996 245814
2769 239306
4515 228077
2180 219562
3394 230518
8215 187456
6703 230007
3527 239768
5140 244304
7764 247648
9308 242442
2000 252042
7267 253363
6454 256280
5550 241750
1301 255200
480 256086
3584 249450
8987 255376
8696 253952
1419 249024
8140 251904
4007 249108
9031 248416
5530 246032
7122 255166
9474 251274
1488 253600
6670 239440
4437 243642
2387 249834
6619 250742
9804 244042
8636 252678
4343 254632
6313 251354
3270 253693
6551 258652
8895 250496
6262 241841
8773 245696
4150 245056
8205 248275
2972 242848
8894 240365
9560 250958
7509 253726
3998 254390
594 241058
65 254848
8322 251766
2254 244352
4729 228384
6196 221290
3060 227264
4692 251786
2579 241728
2228 238982
8268 246100
6665 244480
7871 244598
6762 225226
9025 236925
8037 229888
1767 231424
4988 247456
5529 252680
6872 252920
3007 246085
2764 239986
8308 243781
509 244370
717 235846
9745 196324
6663 216064
989 226688
1954 254047
1866 252492
3385 247976
9442 246720
9468 214654
2831 232137
2582 239414
7778 246619
6592 255798
2774 221056
6744 184576
1510 350916
1791 342829
2202 354899
6149 348288
8263 350912
5725 359368
3771 361910
5588 345770
610 357228
4931 355594
2532 353520
1499 358000
595 349690
8495 352784
3218 351866
7533 352192
8800 349366
4696 350595
7865 344906
8828 340352
7818 338922
8536 343680
7658 348328
728 347712
2159 343670
1965 336474
4887 328030
5743 331072
4857 320896
545 340182
2025 304187
5556 331897
8699 348237
713 335184
6463 345088
5370 344301
4506 319626
1470 348446
8979 338836
2701 343168
7195 337562
1726 350248
9750 336872
7740 355500
5826 338328
2172 356051
6189 346093
3174 357596
2002 348997
7475 351648
1268 331232
798 322944
3914 323830
6331 275161
7563 306313
6100 313640
1075 330944
5318 347456
2976 352182
9359 350249
6175 349959
6084 339259
2756 344064
9969 331136
6037 346048
4362 357020
6928 350936
5420 353302
8598 343738
5312 350422
8305 348746
4015 352512
1192 349568
44 351488
455 350528
2723 349384
2061 358415
9336 209389
1771 198222
3390 360130
5071 358208
8517 352800
3529 350656
2571 351872
6862 347466
3034 352982
5176 327008
2935 301600
3521 335789
8044 325899
9473 348926
7586 305009
5753 349180
5608 147968
2377 156880
7534 153280
8077 185664
9876 172160
6130 189931
5939 189726
3091 185714
1674 179716
1538 174874
2628 188918
3689 178976
5890 181760
4200 179008
8067 171658
2527 181878
1845 177856
5410 189952
5595 189430
5178 183818
4221 182774
2775 184320
3641 157962
7467 159352
7381 175979
3268 188772
9661 186934
2960 180860
5873 185088
5914 182170
8753 183854
5953 190308
9593 158458
8152 155837
5735 164520
1341 186074
2881 175692
7074 186760
2253 182656
3514 188768
8444 185014
8004 184096
1882 186926
6892 194072
5694 194186
7817 182752
9092 182528
8522 183552
6409 186176
8608 187926
4470 187766
8769 184944
2322 188544
2063 188806
3319 181420
6631 185438
1435 184550
5367 181120
6387 177090
454 150314
9659 183134
191 181334
7919 179875
3308 188272
7466 170696
9903 143106
7376 172576
9051 154624
9770 142464
600 152810
1865 183592
3549 178688
7779 181760
2407 172416
7199 166234
200 185056
631 175674
9747 188530
6415 183440
6926 191878
3882 191456
9529 179408
1901 178944
7101 190992
5242 192150
9385 178218
9089 189408
6330 185880
4991 191360
4597 190966
4847 187744
2538 178442
9164 178112
8264 181718
959 178816
5085 175168
8507 190706
6996 180639
5342 164585
7657 182384
3623 170624
6538 151274
4767 96138
1214 152934
7695 164434
4061 166840
9737 146250
2640 177152
3723 190672
2598 72740
7118 115686
676 122785
9961 122575
3613 141411
8048 167022
5592 160640
890 131391
9786 147072
3368 145024
1870 163504
4080 166310
3814 165306
2117 174326
1157 173828
4454 170200
8544 179840
8683 180214
665 174402
4866 170940
2045 174582
1580 177966
1537 182876
6938 179382
6134 169344
3665 166262
1247 157290
5862 157728
3630 153914
6747 113260
9440 171895
3185 175271
5444 126464
1929 120074
8119 158986
7303 172608
1984 169984
1559 171776
1656 171110
5430 171546
5515 134026
5496 149169
1742 137231
6027 156075
7024 158309
9806 169215
650 171488
8902 170122
8320 182038
4487 177526
8173 175680
2483 168736
9845 165912
6961 174830
137 182230
2424 178806
7150 183670
9930 175028
6510 180894
6853 180352
5156 157872
9437 173574
3916 171118
1060 185096
2917 158939
222 160000
2183 174614
6903 168842
4735 164298
5429 183510
9156 181584
3971 172560
8927 171680
9816 175990
5904 144256
1956 175616
2443 166144
2969 171510
4027 166400
5558 164864
7733 173245
2199 171366
8763 145645
6349 158720
5441 152832
4662 154880
7116 148992
1884 146442
1444 149770
7916 163072
2948 161888
3825 138058
2632 155712
2928 169718
3096 161280
6803 175926
5814 173344
8519 143434
6884 150784
7421 103936
4976 235744
9276 233100
3859 244672
8460 245744
4589 253878
720 241152
2047 249356
5641 243675
189 227743
4310 249696
6929 238326
336 233610
8715 234048
6536 237760
8809 240704
1762 242776
1082 241274
5217 238070
8702 238816
2281 242096
2543 245494
8234 219776
4348 217216
6514 231306
3328 236384
9120 189540
965 219592
8954 237834
2324 242688
852 239360
8339 240384
20 238528
3572 238872
1565 249996
737 237616
5727 247482
981 251384
6819 249912
4715 249184
1798 253296
1120 253644
5239 241594
9201 245238
7763 242304
9863 242432
398 252981
394 251021
1396 238400
9059 238464
7488 248310
7174 245322
3136 240448
8356 247808
2911 252168
6739 254809
6732 242411
6063 245356
6859 233250
8386 230656
8099 217226
2629 223552
3697 232295
2024 241620
5138 244918
4655 236170
3068 244992
2581 218880
6552 238385
4326 222090
6296 215690
252 241570
7358 239014
6060 245712
8577 237670
869 242560
2455 239842
6571 247391
3345 234543
5436 241102
8892 234640
9516 244374
3163 235008
3207 197594
494 160298
3301 219136
3566 219392
3744 214469
2678 225916
6380 226951
5632 250405
9693 241764
5132 246592
9345 247556
864 242336
5323 245110
21 248984
9938 236650
613 234368
5073 235520
3157 245238
8198 240032
2698 250565
4572 251395
2711 238526
2754 251846
8703 245504
1225 227594
9348 206346
1018 221312
9962 236836
2168 169392
4904 162138
7180 159498
2382 167168
123 202698
6322 211126
9639 195315
2495 204246
5105 201600
5371 172032
4426 146944
6595 151424
6287 166874
5903 143834
5619 173824
7976 161280
2302 188672
3636 181760
4972 193398
2638 195680
7962 190016
2846 202176
7753 205248
6234 196490
6780 213366
7724 212664
983 209635
4243 209451
557 209350
2257 205463
8709 210760
32 213662
4443 212541
5077 204692
3982 202304
3478 201600
125 204800
5098 193728
1564 196640
4870 212416
6789 204674
6282 199946
7984 205194
1701 213494
1356 211584
3066 211680
6525 207152
4503 204544
5606 206848
472 216956
2164 216666
2274 189920
4757 189056
1359 183808
5763 150784
5426 151616
9357 90396
1907 208206
5913 197818
8284 211904
3377 212512
6798 203634
2550 210560
1158 207744
592 215670
8370 206592
2494 211966
7183 202952
2537 205984
3315 213862
8801 208334
5716 192098
4438 198134
5893 191242
5154 123914
5543 148672
2887 184839
2761 179848
5087 189018
5038 195850
1684 177930
4777 191360
5726 195434
7675 206184
2566 209398
5262 209930
9252 200010
6249 204786
949 205070
5818 207056
9882 212662
2397 203706
1430 204410
5175 210070
788 207360
7850 204864
7014 212150
6817 208033
7910 203633
249 204003
1031 117194
6805 136192
8494 174592
5849 179968
225 185200
1259 176380
1766 153970
66 173686
7644 184064
1063 182272
3424 179712
9812 167769
1322 192000
3156 192832
1482 192020
8936 183814
8904 186720
5891 190838
9429 185624
2454 179340
8478 178720
7823 188022
8905 188288
8376 185290
907 189568
8912 187456
8070 193462
2329 182240
2028 178400
3161 185989
8172 186612
2626 180726
2484 181248
2699 181316
3131 180952
9536 180720
3179 181731
3973 182347
7366 191969
667 178777
370 184096
7595 189622
1648 177034
7852 168526
8575 172224
7869 170538
4117 184964
3297 183798
5055 184506
4973 183219
2671 169032
5052 170955
5051 175754
3081 182208
2370 181382
9907 159690
8310 152394
681 173440
1484 177526
8014 176258
7253 135859
1756 160080
9083 180560
7772 173720
4975 157410
2915 160010
5330 180214
9899 143242
1704 164754
2272 176896
648 167318
4502 184534
468 180128
2070 171648
3367 187824
8100 182470
2556 185243
6754 180202
3209 183478
2503 178512
6366 183048
5027 185544
5698 174848
7013 124522
3112 156672
7911 164416
9098 163564
1770 171874
3562 189212
2868 192374
4013 176768
7552 180086
8217 169218
3513 145866
7223 182944
5117 188362
4493 186368
4185 187978
7438 191094
7957 169738
3635 173386
7714 181184
346 183641
7973 189376
3962 186974
3853 157834
2563 169834
3965 175296
2433 173056
8353 225088
4505 219936
4778 218982
7607 219126
5386 217600
2840 209792
2341 212736
7558 209888
8642 195722
3988 208320
5222 222136
6413 209827
9621 187738
8094 203658
4695 209406
2400 208214
4257 210754
4025 217957
5693 209525
3132 218256
4111 222720
4749 226848
2270 230197
1897 216428
9998 225990
7937 211328
2697 221878
136 221670
732 218058
5883 209744
8614 222297
1170 220428
4522 223049
4193 221322
7015 222560
4713 223350
7234 220032
4009 186624
675 169226
6782 187983
7371 182433
4393 182884
767 152813
9412 160303
1894 191723
4561 185226
3234 173824
936 189696
1078 175616
9354 103363
6052 164613
8344 206074
6396 196480
3354 195328
6337 214870
1416 220224
2924 229110
1822 223128
4573 214912
6935 220992
3682 226102
7822 221198
8145 220437
9986 221315
6577 221614
1506 216192
708 214080
4313 212512
4612 213355
1967 204505
3660 214924
4969 207475
3388 210944
599 208006
3452 221876
9140 219264
8986 212709
1166 219082
1021 225012
9955 224384
6784 225408
2241 224256
5579 208000
3427 207744
7967 200694
9409 193056
481 200182
6194 193024
881 168704
2384 126474
4340 189322
6519 152090
3048 118848
368 105866
5775 140203
3883 130007
476 137206
6240 133888
6486 132266
1969 147894
6383 127853
1997 134282
3928 138358
7546 125568
2894 131062
7196 73226
9079 88010
7102 133034
9881 131520
1617 143125
4174 150011
1635 134304
6904 135040
9870 125184
3144 138176
7480 129994
428 75786
5669 98688
9145 141302
4368 133494
2854 116800
3506 109066
4703 119296
882 130304
2135 129584
1761 140280
2266 136960
870 132608
9425 144879
5396 144910
9006 124079
1879 126576
6733 134444
4407 134144
4201 140032
2932 143104
3361 147796
4846 146550
4132 138464
2069 131466
1463 136960
7815 146902
3190 144448
5248 135656
4849 123070
6097 125120
9981 122678
2634 128246
4269 124543
7548 145349
4308 147273
4147 143970
3331 137220
7701 125540
268 133261
6698 140160
7918 138240
8996 133198
3353 134528
4491 102252
8075 141714
1143 143430
2201 144278
8625 135039
9579 142754
8351 138496
1263 140288
1857 144758
76 135562
9672 138769
778 139968
9177 144768
575 146132
8455 145088
3199 141312
6482 146176
1258 147456
2901 145920
4800 145526
775 146688
8071 147200
1854 147840
7254 139136
9918 137728
3746 130912
4245 145180
4630 145334
3597 146340
7843 135499
7031 127904
5480 123892
6920 137319
1924 141312
2552 144999
2289 125210
3845 73226
9364 101898
4642 114688
5078 116448
1037 67114
635 111616
6964 124480
2797 144668
7722 135936
6153 127744
2778 101098
2910 146122
9497 154250
9324 173344
8289 155920
7842 158208
4989 163936
8523 183260
6140 177993
329 184820
8223 164352
4360 142848
7966 141440
2851 35719
8999 135789
1744 141080
8850 151630
5269 136300
7499 162048
5732 168384
1209 175478
4548 168388
9471 178264
6066 173048
9820 173985
1326 170840
2602 180071
8655 151594
6311 132234
3220 141154
6394 152278
5586 177205
4671 185515
7654 178112
8463 179456
4608 177920
4489 166704
1226 172901
8262 176036
1016 181152
202 181376
7894 183190
3638 178090
3448 180774
5014 171368
2009 171770
9495 178935
7010 177086
1806 175083
6787 154373
836 160768
4910 154496
6960 142205
9564 148576
4195 131428
8672 143859
4067 172119
4627 169984
3808 178742
779 178096
2651 170116
5788 173236
6513 174575
5795 172321
5621 176640
5519 176512
5996 179574
2575 170355
6351 181141
9749 173928
9650 163588
8374 160392
1084 154997
9514 165636
1972 161450
1352 134244
2984 144974
4086 106762
1813 146944
5244 171868
8913 166326
4234 172192
4570 174911
8567 169382
2496 170294
5346 178230
24 177728
7033 179008
7781 185694
8752 176324
3119 178402
6435 166016
5605 168384
5623 168416
2597 173430
7313 176502
1106 169354
3696 172032
1471 174592
1427 165870
9833 217646
5823 205938
1207 150009
8713 179610
4785 175785
7532 206120
7666 209840
2721 202282
6198 189664
5779 212815
3114 203136
8931 203466
6857 204150
6825 204624
3624 219702
8871 219748
2267 215669
127 215296
6785 208896
5282 211200
8949 218742
6974 217680
4390 212066
6839 218228
4670 212983
3208 218198
3310 215904
7859 203082
6829 217194
1134 219350
4716 213408
399 214272
3704 218304
3499 216118
1071 211914
3978 212528
1054 212896
85 211200
4043 207360
4124 205056
2441 208896
5131 208502
7855 192702
3460 197130
7328 210092
327 209634
7052 211328
793 209280
1874 207872
8532 203136
8081 208566
9914 214102
8255 218894
8162 218722
9595 205366
5915 211776
5680 173935
2193 184202
2832 161290
5850 184704
891 187334
6830 184014
8685 199955
6192 209095
5048 219254
7266 219776
6074 217984
4804 216395
4984 210954
9568 214774
1224 212864
8711 201162
7887 208384
4537 200330
3370 206020
6119 218415
5937 218855
4288 195722
3732 203264
2210 202752
7044 206720
5240 213216
4718 217382
1503 210207
2848 197034
6214 172569
6393 171064
7972 189057
6812 165028
9197 138634
853 152694
3003 187072
3143 196224
4039 184586
5169 213760
2573 211008
6630 166944
1389 117290
6355 147850
9163 252352
8314 255232
8342 212748
1682 210802
2347 263462
8992 256862
2113 276170
1821 267976
7691 273331
8521 279725
8465 272384
6894 271190
4414 268970
3292 269856
8504 253130
4138 269120
4770 260042
5291 258634
240 268438
7335 268288
3617 273408
271 277184
5757 275702
8775 268544
239 269290
5382 269792
8387 277846
6179 277504
7696 278528
5874 277120
1047 268360
6113 265282
8556 272150
3395 270410
9151 274816
6485 268472
4412 264624
6645 268059
4787 267363
1125 266442
7209 281590
7568 283127
6613 279756
4031 275440
3419 278560
8649 286966
344 286528
3579 289014
1692 286666
1044 264096
8503 268096
141 287270
87 280368
1517 285174
7938 274240
6126 279424
9096 277504
8388 279168
7100 281772
8565 280320
9480 275392
7703 278666
4307 280694
4476 222698
8114 203840
6123 242496
6067 261238
6873 237056
5082 244490
8754 248384
9249 268982
8378 266186
4323 279744
5378 269824
8983 259936
423 246954
5744 228458
526 258560
5846 246586
952 279157
7544 278717
5946 278928
347 279680
4227 280342
4354 264827
1383 274912
3180 254474
1069 256848
3533 270592
1276 238582
8135 231690
153 249856
4680 191734
1213 185354
590 161536
6573 154240
8602 197632
9265 182432
1902 198038
6014 193310
5295 191338
4434 172032
1228 167050
4892 162826
6159 195989
598 168058
2909 180442
5339 183168
4828 176388
8209 185228
5423 139399
9210 197728
5008 180832
1351 186176
3819 198070
7956 191376
4912 186624
2111 185504
968 188736
746 197479
9756 174176
7577 172928
7540 170058
4743 197312
4631 193088
5171 196480
3781 199574
9503 199032
6106 190848
6557 187392
8283 193142
4658 191498
5954 191286
303 190720
1424 187978
3303 189994
8876 193334
697 193280
34 185472
4335 193648
2126 190624
5505 191040
9982 186752
751 190752
654 193046
4053 176186
4439 182650
2941 182630
7713 179546
8566 184058
7133 194592
1119 194374
3711 195600
2363 192768
7165 182736
8666 193350
4900 193024
3893 200934
8035 196854
6430 197878
7704 187674
5245 190666
4802 195616
3888 182554
6422 192990
5836 194458
3892 187962
9137 194958
711 193072
2074 200412
5951 197552
3782 194904
559 190232
1779 197222
9985 182896
953 180406
7401 156194
7928 200248
761 192736
8429 187008
180 187648
5372 159616
698 137984
477 118528
8158 102222
8537 195756
4880 182780
6823 191132
2716 187336
9551 180582
9162 186952
7802 188648
2710 193408
220 187018
5805 195168
464 193006
2091 193900
9449 195728
5005 162378
245 168576
389 169984
2406 168192
4528 169494
6943 89034
1377 170240
9451 137344
7320 131667
7652 182272
2750 194742
7072 174236
4914 179968
2319 154517
2668 158171
9716 159504
1873 174514
3329 180043
1005 176743
7847 171521
1679 186278
1068 181203
3266 176886
9963 175456
9732 178264
7463 167336
8762 145682
6997 176792
7554 179712
4017 182134
9099 155114
3458 152946
7106 180480
9280 179456
7169 181888
4669 180992
2577 179968
63 98826
1350 167808
2082 167936
9189 183296
4445 180214
2950 177344
2130 174800
5611 177626
4064 189558
703 184266
8164 192374
1550 189110
5243 185322
1985 181976
7278 183574
6416 194176
9575 193340
3592 182831
3664 187120
9755 187900
354 188452
9458 189126
9801 186208
7241 174136
5508 173418
5661 179674
1805 185624
9327 181110
6694 179672
8328 189302
8412 185344
6612 169354
3072 179426
1680 177047
8192 185741
295 183584
1083 178986
7034 185948
5452 184867
4148 162661
3169 170869
9570 186624
3330 183275
7295 184448
9789 182320
9780 180128
5687 190886
8202 190886
185 185434
6347 185456
7389 182122
8016 176000
6448 181352
908 180928
6042 186624
2493 187702
310 192566
9591 183624
3317 171712
5473 174592
3356 183680
4601 130506
7795 176768
2808 182656
9641 156928
2220 163328
7745 191434
6556 197952
1278 196608
1009 198102
9589 200374
872 200704
1562 190733
7777 198998
4451 199552
3155 201984
9195 202240
3282 200960
6799 201536
226 204248
6205 192928
284 180618
3471 193530
8609 202398
1507 200782
3256 203448
3381 199956
2312 182992
4374 141616
806 136192
7367 144842
6941 175626
1230 179830
6150 173312
6561 152778
6257 141898
3425 194486
8379 193920
6877 195392
6490 205464
3649 193764
1347 207144
4547 206734
5449 208486
9067 197760
8667 196288
5542 204288
5860 203046
8694 188762
1483 195050
7486 201334
8498 193162
3283 148170
5665 136202
797 148854
5421 144778
174 145418
6982 149750
1223 150282
7323 154358
9298 155382
4950 165760
4592 194880
9366 193000
8640 197376
1944 197728
1800 188928
7838 196784
5450 198432
2867 199446
3160 204918
8302 195328
5673 195440
8129 191818
6385 202566
1663 152896
9965 136192
5360 129536
933 57610
9584 90624
4539 114422
2655 108042
9247 191552
6484 188032
6220 183938
1403 181720
3191 185456
2813 195318
3038 186768
1339 188042
7551 197120
2089 197888
603 187424
3977 199062
7899 193320
7787 197046
9802 191654
9172 182464
5415 183136
1434 139642
1695 167296
734 160842
9772 187712
1840 195496
4090 192600
9858 204266
6055 205964
1300 77724
8730 185435
3211 189543
2217 206466
374 191376
628 204272
7730 210240
462 210822
9462 210006
114 205888
6064 207532
2447 185856
6692 176714
7201 196352
7747 172426
5740 187136
3833 158720
2547 172288
7170 191116
1307 211326
4623 195456
3326 190976
8307 204032
2823 213142
3327 209920
4427 205632
2934 202934
623 208224
2020 210464
8181 216248
3023 216268
6866 217456
1285 215248
9208 208666
1601 209952
4008 210272
9246 202304
7446 210380
4679 201623
5417 206453
7702 208222
9637 199941
9997 211424
8229 216406
8515 206298
956 211595
3493 206902
4163 206282
2580 198794
3456 200502
2875 201216
5573 206064
250 210175
6468 207974
8219 208192
2144 175360
9178 176384
4858 177408
2077 204854
597 193984
1175 186899
2785 188626
294 192726
5037 200672
5042 192000
8701 209024
4153 199384
906 208576
8003 209664
1334 205574
9793 217856
6634 206004
2195 208768
5397 211914
8673 217462
1569 202885
5234 141024
6177 167205
8199 187714
2265 174420
4024 190710
6252 188958
5070 193031
6199 154666
4779 192288
9738 188960
9544 204534
5443 187239
8746 201664
2464 159813
4963 191526
5984 182400
6564 192384
9431 196352
3309 206464
1910 203340
1311 195840
1971 187264
2161 170496
1514 182016
1103 190570
2064 205824
5813 203606
6972 210310
9942 203448
1042 202240
6855 208512
8688 213269
5092 207319
1002 201738
4957 198698
7068 209920
3476 212229
9860 204106
7035 214774
9271 210432
7109 210944
5819 209408
5646 210560
6622 206090
9365 208246
3400 196958
9580 213144
7207 198348
8472 193674
4422 207872
721 206983
7212 210400
4999 198784
9072 192256
8066 203510
9505 170378
1371 198144
1433 202112
1366 193152
4524 154378
6069 171018
2466 202368
8985 200704
2735 190410
9077 205515
1370 207354
4616 205174
8882 201994
9417 208778
7394 209270
5159 213792
4211 213664
7621 219158
7368 208192
1613 211894
4002 212736
3372 216992
4214 217122
3576 207678
8593 199046
3930 197088
4504 194338
6495 207040
7073 208384
5830 189281
5695 200933
2475 203539
3323 200824
7825 204826
7857 203394
5116 196444
1336 196970
4107 200166
6648 198986
3948 201806
4705 209476
4172 189474
112 174346
2822 195456
8369 203394
5275 214168
7270 200864
9411 203968
7939 206198
7071 180810
3940 181878
9108 174208
1777 201114
4400 192836
9807 197514
5316 192512
8835 188384
6636 211282
3542 203136
7050 199168
7651 174528
7076 156298
4162 184000
1297 214134
2885 203520
6136 191744
6999 142090
3534 74436
6362 43146
3115 91008
7112 100918
2718 87554
1194 101346
8822 108854
9949 91885
6954 91912
4740 92224
1131 110710
3334 77066
6826 87050
970 96131
8125 102477
4580 104640
8948 105748
9880 109028
3580 116688
8093 108758
8332 102075
702 86469
8259 86818
9636 102134
7191 8377
2383 91003
729 109560
7738 113334
5782 112330
4660 92748
9331 82314
6584 111296
8643 101376
4252 93642
5281 108416
8869 111926
552 112704
9382 84746
8116 84362
9510 103702
5866 90944
8619 99456
4825 66826
4336 105098
3896 106814
8030 100982
1765 111080
7225 104716
9452 108384
2687 92100
6376 82010
2142 103232
1519 96326
2056 100582
8404 104780
6290 107968
1384 107329
3979 102188
8482 106726
8168 98937
6026 108278
3633 103680
946 104832
204 114998
375 105344
9420 113642
2362 114230
5319 111360
6652 110106
1733 107584
1634 108160
2472 109696
7688 111776
7091 112096
8932 117153
9320 104553
4171 119542
1830 118582
9783 114328
7810 110696
4588 108579
2003 117568
5188 113248
9371 111936
2669 104160
3670 111190
2996 97226
7240 104960
8574 103424
7097 101120
3876 95222
2872 95232
4387 91648
8480 62474
4624 21504
7791 320320
4236 326656
9675 396416
8249 412512
5232 406730
9463 421088
8794 424790
4753 420864
7699 412736
4720 384882
9725 346928
6813 349800
8373 430646
8689 424320
8888 419306
9746 426176
5481 426688
2800 427680
1848 412256
2237 415424
8275 413120
2737 428640
8770 425782
6375 402188
5533 420086
5539 421896
8947 412480
6971 418944
1636 415936
444 415360
6736 421380
6963 420590
6937 428920
706 427264
9186 405064
2859 417046
4030 410602
4073 414848
6167 414730
8488 420470
4968 418270
2686 423430
3082 419512
4579 414096
1253 416128
1017 425798
8336 428406
100 426760
8005 411488
3343 404704
470 404810
1552 411542
7293 420214
2564 421140
9287 412394
1893 412406
4224 405760
1892 351050
9921 405504
6565 402570
5544 338944
6158 312960
14 299146
7046 338176
7053 386048
9712 386656
9229 389472
2451 408800
376 410736
6419 423482
8195 426198
5900 427254
4198 426006
4232 417856
7238 401162
383 410240
3577 416256
9191 417654
5616 403498
9254 426428
5773 425294
3449 422554
7152 413375
5713 420055
8662 412112
1659 413094
6145 400810
9443 366080
2016 354762
7719 409866
4346 416448
7800 420694
1607 423552
9087 425456
4122 429974
1728 428000
3706 412464
9266 428726
8256 429200
712 420374
7162 412886
258 412394
2068 399104
5858 403062
671 382986
9978 148736
264 168704
2351 178944
6315 178944
8323 183858
3286 189312
5997 191872
9489 183680
7478 184576
1952 191232
2491 189344
3117 190870
2046 187808
2291 193526
5776 190464
7067 186368
1410 187392
1221 187648
3058 178432
6673 175232
6794 161770
7585 183434
9821 190272
4097 192246
2236 190656
1156 183680
3337 161290
8334 155466
8875 152970
8068 165558
8063 169024
4140 163840
4773 186464
8103 185270
3312 183744
5272 190304
8407 190336
6474 187840
3980 179648
8171 179072
1722 181878
2371 181440
7239 182528
1212 187446
5388 174922
2174 185472
1414 182016
2311 180672
1242 166186
7045 169878
1210 168330
2557 117386
9940 177792
2882 176000
8409 173568
1849 163072
678 173312
5501 174390
5886 171178
5516 174496
3288 189024
391 173888
7305 179318
2895 177792
9090 190198
9765 191990
8493 185856
1361 190048
9362 185398
1740 180096
6274 180224
6047 181066
6120 168362
7751 169633
1067 174342
25 155530
1809 153984
3695 100618
7187 177280
6770 179574
4091 183808
5107 178816
7997 186112
4040 182560
7155 172202
3176 182848
3832 182294
9936 186742
7628 179328
2147 174848
3487 181568
9037 162880
9873 148490
10000 156682
4928 173578
1739 191862
1319 191658
1477 192138
4270 190758
197 188336
1745 176694
7164 175178
5433 181376
9490 188214
7759 145930
7917 146432
9628 107776
4926 96689
7304 87434
1667 106378
994 136192
1532 136320
4071 129792
2408 128608
89 144466
5118 146742
4536 146176
5392 134024
7649 141669
9680 139520
4611 127114
1348 139776
3053 141952
3019 85514
6828 102528
4284 133592
2506 152414
6893 147776
3515 143606
9610 138359
3517 138143
8091 143033
9891 143872
3039 140333
1790 140279
410 134140
2798 135909
3743 139510
6233 137418
4727 138038
6650 129482
8027 138506
7387 144374
270 143888
2700 80482
3063 113802
8233 124672
3826 138368
8502 144768
5184 120202
527 144630
7758 139840
6563 126912
5411 133184
4523 143296
5170 145782
7829 143040
2770 143626
6680 147434
495 152172
9175 139328
5807 144288
9338 143744
6019 144460
2709 129128
7108 136488
8365 94714
7522 93450
921 118272
9803 125954
2691 150001
7143 152098
2320 142080
4145 141184
2192 143616
3599 142848
2835 143872
9751 141888
4606 135777
7435 142218
9679 155378
4341 154109
5247 149758
5554 130047
5470 133396
1465 135168
4210 143734
2816 137216
6116 123529
7236 150400
9574 147712
431 133056
1585 146678
7853 139392
664 142336
7279 144320
9056 112896
7007 106752
4018 103434
3453 141888
9868 116608
4591 109312
6992 141568
1293 146944
1937 147712
1904 224256
3291 215498
8941 212160
9100 225412
7633 224322
674 226304
5561 227072
3250 223348
322 223984
8867 223046
7686 216016
7618 220598
157 213378
3716 221089
6824 221050
3785 212106
5660 215670
8806 207114
9334 207744
4134 210880
5067 203776
8907 209014
7635 198282
2858 186624
3492 182528
3547 168330
6184 159690
7476 142218
1101 151936
2318 199478
6238 193280
5355 195839
3806 223699
9386 224630
9742 223520
9259 223114
6266 230262
780 218752
2290 224000
7142 226560
277 225940
5547 199690
607 214902
5315 215552
6368 209344
5015 207936
8818 207306
6587 206152
856 206418
6317 225024
9734 209926
3522 221536
2560 219680
722 220352
8121 221984
6369 222528
6132 223838
5566 219281
9179 223862
9115 225053
688 227608
4212 226958
2298 216804
9797 226880
5003 223872
9828 214880
387 228044
4754 225974
8626 226976
2866 230224
3535 205338
4962 223872
7030 209280
2696 190730
7263 194018
6479 198622
8865 157194
3552 205056
3796 217344
8450 227958
6969 216320
4782 210432
2830 215552
2021 131850
5057 221174
7185 202362
857 220106
9075 225792
8930 224384
8282 221824
6289 216064
5772 207242
1705 218678
5690 219264
3508 225974
691 217206
6653 208394
5075 310016
1295 331008
4049 332342
9316 332710
6316 331930
4998 318528
1642 324528
4455 303178
488 217290
2864 274176
9069 297728
7999 328064
2060 309450
246 328598
3443 319728
314 330038
508 320768
9281 310272
6939 316736
5557 328128
6858 333590
4225 327286
5158 323840
4794 320650
2456 319664
7985 318576
2661 320640
2852 318592
2508 328656
7687 334302
4600 331216
8291 321992
8900 322944
7991 323456
7022 320960
9834 330912
6086 331766
6618 325300
325 326002
2845 320714
5955 321546
7392 325376
5590 325814
6321 318814
3719 314877
7206 317039
6576 313026
6350 295504
8560 280174
3183 302965
9741 272715
6371 250026
3154 267414
2641 281440
9146 288906
1560 293804
1918 320045
7655 318806
5724 321152
2890 322944
1187 315018
795 323806
4934 330528
6981 333450
8859 331216
868 321566
4745 337152
6599 334858
2286 330208
8163 323312
8074 317312
4102 309238
1126 303210
9607 303402
7846 294082
2652 320794
9667 323030
940 325994
7334 326342
3285 318592
4602 330112
9572 326976
7945 330038
7124 306880
4483 265216
9739 230154
3148 303754
3474 308608
2913 317192
9655 318200
8073 319296
1660 309240
6102 292386
7960 317304
93 322944
7154 326126
9355 320105
2136 323456
2480 326016
7690 329950
4351 328064
6946 333064
4035 329392
5875 329344
8837 328768
466 337621
1409 333025
84 326310
9339 320394
9426 325360
4106 334808
5523 332230
1516 327104
4664 328832
7471 325920
5934 336384
8942 339868
1473 205226
4420 179498
1698 235136
5765 226816
7710 188022
2207 198784
6258 231424
5822 228032
1890 235482
6685 238091
5502 238080
6544 243168
7681 239536
5620 234624
3030 235328
4355 244096
7456 239616
9284 240630
3041 240064
1803 242016
3627 246188
591 246437
5237 246919
7474 237666
5617 245174
3653 237200
2393 248212
8078 241679
3311 237952
1505 241536
2787 245888
7996 245056
7250 241920
2203 238830
7027 248582
8953 243014
8967 235381
265 236288
7990 244053
5298 226517
2120 242166
3747 221112
4105 215696
7307 203786
993 199472
3014 243638
1645 235190
5267 228170
9867 215232
8352 211745
2176 155914
2968 224320
6753 228848
2106 230928
7410 221834
4231 228224
8599 229632
2139 224576
7905 238646
8803 235831
1087 250043
7519 230834
1675 241252
7343 240938
3768 245618
3410 239367
7518 237814
1575 231690
1035 218496
6906 208896
7892 194176
6940 159722
9777 211114
5654 224528
5943 228608
128 230470
5980 233600
1287 235648
4484 236544
2828 241920
521 253508
2825 241600
4299 238552
483 239524
680 254778
4452 254854
573 241504
5792 244993
986 239064
8514 233382
8155 229143
6378 228379
9557 224694
4816 218624
3470 219520
1998 211951
1241 209654
3106 202560
1190 184588
4241 191306
7321 181194
3908 205696
9349 214518
9778 181799
2426 218591
9597 225473
3407 229711
1959 232912
4885 230040
7660 228672
5854 227840
8118 235776
178 242944
2502 209984
6229 253792
1530 249258
5018 276278
6024 268928
5572 279728
3672 280230
9018 268746
81 256906
5478 272728
7450 266970
7314 277510
2212 274336
7383 274720
8280 267552
9043 273238
4903 258136
8500 250010
9209 259080
847 270067
8581 269536
2736 269907
9613 264192
8197 269224
8621 268768
2912 274432
4646 266048
2399 265408
9084 272384
9558 267072
5827 269888
8845 272256
7354 267402
9587 272320
2971 276086
1399 265898
9817 269814
3861 262400
2107 261462
4708 266358
5357 265418
2639 265792
6662 268150
1179 267071
8780 270741
8756 220622
646 255936
4853 249354
4848 256258
121 262227
3858 217738
1905 221217
6507 261504
4318 251392
1593 246976
6386 249509
3729 253856
9012 258230
7355 259008
9796 263893
498 276122
8538 255582
3086 261376
8240 257418
5791 273618
1369 250762
766 266176
289 275200
2974 263872
8827 264352
9363 270080
4222 267200
7272 271367
9983 269437
8802 276508
5484 276854
9590 265984
8422 270464
7936 270806
5625 267440
2214 271552
5981 278176
5215 283510
1121 282080
415 261222
1725 260858
9535 259722
8668 279702
6746 286966
7083 276010
8377 277248
8147 265344
565 264640
2086 285558
5198 257568
1629 240970
4042 274080
6644 265290
99 269302
2645 227584
9826 357376
5428 379136
4418 364641
1504 367040
9228 359242
2856 357930
6569 364362
211 367542
3591 361984
3441 362240
710 375190
4377 371844
7409 366176
2766 381476
9954 380201
6995 363227
5769 368742
945 374102
3619 364580
2860 376105
9132 380726
8399 373640
3922 373581
351 376690
5774 377988
9839 368383
2565 377354
3607 377782
9943 369360
8511 369040
4883 376176
6934 368806
6512 367994
4160 366016
6429 362020
7796 347383
5511 295144
7637 367308
5976 313578
1171 363296
9212 369222
4028 365056
1333 359914
6127 350528
5457 371744
4125 360064
2512 366976
634 373248
2763 375410
6617 383434
7873 384350
3582 377812
1310 376448
1655 376592
4620 376083
2746 369929
2731 378000
3995 378443
9198 367424
1480 367296
4990 376054
1324 370688
448 370064
8017 373598
4763 372418
4287 379382
8178 379392
4113 364704
9372 365052
8793 369060
7228 379744
7743 356726
8988 359552
2349 359552
2348 352704
3261 328938
3718 349746
3365 355424
8279 365486
2131 370144
5591 315520
6950 339584
7297 310772
307 328048
2876 298648
897 330128
4205 335162
6706 360182
3548 309504
1720 306912
4165 307264
8857 261482
411 226420
9889 201098
131 239648
1644 262048
6209 268800
7813 279641
2166 264771
679 272491
7058 265940
1828 277174
1365 267742
1594 276514
4850 275690
3899 270688
419 271312
1935 252374
7129 249955
9794 261326
3145 258698
4882 214346
7653 213760
8847 212736
6105 162698
4472 247936
8527 247296
5422 254208
4854 255990
8731 251296
1026 261968
142 269328
758 276598
1793 260058
3405 262096
8445 277938
5114 259920
1825 258880
2386 257932
935 274613
164 276726
3761 275818
2492 275104
7344 269296
6085 271439
7218 274480
7273 268234
3335 263469
1606 271424
6591 269491
9979 274759
5221 261398
8364 249646
8239 238398
3561 261882
2171 264772
8270 261329
4121 262048
3571 228554
8350 248160
417 249248
998 247882
3134 195914
4826 250880
9268 262710
895 253814
941 258560
9964 255872
9165 198538
511 264669
3679 270262
8678 264864
7744 255574
1588 249888
7138 255424
6099 271008
4029 266688
1529 272694
2656 272032
1330 264522
59 273827
4965 268900
3864 262968
4843 261504
2057 262410
1780 271680
392 278454
7292 256554
8781 271936
5786 267005
9467 266432
1407 261632
5699 252416
5892 220800
905 200954
1982 201542
9465 190602
1064 192170
489 231221
6815 251106
3958 251346
2243 288734
8183 170464
5651 178822
2900 177344
9501 170768
3567 163850
3138 166518
855 175776
5365 176192
312 176838
5535 153808
7140 152064
2260 152832
5678 150016
4119 111146
5332 149120
9500 151808
537 158464
1891 157184
9959 165184
1702 177334
6835 175626
8327 158329
3071 162560
5250 156928
4714 160896
4543 165314
8015 175324
8881 174699
4103 177124
4549 175360
5001 162752
4761 162048
2167 172032
6771 174838
2964 169142
2083 169216
60 162880
9111 153498
4818 162384
3907 164214
5066 162934
5677 177349
8833 166907
2592 172246
8200 166857
3569 173184
8852 168308
1963 144394
5569 153866
96 160256
3352 162176
335 170614
700 157312
9290 171632
3688 156714
3466 100458
5531 108416
7547 145664
6483 143616
5628 111050
8405 116435
4301 160869
9070 170902
9004 165792
473 167414
9216 174304
6722 169984
7893 169866
8096 171766
8390 165376
1472 175734
5467 173610
7988 167232
8659 160448
5602 175296
3416 163679
7949 169270
4431 150474
4298 98794
9119 113546
5652 159296
4361 188224
1386 189558
5828 172736
3585 184128
7433 186358
1599 182784
2208 185280
7831 173888
3277 180352
7569 182774
2707 174848
3954 140682
7311 162816
9095 132352
2653 127498
805 120576
8957 252667
7849 288054
6998 307392
7530 314048
9830 317480
9219 326607
3967 313841
8446 320892
5351 315578
2017 328742
5130 327528
6602 329974
9479 321616
5941 319488
889 322438
9861 309274
8079 322032
816 240654
5106 303082
2197 318301
4566 318808
8414 321408
6451 325602
1587 321404
26 322896
8972 325376
823 323328
1847 317578
4104 284426
2869 296832
4873 296192
584 307200
7415 317952
8396 325302
5033 331323
9864 329149
9020 326161
4955 328017
5707 322898
2788 321551
9603 326932
1754 324296
9030 332896
492 324476
6314 328270
6187 332283
5290 332288
6325 318234
1638 306858
5019 309312
8952 309056
2258 304886
9401 303006
6072 310102
8095 310806
8755 307850
6164 281966
5404 292384
8651 303254
7589 295414
5978 290602
2836 297728
1309 293130
8346 259392
574 305558
2604 287488
6639 268864
652 277642
5490 274570
237 274045
308 301920
8260 300704
5022 314998
7541 308800
4440 304914
8392 323570
2897 325128
6606 326647
4603 323430
4300 323200
8477 322698
3717 315402
2477 316672
4923 283960
3596 314930
2880 319540
2987 316928
6469 319488
1272 319744
9708 332278
2609 331360
4001 326966
7252 317834
4141 321472
748 319680
4618 322560
4259 326720
913 329721
2143 318198
6250 320512
548 320000
3213 323584
6363 324608
8914 316800
7630 319675
2051 325632
7864 331904
2412 330752
2229 319610
6807 322230
5260 330785
8726 260096
8704 247296
7078 56576
5455 93386
4076 110214
6348 82176
1903 73514
5453 106816
5766 111872
1691 119286
8490 108352
5197 116736
979 110880
4079 97952
6701 99712
9235 107392
6772 97920
3944 77824
783 81248
7786 35936
2903 -17814
9642 93536
5816 19562
7863 90986
2574 89206
6253 90496
9299 96128
4098 88768
4827 96694
4551 94922
877 78256
2250 108816
5121 112224
4628 114598
2795 110320
992 112784
9203 106246
1280 97962
1979 97472
2052 108362
1380 105654
3901 103122
3306 116086
5794 114464
3088 116254
5564 106866
4010 113054
8326 110452
1609 111152
9651 102080
786 109248
4317 99210
3897 111158
3438 105728
2326 104160
8437 111100
1373 100782
9973 111194
6755 114742
7841 108234
5300 101504
7005 105216
7816 107360
5771 97098
8102 81290
7565 104704
2364 97792
2038 101056
4285 109110
3391 105152
4256 105600
8206 99446
9226 88928
4011 -5622
1459 90634
3736 79306
9507 85590
3118 111200
5691 116470
3960 110666
6546 117248
5534 108848
4468 115974
6342 100530
5329 99130
1557 114688
7665 116189
6261 110481
606 111496
6977 112120
974 109904
4930 108360
1973 103378
7629 107282
8090 101884
3432 87370
5196 103936
1578 86476
2662 74837
2963 73045
6596 82112
8650 91072
61 94912
4194 92160
6091 101401
3214 -97668
8210 -85087
9827 -52553
5183 -49956
3961 -45798
6983 -47509
4180 -33380
1831 -52736
3029 -40768
7819 -44342
5120 -56960
960 -59776
9669 -66038
4463 -59894
1730 -56426
3398 -36832
9101 -43851
6170 -61658
3095 -47136
7029 -43840
1215 -35838
8926 -42974
88 -35114
7089 -32320
9769 -39040
5859 -42486
6493 -46592
1871 -34442
7617 -37302
6589 -35050
6879 -49248
4421 -35338
2657 -34816
4684 -36240
3042 -53696
6580 -33252
9740 -38238
8447 -30080
183 -65536
406 -56704
7904 -113206
5206 -53558
4722 -52800
7600 -56108
8104 -57010
5293 -52540
5759 -52888
187 -36864
5350 -36608
4621 -39296
7182 -43264
4717 -47760
5613 -42704
1713 -34442
124 -40944
8418 -33680
951 -43296
71 -33024
6231 -43776
9854 -44904
9379 -45568
4023 -54006
9041 -42742
3175 -41184
8722 -34944
2781 -32298
7755 -37546
1431 -41888
7953 -54048
5150 -57976
1404 -38992
1266 -37786
421 -38496
1298 -78710
1476 -47754
7508 -67894
3550 -49162
4789 -35958
1183 -130166
6765 -46090
642 -58806
9980 -58358
1367 -77558
5658 -50186
916 -52416
5553 -49472
9705 -50463
3662 -49934
9185 -52678
1983 -48520
1662 -38176
8382 -56096
9790 -60052
6842 -45248
1862 -44138
980 -131784
9230 17920
875 181760
199 54666
7767 98432
2138 195190
7036 192448
7799 192970
9787 184197
1033 199478
8570 185398
6730 185162
4541 184384
5748 199414
3001 185408
4614 187776
4819 161802
8586 187914
8889 189622
1977 191606
7384 188170
4558 198801
3528 183355
8766 184757
7315 191789
3404 197764
4977 194880
3200 193408
4947 195722
5405 201856
6517 204918
152 200896
3497 201526
5053 198912
7319 202587
7261 202927
1673 190378
2411 197246
424 180532
8241 194276
7237 192301
1104 158538
1995 191542
8180 162304
7889 109834
4456 110602
2705 147712
8924 155392
1836 185344
1167 195840
8157 192000
6921 181898
8744 187382
2717 195638
4890 194880
343 206721
2690 200731
2436 196172
5714 200256
1573 185501
254 196461
2792 198666
9053 199146
9102 192000
6034 187264
4518 204726
1346 202360
5648 204096
430 205526
4915 202732
5756 194087
4839 193696
4584 188106
760 194496
7820 192224
6151 200278
2692 197184
2738 194698
4352 202102
282 198848
5574 194957
7609 204790
2224 142090
774 162294
9135 156938
4732 187146
5958 193024
762 198006
7399 190848
9047 185802
126 184704
6372 183040
366 191286
2335 176330
8735 177206
184 188160
3083 142090
2481 141578
8324 97714
2121 109328
5930 128512
1932 160862
5712 143682
6593 135930
9686 162950
339 181760
9760 186880
9711 192332
9843 189238
8287 169344
1612 176384
7121 189578
7458 138458
459 128854
5806 168694
5563 192000
3611 192070
4535 184942
4685 181762
9188 178886
6800 188002
3877 182784
9291 186368
3516 187200
5257 151569
1118 184950
9487 174220
7019 173540
9450 146881
4161 188576
1331 192520
2114 184352
8123 187712
3325 180874
4555 187990
262 184630
5125 176682
9674 192554
1887 194044
7167 179360
2741 186848
1686 190304
944 188000
4812 180726
5161 176263
2409 166453
6707 177526
5472 181376
4156 180150
4246 188608
6702 199140
850 191329
9728 197239
6562 187554
4689 190912
2283 194048
4266 188416
1978 196934
4021 192374
1964 191862
4065 190794
4485 184310
5041 170480
49 179360
3942 194154
5352 184216
8739 191438
3287 184970
5518 189026
7676 192118
8042 185856
9933 196750
5918 182257
9668 181966
2223 180964
3028 192950
2023 186872
1988 184056
2561 192498
5706 190080
7350 190167
7193 168505
8740 175896
5921 143166
625 176752
4066 183238
2695 173824
5340 184576
4605 179446
3545 156586
3946 175609
958 161120
5311 174041
8303 172873
5758 167232
5745 153081
6224 172760
9644 179162
4413 169522
1 184768
542 192798
2899 99456
3069 126464
990 117514
6283 128896
900 130280
2097 152224
9153 131392
5636 93696
6836 56330
7490 151274
8438 151574
5153 155315
5364 165445
2803 162240
3698 160896
5923 163936
3087 146432
4130 143434
4392 147306
2055 163008
2760 169814
3850 152006
2204 141184
1388 114666
4367 139712
7947 138506
784 134400
8923 143616
7575 138240
9633 155808
3080 169344
4033 170550
215 162720
9902 167424
6121 159744
742 154368
6586 157888
8082 112106
6851 161270
8772 131328
9194 124608
9643 97706
3246 162720
16 165568
1533 144192
8812 149110
1600 130010
2188 153718
4 142698
6885 129536
692 131300
1090 147160
1200 112896
9180 128512
4983 132480
3364 152822
6242 146688
8984 147200
1872 160000
206 159808
4879 162358
2137 158070
8962 155786
4293 158336
8252 149568
117 145690
4497 147296
5868 165888
22 160758
6790 164302
6077 159408
3252 153666
1149 157616
8832 159744
2688 163072
7408 156278
3479 165008
4675 153866
2357 150848
4186 155734
1141 160170
5986 168784
948 166872
8934 168382
4495 170053
6779 164744
7276 150857
6333 164093
4568 164216
5789 157641
242 156022
5165 156578
8292 305664
98 301440
6777 297088
3428 316726
6022 313078
5193 308672
6039 314688
2430 309440
9791 292938
4239 318054
5815 315136
1355 318966
3032 311370
5398 308042
9888 306176
934 316054
4051 314538
400 316378
6550 325750
8329 322472
9014 319468
5341 319018
771 322038
7425 319936
2784 319284
9850 324094
3300 318211
5538 319306
3202 319015
828 317825
5327 317381
8128 314616
41 312192
2918 307584
8110 305152
6907 317696
7332 318710
75 311808
8087 312122
244 263542
6808 253706
1274 304298
8661 295821
5376 291984
6300 292738
5427 314272
8293 268615
9306 311924
1072 313376
8150 323734
3231 322656
5012 317280
2328 322251
1085 304867
3657 244288
4126 298634
7192 299264
4272 314128
2957 315442
9871 312082
5729 319744
6671 321750
6208 320512
1630 311482
3810 309520
4581 326286
1527 323296
6001 323984
3678 320710
4908 318391
3142 310770
8939 322862
2389 321440
7256 323331
9917 315928
9432 321488
6272 321037
811 317234
4796 324214
4137 317414
2284 319488
6936 316032
569 325846
5259 324112
858 310880
886 296106
1014 310646
1395 308960
8980 300896
1180 252458
9886 299402
6691 319328
4517 320114
6251 323572
9596 314472
7771 317664
3610 321304
2535 318464
8654 313910
4639 297216
5504 291594
7754 310026
7535 311734
1390 299874
8036 313620
8524 318976
4099 310208
2827 311296
3917 308096
2358 298378
9171 303232
8481 285696
4328 269184
1492 290240
5271 270656
3097 277110
609 254986
7908 291072
6374 249058
7175 248576
167 272896
1481 281742
7434 293372
874 282916
1184 292224
2271 285984
4635 294294
7513 286432
8639 291453
2919 289871
169 284898
8423 285068
7472 283392
9446 286848
4694 273674
5790 279808
1032 287350
3490 286720
7749 286720
9825 286602
4811 281211
9909 283968
1394 292992
2008 289632
9344 296438
2540 289984
1933 295862
7444 291648
5817 292160
3740 293248
6411 283488
1652 281562
9464 289856
236 294006
500 292128
5659 291456
513 289920
2817 289280
9993 286944
8049 284322
6713 276320
696 282436
3735 272768
7260 271406
70 264246
716 215754
4894 246528
9157 272596
9393 251264
2541 222090
6228 287606
3950 284288
3945 275210
6820 266944
8539 280576
3570 287616
1917 280074
3227 294902
1062 280832
7042 280672
3932 274538
9704 278560
861 277760
1508 276992
69 280576
2101 282880
854 262058
2277 271158
1256 265472
1500 276742
7570 280920
4058 274470
6687 291522
9879 291420
5402 293821
5343 272010
4776 291904
8751 287616
9258 290176
6848 294711
9436 286713
8959 282742
7705 278410
5552 283094
5898 286534
4000 282680
4037 278549
3511 284800
3753 283136
9242 290141
991 278082
2485 278293
3122 256640
7061 205322
2498 259584
2439 280224
7370 280520
2158 284282
6559 286880
8572 290152
4736 281472
3205 280576
1440 266818
2385 214268
7449 170747
7246 216665
7969 267374
8589 281401
2058 257194
7888 272896
7824 92416
8708 99677
3575 99742
4598 140160
1496 130184
4494 125774
4197 134662
3951 128246
1968 122064
3915 116794
4936 141466
3170 152384
6659 158086
9384 143592
8764 153696
1981 148524
8804 137866
9569 145964
3276 104413
4129 87583
9289 127616
6124 125696
5975 126154
9461 132864
5036 128768
6000 -13104
9376 25882
7171 137572
1019 154423
1993 151936
2209 147328
7255 135013
8156 133947
3339 142582
1540 145408
3722 150646
950 146816
3101 148000
6444 137505
438 139728
576 140032
3488 140832
4247 152040
1478 156086
1095 153408
3943 147840
9968 143744
6572 140874
8247 150230
693 151510
7204 146964
2975 149053
2303 150068
6742 148032
5190 144738
5286 139570
2453 145542
8873 146696
5844 144272
7479 137600
4006 143109
1086 151797
8136 146730
381 141178
8771 146600
3773 134790
9406 156140
9995 149872
2776 153070
1797 149803
3974 124288
2929 143616
4831 147998
619 142626
7262 149184
5638 142775
5403 143146
6030 115958
1727 128318
8836 114834
6492 113290
7205 139094
6141 115114
1787 139328
2216 149928
4338 137216
8000 129174
739 148162
2962 147352
9989 149454
4632 137686
975 142576
5139 131392
893 123412
4319 127520
4481 79902
9970 79040
9204 166048
9190 219191
8564 212171
3573 196801
817 219928
7881 213952
4316 213440
2620 213024
8296 219392
5746 183626
4790 183424
57 149002
4562 194934
5437 212262
7348 185179
2528 189706
27 91786
3629 176256
6382 190710
504 177738
256 214464
8189 213888
7373 213344
7708 190602
9019 195328
6436 196647
316 215355
9270 215334
4306 207306
1329 216269
1321 222968
5737 216929
108 216320
9168 216079
3201 218100
7299 210390
4072 211008
4801 205338
924 208034
1010 205257
1025 211328
8606 212400
3558 210992
8861 210720
7994 208832
3263 209920
2589 215622
6388 213872
6135 204874
6869 220294
6899 199872
5385 210140
5088 211381
6886 218560
2027 210560
4465 209855
1345 220685
6715 222382
8427 210688
5506 203213
1566 202807
1417 206848
4114 209398
4599 214912
7721 218240
9658 215296
6071 217088
5458 218870
4258 214912
5938 205282
7032 209616
859 209408
4540 208768
4320 209706
5483 214694
8288 208080
563 206720
5446 207011
7785 199941
9511 199350
8669 198474
4516 133802
1442 208802
7989 201742
9444 125516
449 200352
9730 198289
5747 191794
4173 192555
8658 147483
2973 131753
3880 202752
6041 209408
5380 211840
377 219382
3168 214400
2998 211574
5560 206208
8474 201984
6489 207104
2218 202716
1750 204096
9302 198650
7374 201309
8918 116207
6195 179712
6984 175104
9904 198208
5304 197978
6057 177172
1690 192566
8903 191498
7582 184202
8994 186944
8393 196938
5969 199734
2501 195584
7812 199798
5514 199350
8204 194432
5961 192640
9849 186240
5692 192128
5682 202038
2744 199616
7531 186496
3712 160256
1843 106250
6686 184330
1712 195200
2019 192960
7670 185152
7561 197760
1867 193792
8028 196598
3667 191808
2594 196746
4673 200154
5418 181214
6033 190646
7559 191808
2108 196608
7333 198134
2569 197322
1461 188362
6460 202166
8834 193792
2516 199104
1553 201462
4096 194880
5201 194560
3924 193162
5192 194058
2314 191488
2783 196548
2099 196739
4101 192924
7419 199096
1670 187881
5097 189694
3378 192000
1323 199168
160 200246
6814 181984
9263 184304
2818 194176
9866 192630
9001 181554
6605 191378
1919 140378
6719 192214
2085 195885
506 198664
8741 196876
2703 177644
2078 197280
6346 197366
1284 195648
8243 195904
8483 198774
9220 199798
4808 197888
2773 199050
6781 191946
7574 198326
3583 199488
556 198400
38 198080
7298 193056
6402 198947
5998 190080
92 184458
8278 189702
8808 193317
7006 179354
1558 178822
3625 178186
5884 177683
1080 166410
8122 138003
8008 171871
9438 165120
6464 166912
7611 102860
804 167639
2570 191184
1957 155328
5026 181456
9058 162878
4860 146048
6470 127568
7136 110970
571 100180
5797 170718
4146 91458
4169 116350
8225 166312
6532 143298
1127 185666
2088 174953
2811 180128
7341 186364
4475 163448
6774 168425
6230 177293
2255 178273
6751 170964
9543 174272
4604 180342
8628 175498
9329 177398
9054 191094
7065 179584
6909 161546
1678 161664
9160 156160
7762 129024
3804 106506
2689 170762
2513 179454
6956 181489
9937 170645
5644 185950
6537 180342
1099 185786
4077 187910
6319 183776
7930 183538
8313 188708
3841 188400
8883 175338
6752 164746
5742 187504
5102 183030
9752 184438
7085 180864
5445 174912
2103 180480
4436 176640
4233 181770
2801 182518
1102 185302
8432 177546
9932 172708
8795 179889
9759 180099
8457 156032
7436 135546
3010 149856
6073 166336
9278 169984
3926 170752
809 148992
1312 113674
5643 169738
8083 168448
2262 169984
6139 159744
261 178688
4666 173568
4078 160512
8132 129802
1748 180352
9086 185078
4381 185270
1518 172400
3685 174912
801 180421
5123 185014
2850 189174
3593 180480
9388 178390
2162 165488
9223 172874
9113 184138
2244 186304
5373 184960
518 178599
8719 172602
9513 178678
8408 179586
7331 184704
4154 182472
7616 178727
810 166489
3226 174400
792 164346
8991 137424
7492 146186
4378 129034
2863 157952
2945 152016
6032 24082
4207 126464
6294 152768
8516 146698
6967 156328
3900 151344
7874 163062
192 159104
8665 164544
2461 163574
2955 163758
3934 146442
2588 158458
1387 158308
9496 162872
1631 154852
7727 156726
1202 158208
1234 143872
5723 160000
3537 161012
4159 155554
6621 153172
1050 157123
1735 151992
4191 160054
3130 157056
4100 160822
3526 146085
5203 155082
4896 155702
5622 153856
5060 148203
6709 144546
8220 142436
8624 143082
8632 146752
9460 59274
4810 122975
207 132298
4059 138102
7459 136431
5079 138401
8402 129218
3831 138120
7646 142208
4661 144384
531 147840
3253 122582
8779 46346
6863 120992
4746 118546
3244 143378
9457 135924
7506 134944
4488 150134
800 137098
4593 133824
4967 146038
6933 140816
1197 150780
4509 153728
6990 146925
4974 125946
4230 144374
3016 141312
9764 140800
9088 130304
9900 124938
9335 36810
6036 109312
3699 113408
3421 137320
6792 152274
9413 158962
7580 162090
3189 156384
1592 164276
1206 158016
53 154624
103 164352
3766 168822
2452 157120
5697 160064
6115 155766
6162 150026
2153 139520
955 136192
4394 118272
9617 113920
8421 94464
5043 194654
1672 226182
6048 249819
5108 259197
5525 256214
3005 236640
802 231296
8372 221443
6031 151811
2925 78858
9466 202496
3187 242824
4760 246086
8236 229040
5023 252742
2944 241978
2388 239244
9038 254520
612 250288
8394 243386
5233 254323
9928 256697
8518 253584
5500 251184
9611 246061
1421 230926
7242 235446
6766 237760
8860 213002
6449 218634
3299 241664
6913 257079
9912 206248
2440 207872
6547 243958
4855 251510
5128 255370
4898 262502
9851 254828
4619 258889
641 244448
8361 254636
1271 240394
7901 254080
5562 250112
2410 244490
1406 240384
1795 255094
6191 249492
5885 257122
2989 255921
3433 254573
3820 247936
6757 252032
1449 256256
7418 253706
1281 256246
3941 254602
579 258678
113 232448
3104 255938
3779 245579
4358 242208
3822 238336
2444 238848
6917 231856
8009 185856
4724 227424
9351 245760
5640 253494
2545 245632
2 259072
9034 255680
7768 260438
3878 260876
4473 262208
4401 253587
9836 262738
291 261681
8380 254282
1864 251477
3991 254848
4350 242784
5487 256751
8901 260113
6947 258468
6962 259799
4629 260950
1649 258480
2150 253459
1168 256275
6227 256264
8434 258467
7493 258778
4070 238500
7284 249778
8798 257559
9260 251222
4276 236800
9250 215712
1736 233226
3049 240128
7422 240640
640 177408
5720 78720
1375 85472
5911 85024
177 68822
4500 76366
3203 81148
6768 79014
8810 76544
4575 69964
5970 73803
7664 68608
1802 59904
9459 11274
4650 -17032
4951 73984
4380 88894
5597 68706
1703 78488
479 84598
6323 65056
670 55744
4477 38944
7594 32650
7271 63408
517 60746
2790 -15094
247 -22942
1604 37918
6801 78944
2330 86080
1911 84180
4617 89190
6298 85314
7048 71926
5960 64112
8856 91386
9234 89824
8879 91286
9862 86144
7452 84894
6202 84450
6543 80682
4507 82064
4375 84048
4112 80572
8631 69430
9947 68096
3668 74224
2104 88966
9307 87862
7455 87242
1602 83456
896 71546
9154 81152
2321 80332
4331 89694
393 84764
7693 79063
2248 81046
7163 73908
4036 79360
1425 76672
7961 66442
3357 80630
9303 56576
4964 49216
5476 34826
5856 40874
1128 66816
9855 74656
443 74998
491 60672
9300 76589
3362 88904
4609 87393
6273 92674
7139 89120
1590 85936
4379 83728
7895 83482
384 80474
1572 81478
7711 80512
8153 89302
8970 81584
8534 88000
2486 80623
7543 82482
785 86520
6246 73792
9166 77824
2186 51498
5104 62586
2752 122426
8142 205312
6923 186378
902 214134
1176 212224
2815 215040
9106 214134
2693 209664
8745 207616
7426 205066
2649 166090
1418 195136
4268 201270
7507 195338
9033 204288
4905 205302
9767 213760
9515 217024
3320 201652
6714 206027
1731 208436
1711 206268
6431 197312
5459 182410
9447 217216
3643 220672
5838 199296
6398 180992
340 146944
7406 168448
2482 196864
2448 198400
5100 194058
4120 212224
1022 212470
9702 202271
8024 205568
5832 209654
5263 208202
2947 195978
7746 202102
6004 199306
80 209334
5971 178688
3644 168448
8453 181002
9654 209034
1835 212224
4249 211456
1464 203776
4856 207104
2607 209398
3676 204160
373 213888
3103 213248
1666 221184
3886 222326
7718 219392
883 214026
1318 219914
4357 221440
7860 217846
5431 221622
9748 212896
3193 216536
5462 209536
1160 208896
7638 216640
9545 204864
3647 218294
2621 209590
8340 209536
9294 209224
4168 213704
6522 220406
3600 216128
1494 213248
2073 207434
2768 215424
6749 218550
7429 204736
9623 207872
5317 214912
8144 217088
3830 225654
6991 224394
6690 199626
516 202870
1117 195392
9582 190218
8002 220800
5468 225078
5362 217462
7906 211382
5549 206080
7087 183680
6147 129024
9370 104533
7244 181718
3701 173826
3293 180736
2755 153918
5004 185218
824 192674
3230 186072
6795 195312
9251 195434
7606 200320
267 199536
8231 200952
4444 203600
9494 207106
4748 204806
1928 195540
6504 192560
4177 201542
3920 198272
1122 199958
1808 198358
6441 199060
1909 192389
1693 189920
3050 187520
9840 178688
1546 181459
5537 193457
8232 166697
586 109962
4795 178137
5618 171667
2533 154672
8186 169984
4303 173568
64 168512
632 177984
1162 183309
4157 189230
8776 197508
1975 193896
1338 194422
4430 187072
493 200118
2873 201560
3089 202214
4092 187776
5207 185216
1620 189696
899 198230
1066 196802
3952 187204
9048 170656
4417 132874
2771 161924
5510 159717
8896 184330
7285 182272
6763 175253
9273 171658
9634 182624
8714 189046
9404 185344
741 193014
4993 197428
3538 198076
9837 197924
4127 187402
2434 194546
2806 203528
165 200290
6204 199298
8109 199096
879 198450
3467 198272
4398 193152
6255 194818
9520 194729
182 190758
551 190856
6307 185714
1165 194126
637 191183
769 203903
5168 201607
73 200680
8286 196720
5929 201654
4499 193589
9624 199057
3436 199008
348 198340
8981 192899
7788 186048
4823 180598
3434 179648
8111 161162
7277 190976
3677 191232
4274 186624
947 167168
8333 134098
6524 182072
4382 188554
9733 185386
7677 197974
9554 198976
6286 200774
694 191712
496 157312
5848 108676
2227 130724
8597 171728
5578 188058
8462 180576
4907 180224
6310 175104
5461 170752
115 125242
8706 179984
5689 162048
6081 179840
4867 173933
427 159446
6329 137626
9841 161536
5711 185344
525 188032
8410 181070
4659 180224
2986 184832
9015 186112
18 186496
2715 187392
5719 181238
1260 184052
8012 185112
1548 177186
3615 181404
5448 179237
5582 180914
8456 188084
5811 187676
5956 176180
1088 182022
3489 179306
6542 181302
3177 186358
1621 184208
8253 177786
8692 163890
9112 176201
3004 169776
3340 176191
1758 183150
5672 186144
6404 185216
8479 179610
7023 186230
422 186112
6381 185472
5800 188655
3813 178023
5166 180576
3116 175402
1829 136208
1092 107746
7674 153302
9269 158048
2359 157590
2344 164758
3125 134400
5047 89866
9707 131444
9046 178128
2191 186976
8499 175290
5994 188150
6391 183104
5663 187776
9256 189056
6360 183542
2032 194758
101 191424
8612 192512
55 189688
6656 190981
1174 179204
58 175583
6245 194560
6154 194358
8201 179968
2995 185283
8406 165767
6699 176768
6477 184128
6009 167744
3694 112102
914 190630
7515 177187
6029 181718
4553 183094
7913 181504
7123 180960
534 182969
1542 180032
1605 185526
918 183020
7130 63552
5310 66584
8298 66330
5474 76856
3415 79624
3192 77518
7462 81728
3076 84208
7161 84256
447 84518
6498 84544
8868 84416
3035 63746
363 105876
7602 90190
9011 94623
3918 91526
8415 88182
6243 97404
2240 91474
8194 99825
8228 102246
7923 100150
1896 98080
1043 102048
1996 104318
7517 79712
1543 65536
3173 56330
6061 67210
3070 57590
2178 44199
971 85642
7891 92192
4707 91977
7095 108406
7498 106102
3502 96896
3355 67968
9478 53578
3708 94326
7797 91648
814 85248
5837 56125
7545 113296
888 98352
6711 92160
9032 92208
1824 92163
5679 97625
8053 98759
5142 87413
3852 91285
8993 99976
7814 105210
7339 96286
8848 104427
5869 101913
2936 98688
6392 71680
6163 67584
1453 72704
311 59402
4083 85770
9808 91904
2997 85096
6539 46768
8064 75119
2676 98784
6107 188734
186 169994
8826 189450
1034 192256
4292 207616
4199 208384
5710 204288
94 206464
1900 207104
9399 200576
3152 175690
2904 199936
1138 203510
9946 211584
1114 215040
9143 207318
4672 211622
9913 182768
4884 198262
6446 151306
2242 200736
719 177152
2647 155392
7159 122378
4060 177152
6864 185088
9405 188160
8674 184074
7827 202496
8019 200038
5277 213446
6567 211494
7432 205968
9326 202890
4144 197642
9441 199555
4235 183166
8600 196342
9974 195840
5739 192000
5936 193124
1826 204986
5155 209404
5882 208640
4733 197888
7769 198208
7505 210944
6629 205312
5314 210944
446 205032
9700 207116
878 200396
2145 209735
4026 212214
7417 202767
8738 200344
7880 209718
4329 210550
2939 213494
6911 206986
4869 211466
4939 210412
9910 217113
5952 213548
9754 204032
6104 211126
5933 206291
2942 210873
7306 217815
3889 207712
7482 193802
3451 205440
7055 170250
644 197760
7792 206454
2353 200862
6625 194692
2133 198512
3957 211520
5407 218643
2323 206490
7442 217511
5942 214972
6871 217103
5477 204519
8143 214731
9761 205276
9039 192000
7203 196864
8043 186112
9504 184832
7300 161954
4641 120752
5977 197376
2870 192512
7172 189056
2877 184074
9356 127074
5908 127774
9218 101258
2916 143856
5177 150528
756 158902
1823 132841
3012 113066
4388 146438
2509 114682
8274 135542
6281 135040
5185 134144
4970 116682
9243 66058
6600 126976
1049 127488
4851 139776
8656 144138
4297 158710
8471 145088
4344 94272
6006 78943
3011 125066
4594 110346
5157 129408
8920 136576
5633 144192
1342 148988
6822 151083
8784 147772
8020 143408
5113 137920
2343 136620
9944 129514
4409 144554
2762 146656
1130 155478
8273 152056
6237 156160
9647 144520
985 159813
808 155575
9217 152832
9546 152032
4464 153110
6891 146522
8899 158966
5146 149366
4223 147840
5995 138890
2181 151232
2403 159360
9753 145546
6018 144394
4041 150156
6068 162546
3454 153088
441 152320
1029 139572
1869 156036
7614 155904
699 132733
1576 152576
4109 155382
5101 146678
9573 135064
9202 154968
9296 154826
6174 149982
8443 148579
8635 151213
3989 148810
5540 158144
4878 157878
9736 156288
6361 156691
3894 155933
723 158592
2415 149250
8620 96044
6182 91338
995 110670
8783 139793
2758 125470
8357 146834
1818 157686
1646 154400
8467 151392
4290 149622
4840 181800
6125 205808
6354 215322
3242 220957
7464 221658
5063 215772
9681 199776
9049 205424
5721 210022
8653 207612
8080 175616
8591 175994
2043 151808
7357 217552
8526 211584
1249 227548
3485 218747
4038 207152
3939 209133
1774 210597
9257 212336
7190 212480
1661 216320
8686 216040
8025 209232
172 205482
813 216726
3947 217062
2200 227198
5671 204287
2355 210554
9434 214570
6475 215646
932 214242
9540 210568
1000 205628
2299 198720
3865 201150
1783 214034
7977 212046
2727 216480
8700 221608
2256 219148
4203 218048
1999 214720
4769 221382
2728 208636
4054 213504
2713 213632
7902 206464
6731 208575
7318 217836
9410 198162
4815 155786
3389 199936
9244 218118
8325 207024
6256 196000
656 199754
5199 217240
8316 214632
512 215632
3763 212448
6850 218190
4559 220647
7878 218806
3866 187802
4560 212788
1415 212960
1520 209526
3075 215008
3860 211824
2630 215936
5738 222582
9684 222560
5864 205962
9537 209088
107 203136
8864 198400
5944 206154
5211 214582
1511 210998
8222 211466
2654 134538
2611 157824
4644 202368
2967 187264
4792 203786
1633 206838
1732 205686
7325 201600
845 164864
8425 123402
1337 189824
5979 180992
2920 182282
3544 -118774
6867 -112128
8435 -68096
8816 -47040
4131 -50686
844 -49152
689 -55893
356 -54329
2549 -46336
195 -67328
7562 -78582
8695 -62474
478 -55424
7453 -61824
7619 -55414
2956 -42484
2595 -65270
361 -51552
4139 -47616
2308 -49642
6078 -50656
272 -52810
4901 -46209
7697 -52313
7356 -46266
5551 -44085
3275 -40689
8224 -37467
1951 -44316
4986 -50958
8389 -44936
5338 -49308
5068 -44320
37 -48708
457 -54177
2819 -53186
8680 -50250
3255 -70645
5905 -68343
4768 -44490
9528 -81216
5901 -80646
232 -142278
3360 -118272
6876 -69879
1743 -70611
9653 -62128
3721 -61108
2608 -75948
3871 -50752
3748 -57548
9081 -62016
8061 -59904
9423 -51008
3842 -46759
7062 -43467
2315 -38545
5091 -43392
6447 -43900
8590 -45642
2789 -46464
8995 -50816
4902 -38890
6723 -51082
1926 -57270
523 -52992
5507 -77558
8520 -62090
2417 -106230
1689 -72566
285 -63104
8718 -51840
9422 -40652
4244 -41161
1193 -50688
319 -49152
8419 -48384
7264 -49920
6421 -50038
7286 -102240
353 -41201
3022 -57208
7189 -87020
8671 116220
7970 99830
8108 74250
9976 137443
4654 161512
1832 160744
1420 154122
8571 169542
7742 166272
9805 143616
4416 77654
572 132104
5144 109856
7566 94730
867 164522
7641 174208
2473 172390
5149 160576
3931 168816
5916 175476
9875 168252
5249 163801
9609 162944
6724 166706
6741 164352
6750 166660
1898 173766
7613 171190
7948 159890
2664 165160
4004 168118
484 146394
3726 158090
6676 157649
6734 163907
1974 167168
4020 163324
7821 164072
5451 167562
8841 169590
3564 164170
497 171264
1943 169770
1422 169546
6716 167082
2423 174646
210 142330
412 157243
973 169024
1668 165910
9559 172022
2380 167680
6953 170368
8510 168534
1147 167296
7983 169478
119 175568
474 167089
2293 169856
1250 166784
8747 165776
837 133928
9522 117258
7520 125343
6616 173561
6597 175020
8060 168559
4697 175478
2951 160608
2273 177374
5050 156781
829 170512
9717 169088
458 166240
8395 165265
2118 171560
7516 151048
570 154890
5145 157494
3430 160256
4750 164342
440 165376
3868 160128
1820 160314
5390 110890
4143 159558
432 141834
6358 134922
2306 159488
6400 152056
4448 153336
1079 158776
7974 123632
5276 129000
4279 123018
743 145920
5228 170880
1555 162070
1251 158474
4216 178946
5703 193612
943 180427
5064 178560
7302 142042
8454 157322
4872 184832
4982 198572
6554 188064
7698 187370
2844 191414
5284 180754
2039 192942
7914 201334
104 200832
5675 200448
8318 207296
1817 207296
6217 193802
9283 193994
7500 198600
6865 202418
4498 201024
5252 186602
6809 202336
8417 202066
6993 203748
4691 196202
9872 197888
8430 202016
1486 204736
8098 194122
4324 203638
1986 195318
8449 193782
418 190858
7782 177674
380 170250
9782 177152
3182 194176
6970 179709
6357 200410
8584 194496
3092 203862
1233 187808
588 182782
390 182034
1699 191222
1107 168688
3780 141338
8367 173824
9453 140874
1729 173066
8724 194048
6356 200310
8487 193418
5205 190868
6467 194437
9588 196480
2304 192255
1734 205110
5571 196608
9381 197888
7038 200082
6093 207652
5863 194944
6816 197808
5040 196560
7992 193648
1110 186586
8400 202230
8595 195279
5778 200141
6128 203008
3046 200960
4525 201472
9911 201462
8368 199520
290 192755
5491 162057
2970 183911
1011 195816
5126 198326
434 196640
6304 195722
7258 196406
4837 196480
6677 199158
5645 200822
8212 190586
5999 192496
2979 197376
3024 194688
6624 199030
4196 206498
6932 192277
8829 196107
1003 184566
8838 186880
686 142274
3976 185480
3206 176138
6118 179787
9187 184896
7494 137024
8938 154090
5025 198144
9313 186368
2261 206848
9010 213248
8442 231040
765 224576
3608 228150
605 206976
8349 211968
5335 205312
5685 121962
3595 202496
2878 200064
7550 201536
5988 207488
9469 212938
904 213504
9027 216704
4929 222144
5164 223190
653 214336
9629 193482
6450 219200
6278 225408
7601 227200
2983 223104
3745 225088
9318 229302
8788 208950
453 215414
6327 216234
7667 186890
9657 204288
5494 213216
5498 218112
3411 223286
2157 212672
6122 195514
8031 211456
8345 209033
8604 223137
9395 216088
1291 206848
4325 159744
6614 133130
1188 195082
5056 217654
2238 208640
4784 201381
3074 199287
6292 212194
7725 213114
9360 220554
9691 222976
463 223798
1707 221906
2622 181640
5095 189806
2834 155776
5326 142932
7555 161472
4469 220106
1650 206552
4164 207500
1245 204842
7275 218230
56 209324
3149 220188
7090 223056
7525 212860
9419 216320
4519 207910
6806 198794
616 211466
5639 218240
7158 226038
8638 217542
8441 216238
7720 220294
6756 218632
9853 219944
9689 224256
505 225920
3418 223190
6420 224352
7220 223498
5877 228214
4218 226752
8622 228352
1349 215184
5587 203914
2309 216576
1942 226990
7886 223594
2908 225072
7789 225846
5962 223070
5926 225558
796 217385
9699 217583
7416 217216
1796 219022
3338 217934
6758 214730
7717 219328
5521 221504
4461 222976
2080 219424
553 219818
3520 227311
7927 0
4531 6794
3440 -12278
1146 -3200
7946 9344
5861 11648
8887 20864
2855 22646
2198 21376
7131 20490
3975 16714
6844 26432
3687 23744
5653 25802
9211 29364
2966 29976
8203 25632
5896 25590
2222 13696
2140 26038
2259 16694
830 -9270
5493 23552
7439 15232
925 -2048
4182 -27382
3463 -26870
8548 -48128
9310 2752
1920 3392
2170 4096
3601 -1846
8648 -19574
9124 -10518
475 2422
7592 -12576
9813 8182
5974 15894
4110 8608
3574 17312
8242 23190
5681 28128
8226 33216
227 33472
266 28566
5670 20160
7443 8746
1863 14272
6248 19456
3902 26506
4711 29344
2092 33824
9766 36796
8616 36240
9897 37984
9142 31040
8512 32054
5668 27584
3737 30464
7003 33536
1856 27638
6328 29184
8130 33792
1358 17802
9484 24320
8452 14336
7360 14336
5634 13056
7883 17152
8007 12042
2033 25600
1688 33792
5034 30560
5887 16192
2014 23040
630 16128
6646 13322
3881 30592
2865 29302
5384 33920
972 31744
4765 31360
2722 27392
4895 30720
9713 6912
2310 12928
5728 -118
3870 18954
9036 30838
1623 23552
5204 15360
3483 30208
4345 31478
9972 29568
4405 18816
4897 13194
8559 14848
1531 16256
5464 22390
1397 17792
6633 10880
3238 3338
2891 -89110
50 40310
3108 12682
9776 36160
1624 30282
6117 54336
1446 54400
8777 51776
1715 55488
8385 56118
4678 31990
4725 47872
4918 49014
544 47626
9378 49920
9857 12554
3709 34678
4118 -28790
3620 19978
6306 14336
1927 10752
8546 16896
6840 25088
9297 28662
9107 3338
8165 16416
3194 34815
7092 42880
9122 47307
3099 38118
7576 47337
4738 47899
3215 47530
4511 47030
9960 46080
3816 46502
2182 34905
7579 42998
4775 47104
7120 40334
930 39353
5889 40205
6632 43658
5395 30218
8398 38080
6146 48406
2026 45216
7627 46080
40 47014
7397 44032
2601 43056
3289 41176
1191 43216
302 50102
5565 49933
5124 57602
8439 57228
7088 50006
7836 54459
1640 48399
5058 51656
577 49952
6390 47674
7098 48966
2367 38656
2879 41462
1412 28170
5835 33088
8814 32128
731 31734
6259 16906
9894 34688
7536 35392
3754 37120
3751 39808
2585 -108534
9373 -54774
6370 -6107
7941 31030
9594 51077
3904 46080
355 50158
4496 42250
9110 40747
9167 45490
2398 50230
9169 42486
6002 49004
8011 41802
865 44810
4512 40586
4376 45200
1833 54672
9721 58678
3235 53376
9785 51712
2959 38768
2745 44224
9131 38080
832 36106
156 44106
8799 53494
1460 35584
6497 38912
2605 8704
8371 17088
1093 158080
6608 168320
1899 199926
1261 178857
821 167946
3518 189060
4486 194784
1841 194384
5609 193488
469 190668
7176 186604
7075 192206
6003 192982
6890 185016
4433 194880
9848 199859
2930 185539
3212 197494
8670 194678
6297 176640
7489 163968
915 149642
8038 170304
547 169226
4838 185600
8530 193526
3752 187008
7047 182144
4909 177408
7775 184900
7615 143218
6065 180326
6838 165386
4596 169386
8401 204677
7096 200729
9618 196173
4772 200924
334 198831
6729 204404
33 196928
5031 196672
6868 185136
6696 190208
7413 175130
86 188140
9598 139760
4184 154961
6114 181750
3821 165642
1177 179840
4704 192538
6775 166650
9342 199094
7656 193264
9957 194000
9958 188338
1008 193573
9416 195840
9923 194550
4709 194326
5902 191872
5734 193036
2558 190720
7736 187136
4262 179682
8898 183094
8055 187778
1316 182820
6666 178362
6428 180452
3366 192039
6212 191744
624 191584
1252 196032
8034 196086
7564 173445
6529 192974
3135 190800
7168 192442
8819 192035
6275 186720
1792 177334
4332 138682
4408 177194
2874 175901
3772 183653
3673 187758
12 190208
7560 189312
8187 137184
9508 76864
5049 115776
6901 120064
4089 110784
7243 122688
3219 128930
5718 131398
1554 120250
3983 127628
6611 110698
7391 122176
690 123392
6760 125120
4251 121696
6183 124854
7876 121984
8787 120064
6488 120362
9136 125686
8154 126976
4545 122112
9150 114314
6226 121152
8982 127030
6856 121386
519 120150
5841 111082
9380 114816
9139 112086
2163 115792
7811 110336
2116 111456
3442 86458
5545 93626
7784 125046
9577 99840
1534 98672
6216 76810
8858 84480
2414 93194
1561 112384
3872 111360
4648 104448
8610 106336
1816 109910
1491 78602
4913 95424
524 105984
7773 94544
3445 97002
1023 70474
939 102784
6265 118230
2521 105824
3656 87552
7215 81514
2030 98666
6588 100864
5439 87232
1619 101962
1030 101664
873 111958
8191 111382
3568 106752
6878 87594
8056 115562
3807 114812
8797 122302
9555 109856
4366 112128
1474 107240
4817 115650
9293 117584
2179 118678
2675 102464
6846 101824
6778 117184
9988 112630
276 121492
1244 119418
4429 110358
3055 107274
7117 111264
105 100416
6553 107184
6213 112438
4450 104896
4940 104458
7858 116182
3847 111904
23 110720
3129 101824
6045 110336
6511 119030
849 104672
8018 110432
2810 110016
7407 112803
1385 106626
175 111744
578 107776
3498 108662
2514 115072
5224 115200
3251 108370
9990 115816
9319 78114
2013 101736
2305 121088
3271 132342
4295 123648
5229 121472
3258 92288
2757 84490
8213 87552
3040 112886
7349 123658
8337 134262
9312 108682
5296 152576
4937 156928
6811 142198
5406 121034
9414 63170
2714 71680
4187 77760
3738 148928
4564 149911
4330 136287
9017 160062
6218 144921
9818 128965
1076 135264
1246 129250
7636 159192
2946 148526
5482 146475
3987 144736
9301 146016
2015 141322
1738 145750
9183 149504
9361 152054
2307 149404
9576 147176
9726 147776
2148 122018
3603 149135
8508 158816
7848 151904
209 157184
1313 137600
6674 132810
1091 150054
1204 149846
2765 143680
9184 134816
4219 128046
5985 106363
2809 147712
596 153088
1936 151552
3333 144064
3374 148278
5226 148480
4552 77696
8023 84618
3423 108416
2636 126592
7921 126080
7113 137984
3098 151690
8774 153462
812 152320
3284 154614
8592 155008
5285 141184
8911 156854
5299 156928
9971 147968
6365 142090
140 147958
1490 136320
6615 139714
4526 149215
9678 152358
3037 137552
6660 148758
9028 145152
1053 144896
8977 140824
4859 157198
5151 154016
3741 144704
2029 142250
318 149880
6834 135512
4069 131328
9147 112896
6023 125440
736 127866
6171 232704
9635 240128
4752 256512
3823 335744
6185 337728
7922 336800
1946 333174
7527 331920
9170 315018
2888 321322
4226 330902
6222 260874
9521 220288
8729 323589
217 325094
1603 325297
8647 331904
6303 332182
118 331868
401 330488
3909 321104
4700 324182
6345 318614
8281 314746
9337 324746
4861 325494
2892 328960
5612 328192
3469 329088
7000 329600
3730 327776
6604 332282
3714 333142
132 329782
3501 314880
7342 312519
1216 308656
9052 312920
4399 305506
9878 314406
4899 273896
7390 266570
429 284416
6684 279476
9488 311562
6353 325238
9592 318969
9762 330080
91 315754
1357 317258
2037 324342
369 322304
8246 315264
3084 262346
9118 321072
633 324598
6088 323584
3033 317376
5589 322870
5136 317888
3314 321776
2333 336374
9114 331264
5801 332006
4179 314368
7002 320576
4751 323510
6540 317958
4938 300026
8085 307904
6232 314688
2394 309248
662 304874
1142 313754
3412 314406
3836 315536
1344 308298
7222 308864
9614 308608
4178 321024
2232 317430
7082 312352
1115 313478
7598 314304
6324 315104
3981 293418
62 308214
4271 294282
602 275338
528 278400
7451 315952
5235 321558
6526 322592
5394 322486
7069 322304
8251 322560
6568 310912
3848 324854
48 320954
2610 314080
4821 313728
6720 309194
725 330880
7447 327296
3383 315904
1203 221578
8115 224663
5575 225664
7683 228470
9091 223520
752 218112
4286 217738
4728 227574
435 216704
7624 210304
5435 223862
2670 220416
3147 174730
7935 189184
8990 197514
5829 134794
3703 185600
7866 192832
8244 197184
5992 153610
8169 165386
8965 189824
5878 196982
5767 199030
2231 188864
9744 204032
9815 198154
5777 208566
7668 211456
7591 220757
7126 226898
8623 216160
5258 220672
162 219146
6312 216683
1392 226234
988 226314
892 229120
2462 230608
2681 220840
6090 216767
9773 223488
3167 219850
1299 223798
8475 222720
4651 221440
4881 222976
6452 226080
8160 224618
1178 222126
4311 225797
1930 219392
4202 219648
1109 222336
2275 228086
5172 222336
7875 217984
5731 224832
2402 228704
4756 223646
8029 205056
3150 193280
6804 191306
3121 154058
8909 191896
2958 162304
9727 167542
1185 156682
3064 210408
3553 214112
7584 216396
9578 216066
9524 225718
8001 222208
1717 224768
3557 216832
9502 228096
1586 227328
3824 230286
7625 231456
6952 230240
5655 229686
2221 216960
231 216576
1721 214794
5044 218934
5334 225408
259 217678
331 226806
5187 225866
4941 193738
8607 199542
8884 168970
439 125962
7077 197366
2252 194304
5629 194432
8069 205302
3809 199350
7932 192330
2805 195072
5919 192320
8971 201994
3790 211008
6883 215030
1859 177344
7017 168192
7181 -8358
9127 -10240
6661 6144
9332 -960
5425 3702
818 2166
5568 -33856
6860 -56182
7900 -2304
4273 -4640
6958 -7296
6108 5152
2732 4032
1448 6528
4966 -6134
8245 14070
6367 10112
51 2688
6558 4992
2435 -3328
8916 1680
1273 -5486
6704 5376
6089 8566
5526 7798
5179 6832
9 -3712
7336 -3072
9328 -758
3198 -9718
8306 4510
4403 12554
4220 5248
116 2288
7485 -971
5030 6958
2325 -7354
7623 4876
3344 5174
1039 -5623
2154 -83490
4550 -59392
9279 -44103
6949 -36750
5086 -31370
7647 -43106
9865 -38852
6582 -69750
1755 -28288
9477 -16630
1467 -6922
2445 -7171
7964 -5540
549 -12910
4167 -13056
3359 -1280
111 -12008
445 -3664
7393 3440
3986 -24089
278 -14336
6965 -8192
9811 -1664
9029 -5961
3541 2231
6197 261
6607 2141
3371 3520
9666 -4128
6087 -2090
754 -4838
3393 4522
3302 1400
7020 10330
8569 10498
6910 8688
3431 4818
1140 438
3733 4680
4674 10064
9424 6534
3164 5696
425 616
8998 -2160
6664 990
218 -2688
2596 -1920
919 -3702
2624 -2552
2999 -4164
8529 6532
7804 8828
6172 -1350
4176 6656
143 -3712
433 26176
1877 127114
4275 143872
7469 216064
5935 216384
8330 221040
7251 220790
219 215040
8214 224000
9996 226816
9563 218112
7021 192768
2066 199946
2189 212106
8235 225664
3770 228982
3447 220672
5949 179392
6738 225894
1772 223598
3375 221440
407 220534
7737 214000
2160 214784
3223 216768
9282 207306
9847 220544
7080 220168
9134 220678
3304 223456
8717 220160
286 221558
3788 215488
1515 216950
8196 216792
8331 212746
3519 206218
4189 216032
2090 223752
3503 218603
6598 216532
9472 225304
9883 222724
9141 210352
6181 221590
1236 220874
1980 222688
9050 222272
2993 217594
6518 219312
1364 227222
672 223414
3386 223536
9305 209930
5361 210250
7803 210298
2982 223543
7039 193312
4321 196096
5784 193782
5147 146698
5796 177408
2316 141834
2276 171378
3769 206490
397 206848
6531 201738
6761 203894
5054 220352
7882 221686
8578 220918
6925 224128
4369 220928
2123 216960
4577 219392
9885 217344
9605 219264
1239 215788
6788 216977
7457 204529
7770 207872
5749 221302
3158 218560
1651 220630
8285 219306
2739 210122
7454 219458
4721 211087
3237 199936
1751 192512
2132 165120
7141 184330
6976 206602
8906 216934
7632 217026
4277 215444
5833 215936
2599 212746
279 217334
6025 224128
2072 215808
5160 180362
2554 207350
1811 211840
8613 210176
3621 155904
8664 165888
707 156160
6472 127744
6247 119818
321 173706
5353 176246
3992 167424
8211 169216
28 182240
8193 187648
15 191680
9975 175470
8791 176960
8679 135498
6533 159770
1851 139309
2413 170496
9632 167680
1737 187574
7537 169632
8830 185344
7912 171008
4337 169984
7312 132618
39 152330
772 180224
4492 180736
5016 176896
4702 175360
2606 180214
917 164352
1876 173302
3728 160886
8272 157440
1914 151562
3639 154890
1155 166144
4095 160768
3854 141578
8618 145152
5912 144128
3602 100352
1163 57354
3532 80650
1059 125952
6989 151798
4888 148992
8748 146112
8768 175616
5925 177408
5522 177984
3278 174464
3124 177856
6609 179328
3759 174282
4389 182326
6548 179552
3044 161290
757 145152
1913 135434
4744 161270
2794 158336
6594 155136
618 154752
4530 173056
9248 164864
6456 179990
328 175424
3241 172640
3507 176738
8854 176158
9852 174656
8989 178560
9125 179456
2365 184448
4057 183094
255 183488
6881 173248
3505 179702
4158 171776
150 161014
5922 163712
461 164352
8149 162378
5213 177216
4759 180874
2474 184694
2650 181376
6870 180256
6620 175254
2708 177600
2780 181504
5736 183244
3911 192990
5191 177472
7879 148736
6016 43008
927 145024
8458 138250
8473 156918
4701 150272
7501 164992
9330 167296
6897 162944
2627 154048
9987 169846
9408 146880
8086 62986
4741 145418
3724 163958
1172 110090
7659 106250
8712 141568
6502 152192
1372 151040
6667 139520
1497 158966
139 166272
7224 163808
705 167552
5567 166784
8846 165888
8840 166272
9908 165834
9599 169708
638 165920
6129 165070
5847 169984
5412 168192
4758 170368
5253 163008
3027 160426
8749 167766
9173 154973
6693 148883
7379 167303
4175 166283
5344 156746
1625 155082
5279 165376
5186 168448
6239 167808
9581 173568
6480 171510
4404 175926
5456 164608
8528 162560
4435 166108
1229 173182
5127 170430
4652 177840
9916 163968
7726 164608
7692 165248
6916 161270
1513 168448
4978 153920
6426 149962
8844 162560
2590 153354
9493 159066
6271 159472
657 173056
3056 170912
5755 171850
8961 175126
2673 179062
1363 173732
7188 166156
8561 171470
2733 174250
9945 160586
9158 169718
8554 167488
3905 163712
2457 167424
6364 170304
1881 170496
2587 173686
1451 168192
6833 153462
6627 135434
4056 143744
4315 154486
5020 156214
7678 95754
4653 119424
6264 141760
2035 138496
9548 120394
1004 169098
6254 163072
1304 161088
198 161408
1834 147456
3000 155904
978 143882
4788 153600
826 148864
6491 153974
3749 38730
2184 45120
8535 109834
3654 120768
3953 145334
8440 139338
6647 163456
617 151178
5627 170582
3710 166144
251 164992
1598 165558
1941 160256
2354 154656
460 166390
6241 161994
8358 144554
6705 152640
2665 154240
5802 159408
8113 159412
3181 152002
349 115390
2053 160420
7965 152900
205 163998
8338 159418
3426 159840
8257 160064
2499 156874
315 158646
8117 158454
1426 154272
1108 160630
2432 144586
9035 160807
4638 143046
2980 146688
7608 159916
8451 149794
3210 158966
5895 158144
6549 149898
5708 156032
4766 146304
862 89003
2954 148986
3384 156284
7583 167439
8416 166191
8552 158780
3645 165202
4636 107328
7975 91082
8945 129674
7723 137526
9144 159498
9064 159990
8105 156278
8786 157056
6882 150666
2010 152320
781 155776
7931 157174
7084 157002
1468 160182
8276 140874
663 148662
7885 118410
9795 128640
5585 162378
7757 156416
6288 162550
7028 146496
6793 139850
6236 123146
5715 120970
2802 130304
5111 136502
1487 168438
3797 161152
807 162560
9325 167680
6096 168214
451 148736
6418 168906
5194 168342
5391 159121
8605 166238
3681 160064
1257 160000
966 170998
7160 168246
8677 166784
2048 162694
3195 164580
6948 161792
8496 144896
5083 135596
6827 125020
7495 193184
7806 204802
5688 204048
9703 205088
3008 212418
1308 209810
8355 197206
5594 189322
8343 196138
753 200864
7790 190976
7363 202496
420 184320
8436 191968
5399 154550
8489 180319
3707 174760
8006 194938
1855 205872
9061 209142
3105 156406
2018 150154
5503 105098
3605 199690
3786 206080
7963 205480
9295 195560
7473 201376
3559 197386
3472 201604
9939 186741
7542 135742
1254 201802
964 199662
1541 204050
5754 199963
546 202592
74 192080
3799 158593
2075 198244
2663 204316
8583 201666
5750 197072
3606 198656
8464 208324
9207 208498
6669 205288
6168 212893
7380 210432
9387 203680
4312 212936
4192 208374
4824 210422
7783 200160
6494 216083
9586 208903
5932 203520
2578 199316
9905 206952
4190 208128
8960 202678
7412 204504
5021 207148
7378 206784
7375 205760
9121 197194
843 201968
7424 208292
8261 211062
5686 203459
560 213684
7338 207043
3262 201907
730 190251
8878 207255
8657 206208
6708 205984
7016 201260
6043 200170
9181 208704
2465 209048
6496 195600
9232 202240
2719 202752
9341 199424
9093 205420
2615 205356
6570 198208
4363 197760
4590 182528
3970 176926
7672 166874
2396 184766
6638 192956
6875 207666
6767 208934
6579 155786
5336 181632
2149 175360
520 196854
7856 197120
3107 198912
8525 135559
3102 -31745
6094 -9386
2239 -7424
7086 -17290
5593 -11542
2282 -24838
4563 -10694
6810 -4970
1237 -1722
8976 -7968
6994 -18742
6641 -18368
9929 -16704
9553 -8320
2361 -5120
659 -1664
8112 2038
1710 -1166
6473 -3195
5265 -4066
1752 -4598
2128 -3568
3964 -1136
5251 1328
9407 2032
8360 -1370
2893 2894
9664 -1920
4370 -3564
5414 -3304
3065 -9410
2898 -2851
5489 -8920
2129 -6860
3658 -9312
4781 -7750
7470 -5707
6457 -11862
5676 -12127
926 -10214
5931 -11542
6874 -11936
342 -5696
4289 -3394
5705 -23288
9549 -17396
8817 -46016
5948 -62966
876 -52736
1763 -37504
7431 -6848
6649 -10880
7765 -20352
9757 -21504
3594 -68966
1195 -57888
2619 -45168
1235 -10228
9350 -10658
8057 -7470
5045 -9006
9533 1136
8956 941
3233 -6400
1028 -7744
7060 -3456
8431 -2554
2583 -1866
2524 2432
8919 -12214
3651 -13402
6082 -5424
4953 -3078
3409 -31248
2054 -111062
1220 -57834
212 -58368
260 -70070
7103 -12342
1846 -6964
4814 -20790
2777 -8169
9676 -8640
7643 -5728
582 -19072
7395 -10304
364 -18594
2041 -10170
7208 -1434
4047 -14501
9625 -10566
9498 -10242
309 -4752
3581 -14600
2340 -7327
8663 -7278
1077 -8953
8545 -7142
8637 -26004
5894 5910
6173 662
5231 -3584
4334 -9040
9085 -7744
1860 -4992
8723 2176
1116 -2416
9856 -186
6373 -10544
109 -13334
3778 -1146
3396 -16480
1354 2688
9775 -9216
4123 -11072
4305 -53190
2839 186954
5630 179776
8705 184064
416 183766
1445 190854
8033 186672
1759 158848
5447 163968
404 165760
8309 166528
7070 174454
4188 139536
3955 164096
9008 143360
6821 154112
8950 146026
3578 186144
3524 195414
35 188352
7385 194192
2471 185258
2356 181274
8897 187696
9333 191408
2642 192224
5626 185504
5845 189360
6302 196262
7345 194416
181 179818
3525 189216
8596 189574
7588 192000
5647 190912
8558 186989
923 176290
6142 184448
7465 186166
292 183426
3486 180551
976 186550
5416 182272
1570 191862
6745 185216
6143 180874
5793 188224
7111 193256
1238 194070
7149 173914
4889 184198
7715 189046
5383 184458
9556 184032
7 189312
3725 187264
6581 190038
8092 189232
7235 194400
2505 181504
884 171904
562 173056
5072 179200
3236 117258
5039 182922
5306 189696
8059 191232
860 190346
1154 194294
3380 167936
5163 187008
1641 193526
7739 189184
5604 173706
6044 183104
8420 185206
7828 177034
7231 175040
11 189632
3054 62986
4278 105482
9967 152064
5853 173312
490 173312
1786 189322
3598 193344
4482 194038
2425 185472
3616 192960
3891 190870
8758 189600
1144 193344
4322 187246
7461 186482
6267 190234
2553 190007
1217 193280
9066 193910
7684 184578
1290 195038
3803 192728
8759 194944
532 191458
8792 194852
2511 194112
8925 198482
4402 180268
7198 176678
4424 186074
6438 183574
3925 186734
8300 187166
6434 189248
2793 186298
1400 176928
4747 169024
759 168192
5821 107904
4534 60618
6688 185066
1292 174154
5134 193728
3762 182986
2799 177717
9374 133575
9016 182298
4217 173030
5683 137984
9200 201874
3109 224246
2476 221816
8842 249517
3254 232448
7845 233472
8469 242688
3927 245632
4149 250624
3500 256374
6898 248576
2551 246282
1878 257270
4282 244598
9831 243338
5555 242432
5212 242337
6458 244659
7971 249968
2375 251740
3387 249728
287 246029
1961 237952
6583 237824
9526 239744
3811 233728
1568 237768
6092 237020
4478 253056
8531 251630
1012 250829
4871 257654
841 245760
3079 248448
6417 251264
7716 258108
2437 254186
5369 258294
871 254154
3435 256512
3863 229504
5810 233216
1801 224266
6111 227172
9697 234240
1616 215552
7179 219933
2518 231109
7679 217600
273 202250
7604 233631
8185 220679
3062 236278
7924 209418
9397 242934
8176 225274
8929 230080
5982 228000
5227 235970
159 238878
3464 239840
5839 249558
8238 237056
3690 213958
3349 211466
6924 206906
5305 180298
4055 211696
6277 231584
3422 167258
7662 236726
2837 234992
4304 247432
2981 257246
501 255979
3475 242624
5701 243157
9696 254634
7581 255264
1038 253692
8426 230120
6206 247814
5320 251670
52 243824
5094 245242
5366 245248
4730 236480
7958 227584
9078 256760
9375 253839
3890 250629
5824 246992
2428 241144
4084 242266
3481 252160
3512 258582
281 237405
7861 248786
2127 239242
1457 246246
6478 190346
5328 33162
6133 57472
4710 63334
4371 58307
5559 59392
1232 69366
3196 69494
6466 66176
1098 63360
1096 53002
4294 57088
8684 61430
4467 53504
840 60416
3382 69110
6668 67530
2613 67968
4681 68800
9415 68214
1852 64778
9687 71446
1597 69952
9984 68160
4446 67856
9701 73416
2395 71552
7004 68352
9927 63360
6295 59810
7943 60266
4044 63760
4208 60742
4386 64128
6523 62848
6280 63818
6056 61440
541 65280
6343 43018
3898 54784
9237 53706
894 57334
4607 51520
3073 54902
1006 57472
7063 57088
1639 44391
5028 54107
9396 65590
6721 59968
6957 63352
5702 57006
5463 47466
9724 57366
3316 62572
6336 25098
6453 56992
2292 54774
7950 59146
5717 52234
4587 61942
9620 39670
3546 -9718
4960 16970
1317 -12598
2300 41280
4706 48640
3648 62480
3093 61504
4927 63667
6623 23528
3043 13117
5513 50634
2659 42596
7572 43722
7526 52224
300 49398
4798 57938
614 35776
7125 49280
1040 37514
4615 42224
2937 55486
3399 54085
7680 59806
3634 49759
8266 57952
3801 64512
5600 67584
8734 64614
8946 63554
9321 63015
2812 62062
4254 63196
8363 57129
4830 61120
9550 45023
755 60944
7064 51872
7137 47286
224 29178
2076 29184
8940 13696
274 6912
7689 1546
1812 56320
5488 36352
1306 135994
540 114106
4637 150222
1139 141312
6845 137658
1129 147010
1653 153760
4458 155528
9649 156736
3794 158336
744 158208
7596 151040
2269 152694
4327 142184
8397 159512
2618 161478
8258 137746
5603 157386
538 160374
149 156288
4510 158232
7249 147122
6341 145014
8237 131850
1948 132080
583 128266
3828 91754
4356 135168
6384 143360
7353 139136
1782 151030
2175 162310
4582 157920
8617 148598
1462 145150
3756 143130
4726 143756
1288 139828
2631 154998
8384 154688
1452 155024
2730 155904
8315 147632
6683 147496
4204 147159
5649 158062
2515 157808
2460 139328
2065 121610
5017 151510
8973 151744
3110 150774
3671 146944
4786 139520
587 129962
9161 134742
9709 122880
2165 94208
9893 54915
1627 135001
9660 143328
9309 135680
146 119818
5855 138570
2674 99658
3652 140960
7774 141568
611 154777
7728 154912
6521 134240
963 147324
1328 141317
3077 143128
8951 132944
2226 147958
3846 150528
7926 154381
214 153376
2004 158863
193 160453
2071 152342
8743 156172
9040 145152
3294 150720
3793 151072
7281 145536
6927 128701
3933 121334
2742 77042
1132 39764
4142 84086
6626 57157
3993 68464
5524 70784
9322 78592
8549 74240
3895 31612
1152 48371
1408 63158
9823 82752
9347 86886
1153 49581
5189 55914
4152 54666
5596 52736
2095 49152
7567 73961
122 79611
7925 83616
5959 79104
9394 81142
5831 72640
4690 67738
7523 65370
5288 80374
2520 70656
3777 71680
4944 82304
3873 82182
7801 67348
8484 58634
1112 68864
1189 74240
3279 75520
7832 81152
8917 73600
2884 82592
3307 78527
1987 74492
9646 72544
1757 56938
1186 79488
9506 81142
7245 81168
5548 80790
3949 78242
1056 86372
3111 86096
4087 85187
3869 77623
5084 85126
8893 76880
5760 71017
7741 67371
661 73386
4264 79798
7807 72458
4048 76278
5287 45514
9176 77504
8633 79168
5133 83370
7599 72182
1589 72356
8062 71278
831 84032
3700 87734
6902 84160
9492 76982
9304 73856
5546 70376
5993 83062
4406 71680
735 75648
3031 62464
3178 83075
622 72755
5294 68608
3403 -47862
8501 1546
9532 55296
5266 48384
5216 72704
5783 77827
9915 75529
3589 -16880
7512 24496
2331 31592
1861 41900
9869 58384
1182 50602
3324 56688
6160 63552
9977 66870
7940 48816
2857 67301
4657 70070
2458 65600
5442 60128
8557 60480
382 71520
2490 73174
8159 65216
1753 66048
5089 67146
2726 70966
3990 64694
2338 64192
7388 68150
3680 70592
4625 66880
6276 66461
7933 55609
5032 61408
7590 60928
1458 66476
2115 71596
7980 74688
9906 71782
2926 62896
8765 61672
6880 53298
2635 67584
8922 56064
7514 53994
4075 62936
2531 58063
1437 71889
3151 65782
9956 69376
6555 64064
5374 63680
2352 54392
9627 62674
7752 66780
1479 51952
9123 45696
9073 32628
2546 22329
7127 6946
7521 49920
9630 56310
5584 26592
2345 23204
3609 57205
787 55950
3373 50016
9509 70911
4834 61420
5432 70410
2861 73078
8540 68384
7290 57578
8750 3466
3248 64000
7929 61664
6471 62304
2360 67200
4527 72832
9715 71510
9138 64630
1912 73984
1844 70488
1024 68312
3604 70720
5973 62016
7177 63776
9829 65558
7707 54442
3776 20202
942 53962
8550 57664
6439 60421
7998 59136
1376 41162
3392 64981
9126 65014
4045 67808
5752 61402
8051 616
6675 -3520
6059 20810
4920 25206
30 33855
3509 20944
4255 40320
6914 34208
4385 44734
134 10732
4893 18816
1151 13876
3013 -10230
9391 -25959
3017 22518
5499 34944
6344 33610
5345 39542
1262 35830
647 24330
2134 38016
9846 39872
229 40116
2279 44586
4771 23872
6244 12694
7219 32699
8943 41641
4261 30512
6915 38010
6403 39292
1061 38412
615 40136
1205 32074
8676 43004
8562 46095
8297 38840
2084 38712
1889 39168
2965 32885
4803 39831
510 5388
4520 5617
3642 2944
5527 -4454
7247 22902
5273 -13430
7347 22208
1073 20704
7650 26337
4737 30838
9024 32768
529 33632
7995 40608
7491 41024
7700 43008
2548 39360
3358 38287
4471 39190
8681 44249
2031 37620
608 43254
1164 32138
1921 25600
8133 29888
3051 30390
4372 30528
8022 21002
1208 24576
8634 28416
8725 -10998
7734 34998
9245 7232
9887 6784
668 5888
4260 -11208
1608 113316
6211 121225
7148 139124
7907 93574
8823 112384
7427 110471
7232 104217
8175 108561
1886 68204
3113 118246
2637 92438
5409 58758
1567 31082
6640 47888
9941 86886
7186 113241
4917 126198
3659 131206
1716 122784
2507 129760
1671 128106
147 131200
5223 138294
2390 132352
6955 146646
1958 141952
7524 145344
4082 142464
4240 140672
1966 142720
9023 134058
5255 133930
2034 140540
9547 138970
776 139338
1379 143798
8304 146422
2704 136704
3397 144364
7322 127656
6700 132672
7441 133942
228 129280
7934 130752
7059 118656
4529 125696
4806 119168
1615 128608
4209 34570
4034 37386
2067 98688
9435 126538
996 136512
9784 133760
9525 137568
5607 138230
330 129664
6210 129216
8579 125786
6718 134660
8459 131402
2278 142454
7556 140800
2206 140416
2767 144896
1074 140790
1769 139712
6678 135360
9369 132928
9398 142646
2268 140384
8269 135488
78 130698
371 129994
2155 130064
8088 136010
3963 135054
682 139473
4742 120640
2658 122358
5803 48300
5635 49044
8728 25706
2488 122472
9000 131952
1303 134000
5656 137758
8218 134914
1934 94752
3560 119296
3482 110602
4997 107114
7981 121600
4005 122560
7761 132608
3280 134184
658 140416
822 140838
9400 139946
3614 131404
9240 134976
1111 126665
8963 123550
4961 137846
3172 130258
230 131340
1760 123745
6 129025
4852 132465
9583 132100
819 114920
5700 114186
1289 130438
770 125393
4016 131274
6178 149888
8851 148992
6284 182400
2847 188790
1046 180936
1773 184214
6759 177768
2753 166770
9454 166354
360 179456
620 178166
3459 177280
7269 173600
1778 171176
4677 181758
1696 169216
3351 127808
3805 130826
9221 104714
5798 108544
102 102902
6305 76298
7978 133888
2342 152840
4764 169674
1719 182498
7330 160904
8594 143037
7259 170898
7287 174673
9844 173660
763 153816
8184 161802
8645 136458
2826 150784
9418 159488
3590 165182
3047 179583
2923 170048
5200 167104
1571 181888
8698 179920
6269 182906
834 176364
4003 170316
6986 180608
4068 182820
2350 184522
3228 179920
7079 169610
1169 179918
1123 182234
4490 173292
5945 182528
848 179446
9104 175104
2190 164418
4647 182458
8107 183292
2044 179390
835 176816
4395 175186
5840 180224
9966 182390
2720 178745
9645 177600
6931 167552
5424 173184
8563 179702
4155 167178
8682 171274
9009 175872
6818 168448
6534 179830
151 174838
3750 172874
9368 185574
2961 178240
7265 174784
9810 177482
4676 181476
163 188038
8021 185888
2287 179376
3774 179840
6908 181328
9924 182620
1315 180292
2285 176496
8391 173568
8615 163840
9071 171520
8041 161024
2706 117504
5781 144256
1708 159096
5238 178376
1493 182272
1842 184320
724 158090
5964 166002
5751 170840
2623 176294
4128 164352
6186 120074
8126 129546
1438 -27663
19 -11088
7248 35039
3663 32953
2814 28160
7359 32896
9225 31360
5348 32512
9236 35840
2694 33536
4845 20656
7793 26334
8148 18216
9486 13852
5852 22882
969 34560
2336 34176
3020 33088
6028 34880
5000 38336
5419 30390
2729 17344
2921 4856
8742 -17856
1450 -10816
9323 7862
1556 -20036
3296 -28500
6978 -40694
5610 -7936
8497 11520
2660 7361
442 28033
5780 32838
1945 29312
8045 32416
6338 26368
5576 26624
1596 25248
3800 8298
4663 26102
5454 25408
561 18816
803 3200
7226 7424
3002 -33270
2233 -7158
5967 -17654
6339 2806
5278 16384
5577 19190
3640 5834
9277 16448
8933 10550
4667 29558
8547 19040
9057 9502
3494 31496
2747 26837
6161 35734
5313 33617
2012 33073
5109 31964
9518 -22
6847 5622
5303 96
7987 -87030
5990 -41462
8161 -36972
5337 27914
5011 28288
235 24010
9585 27030
5880 35158
9935 28224
2824 34462
3341 35497
4932 18860
6727 31744
4521 16039
7663 33792
3026 30220
2896 38914
4170 29194
8506 37632
789 28416
1135 36544
4945 35008
898 29472
5 28746
7603 25962
9798 26570
83 30271
5520 26641
47 27936
8757 30277
1013 29528
6443 36640
2603 39457
9117 28697
5280 33504
3257 34134
8915 28264
6657 32032
8010 37750
9421 33448
9233 35904
1837 30656
984 33398
7099 23091
9076 26253
8248 29372
465 17586
8476 -19665
9042 -59096
352 -16864
7622 33280
1949 39616
9665 53718
9193 50854
1994 47104
3587 46976
9538 35472
82 36042
1015 37535
9720 46912
338 33418
6219 41280
4949 42112
275 44800
8588 44345
5356 53605
8216 51264
5368 38454
8813 47104
6407 45824
9261 45114
9814 46262
6083 30731
1048 45018
3867 49088
5389 46752
3758 46086
9673 41056
4626 52134
7620 48442
4046 48064
791 47990
2772 46390
3646 35458
3715 34942
8733 35520
1815 47927
543 32138
1150 4106
2743 9088
7959 33278
7979 -18665
4384 35072
733 28345
6527 51089
6399 39376
503 38016
7915 31912
3702 21450
298 34588
3240 32266
3429 -6646
6515 -5376
9561 23552
5888 30346
1962 31222
7634 18560
8697 44288
6308 44544
9311 41024
1614 32458
1374 37083
7573 27169
3720 45223
3994 -3574
2006 -9206
9771 3456
4971 17792
2992 20578
5202 46326
5400 44544
8101 43264
6005 49664
5469 44032
6487 45230
2251 53490
6541 42368
9571 46592
6020 42196
4686 56118
4460 54912
3269 54720
4063 48576
8877 47606
5274 40970
3281 41984
8629 44800
2544 34976
3956 48154
1697 49622
514 49152
9174 49664
3985 48128
7340 47846
2001 44998
243 39018
3755 39728
1052 37466
4349 47104
3674 49664
3126 50688
928 14848
9530 24576
999 3338
324 98058
6408 174592
1850 211712
3543 210176
1895 209152
8127 191353
6601 192138
8691 200438
7001 188512
4981 195630
320 195586
2225 196352
4911 156426
2245 72688
2296 168718
2376 156898
8221 181088
1489 150538
9499 183562
257 197632
8491 185824
2313 192992
9663 202956
8582 177490
46 192828
1628 186368
3818 175220
1885 193628
3413 196398
8964 202280
72 198602
8050 200064
2633 203600
7066 204214
9999 199446
558 203680
2933 203392
6737 206022
4508 195178
3321 201664
9389 200358
9898 204288
1991 198784
639 203830
4832 192578
8866 188330
8433 195712
7093 195030
2369 196862
4836 199128
2666 197888
2672 193782
4797 196192
4479 187658
8509 191968
1547 198006
5024 200192
9002 198912
9735 190992
7844 182704
8687 201984
7897 194880
3540 196086
188 200576
2194 195772
7484 184930
6951 193728
6011 201830
9638 199219
6462 194530
54 190784
3661 175936
5289 120010
4135 193738
1325 170314
5413 182236
3795 202802
9274 190858
196 140810
4813 175840
4583 192064
6975 176407
3408 181950
903 189576
1269 193282
3812 200268
5865 201216
9835 199481
6942 201252
7504 190469
1173 191488
7211 185466
937 176624
9792 183030
345 165130
4108 171520
6190 157696
138 153847
29 195722
4425 195630
7289 198544
485 198444
6945 205033
2838 -80000
5381 -42112
1819 -38528
6786 -17920
4640 -14858
3260 -26752
299 -17398
3903 -26742
4952 -27776
4994 -8832
5614 -7424
740 -18537
9919 -3276
2849 -59446
636 -13046
5321 -16192
5475 -6986
5029 -15360
68 -25098
5090 -60662
1447 -59894
3632 -24054
1058 -12544
4339 -15178
5230 -9216
6988 -1661
9534 -2438
1595 -21858
2449 -6886
7324 -8973
9615 -10016
6980 -8394
7587 -9856
7954 -9526
8707 -24886
3052 -18176
773 -8458
6590 -9984
8188 -12106
7051 -17910
3484 -15638
9859 -14442
8975 -81664
2247 -186998
1976 -34950
5007 -19280
7890 -21270
1923 -14410
3100 -19008
3186 -19456
9948 -34357
1654 -8918
9541 -9856
9920 -18116
3666 -15520
1563 -10240
2751 -3338
9600 -4288
2152 -6730
1283 -9802
2504 -19616
2682 -10965
507 -5588
6017 -10656
7920 -4426
1545 -5984
7049 -15232
2301 -23840
3318 -20426
161 -25238
8335 -22454
6299 -15498
7257 -6570
145 -11540
9619 -21184
155 -16128
9358 -16128
7329 -39424
2667 -40448
8254 -86006
6476 5962
3588 147200
2702 182304
6320 188288
8542 187591
1113 191407
3885 198634
2562 197872
3346 188848
580 170590
3247 168010
3350 174538
8710 174632
1741 143114
5466 174880
8928 188144
4829 189494
1611 181888
5129 182088
170 178954
2643 187416
8134 176286
3739 187906
6748 193502
6406 192768
6326 195374
6578 194266
7872 175598
3021 195376
2205 192844
4634 187264
7503 196566
1027 190560
7210 202262
4419 201792
4081 202944
6560 199840
3305 198336
997 195840
6137 195712
333 195810
7539 201344
627 190894
4916 196918
6603 172928
7365 171930
3840 185344
3229 189174
645 190464
1622 192000
910 182272
213 193466
6340 136824
920 90346
5141 159562
957 181590
683 165914
9383 143882
977 173696
8890 187275
7135 202409
8853 200624
9838 199072
4557 180399
704 166710
9055 173182
296 180918
1432 171568
1391 169434
7104 177856
7351 159616
2990 143104
1201 132656
6397 156920
1788 165376
6944 160768
5302 147594
9439 197050
8974 191968
9214 86016
1746 207872
8820 216576
9199 235520
2927 238632
6010 244666
2373 247595
2468 244966
4281 240352
1199 215306
7673 176394
825 207616
6405 211456
9021 231296
2883 232192
2381 232182
7942 228625
1036 242075
8190 240101
4942 239267
4263 235546
3221 234880
3159 234429
9062 237147
8492 234323
4922 229310
1041 240722
9206 234889
9722 239232
7280 232561
2109 241810
6516 244271
4364 237056
3827 240384
6802 238250
687 233214
7128 246601
833 237451
2416 232842
6918 243142
1535 247585
4238 235191
5917 225312
6058 223676
79 241227
768 241056
2005 229664
8921 234112
2584 233366
3959 227132
7403 225664
7760 194058
5497 225479
9604 233018
5002 242304
1255 246518
3036 243904
2842 235018
4935 235510
9253 242880
9227 221546
1466 249286
6501 237258
9884 238662
5920 236160
208 250614
6285 246410
1544 248128
8767 246592
1145 247104
1990 250066
4610 245590
2374 245120
2022 227254
7316 242560
2346 238720
9926 236704
7057 246134
7402 238592
4151 231680
8124 196106
4668 208128
9129 215680
5704 215296
6575 200192
1669 167434
5099 -49382
4841 20015
9542 15242
7896 24662
2479 23744
3686 29086
7898 38506
1495 25180
961 33651
408 27322
6912 14010
3342 30198
4805 17322
1089 23312
2102 30470
3332 32512
2677 26728
5583 14554
7612 29578
5787 41078
2105 25600
9788 27382
3465 -2992
8587 13253
3402 19588
2211 14293
6263 20150
362 33290
7487 41826
3477 36502
9718 34314
7837 38227
6852 33674
4979 36032
106 37504
359 39040
1456 34048
9842 34304
9155 40064
4012 41069
7631 46209
4959 27530
5465 36042
4665 32606
1768 36334
6013 40243
5471 35033
7854 37592
6070 39640
5924 34366
5080 37046
4453 16730
253 26766
3468 -1664
168 -29814
8944 -8054
7528 -49910
1231 3584
3935 4096
5046 13700
4731 29922
2187 29625
4865 23259
2422 18787
726 20672
5637 22662
4943 17586
8341 33486
1700 36352
7411 41187
5225 38072
402 39606
954 30528
1007 11370
502 -36096
3837 -66688
6109 -58112
7230 -68342
3363 14464
4215 34176
2843 34304
7115 34048
6395 38262
2196 31232
3015 32058
4956 39350
2593 38768
8271 34304
3090 41334
4799 15802
9116 8770
5785 25334
9470 22816
6968 -33014
880 29696
909 176896
2125 193146
3437 194768
1574 188170
8295 218368
6966 235502
695 229368
4283 236918
2469 234198
5347 217244
3216 238454
2368 233920
3045 234880
1880 224512
4946 227978
701 232714
9612 235116
9602 236160
1853 242066
5601 215258
5809 215296
666 205834
42 189706
5181 207616
2616 220928
777 220416
332 229366
4423 231424
3414 227082
5991 190474
7414 227328
5059 231240
4501 221228
1020 211520
5872 174018
5174 217856
9475 208640
6200 213622
6831 210785
2862 227520
2122 230976
7833 227520
5897 233542
7094 209195
3165 231776
6432 231942
326 241846
8040 228624
5709 223232
6672 223253
3322 214643
9779 225663
8167 209840
8294 228554
2938 229558
1275 230395
4466 214826
1057 222570
8026 222646
7750 222912
452 215882
6049 223104
2625 220938
6797 223734
6401 223192
3650 230721
6180 230240
3921 206390
3984 206752
5696 208586
3059 172170
3969 201088
5210 170932
2234 205958
1764 225693
2173 230272
7288 233526
13 224997
2418 233926
5947 225600
5733 231926
436 226880
8862 220321
4734 233036
1222 209726
5167 223424
1296 222166
2098 215514
5308 231374
3379 231454
9317 234166
8880 224502
660 231680
77 226073
4533 160750
6508 166432
1888 168109
1264 200694
6235 194096
6535 196704
6166 199393
9275 195950
5957 196800
6930 200118
9800 191754
1747 191904
6651 189098
8821 196861
3612 193484
2317 182322
2902 195046
5354 195926
3919 195936
9476 196224
7132 202880
2421 197215
5162 202581
8997 199547
9430 183838
1051 186320
8761 183776
9222 177920
3764 174562
4474 166594
6796 174784
9485 172472
9723 177758
4441 184854
3290 176370
1332 141186
3025 189462
3473 188132
8660 184791
8381 190112
313 199254
3839 198592
922 189012
8874 191342
7327 182026
9285 155914
1714 188416
8760 184140
677 165898
7107 191872
5301 189494
5375 173066
4574 197494
1858 176150
9768 183312
378 193488
7669 182528
6888 186912
1827 192142
9648 196241
5256 201672
67 183772
1436 183605
2405 198838
5119 193779
4342 197622
2124 193102
1501 198412
555 197504
3760 192290
194 194593
43 189632
4875 184240
8727 200726
6896 185984
6148 178038
4347 158474
5112 162816
5536 174986
3999 173972
8778 194336
6075 186282
7477 192800
8796 179154
3184 162017
4166 170278
9314 196408
9606 200960
7310 200704
4995 198144
5333 200490
3835 205338
403 194096
1610 194048
5910 199808
1218 202240
2510 203564
3094 193444
1868 195626
7184 196618
9671 185736
5093 194976
9895 111882
1094 162038
8032 151808
8321 126986
838 151040
5013 159478
3249 161024
9455 163712
9626 144198
9662 156096
1685 175998
7291 168778
8131 173247
1579 169809
1353 172288
5598 172908
341 171632
6110 170676
2246 175958
1643 169898
6427 159498
3556 143050
2379 174838
1906 170880
3618 171022
6440 173416
3884 166144
317 164016
5152 171898
8265 173760
2871 175724
5180 168190
7862 157369
5871 153856
8084 155904
7640 166144
4948 159296
851 160694
3554 159552
3551 162294
5940 136538
3765 70154
1423 122368
626 129136
8375 160458
2685 168128
4052 171830
2062 160106
154 164074
6293 170332
3536 173414
5842 169216
7283 164124
5143 162524
8716 172800
6112 174286
7173 167498
6642 173336
6689 171384
7202 168053
1814 169120
1955 167770
6410 164730
7748 165376
9045 156416
110 153600
9688 148746
5834 154230
2740 163072
1947 121024
6424 113610
4546 143882
3692 141568
5438 157440
9931 162048
9512 159744
8207 158848
5220 157920
3628 148650
7420 152432
9758 165718
6051 165078
3274 158041
2087 167500
5061 167274
1097 159701
5110 162966
564 144575
4296 145038
6352 128000
216 58954
4567 134912
9428 123401
4699 168192
4365 167936
1378 167796
9710 169690
2517 163751
2829 171638
7809 174202
3128 153984
5857 141568
6776 142592
3844 141056
7870 145664
2431 134714
2288 51210
4514 104960
3197 140288
4265 164736
9491 129664
738 165152
621 154025
129 154624
4844 88330
2438 162720
2522 161856
2749 160858
7105 165760
8573 170838
173 168886
3140 168064
7955 167632
6442 163152
2821 163808
8461 163702
9799 169504
9377 170080
8072 171376
4544 174550
7025 171456
9640 171872
148 151618
7386 158884
5325 161686
1219 159488
2049 171456
1584 171206
9683 169158
2523 172286
1939 175112
6157 175644
9743 169036
5377 164090
1775 163888
1528 163776
9238 164726
8601 160096
2591 155462
7944 160342
2429 156760
8568 138554
5972 151562
6021 157494
379 153984
4019 154912
5983 137216
7081 136192
7642 109056
36 106250
8359 141866
8955 151810
7114 141284
4353 141726
7296 157568
585 156683
6291 170998
9003 167433
9682 91466
3669 149760
6459 161452
912 164171
4480 165760
2366 152142
499 159753
8839 164211
3817 164362
715 164153
2459 174674
8097 174528
7011 171726
8910 169462
8319 166400
5309 162890
6301 169216
2559 168310
8267 166528
3622 166848
1443 163840
4874 165120
9695 163978
4578 154912
1161 156608
4571 151798
9130 141440
2427 114570
9109 142538
2782 170129
5219 173376
4459 160368
604 160570
9822 140938
9531 154240
9403 155024
3705 155248
2953 147584
5074 159496
7144 166272
1992 171910
5965 168664
7732 161824
2526 155941
7645 158528
718 126922
1581 124234
1676 187776
2050 213770
8891 215168
7361 235286
4442 229878
6095 229248
2079 225578
8151 230794
5492 229872
9224 237056
6783 234256
7369 237622
3936 216320
7282 227830
5509 192768
1677 175616
1136 175498
234 177270
8383 196224
221 189994
6318 220555
3972 210781
396 228715
3188 223360
166 224128
5927 234304
8403 234426
8935 241886
9082 239658
283 239417
4432 240576
2853 225098
8182 238854
4613 239046
1302 233039
486 240534
4980 234666
9427 238592
2536 234942
7468 232282
3857 232262
3417 234206
2372 232042
409 233430
9631 232128
1618 231744
4359 228032
9729 215616
3224 223872
6155 223360
3849 222688
7798 147328
6905 141898
3461 158208
5799 216566
5485 213504
2600 189962
90 143396
1523 209316
9448 212992
6062 215232
799 201994
2419 215798
7352 212224
5666 222464
6643 221824
4513 234646
6919 229268
7197 231148
2905 226442
4462 230406
629 232438
4396 236866
866 233146
2112 227538
1282 233141
3141 235126
2841 229120
8966 234099
3523 229073
8908 232288
9670 225248
7794 222575
1405 204286
1081 191575
7346 208896
386 188672
2572 210166
1001 205824
8553 183296
171 185226
7448 232168
4050 232008
3684 243030
9255 229162
8886 230934
9567 226780
9262 225792
9685 197632
7012 91658
3057 130870
7826 173622
3137 166218
6841 185824
6152 181750
9065 182912
8448 188288
5674 150838
7735 167672
8737 172122
9182 180224
8317 182208
2378 179558
8641 177690
9519 177592
7043 172160
1925 182272
727 179851
1521 172189
6309 183979
3273 177369
8782 156164
1428 159488
1381 125194
7553 122506
1922 172942
6861 146114
9692 169838
5867 184950
4719 183434
8413 190208
3798 192798
4595 186587
7430 189198
3347 190512
7274 192879
2712 178498
6843 187338
8058 186654
9562 181504
301 188202
7309 186566
4333 180776
8885 187382
515 176240
6169 160541
8732 191469
4094 181632
7626 179968
3166 174976
6635 179328
9007 184214
2235 187862
5270 183776
7593 183978
4762 184224
3264 181386
2914 165962
1439 183264
820 183008
9133 183542
4622 159242
2679 137994
9892 161792
17 166400
5599 188800
4569 188406
5264 183680
9819 148726
5331 145930
7682 169088
5363 178432
3862 161536
4919 179594
8141 186998
3834 185472
7578 182518
9991 179594
2988 183552
9044 189952
9616 188971
7153 191798
9781 167936
1055 179968
1413 168320
9340 154371
4842 128768
1637 135168
6585 259724
6334 279094
8411 289536
649 299478
4780 296552
2470 295680
3565 294656
1227 299126
6500 294912
8968 302262
5650 290218
3637 201898
6505 234864
3153 297270
7018 289024
9026 289737
2940 296571
7216 302330
5009 299056
4542 299264
4656 305014
2219 304000
9763 299392
8424 294656
7054 300160
3133 302080
2994 301542
3127 293590
2734 282432
8805 283052
4863 281394
8627 285088
456 281856
293 269056
5987 262704
7840 279592
7982 256651
2081 296233
9267 296268
750 294656
158 297308
8824 299589
5283 294329
2141 298072
9022 270730
2644 293750
1402 271104
4891 247808
1502 188682
2786 276736
2011 270336
6389 291830
4755 276965
4886 295198
2906 290560
3401 299580
794 305362
6098 306944
3856 290688
1940 289536
8513 298816
4739 305485
4906 288582
9074 270828
1475 283171
1393 291258
6610 288527
4682 295744
1454 294006
8690 289488
8811 284576
7428 276096
297 271616
6764 271386
9901 291348
5761 295260
3139 296799
7835 298624
5631 291514
8603 293632
5307 300662
9239 273770
8354 290848
7909 293248
4291 290240
4585 298816
3675 294592
2249 296182
2463 283658
745 259072
7597 129024
9523 70842
2215 196864
1908 218368
4022 221568
6156 222390
5218 217296
3450 215680
2401 210624
6922 216544
3851 223662
97 215942
536 222454
6223 221568
8348 216320
8720 221642
3631 218152
4032 221965
3462 218595
3734 219584
130 208000
1211 219318
4309 216544
1133 215872
1526 225824
3009 218368
4447 224398
3439 215112
709 213804
7731 220392
9527 226486
3626 218544
1683 202858
885 196650
9539 194314
3555 197820
413 194048
3531 181258
3313 201552
9731 202752
1810 203638
395 209418
5135 162665
1148 193920
8366 196096
5722 199286
5486 179850
426 193782
4586 202186
1340 185628
7839 216662
6008 221056
201 224662
1838 214922
1776 217600
2478 215959
5657 196847
3085 215424
7496 222326
6959 210240
2339 210094
8585 217878
5103 214274
8466 215038
4250 211062
1485 206602
1875 207360
4958 201088
9877 206934
3757 214592
2446 213427
6268 181184
2442 203968
4093 203242
5580 216182
8 214922
4809 217056
967 212448
3146 225872
288 209764
4062 216704
5963 218230
3784 216602
1267 210378
1362 215903
2567 225047
9152 222618
9552 201165
7511 216192
2525 213982
4862 207359
5615 210560
1045 212476
8137 196352
4921 199674
2337 160564
9241 161792
6506 164352
2213 157440
8736 106957
9272 197539
6987 197152
2539 195584
7993 167552
7404 188236
6465 126450
6481 143712
1368 136302
8013 135888
5322 115722
9622 152054
4213 145920
2977 164608
414 166864
4687 180537
2297 165152
5989 161023
9231 164582
1243 176000
7119 180086
3457 168404
2294 169024
5541 155562
4985 150496
3217 116608
4698 108869
581 167242
8551 169600
9063 167734
5762 161056
4565 165280
2036 151518
6985 101258
4074 139392
535 168214
1664 176512
8170 169511
6007 173478
4925 169101
8468 171178
6079 172455
7538 177052
8230 185521
987 187441
450 171216
3713 179648
9353 176694
5379 174528
4085 175118
4576 176128
9950 181814
8047 174666
8693 167405
3232 166643
5297 185993
5440 185932
2096 169190
3369 145098
3838 154624
3171 169914
522 174966
358 173254
95 167552
8470 168768
7648 176310
7156 175296
4693 174400
2748 163072
2110 172800
2264 177792
2042 144202
4383 110858
144 141312
601 75362
2450 158246
9925 165441
6188 180140
3067 169786
9690 181760
7146 164608
7510 163840
45 159360
2820 180480
3912 182208
3376 182518
5076 171904
9392 180778
2230 185470
863 178008
589 163440
5401 130038
4248 51850
6433 -149120
6682 -96768
7400 -100288
6832 -103104
566 -96246
6203 -90890
1784 -92426
1804 -99430
9922 -205302
9346 -134528
8958 -136528
7884 -101724
1522 -96392
5010 -103134
8721 -100682
4538 -104680
6046 -93554
1970 -88970
685 -88528
2529 -83728
5035 -94112
8486 -86218
2467 -98210
5581 -107902
1159 -99362
8863 -101469
4136 -91608
9608 -96334
8543 -86096
5664 -100742
3966 -89072
4683 -86842
1536 -88016
5209 -88680
3444 -95976
4556 -89536
2094 -82560
8290 -87925
5808 -100741
6279 -93520
1626 -82336
8646 -85808
8580 -92760
7877 -103038
8969 -84709
7268 -102747
684 -87424
5624 -83744
388 -84544
6076 -91072
350 -89066
2684 -89344
7440 -92096
7423 -87648
5292 -86659
9517 -84550
3061 -92630
7497 -89920
6695 -88416
4723 -84928
8652 -85840
1070 -84240
3792 -89824
7166 -101920
8533 -145390
7639 -128576
3162 -103490
6015 -137257
1305 -102549
6054 -104042
1794 -106172
5906 -86699
4229 -93248
5460 -82784
5950 -94189
3906 -99873
1953 -94464
962 -96446
1807 -122942
4987 -107360
7213 -90058
1916 -139386
8166 -112548
9456 -98816
1785 -98198
8855 -97898
8505 -109440
9402 -103728
1647 -177312
1124 -309888
2949 -235318
5532 -134454
1583 -119466
7217 -101408
6080 -92864
7364 -93248
815 -106624
4783 -107008
-1
EOF
