# Supplementary material for: Solving the clustered traveling salesman problem via traveling salesman problem methods
Source: PeerJ Comput Sci. 2022 Jun 13;8:e972. doi: 10.7717/peerj-cs.972 (PMC9202618; doi:10.7717/peerj-cs.972)
Supplement: Supplemental Information 1 [file peerj-cs-08-972-s001.tgz › CLKH-1.0/PI_FILES/107ali535.pi]

535
222 0
26 -81600
181 -97180
524 27645
434 23575
526 30720
516 24450
525 -15971
227 -2560
330 9314
363 50214
59 58880
23 56320
5 57280
151 57920
69 26400
451 38902
256 27750
439 -5565
444 -1010
269 29940
257 29800
425 19640
383 23680
173 39940
361 65580
496 52820
144 71040
152 71680
333 43140
223 79260
427 76480
309 -84960
7 -105020
313 960
211 24320
424 15680
476 15680
310 13440
446 14400
447 14400
394 35910
399 36010
134 41912
44 43360
299 51520
255 36340
109 36340
137 58000
38 60220
433 74460
376 68880
248 -560
341 22400
312 16320
367 10560
303 10080
141 7195
48 -48372
448 10240
29 3360
398 6720
186 15680
504 18560
61 15200
393 31040
422 -12900
106 -30620
298 -62780
45 10340
92 22140
404 -71740
456 -11840
411 7860
201 7860
508 24909
426 24911
488 22400
229 21980
34 -1600
410 -3840
336 -25600
180 -19201
96 -19199
418 -8960
430 -108700
283 15840
274 -20160
213 -26880
502 0
121 22400
82 11312
66 47105
37 59232
500 63291
139 92500
138 92946
230 80146
365 71704
117 71705
302 54387
316 54880
457 77688
125 83275
120 88020
164 83935
165 85305
521 87640
528 69660
225 48280
97 48690
386 44585
513 71431
224 71431
149 73374
381 55373
43 70174
382 61720
178 55470
268 54415
357 53674
235 53676
49 56285
86 51073
519 45060
518 55840
523 55640
240 55640
520 48160
63 65020
517 36400
522 -24800
527 -21927
473 -41680
452 -57260
429 -20020
243 -71580
406 -70080
85 -35180
459 31475
32 31476
352 27620
206 23175
216 28640
263 6020
463 -16941
323 -16939
331 8960
228 -960
359 25280
128 43420
373 36380
98 36580
506 42240
231 24160
176 13092
27 15010
40 29017
409 38380
232 30320
36 35280
217 30640
53 -7740
435 -12160
200 -35840
483 -61560
220 43815
487 52014
155 50100
480 34080
278 53400
317 48000
133 54720
405 50480
389 46666
490 50466
391 53100
315 51480
497 55064
1 54464
21 25117
101 47365
16 43914
362 41915
18 38080
122 33080
68 32940
189 27020
193 28400
413 29440
30 28500
397 29400
118 27700
416 25880
185 25880
501 29120
340 27920
191 31040
88 29280
50 29520
470 32580
461 19200
136 24080
115 23100
449 17040
454 18160
450 24220
479 26380
147 26060
455 22511
529 27860
412 24440
530 22640
301 21252
95 16770
51 19700
445 27811
249 31219
514 28160
198 22944
509 42539
94 43240
279 47519
469 43680
335 42720
355 44417
395 37480
162 46360
265 46540
266 45600
214 35630
87 35480
215 32510
498 44660
477 44387
54 44388
466 43115
209 48739
460 45461
465 44960
127 48740
319 47520
93 48300
533 42680
89 43061
154 42161
175 47700
338 47140
290 46300
408 41040
273 46980
372 45585
419 44736
25 42580
172 46235
28 47533
91 47180
270 46020
332 48034
167 47360
116 46600
192 42761
212 48110
345 46190
492 44620
337 46080
65 43780
314 45209
275 45211
205 43630
305 43630
396 44520
76 45340
512 47680
494 47370
401 47370
507 46880
493 44320
277 46040
14 22578
320 24109
131 25600
358 30160
75 25730
2 33277
184 39975
371 37775
199 37776
62 37970
462 43070
6 25340
344 22393
321 26400
258 31900
284 25762
297 28676
196 29663
111 29676
174 29677
67 28579
286 28305
107 27400
356 21240
329 25868
437 28160
458 28104
534 28105
280 29328
272 29329
271 28966
210 28968
83 26891
90 28340
491 29000
140 28440
179 27004
366 3882
453 6820
166 21280
58 18720
384 29740
202 29740
171 31094
388 25184
47 40320
207 38720
324 39580
327 37620
113 32160
343 31300
505 31280
203 30180
293 30280
170 28380
377 32360
369 32360
259 33520
112 32880
99 35260
160 34111
234 38200
55 30920
414 36960
354 33240
495 38900
385 40980
129 41520
114 41520
81 38240
481 39270
474 47510
262 47510
400 45660
70 44450
531 34800
375 23154
431 11853
511 35454
295 16264
510 36860
226 31120
20 35280
368 31020
264 39300
208 43920
15 42215
364 38566
276 31840
182 35920
464 43120
515 45480
485 39915
17 39100
296 23300
403 40300
104 38800
126 38880
402 41920
13 -16240
9 16480
195 17120
282 24060
475 17569
472 17571
350 -54860
442 -79020
156 -38340
71 -49920
119 30620
190 27360
415 23280
74 -300
4 -13175
8 0
285 9599
267 9601
130 0
281 -8960
380 6720
484 -14826
260 -2225
157 3976
374 9726
349 34940
241 19820
346 -12420
60 -21824
100 -640
188 -320
254 580
56 -112540
132 -60060
148 -30400
238 -24369
334 -12520
287 -21968
325 -21968
194 51632
197 46831
291 38080
288 37600
351 10480
183 860
105 -25740
72 -40320
244 -29120
169 -16800
342 -5280
239 -3520
146 -16595
532 -10720
387 -7680
300 -1540
311 -18260
204 19900
46 -5530
236 -3429
11 0
423 -9060
143 100
33 4540
233 -22240
307 -25360
420 13040
253 11190
153 25260
41 24160
159 14079
39 15259
168 20720
441 20005
79 10499
304 -1701
468 4439
3 43860
432 10100
64 10100
187 23900
478 31360
42 -73332
22 12072
348 23365
261 19247
57 29420
145 28320
24 21760
482 22720
31 21980
102 16740
292 19680
35 20160
158 0
250 -2720
52 -11580
10 7771
428 14332
78 560
486 -61015
328 -90780
438 -32940
318 -136540
124 -42560
294 -62640
77 -62080
84 -9600
246 -6935
150 -15167
421 -3968
242 -6720
471 -4669
177 -74468
251 8960
110 13200
142 19420
535 7460
407 0
73 26880
503 34560
390 33920
289 -76426
322 -66080
219 -42080
103 -52860
245 -9060
489 -14820
360 -42020
218 -32640
440 -31260
378 -72860
436 -15680
347 -13860
370 -42560
499 -57960
221 -57960
353 -62580
417 -175420
247 -117180
392 -124740
163 -45920
326 -55775
252 -48925
443 -26860
237 -51360
161 -41075
379 -202300
12 -4480
308 6720
306 6080
108 -4480
467 -23140
123 -50460
135 -46820
80 -40640
19 -179200
339 -134620
-1
EOF
