# Supplementary material for: Solving the clustered traveling salesman problem via traveling salesman problem methods
Source: PeerJ Comput Sci. 2022 Jun 13;8:e972. doi: 10.7717/peerj-cs.972 (PMC9202618; doi:10.7717/peerj-cs.972)
Supplement: Supplemental Information 1 [file peerj-cs-08-972-s001.tgz › CLKH-1.0/PI_FILES/107att532.pi]

532
532 0
531 3360
495 8736
494 9800
493 12945
496 11744
484 11845
462 4026
459 4160
458 4000
455 3640
440 2340
454 4120
449 3100
412 2500
393 9380
394 9040
384 7535
396 7795
395 530
374 5100
380 5360
400 5520
418 4240
407 4100
433 5436
492 5245
482 6760
486 5500
502 4820
500 5240
483 9460
478 7010
441 2765
411 8680
385 967
398 -5336
389 -3690
377 0
369 0
356 300
350 -4300
336 -1540
330 -4940
274 -5139
251 -5540
199 -5540
238 -2140
239 -2400
217 -2640
220 -4080
192 -10237
222 -4952
240 -2337
256 1530
244 2990
243 990
278 -538
314 -5840
317 -5440
331 -4480
341 -2240
353 -2240
363 -2240
378 -5820
386 -6340
406 -3840
421 700
422 -7020
446 2510
452 -1910
465 1180
464 1169
457 396
466 2758
476 3835
475 3770
473 3435
472 2488
489 710
485 1640
480 -4340
488 -2360
503 -2560
506 -3352
507 -2120
511 -1582
517 6568
520 9479
515 9481
518 9280
521 9600
524 9800
525 9200
523 9280
513 7620
508 4740
512 7300
516 7070
527 -4210
530 -6000
529 -160
528 -880
514 -2660
497 -4120
479 -5280
443 -4240
487 -7340
499 -3360
510 -4260
526 -13030
522 -5050
509 -2990
504 500
491 -1531
471 -6843
432 -1334
401 -4005
390 -6015
383 -6320
354 -380
337 -4180
361 0
347 -11360
311 2280
302 2760
290 2264
285 1764
117 -10328
157 1400
139 580
173 1260
98 3020
69 -2260
95 8970
88 11020
121 8360
62 -1308
61 -1607
101 2525
92 6720
76 5220
41 -52
50 4690
56 2253
67 6102
73 7360
75 6470
78 6143
86 6593
109 6250
91 6130
103 8278
120 10876
123 11720
147 10260
154 10736
174 11737
181 11450
175 9935
212 7340
177 11260
162 11180
134 7900
119 9358
110 13278
118 13279
129 11050
140 9899
151 10098
161 9298
150 9799
141 10300
102 12080
89 11760
107 12850
105 12610
111 12000
124 9140
84 11360
80 11860
70 10680
58 5260
40 1120
27 1330
3 -4385
4 -3080
5 -686
1 -17180
2 -7260
6 4420
7 4960
8 6273
9 6374
10 5473
13 5000
14 5695
18 2768
11 5673
12 4378
15 4568
16 3833
22 3533
17 6180
20 8080
23 8600
25 7371
29 8771
32 8145
34 8470
35 8130
33 8371
24 8571
30 8571
26 7290
28 6477
19 10314
21 11415
31 8625
39 8796
49 6495
38 7396
36 10610
37 10615
42 11210
45 10325
55 6625
57 6940
59 9050
53 10045
52 10045
51 10080
47 10485
46 11175
44 10900
43 11020
48 10040
54 10435
63 9896
65 9997
71 8998
60 8707
66 10190
74 10780
83 10270
85 11520
106 11370
97 11750
79 11700
72 11390
64 9340
68 10440
77 10120
99 8940
132 9550
143 6520
160 9460
169 9580
206 7888
214 10360
215 10620
193 6693
168 9508
176 12330
167 11645
135 9359
156 11280
166 11450
179 11975
190 10895
198 10205
209 10570
224 7785
205 11260
207 11305
200 9520
201 9540
226 9230
246 10100
254 9230
87 8141
96 10020
112 9200
130 9805
145 8755
144 9680
164 10340
163 10670
155 9210
148 6580
126 10065
133 9265
115 9805
114 10440
113 9885
108 9833
104 10683
100 10811
94 10988
93 10902
82 5595
81 6700
90 5320
125 7665
138 8260
158 10080
149 10320
153 9560
178 7780
180 9580
189 7840
191 10060
210 9100
231 6757
255 10305
264 9191
272 10640
276 11110
263 11185
259 10940
269 9740
262 8800
252 9423
236 10459
242 10141
203 8123
216 10642
218 9795
221 10340
237 10991
225 6816
230 8713
219 8140
211 8210
196 6637
185 6925
186 7580
197 7470
233 4984
247 6100
253 7065
257 7675
258 7920
273 6560
292 8360
282 7600
303 8385
305 7060
277 6555
294 10170
300 11100
265 7940
261 8820
241 5870
286 11120
296 10580
315 5665
328 6060
339 4595
312 5965
319 7370
321 10063
334 4203
344 5200
340 4000
324 6360
308 7800
313 8980
316 8240
318 8060
284 8480
295 7540
326 8340
332 9260
345 4560
365 6440
370 7260
371 3155
375 5976
372 8374
360 5280
355 6000
349 5605
343 4910
335 5210
329 4370
301 4430
320 5360
327 1420
293 4940
266 6420
229 5200
184 8520
142 7720
171 6940
172 11180
165 12360
137 11280
128 10780
127 11460
122 11080
116 8780
152 11430
202 9160
235 4360
268 4060
213 6760
223 8480
232 7460
195 5460
208 7340
227 8270
228 8280
249 7850
248 11000
245 10610
279 9350
299 8340
281 10080
270 11050
250 11240
234 9760
204 9160
194 8240
183 9526
170 10025
136 5326
131 5666
146 8285
159 9648
182 8693
187 8820
188 9626
267 11553
260 10680
271 10330
287 11810
297 10200
304 10700
298 11445
289 9970
275 9120
283 10240
309 10940
322 9405
323 8265
333 6870
346 6878
325 7480
307 7125
306 6690
288 6865
291 8065
280 6022
310 7540
342 3360
358 2838
399 -1270
408 -670
414 240
415 680
416 460
413 897
409 -240
434 -18660
448 -22140
451 -22700
460 -11360
453 -9000
444 -9682
439 -8340
438 -9130
436 -8982
429 -10282
425 -8882
403 10420
387 7020
397 10080
404 9780
391 9940
388 8240
381 5720
373 9610
368 12110
362 11040
351 9850
338 7450
366 9130
357 7450
352 8270
348 7455
364 8160
359 7120
367 6580
379 5920
392 4350
376 3915
382 3630
402 7045
405 7995
426 9130
423 9520
420 9755
424 9020
427 11085
417 10260
410 8365
419 10200
430 10900
437 11160
435 12160
445 9620
447 9236
463 5410
468 5840
469 5880
470 5900
461 6000
477 5950
456 7110
431 6240
442 9640
428 7465
450 8370
474 7770
467 12160
481 11140
490 12870
498 11280
501 11436
505 13160
519 16760
-1
EOF
