# Supplementary material for: Solving the clustered traveling salesman problem via traveling salesman problem methods
Source: PeerJ Comput Sci. 2022 Jun 13;8:e972. doi: 10.7717/peerj-cs.972 (PMC9202618; doi:10.7717/peerj-cs.972)
Supplement: Supplemental Information 1 [file peerj-cs-08-972-s001.tgz › CLKH-1.0/PI_FILES/107si535.pi]

535
1 -280
9 1050
21 1330
136 -70
138 -442
140 -442
142 -440
144 -455
143 -145
139 -145
141 -144
137 -145
145 -1460
146 -1460
173 -3916
175 -3915
172 -3915
174 -3914
149 -5818
150 -6160
330 -509
308 -220
285 -468
271 -42
278 240
309 676
152 674
151 676
334 185
333 -35
319 480
282 460
273 215
274 98
281 490
317 532
328 442
329 -453
321 30
279 40
272 -56
265 1600
246 1850
234 1850
222 1440
212 1030
210 2175
216 2290
242 2255
244 2140
263 1715
255 2865
249 3020
233 3000
217 2840
208 2435
207 2680
218 2930
237 2930
252 2740
259 2260
219 2240
205 2380
534 2075
26 2160
529 2560
30 2590
524 2300
31 2460
506 2575
35 2840
520 2840
527 2650
34 2700
531 250
38 235
518 504
39 506
507 709
40 710
495 3475
488 2623
36 2508
502 3173
490 2647
32 3570
509 3550
504 3740
476 3530
484 1850
497 2100
28 2260
508 4030
27 3795
521 3830
22 1520
23 1820
24 1400
493 1279
477 1272
466 1385
11 1820
469 1920
10 1500
25 1269
416 955
434 1280
29 1030
429 1260
423 1147
410 1515
438 1960
33 2055
448 2055
455 2100
470 1365
12 2140
471 1335
458 1880
446 1840
430 1780
412 1165
415 1355
436 1600
444 1500
37 1936
13 1937
454 1937
472 1235
41 -378
14 -378
478 1175
494 1174
496 2394
480 2395
499 2463
481 2464
465 1451
460 2270
467 2690
452 2900
450 2660
441 1600
413 990
418 1072
437 1073
431 1357
411 1358
375 455
364 980
377 980
369 1610
363 1140
2 -240
422 2956
440 2956
432 1357
419 1358
449 2965
459 2880
464 2862
462 1263
3 -768
365 3125
373 3500
374 3500
376 3470
501 2469
483 2470
485 2562
505 2830
513 2760
523 2030
526 1870
209 1361
224 1420
232 1458
256 1938
254 2140
236 2130
226 2090
206 2052
203 1830
223 1980
240 2140
253 2225
262 1960
257 1786
250 1990
231 2175
221 2125
215 1934
204 1566
220 1632
230 1820
251 1740
261 1736
270 -96
286 600
313 220
331 -139
332 103
314 300
283 490
269 97
290 52
315 700
336 48
340 -111
148 489
312 410
287 -111
284 -495
316 -200
337 -495
4 1521
372 3522
5 -765
342 201
147 250
320 265
280 201
338 469
318 1140
289 471
339 449
311 1020
288 451
291 450
322 460
335 450
341 -39
310 520
292 -38
260 2770
243 3250
238 3500
225 3120
211 2789
264 3349
245 3440
239 3670
228 3520
214 3331
258 3168
247 3440
241 3640
227 3555
202 3187
213 2790
229 3390
235 3130
248 2809
532 1950
533 2960
528 1720
516 1820
515 1740
491 1400
486 949
489 3530
500 4200
514 4270
517 3927
519 5388
512 5815
492 5836
479 5788
482 3498
498 4060
511 4230
525 3929
535 2978
530 1860
522 2060
510 1890
503 2030
487 1755
468 1485
463 3057
453 3075
443 2940
435 2455
414 2155
421 2957
433 3005
447 2805
456 2700
473 2212
474 2899
457 2900
461 2405
451 2413
442 3181
428 3197
420 2962
445 2730
439 2992
417 2938
368 -287
371 595
367 630
366 520
370 552
181 -800
180 -1120
6 786
183 -1513
182 -1345
184 -1135
187 -650
185 -140
186 120
188 30
44 949
43 1440
46 1400
45 950
17 950
50 420
18 1060
47 1680
48 1020
49 420
54 -250
53 0
19 260
52 260
51 -220
42 -4558
15 -4557
16 -4555
55 -287
60 230
65 -509
70 80
75 -511
76 -435
71 -80
66 -7
61 72
56 67
57 220
62 238
67 262
72 -30
77 -505
78 -13
73 140
68 68
63 160
58 109
59 -178
64 315
69 -650
74 60
79 -674
83 1026
86 1810
90 1306
95 1070
99 900
98 921
94 1510
89 1019
87 1287
82 1286
81 1585
80 1286
84 1771
85 1586
91 1400
92 1288
97 1125
96 1018
93 1670
158 618
154 569
88 1719
162 449
164 900
166 379
108 878
104 891
100 825
101 907
105 914
109 878
106 759
102 746
103 580
107 1500
110 809
111 1011
115 471
118 670
114 673
113 670
119 670
117 671
194 668
112 666
116 669
195 670
121 490
124 312
122 998
125 1058
128 1118
131 1070
134 1130
130 1450
133 1450
132 1820
189 1010
200 758
129 1809
199 1810
196 887
126 888
190 82
127 1064
192 1065
123 1230
193 605
191 845
120 1305
197 960
198 84
266 1584
267 1444
277 582
275 582
268 1740
171 980
276 560
357 739
356 741
355 88
354 87
299 180
293 238
294 1190
295 306
296 276
353 134
352 171
350 204
351 327
349 360
348 256
303 204
306 305
307 287
304 250
305 455
153 455
347 453
302 -115
301 18
300 -32
298 45
297 -263
325 12
326 33
327 27
323 -20
324 -111
346 -108
345 53
344 18
343 -224
165 -3710
161 -2585
163 -2070
170 -6061
169 -6059
168 -3670
167 -3710
179 -3640
178 -4760
177 -6820
176 -6960
157 -3552
155 -3551
156 -3399
159 -3399
160 -3399
201 -3014
135 -2660
475 70
20 -1120
386 -2900
8 -3780
427 900
426 1120
398 1300
399 1230
400 1200
360 1320
359 1560
358 280
401 1690
397 1320
424 830
425 870
395 173
394 220
393 73
362 -127
408 271
407 272
406 173
409 -801
391 -599
392 -580
405 1744
402 1894
404 1892
388 1596
387 1965
385 1745
403 1821
384 2120
383 2121
7 -1812
361 -640
379 -600
381 -530
378 -1160
382 -1158
380 -1311
396 -1308
389 -1060
390 -1458
-1
EOF
