# Supplementary material for: Solving the clustered traveling salesman problem via traveling salesman problem methods
Source: PeerJ Comput Sci. 2022 Jun 13;8:e972. doi: 10.7717/peerj-cs.972 (PMC9202618; doi:10.7717/peerj-cs.972)
Supplement: Supplemental Information 1 [file peerj-cs-08-972-s001.tgz › CLKH-1.0/PI_FILES/10att48.pi]

48
35 27200
45 10660
10 39960
24 29540
32 11460
39 12540
21 -2240
30 -44419
43 -47570
17 -54060
27 -45900
19 -45280
37 -46160
6 -42760
28 -32421
36 -34421
7 -31520
18 12480
44 13020
31 8720
38 3520
8 -3564
1 4535
9 8238
15 -7000
33 -7200
46 -980
20 28659
47 30706
13 30084
25 21040
14 28395
23 37112
11 31620
12 34057
40 26939
3 22713
22 22333
16 4160
41 -2560
34 -6780
29 40480
5 43260
48 41340
42 26620
2 5280
26 29600
4 25380
-1
EOF
