# Supplementary material for: Solving the clustered traveling salesman problem via traveling salesman problem methods
Source: PeerJ Comput Sci. 2022 Jun 13;8:e972. doi: 10.7717/peerj-cs.972 (PMC9202618; doi:10.7717/peerj-cs.972)
Supplement: Supplemental Information 1 [file peerj-cs-08-972-s001.tgz › CLKH-1.0/PI_FILES/10C1k.0.pi]

1000
563 2170890
218 1963242
23 1981448
179 1997942
427 1987968
167 1972128
83 1967744
664 1985408
730 1980288
22 1969478
683 1962624
107 1968000
322 1977553
36 1982842
476 1971072
532 1982464
919 1960964
319 1992438
671 1979008
405 1945024
779 1955380
498 1955732
261 1996441
693 1938176
660 1945663
989 1926656
246 1935606
115 1911050
119 1800970
764 1917450
897 1901312
112 1908544
558 1931766
949 1906688
280 1558528
777 1507594
621 1933834
451 1939328
17 1868928
434 1984250
908 1960896
539 1987712
704 1981430
833 1995216
343 1996630
410 1933114
638 1926528
53 1946368
867 1937408
227 1868810
568 1857792
154 1911798
409 1848832
642 1816064
215 1774080
304 1805322
297 1876224
24 1953696
808 1943680
417 1938624
813 1877792
386 1888512
632 1973472
327 1982966
196 1952896
395 1869952
711 1791114
426 1819210
771 1915146
935 1947264
125 1968000
12 1826826
649 1976822
593 1998316
645 1987776
411 1999808
578 1944106
282 1983990
306 1935770
797 1949962
300 1945984
731 1969270
915 1962816
262 1947648
204 1959094
928 1925888
423 1923402
220 1975730
441 1961984
613 1963712
969 1975158
625 2003562
750 2006742
762 2005888
896 2007253
37 2016512
192 1978848
207 1982080
108 1967785
455 1994112
185 2004214
545 1969664
698 1980416
931 1992522
551 1992646
273 2000374
795 1991616
145 2007184
2 1996152
944 251786
712 474368
144 342748
879 429056
948 313344
610 321536
732 303114
47 338944
798 449028
511 417256
80 454760
584 452608
725 453632
782 475914
130 477558
357 482166
954 469332
153 421482
888 314880
925 273694
751 241920
263 164085
506 144600
898 225030
385 472694
404 457100
493 482136
323 469760
627 475220
213 472836
448 470528
406 485102
33 480768
687 491118
978 496308
290 504406
812 461450
794 490742
291 483811
709 431499
720 505078
744 505078
368 477392
669 497152
57 480246
123 468864
973 485494
574 474880
239 485888
735 476499
523 441738
851 458240
508 516442
214 519463
437 461184
783 471030
746 418560
430 426368
588 425984
766 362496
195 353290
941 243722
228 317440
961 455680
983 442870
415 481782
467 445952
606 467840
14 446208
188 445682
44 458402
55 473088
630 520182
341 493558
251 440832
881 382474
982 448512
248 461824
79 468992
330 469504
29 475636
573 496000
569 449930
113 460790
676 443392
99 444928
803 400394
269 860160
921 931840
852 903168
384 1041408
187 977920
51 1013248
728 1008640
478 1025014
767 1029472
609 1007616
96 1011082
264 507392
997 805888
874 990582
159 999424
81 991734
206 958464
894 903178
486 964598
789 967680
787 909130
995 917248
799 996890
739 1029120
512 1042422
936 1024640
321 969792
94 973824
4 1030604
827 1020256
219 1010166
507 985098
628 1009654
135 981120
238 987648
612 1036800
72 1036544
619 1028336
178 1026944
781 1008127
926 1028630
67 1002154
629 1002976
315 904662
124 902602
102 847872
105 847872
646 782474
557 990218
663 1004022
471 981642
770 993229
911 1036594
561 1039031
85 1006142
470 1000681
489 964211
122 986752
456 979904
429 1022464
572 1028128
710 1048676
822 1022080
270 1028022
641 1017738
271 1000896
232 988614
985 1031224
472 1031694
644 1024000
388 1061402
481 1053520
88 1040768
171 1015296
639 1027830
372 1015626
705 1023488
544 1008128
673 972810
549 997002
686 1042091
647 1028294
807 1023226
636 1037743
702 992934
60 1011072
151 1020534
333 907136
314 850212
877 891894
960 840202
958 909440
82 1010176
939 1024000
170 851968
916 874496
900 939008
659 907264
56 845824
313 873482
205 945152
850 961870
449 973046
176 929376
335 979862
104 938192
400 935642
287 947407
831 979886
193 985427
927 973154
181 991200
114 993024
399 975166
716 927176
682 957696
8 975457
761 984952
226 983414
103 980964
424 965610
654 974955
150 955509
861 963909
842 982006
329 892702
42 939514
681 951524
382 926720
554 932864
503 966346
590 947833
785 902992
517 943550
957 774250
688 837110
253 787466
749 941558
296 908288
35 804106
976 873462
604 864512
293 855434
942 912266
674 958880
106 949546
548 933218
889 926720
883 939008
278 903168
390 946110
32 952382
802 935277
910 913416
657 962642
396 909811
616 954262
774 995904
117 1000547
651 987092
830 985536
866 981120
128 945152
980 958464
345 934144
920 930304
525 958792
519 1000438
66 995200
157 997888
714 996352
46 952384
442 986262
342 984848
884 958000
932 972800
468 1000950
482 992256
338 943034
741 889770
224 933152
885 933082
566 955392
917 912513
930 1002401
331 965632
361 935040
666 824586
576 929664
546 909568
308 851978
432 995062
635 994048
653 983712
408 944592
817 954880
579 948096
790 986102
943 977024
148 983296
366 970496
922 819258
526 995808
259 1156608
69 1161942
690 1106234
531 1171988
722 1156960
461 1173248
713 1191168
175 1218048
522 1261824
640 1251325
74 1247616
599 1221386
136 1275018
875 1280118
169 1276664
602 1259854
570 1274912
605 1278191
793 1161468
740 966773
873 1242870
756 1238848
235 1245573
805 1288639
298 1280640
950 1295350
364 1262956
255 1226645
309 1235062
963 1250304
996 1256960
886 1285120
209 1280969
847 1299515
137 1245952
302 1261440
906 1265408
993 1311488
15 1307702
518 1307195
446 1300816
536 1293933
369 1312125
924 1261213
256 1295744
591 1303220
5 1286391
631 1255120
964 1237410
829 1232038
734 1285351
857 1295990
465 1307641
871 1318552
281 1311259
581 1300501
473 1301368
694 1317494
374 1302390
267 1295616
700 1308712
258 1293662
587 1266176
197 1228672
737 1184512
878 1142026
242 1210294
61 1229824
73 1150922
583 1193014
528 1137664
6 1136384
585 1165312
84 1165098
166 1272576
230 1261344
401 1079618
324 1217263
378 1246656
48 1264437
475 1299936
26 1281792
520 1318134
633 1299328
743 1255104
509 1258726
603 1249050
413 1250304
223 1254912
276 1205306
68 1254960
914 1240120
586 1245800
70 1260544
723 1205248
141 917504
553 1383424
575 1524514
260 1582336
856 1570366
418 1453538
485 1483606
901 1570977
421 1531276
203 1589750
457 1580800
34 1605622
655 1571317
951 1600527
50 1580657
58 1584000
356 1512320
447 1523712
20 1509888
838 1526784
550 1458176
358 1326080
999 1362430
453 1530718
412 1606144
891 1620480
283 1613056
596 1625900
662 1594762
303 1621760
422 1599894
288 1572930
620 1586934
250 1577472
284 1598660
311 1602304
109 1605632
31 1597952
480 1604864
819 1610230
295 1609728
692 1578954
438 1603062
10 1597248
63 1573450
286 1601014
420 1602368
527 1569824
858 1545930
190 1584074
933 1594870
3 1600054
940 1562455
945 1566545
580 1611382
491 1603130
425 1575213
634 1621867
500 1575440
414 1574400
254 1584384
934 1587968
87 1614977
860 1591232
984 1598592
843 1610334
212 1555952
887 1571124
320 1557355
991 1487306
648 1531902
376 1538560
839 1561728
39 1559369
474 1596826
952 1613922
221 1573454
299 1594486
668 1570046
265 1518232
560 1541114
191 1572048
354 1606166
152 1587148
360 1577670
310 1536948
966 1597257
986 1518720
691 1376138
469 1546688
180 1559680
370 1524992
979 1491456
955 1388554
454 1441290
853 1535488
435 1528842
981 1577974
371 1553930
92 1564160
821 1568758
615 1543168
501 1562614
907 1545226
597 1572352
577 1563648
718 1596416
804 1571830
98 1544970
373 1598674
905 1591194
479 -375850
835 -319232
236 -211968
462 -147968
763 -154450
637 -151680
555 -112000
623 -113930
307 -115712
54 -136704
11 -170582
252 -138762
41 -144822
968 -138560
301 -136610
198 -132352
463 -142080
564 -111104
784 -105226
77 -160534
182 -143990
100 -166070
504 -134976
825 -121994
895 -164874
595 -142016
274 -155638
904 -139402
679 -186934
987 -157686
699 -145930
162 -171520
862 -123392
994 -125824
505 -121994
845 -119712
708 -115168
120 -151860
149 -115080
864 -109472
351 -149856
217 -141312
562 -149098
416 -166086
367 -129994
791 -103738
530 -164512
257 -155392
316 -178176
132 -184832
547 -159232
392 -141824
25 -147958
403 -192768
143 -175114
28 -247606
706 -301622
806 -198663
439 -143343
45 -194925
689 -156240
27 -175945
823 -168085
18 -163328
967 -126208
650 -123146
876 -125952
397 -191570
16 -246440
165 -233974
938 -318966
909 -138250
268 -147456
86 -169984
328 -137728
452 -117002
118 -187648
765 -222398
893 -195072
571 -181688
992 -189378
652 -172554
490 -212982
305 -190464
379 -124042
521 -143680
326 -139760
661 -119898
768 -117736
164 -149224
923 -144384
110 -146688
458 -158912
752 -155072
211 -151424
820 -163075
393 -132014
339 -227863
515 -134474
387 -293942
436 -157888
121 -165344
312 -189408
855 -175767
168 -219136
156 -344320
111 -393496
348 -203687
40 -256216
769 -167094
244 -117710
600 669194
419 722934
695 821760
772 784970
975 809216
815 828160
733 818688
174 828416
444 847360
237 846848
353 823040
801 860736
163 853363
854 823914
344 865872
21 837878
389 818422
565 813834
624 840704
89 838496
355 794534
347 765706
913 769678
880 880784
929 848326
758 845856
450 848384
161 834848
383 849312
598 815456
622 846774
672 752896
757 726016
173 642698
535 768179
394 726794
529 709622
946 662538
231 805888
497 830464
902 824832
443 836598
778 840192
184 846336
658 852480
837 864768
912 848886
729 839168
194 834048
882 832000
870 846848
484 843776
129 804106
139 849398
71 837888
848 826880
510 853760
836 860406
947 852224
684 816384
611 791306
340 809718
810 773386
91 749322
464 760832
656 787968
62 795638
607 647690
701 702474
275 767478
844 841984
147 854518
177 819200
381 754668
775 730122
289 655370
828 707594
970 764426
146 818176
155 849910
685 845066
626 846582
200 794112
617 771082
990 856054
540 849920
428 -12996
962 65536
707 204800
241 218368
697 81674
502 204800
796 174976
460 220810
90 103434
285 175360
133 260214
890 221448
199 246144
233 203082
488 175341
365 132250
140 -129014
541 61450
243 134134
759 253430
377 235520
492 190976
717 166400
19 167744
903 253550
534 257280
892 258150
834 248352
516 256679
703 204618
788 250880
350 211968
543 206612
279 269953
513 227823
222 253440
680 253440
466 247808
675 236672
13 242858
337 252982
972 254966
533 266998
753 238464
988 233172
559 251392
846 220554
272 245750
7 225536
402 219264
726 250094
247 203728
201 188794
134 217388
229 188906
824 218424
592 227192
398 241994
678 245878
814 244342
727 235543
64 215281
643 239526
266 226086
445 194378
477 214154
95 65930
840 178166
391 170762
202 202752
826 163594
719 200438
556 157440
318 169216
582 226550
116 204032
9 214272
459 158163
101 216969
334 249344
186 255094
538 235310
352 223726
43 212922
487 221942
336 241334
670 243654
131 244854
433 241814
665 237418
499 239424
362 244000
816 219104
974 216790
440 229494
240 221302
721 202250
832 241204
325 240980
294 242938
431 174155
618 186925
277 261366
594 146442
918 161152
234 173696
865 206847
216 233472
953 165888
317 210058
189 64640
869 4096
380 -28662
742 147456
75 159808
183 176202
998 164096
542 60682
349 184182
249 197824
738 130240
567 98394
495 225868
407 224064
292 210912
97 218016
724 201216
956 242141
745 227173
965 168768
755 207158
225 177034
160 217600
496 219392
589 183552
859 -85494
332 146422
346 -10358
818 197130
76 184704
715 174336
52 173322
93 207606
208 219136
800 218240
677 229494
363 221657
608 208718
210 239606
49 240640
30 202752
760 192650
65 212106
142 220494
537 220238
514 222464
786 195584
811 200128
494 246326
614 234880
959 231670
776 199680
38 205706
841 219254
667 191616
126 216832
937 224960
780 230646
172 224256
977 228352
359 217344
552 227584
792 220032
809 233856
483 225536
59 194816
601 226816
773 229110
138 214272
849 213504
747 198656
872 189194
375 183818
127 210432
748 198016
863 243874
736 211162
971 209366
1000 223958
899 179638
868 176394
524 153762
754 17826
696 146944
158 174147
78 207417
245 204384
1 18921
-1
EOF
