# Supplementary material for: Solving the clustered traveling salesman problem via traveling salesman problem methods
Source: PeerJ Comput Sci. 2022 Jun 13;8:e972. doi: 10.7717/peerj-cs.972 (PMC9202618; doi:10.7717/peerj-cs.972)
Supplement: Supplemental Information 1 [file peerj-cs-08-972-s001.tgz › CLKH-1.0/PI_FILES/10C1k.1.pi]

1000
635 2359296
110 2248694
178 2257866
884 2270838
909 2252032
671 2237962
405 2215798
490 2194816
838 2196160
766 2207904
695 2217376
54 2242310
491 2247779
685 2209696
862 2180672
577 2153984
643 2151104
226 2159094
658 2204667
627 2229336
438 2221024
382 2186112
650 2200608
749 2199808
552 2216064
69 2213012
461 2237150
56 2203828
344 2205942
708 2183946
801 2121334
105 2112906
647 2160640
99 2170870
680 2139136
494 1758160
389 1962314
177 2115658
538 2153472
566 2188800
440 2198016
970 2214646
224 2180032
122 2209664
90 2175754
258 2200336
223 2187936
31 2213302
157 2206960
886 2216886
590 2187584
861 2150410
399 2158326
571 2126592
745 2161920
509 2125814
204 1850378
255 2114442
806 2204576
291 2222998
717 2216238
324 2192832
563 2226688
165 2224118
936 2216585
400 2204349
411 2212480
520 2195690
840 2207104
897 2207990
895 2206912
3 2210570
51 2229487
661 2125210
330 2215227
427 2187914
940 2206987
1 2196074
646 2199798
206 2215904
27 2181568
435 2168096
536 2170090
630 1838136
622 2239358
809 2239424
792 2231214
492 2219256
184 2259510
629 2252096
499 1978362
599 2052224
374 2083402
493 2117504
514 1982416
927 901878
244 899328
610 905334
234 893096
821 896512
858 880640
997 887808
609 891894
172 803210
728 825354
585 804160
81 842816
531 849152
580 868598
240 703242
249 731648
123 843018
901 795904
58 616458
669 781312
453 811264
338 863116
253 866912
65 856320
28 822272
869 815104
787 817664
878 859904
569 913270
875 866304
601 818570
457 824192
144 898496
358 895478
722 878080
581 885376
617 910592
447 912896
92 886272
582 905462
406 879744
925 853632
504 841984
982 764928
732 766208
703 648694
61 630794
593 717824
666 723200
383 781824
386 655872
167 718838
794 707594
39 724480
906 699786
752 833034
918 890614
985 891602
476 900276
758 885376
356 891136
779 874048
935 835402
621 889610
955 895478
151 880640
762 892160
554 893184
219 892608
112 871040
944 864118
618 865024
700 897536
860 898678
163 882752
719 882201
46 875712
893 877312
518 866560
14 794240
616 802816
939 803082
761 883850
23 917059
472 909760
799 889430
198 878109
390 812869
613 886310
605 889216
85 876544
1000 878336
53 820640
480 819616
831 830026
132 843786
938 849738
319 859126
173 892534
754 762624
430 651530
209 1187594
634 1181440
477 1217162
314 1326582
421 1346038
164 1335562
115 1345142
846 1360886
347 1312512
881 1331200
870 1334262
310 1293194
401 1078144
544 1207880
584 1296152
187 1331082
444 1316608
71 1333948
343 1314442
77 1324160
304 1326080
437 1319562
397 1338998
632 1336576
274 1332726
952 1336832
681 1265802
350 1290762
248 1320438
958 1299968
690 1300992
408 1309568
912 1305078
40 1211520
588 1012992
986 943050
218 1204618
418 1300854
653 1288714
676 1330442
586 1332224
972 1328128
231 1339728
266 1343008
470 1356094
776 1339456
148 1348512
182 1350656
318 1348608
978 1349910
451 1361024
734 1316234
460 1363596
84 1346816
824 1336198
121 1363162
247 1350281
340 1374922
364 1363552
905 1337482
160 1368112
194 1360701
95 1347178
980 1370486
242 1362048
419 1352714
332 1283584
740 1280970
850 1353216
519 1364480
945 1344384
159 1362816
892 1364864
36 1365238
129 1307136
68 1241088
957 1224684
309 1190826
731 1164426
807 1367575
407 1291885
673 1265920
448 1191562
487 1311554
923 1124564
428 1307648
993 1321536
607 1352256
760 1252529
783 887416
795 982016
334 999424
767 1017856
903 1041888
526 1027754
932 1047030
979 1036288
154 1033472
125 1033984
625 1050358
967 1031936
503 1014144
833 1003520
525 1023232
510 1005518
456 1004082
645 903158
960 885631
633 862845
920 829286
988 770058
434 804618
976 808704
282 836201
290 869130
614 1000970
11 991872
965 967600
835 1008000
888 1024374
604 1021952
369 1016704
404 989440
953 981130
816 1027840
620 1024640
684 997898
232 1009782
750 986624
409 957962
668 1028086
153 1026294
836 1001984
126 990336
108 1005936
22 925504
24 931840
327 892416
876 918528
693 912896
662 794112
299 710576
96 1014036
443 998976
600 1008896
562 1005056
62 991030
251 981706
557 983552
273 907377
649 742154
513 729600
429 948920
548 968316
267 1007177
228 1006592
380 984704
368 1009792
166 990720
307 999424
911 944768
485 975177
181 1006663
841 1001420
716 975298
951 1010176
366 1014862
410 964352
45 935866
216 929514
322 909846
966 899060
879 971286
597 972032
929 1000336
268 1010752
211 988298
974 1007222
29 999008
489 1001984
642 979360
147 1006572
863 1002362
373 847248
486 822538
449 944608
505 988102
701 616448
867 0
859 43008
302 164864
796 173162
375 168886
191 166346
450 187466
991 167818
739 130058
286 188918
764 184352
533 223048
88 116771
424 180682
849 201216
790 183040
511 210550
534 193526
113 208675
473 170044
596 200512
52 188672
162 209718
926 199872
532 212832
25 212310
896 176330
975 184768
800 191232
735 200192
677 196864
864 211968
134 211072
280 168576
171 200182
937 100042
565 185802
640 196854
815 140800
298 104810
4 164448
124 149514
547 205782
773 163722
899 190720
371 193782
93 197386
592 202614
902 172800
947 173312
377 164874
956 187904
930 182459
865 192195
900 194005
852 188426
26 186525
136 187820
516 178371
238 199168
475 182458
193 173754
919 179776
682 186442
857 214774
889 209600
149 211726
780 224856
363 210280
403 175731
802 213504
872 169354
82 205164
109 181184
791 196032
904 194391
880 159065
817 196662
47 154112
199 151424
12 174208
713 192768
687 173302
220 169196
317 171520
158 182528
261 174336
394 146698
335 101386
74 152034
665 145164
7 114336
66 6954
521 94304
530 138486
13 153152
810 95754
983 143350
230 122666
215 151696
141 142735
686 172954
326 208896
361 206672
537 198655
100 177814
962 169804
455 169056
130 213504
252 132288
528 117216
724 49546
837 142026
41 188214
474 181558
744 178250
894 181504
933 125194
72 179252
541 1052630
315 1312768
170 1326434
984 1338476
615 1353374
743 1330186
33 1392640
699 1411072
500 1410048
79 1356288
753 1223178
942 1324022
570 1336310
657 1212426
968 1325066
670 1339904
594 1414134
300 1403904
664 1349632
736 1369088
591 1390592
829 1389568
798 1413120
913 1405312
87 1389046
822 1399424
260 1390986
948 1394688
341 1394176
725 1416064
726 1424710
32 1399616
15 1430902
714 1415168
989 1415256
589 1396880
80 1379210
877 1428776
612 1423757
756 1430198
395 1425664
301 1428448
221 1447670
482 1406496
501 1456869
237 1435478
710 1431594
826 1416874
765 1426166
804 1403520
546 1407584
839 1439959
202 1432074
741 1405962
398 1394688
118 1377024
683 1409299
550 1406976
843 1399158
855 1335202
828 1322250
648 1383344
946 1353420
498 1269606
943 1413258
367 1432816
241 1442038
712 1427840
479 1449606
994 1434112
208 1404234
359 1429738
279 1399850
370 1412192
8 1445152
898 1452662
663 1416022
354 1432310
388 1414410
345 1406474
357 1401600
602 1447030
696 1431798
152 1435776
711 1438848
203 1415168
507 1416970
245 1430518
342 1421568
981 1449142
508 1407762
265 1435392
353 1428746
469 1451766
842 1414144
161 1354240
67 1357824
555 1334272
727 1137006
323 1358326
131 1320010
50 1346802
278 1167621
197 1344142
742 1403904
715 1442944
667 1439413
705 1382336
313 1278144
793 1320448
770 1324618
542 1334666
545 1425920
63 1424630
402 1305354
834 1408000
730 1440768
483 1445120
106 1489762
281 1513974
75 1513472
463 1493248
246 1482964
551 1463735
675 1487350
595 1441290
611 1469060
827 1505526
128 1480430
346 1493162
890 1419776
678 1392640
91 1399808
433 1337344
117 1255434
207 1402890
619 1478656
431 1491968
950 1500338
135 1504750
866 1475423
908 1429248
145 1419786
143 1449462
465 1373184
296 1344091
276 1478358
441 1511490
845 1500810
233 1510656
481 1511239
977 1507062
5 1464566
698 1488896
466 1478656
606 1453056
292 1518214
362 1506032
656 1454528
823 1379328
139 1454346
256 1465344
396 1502208
631 1494528
336 1523411
996 1478571
10 1500416
998 1483264
636 1492992
97 1482240
18 1512192
306 1513600
35 1517643
574 1507072
832 1463296
196 1466368
697 1494528
638 1504768
488 1477376
637 1513984
348 1538854
789 1527504
771 1492672
797 1496884
830 1515024
192 1515776
624 1476848
915 1479552
9 1479770
721 1506678
425 1516662
311 1503280
201 1534150
495 1524128
576 1489920
235 1518464
420 1537526
316 1526784
689 1524160
413 1499402
660 1396480
917 1351168
921 1203210
641 -80374
114 11158
808 48746
583 66560
176 102912
746 86272
48 95853
819 75274
229 109302
179 91574
964 79040
692 31818
755 75008
825 90974
339 81408
86 106230
561 73728
294 81408
275 65280
83 70144
385 94535
379 -7865
751 -124635
393 83968
42 81664
961 97024
971 57344
214 71168
452 -64502
43 67574
934 19338
20 66058
987 96256
931 81536
523 -14326
331 -6154
856 -47094
264 -102390
422 -45056
560 10230
706 79616
384 80000
539 69120
271 112512
772 5898
659 38016
439 38400
213 11914
854 19968
293 68598
169 73590
140 65546
30 61696
924 76170
57 107766
325 85248
104 102656
844 98550
644 84618
288 109814
329 87168
257 77322
436 106496
462 110582
289 88832
236 73728
277 81664
186 88064
540 80768
287 103670
180 95744
34 106614
217 88192
190 78848
623 96128
496 91126
769 88960
885 91904
102 99840
259 64768
372 64266
44 69376
381 76288
814 111584
239 105744
225 125174
759 70144
639 63498
351 38912
59 113734
992 93114
813 76800
426 89078
874 32778
603 76344
101 106944
549 -6528
269 -70016
283 -157430
564 537610
70 764938
688 833068
415 792458
120 647680
471 770314
651 807168
111 804864
308 800768
524 789750
786 814582
6 830720
775 818432
535 848650
572 847032
392 874544
782 871680
763 804618
337 844534
391 840832
156 789760
729 811530
227 713226
803 727040
691 679946
468 711670
954 834048
78 844790
195 765962
484 744458
333 777728
243 824310
812 787466
723 835072
928 824064
295 824576
777 816128
183 812554
37 815606
655 843920
188 838756
328 863754
704 866924
517 839641
559 836476
506 840832
284 850231
459 850713
805 851313
543 863084
305 856976
320 856768
2 845632
558 848906
969 861558
785 824192
378 823957
272 852387
626 875254
959 830464
412 866304
573 837420
142 616716
748 643072
263 786432
718 818080
568 818432
990 806602
512 791594
360 830360
349 870076
737 830288
522 849920
811 830976
355 867840
788 867382
709 790410
598 835840
414 661258
820 826358
17 745994
416 798080
910 818550
914 844800
973 807424
107 865024
502 874486
916 846592
250 833792
907 836608
312 811008
155 -57344
285 60416
883 -21803
205 -12032
848 6144
733 19190
497 -4874
119 -23872
851 -28534
19 -10880
89 -34304
608 -54006
652 -19210
16 -47104
720 -106486
432 -303094
21 -114688
654 -48128
578 -8202
784 -69750
445 -56096
49 10976
478 32672
175 36086
922 -1280
138 27318
774 15818
200 -2806
174 -9462
672 9078
999 30720
55 2102
387 -74
702 -4032
454 8192
297 21184
150 9536
352 21366
579 14218
303 3210
98 37878
818 4224
853 36022
73 29141
467 -27688
747 -5120
628 -142454
529 -36864
995 3062
949 -15872
873 -63030
94 24698
882 10496
146 1984
376 -14134
168 -4918
575 -458
254 -2304
210 -33526
679 -350710
738 -39008
556 -25088
365 -17408
222 -24320
446 25334
189 6144
127 13824
887 20224
781 -5690
871 -3712
185 -14582
587 11345
64 5585
133 30592
38 8992
553 23840
60 20150
847 10832
694 30032
963 27734
768 1322
270 25878
757 22523
423 1435
674 18026
778 5962
137 6368
321 3712
868 -12214
515 -8184
891 -39298
567 -77766
417 -70784
442 -225280
76 -276480
103 -368630
707 -270326
116 -86016
941 -71104
464 -86311
212 -2269
458 23680
262 13519
527 16790
-1
EOF
