# Supplementary material for: Solving the clustered traveling salesman problem via traveling salesman problem methods
Source: PeerJ Comput Sci. 2022 Jun 13;8:e972. doi: 10.7717/peerj-cs.972 (PMC9202618; doi:10.7717/peerj-cs.972)
Supplement: Supplemental Information 1 [file peerj-cs-08-972-s001.tgz › CLKH-1.0/PI_FILES/10gil262.pi]

262
227 6033
29 6002
20 6061
109 6052
41 5975
210 5966
178 5880
92 5919
105 5921
110 6015
60 5991
158 5941
159 5771
134 5933
51 5891
67 5878
132 5981
97 5991
85 256
222 247
37 242
165 303
6 275
243 326
16 277
84 267
146 241
135 263
39 290
102 311
15 321
52 276
75 286
162 293
59 278
171 295
181 303
169 267
219 316
233 291
176 277
136 256
3 189
118 215
123 210
8 250
190 240
112 236
213 198
215 259
116 238
126 249
141 277
25 267
74 298
104 318
246 318
208 277
160 208
7 239
164 244
140 236
172 149
251 236
199 305
44 256
22 295
120 305
23 322
236 322
111 290
252 258
255 249
117 223
240 251
98 260
107 258
14 273
143 326
174 308
196 307
48 324
128 251
161 294
179 295
200 287
63 317
180 305
216 312
46 301
93 313
187 315
45 272
212 217
77 166
91 165
50 172
88 159
247 47
149 68
86 121
151 121
94 116
119 268
239 244
35 194
260 224
218 275
184 287
192 289
144 265
152 160
156 301
28 205
182 245
95 227
34 208
258 267
188 288
87 236
154 269
76 272
155 257
108 316
244 301
99 301
70 306
232 282
142 296
68 283
231 239
202 223
139 206
1 88
229 186
71 188
31 145
205 116
33 202
254 253
234 245
209 258
100 278
145 291
115 263
4 246
81 251
186 277
21 259
138 269
221 227
129 257
61 227
90 219
211 189
130 228
49 249
12 269
133 289
5 294
191 299
262 302
79 294
19 223
185 232
72 185
166 245
207 244
96 252
73 317
198 319
204 281
54 282
30 270
18 292
137 298
257 279
124 315
53 166
228 186
173 259
261 300
27 240
217 237
83 279
206 266
65 196
220 245
36 242
183 254
58 243
150 252
189 187
106 105
121 203
248 231
89 254
167 238
13 144
153 283
9 290
26 299
148 296
114 284
253 289
101 246
230 279
170 263
2 249
195 262
125 232
193 275
203 267
57 273
214 304
131 310
238 282
10 302
256 231
56 234
242 280
38 257
122 299
43 305
223 316
225 296
241 331
11 316
235 313
82 295
157 305
249 311
62 295
237 288
177 283
69 266
250 274
163 327
224 304
64 269
42 246
197 267
194 284
80 293
113 322
103 290
66 289
168 333
47 381
55 366
175 344
259 342
17 294
24 319
40 334
127 238
245 346
147 326
201 310
78 338
32 342
226 267
-1
EOF
