# Supplementary material for: Solving the clustered traveling salesman problem via traveling salesman problem methods
Source: PeerJ Comput Sci. 2022 Jun 13;8:e972. doi: 10.7717/peerj-cs.972 (PMC9202618; doi:10.7717/peerj-cs.972)
Supplement: Supplemental Information 1 [file peerj-cs-08-972-s001.tgz › CLKH-1.0/PI_FILES/10gr48.pi]

48
9 15420
14 2520
6 12000
36 12860
11 9280
16 8240
48 8180
13 10000
1 6180
29 11240
7 9680
28 8440
44 2480
41 900
46 6820
18 4320
34 10380
23 9740
25 -3460
3 -3040
19 -10400
4 -11580
30 -5280
45 -7600
38 -2560
20 -8220
35 -13200
42 -22400
39 -25660
40 7600
2 2540
43 -960
47 3900
37 6060
24 -2620
15 8700
10 10060
12 7180
31 9760
5 4380
33 3680
8 12420
26 1060
22 11140
21 11638
17 -4380
27 2840
32 6042
-1
EOF
