# Supplementary material for: Solving the clustered traveling salesman problem via traveling salesman problem methods
Source: PeerJ Comput Sci. 2022 Jun 13;8:e972. doi: 10.7717/peerj-cs.972 (PMC9202618; doi:10.7717/peerj-cs.972)
Supplement: Supplemental Information 1 [file peerj-cs-08-972-s001.tgz › CLKH-1.0/PI_FILES/10hk48.pi]

48
27 0
41 50860
24 36260
29 56120
5 52080
32 55680
25 51660
28 63080
13 61580
22 60640
12 57940
18 52420
14 54080
38 52340
7 -12960
47 -16000
8 -30080
6 -29440
34 -11200
36 -16540
40 20900
10 25820
3 11200
9 19840
23 23360
30 -32860
33 11300
21 4860
43 580
15 12540
26 4320
48 12920
35 6240
17 6400
31 -1760
20 -16060
46 -5840
45 -3200
39 1280
44 0
4 34800
42 27460
11 35260
16 28160
2 31920
1 39880
19 33380
37 37760
-1
EOF
