# Supplementary material for: Solving the clustered traveling salesman problem via traveling salesman problem methods
Source: PeerJ Comput Sci. 2022 Jun 13;8:e972. doi: 10.7717/peerj-cs.972 (PMC9202618; doi:10.7717/peerj-cs.972)
Supplement: Supplemental Information 1 [file peerj-cs-08-972-s001.tgz › CLKH-1.0/PI_FILES/10lin318.pi]

318
272 37126
290 38487
286 38457
283 38337
291 38782
285 38937
284 39163
279 39068
280 38773
299 37579
300 37409
298 36071
297 35836
304 35452
305 35621
310 34517
276 35795
275 35538
318 34579
270 35933
271 36220
309 37879
308 37782
273 37368
303 -1475
301 -828
302 -700
306 -888
307 -724
311 -1214
312 -1414
205 -1242
200 -874
199 -976
193 -1146
192 -972
295 -339
293 121
292 -48
288 -313
294 -186
296 -815
289 -48
287 112
282 -178
274 -1028
277 -120
278 21
281 237
170 -151
171 -425
166 -917
165 -1169
269 2005
315 1699
266 2322
265 2642
260 2516
258 2562
255 2390
259 1920
144 22
143 426
250 2082
314 1846
254 1642
257 2128
261 2072
264 2090
267 2188
268 1154
263 1632
262 2080
256 1944
253 2250
251 1884
252 1630
246 882
247 1130
249 -345
248 -404
245 126
244 -100
224 -2164
223 -1984
214 -3742
215 -3254
219 -202
218 -637
213 -726
211 -879
212 -695
109 -714
110 -1377
216 -334
217 -342
220 -332
221 -189
118 -750
119 -1113
140 -1495
139 -1200
242 269
241 375
240 494
239 -58
232 202
231 268
225 72
313 346
230 151
233 130
238 206
243 -725
237 9
234 4
229 -148
236 -1176
235 -920
228 -684
226 -807
227 -1116
222 -853
114 -177
113 -128
108 -341
117 -265
122 -438
121 -153
123 41
130 -136
131 -440
124 472
129 792
132 646
138 -134
133 989
128 1050
125 761
120 706
208 973
126 902
127 876
134 562
135 1128
136 1042
137 903
34 -419
35 -700
14 -585
13 -10
116 555
115 376
112 488
111 515
107 262
106 76
4 209
5 -410
9 -2571
8 -2431
3 -2384
1 -2702
2 -2570
6 -1760
7 -1568
10 -1888
11 -2080
15 -1538
103 -1452
21 -1372
22 -1192
29 -1444
32 -1921
31 -1642
30 -1470
28 -1530
23 -1342
20 -1344
12 -2583
33 -1951
27 -1884
24 -1618
19 -1570
16 -2071
17 -2383
18 -1672
25 -1614
26 -1877
36 -2035
37 -2183
42 525
41 774
43 1228
46 1280
52 1280
53 1240
58 836
57 1076
54 1396
51 1198
47 1088
44 1256
104 361
40 1264
316 -696
317 -878
49 1040
45 1350
48 1510
50 1434
55 1148
56 1118
59 1006
105 810
62 464
63 286
70 -2658
69 -2368
74 -2212
75 -2388
81 -2666
73 -2496
76 -2230
80 -2322
86 -2756
79 -1974
77 -1954
72 -2270
64 -2814
67 -2240
68 -2012
71 -2292
78 -1788
82 -1896
83 -1724
84 -2066
85 -2168
91 -3808
92 -3634
96 -3616
97 -3840
101 -4776
102 -5030
93 -3012
98 -3062
99 -3254
90 -3077
89 -3261
95 268
94 101
100 -203
207 -186
206 -34
202 404
201 187
197 401
196 301
198 -376
203 -32
204 -372
195 -248
194 -228
186 326
180 624
179 342
175 -350
174 230
178 860
181 888
185 660
191 368
184 1039
182 1240
177 1008
169 3
172 1041
173 1084
176 1360
183 794
187 1058
188 1210
189 895
190 790
87 182
88 101
65 17
66 -249
61 -939
60 -336
164 1582
161 1566
160 2100
155 1934
153 2050
150 1912
154 1454
145 1550
38 58
39 -469
210 1266
167 212
168 -533
162 1061
159 1637
156 2117
152 1640
149 1098
163 1762
158 1961
157 1785
151 1859
148 1901
147 1550
146 1831
142 -58
141 308
209 1135
-1
EOF
