# Supplementary material for: Solving the clustered traveling salesman problem via traveling salesman problem methods
Source: PeerJ Comput Sci. 2022 Jun 13;8:e972. doi: 10.7717/peerj-cs.972 (PMC9202618; doi:10.7717/peerj-cs.972)
Supplement: Supplemental Information 1 [file peerj-cs-08-972-s001.tgz › CLKH-1.0/PI_FILES/113pa561.pi]

561
257 1200
256 1310
223 927
222 700
152 1023
150 966
147 1464
143 1215
146 1285
144 1061
148 1452
228 1550
229 1220
240 644
247 344
246 1344
266 1368
244 1426
245 1576
230 1344
267 930
275 1029
276 1245
274 1155
273 1370
279 230
278 1300
292 1377
290 1153
280 1315
289 1250
272 345
288 690
281 1125
252 1175
269 1295
270 1450
271 735
268 840
249 955
248 540
239 582
236 883
238 990
235 1212
237 1413
233 825
234 925
250 1260
251 1160
534 1247
533 1549
532 1135
535 1562
283 -379
284 140
285 -840
286 -535
287 655
282 920
536 821
537 898
540 1340
541 1090
554 1250
555 855
557 705
558 670
559 23
560 -488
561 -978
556 1107
475 1055
551 1160
552 1491
553 1085
548 1033
547 1432
526 1262
527 1529
539 1179
538 1284
531 1072
528 1258
529 963
530 1281
523 1100
232 1030
508 1000
231 1075
507 1131
509 1431
521 1310
522 1510
524 1015
525 1145
542 850
545 934
504 644
506 -102
505 398
511 1480
510 1264
520 1346
514 1544
513 1396
512 1296
515 1248
516 1450
519 1203
518 1066
543 1402
544 1563
464 1843
463 1244
465 1445
546 1444
462 1035
468 1234
467 1400
447 1892
452 1406
448 1290
446 1113
461 526
460 1025
459 1029
517 1403
500 1461
416 1231
415 1351
411 1056
414 1515
417 950
413 822
436 844
437 944
438 1547
445 1292
444 1124
442 1575
439 1318
441 1404
383 1324
440 1424
382 941
435 1265
433 1040
434 1068
428 1177
429 1192
430 1472
432 1327
431 1538
407 1597
412 1465
408 1455
409 1397
425 1397
424 1538
423 1139
406 1254
485 1313
484 1391
483 1295
405 1469
401 1452
400 1252
399 1451
402 1353
398 1415
419 1350
403 1505
404 1314
466 1035
470 1138
471 1589
472 1305
550 1053
549 1120
474 1150
473 1428
476 695
478 1050
477 740
453 740
469 630
479 700
458 1050
457 740
456 710
455 697
454 830
451 690
450 792
395 -1
394 830
396 651
397 -120
378 -230
379 -440
377 -380
376 385
375 785
373 194
374 540
372 596
371 525
370 1185
390 852
389 671
391 606
393 503
392 830
449 789
388 889
387 1080
443 1071
385 972
386 913
384 850
367 1305
368 1032
369 930
366 355
365 680
364 439
381 1349
380 1425
362 1200
363 1463
361 1328
360 1015
357 1095
359 1220
355 865
358 915
354 1295
352 1290
353 1390
350 1177
349 1577
348 1293
347 1180
343 1207
345 1380
346 1377
333 1211
334 1156
337 1455
420 1342
335 1476
418 1156
336 1355
351 1255
338 964
422 1479
426 1049
427 1279
342 1262
340 1362
421 1163
341 1277
339 879
356 980
499 1532
498 1631
496 1186
497 1490
494 1388
410 1526
486 1268
487 1375
493 1371
495 1546
492 1480
491 1261
490 1661
501 1261
503 1337
502 1538
489 1268
488 1090
482 1367
481 1568
159 1155
158 1130
328 1139
329 1362
332 1330
330 1338
327 1476
326 1177
325 1492
331 1503
344 1302
324 1405
1 587
153 1184
106 1285
154 1195
109 1225
108 1328
110 1132
107 1253
173 1500
174 1495
172 1397
42 1322
43 1384
48 1411
175 1431
176 1304
179 1047
118 945
122 1398
123 1372
126 1331
128 1402
186 1423
185 1552
183 1405
182 1325
181 1297
180 1110
178 860
177 1250
49 1154
55 1386
50 1410
47 1359
44 1266
46 1485
51 1476
45 1243
32 1052
40 1185
38 1285
37 1185
4 1185
3 1246
39 871
2 1146
10 876
11 1384
36 1281
5 1581
6 1595
8 1315
9 1175
7 1260
20 1307
19 952
18 720
17 590
16 784
15 1280
21 1285
13 1265
12 926
29 1049
28 1048
14 1144
27 1060
25 1236
26 1178
31 1310
24 1355
63 977
64 911
65 1060
62 982
23 1239
22 1623
30 1352
35 1504
41 1489
33 1501
34 1691
59 1200
60 1178
61 1343
66 1515
76 1280
67 1480
77 1225
79 1072
75 1365
74 1390
84 893
85 350
86 350
87 545
83 967
88 498
105 479
104 979
89 613
82 1018
101 1195
81 1395
80 1148
100 1232
102 985
103 1286
99 1486
92 910
91 1699
90 1350
78 1213
68 1365
58 1509
69 1780
70 1569
53 1632
52 1334
54 1470
71 1238
56 1410
57 1405
72 1505
93 1389
73 1290
94 1589
96 1291
98 1098
97 1454
95 1505
184 1192
189 1561
188 1358
195 1314
205 1394
206 1150
207 1285
213 1228
208 1327
212 1280
214 434
155 1084
157 946
164 1147
162 1175
156 1009
161 1164
160 1065
480 1169
170 1248
168 1450
167 1160
166 1358
169 1284
171 1125
142 1215
145 1593
141 1194
140 1284
134 1396
136 1280
133 1377
163 1347
113 1447
112 1540
111 1144
115 1436
114 1432
119 1438
116 1445
120 1347
117 1005
139 1057
165 1458
121 1174
125 1080
124 1279
132 1411
131 1380
135 1180
130 1434
129 1512
127 1240
187 1436
191 1207
190 1146
192 1437
193 1202
194 1117
196 1419
197 1370
210 1590
209 1387
211 1435
149 1366
138 1152
151 1190
137 1502
217 730
216 1013
215 953
200 1000
204 1300
203 1191
202 1379
199 1090
201 730
198 1081
241 1327
242 1305
243 1235
264 1248
263 980
262 1515
265 654
310 700
311 920
277 927
312 1428
297 1130
298 1180
296 1300
293 1790
291 1708
295 1620
294 1832
299 1555
300 150
301 690
308 345
307 932
309 233
302 834
304 977
303 763
321 1078
313 1150
314 1445
315 1185
319 1186
320 484
323 275
322 916
305 1122
306 937
316 1080
317 650
318 870
261 160
260 585
258 1140
259 1254
253 1065
227 210
226 1176
220 1575
219 1604
218 1217
221 1357
225 1409
224 1429
255 1530
254 1706
-1
EOF
