# Supplementary material for: Solving the clustered traveling salesman problem via traveling salesman problem methods
Source: PeerJ Comput Sci. 2022 Jun 13;8:e972. doi: 10.7717/peerj-cs.972 (PMC9202618; doi:10.7717/peerj-cs.972)
Supplement: Supplemental Information 1 [file peerj-cs-08-972-s001.tgz › CLKH-1.0/PI_FILES/115rat575.pi]

575
79 1740
80 1520
57 1544
58 2220
59 1550
36 1752
35 2305
34 2087
11 1747
10 765
9 190
8 1850
30 1285
7 1725
6 798
4 1696
5 1725
27 1258
26 1044
3 696
2 -140
1 1010
25 1148
24 2045
48 2245
47 1805
70 793
71 2145
96 1229
94 2257
93 2331
116 1456
117 2310
95 2381
118 450
141 795
139 1540
140 2670
164 1748
163 2700
162 2598
185 -267
186 1360
209 1400
208 1600
232 1580
231 1475
254 1375
256 1020
255 1550
277 1230
278 1412
279 1216
280 1669
257 1968
282 2268
260 2068
259 2645
258 2630
235 1395
234 1720
233 1975
210 1780
211 1980
212 1120
213 1335
236 1755
237 1641
238 1091
214 1642
215 1690
216 792
239 1558
240 2025
264 1045
241 1385
218 1061
219 1622
220 1900
243 2230
244 1870
245 1652
267 1688
265 1159
242 1270
261 899
262 1870
263 2150
286 2154
287 958
288 1654
289 2337
266 2029
290 2640
291 1572
314 1972
313 2240
336 1735
335 1880
334 1820
312 1870
311 1285
310 1685
309 1600
332 1523
331 1575
308 1224
330 2021
305 1319
307 1958
285 1293
284 2070
306 1962
283 1947
281 1247
304 1085
303 2079
302 1678
325 1376
301 1110
300 575
324 1455
323 1350
346 1760
347 1790
348 1620
349 1345
350 1380
326 1660
327 1760
328 1718
329 825
353 1700
352 1570
351 1630
374 1780
373 1357
372 1725
395 1665
394 1275
371 1145
370 385
393 565
369 -220
392 287
416 1589
417 1187
415 1540
438 1097
439 1424
440 1692
465 1677
464 1827
486 1320
463 2030
462 1955
461 641
484 417
485 730
507 809
508 1490
509 1680
510 1420
487 1340
511 1260
488 1194
489 1485
512 1135
532 590
531 891
530 691
554 -458
553 -1157
555 -140
556 425
533 380
534 540
535 75
557 490
558 -515
559 1470
560 1845
536 1940
513 1045
537 1446
490 857
466 629
468 1251
446 2030
471 1720
448 2445
447 2638
424 1942
491 1925
469 1610
470 1453
493 1654
516 1645
515 1282
514 1565
492 1783
494 1000
495 1640
496 1700
519 2057
518 1164
517 1063
540 1405
563 1135
561 972
562 1673
539 1498
538 1446
541 1768
542 2127
543 1826
565 2127
564 1827
566 -366
567 335
544 788
520 977
521 1430
522 1525
499 1035
498 1355
497 1400
474 1955
473 1902
472 1497
450 1850
451 1750
452 1412
475 1045
476 1910
453 1755
455 1277
454 1900
477 2030
478 1020
500 1335
523 1300
524 1397
501 1309
502 1460
503 1090
525 1321
548 516
547 2101
546 1515
545 2092
568 2100
569 1650
570 2180
571 1645
572 880
573 385
574 -140
575 -268
552 -495
551 78
550 1443
549 1605
527 1930
526 1660
504 1655
528 1464
529 1440
506 577
505 1254
481 1258
483 1054
482 952
480 1144
479 2180
456 1195
457 2130
458 1430
459 1451
460 350
437 1060
414 660
436 560
435 1120
434 900
433 740
432 1140
431 1100
408 1668
407 2015
406 1668
430 1268
429 2393
428 750
427 1320
449 920
426 1190
425 741
423 644
445 1540
444 1620
467 2065
443 1966
442 741
441 1630
418 1034
419 1353
396 1648
420 1195
421 1645
422 1715
398 1809
397 1806
375 970
376 1390
377 1150
399 1269
400 1573
401 1545
402 2297
405 1232
404 2177
403 2610
380 1785
379 1520
378 1210
354 1330
355 1575
333 1528
356 1429
357 1134
358 2127
359 2728
383 2578
360 2435
337 1728
381 2128
382 2178
384 652
385 1725
361 1231
362 1530
363 780
386 655
409 1075
387 1615
410 1535
388 1330
411 1180
412 1150
389 1920
413 1780
391 1380
390 1500
367 1400
368 1194
338 952
339 1141
340 1420
341 2145
364 1950
365 2015
366 1498
342 1509
343 1609
319 1370
320 1600
321 1964
297 1266
296 1556
295 1398
294 1275
293 1306
315 1389
316 1500
317 1294
318 1399
345 933
344 1330
322 1137
298 1705
299 825
276 615
275 2350
274 2280
273 1235
250 1885
251 2070
252 1795
253 1030
230 1160
228 696
229 1827
207 1777
206 2015
205 1760
204 1100
181 1286
182 1451
184 779
183 2123
160 1683
137 1483
159 1255
158 1295
136 1680
135 1810
111 1930
134 1380
109 1580
108 2120
131 2010
132 1620
133 1595
155 1334
161 1483
138 1190
115 1140
114 1200
154 1333
153 1130
152 1020
130 705
128 1060
151 1013
127 1513
149 1948
150 1686
173 1114
148 1231
147 2247
146 1903
122 1589
124 1411
170 591
169 910
168 1125
145 971
167 810
172 1730
171 2541
194 2338
195 2140
217 2005
193 1860
192 1574
191 1320
190 2250
189 2130
188 2230
187 1906
165 1411
166 2111
142 2140
143 2730
144 1754
121 1355
120 2310
119 2058
97 1803
98 1845
75 1620
76 2212
77 2494
54 1741
78 2457
100 1651
99 1158
123 1554
101 1311
125 1135
126 1503
103 1735
102 1485
104 785
81 1830
83 1890
84 2291
85 2389
107 1290
129 1906
105 2062
106 1991
86 277
65 388
64 835
63 1089
62 889
87 1358
110 1192
88 1669
66 1249
90 1638
89 1938
112 1267
113 1799
61 1977
60 2350
82 1177
37 1737
38 1505
39 2270
40 1720
16 2390
15 1984
91 1668
92 1960
68 2390
67 1880
69 2365
46 -515
23 -1360
22 -680
21 -125
45 285
44 1040
20 1540
43 1660
19 1910
42 1920
41 1740
18 1460
17 584
178 1334
156 2035
157 1135
180 1198
179 2156
203 2187
202 2440
226 1413
224 1832
201 1925
177 957
176 1350
175 1290
174 1285
196 776
197 1205
221 1300
198 1025
199 1385
200 1147
222 657
223 2018
225 1775
227 1672
249 2174
248 2278
247 1834
272 1478
271 1622
270 1129
292 1765
268 1381
269 1635
246 1018
14 598
12 1012
13 947
49 983
72 998
73 958
74 932
51 878
50 1007
28 1489
29 1415
52 1202
53 1842
31 2080
32 2330
33 1514
56 2034
55 1898
-1
EOF
