# Supplementary material for: Solving the clustered traveling salesman problem via traveling salesman problem methods
Source: PeerJ Comput Sci. 2022 Jun 13;8:e972. doi: 10.7717/peerj-cs.972 (PMC9202618; doi:10.7717/peerj-cs.972)
Supplement: Supplemental Information 1 [file peerj-cs-08-972-s001.tgz › CLKH-1.0/PI_FILES/115u574.pi]

574
344 0
343 0
337 1731
336 6680
335 6780
334 6240
333 6440
332 5340
331 4620
330 -2160
327 -6620
329 2080
328 3360
326 2319
325 2720
324 904
323 524
322 -335
321 901
320 5830
318 6610
319 4480
310 2260
317 630
316 2320
315 4600
314 4620
313 5560
312 5200
309 5020
311 7800
300 8100
301 8000
302 4460
303 10069
304 9869
299 680
298 7580
297 5505
305 6306
306 6645
296 2480
295 5040
294 8720
286 7960
287 8160
293 9360
288 9620
292 -7650
289 -7460
290 -8730
291 -14045
151 -1150
152 2800
150 3440
149 4650
148 3760
147 3356
146 6656
144 6957
145 356
143 -2040
142 120
141 1680
140 6160
137 7895
136 3294
135 2720
134 -2540
130 -32940
129 -29500
128 -20120
127 -7398
131 7486
133 5320
132 10087
124 11688
98 5589
125 10605
126 9530
70 4406
97 7553
101 6611
100 10245
96 9240
139 5920
138 5694
159 -2544
158 -320
157 -1154
160 555
161 -715
162 8050
163 8755
164 4440
155 7300
154 5935
156 5845
153 5393
168 1160
169 5140
170 4940
171 6580
172 7000
173 4060
174 2980
285 -1000
180 6420
181 7160
182 5940
183 6000
184 5060
210 5280
179 7340
178 7820
177 5900
176 6260
175 5120
166 3130
167 -1015
213 1430
214 556
71 4806
72 6540
73 9080
75 5652
74 8360
115 4880
116 7240
117 8400
123 7450
99 4640
122 9420
121 8940
120 9530
119 9680
118 10350
114 9630
113 8300
112 -3387
111 -3386
83 4699
84 5340
86 2827
82 2774
81 3475
79 3360
56 -1127
80 -1520
43 -1740
42 -240
41 -720
40 1180
39 980
38 1140
37 2240
36 2640
87 2147
88 5624
89 6525
109 11543
110 10990
85 7044
108 8899
107 7717
106 2993
105 3702
102 1821
103 3640
104 5456
95 3200
94 1860
93 4980
92 4500
91 4800
90 4470
29 3855
28 4440
30 3000
27 80
26 3680
165 -1580
25 4620
24 3100
23 3360
22 6020
219 4480
218 1680
217 -120
216 -1944
215 7857
212 8400
211 5670
233 5570
232 7510
208 8250
209 11590
185 8540
186 1420
187 400
188 1710
284 860
283 3200
282 4950
308 2790
307 2370
67 8219
69 6517
68 7618
66 9760
65 10640
64 4720
63 6880
62 -120
61 -3860
76 5142
77 6060
78 380
60 4320
59 1273
58 -3348
57 7110
55 4880
54 4080
44 -2140
45 -1840
46 -320
47 3200
53 440
52 3360
51 5440
50 6460
49 -2240
48 -4480
571 -18060
572 -16800
573 -15120
574 -5040
1 -5300
568 -5600
569 -5260
570 -9540
567 -9260
566 -9340
565 -11780
564 -11820
2 -13300
3 -11720
4 -10840
563 6500
562 6020
561 3780
6 2640
5 3540
7 7745
8 5450
9 3470
10 2385
558 5400
556 800
557 880
560 -1960
559 -1870
555 -650
554 4170
553 3920
552 1900
551 2460
550 5720
546 5700
547 7120
549 4080
548 6900
545 6560
544 3740
543 -860
541 1330
542 790
540 260
539 1420
538 0
537 1680
536 3920
532 3125
533 3600
535 2835
534 -2730
526 6400
527 6390
525 1720
528 7710
531 11100
530 8140
529 3300
14 -400
13 2180
12 1750
11 -1890
35 -820
34 1020
33 -520
31 980
32 1980
20 4500
19 4560
21 4090
18 7430
17 180
15 1960
16 3780
222 0
221 0
220 3920
223 3420
224 4840
225 4800
226 7150
227 6900
230 2270
229 10840
228 10430
231 5620
234 5620
235 10285
237 9070
236 9090
241 4910
240 9020
239 -1670
238 -2260
207 -4895
206 1060
205 1130
204 5720
203 9140
202 7300
247 9770
246 8860
245 8920
244 6240
243 640
242 -510
524 3200
523 4640
522 4320
520 1150
521 3970
519 -1250
518 520
517 1080
516 2280
515 1780
477 2000
513 -2235
514 200
478 710
479 125
480 12782
481 14180
482 6134
507 12085
506 10405
508 2740
509 3340
510 4800
512 4800
511 240
505 -6420
504 -6760
503 -2080
502 -2240
501 -2240
500 -2240
499 0
498 0
497 -5720
493 -1480
494 -1420
495 -1440
496 -5180
491 -6760
492 -6465
490 -6390
489 1125
488 -600
487 -2500
486 -4242
485 8168
484 7445
483 6697
472 1120
473 7580
471 7740
470 7822
474 6215
476 5700
475 6442
466 5935
467 7970
469 5935
468 4575
457 1550
459 5640
458 4740
463 5785
460 6690
461 8460
462 6021
464 8095
465 3980
254 -3303
252 -1180
253 -920
251 -840
250 7020
249 8180
248 4680
201 8240
200 6985
199 8080
198 9000
197 4625
196 5850
195 6430
194 1900
193 1320
192 -1840
191 960
190 2560
189 -1445
281 -4090
280 6180
279 8260
277 10550
278 10380
262 -30
263 4780
276 10120
275 6880
274 5720
264 7380
273 9960
272 8080
271 1980
270 5020
269 3860
268 4700
267 4160
266 2440
265 2240
389 5920
390 3370
388 6140
387 5510
386 4500
384 3580
383 1885
385 2440
382 1820
381 4972
380 6560
379 2060
373 4167
374 5060
375 5120
378 6070
377 4378
376 6814
366 9013
365 8444
363 8643
361 5942
362 8944
364 10444
352 6513
350 9598
407 2558
406 57
408 4860
409 5820
410 7760
411 5340
360 6460
359 480
358 -313
357 -1812
356 -1660
355 -500
354 520
353 -1012
412 6402
413 8453
415 8751
416 6920
417 7001
426 2104
414 9852
405 1552
394 2735
393 3920
392 2240
391 980
261 3520
260 5680
259 3740
258 4660
257 5740
255 2240
256 2240
395 4480
396 4982
397 6338
398 2047
399 3220
400 6239
402 5980
403 3460
404 2750
419 1940
401 7073
449 3765
448 815
450 5880
456 5080
451 3200
455 2892
454 2450
452 647
453 2375
442 3290
443 3930
444 5040
447 4120
445 3780
441 -140
435 -14400
436 -12600
440 -24080
437 -26320
438 -28240
439 -29980
429 -10850
430 -4740
431 -2660
432 -3280
434 -2900
433 -750
446 430
423 7387
424 6088
428 3953
427 7070
425 6184
418 5087
420 8280
421 7300
422 7887
351 6298
348 4857
349 7575
367 5220
368 6800
369 6217
347 6858
346 7538
345 6613
370 7149
371 7513
372 8795
339 10480
338 9320
340 9540
342 8731
341 8831
-1
EOF
