# Supplementary material for: Solving the clustered traveling salesman problem via traveling salesman problem methods
Source: PeerJ Comput Sci. 2022 Jun 13;8:e972. doi: 10.7717/peerj-cs.972 (PMC9202618; doi:10.7717/peerj-cs.972)
Supplement: Supplemental Information 1 [file peerj-cs-08-972-s001.tgz › CLKH-1.0/PI_FILES/1183rl5915.pi]

5915
4843 0
1591 2016
5541 6726
1378 6528
3210 5680
3301 5696
3954 4208
3662 4160
3072 3952
1623 4080
1518 2912
5504 2528
1333 2416
3738 2064
3924 2448
1263 2416
1556 1760
1238 1760
5478 1568
3926 1312
5867 1568
3943 1056
3434 1248
1606 1104
2078 960
3504 1008
1289 784
1451 0
5449 0
3959 0
3885 0
1438 0
1516 0
3908 0
3945 0
3971 0
5383 0
4198 0
3866 0
3878 -448
3867 592
3989 620
3251 -38
3975 422
3978 1120
2765 1824
3188 1728
1749 1600
1587 1600
2005 1904
3150 1648
4015 1568
1861 1520
1953 2048
5654 1824
5655 2872
195 3143
1867 3158
1868 2898
572 2532
1869 2093
1870 2554
5656 2302
5657 2902
5658 2560
5659 1568
5660 2096
455 2632
5661 2808
1038 2793
5662 2771
5663 2416
431 2080
5664 1536
133 1450
3522 1944
3523 1502
5686 1972
1985 668
1986 1100
1987 2857
5687 2991
5688 3611
3524 2561
59 3422
5689 3168
5690 2756
5691 2140
5692 2688
262 2646
3528 2894
3527 3046
3526 2797
3525 2478
5670 2296
5671 2331
1550 1173
322 1400
1549 1664
321 1824
1548 1822
320 1772
1547 1578
5669 2631
5668 1975
5667 1680
5666 2228
5665 2086
1544 1264
318 1456
1545 1856
319 2144
1546 2080
2178 1030
2179 2016
2180 1760
2181 2352
2182 2072
2183 1616
328 1664
2184 1032
2185 1624
2186 1742
2187 2156
500 2278
631 1980
4444 1667
223 1940
2188 1668
4443 2128
4442 1764
4441 2016
211 2216
5674 2068
428 2460
5675 2352
3533 2833
3532 2033
3531 1442
3530 1898
3529 1634
5673 1547
5672 1773
499 2226
3534 2120
630 2080
3535 1980
3536 530
3537 952
3538 1242
3539 1120
3540 1264
3541 1120
3542 1134
3543 1512
3544 1392
3545 1300
3546 1324
3547 1824
3548 1850
3103 2150
2843 1960
1880 1680
2172 1840
4692 1552
2376 1344
4338 1200
2460 1088
3551 1144
2410 920
3129 700
1761 436
2328 639
4460 1321
2204 2007
1701 2458
4483 1629
442 -50
4482 694
1700 1476
2203 696
4459 1057
4458 782
4457 414
2202 1192
2201 1626
1698 2417
440 2353
1699 2334
441 1674
4481 1166
4480 813
4479 1802
4478 2106
4477 2303
4476 2114
4475 1736
4474 2102
4473 2303
4472 2336
149 2884
177 2854
4471 2798
4470 2634
4469 2205
1687 940
433 1112
1688 1136
1689 961
1690 2778
434 3022
1691 3290
435 3602
1692 3864
436 3987
1693 4068
437 4054
1694 3944
438 3713
2196 2439
2195 1466
2194 1904
2193 2016
2192 1885
2191 1865
2190 2352
2189 2784
432 2742
4445 2320
4446 770
4447 1128
4448 1568
4449 1568
4450 1568
4451 1568
4452 825
4453 3410
4454 3344
4455 2760
4456 2207
2197 2360
2198 1594
2199 1898
2200 1678
73 1669
25 1549
1697 1394
1696 1726
439 1308
1695 863
4314 868
4313 1016
4312 1218
4311 1456
4310 1578
4309 1263
3582 1893
3815 2408
3140 2304
5799 2128
1429 2304
2857 1456
1949 1264
2612 1120
2272 1120
1769 1120
3572 976
5676 1200
3093 1320
1510 2008
295 2032
1509 2022
1508 1904
294 1904
1507 1968
1506 1324
3516 1120
5104 1008
4784 1120
1276 1568
5475 1568
3232 1760
4283 1840
1954 1904
3496 1840
5288 1792
5375 1680
2177 2352
2224 2208
1393 1296
5448 1216
1347 1152
5389 1072
5416 1056
3493 672
4259 1772
2118 1402
1681 1774
3875 1976
3960 1520
5429 170
917 1062
5428 888
456 1086
3202 592
3203 122
3201 587
105 3506
5427 2946
5426 3110
5425 2984
5424 3129
306 2624
3264 1891
3200 3816
3199 3536
1037 3272
3198 3143
3197 936
1036 344
3196 80
196 672
3195 784
1035 1120
3194 1120
634 976
3193 1456
566 1904
3192 1568
1024 1456
3191 1456
650 1456
3190 1648
352 1504
3189 1008
2762 779
934 2359
3252 2464
1056 2992
3248 2604
1053 2582
3986 1268
3247 -1456
1052 0
3246 0
1051 0
3245 0
1050 0
3244 0
301 0
3243 0
239 0
3242 0
1049 0
3241 0
258 0
3240 -448
76 -640
3239 -640
9 -448
3238 0
43 -1792
3237 -2294
3100 -4656
1013 -4710
4844 -3910
4183 -3776
355 -3114
4184 -448
169 -1088
4185 -1024
385 0
4186 448
122 192
4187 0
44 0
4188 0
10 -256
4189 -192
77 -1664
4190 -1280
259 -832
4191 -384
1156 -640
4192 -448
240 0
4193 0
302 0
4194 0
1158 0
4195 0
4199 -310
1143 310
4200 0
1149 0
4201 0
1146 -448
4202 688
1159 726
3972 -694
4203 672
935 448
4204 0
354 0
4205 0
652 0
4206 0
1026 0
4207 0
568 84
4208 84
636 672
4209 792
1164 1008
4210 1288
198 1568
4211 1952
1106 2176
4212 1568
3335 1736
1525 1456
3463 1344
3853 1120
5144 768
3265 624
1319 648
5116 672
1875 432
4497 624
1718 480
3480 336
3205 168
2713 84
3479 0
5430 0
3961 70
1294 -70
81 648
1295 672
82 840
1296 952
83 1330
1297 978
84 1438
1298 1744
85 1456
1299 1574
1300 1200
4785 1288
5105 1120
3517 420
1470 0
1552 0
5503 0
1564 0
5694 0
1995 -150
3561 -112
5651 -168
1418 -270
2778 2768
296 2420
2779 2408
2780 1905
3253 2359
353 1936
3254 1936
651 1664
3255 1360
1025 1344
3256 224
567 84
3257 84
635 952
3258 1164
1057 1380
3259 1792
197 2072
3260 2692
1058 2908
3261 3048
1059 2920
3262 2852
3263 2510
632 1715
224 1845
4308 1734
4307 1842
4306 1396
4305 2176
212 2102
4304 1930
4303 1920
263 2102
4302 2270
1109 2176
4301 1728
1192 1728
4300 1712
1191 2416
4299 2438
60 1964
4298 1960
4297 928
4296 882
4295 1488
4294 1688
4293 1904
918 1736
4292 1652
457 1624
4291 1344
106 1288
4290 1456
4289 1168
4288 820
4287 240
2781 1104
2782 1120
2783 1120
2784 1316
2785 1904
2786 1728
2787 1184
889 944
2788 928
491 336
2789 0
895 0
2790 0
74 0
2791 0
26 -448
2792 -448
942 0
2793 0
578 0
2794 154
486 -1078
2795 0
421 0
2796 0
370 0
2797 0
943 0
2798 0
912 336
2799 480
944 288
2800 -70
3855 238
3833 336
2575 672
3991 1760
4003 1968
3574 2192
3985 2158
3003 1754
3127 2722
3004 1552
3002 784
3001 1480
3000 1936
4488 2838
4489 2816
4490 1736
4491 2280
4492 2376
4493 1694
449 778
1709 1528
448 1760
1708 1864
447 2016
1707 2453
446 2760
1706 2872
445 2584
1705 2296
444 1756
1704 2808
443 2878
2208 3190
2207 3747
2206 3621
4463 2632
4462 2027
369 3303
4461 2833
2329 1944
2330 1151
2331 1344
2332 1104
765 1144
2333 1392
766 2920
2334 3632
767 3912
2335 3934
720 2936
2336 3926
768 3688
2337 968
769 1176
2338 1184
770 1120
2339 952
2340 3056
2341 3656
2342 3774
2343 3650
2344 3026
5245 2320
5244 2142
5243 2352
5242 2632
5241 2216
3984 1408
3573 1456
4002 1376
3990 1248
2215 1072
2210 923
2209 443
1703 2189
4487 1306
4486 2344
4485 2264
4484 869
1702 1578
2205 457
5368 2471
5399 2224
3062 1936
5016 1584
3158 1640
3044 824
4835 782
4494 306
3056 3076
4495 1765
3157 2816
1489 2456
3647 2250
1716 1676
1717 42
1715 1080
1714 2904
453 3200
1713 3608
452 3844
1712 4064
451 4232
1711 4238
450 4162
1710 3974
3159 2630
3160 1198
3161 1520
3162 2160
3163 2144
3164 1748
3165 1356
3166 1648
3167 1324
3168 1856
3169 1928
3170 1648
3171 2016
3172 1588
3173 1736
3174 2011
3175 1491
3176 1452
3177 2054
5262 2053
556 2734
5263 1802
3178 792
1028 1264
5264 1400
1169 1316
5265 1204
1104 1200
5266 1224
1208 1312
5267 1204
516 1176
5268 984
536 1008
5269 952
831 1138
5270 1012
347 1288
5271 1120
1174 1120
5272 1008
886 1008
5273 924
1218 778
5274 768
1008 960
5275 816
29 840
5276 924
5277 588
4181 1284
1539 1810
2001 2032
4134 2216
3431 2340
1366 2374
5413 780
4042 808
4255 672
3625 816
1252 960
3077 840
4841 840
2642 816
5405 624
4277 672
4084 672
4097 752
2534 480
1585 400
3351 570
4123 1082
4074 1248
4066 1723
4065 2582
537 3242
832 3083
2598 3218
2597 3412
517 3186
4174 2070
4168 1488
4167 1456
4166 1638
4165 1368
4164 794
861 1032
2589 1302
862 476
2590 228
4064 308
4063 250
4062 1186
4061 834
2588 1062
860 1392
2587 1398
859 960
2586 1114
4163 864
557 1894
4162 1242
2585 1456
858 0
2584 0
857 336
2583 336
856 504
2582 672
855 504
2581 504
854 504
2580 672
853 672
2579 672
852 672
2578 672
851 928
2577 768
850 743
2599 562
863 616
2600 840
348 1120
2601 1120
864 1008
2602 840
865 1008
2603 840
866 840
2604 816
867 960
2605 912
30 936
2606 784
868 1120
2607 1120
163 1120
2610 716
2608 1980
869 2078
2656 992
1351 1208
3715 748
3405 574
4234 1112
1283 840
4739 648
4912 312
1473 144
3299 336
4159 0
4075 168
5106 672
1422 624
5117 768
1490 618
5312 0
3229 0
3847 0
5530 0
1331 0
2650 0
3637 0
3660 0
2761 0
2287 168
2636 42
3683 0
5301 0
5516 84
5486 168
4004 448
3708 640
5527 888
5829 1032
5572 1176
2372 1320
5568 1464
1233 1624
1245 1648
2327 1840
5464 1864
4110 1776
3729 1820
4592 1264
5437 1682
3754 572
3755 72
3669 62
2576 -463
4783 200
2944 176
4583 160
3591 304
4535 224
2712 336
4657 480
4405 288
2672 336
4721 336
3813 480
4947 504
4243 504
5767 504
5083 504
4216 480
5176 504
3725 672
5727 648
5625 768
3424 624
5260 960
3268 1424
5338 1592
4161 1544
5599 1120
1829 824
4965 2092
4967 2142
4964 2613
4966 2652
4968 2563
3701 1720
4060 1672
4059 1232
3744 1152
3490 1008
4596 672
3653 672
4408 816
2771 624
3374 672
1781 816
4175 1590
1804 1616
3762 768
2526 624
3368 816
3285 672
4124 634
3352 -6
1586 -24
2535 -192
4098 -112
4085 168
4278 168
5406 168
2643 168
4842 336
3078 336
1253 168
3626 0
4256 0
4043 336
5414 480
1367 1312
3432 1536
4135 1584
2002 1756
1540 1816
4182 1892
2609 1450
4235 1308
1284 624
4740 672
4913 504
1474 480
3300 504
4160 504
4076 480
5107 504
1423 624
5118 480
1491 336
5313 144
3230 144
3848 336
5531 816
4584 624
4585 1088
4586 1080
119 1088
1565 1518
329 2274
1566 2148
70 1156
1567 816
267 392
1568 504
330 504
1569 392
217 560
1570 672
331 1288
1571 1864
1572 1738
332 604
1573 762
4587 -306
3 -130
4588 -456
4589 -978
4593 -1456
5438 -896
3753 -448
2686 -640
4746 -2992
2938 -3072
4236 -3200
5314 -3368
5457 -3568
1574 -1848
333 -1520
1575 -960
334 -1120
1576 -672
335 -504
1577 -432
336 32
1578 -208
4745 1614
2685 2056
3752 2033
2591 2493
3628 2560
5565 2504
1439 2248
3138 2152
4116 1792
5193 1648
3675 1632
3095 1120
3032 1312
2876 1744
2690 1680
4269 1976
2705 2088
2806 2192
2937 2074
289 1853
1501 2028
288 2080
1500 1834
287 1928
1499 1568
286 1172
1498 1008
285 756
1497 525
284 477
1496 714
4010 -117
4009 -4
4008 728
4007 1092
4006 1309
4005 1309
2 1243
1495 128
283 210
1494 396
118 336
1493 336
282 714
1492 840
3228 2016
216 2016
3227 1712
1048 1408
3226 1120
266 168
3225 0
69 0
3224 168
1047 336
3223 336
1046 252
3222 336
140 480
3221 792
1045 852
3220 1080
162 1648
3219 1652
1044 1610
3218 1372
3217 1608
4254 1488
3624 1264
1251 1456
3076 1176
4840 1092
2641 886
5404 816
4276 840
4083 840
4096 672
2533 648
1584 568
3350 628
4122 586
4073 736
3284 760
3367 714
2525 816
3761 840
1803 840
4173 840
1780 744
3373 744
2596 768
2770 624
4407 564
3652 672
4595 672
3489 672
3743 648
4058 564
3183 452
3700 416
1828 1296
2363 1936
2358 1568
780 1712
2357 1992
779 2422
5261 1857
5259 1839
5258 1295
5257 1736
5256 1764
5255 1456
5254 1904
5253 1512
5252 1536
5251 2184
5250 1750
5249 2018
5248 2894
5247 2808
5246 2428
281 2704
771 2032
2345 1990
772 1720
2346 2032
773 1904
2347 1820
774 1568
2348 1526
2349 1568
2350 1568
2351 1232
2352 1680
775 1568
2353 1568
776 1568
2354 1680
777 2016
2355 2352
778 2016
2356 1783
3734 2096
3733 2800
3732 1952
3731 1632
3730 1456
4109 1432
5463 1300
2326 1148
1243 478
1244 942
5485 656
5515 576
5300 576
3682 576
2635 768
2286 624
2760 480
3659 336
3636 -112
2649 -136
1330 -140
5529 80
3846 200
5230 3448
5229 2672
1136 1824
3845 2366
215 2565
3844 2119
1135 2444
3843 2730
265 2968
4425 2323
4426 3077
4427 3268
4428 2854
4429 1317
1198 1280
4430 1104
4431 672
117 1000
2285 2464
2284 2582
5119 1322
2283 2544
5528 2206
5532 877
116 892
5533 800
5534 1140
5535 2524
15 1770
5517 1862
2634 1550
3681 1836
5299 2036
5514 2162
5487 1252
4432 1226
1 991
4433 1312
764 1472
4434 244
2687 190
2688 -291
4744 336
1212 1710
4743 2051
1206 2794
4436 2823
4742 2712
4591 2086
5436 826
5458 -1934
5435 1792
5434 1998
5433 1750
6 2162
1199 2148
5539 2034
5538 1622
1234 670
4 975
5537 1134
5536 1710
2325 1804
763 2624
2324 2774
2323 2528
762 2096
2322 2436
761 2704
2321 2109
1329 3616
115 3528
1328 3260
114 754
1327 964
113 1018
1326 1014
112 984
1325 842
4077 1258
4149 2236
5235 2427
5311 2682
5124 2822
4144 2370
4143 1680
1170 1840
4142 2216
264 2104
4141 2256
4140 2223
4139 2474
4138 2163
168 2386
67 2142
3298 2090
3297 2278
3296 2130
3295 2080
3294 1920
1352 218
1256 1402
33 1568
1255 1574
32 1312
1254 1024
31 650
3291 762
3292 1174
3293 1616
4137 1776
4136 2662
3430 1856
5412 1512
4041 1026
4040 1590
3216 1880
4253 2112
3623 1840
1250 1952
3075 2032
4839 2384
2640 3096
5403 3222
963 1824
2902 2829
962 3080
2901 2689
4100 1910
4099 2282
2531 1760
3348 1280
1582 1542
2536 1622
2540 1194
4086 1568
4087 560
883 1008
4088 1296
1175 1648
4089 1536
1005 1374
4094 1314
3622 672
4252 816
3215 624
3290 648
4039 672
5411 480
3429 288
5282 480
1261 1520
2000 1744
1538 1952
2655 1728
4180 1088
3838 1248
1358 2160
3714 2464
3404 1888
4233 1904
1377 1568
1282 2096
4738 2288
4911 2376
1472 2260
1324 1980
4158 1648
4081 1456
1421 1456
5111 1312
4148 1248
5123 1168
5310 1312
5234 1120
2282 1331
2648 1996
3635 2176
3658 2096
2759 2128
2633 2144
3680 1952
5298 2016
1242 1568
5521 1568
3707 1584
5526 1440
5828 1360
5571 1168
2371 976
5567 1120
5489 952
5462 432
4108 592
5432 624
1236 -174
4626 664
5 688
4628 -224
5461 -112
5460 -1552
2370 -1136
788 -560
2369 -560
13 -160
2368 96
787 392
5297 858
5296 -211
1178 564
4625 624
1210 480
4624 560
789 120
4623 -352
14 -336
4622 -336
4621 -951
749 1112
760 1112
4620 1014
4619 1226
214 240
4618 432
1171 352
4617 96
1182 -48
4616 32
111 -112
4615 0
66 0
4614 0
167 0
4613 0
1188 0
4612 0
146 0
4611 56
40 672
4610 672
1088 784
4609 784
1041 672
4608 648
1122 672
4607 816
1004 672
4606 528
1209 448
4605 504
882 336
4604 504
966 504
4603 672
842 672
4602 672
343 672
4601 420
4600 2165
4599 2173
3347 2046
1078 3088
3346 3126
827 3080
3345 2830
4598 1409
4597 870
4056 346
3181 288
3698 488
3338 1104
1826 560
2448 504
2361 480
5597 480
2683 336
5335 168
4730 336
3421 336
5622 480
3721 0
5173 0
4213 0
5080 168
5764 784
4240 896
4944 1174
1448 336
4403 336
2036 480
2711 672
4534 624
3590 480
4582 336
2943 672
4782 784
3668 864
3627 816
5564 672
3137 784
4114 672
2668 432
3673 624
3094 480
3031 336
2689 336
4268 144
2704 312
2804 504
2935 504
3646 672
1487 672
3070 840
3055 784
3049 864
4834 952
3155 864
3581 1032
5015 1120
5373 1120
5398 1144
3126 1120
5240 1120
3983 864
3996 1120
4001 1312
2214 1168
2949 1312
2574 1120
3832 1288
3854 1312
2999 1224
5286 1488
5128 1360
3054 1760
2698 1888
5859 1728
5698 2214
5050 1408
5049 2016
365 168
5048 336
418 672
5047 1360
1180 1664
5046 1592
1150 1532
5045 1406
3883 82
2411 -28
2412 672
2413 1120
2414 1120
366 1568
2415 1632
2416 1294
3050 1070
2012 2066
654 2312
2013 2288
2014 1390
2015 1390
656 1680
2016 1808
657 1520
2017 1480
658 1400
2018 1120
659 1120
2019 1120
660 952
2020 784
661 1008
2021 912
2022 2104
662 2376
2023 2430
279 1600
2024 2092
663 1868
2025 1640
664 2040
2026 2888
665 3244
2878 2071
2027 3422
655 2350
2945 1194
2419 1162
2418 2456
2417 2450
5699 1574
5700 736
5701 560
5702 288
5703 2227
5704 1639
2420 1147
2421 1954
793 2184
2422 2005
5705 587
5706 928
5707 613
794 541
2423 700
2424 568
795 592
2425 536
1488 541
2936 1742
2805 1992
2877 435
3156 1773
2426 3424
2427 3677
278 3167
5708 2371
2428 3682
796 3636
2429 3446
797 3214
2430 2916
798 196
2431 440
799 1056
2432 799
5709 1685
5710 1912
5711 2264
5712 2472
5713 2520
5714 1698
5715 759
5716 1120
5717 1568
5718 1872
5719 1022
2436 1010
2435 2192
2434 2494
2433 1982
2879 1986
2880 1480
2881 1808
2882 1114
2883 1998
801 2257
2440 2856
800 3000
2439 3160
254 3320
2438 3152
2437 2657
5720 2286
5721 1480
5722 1456
5723 1232
5724 850
3269 1366
3270 1718
785 632
2445 1052
805 1432
2444 1646
804 1912
2443 2352
803 1952
2442 1992
802 1496
2441 1946
2884 2058
2885 2576
2886 2926
2887 2436
2888 620
2889 1712
2890 1652
2891 1676
554 1568
2892 672
957 0
2893 0
958 0
2894 336
959 672
2895 784
960 1008
2896 1152
961 960
2897 960
513 920
2898 2896
533 3168
2899 3238
828 2970
3759 2272
4120 1878
4071 2152
3282 2422
3281 1924
3280 1432
3279 1568
1063 1568
3275 1760
1062 1568
3274 2096
1061 2160
3273 2080
1033 1676
3272 687
553 1648
3271 1603
3339 1538
3340 2054
3341 1704
3342 1416
3343 1808
512 1824
3344 1284
532 1073
666 799
2028 1040
2029 1822
2030 1430
2031 1589
1449 971
4945 1096
4241 1120
5765 1120
5081 1120
4214 976
5174 1032
3722 1176
5725 1456
5623 1648
3422 1504
4731 1504
3266 1648
5336 1368
2684 1816
2679 2525
5598 2568
2362 2160
1827 1107
344 909
2900 -376
4274 -598
4082 -56
4095 640
2532 832
1583 1072
3349 1133
4121 989
4072 944
3283 864
3366 1008
2524 720
3760 800
1802 522
4172 672
1779 384
3372 416
2595 352
2769 117
3651 2281
4594 2496
3488 2032
3742 1824
4057 1204
3182 662
3699 412
1371 855
165 1200
1370 1512
164 1888
1369 1978
1368 1318
139 1782
4424 1738
4423 1888
4422 1873
4421 1608
160 1904
4420 1952
1165 2144
4419 2184
1042 2096
4418 1904
27 1344
4417 1216
1006 1408
4416 1264
1197 2576
4415 2912
884 2864
4275 1490
4414 3078
1189 3096
4413 3032
1172 3008
4412 2640
345 1282
4411 392
829 816
4410 714
534 784
4409 1008
514 1046
4406 76
3841 1399
3840 1568
3839 1584
5224 2090
68 2138
3842 1731
5228 1706
5227 2534
5226 1928
5225 1129
5223 1512
1183 1280
5222 1216
161 168
5221 336
1166 504
5220 784
1043 864
5219 784
28 784
5218 808
1007 804
5217 864
1217 1176
5216 1408
885 1672
5215 1920
1173 1736
5214 1568
346 1288
5213 1054
830 1156
5212 1008
535 1288
5211 1544
515 1623
5210 1840
1207 1920
5209 1864
1103 1616
5208 1232
1168 1568
5207 1648
1034 1568
5206 1288
555 1232
5205 1792
786 1904
5204 2264
1222 2360
5203 2400
1060 2712
5202 2800
5201 2072
4725 638
4724 1520
4723 1311
5200 1988
5199 2566
5198 2109
4722 2750
4720 1580
4719 1568
4718 1316
4717 2592
241 2588
4716 3654
3674 2681
4715 3872
5194 1688
5195 1904
5196 2148
5197 1864
3812 1243
3811 2374
3810 1598
3809 2448
3808 3358
3807 3368
4115 1989
3806 667
907 672
3805 1232
981 1456
3804 1744
280 2352
3803 2352
1027 2400
3065 580
3064 1120
3063 980
3802 2360
3801 2352
3800 1960
3799 1636
3798 2048
1134 2176
3797 1936
719 1728
3796 1456
849 1248
3795 1184
984 1904
3794 2036
3793 1372
368 2264
3792 2286
2216 874
420 2192
3791 -112
2872 1312
4696 1833
4697 571
4698 1632
4699 2896
4700 2930
4701 2868
2699 1442
4702 740
4703 1358
4704 1598
4705 1904
4706 1442
3575 1422
3576 1800
3577 1592
4707 2616
4708 2464
4709 1872
4710 1344
4711 84
4712 504
4713 784
4714 658
1440 1265
242 1752
1441 1736
243 1736
1442 1568
244 2016
1443 2166
4946 3050
4242 2624
5766 2124
5082 2096
4215 1968
5175 2256
3723 2166
3724 1498
5726 2048
5624 2352
3423 400
4732 72
3267 44
5337 -45
900 2254
2678 2296
899 2224
2677 2016
898 1736
2676 1456
897 1456
2675 1568
896 1512
2674 1568
255 1634
2673 3094
4404 3196
4656 3568
4655 2616
4654 1468
4653 1736
4652 1764
4651 812
4650 1904
4649 2324
4648 2450
4647 2168
4646 1904
4645 1856
4644 1560
4643 1456
4642 1288
4641 1288
4640 1288
4639 1288
4638 1008
4637 998
4636 1784
367 2166
2011 1152
419 992
2010 1258
4635 626
485 586
4634 1057
4030 657
3789 1766
3790 1115
2871 1116
577 1947
2870 1113
956 1672
2869 1540
3788 1495
3787 1270
3786 1162
2868 2304
24 1882
72 2328
2867 2498
894 2236
2866 2230
490 2168
888 2383
2864 2272
2863 1904
955 1680
2862 1760
148 2178
2861 2352
176 2368
2860 2272
954 2212
2859 2122
3778 1154
3779 1472
3780 1984
3781 2302
3782 2383
3783 3684
3784 3826
3785 3458
2865 2564
2971 1103
4223 2248
2974 2736
4224 3124
2527 3050
1359 3036
1384 2016
5825 1880
2928 1568
2950 1944
4468 2192
3587 2832
1686 3040
1434 3104
3814 3416
3139 3560
5798 3680
1972 3638
2273 2846
2278 984
2856 1704
1948 1664
2611 1576
1768 656
3571 560
3092 120
3773 352
2824 272
1672 368
2776 352
1416 3768
5649 3840
3558 3942
4440 3872
1551 2360
1562 3176
3559 2792
1563 952
5502 1904
5501 2352
5500 2468
5499 2460
1955 1866
1956 2726
1957 2384
1958 2064
1959 2144
1960 2800
1961 2464
637 2464
1962 2352
210 1568
1963 1568
427 1680
1964 2376
638 2536
1966 1894
629 1168
1967 657
1965 2859
498 3423
3774 3117
3775 3613
3776 3806
3777 2857
2858 656
2825 967
1673 920
2777 784
1417 1120
5650 3296
3560 3288
1994 3310
5693 1957
327 2478
1993 2707
1992 2851
1991 1249
1990 1448
1989 1328
1988 1257
4633 1980
2970 2998
3919 2920
4574 2848
2271 2624
2258 2592
2260 2288
3035 2240
2454 2192
1249 1952
2006 1440
1288 1836
2671 1558
4369 1152
1759 842
1756 1878
1755 1034
3006 1878
2660 1664
2070 2320
3751 2448
3511 2520
2263 2666
4227 1476
2528 2016
4328 3297
4329 3258
4327 1978
4326 1536
4325 1006
2136 1437
2137 1654
2138 1312
2139 830
147 976
3748 2762
3749 2828
3750 2218
5036 2190
5035 2212
5034 1994
5033 1848
3816 1952
3817 2044
3818 1880
3819 1918
3820 1456
22 1492
1248 2082
23 2316
2453 2360
2451 2482
2452 2943
3034 2702
175 2908
2135 3710
702 3592
2134 3400
234 1738
628 1461
2855 1814
2854 1840
2853 1488
2130 1066
701 1272
2131 1480
497 1746
2132 1672
2133 1426
4324 1392
4323 1736
4322 1904
4321 1952
4320 1480
4319 1904
4318 1560
2127 1272
2128 1664
2129 2949
2852 2516
2851 2176
2850 2436
5025 2184
5026 2016
209 1764
5027 2016
5028 2800
5029 2586
5030 2030
5031 2048
646 1744
5032 1594
5797 686
1971 952
2277 1136
2616 1184
1775 1200
1770 1854
3570 1642
3569 2000
3091 2016
3772 1632
2823 1726
1671 1410
426 1712
1670 1960
1669 2320
425 2520
1668 2800
1667 2016
1666 1456
1665 1568
58 1405
5022 745
5023 840
5024 1680
2848 2220
2849 2420
2126 2396
2125 2602
2124 810
2123 1712
700 1904
2122 2166
699 1990
2121 1960
698 1668
2120 1452
190 1154
2119 879
5376 739
1391 984
5021 1069
5020 903
1345 3831
5388 4103
5415 4044
1543 3803
3492 3556
4258 3268
3521 2973
1664 2853
5390 3792
138 1082
5810 647
5809 2216
189 1610
5808 1274
462 1248
5807 1160
1202 1056
5806 1120
1228 1024
5805 729
1316 2604
101 2828
5491 1973
4500 1544
1721 1288
1878 1312
3208 1392
2716 960
3483 960
3965 1152
3873 1008
1679 864
1389 720
3520 640
4257 736
3491 720
5417 1979
5420 2835
5393 2683
1663 2563
1350 2384
5019 2188
2222 1938
4876 1068
57 1723
5643 1952
4347 786
137 1214
5642 2262
188 2978
4346 2306
4345 1678
4343 2261
1194 2104
4342 2216
1193 2116
4341 2000
5637 3223
1138 3200
5636 3074
1195 2992
4344 2902
461 2722
5641 1982
5640 2382
5639 1996
5638 1234
5635 2155
5634 2208
5633 1568
5632 1120
5631 1008
5630 1120
5629 1168
5628 944
5627 -274
3452 998
3450 1772
3449 2710
1305 4006
90 3952
1306 3744
91 3552
1307 3216
92 417
4873 1981
4012 1936
2764 1672
3146 1480
3977 1568
3185 1928
3918 1840
3974 1928
3250 1904
3988 2336
3870 2190
3868 1906
2054 1984
3940 1880
3320 1796
1302 975
87 1232
1303 1568
88 1888
1304 1584
89 1168
3448 1508
3447 1564
3446 2160
86 2288
3445 2240
1094 1792
3444 1232
1093 1008
3443 1120
1092 1200
3442 1224
1091 1264
3441 1456
1090 1568
3440 2192
297 2448
3439 2568
3438 2370
235 2250
5483 2300
5482 2470
5481 2501
78 2230
260 2311
3877 2136
3950 2718
3865 2264
4197 2224
4017 1952
5386 1928
3968 1772
1512 2220
5454 2064
1436 1744
3946 1116
3947 1296
3948 975
3886 1424
3887 2244
1151 2560
3888 2630
1152 2596
3889 2608
1153 2536
3890 2660
3891 2184
3892 1328
3893 2966
672 2424
3894 2846
3895 2364
3896 1836
3897 2152
3898 3112
3899 3472
1154 3540
3901 2647
1590 3836
2004 3837
5882 1712
1863 1934
5130 1917
1858 1808
3465 1792
1951 1984
1754 1952
1395 1568
1974 1120
1520 1120
3506 976
5653 1056
1336 1040
4106 896
5381 336
5802 3695
5803 3934
5804 3877
100 3032
1315 3280
99 2264
1314 2372
98 2352
1313 2120
97 2168
1312 1912
96 1824
1311 1610
95 2676
1310 3144
94 3336
1309 3472
93 3528
1308 3458
3453 2443
3454 1863
3455 1904
3456 2352
3457 2016
3458 1712
3459 1040
3460 638
3956 2227
1454 2296
5512 1984
1292 1760
5552 1744
3502 1264
2076 1760
5476 1494
5479 1926
5480 2412
3437 2433
3436 3114
1089 3248
359 2334
3435 3214
1604 -640
1603 -1814
3209 -16992
3951 -17846
3661 -16416
3071 -16256
1622 -12880
1382 -12592
1517 -12528
1332 -13034
3735 -13958
3923 -13504
1262 -13344
1600 -13552
1237 -14160
1557 -14448
2075 -11680
3941 -11712
1602 -12358
3501 -8250
5551 -8064
1291 -8432
5511 -8656
1453 -9008
3955 -9104
1435 -6720
5484 -6624
5453 -7104
1511 -7104
3967 -3584
5385 -4368
4016 -4656
4196 -336
3864 -480
3949 -624
3876 -1776
1301 0
3319 0
3939 0
2053 0
3869 0
3987 0
3249 0
3973 0
3917 0
3184 0
3976 0
3145 0
2763 0
4011 0
3451 -10
4872 10
3900 0
1589 0
2003 0
5881 0
1862 0
5129 0
1857 0
3464 0
1950 0
1753 0
5626 -182
1394 310
1973 -448
1519 -848
3505 -768
5652 -864
5768 -1542
1334 -976
4104 -896
5379 0
5800 0
4284 0
5677 0
5421 438
5439 224
3849 0
4339 0
4541 310
5112 -224
5465 140
5490 0
4499 -502
4658 0
1719 0
1876 0
3206 0
2714 0
3481 0
3963 0
3871 0
1677 0
1387 0
3518 0
4261 0
1541 0
3494 0
5418 0
5391 0
1661 0
1348 0
5017 0
4874 -758
5377 438
5290 224
3498 0
1273 0
4280 0
3235 0
1464 336
2845 480
5099 624
4788 432
2813 432
1407 600
3513 928
1503 1568
4316 2048
1554 2072
1560 2160
4438 2736
3556 2626
4970 -614
3086 -12
2773 224
3768 336
2542 312
3566 336
5831 312
1772 420
4792 456
1946 456
2614 480
2275 564
1969 504
1431 372
1683 288
3584 480
4465 336
3142 -28
2952 -136
1638 842
394 681
1636 728
226 308
1635 92
393 -52
1634 -52
392 56
1633 168
391 336
1632 168
390 224
1631 304
389 404
1630 672
388 672
1629 504
387 504
1628 336
323 -112
1627 -360
290 -656
1626 -576
386 -864
1625 -1062
1624 -1382
1405 -512
199 -1232
1415 -1706
1462 -1862
1461 -570
1460 -758
1404 -1298
1403 -1062
1402 -1958
1401 -2282
1400 -1792
1399 -2112
1456 -1668
1457 -2328
1458 -3062
1265 -5308
45 -5466
1264 -6176
46 -896
1266 -1798
47 -1792
1267 -1956
48 -1952
1268 -2623
1459 -1588
1269 -397
49 -747
50 -192
1270 -1310
51 -1136
1271 -994
52 -688
1272 -752
4279 -944
3234 -272
1463 624
2844 736
5098 576
4787 544
2812 438
1406 74
3512 70
1502 64
4315 -752
1553 -640
1559 -896
4437 -800
3555 -848
4969 -800
3085 -976
1637 -1373
2951 -1168
3141 -1248
4464 -1200
3583 -1112
1682 -1008
1430 0
1968 0
2274 0
2613 -448
1945 -472
4791 -496
1771 -352
5830 -96
3565 32
3767 358
2772 -22
2541 859
3765 2016
936 1666
3764 1745
3763 1046
3766 1309
1722 1307
464 2040
1723 -344
465 0
1724 0
466 0
1725 336
225 504
1726 480
395 616
1727 448
178 312
1728 144
467 336
1729 0
468 0
1730 0
469 0
1731 0
153 0
1732 0
470 0
1733 0
16 0
1734 0
471 0
1735 0
472 0
1736 0
473 0
1737 0
474 0
1738 0
475 0
1739 0
476 0
1740 0
477 0
1741 0
478 0
1742 168
479 504
1743 792
480 774
1744 666
5884 1810
3902 840
3131 948
5304 1120
2661 976
3879 1120
4150 1120
4914 1140
1765 1144
5728 1162
3562 1120
1674 1200
2873 1120
1658 1144
2217 1120
3824 1120
5051 1312
3726 1308
5695 1288
2695 1288
3051 1204
5125 1120
5283 1032
1942 1092
2996 1032
5145 1120
3024 1141
5600 1288
2946 1120
2211 1032
3997 1008
3119 1032
3992 1120
3979 962
5236 948
3860 1008
5573 962
5394 900
5369 840
5553 624
3578 648
2168 504
3151 336
5315 200
3045 224
3066 16
3058 -40
1483 -85
2930 2892
3745 2876
1385 2780
2529 2640
4225 2216
2972 1880
3509 1528
1363 1360
3821 768
2072 624
2657 480
4747 336
1285 0
1246 0
1757 0
2669 0
2449 0
2270 0
2268 0
4629 0
2261 0
2259 0
2807 0
2968 0
3920 0
4031 224
4501 96
2840 264
4370 568
2255 876
2173 920
2147 949
5860 1719
1745 1568
3552 1456
4693 1288
3042 1312
5885 1934
1019 1764
5886 1540
890 1480
5887 1456
493 1396
5888 1368
1232 1392
5889 1330
429 1456
5890 1456
422 1312
5891 1288
1132 1312
5892 1204
1231 1228
5893 1224
911 1288
5894 1456
619 1480
5895 1476
995 1456
5896 1309
1230 1368
5897 1456
713 1480
5898 1456
1016 1624
5899 1466
1139 1564
5900 1466
1229 1564
5901 1624
1224 1736
5902 1816
710 2184
5903 2208
1000 2464
5904 2464
272 2494
5905 2364
977 2368
5906 2224
913 2096
5907 1816
908 1736
5908 1624
891 1568
5909 1540
823 1392
5910 1312
1123 1288
5911 1120
695 960
5912 816
757 756
5913 1704
667 1949
3903 929
3132 872
5305 616
2662 480
3880 336
4151 252
4915 168
1766 168
5729 336
3563 252
1675 168
2874 252
1659 336
2218 312
3825 504
5052 480
3727 624
5696 880
2696 1408
3052 1408
5126 1940
5284 2122
1943 2316
2997 2832
5146 2841
3025 1928
5601 1760
2947 1856
2212 1568
3998 1312
3120 1392
3993 1120
3980 1312
5237 1367
3861 1406
5574 1456
5395 1312
5370 1204
5554 1120
3579 1312
2169 1336
3152 1312
5316 1288
3046 1120
3067 1152
3059 1344
1484 1200
3642 976
1621 952
2932 1120
2801 784
2700 864
4263 840
2692 952
3027 864
4575 1008
3670 952
2665 1060
4111 1120
3097 1120
3134 1312
2939 1392
2488 1368
3630 1568
3663 1540
3684 1760
2106 1888
2108 2012
697 2076
2109 2194
2110 2244
245 2888
2038 2582
2037 2914
5914 2910
5915 1528
4244 1568
1914 1520
1921 2144
609 2288
1922 2456
610 2296
1923 2352
611 2352
1924 2016
612 2317
1925 2957
2042 2888
2043 3320
2116 2388
2115 2085
2114 2654
2113 2082
2041 1622
2040 1610
2039 1712
2112 1894
603 1939
2111 2415
5167 2558
5166 3218
5165 2832
5164 1564
5163 1848
696 1764
5162 1680
1124 1824
5161 1864
5160 2312
5159 1972
5158 2184
5157 2072
5156 1833
2483 1671
2484 1736
2485 1624
2486 1904
2487 1311
5561 1310
5560 1688
5559 1912
5558 2016
5557 2016
273 2016
5556 2230
5555 1892
5371 1760
5396 1568
5575 1232
3862 1120
5238 1032
3981 1120
3994 1008
3121 1032
3999 868
2213 1162
2948 1456
5602 1568
3026 1904
2998 2016
1944 1928
5285 1848
5127 1736
3053 1648
2697 1568
5697 1568
3728 1504
5053 1424
3826 1232
2219 1232
1660 1312
2875 1456
1676 1312
3564 1456
5730 1232
1767 1264
4916 1456
4152 1312
3881 1568
2663 1312
5306 1424
3133 1616
3904 1696
3043 1696
4694 1760
3553 1568
1746 1936
5861 1928
2455 952
481 2456
2461 2432
809 2096
2462 1568
810 1120
2463 1204
811 1456
2464 1456
494 1456
2465 1480
812 1392
2466 1372
430 1456
2467 1372
423 1312
2468 1288
813 1120
2469 1120
814 1032
2470 1120
815 1120
2471 1232
620 2080
2472 2272
816 2192
2473 2352
817 2480
2474 2528
818 2408
2475 2212
714 1872
5147 895
5148 1486
5149 1441
5150 2469
2476 2185
819 2752
2477 2942
820 2840
2478 2426
821 2125
2479 1818
822 2638
2480 2387
5151 1191
5152 1724
5153 2166
5154 1364
5155 1792
2481 1521
711 1150
2482 1951
3631 1931
3664 1832
3685 1456
2107 1312
2316 864
2518 1056
3593 976
2706 784
2032 792
3411 816
2407 672
1444 672
4538 564
4245 1824
1915 2008
2718 2458
3716 2397
4217 2364
4044 2101
5168 1789
5177 999
5178 2166
5179 1525
5340 1135
5339 1113
4726 2803
3375 2642
5366 1695
5331 1788
1081 2068
5330 2179
919 1969
5329 1952
604 1736
5328 1652
246 1736
5327 1648
668 1648
5326 1624
758 1344
5325 1456
5324 1456
5323 1892
5322 2412
5321 2120
5320 1968
5319 1968
5318 2000
5317 1510
5013 1472
5012 1840
5011 1778
5010 1932
5009 2184
5008 1824
5007 1568
5006 1186
5005 1097
5002 1934
5001 2040
5000 2128
4999 1760
4998 2032
4997 2380
4996 2224
1020 1864
4995 1355
4994 2955
482 2679
3041 2742
999 2649
4813 1723
4812 1874
4811 1797
4810 1984
4809 2044
4808 1704
4807 1578
742 1248
4806 1168
745 976
4805 784
807 784
4804 504
18 672
4803 672
679 672
4802 672
155 816
4801 672
991 624
4800 768
1185 624
4799 648
834 816
4798 792
180 672
4797 672
397 672
4796 672
228 672
4795 896
640 1168
4794 1648
4793 1021
622 1779
1773 1392
5832 -208
3567 -328
2543 -654
3769 -728
2774 -1104
3087 -1934
1009 2228
4971 2456
937 2464
4972 2184
843 1904
4973 1680
1112 1568
4974 1400
501 1568
4975 1456
639 1120
4976 672
227 672
4977 672
396 672
4978 672
179 672
4979 648
833 672
4980 648
1184 624
4981 768
990 624
4982 672
154 816
4983 672
678 672
4984 672
17 672
4985 840
806 1264
4986 1072
744 1264
4987 1456
741 1648
4988 1728
4990 859
4991 1120
4992 912
4993 717
3040 1361
998 1572
3039 1672
952 1728
3038 1604
987 1680
3037 1920
739 2352
3036 1994
4989 2140
5004 3535
5003 3338
2085 3565
2084 3481
2083 3131
2086 3368
4821 2322
4820 2432
4819 2212
2082 1820
2081 2414
686 2272
2080 2194
2079 1449
4816 2165
4815 2598
495 2686
4814 2032
2491 3225
684 3088
2490 1990
2230 2436
324 2056
2229 1752
291 1608
2228 1354
723 1312
2227 1040
200 1040
2226 -472
53 -448
2225 -1120
722 -1456
2220 -282
724 2667
2231 2896
725 2848
2232 2800
726 2674
2233 2548
727 2352
2234 2100
728 1904
2235 1568
502 1178
2236 1144
623 952
2237 672
641 504
2238 0
229 0
2239 0
398 0
2240 0
181 336
2241 144
729 144
2242 336
730 312
2243 312
731 312
2244 312
156 480
2245 336
680 336
2246 336
19 168
2247 168
732 42
2248 0
733 0
2249 0
734 0
2250 0
735 0
2251 0
736 0
2252 168
737 336
2253 848
738 736
2254 728
2256 1850
2174 2150
2148 2144
2456 2304
5862 2312
1747 2280
3554 2784
4695 2816
2489 2803
134 2287
4661 2400
54 1836
4662 1712
201 880
4663 744
1107 768
4664 624
292 648
4665 728
325 672
4666 672
1110 756
4667 672
1010 672
4668 504
938 672
4669 672
844 816
4670 792
1113 756
4671 672
503 840
4672 756
624 816
4673 784
642 840
4674 672
230 868
4675 1232
399 1568
4676 1204
182 960
4677 960
835 1008
4678 784
1186 504
4679 456
992 456
4680 480
157 480
4681 504
681 336
4682 504
20 546
4683 672
808 784
4684 864
746 1008
4685 816
743 1008
4686 1008
4687 1456
988 1312
4688 1232
953 1456
4689 1312
1196 1120
2373 1288
483 1736
2377 2153
4660 1378
185 1120
4659 -336
458 -1174
1720 1722
1877 1808
3207 1824
2715 1632
3482 1504
3964 1392
3872 1504
1678 1312
1388 1312
3519 1520
4262 912
1542 1168
3495 976
5419 784
5392 768
1662 960
1349 816
5018 672
2221 528
4875 448
5378 0
5291 0
3499 0
1274 0
4281 168
3236 336
1465 480
2846 624
5100 768
4789 912
2814 888
1408 1008
3514 1120
1504 952
4317 864
1555 952
1561 1008
4439 1008
3557 900
3088 1008
2775 1008
3770 840
2544 816
3568 840
5833 900
1774 840
1947 900
2615 1008
2276 840
1970 816
1432 1952
1684 1840
3585 1920
4466 2112
3143 2040
2953 1301
2954 1302
400 2042
2956 1936
183 1520
2957 1408
836 1312
2958 3632
985 3584
2959 3816
986 3704
2960 3654
2961 3262
2975 2228
158 2648
2976 2766
682 2436
2962 3082
2963 1466
2964 1378
2965 934
2978 1996
2979 2492
2980 1828
2981 3054
2982 3078
989 2928
2983 2400
994 2148
2984 1874
946 2584
2966 2208
2967 1380
2969 1312
3921 1456
4032 1456
4502 1312
4503 672
2985 1810
3104 1570
3010 1613
3011 2256
3012 2675
4754 2103
4753 2358
4752 2339
409 3256
1650 3607
410 3656
1651 3748
411 3504
2561 2347
2560 2339
5849 1349
5850 1460
5851 1584
2562 2102
1652 1599
412 712
1653 2952
2563 2798
5852 1448
5853 1716
2564 2529
2565 2096
2566 2010
416 3456
1656 3546
415 3406
1655 3490
414 3392
1654 3110
1657 1078
5054 1848
5055 1464
5056 597
5057 3694
5058 4157
4766 2749
716 3730
5060 3930
5059 4193
848 2903
2573 2024
847 2400
2572 2620
2571 2968
2570 2840
2569 2436
2568 1837
2567 2384
363 2684
5858 1946
5857 2408
5856 2288
5855 1554
413 2315
4755 2274
4756 2718
4757 1748
4758 2120
4759 2800
4760 2688
3018 2184
3017 2744
3108 3029
3109 3332
3110 3211
2990 2322
2991 2344
4509 1910
4508 2176
4507 1304
4506 2744
2989 2118
3107 1338
2988 2556
2987 2216
2986 1942
3106 2842
3105 3114
3013 1960
3014 1680
3015 2184
3016 1625
4505 1465
4504 1466
4371 2518
5303 1355
4372 2642
4373 1559
4374 2072
4375 1756
4376 1400
1607 1346
371 1488
1608 1408
372 1172
1609 813
4377 2408
4378 1744
4379 2464
4380 2160
4381 1680
4382 2016
4383 1824
4384 2016
4385 2464
4386 2124
4387 2016
4388 2016
4389 1422
4390 1972
1620 2744
383 2848
1619 2336
382 1904
1618 1824
381 1824
1617 1488
380 1632
1616 1504
379 1188
1615 1011
378 3409
1614 3856
377 4156
1613 4344
376 4348
1612 4502
375 4448
1611 4356
374 4176
1610 4084
373 3611
2388 2870
2387 2160
2386 2496
2385 2968
2384 2688
2383 2368
2382 2184
2381 2102
2380 1858
496 1736
2379 2016
685 2313
2288 1713
3130 1568
2378 2953
5854 2914
5866 2290
5865 2726
5864 2432
5863 2282
2457 473
2149 644
2175 800
2374 936
4690 1192
2841 1584
3101 1904
4033 1760
3922 1824
2808 1568
4573 1456
2262 1344
2257 1568
4630 1472
3033 1584
2269 1670
2267 2793
740 2896
2266 2911
4895 2093
4896 2064
2837 1114
2838 1272
2839 1254
951 1376
1881 710
4897 630
4898 1336
4899 1503
1882 2270
1883 2290
1884 2036
1885 2358
1886 1558
1764 1738
1763 1988
1762 1634
492 1568
1760 2592
3128 2480
1748 2520
3549 2768
2458 2992
2150 2966
2375 2002
2176 1326
4691 2298
1879 1976
2842 1868
3102 1820
4034 1712
4632 964
4631 1742
5848 2005
5847 1916
2559 1678
2558 1786
2557 2808
21 3056
1646 3016
1647 3264
407 3276
1648 3192
408 2936
1649 2680
4749 2848
5846 2919
2556 2184
5843 2500
5844 3096
5845 3441
4367 2280
5842 2656
5841 2361
4361 2531
4362 3296
4363 3270
4364 3262
4365 2960
159 2412
4366 2237
5840 2732
5839 3284
5838 3352
4360 2403
232 2623
4359 886
4358 1910
4357 2871
5834 2442
505 2872
5835 3006
626 2828
5836 2800
644 2696
5837 2657
4356 1956
1012 2664
4355 2912
947 3400
4354 3366
4353 3120
940 3072
2822 2658
4750 1988
4751 1644
3007 2758
3008 3190
3009 3278
4572 1992
4571 3108
4570 3544
4569 3842
2977 2652
4568 3274
4567 1518
993 1652
4566 1620
1187 1824
4565 1568
837 1568
4564 1712
184 1488
4563 1568
401 1568
4562 2016
231 2768
4561 3030
643 2009
4560 2607
4559 2180
4558 2615
4557 2748
4556 2265
1114 1968
504 2172
625 2459
5795 2336
5796 760
5794 2758
5793 2872
5792 2176
845 2352
5791 2366
3090 738
3089 905
5790 2206
939 2126
5789 1990
1111 1600
1011 1621
4555 2061
4554 2147
4553 1959
4552 1346
4551 1476
4550 1018
202 1806
1108 2018
293 1924
326 1413
5788 1992
5787 2320
5786 1888
5785 1867
3233 553
5784 1567
5783 1143
55 1361
4549 2108
4548 1904
135 1954
5782 557
186 856
4547 866
4546 154
4545 822
4544 694
1205 432
4543 240
1204 32
4542 -200
1203 -478
1200 414
459 426
5781 646
5780 1238
5779 1506
5778 1520
5777 208
5776 288
1137 48
5775 48
1226 48
5774 48
1225 176
5773 -112
1190 -480
5772 -560
1177 -448
5771 -192
123 -448
5770 -448
5769 -3310
1335 882
4105 992
5380 736
5801 816
4285 480
5678 672
5422 336
5440 336
3850 448
4340 528
5113 1008
5466 1914
5467 2150
1227 2144
5468 2064
1201 2064
5469 1776
460 1624
5470 776
187 2440
5471 2518
4260 1608
136 664
5472 1114
56 2732
5473 2316
1466 2388
2847 2620
5101 2900
4790 3050
2815 3046
1409 2215
1410 2782
203 2682
1411 2792
204 2948
1412 3008
205 2860
1413 2460
206 2176
1414 2224
2821 2069
2820 2290
4748 1068
2658 1040
2073 880
3822 1184
1364 1224
3510 1328
2973 1264
4226 1128
2530 3920
1386 4336
3746 4432
2931 4730
3144 4670
1433 4136
1685 4404
3586 4620
4467 4812
2955 4862
1639 4818
402 3400
1640 3396
1641 1212
403 1408
1642 1584
404 1760
1643 1984
405 2232
1644 2336
1645 2614
406 2320
2555 2720
2554 1824
2553 2048
2552 2328
2551 2520
2550 2216
2549 1762
2548 1282
2547 1232
2546 1232
2545 1456
846 1824
3771 1508
2818 723
2817 1192
2816 1224
4348 1818
4349 1619
4350 2138
4351 2528
4352 2806
207 2508
2819 2075
5644 1294
5645 1744
5646 1902
5647 1456
5648 312
4881 2413
208 2436
4882 2300
941 1996
4883 1832
948 1626
4884 1149
4885 3359
4886 3286
4887 2625
2827 2302
506 2736
2828 2838
627 2280
2829 2296
645 2080
2830 2438
233 2136
4888 1412
2929 883
4889 1604
4890 2682
4891 2934
4892 2370
838 2678
174 2782
2831 2580
2832 2914
2833 3078
950 3176
2834 2976
2835 1768
2836 2398
4894 2346
4893 2006
2264 771
2265 446
4880 2136
4879 2352
4878 2582
4877 1882
1468 2072
1467 2032
5811 2426
5812 3062
5813 2778
5814 386
5815 776
5816 3432
5817 3784
5818 3902
2826 2565
949 2757
5819 3489
5820 1409
5821 1760
5822 1794
5823 1208
5824 1248
1383 1264
3747 1392
1360 1788
150 2096
1361 2072
151 2352
1362 2590
152 2592
1365 1834
3823 2486
2074 2480
2659 2480
3005 2320
1286 2264
1247 2256
1758 1968
4368 2024
2670 2288
2450 2203
4818 2422
4817 2470
2494 3739
424 3824
2495 3791
2293 2417
2496 3438
2493 3392
2492 1465
2289 2126
2290 2814
2291 2802
2292 2294
5731 2090
5732 1766
5733 1736
5734 2016
5735 1520
5736 972
2294 1803
2295 2248
2296 2520
2297 2028
2298 1619
2299 3272
2300 2898
5741 3807
5740 4010
5739 3936
5738 3732
5737 3288
2389 2573
2390 2355
2391 2800
2392 2548
2393 2288
2394 2160
2395 1904
2396 1262
274 3531
2397 3250
2398 3291
5750 2531
5749 2998
5748 3314
5747 2451
2399 1110
2400 1830
2401 1162
5751 1896
5752 2572
2313 3536
754 3944
2312 4080
753 4000
2311 3774
752 3428
2310 2802
2513 3495
2514 2700
2515 1376
2516 1618
2517 1654
759 1514
2315 1550
756 1792
2314 1846
755 1672
5754 1900
5753 2034
2402 3078
2403 3236
2404 2956
790 2436
2405 2542
2406 1942
5755 2566
5756 3474
5757 3542
792 3572
5758 3544
248 3688
5759 504
5760 408
1917 416
2720 0
5170 0
3718 0
4219 0
4046 0
3417 336
4727 1517
3376 1636
3416 2647
5332 3182
2680 2352
3353 2256
2359 1648
2446 1504
3336 -1536
3179 -448
4961 0
3739 0
3485 0
3276 0
3648 0
2766 0
2592 0
3369 0
1776 0
4169 0
1798 0
3756 0
5096 0
2520 0
4067 -896
1579 -896
2537 0
1527 0
4271 0
2905 0
4101 0
5400 0
2637 0
4836 336
4132 504
4090 648
4247 336
2617 0
3211 0
3286 0
4035 0
5407 0
3425 0
5278 0
3083 0
1257 0
1996 0
2651 0
4176 0
3834 0
1354 0
3710 0
3408 0
4229 0
1373 0
1823 0
1278 0
4734 -1400
4907 -1456
1855 -1328
1321 -1304
4155 -1439
4078 2902
5108 2784
4145 2664
5120 2440
5307 2352
5231 2164
5293 1780
2279 1760
2318 976
2645 952
1427 1120
3655 1264
1481 1488
2365 1560
3703 1456
3677 336
3640 596
1240 576
5519 672
5523 305
5524 -2205
3705 -262
12 -112
3704 -640
1128 -896
222 32
2630 -448
748 0
2629 0
878 0
2628 0
877 0
2627 0
876 0
2626 0
109 0
2625 0
63 0
2624 0
875 0
2623 0
143 0
2622 0
874 0
2621 0
37 0
2620 0
873 0
2619 336
872 672
2618 656
4248 112
3618 2290
1121 2276
3617 2048
1120 2192
3616 1856
880 1456
3615 1456
964 504
3614 42
308 168
3613 168
839 168
3612 168
339 42
3611 0
1119 168
3610 336
824 336
3609 378
1118 480
3608 456
508 672
3607 840
1065 840
3606 952
1102 784
3605 672
1030 504
3604 504
1076 672
3603 1008
781 1008
3602 1120
901 1312
3601 1288
1117 1312
3600 1456
1082 1652
3599 1904
921 1988
3598 2016
606 2184
3597 2184
249 2200
3596 1952
3595 2694
3592 2226
669 2832
4400 3328
4399 3040
4398 2976
4397 2611
4396 2326
4395 2376
4394 2186
892 2315
4527 2305
4526 2416
909 2542
4393 2298
914 2408
4392 2520
4391 2082
978 2200
4525 1792
4524 1896
4523 1924
4522 2408
4521 2016
4520 1904
4519 1740
4518 1568
4517 1848
4516 2184
4515 2016
4514 2208
4513 2320
4512 2694
4511 2432
4510 2026
2994 2938
2993 1966
2992 1968
362 2120
3111 2818
3112 2722
3019 1578
3020 1979
3021 2922
4761 2600
4762 2948
4763 3150
4764 2852
4765 2210
3023 1449
3022 1687
3113 2496
2995 1561
3114 2976
3115 3246
997 3252
3116 3264
1014 1560
3117 1672
715 2168
3118 2216
3122 1330
1015 2225
3123 1331
3995 480
3982 144
5239 144
3863 336
5576 0
5397 0
5372 0
5014 0
3580 0
2170 0
3153 0
4832 0
3047 0
3068 0
3060 0
1485 0
3643 84
2933 336
2802 0
2701 0
4264 0
2693 0
3028 0
4576 0
3671 0
2666 0
4112 0
3098 504
3135 1008
2940 1024
5562 1192
3632 1593
3665 1749
4528 2305
4529 2154
4530 2437
4531 2313
1129 2136
1125 2432
982 2295
3588 1222
4532 1360
2708 1376
2034 1008
4401 784
1446 840
4238 1568
5762 1964
1919 2020
5095 2200
2722 2830
5172 2780
3720 2652
4221 2544
4048 2480
3419 2208
3378 2064
4729 1392
5334 824
2682 634
2360 2524
2447 2368
1825 1928
3337 768
3697 416
3180 456
4962 1480
3740 1400
3486 1312
3277 1008
3649 784
2767 504
2593 480
3370 624
1777 768
4170 576
1800 672
3757 224
2522 112
3364 136
4069 480
4118 476
1580 2424
2538 2784
1528 3008
4272 1988
2906 1952
4102 1648
5401 1544
2638 1504
4837 1288
3073 1540
4092 1648
3620 1648
4250 1624
3213 1560
3288 1648
4037 1456
5409 1456
3427 1648
5280 1504
1259 1568
1998 1696
2653 2424
4178 2320
3836 2016
1356 1648
3712 1648
3410 1248
4231 1344
1375 1008
1280 1344
4736 1200
4909 816
1419 336
218 840
1424 672
219 1120
1425 1648
220 1845
3638 -35
271 1456
1479 1480
270 1576
1478 1338
2756 1313
2757 1386
2632 -240
3679 -422
2367 224
2758 1456
3657 2184
3634 2128
2647 2120
2320 1952
2281 1232
5295 1872
5233 1728
5309 1648
5122 1456
4147 1264
5110 1264
1420 1456
4080 672
4157 672
1323 1072
1471 1072
4910 1236
4737 1568
1281 1624
1376 1904
4232 2352
3403 2048
3713 960
1357 960
3837 600
4179 600
2654 624
1537 480
1999 504
1260 336
5281 0
3428 0
5410 0
4038 0
3289 0
3214 0
4251 0
3621 0
4093 0
3074 0
4838 168
2639 144
5402 336
4103 168
2907 168
4273 0
2539 -112
1581 32
4119 88
4070 224
3365 0
2523 0
3758 0
1801 0
4171 336
1778 480
3371 624
2594 768
2768 912
3650 1232
3278 1316
3487 2800
3741 2944
4959 3446
4963 2202
1167 3440
4958 3472
1032 3616
4957 3072
1077 2976
4956 1096
552 672
4955 504
784 672
4954 672
905 952
4953 976
1221 1200
4952 1008
1211 1008
4951 1264
1086 1392
4950 2592
1131 2424
4949 1744
4948 2336
4960 2328
4943 2222
253 2120
4942 2288
671 2607
4941 2846
1116 2592
4940 2400
4939 1659
4938 2927
1021 3038
4937 3048
3096 2156
4936 2352
906 2016
4935 2016
945 1872
4934 1728
980 1752
4933 1608
1127 1608
4932 1552
277 1360
4931 1504
1003 1312
4930 1288
1002 1288
4929 1120
1115 1120
4928 1176
1220 1008
4927 1120
1018 1032
4926 1120
1160 1232
4925 1456
1163 1648
4924 1568
718 1568
4923 1008
996 944
4922 4116
4921 4354
4920 3697
1941 3105
1890 401
581 704
1891 1008
582 1584
1892 1232
3856 1834
3857 1488
3858 1720
3859 2896
1894 4370
584 4300
1893 4188
583 3812
4000 2436
585 4452
1895 4462
586 4528
1896 4248
587 632
1897 528
588 928
1898 1288
589 1712
1899 2136
590 2416
3057 958
3645 1247
1904 1897
593 2046
1903 2121
592 2162
1902 2188
276 2376
1901 2496
591 2488
1900 2459
2703 2539
594 3489
1905 3630
595 3565
1906 3399
596 3300
1907 3168
597 2918
3030 1709
2691 1589
4578 1208
4579 1800
4580 1576
4581 877
1910 2629
599 2936
1909 3062
598 2744
1908 2150
2942 1905
2710 885
600 2491
1911 2782
601 2736
1912 2456
252 2288
1913 1712
602 1777
4222 971
5621 992
3420 1152
3379 2252
3380 2016
3381 1232
3382 1024
3383 2040
2729 3270
551 3256
2728 3182
783 2568
2727 2256
4052 2796
4053 2312
4054 120
4055 -30
2732 1784
929 1960
2731 2048
928 2112
2730 1942
927 1880
3384 514
3385 2358
3386 2616
930 1677
2733 2122
931 2328
2734 2172
3388 2172
3387 2528
511 1814
2735 1605
2736 1811
826 1659
3390 1810
3389 1605
531 1915
2737 559
932 676
2738 -126
342 1508
841 1503
2739 1399
2740 1340
1529 -247
311 67
2741 961
3396 1801
3395 2075
3394 1564
3393 623
3392 1568
3391 559
1530 2672
312 2854
1531 2945
313 3004
1532 3005
2743 1235
2742 1298
314 2990
1533 2928
315 2612
1534 194
316 560
1535 950
317 560
1536 62
2746 632
2745 1279
2744 1161
3397 788
3398 1266
3399 873
3400 1798
3401 2316
2747 1889
39 1843
3402 -168
3406 -418
145 512
2748 1550
2749 1824
933 1776
2750 1664
166 1600
2751 1456
65 1504
2752 2912
2753 2942
2754 2788
2755 2282
110 2446
1475 1626
268 1872
1476 2096
269 2208
1477 2254
213 1934
3667 2562
3629 2562
3672 1832
2667 2115
4113 2372
3099 2857
3136 3067
2941 3225
5563 3352
3633 3522
3666 3522
4781 1376
3589 2292
4533 2272
2709 2464
2035 1920
4402 1760
1447 1472
4239 2784
5763 3032
1920 2304
5079 2301
2723 722
924 1566
2724 1520
925 1364
2725 3150
926 3160
2726 3014
904 2888
4049 1722
4050 2246
4051 1918
5596 226
903 958
5595 944
1223 1040
5594 1072
1084 1536
5593 2184
923 2820
5620 1997
5592 2520
608 2393
5619 1507
5618 1449
5617 2569
251 3381
5590 3672
670 3904
5589 3964
916 3892
5588 3383
5075 2564
5076 1451
5077 1974
5078 838
5591 1432
5616 1477
5615 1652
5614 1568
5613 1233
5612 2929
5611 3338
5610 2904
5609 2389
5583 2151
910 2128
5069 2138
5070 2004
5071 1974
893 2220
5584 2034
5585 2112
5586 2048
5587 1994
1215 1719
1126 2311
983 2189
5072 2027
5073 2208
5074 1484
4780 2011
4779 1645
4778 1952
4777 1864
4776 1920
4775 1712
4774 1508
4773 1616
4772 2240
4771 2304
1214 2288
4770 2632
1213 2712
4769 2990
4768 2584
4767 2398
1017 2570
5061 1714
1140 1728
5062 2126
5063 1974
5577 1570
5578 1810
5579 1944
712 2158
5064 1592
5065 1912
1001 2032
5066 2053
5067 2259
5068 2292
915 2468
979 2589
5582 2291
5581 2259
275 2610
5580 2076
5608 1559
5607 1904
5606 1952
5605 2160
5604 1952
5603 1330
717 1177
3124 1184
3125 923
2171 2363
3154 2798
4833 2696
3048 2576
3069 1922
3061 2303
1486 2303
3644 2105
2934 2777
2803 3138
2702 3126
4265 1926
4266 2767
4267 2463
4577 2655
3029 2876
2694 3025
709 2000
2167 2330
708 2600
2166 2712
707 2856
2165 2854
2164 2530
2163 2444
2162 2464
2161 2170
3831 1305
3830 1790
3829 1632
3828 1232
3827 1025
2157 2425
2158 2888
2159 3125
706 3020
2160 2816
621 2946
2156 2594
2155 2800
2154 1712
2153 2384
2152 2814
2151 2482
4900 2878
4901 2630
4902 1860
4903 2160
4904 1360
4905 3214
417 4102
1887 4602
364 4892
1888 4940
579 4902
1889 4849
580 4702
1940 3328
1939 3386
1938 1338
4919 1255
4918 1537
1241 -1145
5520 -1096
3706 -864
5525 304
4435 -2832
5540 -2960
4741 -2960
4590 -3222
4627 -1342
1235 -874
5431 -1048
4107 -1090
5459 -1940
5488 -1280
5566 -1440
5570 -1440
5827 -1328
3678 1254
2631 1214
3641 728
2366 1512
1482 1656
3656 1448
1428 1320
2646 528
2319 448
2280 1120
5294 928
5232 1248
5308 1456
5121 1664
4146 1840
5109 1686
1856 177
4908 -16
4735 -224
1279 0
1824 0
1374 0
4230 0
3409 0
3711 0
1355 0
3835 0
4177 0
2652 0
1997 0
1258 0
3084 0
5279 784
3426 784
5408 976
4036 1760
3287 1840
3212 1932
4249 2046
3619 648
4133 1024
4091 1152
4131 1848
1179 1728
4130 1856
881 1600
4129 1408
965 816
4128 336
309 210
4127 168
840 168
4126 210
340 336
4125 1133
4117 1460
3363 1602
2521 1544
5097 1480
5094 880
5093 2656
5092 2108
510 3086
1835 2336
1836 2009
5091 1313
5090 2208
5089 1904
559 2093
1832 1293
560 1008
1833 904
561 796
1834 403
1831 1600
558 1488
1830 1456
5088 695
1799 1108
538 1516
1805 1788
539 2016
1806 2066
540 1890
1837 1413
1807 709
1838 709
341 1350
1808 1241
541 1514
1809 1576
1810 1575
310 1066
1839 1241
1840 1576
1841 1576
542 1476
1811 1790
543 1836
1812 1986
544 2092
1813 2087
1842 837
1843 910
1844 317
545 2065
1814 1932
546 -80
1815 232
547 584
1816 806
548 496
1817 4
1847 -270
1846 1006
1845 1154
3079 -110
3080 150
3081 410
3082 -56
1848 932
1849 448
38 1344
1818 1494
549 1904
1819 1568
1820 784
550 1022
1821 610
144 816
1850 768
1851 928
1852 1008
64 -840
1853 -560
562 -782
1322 558
4156 560
4079 198
3696 746
3357 2040
1031 2288
3358 2208
1079 984
3359 840
1066 840
3360 840
509 1176
3361 1162
1080 1312
3362 1288
825 1312
4068 1760
3356 727
3695 1679
3355 1312
3354 1648
2681 1568
5333 1568
4728 1288
3377 1312
3418 1120
4047 976
4220 784
3719 708
5171 816
2721 756
1918 672
5761 592
4237 784
4540 578
4537 2705
4536 1979
3686 1652
3687 2424
3688 2699
250 2519
3689 766
607 1568
3690 1584
922 1456
3691 1184
1083 1022
5084 554
5085 788
5086 1754
5087 1526
902 1552
3692 1034
1130 1324
3693 1534
3694 1288
782 963
4917 1836
4153 1456
3882 1120
2664 1312
5302 1036
3905 864
484 1464
5044 1776
5043 2056
705 1968
2810 1914
2811 1606
2146 1208
2459 1938
3550 2080
2409 1830
4337 1574
2009 1954
2008 1234
653 1272
2007 928
4335 1718
4336 1586
576 2470
2145 3110
2144 2666
2809 1776
5042 1336
5041 806
5040 2684
5039 3159
71 3230
5038 3136
683 2728
5037 2292
1287 1907
2071 2177
2140 3112
703 3064
2141 2952
704 2896
2142 2568
2143 1172
4334 1598
4333 1440
4332 1120
4331 1568
4330 2017
920 1557
3415 1552
605 1568
3414 1512
247 2064
3413 2336
791 2560
2033 2557
4045 407
4218 576
3717 704
5169 856
2719 816
1916 928
4246 952
4539 1096
1445 952
2408 1144
3412 1477
2707 2626
3594 2740
2519 3024
2317 2600
694 1760
2105 1568
693 1456
2104 1456
692 1120
2103 1120
691 784
2102 784
690 952
2101 1120
689 928
2100 1048
688 1136
2099 1133
2098 2648
687 2884
2097 2992
2096 3112
2095 2738
2094 2164
2093 1994
2092 2016
2091 1744
2090 2704
2089 2888
2088 3102
2087 2802
4823 2956
4822 2316
2497 1835
2498 2540
2499 2886
2500 2808
2501 2532
2502 2055
4824 2316
4825 2748
4826 2942
4827 2488
2503 2897
4828 2026
4829 2366
4830 1860
2505 1374
2506 1340
4831 643
2508 1833
2507 1484
2509 1404
2504 1617
2301 2056
2302 2409
2303 2057
2304 1687
5742 1140
2510 788
2511 1409
2512 994
751 2323
2309 2668
750 2667
2308 1184
2307 2016
2306 932
2305 2050
5746 2022
5745 2774
5744 2336
5743 1852
613 2317
1926 2798
2044 1679
614 2281
1927 1619
615 1772
1928 1872
616 1503
1929 2137
1930 1935
507 2766
2047 2137
2046 539
2045 626
2117 1179
5180 2642
5341 2400
1075 642
5342 584
5343 242
1029 958
5181 850
5182 1016
1101 720
5344 1608
5345 1474
1064 1990
5183 1864
5184 2128
5185 1312
5186 1686
5187 1142
5346 186
5347 750
5348 966
5349 1872
5350 2208
338 366
5189 744
5190 1264
307 1120
5191 944
5192 41
5188 1965
1785 2915
520 2466
1784 2085
1786 2136
521 1296
1787 1368
1788 1696
522 2128
1789 1692
523 1800
1790 1920
524 1776
1791 1648
525 1456
1792 1456
526 1120
1793 784
527 672
1794 672
528 672
1795 624
35 336
1796 504
529 1120
1797 984
1353 984
3709 1120
3407 1008
4228 816
1372 1264
1822 1240
1277 1528
4733 1690
4906 2059
974 -3062
2922 -2816
747 -2688
2923 -2960
221 -4828
2924 -4256
11 -4658
2925 -4626
975 -4480
2926 -4336
976 -4424
2927 -6672
5569 -6144
5826 -6224
5522 -5888
5518 -5440
1239 -5248
3639 -5248
3676 -6720
3702 -6576
2364 -6608
1480 -6608
3654 -6888
1426 -7032
2644 -7204
2921 448
973 448
2920 192
107 448
2919 448
61 0
2918 0
972 336
2917 336
141 616
2916 640
530 720
2915 336
34 336
2914 336
971 0
2913 336
970 336
2912 144
870 336
2911 0
969 0
2910 448
968 192
2909 448
879 384
2908 568
967 614
2904 -110
4270 6
2903 -606
1937 -406
1526 -184
618 -2
1936 176
337 176
1935 2016
617 1744
1934 1602
2052 174
1933 1096
1932 2143
1931 2095
2048 2916
1782 1676
518 1864
1783 2006
519 1903
2049 3116
2050 3070
2051 2799
1854 2250
1320 2478
4154 2753
5367 1864
1181 -345
5365 -156
108 -128
5364 -136
62 -224
5363 -112
1085 0
5362 0
142 0
5361 0
887 336
5360 312
36 336
5359 336
1087 336
5358 336
1040 784
5357 784
871 864
5356 1456
1176 1456
5355 1960
1216 2248
5354 2400
5353 2688
5352 2348
5351 1816
1390 1692
1680 1604
3874 1514
3966 1276
3484 1822
2717 2236
463 2110
3478 3154
1100 3208
3477 3152
1099 2964
3476 2516
102 2110
3475 2906
1095 3714
5139 3092
5140 3608
5141 3560
1317 2486
4498 1918
5492 2140
4496 1736
5114 2336
5142 2224
3851 2752
3461 2624
5441 2968
5423 2864
5679 2652
4286 2496
5382 2748
2069 3160
677 3352
2068 3342
124 3148
2067 2880
5136 3454
5137 3102
5138 1850
3474 1762
1098 2028
3473 2212
1097 2448
3472 2502
1096 2412
3471 2200
3470 2888
3469 2979
5135 1775
3468 2537
3467 2138
3466 1874
5131 1746
5132 2270
191 2232
5133 2104
5134 1599
2065 2025
2064 2360
2063 2470
2062 2058
1752 2103
489 1994
2066 2115
1398 1006
193 1584
1397 1630
192 1604
1396 1307
488 3493
1751 3474
487 2988
3326 3290
3327 3518
3328 3214
3329 2355
3330 2283
3331 2800
3332 2352
3333 2352
1337 1394
125 1700
1338 1582
126 2016
1339 2352
127 2864
1340 2656
128 2712
1341 2808
1342 2096
129 2668
5442 752
5443 1340
103 1608
5444 1938
5445 1706
3962 1370
5446 2324
1343 2484
130 3152
1344 3330
131 2698
1346 1196
5447 1694
1392 1932
2223 2240
5374 2845
5287 2322
3500 2753
5289 2335
5292 1678
4282 2516
3231 2784
5474 3012
1275 3038
5102 1904
1469 2145
1505 2442
3515 2940
5103 2802
4786 1476
3497 1875
5498 2342
1105 2442
5497 1728
721 1328
5496 1352
132 1442
5495 1138
575 1904
5494 1680
5493 672
5115 1232
1318 1120
5143 1008
3852 1344
3462 1228
1524 2814
305 3398
1523 3080
304 3216
1522 3254
1521 2694
303 304
4029 368
647 624
4028 1312
633 1568
4027 1760
563 1984
4026 1864
569 1888
4025 1760
350 1568
4024 1008
1022 784
4023 840
1054 1120
4022 1008
1161 1152
4021 1200
1144 1120
4020 1002
4019 1554
4018 1904
5387 2579
5384 1899
3970 2167
300 2329
5872 3062
1157 2836
5873 3040
1142 288
5874 392
1148 224
5875 672
1145 672
5876 816
1162 624
5877 744
1055 768
5878 3136
1023 3024
5879 2768
3147 1648
5880 470
5883 1024
1864 992
1859 1222
564 1834
1860 2143
3149 2688
649 2520
3148 2264
351 2138
570 1000
4013 481
4014 803
565 2886
1865 2488
1866 2453
571 1984
1952 2065
1976 1521
1975 2137
3507 1742
194 1360
3508 782
1977 764
1978 1214
1979 2095
1980 2016
1981 1736
1982 1472
454 2064
1874 1538
1983 2454
648 1568
1984 1376
5685 896
5684 1736
3204 978
1873 2603
1872 2764
574 2832
1871 2776
573 2885
104 2505
5683 2134
5682 2430
5681 2104
5680 1285
3969 2379
3944 2400
3907 2184
1515 1996
5456 1520
5452 2931
5451 2886
1155 3148
238 3286
5871 2992
5870 3290
5869 3394
257 548
5868 176
75 2
1290 1850
5450 1988
1450 1954
1293 2398
3503 544
2077 536
1605 536
3433 264
3942 78
3308 1707
3309 2374
256 2616
3310 2680
1068 2656
3311 2712
237 2760
3312 2856
1069 2757
1514 867
3906 1284
1513 1646
5455 1600
1437 1496
3884 1548
3957 1830
1455 1726
3958 1346
1452 3038
5513 2822
5510 3058
80 2974
361 2652
5509 2130
5508 2724
8 2842
3305 1854
3306 2462
1067 2280
3307 2087
3313 2830
299 2936
3314 2480
1070 2080
3315 1976
1071 1704
3316 1568
1072 1456
3317 1568
1073 1568
3318 1968
3334 1712
3321 2656
3322 2352
3323 1904
3324 1568
3325 708
1750 2390
349 2646
3187 3124
676 2764
2059 3110
2060 3600
2061 3666
1588 2342
4871 2518
4870 3120
4869 3362
2058 2280
4868 2736
4867 2312
4866 2484
3938 2576
2055 3030
673 2840
2056 2688
674 2552
2057 2364
675 2530
3186 2798
3916 2858
3915 2712
3914 1304
3913 2016
3912 990
3911 2718
3910 3174
3909 3138
3933 2118
3934 2510
3935 1996
3936 2800
3937 1920
1074 2160
4865 2074
4864 1952
1147 2368
4863 2016
1141 1568
4862 2176
4861 1512
4860 3608
4859 3876
298 3532
236 3418
4858 3600
3932 2606
3931 2095
3930 2366
3929 2575
261 2335
4857 1496
4856 2481
4855 2550
79 2404
3928 1406
360 1729
5550 1328
7 1728
4854 1329
5549 1976
5548 1960
41 2202
358 2374
4853 2058
4852 2334
4851 2296
4850 1824
4849 2126
4848 1898
172 2073
120 1928
1133 1724
5547 2214
5544 1833
5545 2126
5546 2253
384 2073
3737 464
3736 978
3952 -518
3953 704
5543 1630
5542 1482
1039 1718
4847 1488
4846 720
1219 264
4845 -1370
1592 2066
356 2648
1593 2770
1594 2514
1595 1495
173 1648
1596 1904
1597 1760
357 1904
1598 2016
1599 2032
1601 1568
1558 1120
5477 1760
3925 1792
3927 2243
1379 1036
170 1404
1380 1632
171 2156
1381 2218
121 2500
5505 2628
5506 2702
42 2696
5507 2296
3304 2980
3303 2292
3302 1668
-1
EOF
