# Supplementary material for: Solving the clustered traveling salesman problem via traveling salesman problem methods
Source: PeerJ Comput Sci. 2022 Jun 13;8:e972. doi: 10.7717/peerj-cs.972 (PMC9202618; doi:10.7717/peerj-cs.972)
Supplement: Supplemental Information 1 [file peerj-cs-08-972-s001.tgz › CLKH-1.0/PI_FILES/1187rl5934.pi]

5934
1675 3136
2946 2688
121 -9440
430 -8886
2945 -10422
1674 -10304
1196 -9088
1007 -8330
843 -3584
355 -4608
51 -5184
912 -4800
746 -448
381 -1088
1062 -1536
2100 -150
2101 150
2 448
2102 576
4269 1248
5215 1104
1352 1024
5440 1088
1517 1036
5223 860
5224 1733
5225 1850
1048 1712
5226 1448
4270 248
256 304
4271 400
350 -48
4272 -160
1016 -384
4273 -521
5385 0
5386 0
1967 2030
1969 2680
600 2784
1970 2888
601 3024
1971 2904
545 2856
1972 2520
602 2072
1973 1792
568 1792
1974 2128
171 2140
1975 1376
359 1552
1976 1704
27 2560
1977 2538
1978 1699
1979 1672
1980 1545
1981 1890
1982 1434
129 3283
64 2973
2848 2677
2847 3018
2846 2680
2845 1876
5154 1322
1095 2262
30 2388
1094 2422
29 2352
1093 2380
28 2280
1092 1446
953 2570
3727 2866
3726 2806
360 2536
3214 1932
3213 2036
3212 2554
4960 2598
5326 2752
2087 2760
3851 2824
1249 2880
3753 2672
5487 2556
1898 2312
5129 2176
1863 3208
3034 3144
3033 3088
3032 2729
172 174
3725 536
569 1120
3724 1456
952 1456
3723 1200
546 1128
3722 960
3720 208
3721 791
3031 639
5493 -202
547 656
5494 1008
1054 1120
5495 1008
570 1120
5496 1008
173 672
5497 928
5498 1088
5499 976
3728 2861
2786 2520
2787 2816
553 2856
2788 2996
3158 -45
3157 776
4468 1295
792 2865
2789 2760
835 2536
2790 2440
836 2240
2791 2016
666 2040
2792 2760
65 3256
2793 3248
130 3304
2794 3136
1210 1653
135 3449
1211 4236
136 4374
1212 4426
6 4328
1213 3558
2850 3032
2849 1952
1983 2684
1984 2530
1985 1466
1986 1232
1987 3061
1988 3417
1989 3057
2854 2164
2853 1736
2852 2008
2851 1782
137 2404
1214 2696
138 2944
1215 3200
139 3392
1216 2944
140 2504
1217 2933
141 3252
2802 3816
2801 3974
2800 3528
2799 1396
2798 1984
2797 2016
2796 1120
2795 1792
2951 1218
2952 2054
2953 1886
2987 1662
2988 1856
2989 2303
2990 3023
2954 2618
2955 3248
2956 3514
2957 3132
2958 1804
2959 2437
2803 1517
2804 2424
2805 2688
2806 2341
2807 2132
2963 3026
2964 2356
2965 2632
2966 2527
2967 1889
2968 2272
2969 2016
2970 2184
2971 2016
2972 1904
2973 1736
2974 1992
2975 2464
2976 2072
2977 1928
2978 1568
2625 1636
1882 1552
2137 1600
2277 1480
4567 3728
2305 4032
3249 3952
2284 3776
3015 4582
3014 2680
1745 4580
2262 4528
2313 4640
2249 4664
2129 992
3165 932
3658 984
2112 960
2602 984
3894 1128
4865 1008
3263 1068
1888 1008
3142 1008
2651 960
3132 984
2147 1008
1904 1008
4733 984
3117 1128
3434 1092
2882 1176
5846 1092
2521 984
2823 960
2767 768
2558 1008
3534 1568
3930 1456
3938 1568
1567 336
3276 1120
1148 1344
2777 1456
5820 2748
1654 2374
2985 2635
3547 2345
2907 2766
2445 2656
3089 2288
5235 2352
1441 84
2878 0
2897 0
1301 0
3067 0
3944 0
1487 0
3312 0
2717 336
2600 480
2529 624
4144 768
2514 912
2677 1056
2814 1648
2934 1648
3665 1861
3372 2116
3860 2520
3016 2764
1389 1904
4512 2196
3297 2317
3362 2937
2729 2664
5586 2408
3284 1880
5617 1264
2538 1312
3685 1152
5554 1008
3506 1008
5651 648
4035 672
5569 0
4006 0
5599 0
3425 0
4301 0
5536 0
4227 0
5633 0
3913 0
3706 336
3779 480
5906 624
3050 768
3636 912
1861 1224
5800 2704
4687 2720
5885 3068
4533 2776
3198 1400
3382 1856
3819 1976
5140 1920
3467 42
4476 64
5781 64
5726 -16
3326 -288
2592 -560
4298 -440
1795 440
5706 464
3916 336
1837 168
3504 0
2356 0
4277 0
4230 0
3877 -448
5668 -640
4253 -384
1664 -384
3542 -384
3845 -640
5520 -448
3834 -392
4150 2496
5052 2656
3609 2464
4634 2656
5501 2736
2914 2768
2412 2615
3292 767
4050 696
2418 1830
2411 2072
738 1904
2410 1904
737 2096
2409 2240
420 1904
2408 1568
736 1456
2407 1624
726 1456
2406 1456
513 1456
2405 1904
735 1928
2404 1952
734 2096
2403 2352
733 2296
2402 1956
2401 998
3466 1152
4475 916
5780 756
4581 494
4582 866
5725 2550
3325 2468
2591 2256
4297 1376
1794 1304
5705 1200
3915 992
1836 720
3503 816
2355 624
4276 480
4229 568
3876 480
5667 646
4252 502
1663 288
3541 144
3844 224
5519 32
3833 176
4149 2192
5051 2128
3608 1980
4633 1918
5500 1188
2913 1268
2920 1480
2419 1158
2921 1440
4641 590
4642 970
1195 -1402
641 4
2063 -100
2064 -769
2062 167
120 212
2061 294
640 256
2060 72
639 -136
2059 208
638 896
2058 1312
637 1504
2057 1608
636 1806
2056 1742
635 1648
2055 1120
634 672
2054 480
419 336
2053 224
633 0
2052 0
632 0
2051 0
512 928
2050 1064
631 1136
2049 1232
630 1782
2048 2048
629 1656
2047 1328
628 880
2046 2592
627 2968
2044 2420
2045 3126
2043 3144
542 3374
5797 2298
5798 3030
2042 -155
626 16
2041 144
625 184
2040 192
624 96
2039 336
623 504
2038 448
622 504
2037 504
621 528
2036 336
620 784
2035 624
619 480
2034 504
618 672
2033 672
617 336
2032 288
616 480
2031 336
615 336
2030 168
614 0
2029 0
280 0
2028 0
613 0
2027 0
612 0
2026 224
611 1600
2025 1552
5351 2172
5352 1519
3559 2809
3558 2689
783 2736
3560 480
837 288
3561 1408
930 1408
3562 1472
281 1808
3563 1920
896 1882
3564 1836
3565 1584
3361 1424
2728 1504
5585 1400
3283 1120
5616 1120
2537 1344
3684 1152
5553 1008
3505 1176
5650 1008
4034 1152
5568 1176
4005 1176
5598 1176
3424 1264
4300 1456
5535 1312
4226 1480
5632 1456
3912 1592
3705 1236
5799 405
4686 580
5884 1048
4532 1077
4531 957
1031 1132
4530 1256
1030 1120
4529 784
543 928
4528 288
950 432
4527 480
985 224
4526 0
1011 0
4525 0
1019 336
4524 336
907 336
4523 336
991 480
4522 480
1029 288
4521 336
994 672
4520 336
921 480
4519 336
944 336
4518 336
791 336
4517 336
892 224
4516 288
832 464
4515 448
900 444
4514 166
5439 2347
214 2288
3556 3019
3557 3234
344 2880
5438 2999
2024 1936
2023 1540
610 1344
2022 1176
2021 1688
2020 1249
73 2395
5435 2608
415 3176
5436 3304
5437 2904
310 2246
5434 2599
3543 3539
3544 3870
3545 3567
3546 661
3554 876
3555 1308
1248 1844
170 2074
1247 2174
169 2544
1246 2692
5433 1866
2019 2306
2018 1586
5432 1470
5431 1540
2017 2774
609 2776
2016 2336
608 2528
2015 2240
574 1296
2014 1456
607 840
2013 816
561 840
2012 840
606 960
2011 816
605 672
2010 784
478 616
2009 336
604 312
2008 336
560 336
2007 672
603 1152
2006 1430
2005 1782
2004 1904
2003 1456
2002 1904
2001 2016
2000 1648
1999 2878
2865 2160
2864 2202
2863 2143
149 2240
1998 2014
1997 2352
1996 1850
1995 1818
1994 1568
2861 1638
2860 2056
2859 1704
2858 2534
1993 2440
1992 2894
1991 2373
1990 2332
2855 3173
2856 3504
2857 3093
1218 2453
168 2658
1245 2904
167 2768
1244 2544
166 2072
1243 1456
165 1176
1242 1344
164 1176
1241 1176
163 1120
1240 1200
162 1344
1239 1456
161 1624
1238 1904
160 1928
1237 1904
159 1736
1236 1540
158 1344
1235 1072
157 3960
1234 3952
2872 2288
156 3868
1233 3728
155 3612
1232 3260
154 2844
1231 2496
2871 2302
2870 2968
2869 3126
2868 2832
2867 2214
2866 2650
1227 2058
150 2616
1228 2550
151 2688
1229 2544
152 2375
1230 3293
153 3247
2813 2152
2812 2352
2811 2164
2810 2508
108 2316
2809 1777
2808 2453
1224 3881
148 3682
1225 3544
1226 3021
2862 2449
147 3636
1223 3392
146 3128
1222 2212
145 2584
1221 2800
144 2464
1220 2688
143 2856
1219 2896
142 2738
5462 587
3808 600
5061 392
1188 368
3886 0
2065 336
1581 480
5450 336
3978 228
3566 794
3618 1226
1179 1136
3409 1428
1661 1804
4014 2032
5398 2368
4583 1904
2501 2096
4643 2357
4731 573
1516 410
1347 -1408
254 -952
1348 -548
3614 212
3615 -192
3616 -278
31 -24
925 314
5929 238
5930 198
3523 -1280
3522 -984
3521 -940
5864 -664
4871 -715
1351 1079
3900 341
307 80
3899 -173
3827 1068
5391 1044
4724 796
3906 1280
4648 1392
4650 1600
1431 2096
4588 2922
778 2948
4587 2710
4589 2552
4649 2320
3901 572
3902 832
255 1008
3903 672
984 928
3904 934
3907 -126
3905 488
924 2360
5869 2742
5870 2922
1096 2496
5688 2264
3617 2068
3305 1772
3333 1744
2546 1696
2231 1584
3589 1408
3363 1536
4857 1312
5853 1408
1107 1508
3717 2292
3400 2420
5857 2474
5887 1108
2270 1400
5933 2304
5872 -362
5871 -870
715 -600
5873 -688
43 -1104
5874 -1416
909 -1688
5875 -2350
3494 -596
3694 -528
4601 -1568
4881 -3272
3182 -3842
4026 -3210
2726 -3346
1126 0
4580 472
5876 -328
3444 896
1117 1312
3858 1456
2253 1888
2385 1832
2370 1630
5934 296
5931 754
36 1148
5932 1538
2271 1108
2269 1312
2268 1568
2264 1600
5858 2176
3401 2138
3718 1970
1108 1866
5854 1696
4858 1680
3364 1502
3590 528
5859 2956
718 2950
5860 2800
44 3446
5890 3930
716 4060
5889 4404
1065 4474
5888 4432
3593 3397
5891 2680
910 2604
5892 2464
1066 2592
5893 2784
1033 2656
5894 2632
5895 2736
919 2472
50 2538
4579 1953
3691 2859
3692 2980
3693 3010
4599 2831
5896 2393
4602 2224
4600 2915
4879 1185
4878 1253
3178 1793
872 2008
3179 2128
873 2520
3180 2543
4882 2281
4880 3514
3183 3280
3181 2656
831 2604
4025 645
4024 1080
4023 1393
2254 1296
2384 1644
2383 1447
2369 1342
730 1598
2368 1792
3719 2892
1109 2968
5855 2968
4856 3037
4859 2947
901 2016
2232 1816
3591 2512
3592 2266
37 2140
3716 1684
3715 2303
3714 2834
3710 2734
3365 2704
4850 1715
38 3102
2265 3108
3594 3518
3402 3592
2235 3964
2234 3652
2233 713
2365 1738
5861 2059
2380 1948
1118 1892
2255 2074
3859 2298
3445 2600
5877 2280
4576 2336
3688 2874
4855 2861
2547 3208
3334 3136
3306 3120
5689 2704
1097 2992
3524 1504
5925 1792
5865 1936
4872 1824
3610 2096
4725 1792
5392 1568
3828 1904
1343 2384
1432 2240
3895 2444
1127 1092
3175 560
4020 -448
3495 -448
4875 0
4596 0
5897 -696
2727 -302
1125 2570
49 2528
1124 2544
1121 2560
46 2288
1120 2240
45 3056
1119 3408
1116 3488
42 3520
1115 3590
1112 3680
39 2872
3488 2576
3489 2423
3490 2024
3491 1760
3492 1702
3493 1594
2723 146
2724 326
830 224
2725 -56
5702 -896
5701 -112
828 480
5700 288
946 456
5699 864
47 1104
5698 2008
911 3288
5697 3298
3443 1962
3442 2624
40 2963
3441 352
5695 1032
5696 1873
3857 1423
3856 1504
3487 1039
1111 2424
1106 2470
1105 2352
1101 2400
1100 2800
33 2856
2550 3202
2549 3192
3482 3328
3486 2814
3307 3368
3304 3450
3303 3120
4064 2640
5691 2974
5694 2882
5693 2925
5692 2998
3301 3646
3439 3975
908 4020
3440 3853
3436 2838
3328 2770
3483 2056
5848 2484
4852 2672
1102 2920
3711 2992
3369 3216
3579 3192
2551 3216
2237 3192
3403 2464
3399 1240
711 1296
3398 1248
2076 832
2075 1231
644 928
2074 312
643 288
2073 239
3395 2093
3396 2232
3397 1904
34 1842
1098 2026
5690 2912
3327 3056
3331 3130
3332 3132
2548 3224
5847 3104
4851 2816
3366 2464
3368 2224
3367 2072
3578 2294
1110 2066
3577 2635
2236 2128
5852 3062
5856 2970
5851 2711
3576 1150
32 1208
3575 1322
3574 2090
3573 2546
3572 2800
779 3040
3571 3704
417 3448
3570 3782
3569 1942
3567 298
3568 1504
101 3574
904 3430
4162 3834
4161 3854
4160 3688
379 3136
4159 2352
113 2352
4158 2384
1001 2408
4157 2432
1000 2656
4156 2848
894 2856
4155 2856
740 2880
4154 2656
848 2880
4153 3272
999 3244
4152 3334
3835 2694
5521 2136
253 1503
3622 1335
3394 2398
2072 1337
3393 1928
3408 2482
3621 2485
3620 2790
3619 2560
1172 3168
3980 3064
5531 3110
5530 3324
377 2321
5529 2280
983 2208
5528 2208
116 2288
5527 2336
5526 2294
1026 2048
5525 1888
5737 2180
742 2352
5736 2334
5524 1882
5523 2405
5522 2446
1667 2530
1666 2526
4255 2264
3536 2016
3838 2016
5670 2240
3875 2384
3874 1984
3869 1888
3062 1560
3061 1510
5730 2600
5731 1792
5732 3156
5733 3558
5734 3410
5735 2872
5788 2448
5787 2544
5786 2698
5785 1766
975 2702
927 2751
4281 2060
4280 2256
4279 2608
2354 2624
4480 2996
728 3056
4481 2845
4482 1842
4483 2288
4484 2427
4486 2253
4487 2352
4488 2984
741 3053
4490 2333
4286 2016
4285 2056
5791 2004
5790 2432
973 2875
5789 3215
422 3416
4282 4198
1017 4364
4283 4332
4284 4134
1018 3760
4485 3214
4489 3106
3287 2950
4053 3734
997 3576
4054 3432
969 2624
4055 2384
114 2400
4056 2896
981 3040
4057 3168
375 3344
4058 3576
988 2701
4060 3080
4059 3511
4061 2731
4062 2126
905 2151
418 2548
5456 1434
5455 2294
5454 2096
5453 3270
5452 3561
1580 2839
1579 2664
1582 3156
5451 3054
2066 3162
3885 2967
3879 2944
1189 2783
5060 2083
5059 2472
3291 1565
4459 2965
5463 2800
5054 2801
3809 2411
4052 2156
2414 2932
2916 1328
5503 1488
4636 1184
5045 1456
5050 1326
1099 2996
3525 3246
5926 2976
5866 2832
4873 2880
3611 2992
4732 2958
4723 2744
1040 2538
4726 2368
1511 2504
1515 2450
349 2696
1514 2790
5393 3014
3826 3344
251 2742
3825 3348
1428 3016
1427 2626
4163 1926
4164 2512
5399 2728
5400 2908
5401 2162
3821 3622
4722 3640
4719 3752
1344 4026
5402 3694
5457 3328
5458 3188
5394 3472
5395 1656
348 1792
4063 1760
252 1246
4016 2126
4015 2160
1662 2008
3410 1904
1178 2096
1177 2256
1171 2256
3979 2256
2067 2016
1574 2096
3880 2240
1190 1952
3810 1920
5055 1732
5464 3348
4460 3958
5792 3256
5793 3020
5465 3728
970 1944
5466 2088
115 2208
5467 1936
982 2192
5468 1904
376 1952
5469 1904
96 1712
5470 3380
906 2498
5471 3330
5472 3504
5473 3402
4165 3460
2494 3188
2496 2712
2497 2744
4644 2540
1424 2452
3896 2170
5459 3818
5403 4122
3822 4344
1345 4564
4720 4618
1512 4504
4869 4230
4727 4659
4018 4481
4017 3965
4729 3976
4730 3784
5396 3956
3612 3740
4874 1454
4065 1898
3526 1800
5927 2056
5867 2232
4870 2192
4867 1922
3623 1609
1665 1936
4254 1888
3535 1008
3837 1456
5669 1840
3878 2048
4232 1856
4278 2304
2357 2448
3496 2200
3597 1996
1835 2436
539 2456
1834 2352
538 2136
1833 2432
537 2184
1832 2096
536 1992
1831 1880
535 1904
1830 1904
534 1904
1829 2072
533 2072
1828 1882
532 1760
1827 1904
531 1736
1826 1904
530 2012
1825 2030
529 1988
1824 1970
1823 1932
528 2352
1822 2016
527 1904
1821 1760
526 1672
1820 1648
525 1568
1819 2240
524 2294
2840 1344
2839 1338
2838 1034
2837 1008
2836 776
2835 1918
2834 1962
1813 1586
519 1760
1814 1982
520 1760
1815 1632
521 1464
1816 1224
522 1120
1817 1072
523 952
1818 856
4132 2013
4133 2264
4134 2264
4135 1940
4136 2918
4219 2688
4223 2460
4224 2414
4225 2370
5635 2500
5636 2530
5637 2188
5638 1750
5639 2210
5640 1904
5641 2548
5642 3188
3818 3114
3817 3214
3816 3140
3815 2778
3814 2224
5905 2698
5904 2800
3911 2160
4304 2084
4303 2094
3427 1331
3423 1134
2344 2924
2345 2352
2346 1867
2460 2060
2459 2016
2458 1004
5643 1428
4478 1393
5644 1503
5645 1101
4479 2393
2353 1514
5784 2650
5783 3000
2465 3441
2466 3352
3469 3535
5728 2626
5729 1888
3060 2848
3059 2440
856 2688
3058 2928
855 3008
3057 3094
759 2216
3056 2685
3055 2224
5139 1827
5138 2094
5137 2090
5883 1903
2462 3312
2463 3359
2464 2029
2352 2782
725 3008
2351 3304
724 3540
2350 3606
2349 3414
2348 1971
2347 2110
2461 1917
1857 3173
541 3248
1858 3290
1859 2599
1860 2831
3054 3037
854 3578
3053 3750
3052 3650
3049 3548
3048 929
3047 978
4131 2563
4130 2464
4129 2248
4128 2176
4127 2352
4126 2320
3663 2538
3664 3248
2336 3416
2450 2356
1849 1756
4509 2464
2816 2608
2513 1248
2512 840
4508 802
1848 1634
2449 1902
2335 1902
2599 2942
2598 2942
4125 1866
5118 2280
5117 2286
215 2214
4124 1946
4123 2224
311 2016
4122 1648
3415 2358
3416 2904
3417 2376
3418 2316
3419 2464
3420 2496
3421 2216
3422 2878
2343 3392
2342 3248
2341 2872
2457 2312
2456 2822
2455 3280
2454 3430
2453 2564
2340 2498
2339 1632
2338 2016
2337 1202
2451 2691
2452 2261
1850 2560
1851 1912
1852 2184
1853 2296
1854 2248
1855 2304
1856 1774
3046 2374
3045 2432
3044 2096
3043 2056
3042 2350
4511 2464
4510 2058
2817 1834
2818 2440
2941 2554
5588 2372
3038 2088
2819 2618
5116 2648
2334 2930
2333 3594
2444 3188
2447 3238
2448 1228
1847 2204
1846 2080
1845 2992
1844 2568
3275 2560
3274 1934
3086 1947
76 1728
3087 1632
3088 2504
4507 2136
5237 2628
4501 2110
2880 2264
1443 2384
5234 2798
5229 2376
2906 2352
2905 2784
2900 2728
5821 2560
2778 1792
2779 1372
1839 1436
1149 1234
2983 2096
1372 2188
1753 1988
1568 1900
3271 1700
4957 1490
3932 1972
2559 2016
3529 1840
2435 1744
3080 1472
2886 888
2517 792
3924 1288
4847 1504
5841 2220
3429 1765
2150 1748
4360 1506
3134 1258
2653 992
3146 2152
3119 2596
1797 2511
3927 1375
785 1402
3928 1520
757 1792
3929 2348
3931 2340
3533 2161
3532 2382
3528 2288
2434 2086
3079 2284
2885 2406
2516 2284
5845 2518
5844 1941
2883 2314
3118 2800
3145 2800
3144 1803
3085 2138
3084 2944
3083 2986
2884 2683
784 2748
756 2518
2766 2320
2765 2549
2764 2086
2763 1952
2762 1794
2761 2454
4843 2745
4842 2315
2322 1920
471 3600
2321 3363
5105 2850
5104 3622
5103 2920
5102 2708
5101 2800
5100 2440
5099 2464
5098 2800
5097 1810
5096 2822
5095 3468
5094 3554
5093 3098
2188 2367
2187 2818
2186 3226
654 3060
5092 2140
5091 2094
2185 3400
697 3424
2184 1864
696 1904
2183 1760
2182 2016
2181 2016
695 1904
2180 1743
694 3912
2179 4026
693 3992
2178 3978
2177 3376
5085 2616
5084 3102
5083 2252
5082 2800
5081 2628
5080 2444
5079 2732
5078 2391
4085 1618
4086 2544
4087 2352
4088 1974
4335 896
4334 1456
4333 1037
4332 2833
4331 3294
4330 2833
4084 2412
4083 2945
4082 2805
5077 2968
5076 3242
5075 3016
5074 2489
4081 2713
4080 2561
4329 2847
4328 3326
4327 3200
4079 1936
4078 2304
4077 2280
4076 1816
4324 1217
4325 1584
4326 1298
4323 4297
4322 4648
4321 4684
4320 4414
4075 3379
681 3413
4319 1418
4318 1856
4317 2160
669 2096
4316 1904
1021 2016
4315 2240
1020 2432
4314 2208
794 2208
4313 1904
555 1760
4312 1904
4311 1568
4310 928
4309 523
1869 2869
1870 2800
551 2688
1871 2840
552 3040
1872 3286
1875 3328
4571 2714
4572 3066
3161 3016
4471 2896
3102 2752
2541 2218
2542 2958
5296 2776
5158 3072
2125 2760
3153 3602
3152 2887
3755 -971
174 -568
3756 434
1251 1262
5285 2400
5286 2410
5287 2246
361 1826
3758 1532
963 1648
3757 1710
962 1827
5288 2134
5289 2400
5290 2561
3759 2168
3760 2248
3761 1741
5291 1528
5292 1330
4243 1774
4244 2096
4245 1952
670 1728
4246 1399
4074 2740
4073 2888
134 2944
4072 2980
4071 2912
998 2708
4070 2266
4247 3636
4248 3516
2155 2437
1926 2614
1927 2998
582 2272
1928 2544
583 2944
1929 2960
584 3064
1930 2870
1933 2714
4201 2896
2432 1822
1074 2104
1075 2224
11 2312
1076 2544
12 2832
1077 2568
13 2688
1078 2496
14 2288
1079 1888
15 1756
1080 3712
16 4144
1081 4344
17 4384
1082 4379
18 4249
1083 4020
4816 2855
4815 2389
4814 2975
4813 3109
4812 2909
4811 2487
4809 2129
4808 2800
4807 2776
4806 2440
2159 2400
4810 3444
2169 4348
2168 4769
5073 3443
2167 4971
2166 4866
2165 4196
692 1562
2164 1820
2163 2272
2144 2200
677 2280
2143 2192
1209 3266
1206 3356
1205 2945
1202 2746
69 2906
4498 2901
3154 2617
2139 2695
5072 2230
10 2552
5071 2712
5070 2742
5069 2244
5068 2496
5067 2496
5066 2176
5065 1809
2170 1172
2171 1888
2172 2544
2173 2208
2174 2352
2175 2064
2176 1580
4820 2180
4821 1904
4822 2352
4823 2800
4824 2544
4825 2704
4826 2800
4827 2800
4828 2232
4829 2688
4830 2800
4831 2480
4832 1852
4833 3222
4834 2843
2189 3336
2190 4134
2191 4120
3773 3864
3774 3381
2135 1727
2136 2160
4565 2100
4566 2688
2282 2712
2283 2848
2318 2645
4839 1253
2757 1716
2756 1462
2755 2126
4838 2499
4837 3046
4836 2132
4835 2708
709 2968
2754 2077
2753 3110
2752 3118
2751 2563
2319 1634
2320 1683
4841 2982
4840 3036
2758 2062
2759 2119
2760 2588
3262 3768
3261 3986
3893 3898
3892 3484
3891 3114
3170 3036
3171 2823
1890 2303
1887 1544
472 1624
1886 1487
2312 1557
2311 2008
2310 2752
2309 3046
2308 3026
2306 2704
2300 2784
2628 2672
2133 2496
2272 2496
1877 2226
2276 2266
2275 2806
673 2328
2274 2576
3232 2848
2769 2856
5241 3054
964 2936
5240 2672
5243 2800
3770 2968
2127 2368
2316 1899
672 2496
2128 2404
3168 2859
3169 2239
2131 2784
3167 2792
2251 2240
2315 2460
2261 2608
2260 2600
2258 3120
1741 3216
2280 3160
3245 2728
2279 2816
4563 2360
2299 2240
2627 2016
2132 2096
3235 2080
3234 2079
2222 2218
2221 2664
2085 2400
2084 2432
3669 2464
2095 2514
655 2247
2748 1557
2749 2288
2750 2304
1925 2882
2121 3089
1141 1966
63 2312
1140 2458
62 2450
1139 2382
61 2197
1138 2050
60 1847
1137 1669
2120 2380
2119 2752
665 2316
2118 1731
5125 2972
5124 2624
4242 2480
4241 3037
4240 3207
4239 2992
4238 2768
3983 2050
5281 2822
4962 2868
5328 2704
2089 2432
3853 2744
5486 2968
571 3238
1900 1402
1717 2823
453 2648
1716 2207
4982 1416
4981 1840
4979 2000
4978 2304
427 2376
4977 1876
4976 3636
5303 4710
5302 4496
5148 4677
5149 4578
4592 3696
5210 3104
5147 4721
4591 1161
5419 1736
5418 2260
5143 1489
5208 2352
5209 2608
1058 2940
5211 2384
3094 3566
861 3822
3095 3552
862 3308
3096 3106
5379 3382
5348 3520
859 3478
5347 2116
1059 1848
5346 1624
1046 1904
5345 2112
5448 2076
5144 2098
1522 2678
1521 2536
352 1886
1520 3193
4197 3185
4196 4111
4195 3924
4194 3583
4193 2134
1519 2614
3209 3230
3208 2956
3207 2460
3206 2552
4187 2208
4188 2860
4189 3232
4190 3370
4191 3406
4192 2794
4 3268
3346 2974
3345 3132
3344 380
3343 904
383 1456
3342 1440
3341 1104
3340 1392
53 1584
3339 1792
357 1920
3338 2048
3337 1800
3336 1504
4179 108
125 516
4180 668
4181 1222
4182 792
4183 624
4184 888
4185 1270
4186 630
3449 -598
3448 -422
3125 -878
358 -888
3124 -1072
844 -774
3123 -1050
2911 -498
2910 -330
1679 -174
1677 518
432 872
1676 330
2949 550
2948 812
2947 704
431 380
1680 -544
1681 3320
123 3520
1682 3482
1199 1986
124 2224
1200 2006
1683 3506
433 3496
1684 3400
434 3096
1685 248
1686 576
1687 1008
435 928
1688 1072
436 1008
1689 698
1690 1482
437 1640
1691 1776
438 1572
1692 1508
439 1904
1693 2184
1694 2438
440 2480
1695 2144
1696 1488
3347 1364
3348 1378
3349 2048
5217 2112
5218 2158
284 2240
5219 2150
5220 2012
5266 1690
1698 1558
1697 1586
257 1746
1699 1790
351 2180
5444 1578
5443 1862
5442 1824
1394 1584
1393 1360
1392 888
283 736
1391 1120
2104 672
1070 816
3205 840
3110 1008
5258 1008
5252 952
2372 1120
1589 1008
2421 1312
5245 1120
3447 1120
1129 1456
1525 1376
5272 1360
5271 1224
5270 1032
4178 1120
1198 1248
4883 808
4885 336
122 848
4886 1056
1008 992
4887 1088
4888 984
356 736
4889 592
52 504
4890 336
913 480
4891 672
747 672
4892 672
382 672
4893 672
1043 840
4894 816
1044 624
4895 864
865 840
4896 784
3 1008
4897 1120
282 1184
4898 1392
4899 1440
4900 1064
4901 474
4902 298
4903 224
4904 16
4906 -1190
4907 86
1045 0
4908 0
4909 189
5207 1432
5447 1656
5446 1502
5445 1149
5417 2770
5416 3216
5267 2968
1700 3124
441 3070
1701 2920
442 2800
1702 2768
443 2632
1703 2520
444 2445
1704 2604
445 2989
1705 3112
446 3100
1706 3152
447 2974
1707 2684
448 2518
1708 1988
449 2016
1709 2016
450 1892
1710 1772
1720 360
1711 1451
2555 2385
5480 2748
5481 2676
5482 2808
5483 3088
548 2800
5484 2352
1055 2624
5485 2758
452 2827
1715 2824
451 2544
1714 2432
1713 2080
3098 2109
3097 2906
863 2794
5380 2592
5410 2900
5411 3104
5412 3262
5413 3096
1671 2230
5312 1671
5311 2200
5310 2152
5309 1981
4653 2231
4654 2264
4655 2176
4656 2613
428 2096
5921 2368
5922 864
5490 780
4983 488
1965 16
5430 568
5428 44
1051 306
5427 -646
5426 -434
5425 -862
1964 238
599 680
1963 422
1962 1728
5920 2000
5919 2560
5918 2982
1050 2656
5917 2592
1056 1328
5916 1416
860 1544
5915 1456
1060 1456
5914 1330
1047 1176
5913 1008
1049 1120
5912 1568
354 1568
5911 1840
1009 2032
5909 1914
5910 2390
5221 420
1355 -915
258 -592
1356 -725
1357 1568
1396 2160
3768 2126
3767 1420
881 1484
4275 163
5279 708
1061 672
5278 960
259 1160
5277 1494
5276 1638
3115 1504
660 1696
3114 1672
5 1360
3113 1168
3112 904
5255 3268
5254 2798
750 2603
2425 2825
5260 2222
1063 2132
5261 2144
5262 1650
5263 1205
1068 1241
1132 -1264
55 -1120
1131 -1240
1678 -3278
2950 -3282
4884 -3478
1201 -1518
2912 -2
5273 160
1527 720
54 576
1528 170
2423 2802
749 2664
2424 2498
5247 2314
748 2544
5248 2630
5249 2686
2374 1906
2375 1498
2376 1964
2377 1768
2378 1251
1595 990
387 968
1594 1076
386 1120
1593 1222
385 1192
1592 1010
384 760
1591 652
1526 -920
3126 0
1130 0
5246 0
2422 0
3450 0
1590 168
2373 840
5253 560
5259 144
3111 288
1071 1312
2105 1344
3766 1984
5275 2008
3350 1986
3210 1444
1354 1604
1395 477
4652 3122
4972 3208
5304 3026
5406 2698
5381 2634
5150 3054
3091 1792
4593 1728
5212 1792
5388 1754
5420 1936
4910 2240
5343 2288
4970 1982
4969 2138
353 1900
4968 1652
5299 2405
5298 2536
4967 2757
454 2854
1718 2912
455 2656
1719 2450
1721 1938
3984 1648
5282 1648
4963 1840
5329 1952
2090 2016
3850 1562
3847 2134
1901 1712
5314 2464
5313 2944
549 3280
4657 2512
1036 1904
4658 1480
572 720
4659 1072
978 1272
4660 1333
456 2933
362 2774
4661 2778
4662 2024
4663 1832
4664 1458
4665 2386
4666 2072
4667 2438
4668 3238
3990 2049
58 2320
3991 3020
989 3368
3992 3484
3993 3471
581 2732
4215 2838
128 3336
4216 3064
4217 2720
4250 2512
2141 2256
2157 2080
2161 1710
4174 3048
4175 3014
4173 3709
4561 3572
3997 3379
2427 2972
2429 2698
4606 3498
4205 3545
4607 3852
1034 3652
4608 1512
4609 1776
4610 1773
4611 1904
4612 2544
4613 2583
3985 2403
3986 2744
3987 3654
960 3344
3988 3406
955 3256
3989 3086
663 2920
4210 842
4211 1406
4212 2602
4213 3120
4214 2932
5160 670
5161 616
5162 696
5163 1568
676 2160
5164 2464
691 2624
5165 2720
990 2720
5166 2920
753 2319
5167 2721
1006 2627
5168 3046
5169 3276
886 2740
289 2624
5170 2935
4693 1010
4694 1368
5171 1728
592 1989
5172 2260
178 1968
5173 2432
871 2016
5174 2016
5175 1568
316 2016
5176 1972
24 1632
5177 2223
104 2506
5178 1888
887 1928
5179 1692
833 1808
5180 1824
933 1794
5181 1808
657 1756
5182 1583
4701 1143
4702 1568
4703 1736
4704 1580
4705 1904
4706 1784
646 3622
5183 3724
782 3634
5184 3720
707 3037
4707 3182
4708 3259
4695 2548
4696 2100
4697 2008
4698 2872
4699 3342
4700 2354
1750 1118
2224 1446
3253 1910
1752 1730
3255 1677
710 1620
3254 1461
3257 1364
1451 1775
3587 2148
1896 2240
1090 1624
2209 1344
2194 1120
3029 1008
3519 762
3269 976
2932 878
2685 960
1183 826
2361 840
3226 840
4802 672
4012 624
3476 482
2744 504
3627 672
2098 1288
3672 2520
2081 3072
2506 3186
2390 2888
2389 2128
5185 2659
5186 2581
5187 2416
965 2530
4626 1082
4625 1376
1035 1312
4624 1408
4623 1484
4622 2016
4621 2092
4620 2120
4619 2362
4618 2016
4617 1904
4616 1227
4615 2187
4614 2133
2289 1368
2290 1752
2291 1664
2292 1751
2293 1674
2294 2144
2295 2608
2296 2384
4631 2272
3889 2144
3655 2336
2775 2048
4861 1568
1884 1544
3259 3168
3173 3472
1738 3574
2655 2836
2399 3280
474 2384
2398 2598
4717 2238
2654 2130
3135 2824
4361 2768
2151 2832
3430 2560
3147 2464
3120 2320
1798 2096
5842 1736
4848 2128
3925 2416
2518 2672
2887 2880
3081 3056
2436 3344
3530 3264
3933 2416
4958 2136
3272 1968
1569 2096
1754 1840
1373 1648
1434 1584
1151 1608
1841 1504
2980 1400
5823 3632
2902 3792
5042 4016
3551 4208
2891 4136
5231 4288
2783 3504
2671 3380
2873 4319
2876 3305
2877 3059
4503 1674
1304 1904
5120 1984
3070 2102
3947 1786
3948 1680
347 1874
3949 1310
941 1456
3950 1240
3296 1672
895 3216
3951 3270
891 2072
3952 2192
840 1904
3953 961
790 1012
3954 4019
801 4368
3955 4492
923 4560
3956 4534
3957 4380
3958 3778
3510 3180
3511 2308
3512 2852
3513 2804
2576 2712
4138 2940
4221 3072
4306 3064
3909 2904
5596 2352
5902 2376
3783 2432
4681 2736
3639 2816
3812 2744
5630 2736
5566 2544
5881 2520
5134 2016
3201 1844
3385 1764
5664 1928
5582 1952
4540 2176
2470 2032
3473 2016
3320 1792
5613 1570
5550 1368
4293 1273
3967 2294
898 2464
3966 2464
917 2208
3965 2016
761 1992
3964 2180
3963 1904
3962 1456
3961 1568
3960 1568
3959 580
5574 2812
806 2745
5573 2532
2740 2532
4001 2376
4038 1933
2572 2762
2571 3266
789 2352
2570 2464
800 2912
2569 2926
799 3160
2568 2726
798 2368
2567 1904
797 1120
2566 1008
5202 938
2676 1012
3675 1213
3509 2143
5655 2202
995 2232
5656 1987
5654 1626
4762 2468
2842 2368
3695 2225
2532 2062
3039 1840
3022 1904
3021 1398
3020 3258
3412 3776
3379 4056
3355 4328
3019 4406
3300 3248
3278 2184
3866 2264
2820 2408
2942 2560
5589 2872
5590 3151
788 3138
850 1882
3680 1792
890 1712
3681 1792
839 1568
3682 2188
1448 813
315 1256
1449 2976
1450 2736
3586 2960
1895 3168
2227 3208
2226 2786
1893 3470
567 3328
1894 3086
1089 3606
2208 3504
2193 3504
3028 3296
3518 1520
3268 1712
2931 1904
2684 1648
1182 1792
2360 1568
3225 1204
4801 936
4011 792
3475 816
2743 672
3626 1008
2097 1288
3671 1306
2080 1344
2505 1456
2388 1288
2288 1312
2219 2150
2240 1786
2242 1700
712 1728
2243 1520
713 1376
2244 1104
557 1210
2245 2538
714 2744
2246 2672
2247 2456
2248 1698
2252 2825
3887 2921
3653 2712
2114 2298
4860 2675
1883 2798
1737 2812
3172 3052
3258 3230
2111 2784
661 2744
2110 2562
2109 2374
2108 1694
4627 2262
4628 2082
4629 1622
4630 1240
3888 1088
3654 1038
5191 2576
5190 2800
5189 2352
5188 1218
4712 2786
4713 2328
4714 1852
2772 1956
2771 1487
2394 2636
2395 2352
2396 1956
731 3164
2397 2590
2774 3902
2773 3232
4715 2818
4716 938
473 1744
5192 1704
685 168
5193 0
515 0
5194 0
1057 336
5195 144
786 952
5196 1232
758 1432
2560 690
2561 680
5197 1574
5198 2306
272 2448
2562 2130
78 2350
2563 1587
795 1928
2564 2072
796 1816
2565 1087
5199 1588
5200 1368
5201 2156
216 1782
2675 1934
2670 2422
2674 2514
2782 2104
5230 2224
2890 1968
3550 1992
5041 1952
2901 1888
5822 1840
2979 2048
1840 1872
1150 1616
1433 1090
1437 2120
77 2220
1438 2422
308 1904
1439 984
309 648
1440 538
1444 444
2881 408
4502 151
4709 1617
4710 1816
4711 1934
2770 2197
2393 2968
2392 2880
2391 2728
2896 3215
2895 4396
2894 4502
2889 4395
3549 4210
5040 3971
2984 3525
2986 3761
2780 3236
2781 2328
2899 1936
1303 2564
5119 2592
3069 2488
3946 2376
1489 2224
3314 2048
2621 1848
2594 1712
2719 1440
2523 1660
2508 1572
1919 3600
4146 3840
2679 4230
3376 3178
3659 3888
3679 2874
1531 2819
3216 2680
1867 2752
3745 2362
5126 2798
4209 2828
3731 2480
2115 2768
3762 2384
4573 2576
3162 2864
4472 2672
3103 2672
1134 2736
2543 2352
5159 1456
1923 1120
3155 1312
4499 1392
1203 1264
4249 2368
2140 2360
2156 2478
2160 3037
4560 2992
2433 2040
4204 2944
4605 2984
4692 2464
3221 1824
1401 2400
1586 2540
3942 1580
1614 1604
3240 1738
3239 1554
591 1704
3241 1816
3139 1852
2924 1712
2925 1768
2926 2016
2927 2080
23 2352
2928 2352
2929 2552
2930 2648
2683 2176
1181 2448
2359 2400
3224 2352
4008 2464
4009 2552
4010 2600
3478 2156
3479 2200
3625 2664
3481 1894
3629 2714
3631 2552
2096 2404
3670 2390
2079 2580
2503 3028
2504 2640
2387 2632
2287 2482
2218 2263
2207 2342
5238 2520
3771 2288
2205 1904
704 1732
2204 1504
703 1584
2203 1480
645 1498
2202 1624
656 1904
2201 1904
702 2048
2200 2132
2199 1880
701 1816
2198 1652
103 1568
2197 1568
700 1376
2196 1400
3585 2282
3584 2440
1748 2354
1749 2510
2230 2366
3252 2524
1447 2304
3140 2128
1255 2040
3242 2504
1943 1898
4678 1314
4677 1848
288 1744
4676 1456
885 1120
4675 672
1037 1120
4674 1312
755 1568
4673 1840
1005 1584
4672 1696
1032 1504
4671 1120
4670 2212
690 2030
3996 2146
3995 2202
3994 1482
675 2166
4669 1639
5591 1259
5592 1455
5593 1392
5559 2869
5558 3422
5557 3512
3683 2998
3698 3015
3699 3598
3700 3818
922 3712
3701 3814
948 3608
3702 3422
805 1460
3703 1634
5560 2568
5595 2566
5594 3478
5602 2558
5657 1469
5658 2373
5575 2098
967 2192
5576 3123
5577 3349
5578 2348
972 3393
938 3419
5659 2385
5660 2521
5661 1760
5662 2014
5663 1578
880 2681
5603 1473
5604 2016
5605 2124
5579 2635
5581 2634
5580 2886
4539 3080
2469 2922
3472 2482
3319 2312
5612 1927
5606 2162
5607 2591
5608 2655
760 2544
5609 2456
916 2544
5610 2688
897 2736
5611 2696
5549 2292
4292 2140
4558 1374
4559 1513
4172 1696
4202 2302
754 2152
4203 2146
3220 1874
1400 2228
3941 2688
1940 2464
1941 2702
1942 2674
1254 2352
1257 2436
1258 2632
1259 2528
1260 2432
1261 2918
1088 2528
2211 2242
2212 1810
102 2048
2213 1920
2214 3024
2215 3354
2217 3840
2742 3986
2094 3664
2747 3688
2746 4190
3230 4294
3229 3760
3228 1854
3223 1758
1186 1816
1185 2088
1180 2048
2682 1920
2681 1906
3267 2554
3517 2384
3027 2536
3026 2416
1087 2486
22 2576
1086 2608
21 2208
1085 2096
20 1952
1084 1880
19 1824
4817 2350
4818 2736
4819 2701
3286 2038
5619 2304
2841 2848
4761 2960
3687 2688
5556 2736
3508 2072
5653 2268
4037 2376
4000 2328
2739 2272
5572 2152
2575 2120
4137 2096
4220 2288
5601 2288
3865 2488
3864 2688
3863 2320
3411 2240
3375 1984
3377 2836
3378 2490
3354 2702
3018 2704
3299 2048
3277 1840
3281 2160
838 2352
3282 3016
2531 3215
5620 3324
5621 2237
945 1520
5622 2160
5623 1872
5624 1230
5625 1866
5626 1400
951 1288
5627 1904
5628 2128
5629 2352
4689 2480
4684 3028
4305 2288
3908 2484
3708 2464
5900 2376
3781 2352
3638 1904
3811 1624
5803 1814
5802 1722
5804 1204
5805 2160
5806 2570
5807 2720
5808 2456
5809 1904
5810 1314
5811 2168
5812 2544
5813 2364
976 2896
928 2902
5712 3064
5711 3202
5710 3112
5709 2138
5708 3080
4291 1872
5548 2016
3317 1568
3470 1288
2467 2072
4538 2992
3384 2416
3200 2940
5133 3104
5880 3456
4685 2726
971 2928
937 2928
4680 3068
4683 2897
3782 3476
5901 3584
3709 3808
3704 4202
949 3832
5561 2832
966 1792
5562 1712
5563 1264
5564 1084
5565 839
3471 1449
3318 806
2468 2112
2472 3020
764 3220
2473 3244
765 1960
2474 2056
766 2096
2475 1456
767 672
2476 784
768 1120
2477 1120
769 1120
2478 1264
770 1264
2479 2240
771 2176
2480 2184
424 2144
2481 1340
772 948
2482 382
3832 1042
3831 782
5715 2803
5714 3154
5713 2954
423 3428
1012 3444
5814 3244
5815 3606
5816 3384
3836 1415
5046 2352
4637 2464
5504 2496
2917 2352
4287 2080
2415 2224
4491 2144
3288 2288
5738 2432
5794 2352
4461 2208
3802 2292
3806 2254
3807 1994
2068 1443
2069 1596
97 2640
2070 2896
642 2960
2071 3098
1660 2773
974 2703
5716 2880
1052 2576
5717 2048
743 1680
5718 1456
1027 1952
5719 1904
968 2080
5721 1594
5720 2230
1191 2208
3881 2388
1575 2788
3976 3070
3972 2618
3977 3206
3981 2986
1173 3184
3404 3120
1655 3086
1659 2503
5474 1928
4166 1988
2495 1456
2493 2288
777 2388
2492 2900
416 2960
5515 2282
5514 2678
5513 2612
5512 2595
5511 2904
378 2626
5510 2954
5509 2794
5508 2338
117 2310
5679 1398
5680 1974
5681 2750
5682 3022
5683 2758
5684 2194
4265 18
4264 336
4263 784
4262 928
4261 1454
4260 1134
4259 1970
1015 2256
4258 2432
1014 2240
4257 1904
4256 1688
425 1865
98 2085
2491 2122
776 2364
2490 2462
2489 2734
2488 2608
2487 2128
775 1984
2486 2048
2485 2184
774 2352
2484 2558
773 2444
2483 2290
5507 2360
5506 2760
5505 3250
744 3866
5678 3176
5677 1544
5676 2352
5675 2815
1013 2715
5674 2672
929 2528
5673 2384
977 2096
5672 1904
5671 1938
4233 2494
3870 2352
3063 2368
3598 2272
3497 2208
5646 2240
3918 1677
3919 2287
857 2362
3920 2352
979 2150
3921 2032
4234 1032
3871 1142
3064 1370
3599 1272
3498 1225
5647 1141
858 2123
3968 2384
980 2504
3969 2520
3537 2478
3839 2888
3922 2660
1668 1809
3829 1652
5817 1344
5047 0
4638 0
2918 0
4288 0
2416 0
4492 0
3289 0
5739 0
5795 0
4462 0
3803 0
5056 0
5722 0
1192 0
3882 0
1576 336
3973 480
5685 624
5532 432
4266 0
1174 0
3405 336
1656 768
3390 672
5516 1392
5475 1536
4167 1328
2498 1904
4584 1928
4645 1444
1425 1264
3897 1032
5460 752
5404 600
3823 528
1346 -374
3595 -3120
2266 -3256
2366 -3392
5862 -3520
2381 -3688
1113 -3888
3854 -4084
2256 -4480
5878 -7296
4577 -7504
1122 -7752
3689 -8528
2721 -8512
3176 -9526
5703 -11753
5898 -10784
4597 -10600
4876 -10356
4021 -10111
2238 -2
2077 2
2552 320
3580 256
3370 192
3712 128
1103 -144
4853 48
5849 -144
3484 16
3437 -96
3329 -112
3302 -1664
4066 -1216
3527 -1024
5928 -832
5868 -640
3624 -448
3613 -2000
5397 -1824
4868 -1552
1513 -1696
4728 -1664
4019 -1440
4721 -1600
1341 1470
1350 434
250 1344
1340 1008
249 336
1339 210
248 312
1338 336
99 420
1337 336
247 312
1336 336
118 228
1335 252
246 336
1334 336
245 312
1333 336
244 504
1332 336
243 312
1331 504
242 672
1330 1120
241 1288
1329 1456
240 1322
1328 1456
239 1456
1327 1904
238 2464
1326 2952
237 3092
1325 3169
4048 1107
235 1228
4047 2702
4046 2794
4045 2992
4044 2432
4043 1380
4042 1592
4041 2446
3460 2306
3461 2312
3462 2224
3463 1712
3464 1183
918 3115
3465 3216
762 2826
3387 2524
3388 2405
3203 2540
3197 2632
879 2648
3196 2528
878 1680
3195 1232
877 1288
3194 1456
876 1120
3193 1120
875 994
3192 798
3191 1696
3190 1285
3189 1491
3188 1581
3187 2276
874 2802
3186 3136
2716 2031
2525 3329
2510 3225
1921 3082
3184 2804
2596 945
2623 956
2713 1839
2668 3413
4140 3558
2715 3648
4142 2992
3308 4200
5121 4206
4505 3528
2649 1344
2672 1264
2784 1072
2874 880
5232 432
2892 624
3552 480
5043 336
2903 0
2981 1858
1842 1848
1152 2622
1435 2692
1572 2504
1374 1952
1755 1904
3273 1008
4959 784
3934 0
3531 0
2437 0
3082 0
2888 0
2519 0
3926 0
4849 0
5843 0
1799 0
3121 0
3148 0
3431 0
2152 0
4362 0
3136 0
4718 0
2400 0
1739 0
3174 0
3260 0
1885 0
4862 0
2776 0
3656 0
3890 0
4632 0
2297 0
2126 0
2317 0
2259 0
1742 0
2281 0
2107 0
3246 0
4564 336
2307 144
2301 144
2134 592
2273 672
1878 672
3233 984
3772 1712
5239 3208
2241 3432
2220 3622
2507 3006
2082 -36
3673 8
2099 112
3628 8
2745 0
3477 -96
4013 -136
4803 -254
3227 2992
2362 2736
1184 2480
2686 2623
5372 880
5373 672
5374 584
5375 620
647 984
5376 818
5377 -446
2083 309
3674 241
5367 -327
5368 848
5369 1424
658 1078
5370 1518
5371 1252
5366 -152
5365 372
5364 1114
107 -1352
2688 -1528
2687 -2094
2689 -960
821 0
2690 864
822 736
2691 912
823 864
2692 784
659 928
2693 240
648 -68
2694 1373
708 1490
5357 768
5358 802
2695 -112
824 -192
2696 0
558 0
2697 0
722 0
2698 0
476 0
2699 0
671 0
2700 0
721 0
2701 0
825 0
2702 0
475 0
2703 0
732 0
2704 0
826 0
2705 0
686 0
2706 0
516 336
2707 144
827 144
2708 312
787 984
2709 1366
70 3761
2710 3580
1144 2610
1145 2806
71 2728
1146 2752
72 2608
1147 2472
1170 1712
1153 1456
80 672
1154 840
81 900
1155 960
82 1176
1156 1428
83 1624
1157 2184
84 2968
1158 2901
85 2676
1159 2348
86 1984
1160 1820
87 1596
1161 1344
88 1260
1162 1264
89 1512
1163 2352
90 2352
1164 2452
91 1864
1165 2631
2711 1571
2712 1508
1756 1488
1375 1488
1573 1488
1436 1504
1843 2056
2982 1920
2904 1568
5044 1320
3553 1296
2893 1152
5233 1044
2875 960
2785 768
2673 708
2650 648
4506 672
5122 168
3309 0
2669 0
4141 0
2714 0
2624 0
2597 0
2526 0
2511 0
1922 0
3185 168
5205 336
3662 480
3678 372
4028 616
3453 612
3414 672
3381 816
3357 960
3295 816
3280 952
3868 960
2822 816
2944 756
3024 784
3041 808
3078 912
2534 1104
3697 1184
2844 1424
4764 1430
5359 1050
5360 3456
803 3408
5350 1802
5361 3550
1064 3536
5362 3526
5363 2906
4002 2208
2741 2464
3514 2736
2577 3000
4139 3104
4222 3128
5353 2603
5354 3265
936 3218
5355 2910
5356 2048
4307 1816
3910 1672
5840 1568
3776 2048
3777 2309
92 2310
1166 2544
93 2268
1167 2100
94 2520
1168 2816
95 3276
1169 3387
5136 2348
5666 2749
5584 2918
4542 3032
4543 3597
4544 3736
902 3718
4545 3580
3389 2400
3632 1540
3633 1842
3634 2938
3635 2828
3641 2766
3778 3202
3785 3275
3786 3486
3787 2605
3642 807
939 884
3643 1248
3644 1810
3645 2492
903 3225
763 2939
3788 2049
3789 2886
3790 2556
3791 1540
3792 1560
3793 1206
3794 2290
3795 3078
3796 3206
940 3046
3797 2928
3798 2270
426 2570
3799 2775
3651 2141
3650 2164
3649 1334
3648 2416
3647 2216
3646 1698
236 3162
1403 2409
1404 3222
290 3120
1405 3026
291 2888
1406 2744
292 2301
1407 2552
293 2464
1408 2698
294 3005
4551 2498
4550 2726
4549 2362
4548 1720
4547 1318
4546 759
1934 1458
1935 1288
1936 1568
1937 2136
4552 1840
4553 2032
4554 2224
297 3512
1412 3670
298 3644
1413 3648
299 3440
1414 3400
300 692
1415 928
301 984
1416 960
302 1008
1417 984
119 1008
1418 904
303 880
1419 984
100 1072
1420 970
304 1008
1421 1136
305 1960
1422 2592
306 2680
1423 2694
1430 1546
1409 2045
295 2344
1410 2246
296 2276
1411 1964
5819 1615
3800 2059
3801 1668
5049 1872
4555 1416
4640 1232
3129 1254
3128 810
745 3200
3130 3837
4464 3337
3131 3557
4465 3540
4467 3406
4466 3937
3805 3912
5058 952
5724 936
1194 1120
3884 952
1578 1008
3975 864
5687 952
5534 816
4268 960
1176 882
3407 1008
1658 952
3392 976
5518 1200
5477 1320
4169 1464
2500 1504
4586 1760
4647 1800
1429 1474
3330 -3132
3438 -3328
3485 -3488
5850 -3712
4854 -3648
1104 -3904
3713 -3840
3371 -3584
3581 -3776
2553 -3968
2078 -3808
2239 -3856
3596 -4032
2267 -3824
2367 -4096
5863 -4016
2382 -4304
1114 -4304
3855 -4304
2257 -4896
5879 -5184
4578 -5024
1123 -4976
3690 -4544
2722 -4032
3177 -4416
4022 -4432
4877 -4496
4598 -4464
5899 -4552
5704 -4782
993 -6006
5342 -5904
829 -5536
5341 -4288
947 -4032
5340 -4480
48 -4624
5339 -4672
717 -3776
5338 -3856
41 -3472
5337 -4992
35 -1916
5336 -1348
899 -1048
5335 -1066
5334 -2414
1349 1548
3824 1904
5405 2104
5461 2080
3898 2120
1426 474
4646 1304
4585 1120
2499 976
4168 768
5476 512
5517 384
3391 640
1657 448
3406 378
1175 312
4267 312
5533 228
5686 144
3974 312
1577 336
3883 336
1193 420
5723 336
5057 396
3804 336
4463 336
5796 336
5740 312
3290 144
4493 144
2417 168
4289 336
2919 672
4639 1072
5048 1232
5818 1624
3830 1480
1669 1456
3538 1456
3840 1456
3923 1322
3971 1392
4236 1480
3873 1736
3066 2592
3601 2400
3500 2292
5649 2464
1510 2680
4049 2870
1324 2088
4295 2064
5552 1872
5615 2048
3322 2053
2933 2304
3270 2096
3520 1872
3030 1808
2195 1584
2210 1376
1091 1174
1537 874
1485 -8
1897 -25
3588 177
3256 1456
2225 1828
1751 1908
3141 1791
1256 1008
3243 84
1944 0
1615 0
3943 0
4679 0
1587 0
1402 0
3222 -448
4206 -192
4176 -448
2428 0
4562 0
3998 0
2162 0
2158 0
2142 0
4251 0
4218 0
1204 -1456
4500 -1368
3156 -1368
1924 -1282
2544 -1270
1135 -960
3104 -1344
4473 -1088
3163 -896
4574 0
3763 0
2116 0
3732 0
3746 0
5127 0
1868 0
3217 0
1532 0
1722 0
5283 0
4964 0
5330 0
2091 0
3848 0
1902 0
5315 168
5131 1008
1865 1760
3036 1702
5478 902
5423 1168
2556 1248
1960 0
4973 0
5305 0
5407 0
5382 0
5151 0
3092 0
4594 0
5213 0
5389 0
5421 0
4911 0
5344 336
5449 480
5145 456
4971 612
1523 1128
5300 1512
4198 1680
5268 1772
5228 1755
5280 -693
5222 -224
1358 792
1397 816
3769 504
3211 288
3351 480
3116 1318
2106 1376
2379 1264
5264 1200
1067 1904
1596 1798
5256 1880
2426 1150
5250 1510
3451 1376
1133 1318
3127 438
1529 1122
1597 -3450
1598 -3136
388 -2384
1599 -1792
389 -2336
1600 -1834
5751 -2709
5752 -1602
5753 -2387
1948 -3310
1947 -2818
1946 -2932
594 -3096
1945 -3510
1 -3052
5750 -2262
5749 -1696
5748 -1008
751 -1936
5747 -2560
914 -2080
5746 -1888
56 -1600
5745 -672
866 -1008
5744 -1456
845 -2192
5743 -2584
126 -2408
5742 -2328
5757 -3750
5741 -3484
5760 -3766
5761 -3072
127 -2224
5762 -1600
846 -1680
5763 -2224
867 -2536
5764 -2408
57 -1600
5765 -1312
915 -1392
5766 -1536
752 -1936
5767 -2464
593 -2400
5768 -2136
5769 -2400
5770 -3208
5771 -2848
5772 -2512
5773 -3454
5774 -2286
5775 -1622
5776 -1822
1952 -2621
1949 -2391
260 -2581
1950 -2246
1951 -3301
5754 -3008
1602 -3054
1601 -2674
1359 -2874
261 -2464
1360 -3100
262 -2156
1361 -1530
263 -1796
1362 -2172
1603 -2904
1604 -2124
5755 -1591
5756 -1326
5758 -1383
5759 -2099
1953 -2440
5777 -3875
5778 -3502
5779 -3104
5422 -2218
5390 -2064
5214 -1897
4595 -2513
3093 -2765
1610 -2128
5153 -2416
5384 -2608
5409 -2696
5307 -3008
4975 -3484
1966 -4352
1958 -2661
390 -1152
1957 -1464
597 -1768
1956 -2185
596 -3417
1955 -2516
595 -2944
1954 -3257
598 -2585
1959 -2394
2557 -1464
5424 -1344
5479 -1080
3735 -2383
1370 -1262
5318 -1730
429 -1762
957 -3641
3736 -3112
3737 -2464
958 -3048
3738 -3592
3739 -3420
959 -2988
3740 -3000
651 -2349
5324 -3102
5325 -2670
5331 -2750
5332 -3600
3741 -2300
457 -2258
3742 -4030
363 -3552
3743 -2728
3747 -2688
961 -2448
3748 -2784
956 -2952
3749 -3184
664 -3500
3750 -4214
3751 -4728
59 -2373
3107 -2653
864 -2429
3106 -2272
3105 -1674
4575 -2898
3164 -2717
3108 -4603
3752 -3920
2545 -4000
1136 -4072
4474 -3537
3764 -3152
2117 -2906
3733 -2282
5128 -2420
1536 -2730
1535 -2942
1533 -3559
1534 -3452
1723 -3416
5333 -3411
5284 -2464
4965 -2366
2092 -2478
3849 -3035
1903 -3653
5316 -3336
5132 -4199
1866 -3129
3037 -2820
4985 -2234
5492 -2008
5924 -1904
3734 -2216
1673 -2240
5317 -3215
5319 -4138
5320 -3248
550 -3436
5321 -3605
5322 -3559
5323 -3421
573 -3440
1961 -4456
4974 -3652
5306 -3084
5408 -2908
5383 -3012
5152 -3314
1609 -3690
1608 -3210
1607 -2810
1606 -4174
1605 -3660
264 -2424
1363 -2050
265 -2080
1364 -2224
266 -2772
1365 -4588
267 -4216
1366 -3760
268 -2808
1367 -2408
269 -2872
1368 -4520
270 -4120
1371 -5689
1369 -4438
1672 991
5923 1538
5491 1388
4984 1092
3970 739
4235 -80
3872 112
3065 634
3600 920
3499 3112
5648 3096
1508 2438
1509 2353
1342 1288
4294 2041
5551 1976
5614 1904
3321 2064
3474 1736
2471 2072
4541 2096
5583 2288
5665 2312
3386 2392
3202 2376
5135 2352
5882 1984
5567 1928
5631 1904
3813 1904
3640 2016
4682 1844
3784 1760
5903 1568
5597 1760
5839 1754
5838 2708
4040 2352
3459 2630
807 2508
3458 1743
3457 2148
802 2534
4032 1456
4033 1639
4039 1847
5837 722
996 980
5836 1122
5835 837
5834 1967
5833 1763
3076 2248
3077 2898
223 2137
1311 2298
3075 2449
220 2848
1309 3262
221 3288
1310 3160
222 2399
1308 2458
219 2568
1307 2488
1492 1486
1493 1862
1494 1350
1495 1637
1496 2836
1497 3452
1312 3331
224 3283
1313 2050
225 2344
1314 2384
226 2128
1315 2070
227 1688
1316 2016
228 1904
1317 2016
229 2016
1318 2016
230 1824
1319 1328
231 1168
1320 920
232 3104
1321 3648
233 3768
1322 3686
234 3456
1323 3030
1507 2360
1506 1882
1505 2464
1504 1980
1503 1232
1502 1544
1501 1618
1500 930
1499 1218
1498 1402
2573 2230
4763 2912
2843 3024
3696 2976
2533 3000
3040 2944
3023 2817
2943 2768
2821 2928
3867 2752
3279 2912
3294 2544
3356 2436
3380 2632
3413 2656
3676 2656
3660 2736
5203 2592
4147 2544
1920 2672
2509 2448
2524 2340
2720 2400
2595 2688
2622 2576
3315 2528
2667 2672
1490 2604
1491 2293
1484 2295
1305 2887
1306 3224
218 2785
3072 2040
3071 2302
4504 1762
2648 1924
2647 2286
2646 2814
2645 2034
341 3472
1481 3106
342 2308
1482 2144
343 2228
1483 2328
217 2434
2666 2296
2665 2272
2664 1410
2663 2906
1480 1972
79 2821
1479 2972
273 2974
2644 2842
2643 2545
1478 1647
340 2108
1477 2328
339 2680
1476 2702
338 2296
2641 2226
2662 1283
2661 2800
2660 2480
2659 1888
2658 2598
2657 2372
2656 1884
1475 3066
337 3260
1474 2460
336 2288
1473 2376
335 2352
1472 2800
334 2608
1471 2480
333 2400
1470 2656
332 2464
1469 2464
331 2184
1468 1760
330 1840
1467 1760
329 2048
1466 2128
328 2568
1465 2800
327 2568
1464 1669
326 2032
1463 1952
325 1968
1462 2272
324 2160
1461 2352
323 2240
1460 2016
322 1904
1459 1456
321 1008
1458 1008
320 1344
1457 1296
319 1178
1456 1008
318 1008
1455 840
105 984
1454 742
25 2257
1453 2559
317 2390
1452 2323
1486 1167
1538 1310
26 1205
1566 112
1539 1288
106 1120
1540 1120
364 1120
1541 1120
365 1120
1542 960
366 1008
1543 1008
367 1008
1544 1008
368 1008
1545 816
369 1008
1546 784
370 1456
1547 1600
371 1552
1548 1744
372 1856
1549 2071
373 2535
1550 2960
1551 2800
1552 2016
1553 1904
1554 1736
1555 1647
1556 1999
1557 2392
1558 2071
1559 1575
1560 1600
1561 1124
2629 1059
2630 1483
2631 2163
2632 2352
2633 2520
2634 1939
2635 1707
2636 1928
2637 1515
2638 2131
2639 2552
2640 2244
2642 2888
1562 3708
1563 4070
1564 4032
1565 3344
1570 3264
1571 1544
5824 1232
5825 1072
842 1168
5826 1248
841 1008
5827 1456
817 1568
5828 1904
1053 2632
5829 2610
5830 2318
3310 1210
3311 1306
4148 2354
580 2048
4143 2110
5204 2750
3661 2880
3677 3030
4027 3310
3454 2796
3452 2596
3455 1843
3456 1928
4031 2264
4030 2572
4029 1718
5832 2460
5831 1926
3073 1830
3074 1737
5115 1930
4121 2954
4120 2856
4119 2248
271 1886
4118 2692
5111 1826
5112 2358
5113 1856
5114 3030
2330 2288
2331 2702
2332 2294
2443 1808
2442 2032
2441 2352
2440 2508
2439 2788
2329 2846
2328 3390
2327 2566
2326 2846
2438 2206
2520 2550
4846 2236
4845 2496
4844 2624
684 2790
2323 2696
723 2840
2324 2624
514 2512
2325 1862
5106 1602
5107 2100
5108 2624
5109 2128
5110 3132
4117 2800
4116 3530
4115 3204
4114 1784
4113 2576
4112 2800
4111 2496
4110 1968
4109 2520
4108 2466
4107 1842
4106 2016
4105 2048
4104 2668
4103 3500
4102 3004
4101 2164
4100 2184
4099 2096
4098 2292
4097 2464
4096 2444
4095 3180
5090 2980
5089 3270
112 3208
5088 3192
5087 2694
5086 2597
4094 2690
4093 3208
4092 3514
4091 3072
4090 2514
4089 2944
4336 4076
4337 3972
4338 3496
4339 1280
4340 2096
4341 2416
4342 2800
4343 2448
4344 1984
4345 2352
4346 2488
4347 2166
4348 2352
4349 1904
4350 878
1730 1853
464 2640
1729 2968
463 2800
1728 2464
462 2032
1727 1776
461 1568
1726 1632
460 1520
1725 1216
4351 2807
4352 3430
4353 2791
465 3273
1731 3030
4354 2534
468 3127
1733 3478
467 3440
1732 3184
466 2777
4355 1888
4356 2136
4357 2624
4358 2280
4359 1568
3428 1832
3432 3334
2149 2792
3435 2978
3433 3134
1800 3166
1796 3034
1801 2224
517 2184
1802 2520
518 2680
1803 2600
1804 2088
1805 2072
1806 2288
75 2488
1807 2368
1808 1820
1809 2496
1810 2096
1811 1664
1812 2788
346 3858
2832 2968
2833 3672
1917 2864
1918 2144
3667 2912
3374 2992
3862 2864
3353 2904
3017 2912
3298 2800
4513 2992
2940 2912
5587 2722
3285 3138
2530 3178
2536 1530
2535 1832
2939 2286
2938 1118
2937 3880
849 4072
2936 4150
2815 3914
2678 3673
2515 3490
4145 3278
2935 3081
3666 2165
3373 2304
3861 2640
3352 2592
3358 2520
3359 2496
3360 2224
2730 2352
2731 2800
2732 2856
2733 2780
2734 2264
2735 2160
2736 2320
2737 1760
5570 3184
2578 4009
804 2058
4004 2116
808 3979
2579 3921
809 3807
2580 3481
5618 2089
4760 2496
3686 3112
5555 3408
3507 3984
5652 4488
4036 4602
4003 3656
3999 3848
2738 1248
5571 1296
2574 1300
5600 2352
3426 2304
4302 2752
4228 1600
5634 1712
3914 1624
3707 1456
3780 1536
5907 1312
3051 1266
3637 1312
1862 1288
5801 1456
4688 1312
5886 1400
3199 1456
3383 1288
3820 1152
5141 1176
4537 1120
3468 1120
4477 1072
5782 1240
3316 1120
5727 1152
5547 1352
4290 1410
1838 1962
3917 2440
5707 2488
4296 2302
5546 3176
2589 2854
5545 3878
5544 3300
5543 2348
5542 2776
5541 3318
544 3210
5540 2552
5539 2488
5538 2068
5537 1891
810 2380
2581 2624
811 2560
2582 2584
812 2320
2583 2124
813 1968
2584 1848
2585 2208
814 2088
2586 2008
815 2368
2587 2096
2588 1938
4534 2202
4535 2688
4536 3067
4445 2313
3323 2800
3324 2184
2593 1968
2590 2192
4299 2170
3501 1996
920 1956
3502 2024
4231 1874
3841 1742
926 1836
3842 1940
3843 2704
3846 2373
4151 668
5053 1008
4635 1664
5502 1888
2915 1616
2413 1568
3293 1200
4051 960
4458 1194
4457 470
893 1112
4456 1368
739 1672
4455 1884
847 1954
4454 1769
4453 1144
4452 2249
4451 2130
3607 1749
3606 2546
932 2764
3605 2794
421 2670
3540 2532
3539 2158
3604 1726
931 2192
3603 2352
3602 2114
727 2530
4450 2262
540 2064
4449 2352
4448 2216
4447 1832
4446 2301
1793 747
511 996
1792 1176
510 1376
1791 1469
509 1736
1790 1758
508 1572
1789 3568
507 3976
1788 4040
506 3962
1787 3600
505 3182
4444 2431
4443 2009
4442 2358
4441 1532
1786 2238
504 1276
1785 1728
503 1584
1784 1728
502 1648
1783 1648
501 1704
1782 1769
500 2239
4440 2337
4439 3024
4438 3182
4437 3196
4436 2549
4434 2197
4433 2352
4432 2352
4431 2242
4430 2282
4429 2464
4428 2352
4427 2520
4426 2480
4425 2640
4424 2688
4423 2352
4422 2220
4421 3294
4420 3894
4419 3622
1764 2835
4435 3158
1781 3495
499 4119
1780 4280
498 4376
1779 4446
497 4350
1778 4160
496 3499
345 2521
4749 3117
4750 2738
4751 629
4752 1456
4753 1568
4754 1456
4755 1232
4756 1288
4757 1168
4758 720
4759 88
1775 3058
494 2929
1776 2719
495 2540
1777 2338
493 3069
1774 2908
492 2770
1773 2598
491 2298
1772 2000
490 2024
1771 1992
489 1904
1770 1992
488 1960
1769 1888
487 1830
1768 2032
486 2420
1767 2565
485 2416
1766 2108
484 2044
1765 2056
4748 1625
4747 2352
4746 1140
4745 2717
4744 2848
4743 3310
4742 3042
74 3159
208 2532
1293 2958
1294 3348
1295 3463
209 3372
1296 3052
210 2837
1297 1985
211 2320
1298 2416
212 2248
1299 1766
213 1408
1300 1291
1734 2415
469 2500
1735 2504
470 2184
1736 1757
274 2722
1383 2192
275 1912
1384 1624
276 1540
1385 1624
277 1600
1386 1392
278 1256
1387 1076
279 928
1388 816
1382 2982
1381 2986
1380 1972
1378 2604
1377 2108
1376 1554
1379 3245
1653 2240
1652 2485
1651 2729
374 2672
1650 2332
414 2200
1649 2032
413 1888
1648 1792
412 1344
1647 1176
411 1092
1646 1008
410 1152
1645 1092
409 1176
1644 1344
408 1344
1643 1176
407 1176
1642 1092
406 1152
1641 1128
405 1176
1640 1260
404 1568
1639 1848
403 2016
1638 2192
402 2328
1637 3332
401 3072
3013 2320
3012 2710
3011 2888
3010 2336
3009 1920
3008 2352
3007 2688
3006 2520
3005 2352
3004 2352
3003 2352
3002 2068
3001 2415
3000 2688
2999 1775
2998 2051
2997 1822
1636 2052
400 2144
1635 2304
399 2240
1634 2608
398 2352
1633 1904
397 1876
1632 1904
396 1844
1631 1820
395 1904
1630 1760
394 1904
1629 1904
1628 2048
1627 2352
1626 1848
1625 1656
1624 2086
1623 1726
1622 2352
1621 2016
1620 1904
1619 2352
1618 1904
1617 1568
1616 1688
1611 1288
2991 2208
2992 2800
2993 2312
2994 1944
2995 2352
2996 2343
2962 1957
2961 2608
2960 2787
3264 3057
1889 2968
3143 2784
2652 2640
3133 2558
2148 2128
1905 2552
577 2768
1906 2904
578 2856
1907 2584
579 2352
1908 2184
2611 1982
2610 2208
2609 1622
2608 3455
2607 3454
2606 2862
683 3357
576 3331
5029 2832
5030 2840
5031 2235
5032 2352
5033 1881
2612 1670
2613 1728
2614 2160
2615 2392
2616 2464
2617 1347
1913 1351
1912 2032
1911 2016
1910 2208
1909 1750
3935 1381
3936 1630
3937 1261
5034 2569
5035 3004
5036 2800
5037 2136
5038 2416
5039 2656
3548 2240
2908 2240
2446 2240
3090 2224
5236 2480
1442 2288
2879 2096
2898 1904
1302 2144
3068 2624
3945 2680
1488 2744
3313 2910
2527 2092
2528 2010
2522 2472
2718 2355
2619 1986
2620 2016
2601 2588
2618 3106
1914 2944
1915 3568
1916 3295
2831 2509
2830 1942
2829 2800
2828 2560
2827 2232
2826 2352
2825 2464
2824 1764
4864 2537
4866 2267
4863 2400
2113 1644
3652 4030
3166 3736
2130 3440
2250 3208
3657 3352
2603 3288
2604 2936
816 2864
2605 2705
563 2506
5028 2256
5027 2288
5026 2352
5025 1175
5024 2928
5023 2510
720 2818
674 2802
5022 2934
5021 3012
5020 2878
556 2967
5019 2544
699 2072
5018 1792
650 1596
5017 1432
781 1306
5016 1264
943 1008
5015 784
459 672
5014 672
935 672
5013 960
653 1296
5012 1504
706 1648
5011 2003
2364 2073
111 2032
2363 1852
992 2596
4798 2790
4797 2910
729 2848
4796 2904
820 2644
4795 2744
889 2864
3515 1442
4794 2958
853 3128
4793 3016
181 2912
4792 1776
566 1568
4791 1312
483 1288
4790 1456
314 1456
4789 1456
870 1568
4788 2016
177 2184
4787 2264
590 2352
4786 2632
393 2912
4785 3136
380 3074
4784 3086
287 3018
4783 2882
884 2768
4782 2448
1039 2192
4781 2384
9 1904
4780 1456
1004 1456
4779 1480
587 1504
4778 1480
680 1288
4777 1312
689 1152
4776 1344
133 1200
4775 1224
68 1312
4774 1456
1028 1736
4773 1732
668 1840
4772 1844
1042 1840
4771 1760
1041 1904
4770 1904
793 1736
4769 1324
554 1064
4768 946
954 792
4767 752
1010 780
4766 642
4208 3112
3730 3064
1874 2952
4570 2920
3160 2666
4470 2568
3101 2480
2540 2356
5295 2072
5157 2100
2124 2352
3151 2096
4069 2204
4497 2352
5064 2544
1143 2688
1208 2632
2154 2688
2146 2688
4805 2520
4557 2520
1932 2544
4171 2688
4200 2880
2431 2904
1073 2712
4604 2688
4691 2772
3219 2688
1399 2520
1585 2072
3940 1904
1613 1456
1939 1624
3238 1880
1253 2108
3138 2788
1446 2880
2923 2800
3251 2968
1747 3076
2229 3060
3583 3040
1892 2864
1264 2218
3025 2160
3516 2520
3266 2544
2680 2688
2358 2256
1187 1896
4007 1432
4800 3248
4799 3412
3231 3950
2216 3840
3480 3360
2093 3056
3630 2528
1724 2884
3668 2048
2502 1904
2086 1648
2386 1456
2286 1330
2206 1092
2192 1032
2223 1120
5242 1648
2768 1680
3775 1824
1876 2032
3236 2080
2626 2800
2298 2624
2138 1952
2278 2000
3244 1712
4568 1552
2285 1444
2314 3092
2263 3396
1740 3694
2302 2698
2303 3296
2304 3992
1743 4206
477 4240
1744 4168
480 3249
5010 2416
819 2536
5009 2816
888 2970
5008 3118
852 2864
5007 2888
180 2784
5006 2208
565 1792
5005 1128
482 840
5004 840
313 840
5003 1008
869 672
5002 784
176 1760
5001 1904
589 2432
5000 2896
392 2872
4999 3016
987 3002
4998 2940
1584 1264
286 2924
4997 2968
883 2624
4996 2456
1038 2072
4995 1760
8 1320
4994 1008
1003 816
4993 792
586 672
4992 1008
679 1216
4991 4240
688 4224
4990 4208
132 4304
4989 4304
67 4392
4988 4406
4987 3648
5063 4296
4496 4408
4068 3952
3150 1616
2123 1464
5156 1168
5294 610
4495 1392
4367 2902
667 2692
4366 2640
1023 2344
4365 2208
1022 1896
4364 1554
3159 1474
2539 1786
3100 2004
4469 2018
4569 2286
1873 2232
4207 2581
3729 1874
4363 1618
5293 2640
5155 2576
2122 2320
3149 2112
4067 2288
4494 1360
5062 912
4986 960
1142 672
1207 672
2153 624
2145 576
4912 576
4804 816
4556 960
1931 336
4170 336
4199 480
2430 672
1072 816
4603 960
4690 672
3218 1456
1398 1904
1583 1928
3939 2016
1612 2208
1938 976
3237 1120
1252 1120
3137 952
1445 1120
2922 976
3250 1032
1746 1120
2228 840
3582 672
1891 784
1263 1585
1265 2396
1262 1587
182 2304
1266 1568
183 672
1267 672
109 672
1268 1008
184 672
1269 672
185 672
1270 672
186 672
1271 672
187 672
1272 480
188 420
1273 504
189 480
1274 420
190 420
1275 336
191 336
1276 672
192 672
1277 792
193 816
1278 672
194 672
1279 456
195 480
1280 336
196 504
1281 672
197 1120
1282 1456
198 1120
1283 1392
199 1312
1284 1120
200 1120
1285 1456
201 1912
1286 2453
202 3250
4734 2800
4735 2800
4736 2632
4737 2458
4953 1610
4952 1904
4951 1850
4409 2450
4410 2624
4411 3248
4412 2940
4413 2880
4414 3056
4415 2672
4416 2360
4417 1984
4418 1125
1763 2551
1762 3352
1761 3008
1760 2632
1759 2136
1758 1568
1757 1280
4956 3736
4955 3574
4954 3194
4738 3626
4739 3660
4740 3628
4741 3002
1292 3796
207 3848
1291 3654
206 3424
1290 3562
205 1656
1289 1952
204 1904
1288 1992
203 2264
1287 2450
4408 3090
4407 3090
575 3601
682 3601
4949 3691
4950 3691
4948 3296
4947 2062
562 2088
4406 1960
4405 2104
1025 1968
4404 2128
4403 935
662 1835
4946 1433
4945 1541
4944 2560
479 3408
4402 3679
4401 3605
3248 3074
3247 2040
1881 2080
559 2000
1880 1816
1879 1352
4400 1829
719 1968
4943 2350
4942 2442
4941 1648
4940 1492
4939 2606
698 2771
4938 2782
4937 2754
4936 2333
649 2575
4399 2440
4398 2808
834 2814
4397 2649
4396 1515
4935 2553
458 2950
942 2950
780 2495
4395 2894
4394 2845
4393 2710
4392 2392
4934 1879
4933 1930
4932 1942
4931 1570
934 1935
652 1992
705 1985
4389 1570
4390 1998
4391 1880
110 3098
4930 2726
4929 2534
818 3082
4388 2752
4387 2694
3265 1438
4386 2418
4385 2086
179 2142
851 2082
4928 2182
4927 2078
564 2208
4384 1978
4383 1857
481 2298
4926 1978
4382 1518
4381 1840
4380 1522
175 1594
588 1476
4921 1625
4922 1562
4923 1354
4924 1628
4925 1559
868 1549
312 1549
4920 2604
4919 2615
4918 2624
882 2554
285 2571
986 2646
391 2626
4376 2460
4377 2464
4378 2566
4379 2388
4917 2676
4916 3217
7 3227
4374 3217
1024 3168
4375 2840
4373 3217
4915 3218
4914 3378
1002 3228
585 3187
4913 666
4372 1536
4371 1910
678 1884
4370 1872
687 2040
4369 2196
131 2400
4368 2588
66 2642
4765 2806
3744 2672
5123 2704
4308 2016
3215 1008
1530 0
4237 0
3982 0
4961 0
5327 0
2088 0
3852 0
1250 0
3754 0
1899 998
5488 -6
5130 784
1864 0
3035 0
5429 0
5489 0
4980 0
1968 0
1670 0
1712 -210
3099 210
5414 0
2554 0
5308 0
4651 0
5301 0
5378 0
5349 0
5146 0
4590 150
5387 -150
5206 0
4905 0
5142 0
5415 0
5227 448
5908 1024
4966 1280
5297 1280
4274 1152
5265 896
1518 896
5441 1088
1353 1472
5216 1472
5274 1386
3765 1584
1390 1776
2103 1936
1069 1736
3204 1784
3109 1252
5257 1098
5251 3020
2371 3392
1588 3520
2420 4544
5244 5056
3446 5632
1128 6208
1524 6080
3122 8320
2909 8512
3335 8384
5269 8576
4177 8768
1197 9526
-1
EOF
