# Supplementary material for: Solving the clustered traveling salesman problem via traveling salesman problem methods
Source: PeerJ Comput Sci. 2022 Jun 13;8:e972. doi: 10.7717/peerj-cs.972 (PMC9202618; doi:10.7717/peerj-cs.972)
Supplement: Supplemental Information 1 [file peerj-cs-08-972-s001.tgz › CLKH-1.0/PI_FILES/11berlin52.pi]

52
45 23020
43 16640
10 1925
9 -1420
8 15760
41 17800
19 20735
33 -3750
51 620
11 -16380
52 -17180
14 -18015
13 -14005
47 -9440
26 -380
27 4500
28 2240
12 -9820
25 14930
4 14800
6 19840
15 19180
5 19700
24 20700
48 19670
38 19920
37 19010
40 19840
39 18910
34 20020
35 21530
36 21690
49 15190
32 13137
22 11195
1 12498
44 17250
46 13040
16 13030
29 -12740
50 -3725
20 -3280
23 -4850
30 -10490
21 -9120
42 -38480
2 -46860
7 -43680
17 -1820
31 -1040
18 5530
3 6878
-1
EOF
