# Supplementary material for: Solving the clustered traveling salesman problem via traveling salesman problem methods
Source: PeerJ Comput Sci. 2022 Jun 13;8:e972. doi: 10.7717/peerj-cs.972 (PMC9202618; doi:10.7717/peerj-cs.972)
Supplement: Supplemental Information 1 [file peerj-cs-08-972-s001.tgz › CLKH-1.0/PI_FILES/11eil51.pi]

51
43 0
24 0
14 620
25 510
18 377
13 230
41 -880
40 -1747
19 -1046
47 -742
12 -468
46 -121
51 -24
27 -260
32 -115
11 -269
38 -22
5 -23
49 76
9 237
30 -26
10 155
39 -1000
33 -1147
45 693
15 1070
44 955
37 859
17 775
4 353
42 559
2 -285
16 -125
50 6
34 -112
21 -286
29 -104
20 -660
35 -960
36 -1260
3 -750
28 -25
31 -245
26 -455
8 -285
22 -285
1 270
48 990
6 540
23 985
7 540
-1
EOF
