# Supplementary material for: Solving the clustered traveling salesman problem via traveling salesman problem methods
Source: PeerJ Comput Sci. 2022 Jun 13;8:e972. doi: 10.7717/peerj-cs.972 (PMC9202618; doi:10.7717/peerj-cs.972)
Supplement: Supplemental Information 1 [file peerj-cs-08-972-s001.tgz › CLKH-1.0/PI_FILES/12brazil58.pi]

58
7 118400
31 186880
16 129869
11 69440
21 -9100
29 15740
45 -55480
56 -70140
46 -63780
34 -61280
15 -93340
37 -12700
14 -2020
33 -9920
28 960
6 9500
19 3940
26 6240
17 2620
36 -8780
47 51520
49 48900
51 56480
52 56660
10 58140
35 62460
3 60140
39 45440
48 55140
41 63500
2 63480
54 60060
55 59840
22 38640
8 31540
5 34320
27 12940
43 9140
12 19200
57 17980
23 8740
24 -15780
58 -28060
44 -29440
18 -26880
1 -43520
30 -24960
13 -19360
40 -23680
25 -18500
9 -23260
32 -20480
20 -17920
53 -113280
50 -107520
4 -163812
42 221200
38 275475
-1
EOF
