# Supplementary material for: Solving the clustered traveling salesman problem via traveling salesman problem methods
Source: PeerJ Comput Sci. 2022 Jun 13;8:e972. doi: 10.7717/peerj-cs.972 (PMC9202618; doi:10.7717/peerj-cs.972)
Supplement: Supplemental Information 1 [file peerj-cs-08-972-s001.tgz › CLKH-1.0/PI_FILES/131p654.pi]

654
5 1120
4 15900
150 10489
149 11079
148 10483
144 11079
143 10483
145 10484
139 11080
140 10484
135 10483
146 11080
136 11081
132 10482
133 11080
130 9883
134 10483
138 11080
137 10484
141 11080
142 10484
126 9410
122 8854
121 9421
117 8841
125 8869
129 9410
128 8868
116 9439
112 8840
115 8840
119 9413
120 8865
124 9412
107 8839
111 9439
123 8867
127 9412
131 8812
108 8009
109 8609
113 8075
114 8608
118 8008
110 8120
560 4702
505 4700
504 4665
540 4590
526 2840
539 3340
559 1060
503 1680
502 560
538 2160
558 1120
557 489
537 1591
525 -1350
501 -2450
500 -1745
556 -1322
555 -1418
524 -145
499 -1242
523 2178
498 -252
554 1138
553 2085
552 -1040
536 240
522 560
497 240
496 0
495 1260
494 660
535 960
551 1120
550 960
534 1020
521 240
493 320
492 -480
491 -1020
533 0
549 0
1 -41660
147 11110
151 11660
155 11400
159 11502
156 11502
157 11401
161 11501
160 11401
162 11401
164 11501
166 11501
163 11402
167 11407
168 11403
169 11500
165 11403
152 11402
153 11503
154 11305
158 11503
170 11620
174 11307
173 11402
172 12001
171 11401
175 12001
177 12002
178 11402
182 12000
186 11402
181 11402
180 12000
185 12001
189 11402
188 11999
184 11403
187 11403
191 10803
183 12000
179 11403
176 11403
192 11892
193 11588
196 11588
195 11892
199 11295
200 11893
201 11588
190 11294
194 11894
198 11587
197 11894
202 11970
102 24205
101 23112
100 24490
99 20420
98 18190
97 11200
96 8720
95 7140
92 5353
94 2560
91 4090
89 8502
85 7280
84 6220
83 5580
80 5950
81 4678
88 5202
87 6228
93 53
90 655
82 3078
86 7579
77 4497
74 -2202
76 3640
79 7160
78 4270
75 2800
561 1960
562 -725
542 1140
541 1935
506 640
507 1470
508 -65
527 1115
563 755
543 1025
509 1675
510 2125
511 2520
512 0
528 0
544 560
564 0
565 -560
566 -240
513 -1180
529 1420
514 0
530 0
567 464
568 1415
569 1363
545 2463
531 1563
516 464
515 64
570 860
546 460
517 -1160
518 -660
571 -1220
547 540
532 140
548 -8
519 8
520 60
572 -60
206 5727
210 5769
214 5645
209 5646
218 5770
217 5644
213 5771
216 5771
215 5545
211 5771
212 5645
207 5645
203 5653
204 5646
208 5771
205 5771
222 6295
221 6877
225 6293
220 6294
219 6698
223 6293
224 6878
228 6291
227 6879
231 6287
235 6883
239 6283
236 6286
232 6884
226 6878
230 6289
229 6882
233 6287
234 7962
238 8564
237 7967
242 7967
246 8565
250 7966
249 8565
248 7967
247 8564
243 7968
245 7967
241 8565
240 7967
244 8566
254 8205
258 7611
253 7611
257 8207
256 7611
261 7611
252 8207
262 8207
265 8207
269 7610
274 7606
270 8206
266 7611
264 7610
260 8208
251 7611
255 8208
259 7611
263 5748
267 6348
268 5754
272 6348
273 5754
277 6324
278 5775
282 6296
281 5805
285 6296
284 5802
283 6299
287 5699
279 5800
280 6300
276 5797
275 6301
271 5754
288 8203
289 8324
292 8324
291 8203
295 7640
296 8205
297 8323
293 8206
290 8206
286 7606
294 8324
298 8465
106 -37980
105 11520
103 -6880
104 -5120
73 0
72 5580
71 2480
70 0
68 1120
69 -6300
67 3420
66 560
65 -8540
63 1120
64 -1120
10 18200
9 23560
8 17360
6 7572
7 9755
13 560
11 1120
12 -1680
62 1020
14 -1020
47 17141
43 17632
41 17607
40 16170
37 16565
36 16848
35 16943
30 12960
29 11330
22 6460
23 8717
20 8120
21 8622
24 12810
26 11983
25 13470
27 13580
28 14420
31 12285
32 12845
33 14815
34 13860
38 16185
39 16922
42 17777
44 17530
45 16992
46 16884
48 18802
49 23702
51 22221
52 22686
57 20784
59 22283
58 19487
56 23384
55 24485
54 26148
53 25847
50 22566
60 23384
61 21084
18 56
19 4744
2 35117
3 36725
15 -3990
17 3990
16 -59500
631 -2380
632 -3840
616 -1950
615 -1155
573 -2345
574 -1460
575 -1565
603 -465
633 -675
617 -505
576 170
577 665
578 1400
579 -360
604 360
618 560
634 0
635 -560
636 -240
580 -1180
605 1420
581 0
606 -547
637 -2547
638 -1583
639 -2370
619 -1547
607 -648
582 -2947
583 -480
640 -160
620 1820
584 480
585 -220
641 -1500
621 1140
608 540
622 -45
586 45
587 -15
642 15
302 4953
301 5378
305 4792
304 5377
308 4790
303 4792
299 5095
300 4792
307 5379
311 4788
315 5379
319 4779
316 4787
312 5381
313 4788
309 5379
310 4790
306 5379
320 562
324 558
321 1152
317 560
318 1152
314 553
322 562
326 558
330 1156
329 556
325 1157
334 585
342 -957
346 -368
350 -968
354 -369
349 -369
348 -969
352 -830
353 -968
345 -968
358 -660
382 -9733
381 -9724
380 -9890
384 -9723
388 -9890
389 -9724
392 -9724
391 -10115
387 -9723
393 -9889
394 -10070
390 -9888
385 -9888
383 -9889
386 -9724
379 -1410
375 -812
376 -1409
377 -813
378 -1412
374 -813
373 -1409
369 -813
365 -1409
370 -1409
372 -812
368 -1408
367 -813
363 -1409
359 -813
360 -1409
371 -1408
356 -812
357 -1411
361 -812
362 -1411
366 -812
364 -812
355 -1087
351 -1598
347 980
344 617
340 1215
339 617
335 1215
331 617
327 1208
323 597
328 617
332 1215
333 616
338 614
337 1216
341 617
336 617
343 1218
588 3147
589 2747
624 2047
644 147
623 2610
643 348
645 2930
625 2932
609 2931
590 1831
591 3731
592 4131
593 3780
594 0
610 0
626 560
646 0
647 -560
648 -240
595 -1180
611 1420
596 0
612 0
597 -413
613 1087
598 -13
649 -13
650 905
651 888
627 1987
652 380
628 140
599 -1720
600 -1140
653 -1580
629 -40
614 -280
630 0
601 0
602 75
654 -75
398 6557
402 6614
406 6534
410 6615
409 6534
405 6615
404 6535
400 6614
399 6535
395 6475
396 6536
403 6615
407 6335
408 6616
401 6536
397 6615
412 4412
411 4818
415 4412
413 5003
417 4411
416 5003
420 4410
419 5004
423 4408
418 5003
422 4407
421 5006
425 4408
427 5006
428 4407
424 5007
431 4408
414 4413
443 -3068
444 -2487
445 -3077
446 -2571
450 -3078
449 -2486
453 -3079
454 -2486
458 -3082
457 -2483
462 -2483
461 -3082
456 -3081
452 -2484
451 -3082
447 -2487
448 -3076
466 -2580
478 -11520
482 -11230
486 -11531
490 -12013
489 -11531
485 -11781
484 -11531
483 -11781
487 -11930
488 -11780
481 -11530
480 -11780
479 -7582
475 -6983
471 -7579
467 -6984
463 -7581
468 -7580
459 -6983
460 -7582
464 -6983
465 -7582
469 -6983
472 -6984
470 -7581
474 -7460
473 -7150
477 -7460
476 -7579
455 -7519
440 137
439 448
435 34
436 546
437 -54
441 524
442 -56
438 536
434 -50
430 539
426 -62
429 -55
433 545
432 -54
-1
EOF
