# Supplementary material for: Solving the clustered traveling salesman problem via traveling salesman problem methods
Source: PeerJ Comput Sci. 2022 Jun 13;8:e972. doi: 10.7717/peerj-cs.972 (PMC9202618; doi:10.7717/peerj-cs.972)
Supplement: Supplemental Information 1 [file peerj-cs-08-972-s001.tgz › CLKH-1.0/PI_FILES/132d657.pi]

657
1 0
2 24080
3 27000
11 14890
9 12490
10 14120
8 8560
12 11330
13 8600
25 19095
22 16007
33 10820
34 9640
36 9460
37 7640
40 7840
42 9100
54 8240
61 8440
65 6160
69 9571
74 5270
78 5792
85 5622
75 3979
94 6280
99 7420
98 8140
92 6340
103 2717
116 5332
133 6504
102 2999
80 3940
79 10100
7 10640
6 8190
64 6770
46 6160
45 6560
50 10080
55 10480
51 12320
41 8760
29 -4234
21 860
16 -1725
15 -4557
17 2205
18 2720
14 0
19 5440
20 6620
445 3160
446 1116
23 6315
30 6040
31 7575
28 8716
24 7416
27 6390
26 5890
32 6160
470 5820
35 8180
38 7620
39 8150
43 8220
47 6250
44 1805
48 4130
62 3560
67 4460
72 5320
81 2679
59 4308
71 1935
82 6352
83 7684
77 9881
90 8260
95 8710
124 5090
111 7450
97 9960
101 9530
108 11400
112 9700
107 8790
76 6053
52 7730
63 11240
57 7705
68 -610
484 4335
472 2185
473 4475
483 5500
492 2470
495 5105
498 5550
96 7198
88 7499
89 7802
84 3231
109 4780
110 3549
506 3273
125 6780
128 7600
146 4920
145 6040
135 6640
147 3950
177 -620
193 -1520
189 -3200
176 1478
153 1488
136 7455
126 8511
507 7703
505 4179
127 4504
137 3022
134 3700
508 5190
501 3450
502 6000
504 6358
503 6650
500 8062
496 7110
493 9630
490 8453
489 8613
488 7812
482 8413
481 7900
486 8960
487 7680
491 7831
497 5578
499 6152
494 6313
485 9400
515 -1180
516 340
519 0
518 0
517 0
514 -5040
513 -4780
529 6640
510 11140
509 9560
511 7520
512 3620
560 -1350
557 -1900
568 -1330
571 -790
567 2040
559 4860
564 7910
566 6510
561 5280
565 2680
562 3960
563 2680
569 1680
570 0
572 -680
573 3920
627 6160
656 8865
113 5036
123 5120
144 8520
152 3930
168 4600
154 7945
151 7795
159 8560
167 6715
180 -2720
185 -2060
178 -2480
155 2060
150 820
148 7120
140 7320
149 8620
162 6280
171 5600
172 3140
170 3800
158 1080
166 1840
188 5520
182 6840
181 7880
187 7480
192 6800
199 3880
200 2080
198 5000
196 6160
186 6400
179 6030
173 5747
169 3355
156 9107
141 8941
138 11189
131 10756
117 9742
129 11220
130 10021
143 9179
163 11670
165 10720
157 9280
139 11015
132 10820
118 -6475
142 -8960
164 -2422
191 2290
197 3820
207 7840
219 8080
210 8120
218 4500
235 5200
241 4700
265 7920
264 7840
262 8020
254 4610
240 4510
231 4280
221 360
239 5810
263 890
236 3360
232 3240
211 -4910
238 -4040
270 -10440
290 9100
272 6380
291 13800
299 13220
308 8520
318 5480
323 5960
336 3140
342 3440
346 4700
362 680
348 3100
372 -12640
400 -15500
391 -11800
417 -11920
410 -11980
421 -11300
439 -15420
438 -11180
440 -8180
422 -2880
416 -1680
405 -1040
401 1020
390 -2060
399 0
392 1260
373 -3120
347 3740
341 4260
324 3080
325 5500
335 1940
304 -3160
300 -3280
294 -3920
289 -5840
255 897
249 4040
237 3360
226 4900
205 -3060
216 2880
222 6500
233 8380
242 6880
248 7805
252 7300
261 3980
269 9560
277 9610
271 7890
253 9930
228 -375
220 3700
215 3845
209 2510
208 995
225 3240
227 3640
243 2655
251 350
229 2565
224 -2330
244 3205
256 3360
260 3920
285 6160
306 6096
305 7197
313 8997
319 9998
328 7396
334 8490
358 3900
352 5460
359 5320
374 3280
379 5297
312 4598
301 -1375
311 739
321 -3779
327 -6459
276 7998
288 10140
293 9420
295 3420
309 7960
310 4240
322 4220
326 1340
343 4560
349 8780
350 4820
365 7640
371 6440
389 3800
398 8080
423 10640
437 6160
436 -9977
431 -8470
388 7602
370 16455
351 13854
366 15556
378 16417
387 15732
402 6309
406 8035
433 2272
424 6687
432 6245
415 5635
411 6300
420 8440
425 6910
426 5705
414 7120
407 7520
403 7660
396 8797
397 6998
386 6210
377 9455
375 9465
369 7750
367 5117
380 8493
385 6773
395 11243
404 11230
408 10540
413 8123
434 395
435 0
430 1680
418 6760
429 -855
419 -3740
394 -1850
382 2220
384 2460
381 -60
376 -2305
412 6746
393 3460
383 5180
368 6160
363 3780
353 2827
364 3497
360 4820
340 960
329 3960
314 6600
315 6440
316 6000
317 2080
330 6480
333 4900
339 7220
345 6455
354 6887
337 7440
320 2760
331 3680
344 7780
355 6696
361 3580
356 5280
332 3780
307 1270
357 -2929
338 872
608 2757
611 2280
607 3720
606 3960
609 -2557
601 529
599 -971
602 3744
596 1590
592 -5690
597 -3300
598 -1940
595 -5340
603 -2240
612 -2780
613 -4080
620 -3520
614 -7060
616 -2240
617 -2240
618 -960
619 -960
621 -2240
623 560
409 380
427 -5260
428 -2880
625 -5860
626 -7540
624 -15060
622 -8960
615 -9920
610 -7140
605 -5040
604 -4480
600 -3920
594 -12700
591 -6330
588 3515
589 3160
586 3801
590 -2428
587 -1320
582 -1520
583 -2240
579 -1920
575 -4480
574 4280
578 840
577 -430
584 -4820
585 -2800
580 -4880
576 -3440
657 -10835
655 3965
654 -2320
628 -2780
652 -6540
651 -5040
650 -8960
653 -1680
649 0
648 -240
646 -25440
647 -27580
645 -17920
644 -15680
643 1120
642 7040
641 7160
640 7060
639 7860
638 7240
637 5700
635 3900
636 3300
634 1680
633 0
632 0
631 -6820
630 -6300
629 80
553 -1220
547 7710
546 7280
545 5680
548 4130
549 3020
554 8080
555 11940
556 10870
558 7840
552 9180
551 9430
550 9600
544 8440
543 -5800
542 -380
541 0
540 0
539 0
538 0
537 0
535 0
536 0
533 0
532 0
530 1680
524 -1720
534 -1780
531 740
525 0
523 0
526 0
527 0
528 0
522 2240
520 3600
521 6140
475 2330
478 2720
479 4590
480 110
477 4900
476 1255
458 3870
457 3980
474 1440
456 1935
460 2740
461 6440
468 5245
471 1127
466 4600
462 4715
455 4480
452 4880
453 6320
451 8640
449 5980
450 5380
454 7620
459 4400
465 7720
469 4280
467 6870
463 5360
464 5060
443 3840
447 9820
448 7940
444 9680
442 9740
441 6915
298 9060
281 9440
274 10295
259 9200
267 7860
593 7660
280 8160
258 8620
247 8035
230 2275
581 2240
214 -970
203 -830
202 720
201 8200
195 5760
184 1440
174 950
183 7550
190 6040
160 3200
161 4980
175 7570
194 4060
212 -6244
257 200
245 4420
234 5440
250 4765
278 -1665
292 -5560
273 660
275 5935
284 5735
287 6000
268 9380
283 8480
286 935
279 7075
282 9180
302 6660
296 7980
303 6380
297 3642
266 -2433
246 1680
223 2471
217 7741
213 7720
206 3700
204 856
49 -2133
53 -1040
58 -2233
56 -5023
60 -1222
70 -4642
66 -2780
73 920
86 8920
115 10437
119 9520
104 12260
120 12240
114 11040
100 4560
93 8980
87 7140
121 4060
105 8940
122 3697
106 5800
91 6898
5 7540
4 18190
-1
EOF
