# Supplementary material for: Solving the clustered traveling salesman problem via traveling salesman problem methods
Source: PeerJ Comput Sci. 2022 Jun 13;8:e972. doi: 10.7717/peerj-cs.972 (PMC9202618; doi:10.7717/peerj-cs.972)
Supplement: Supplemental Information 1 [file peerj-cs-08-972-s001.tgz › CLKH-1.0/PI_FILES/134gr666.pi]

666
666 0
218 -186140
217 -115240
207 -13195
208 -11900
220 -19260
219 -14880
221 -5840
229 -480
228 -8960
227 -4480
225 -10880
222 33140
223 42140
224 45760
226 37620
216 50140
215 32420
214 7191
213 6860
212 -6060
211 -5760
210 -21760
209 -29680
206 -29563
205 -22763
204 -6563
202 -8960
201 1200
200 20080
199 16840
198 -22560
197 26239
195 43580
194 43440
196 46300
192 18639
203 -1756
234 -57740
232 -8480
233 -71100
231 -22020
230 -47009
191 -5483
193 -3520
189 -19560
190 12860
188 25660
187 22400
181 15680
180 8960
179 3360
178 8680
177 49760
173 75460
176 81040
175 83260
174 81440
170 59320
169 10180
168 460
139 -57260
167 -400
172 -12640
171 5400
182 20720
183 6440
149 -48900
184 5280
185 10080
186 1540
163 -25340
162 2880
161 3744
165 -12387
166 -4480
508 -740
509 -26780
506 -8000
507 -4640
164 19940
160 21280
504 23180
505 21940
503 15460
159 -1600
157 20380
158 18400
155 8900
156 18880
501 25180
502 23440
499 19780
500 21760
436 7990
498 25660
497 24090
496 19760
495 14940
494 23400
490 23370
491 13829
489 4929
492 42511
493 47980
519 54800
518 56220
517 43680
523 45940
520 45520
521 50560
522 49920
525 43520
524 51020
516 49300
515 20000
514 7300
512 14960
513 21560
526 19780
527 18500
511 40540
510 31360
539 20480
538 28740
548 43680
551 28160
549 9380
552 29760
554 37340
555 -45220
557 -54880
558 -60800
559 -93980
556 -47580
553 33380
550 55040
547 55760
563 56520
562 68780
561 36080
602 14180
560 34720
546 44820
545 33700
544 -4880
540 5980
541 15085
543 9120
542 -16020
533 3755
534 20339
535 5990
537 7745
536 10240
530 9840
529 -3280
528 -16791
472 -5232
471 -15132
473 1560
531 3480
532 6739
461 8706
460 18305
459 19006
458 4480
457 13100
456 39660
455 35513
447 44100
417 36500
415 47580
412 38760
413 45000
446 35100
454 55040
453 54720
452 42400
448 2960
449 25280
450 36700
451 16820
462 -2840
463 -14231
474 -44540
470 41100
469 8400
466 24260
467 -880
468 -12160
475 -19620
476 -24220
477 -24159
464 -12486
465 -40540
1 -118780
310 -58240
309 -29907
438 -5351
437 14240
311 6080
312 14250
313 3840
314 48054
315 49156
316 49380
440 47254
439 26254
441 38729
443 42460
444 29060
396 46740
442 39660
391 44320
392 48379
325 37127
324 37828
323 39280
322 36660
390 39879
393 52370
397 43720
403 46160
398 46380
399 43200
394 44990
395 47320
400 43520
445 36140
406 46970
408 39720
407 33200
405 34885
369 35970
404 32820
402 30600
401 30885
359 38950
356 34280
358 31580
357 33100
273 31840
364 37720
365 34780
363 35980
362 37700
361 37240
271 28100
262 36460
261 33700
263 35600
256 25140
257 34720
258 34430
371 32070
372 32520
376 33740
259 28079
378 35180
379 32180
377 34580
373 36040
374 34680
375 35860
419 35020
418 35340
420 33520
370 32031
368 33948
367 36000
366 29540
360 32680
381 27820
382 36865
383 31460
421 27360
422 25090
409 34195
410 35860
411 32208
423 48293
414 47580
416 54560
429 54840
430 58972
487 52614
488 47338
435 45835
154 17985
434 54036
433 54800
431 54180
432 49375
428 51212
427 51571
425 55340
426 58088
424 53462
384 52980
385 53460
386 49000
387 52060
389 47586
153 8480
152 30240
151 34860
388 24245
380 26720
150 32800
148 37120
252 25980
251 30477
243 43940
244 49540
247 47600
248 56790
249 48589
246 54139
250 35789
237 38589
245 48340
253 57820
255 49920
254 53980
260 50660
267 41920
266 41320
265 39100
264 31420
285 45560
286 39100
289 45780
288 43480
291 39760
294 44940
295 44220
293 44440
292 42960
305 37800
303 23360
304 27860
307 39140
306 42860
298 38720
297 41995
299 38295
296 35180
290 49000
287 54620
268 52000
269 54160
270 55665
277 52005
278 56115
276 56958
279 58980
280 57060
281 57160
283 58740
282 58180
284 51310
333 56830
345 60110
344 60445
343 60560
342 59790
341 59453
340 59520
339 59140
338 57830
337 59250
275 58725
274 53515
272 52400
352 56200
354 55180
355 52700
353 54927
346 55067
347 57160
348 57630
349 57580
350 53580
351 50160
336 52050
335 53820
334 56686
329 58206
330 56580
331 57571
332 53722
328 52971
327 56040
326 55640
321 47100
320 39840
319 26615
318 49558
317 13769
300 44181
301 65140
302 46874
308 -21530
147 21444
241 47240
240 45910
242 42780
238 49262
239 45762
146 43450
144 39080
143 31930
142 17181
145 40681
236 25732
235 -90208
141 8960
140 -18356
18 -62880
17 6720
16 21832
15 32960
14 24160
13 27831
43 27932
49 11840
48 15680
47 19040
46 20332
42 30720
38 52160
37 50560
32 48000
31 74140
30 71360
11 34460
12 -59420
9 10560
10 19360
7 15520
8 15040
20 28480
19 33600
6 26560
5 -64320
4 -17920
3 -18880
2 10080
479 -61120
480 -37600
481 -6500
478 -32558
482 16959
484 -2641
483 -11641
620 5440
486 -11520
485 6560
624 26460
625 31680
626 17920
627 -8960
629 -3100
628 3100
630 4800
631 4800
632 22400
634 9700
633 21500
623 17440
622 28000
621 41920
619 36660
618 54560
614 43460
616 38360
617 35840
615 21280
613 33900
611 35060
612 11679
635 4340
601 19740
609 28360
600 26077
599 3920
608 -3423
610 -7021
604 10280
603 -7580
605 16640
606 11840
607 -10240
569 4672
568 2973
570 10120
571 9120
572 -9760
573 -9528
574 -17428
565 4160
564 -7670
566 15250
567 1973
598 -42420
597 -2240
596 0
595 3360
592 -8480
593 17920
594 16060
637 -49060
636 -147580
659 -47100
658 -69440
657 -49440
638 -29440
639 -22020
647 -27360
646 -32740
645 -27620
642 -21821
641 -134300
648 -43040
640 -21060
586 -17920
591 4830
587 5872
590 5772
588 -23722
589 -16920
585 -15869
584 -3940
583 -6720
582 0
581 0
580 -6170
579 -14460
577 1083
576 -600
578 -6517
575 -1715
643 25580
644 -8140
649 -87980
650 -80640
651 -53760
652 -84640
656 -11460
655 -35520
653 -17920
654 -68100
660 -259560
661 -71540
663 -68160
662 -46880
664 -71680
665 -205980
93 -66277
72 -9025
71 24640
70 8960
69 9100
68 6720
67 5780
66 38720
65 39840
64 34480
63 8320
61 8680
60 13760
59 11660
62 980
58 -14140
57 9020
56 640
55 14780
54 25600
53 0
29 29120
28 20380
26 -30630
24 -6720
23 0
22 -33170
21 -35330
25 -22460
27 -31090
34 37295
35 17920
36 18620
41 22020
40 30195
33 29095
39 44895
44 24600
45 38720
50 -17920
51 -2420
73 -28660
74 -13520
52 -21560
75 14620
76 7140
77 8960
78 8960
79 1740
80 12260
81 17440
82 30700
87 -4640
83 9760
88 34080
89 43040
90 43560
91 20480
92 30240
94 41760
96 36780
95 47020
97 8622
98 4283
99 0
100 23680
101 8416
102 48317
104 65216
105 26880
117 29088
118 -13383
119 19200
120 15040
121 22720
122 -8960
123 -6720
124 8800
125 8340
129 -4963
128 8960
126 23340
127 24160
103 -5810
138 -32916
137 -60940
86 8640
85 26880
84 17920
136 5120
135 -12800
134 -8960
133 0
132 0
131 0
130 -38963
116 -5413
106 -8320
107 -43028
115 19558
114 33600
113 29760
112 30080
111 17920
110 6873
108 -7760
109 -23860
-1
EOF
