# Supplementary material for: Solving the clustered traveling salesman problem via traveling salesman problem methods
Source: PeerJ Comput Sci. 2022 Jun 13;8:e972. doi: 10.7717/peerj-cs.972 (PMC9202618; doi:10.7717/peerj-cs.972)
Supplement: Supplemental Information 1 [file peerj-cs-08-972-s001.tgz › CLKH-1.0/PI_FILES/14202ch71009.pi]

71009
49579 0
47972 -1592
47306 -1338
46656 -1288
44986 -1960
41915 -1340
43772 -808
43700 -448
42087 320
42412 224
41580 -560
42276 -1008
41350 -547
38405 -1262
37775 -1050
37590 -1131
39979 -1438
40074 -274
38829 622
38142 462
37774 284
35698 -712
33997 590
32366 -616
31313 224
30995 -740
33119 64
32938 56
32446 -952
33660 -712
35172 112
35542 288
33491 -996
34096 -110
34894 0
35776 672
35866 1008
36428 1038
36427 984
37039 1000
38041 -508
37855 -298
37040 358
38404 500
40698 -1196
41914 -2190
44002 -942
45936 -379
37041 500
37495 -1302
36579 -1008
34895 56
35697 -1326
37042 -368
38495 -568
38828 840
39659 122
41579 -1550
44612 -2824
45822 -6460
48147 -2772
50206 -1118
50934 -1624
52176 -568
52161 758
51930 -14
52523 360
53069 616
53309 600
53512 528
53381 710
53157 490
52579 -1408
52524 -1798
53382 -648
53696 790
54279 440
53963 504
53962 -616
53909 -392
53068 0
52642 -168
53067 -648
52215 -328
51929 -1444
52214 -672
52601 0
52557 -88
53626 -598
54042 1024
54263 880
54435 1400
54601 1768
54700 1710
54769 1728
55123 238
55538 -118
55423 538
55098 552
54810 1278
54864 968
54436 888
54394 1056
54178 896
54395 920
53946 728
53858 696
53852 1230
54344 584
55833 -1744
56029 -1064
56977 -1456
57803 -1018
58409 -2902
56937 -5320
57615 -7220
55637 -41
54012 -1454
54045 -1008
54075 112
54128 -242
53910 0
52979 -1288
53310 -1288
53544 -1512
53911 -1491
54594 56
54235 -728
55099 -598
54750 -122
55100 -560
55678 -435
52602 -7562
54595 -3498
54129 -5414
57199 -4574
58113 -840
59119 -90
59653 -168
60433 -280
59967 -1232
59434 -1456
59206 -2110
57772 -1350
57019 170
57235 -406
57652 -885
57616 873
57929 -309
57545 548
57398 1442
57200 816
57168 1195
56651 -1279
57274 -828
57773 867
58812 -1610
59207 -916
61748 -4832
62653 -7266
66461 -6943
68237 -1132
68337 -180
68195 -520
68430 828
68460 182
56794 -1940
55750 -1232
56318 0
56408 -2337
57138 -2286
57079 -1992
57139 -1706
57771 -3943
56690 1009
57080 -1309
58273 -549
57856 -773
58274 -390
58275 -1160
59525 -1095
60058 -2090
58649 -404
59118 -919
59966 608
60340 -154
60962 112
61212 -168
62326 -168
62506 0
63001 0
63074 0
63108 0
63546 1176
63658 1489
63436 1198
63602 1338
63589 1544
63776 1591
63740 1836
63779 1754
63708 1896
63535 208
63627 448
63567 0
63632 0
63823 0
63751 703
63820 689
63934 713
64000 628
64018 778
64185 1380
64257 1411
64288 952
64336 1120
64446 1400
64517 1555
68671 77
68371 401
68135 609
68194 379
68193 390
68032 -224
68128 -320
68226 -840
67818 280
67817 688
67879 1385
68655 -909
68654 -496
68646 -478
68850 -947
68762 812
68732 752
68751 888
68750 1046
68619 448
68719 936
68700 751
68599 147
68881 -74
68896 352
68994 -257
68950 319
68894 1303
68851 943
68874 909
68868 684
68925 74
69070 246
69240 -1480
69142 -1058
68736 1232
68699 336
68739 240
68862 1264
68897 798
68993 112
68917 848
68927 464
68946 624
68976 -688
68981 -168
68963 952
68992 728
68970 662
68877 1092
68849 1136
68774 -88
68528 972
68369 201
68325 2084
68297 1894
68406 1594
68213 735
68117 750
68375 1515
68464 1154
68370 -348
68326 -308
68144 448
68123 672
67781 56
67933 1964
67945 2174
67751 1540
67537 537
68171 -1186
67934 1415
69452 -920
69440 -1009
69592 0
69653 -784
69752 726
69859 -1600
69941 -2470
70119 -3838
70021 -1304
69984 -1402
69940 -1120
69817 -168
69832 814
69721 -640
69636 -1736
69475 -322
69348 -3654
69583 -5429
69939 -1320
70130 -778
70113 -1582
70143 -1280
70224 -1400
70220 -1376
70223 -616
70342 -840
70403 224
70414 534
70528 -1414
70412 -560
70463 414
70455 -154
70376 -598
70375 672
70362 -344
70268 -1112
70293 -66
70212 -1456
70213 -560
70129 -1232
69938 -2339
70561 -1304
70503 -68
70581 -1741
70663 -2731
70642 -2854
70551 -90
70538 -88
70529 -182
70562 88
70541 118
70575 -2470
70476 -1000
70346 -1368
70309 -1240
70351 -3566
70265 -1360
70222 -674
70211 -188
69991 -1559
70020 -728
70044 -592
70054 -690
70128 220
70133 76
70132 186
70157 -1472
70168 -1510
70345 -1198
70413 -776
70420 -322
70436 -1096
70556 -884
70471 275
70464 112
70428 240
70407 -296
70275 -2056
70181 -798
70088 -1220
69837 -3076
69875 -804
69971 -278
70053 1014
70060 920
70061 280
70046 224
69979 -840
69773 -1008
69720 134
69801 -336
69930 -1344
69836 -244
69816 -170
69782 -620
69815 -396
69882 258
70052 -2848
70027 0
70009 0
69990 -294
69985 672
69965 640
69907 290
69808 284
69734 -72
69716 -105
69964 991
70008 -616
70078 0
70041 0
70040 -1206
69994 -538
69906 142
69833 -702
69794 -1554
69732 -4198
69635 -1238
69688 72
69659 886
69558 -578
69582 -838
69451 -318
69359 -188
69483 -566
69509 318
69524 0
69552 0
69599 0
69604 134
69519 -486
69421 -464
69328 -728
69239 0
69278 0
69229 224
69217 696
69159 -104
69363 -1961
69249 44
69156 -970
69302 115
69254 -139
69157 -957
69128 -1249
69147 -224
69069 -336
68991 784
68955 1008
68938 640
68913 787
68848 53
68808 875
68771 924
68749 484
68718 962
68598 154
68410 -321
68414 224
68459 224
68493 -56
68461 392
68445 151
68263 53
68314 301
68458 -34
68447 -590
68717 -1038
68794 -956
68818 -1106
68923 -18
68857 -188
68912 -204
68898 -112
68922 -807
68758 852
68783 784
68861 644
68924 115
68949 64
68939 -37
68880 10
68800 -1078
68909 6
68895 70
68945 104
68973 178
69010 92
68984 236
68983 342
68982 500
68999 728
69016 449
69051 668
69024 465
69061 613
69050 134
69040 469
69052 -150
69075 -56
69076 -64
69086 113
69108 -716
69068 -808
69158 -1058
69173 -1174
69054 -1806
69122 396
69146 74
69123 616
69116 -28
69121 448
69096 0
69107 0
69141 -306
69349 -764
69155 -80
69167 -68
69216 30
69085 -382
69014 -590
69209 -400
69145 1102
69143 672
69242 -87
69195 95
69309 7
69301 149
69329 -140
69358 -480
69357 -593
69204 -1383
69215 -323
69364 102
69379 -574
69387 -818
69340 -522
69356 -2278
69183 472
69127 224
68996 168
69053 -80
69009 218
69035 0
69008 -1302
68839 -290
68915 282
68957 670
68908 1114
68847 102
68707 -198
68477 540
68518 368
68636 898
68714 368
68793 1088
68820 1134
68855 858
68878 0
68864 224
68837 938
68775 1030
68663 1148
68593 542
68540 1006
68595 1719
68737 869
68798 214
68755 224
68742 742
68698 666
68788 0
68728 448
68661 528
68715 386
68716 -705
68733 -752
68674 -378
68613 -449
68485 638
68417 931
68356 -364
68367 182
68394 656
68368 224
68336 -520
68095 230
67775 -2040
67743 -1820
68148 -2180
68170 -2536
68116 -2522
67878 -3134
68251 -1382
68031 -138
67708 282
67637 314
67919 -920
67767 -841
67982 0
67856 0
67991 140
68564 1390
68576 1451
68474 426
68397 1352
68457 1473
68442 1077
68513 1502
68420 878
68192 486
68169 107
68115 -424
68243 1117
68212 625
68207 682
68114 -216
68082 -338
68168 -512
68185 -934
67990 -904
68013 302
68141 394
68167 -192
68099 -456
67731 52
67809 790
67612 -1704
67505 -3646
67425 -1618
67093 -2482
66087 -534
65823 246
65658 112
65249 -1150
65953 -840
65824 -35
67763 750
67745 510
67681 194
67071 -826
66858 790
66859 -1072
67235 838
67216 1470
66821 -554
66765 -702
66511 -1062
66850 -18
66896 -392
66826 -216
66867 -296
66925 426
66830 672
66958 -648
66678 1240
66515 1170
66567 1286
66439 1138
66425 904
66353 1088
66224 738
66238 900
66306 1074
66303 800
66321 848
66400 1000
66408 984
66081 800
66118 952
65944 1507
65645 990
65446 1010
69262 -3521
69022 514
69023 -526
68935 448
68863 56
68704 702
68632 -30
68813 -72
68937 -616
68875 -714
69087 -2366
69011 -1982
69241 -8586
68683 -862
68431 252
68196 -1966
68033 150
67613 0
67202 -518
67370 -708
67486 -290
67682 -410
67790 -168
67859 -616
68238 614
68372 -410
68403 106
68389 80
68203 332
68087 826
68103 948
68174 926
68173 868
68299 -118
68298 426
68494 828
68628 846
68541 -196
68614 -112
68546 896
68529 630
68515 310
68321 12
68172 902
68066 1148
67831 965
67923 1606
67901 -152
67819 252
67320 -104
67349 -146
67533 1260
67657 1316
67709 1514
67620 1516
67714 1400
67684 -84
67648 -138
67200 866
67369 890
67350 552
67039 812
66216 -2910
66537 -402
66502 -672
66089 122
65495 -304
65250 614
65047 699
64576 -683
64577 -714
64645 -830
64837 -32
65530 699
65987 -344
66699 -4990
66503 -3120
66217 -2136
66420 -1142
66023 -2200
65724 -1298
65496 -1064
64745 -1162
64545 -2080
64838 -2522
65365 -616
66733 -6695
67136 -3574
67614 -2240
66991 -1199
64245 -2438
63845 202
63883 424
63962 -1375
62749 174
62032 1078
62151 1470
62202 1597
61856 1312
63279 775
62508 -621
67721 1475
67582 936
67524 885
67252 10
66150 -4126
63923 -3646
63858 -1288
63722 -616
63752 -840
64015 -1328
65364 -1680
66022 -836
64878 -2944
64929 -2280
64988 -378
65295 -998
64807 -109
64836 845
65494 775
65566 574
65595 534
65851 812
65852 460
65434 1214
64925 391
64516 646
63961 -3806
63960 0
63959 0
63774 -224
63386 -150
63649 150
63581 -1456
63844 -528
63196 646
62150 -2334
63417 -272
63580 -174
62999 -648
62410 -376
61854 -1254
61400 -1126
61399 -952
61747 494
61590 368
60853 -934
61398 -186
62409 -628
63275 -408
63312 -150
63276 -168
63416 -1024
63881 -232
63958 698
64203 436
64744 -118
64924 -656
64687 -1372
65081 -554
64979 -550
65209 -1234
65822 -444
65627 -1830
65362 0
65594 -448
64835 -1926
65293 -1234
64774 -2062
64439 -1638
64032 -1440
64031 -1120
63957 -168
64109 -3400
62652 -128
61547 -706
60852 0
60277 0
59652 0
59609 0
59287 -744
59524 800
60103 -708
60276 326
60181 -456
60743 -408
60851 56
61949 -1726
61684 -2792
62106 -3250
60850 -128
61165 32
60903 -98
60057 -548
59608 -1640
59651 -754
58856 -280
58476 478
57898 -1830
58030 -634
58066 -1432
58339 -54
58408 -62
58811 564
59239 -517
61284 -3518
60102 -840
59029 -1864
58029 -2318
56826 -1766
56473 0
56269 280
56158 -1271
55771 -1089
56423 -1680
56863 -1176
56864 -2696
55095 -3264
55094 -922
53543 -4782
54177 -4144
55093 -2350
56509 393
55930 -1047
56865 -523
57397 277
57682 -280
57651 841
57996 399
58197 286
58160 126
58562 674
58687 896
59240 -52
59433 -536
59080 469
59030 280
59288 -86
59913 -392
60339 -808
60633 -504
61166 0
61800 -930
62408 -2220
61493 -2660
62747 693
56757 -550
57050 351
57272 225
57273 -1542
56867 834
56603 1022
56425 500
56537 408
56407 484
55748 492
54698 -982
55097 448
55462 0
55749 0
55636 448
55598 152
55832 630
56118 -72
56216 -1118
55257 544
54699 -684
54593 -1400
54127 -672
53800 -1404
54074 -883
54343 462
54749 467
52815 -621
52814 -392
52250 -1878
52522 -1240
52678 -5198
53259 -3272
54073 -1136
55036 174
55096 148
52324 -1459
51928 -1909
51457 -992
49914 -2254
49440 -2240
48915 -824
49476 -3670
49430 -3488
49449 -4626
48491 -2246
48522 -1542
48003 -1288
47752 -3000
46995 -148
47358 -1840
46944 -1706
45338 -1024
45198 242
44237 -196
45518 -1212
43606 -144
44324 -854
42823 566
42411 112
41749 734
41082 350
40164 10
39316 830
38141 856
38494 260
36508 -784
34362 -392
34893 -296
34543 -264
32937 -392
31312 0
30994 -334
30524 -222
29317 -1594
31144 -930
30347 -724
29318 316
29661 -436
28446 30
27723 -1588
26774 -3304
26775 -3254
28787 -168
28966 -912
28788 430
27284 -4592
26611 -2888
24185 -2790
25170 -1768
26352 -922
26539 -936
27493 -1288
25171 0
23654 0
23181 -936
22612 1094
21476 -686
20574 -402
21921 332
22374 -176
23182 462
23881 -432
23655 398
22996 570
22613 176
22294 476
22036 448
21176 0
20475 0
19365 -1648
20417 -69
18787 -776
18043 0
17841 150
17344 -766
17760 -1064
18180 -181
17842 -1071
17390 -392
17524 0
18276 224
18416 320
19070 920
64644 1085
64758 448
64983 1363
65067 1370
19497 860
19366 224
18669 320
18277 -224
18670 -1136
18671 -1214
15582 -4694
16565 -1680
18486 -555
19071 909
19993 873
20195 1096
19498 545
19628 355
19880 -8
20524 819
20418 916
20842 451
20643 322
21063 501
21723 1244
22039 1354
22298 1036
22741 688
22819 1576
23320 712
24263 819
23728 210
23656 612
23503 608
23453 584
23796 712
24658 -119
25173 1574
24833 1130
23727 383
23380 597
22682 1161
22295 1493
22038 1725
21925 96
22112 532
22174 574
22434 185
21666 224
20640 -126
20087 -242
20641 678
20642 671
21062 1002
21796 792
22435 498
22296 616
21667 898
21606 824
21005 526
22231 -67
22175 403
22297 894
21547 262
20737 379
19152 -395
19000 0
17689 -1406
19001 -503
19367 448
20250 -321
20843 1519
21126 1232
21236 1288
21356 1167
21548 616
22041 656
22176 710
22539 812
22684 66
23960 762
23581 -206
23057 448
22614 423
22300 1234
22299 1763
21926 1295
21477 840
21178 1057
20525 753
19153 -552
19002 -220
18554 -567
17345 -2519
17690 -1240
18278 -1215
19072 686
19223 1008
19224 831
18672 -1180
18854 -2632
19813 -1764
19882 -2003
19881 -148
20644 123
21421 378
21478 0
21798 -641
21422 177
21357 496
21179 536
21127 -174
21423 -22
21668 -854
21549 -70
21927 70
22301 -424
22540 1018
23059 1168
23184 1456
23058 1392
23247 1382
23884 469
23730 614
24187 670
24110 628
24264 882
24341 1032
24659 1309
25994 319
24744 170
24998 540
26261 506
26689 717
25464 218
25269 177
25356 749
24835 336
24834 -602
26935 -161
26354 -601
27580 -1002
25993 532
25176 1449
25899 92
27725 -366
28617 821
28618 902
27340 -280
27163 0
27164 56
26355 1428
26180 1478
26181 1075
25579 1082
26541 622
27421 -650
25693 -118
25795 -202
24508 921
25578 1355
25177 252
24420 -129
22820 -58
23185 698
23060 410
21863 -1310
22302 -476
22375 0
22742 896
22998 1174
23885 -616
23504 436
22928 -779
24188 509
24509 0
25178 448
25580 964
27027 262
27999 1074
28795 890
28526 -358
29230 254
29859 -130
29490 224
29324 224
29585 224
29323 669
30684 169
31321 367
32672 891
32940 1286
34367 -15
33828 901
35869 171
36875 -570
38317 -82
38586 0
37941 779
37046 1324
35778 655
35175 392
34719 840
33999 483
32756 752
32206 1156
32128 1110
32288 1008
32207 866
32526 1134
33016 429
32129 1080
31886 1140
30767 -25
30999 712
29664 507
29663 439
31152 79
31806 336
31805 318
32287 191
36644 672
35870 203
35080 221
35367 406
35779 1038
35442 763
34368 -17
34278 721
33126 190
33311 1222
32527 786
32208 1132
31238 144
31153 184
30685 280
29860 980
29053 882
29146 868
28361 526
28527 1009
28198 770
28199 489
29665 -232
29325 808
30353 6
31887 281
32368 1444
33494 264
32601 1645
32757 861
33389 617
33907 1157
33390 483
34454 770
35368 1060
36099 240
36795 891
36877 1200
37408 1517
36645 -703
37308 1421
38587 154
39497 910
39982 168
40792 465
42415 -95
43307 756
43607 733
44474 1232
45202 840
44616 648
44909 1114
45519 36
44615 783
43930 283
43774 418
44075 661
44908 576
45201 26
46421 100
47266 -743
46996 -1317
46244 840
48477 355
49214 -421
48822 -560
48344 120
48304 224
48239 411
47307 221
47592 782
46835 -126
45823 -378
45710 -448
44907 -448
44473 -808
44472 1142
43773 883
44906 -176
45200 -280
45709 -1950
47106 -1564
46534 -1338
47150 -490
47554 -1542
46945 -1224
48148 -3542
47973 -3392
46471 -810
44687 -2786
44614 -1470
44905 -474
45280 -1408
43846 -1208
44151 -10
44003 -6
43230 1306
42576 644
42088 4
41583 -658
40699 448
41420 108
39496 -236
38657 400
38498 0
39661 488
40417 814
41419 885
41085 465
40791 915
41418 -384
41582 0
41751 -1008
41254 -1494
37940 -2310
35272 -274
34366 729
39317 -1023
40461 -224
40078 39
40165 341
40848 384
40829 388
42585 -3304
41504 -1808
40418 -972
39981 -1353
39013 -540
37942 -703
38145 98
37496 388
37407 288
37591 -609
38144 -205
38831 -372
40077 441
41166 66
41584 657
42001 1516
42414 1108
42577 1064
42824 1326
42743 443
40509 1337
40076 660
39662 -21
40612 156
40075 0
39980 86
39012 63
38499 0
37406 266
36876 814
37047 91
37140 618
36280 1156
35621 959
36430 -129
35443 372
35081 -448
34898 1262
35082 791
35871 437
34899 637
33310 1328
32449 436
31563 -202
33015 0
32448 477
32755 336
33663 224
34549 42
35620 228
35079 -81
31954 864
31708 889
30686 -58
29666 -70
28620 -229
28283 -422
29491 -280
31154 -943
31485 1291
30910 500
32289 704
33391 1041
34279 420
34798 784
34900 1150
34799 1218
34369 886
32758 -465
31000 382
30605 324
30527 -224
29861 0
29755 -684
29104 768
30163 396
31200 56
31753 818
31446 606
32404 544
33080 1204
33448 1374
33312 77
33734 84
34990 158
36431 1035
36646 979
36036 358
36777 -56
36564 536
37015 1005
36176 397
35758 494
34857 434
34514 136
34051 343
34956 270
35046 179
34244 445
33539 832
32990 601
32253 589
32813 662
32567 1008
32078 714
31363 374
29362 -722
27965 250
28239 424
27768 252
27699 294
27581 868
26614 78
24583 346
24344 264
23382 -88
23300 235
23705 1684
24089 1474
25336 -623
25337 -330
25648 -224
26064 -196
25960 574
25539 873
23781 -407
23633 -46
22420 602
21846 732
22353 869
21465 685
22276 192
22805 980
23424 818
22915 1149
22806 933
22354 1183
21533 60
21532 -60
20674 694
19856 676
19607 868
18839 350
18254 509
18158 210
23038 1103
23782 709
24163 486
24717 1107
25541 266
25540 445
27128 40
27261 6
27966 420
28410 672
29363 588
29631 40
29711 166
30317 36
25649 1367
25434 1156
26660 404
26838 140
27831 142
28099 226
28240 -147
29989 943
30651 404
30726 1488
31364 1047
31754 1088
32492 252
32640 448
33449 676
33450 184
34334 749
34419 582
34333 210
34858 1307
34593 1041
35324 1122
35422 1078
35848 464
37016 544
37919 1204
38016 316
38466 398
39636 406
39469 -202
40483 -740
42707 -564
42052 854
42235 584
42617 -716
42053 -84
41797 250
40849 -16
40308 252
39389 386
39470 434
38988 -200
37648 860
37207 648
37374 1308
36565 98
36256 -273
36086 852
36237 1092
36257 906
37572 123
37639 1813
38017 1376
38719 992
39471 328
39455 212
39957 364
40751 -244
41257 829
42612 106
42952 168
43497 756
44107 820
44886 1147
45024 874
45658 616
45691 512
43973 -640
43423 0
43032 0
43498 0
43564 0
43897 790
43357 649
17882 1918
17591 2011
17017 519
16801 508
16291 245
15251 413
14501 638
14343 672
14219 546
13829 690
13308 433
13462 166
13008 193
12896 374
12805 322
12293 1148
12465 934
12239 589
12329 616
12412 834
15563 984
15564 420
15629 1121
16149 -48
15785 739
14991 638
14454 832
13912 543
13782 912
13614 745
13066 1500
12847 1755
13009 755
13108 1780
13309 1539
13010 1392
12703 1753
12656 1052
12766 1284
12848 1412
13109 984
12806 870
12957 1260
13011 1258
13463 786
13716 839
13955 1285
14344 1285
14392 657
14415 451
14455 366
14692 84
14981 672
15252 1002
15309 728
15221 354
15486 738
15779 1064
15879 1147
16427 1217
16522 1356
16836 1327
17010 1687
16929 1300
16844 1070
16222 838
15617 1156
15445 1022
14930 650
14428 843
14237 1560
14475 1094
14053 1176
13615 1147
13913 1445
13783 1069
13206 1185
13013 753
12413 983
12572 1126
12571 1111
13012 860
13161 957
13464 294
13679 945
13261 896
12897 1108
12510 1034
12241 1674
12330 1504
12153 1218
11886 1441
11839 1028
11553 1297
16079 997
16441 778
16005 896
15786 1204
15515 866
14919 1200
15357 1056
14954 958
15201 1356
15684 1166
15984 1078
16170 1286
16389 1034
16417 1088
16646 1058
17018 402
17495 1172
17265 1380
17266 1292
17383 1190
17792 1291
17824 1535
18160 1418
18468 1093
18161 838
17501 1032
18091 1211
18651 992
19055 980
19348 1101
19478 1142
20064 1333
20342 1602
20399 1588
20460 1384
20618 1064
20929 805
21167 1642
20930 1344
21100 1269
21468 1466
21408 1517
21981 727
22529 1166
22981 1190
23043 917
22528 1529
22360 1506
22359 1738
22589 1107
23158 1172
23042 1352
23157 1630
23041 1416
22980 1320
22857 1244
22588 1866
22726 1506
22478 2124
22358 1994
22216 1797
22163 1234
21980 1652
21771 1474
21654 1253
21594 1518
21908 827
21466 1690
21336 1680
21467 1577
22025 1148
22361 1568
22590 1912
22661 1898
22662 1563
22479 1488
22362 1209
22982 1094
23230 1162
23490 1261
23565 940
23426 963
23101 1691
22917 1623
22664 1940
22663 1680
22422 1082
22093 1277
21982 1633
21409 941
21655 1701
21773 1774
21703 1766
21772 1730
21534 1252
21287 1547
20931 1298
20502 937
19973 1534
19974 1596
20177 1656
20400 1432
20619 1338
20826 1042
20725 1274
20401 1154
20343 1019
20560 1086
20876 1627
20726 1135
20877 963
11279 1298
11285 1316
11069 994
11026 848
10846 821
10906 794
11372 389
11741 917
11887 1279
12294 508
12242 714
12058 1141
11783 1502
11695 374
11373 1180
10935 868
10688 504
10352 588
10098 672
10007 956
10406 1434
10246 1180
10003 651
9585 1292
9412 1264
9040 1394
9172 528
9176 468
8812 1624
8609 1558
8693 1786
8780 1792
8717 1992
8886 1566
9083 1377
9140 1192
9269 1466
9502 1276
9921 1190
10293 648
10715 1428
10636 1198
10292 1479
11072 1046
11162 1169
11416 1549
11554 1369
11784 672
11972 1148
12154 980
12331 816
12704 728
12705 765
12898 1008
13310 1363
13574 833
13680 608
14159 1044
14570 1016
15182 929
15778 851
16150 1039
16697 928
16397 1330
16094 1149
15787 1052
15565 672
15206 1150
14992 1080
14766 1105
14345 1456
14220 1236
14370 1320
14363 1945
14598 2250
14690 2375
14882 1940
14910 1869
14802 2141
14568 2123
14486 2011
14993 2000
14816 2003
14701 1730
15083 1892
15207 1836
15232 1838
14994 1914
14899 1709
14968 1688
15143 1778
15348 1808
15452 1449
15343 1436
15404 1194
15179 1512
15127 1446
14743 1302
14655 1560
14421 1583
14385 1596
14278 1793
14290 1754
14383 1828
14456 1828
14498 1768
14591 1349
14419 1999
14439 1808
14691 1961
14662 1790
14788 1620
14959 1840
15156 2407
15126 2355
14922 1706
15123 2114
15219 2394
15405 1986
15253 2467
15326 2276
15464 1344
15557 1252
15685 1476
15514 1549
15333 1955
15199 1869
15039 2207
14847 1964
14894 1961
15183 1953
15095 2207
15154 1693
14326 1819
14340 1892
14283 1896
14161 1874
13960 1924
14057 2092
14144 1894
13959 1664
13958 1874
14081 1832
14160 1608
14056 1852
14055 1564
13957 1824
13914 1865
13871 1536
13830 1494
13616 1590
13682 1872
13409 1724
13311 1416
13262 1652
13403 1720
13652 1141
13681 1117
13864 1092
13997 2044
14198 2056
14204 2290
14107 2201
14100 2284
13956 1743
14074 1389
14054 1884
14211 2237
14447 1591
14895 1587
14864 1607
14697 1772
14547 1806
14520 1787
14473 1647
14641 1803
14646 1371
14487 1360
14450 1404
14346 1480
14292 1493
14266 1628
14151 1949
14270 1914
14368 1841
14162 1905
14082 1979
13998 1841
13999 1628
14058 1664
14163 1592
14432 1447
14582 1771
13961 1419
13831 1602
13719 1731
13683 1565
13518 1980
13465 1958
13369 1942
13312 1340
13246 1500
13148 1604
13263 1280
13110 1836
13293 2130
13394 1726
13516 1792
13517 1654
13784 1572
13718 1738
13717 1445
15033 1778
14913 1765
15176 1865
15079 1968
14989 1889
15195 1835
15065 1876
15072 2046
14974 2012
14795 1828
14728 1820
15516 1034
15630 952
15936 1200
16237 1212
16598 818
16398 1080
15986 1033
15739 1332
16193 1216
16698 718
17196 1302
16803 812
16508 1300
15985 874
16038 789
16507 1313
16802 1190
17019 1806
17133 1998
17328 1693
17502 1167
17673 1336
18092 1344
18469 800
18590 846
17953 1064
17954 1498
17674 980
17825 836
18652 674
18840 616
19277 1010
19349 889
19608 1572
19925 953
19740 984
19924 1233
11186 1508
11138 1316
11326 1546
11415 1580
11641 698
11463 1240
11074 696
11288 1228
11507 708
11782 853
12240 593
17648 648
17857 912
18194 1064
18680 1624
18967 1694
19708 413
20262 357
20551 924
21163 588
21286 558
21335 1090
20927 764
21090 928
21702 603
22089 1078
22090 952
22160 448
22279 588
22356 777
22161 1106
21653 914
21160 382
20617 814
20500 558
20491 1154
20230 284
20208 224
20015 196
19846 296
19544 -192
19467 -14
18335 309
18896 1004
18689 1120
18539 1456
18467 1479
17741 588
17195 378
17179 836
17440 1440
17705 1690
17726 1260
17823 1256
18090 1248
18540 756
18771 1253
19116 452
19030 1266
19683 591
20152 842
20800 772
20341 1230
20231 1482
19905 744
19531 732
20657 1439
20928 1357
20559 924
20501 703
21045 1252
21407 968
21907 1428
22162 1037
22092 1000
22807 927
22660 1220
22477 1221
22357 1186
22091 914
22476 1070
22725 896
22916 1176
23040 1688
23100 1512
23361 1540
23302 1682
23360 1652
23860 1886
23562 75
23859 656
24484 1024
20671 1783
20309 1846
20452 2028
20561 2250
20575 2176
20872 1600
20990 1745
21046 1874
21098 1873
21400 1702
21587 1693
21310 1857
21460 1781
21726 1392
22072 1492
22143 1374
22275 1636
22348 1526
22311 1476
22125 1312
22513 1800
22567 1629
22827 1568
23077 1443
22388 1771
22137 1554
21953 1568
21652 1838
21562 1678
21327 1898
21136 1718
21318 1890
21461 1928
21299 1880
21454 1966
21504 1552
21683 1723
21754 1736
21704 1454
21613 1865
21675 1686
21219 1489
21402 1988
21399 1731
22418 1857
22565 1806
22211 2073
22153 1509
21940 2106
22070 2162
21815 1823
21762 1753
21766 1983
21841 2005
22060 2022
22002 2216
22131 2025
22071 2117
21774 1694
21556 1642
21555 1644
21756 1642
21941 1839
22128 1828
22043 1869
22242 1590
22341 1443
22587 1943
22709 1794
22859 1822
22847 1593
22650 1965
22495 1672
22689 1721
22509 1651
22524 1826
22782 1766
22808 2050
23018 1476
23297 1814
23604 1528
23555 1573
23704 1944
23596 1940
23349 2120
23270 1809
23150 1998
23007 1966
23044 1874
23095 1882
23327 1756
23281 1943
23428 1749
23256 1830
23065 1999
22886 1930
23085 1980
23092 2133
23020 1879
22871 1927
22881 1873
22658 1575
22702 1721
22570 1914
22438 1620
22198 1669
21958 1800
21960 2050
22140 2116
22251 1934
21972 1908
21697 2058
21637 1812
21480 1778
21428 1708
21643 1669
21434 1654
21102 1446
21140 1449
21448 1991
21317 2008
21261 2054
21087 1734
20863 1587
20788 1450
21582 1609
21394 1532
21288 1070
21687 1810
22061 1750
22094 1570
22008 1235
21591 1245
21577 1262
21589 1320
21725 1298
21564 1272
21430 1327
21047 1143
20675 1514
20321 1341
20385 1380
20326 1444
20232 1014
20178 1222
20106 2112
20099 2070
19891 2012
19702 1584
19629 1576
19521 1714
19298 1399
19192 1548
19179 1519
19278 1459
19464 1376
19436 1580
19095 2205
18832 2253
18775 2201
18946 2285
19191 2251
19126 2032
18827 2072
18586 2017
18682 2163
18804 1429
18882 1740
18863 1751
19168 1534
19303 1450
19656 1114
19605 2148
19704 2129
19759 1834
19840 2138
19917 2229
19920 2250
20002 2234
19995 2343
20153 1963
21237 1598
21101 1830
20711 1679
20897 2153
20798 1744
20424 1154
20581 1001
23080 2167
23296 2203
23009 2243
22693 1795
22719 1845
23198 1755
23231 1907
20276 1708
20175 2018
20054 1992
19883 1574
20204 1908
20533 1595
20823 1583
21071 1553
20896 1794
20606 1405
20713 1150
20503 1698
20334 1136
20206 1128
20094 1028
19944 1956
19765 2066
19782 2008
19728 1779
19667 2034
19563 1864
19505 1950
19392 1896
19718 1434
19636 1074
20050 1288
20333 1074
20344 1087
20715 1396
20827 1372
20773 1458
20698 1512
20586 1517
20437 1502
20150 1304
19711 1676
19786 2006
19781 1932
19579 1982
19758 1462
19644 1358
19403 1204
19132 1314
19157 1402
19103 1344
18767 1336
18789 1646
18673 1668
19090 1195
19237 1262
18974 1653
18643 1921
18747 1831
18687 1320
18887 1072
18936 2239
19311 1974
19342 2133
18799 1513
18757 1523
18932 1956
18960 2171
19011 2224
19343 1378
19588 1803
19670 1850
19426 1840
19334 1592
19097 1950
18898 1616
18815 1740
18615 1712
18445 1691
18634 1873
18589 1917
18831 1805
18888 1762
18631 2003
18534 1854
18420 1885
18587 2095
18383 1539
18382 1680
18162 1566
18150 1904
18184 1916
17999 1932
18012 1940
18008 1822
18237 1769
18143 1694
17916 1574
17569 1645
18061 1405
17676 1836
17553 1234
17532 1156
17268 1806
17329 1512
17625 1482
17020 740
17269 2001
17170 2019
17216 1866
17470 2121
17627 2213
17635 2027
17546 2073
17544 1996
17395 2079
17107 1936
16932 1924
17370 1870
17381 2198
17316 2098
17118 1940
17058 2068
16870 1772
16739 1814
16786 1616
16774 1932
16770 1890
16883 1768
16966 1618
16745 1822
16583 1876
16581 1880
16453 1832
16448 1838
16526 1628
16440 2140
16451 2054
16539 1773
16323 1875
16370 2014
16313 2215
16173 1898
17565 1701
17628 1704
17761 1596
17773 1668
17732 1655
17529 1504
17461 1584
17649 1664
17626 1840
17534 1734
17363 1920
17349 1914
17221 1868
17165 2055
17125 1869
16994 1543
16939 1436
17061 1249
17317 1958
17874 1932
17723 2144
17987 1984
17883 2158
17671 1832
17853 1844
17739 1820
18003 2089
18185 1785
18053 2064
17926 2058
17976 2123
18068 1654
18308 1849
18429 1944
18638 1952
18605 2062
18616 1590
18442 1700
18238 1646
18418 2056
18303 2096
18147 1578
18384 1559
18619 1837
18750 1634
19021 1821
19165 1868
19083 1752
19184 1719
18953 1670
19048 1661
18900 2081
19046 2420
19372 1892
19437 1994
19323 2138
18976 2144
18975 2106
18740 1704
18518 1787
18322 1818
18134 1694
18289 1854
18304 1852
18433 1860
18487 1732
18700 1533
18575 1445
18466 1755
18212 2095
18108 2015
18127 1846
18021 1596
18235 1909
18351 2056
18331 1651
18378 1700
17865 1272
18079 1739
18216 1907
18187 1883
18140 1544
18288 1665
17001 1623
16732 1863
16775 1770
16527 1750
16494 1874
16484 1776
16536 1864
16805 917
16505 1988
16431 1968
16388 1794
16286 1843
16263 1828
16134 1812
16129 1700
15987 1877
15914 1839
15962 1967
15931 1911
15884 1822
15728 1627
15653 2223
15529 2106
15291 1963
15281 1943
15501 2234
15543 2045
15701 2152
15808 2120
15726 1582
15592 1720
15608 1854
15813 1744
15649 1740
15531 1700
16437 1943
16347 1844
16283 1913
16143 1725
16091 1876
16059 1879
16367 1743
16266 1867
16189 1919
16131 2012
15975 1676
16082 1974
15977 1874
15877 1699
15908 1889
15973 2100
15874 2212
15840 2235
15782 2342
15698 2250
15682 2295
15681 2160
15487 2127
15355 1987
15457 1800
16008 1621
16188 1831
16392 1621
16498 1659
16524 1588
16500 1714
16278 1556
16379 1806
16424 1565
16348 1610
16127 1557
15946 1886
15965 2205
16074 2133
16217 1996
16257 1751
16087 1926
15966 1943
15788 1824
15865 2002
15878 1872
15719 1983
15616 2002
15354 1851
15296 1817
15184 1992
15080 2062
15022 1940
15145 2007
14932 1840
14960 1770
15181 1862
15275 1811
15335 1807
15138 2088
15202 2121
15270 1932
15027 2090
14967 1988
14911 2066
14845 1808
14702 1818
14583 1875
14525 1791
14325 1496
14375 1566
14703 1506
14491 1742
14253 1500
14242 1461
14167 1751
14199 1711
14002 1707
13917 1855
14001 1894
14109 1706
14265 1848
14338 1722
13874 1744
13833 1744
13964 1782
14059 1844
14166 1737
14389 1549
14430 1730
14477 2038
14593 2092
14654 2048
14663 1957
14906 1829
14849 2026
14860 1780
14747 1893
14706 2109
14425 1957
14330 2035
14442 2205
14523 2123
14545 2043
14694 1852
14741 1836
14878 1870
14907 1764
14964 1818
15157 1679
15135 1868
14972 1727
15117 1918
15122 1937
15097 1655
15246 1745
15327 1836
15391 1940
15542 2287
15740 2192
15777 2059
15909 1991
15773 2111
15599 2427
15444 2050
15292 1727
15284 2120
14995 1980
14931 2278
14881 2218
15020 2135
15078 2214
14647 1808
14635 1828
14759 1982
14745 1900
14803 1990
14986 2053
15034 2103
15344 1932
15370 2101
15449 1659
15686 1775
15749 2205
15763 1768
15949 1992
16084 1621
16019 1776
16010 1834
16144 1900
16262 1994
16452 1268
16418 1938
16314 1849
16478 1799
16599 1801
16591 2015
16483 2090
16439 2088
16420 2020
16324 2068
16224 1754
16167 1980
16035 1402
16137 1421
16271 1256
16804 839
16859 886
17134 948
15615 1781
15631 1700
15546 1780
15492 1823
15337 1763
15236 1762
15339 1849
15456 1737
15200 1639
15098 2140
15076 2139
14868 2037
14767 2167
14875 2389
14717 2046
14885 2269
14902 2285
14874 2038
14746 1688
14855 1730
14713 1674
14592 1988
14524 2090
14502 2106
14472 2103
14471 2001
14310 1842
14317 1616
17675 1526
17915 1551
18088 1536
18300 1235
17794 1266
18067 1062
17920 1410
17910 1333
14168 1929
14004 1949
13967 1982
14041 1891
14111 1612
14060 1826
13943 2163
13726 1807
13725 1923
13658 1892
13759 1871
13724 1762
13835 1834
13918 2030
13966 1946
14110 1795
14003 1759
13834 2011
13813 2057
13875 1978
13965 1866
13791 1786
13723 1987
13620 1937
13621 1804
13521 1894
13472 1896
13352 2155
13320 2214
13319 2147
13211 2034
13117 1954
13267 2254
13118 1926
13266 1590
13318 1809
13416 1970
13471 1929
13580 1708
13657 1770
13656 1813
13470 1849
13374 1756
13093 1426
13020 1545
12905 1540
12812 1609
12813 1563
12769 1712
12661 1537
12496 1993
12421 2115
12325 2362
12422 1886
12352 2036
12276 2122
12202 2172
12201 2147
12224 2202
12133 1762
12200 1913
12000 1873
11892 1870
11840 1972
11869 1936
11891 1886
11956 2222
12019 2220
12098 2192
12157 1953
12199 1567
12335 1892
12369 1680
12420 1818
12470 1814
12459 1592
12643 1544
12711 1963
12811 2022
12810 2028
12961 1923
12904 2093
13073 1843
13165 1995
13116 1712
13187 1628
13072 1817
13115 1748
13019 1686
12884 1602
12853 1723
12852 1824
12790 1785
12689 1640
12690 1566
12548 2048
12418 1726
12419 2317
12397 2407
12231 1906
12198 2086
12156 2045
12197 2054
12067 1961
12066 2288
12155 2417
12245 2116
12065 2392
11794 1868
11793 2099
11792 2067
11890 2049
12111 2199
12132 2207
11976 2090
11938 1703
11937 1847
12064 1577
12018 1848
11936 1824
11790 2053
11683 1855
11556 1600
11766 2047
11791 1848
12088 1901
12196 1860
12195 1930
12109 2190
12063 2070
12062 2084
12061 2087
11889 1853
11742 1913
11789 1932
11910 1899
11975 2106
11959 2090
11788 1786
11687 1944
11642 1846
11600 2014
11599 2055
11418 1934
11406 1929
11464 1757
11509 1530
11374 1903
11375 1961
11340 2127
11181 1693
11066 1824
11046 1798
10979 1606
11037 1756
11045 1730
11187 1468
10864 791
11417 1011
11508 1246
11598 1372
11786 1366
11787 1430
11764 1428
11765 1371
11935 1340
12060 2020
12332 1092
12296 1443
12221 1602
12051 1632
12268 1875
12297 1803
12314 2044
12466 1615
12467 1910
12511 2142
12573 2212
12614 2116
12707 1862
12706 2110
12850 1435
12767 1338
12900 1666
13015 1626
13149 1804
13111 1480
13164 1654
13294 1754
13351 1691
13370 1577
13466 1786
13575 1998
13617 2009
13785 1662
13576 1938
13503 2037
13371 1910
13264 1705
13410 1910
13372 1928
13301 1764
13184 1963
13112 1944
13016 1938
13069 1901
13017 1463
13265 1933
13314 1842
13411 1733
13313 1773
12223 1513
12244 1762
12275 1626
12506 2050
12514 2043
12660 1722
12468 2016
12469 2050
12615 1957
12688 1837
12710 1657
12960 1931
13071 1773
12903 2004
12902 2082
13018 1865
12709 1584
12708 1535
12608 2093
12513 1943
12417 1871
12334 2073
12110 1640
12182 1948
12222 1974
12333 2016
12416 2049
12553 2103
12512 1945
12574 1628
12789 2098
12901 2225
12883 2103
12851 2142
12809 2213
12659 2027
12768 2192
12951 1960
12959 2051
12993 2266
13185 1847
13209 1677
13553 1960
13720 1802
13810 1789
13786 1962
13706 2002
13757 1948
13787 1794
13915 1795
14108 1316
14000 1755
13412 1798
13519 1926
13467 1642
13618 2097
13707 2199
13872 1905
13832 1988
13788 2114
13758 2115
13684 2116
13619 2070
13655 1889
13520 1705
13317 2034
13316 2023
13446 1937
13315 1943
13113 1808
13070 1808
13114 1872
13186 2106
13210 1775
13413 1542
13577 1858
13789 1793
13790 1868
13721 1814
13578 1988
13468 1762
13414 1750
13415 1762
13469 1738
13579 1781
13373 1496
13554 1829
13722 1803
13812 1748
13811 1675
13916 1520
13963 2208
14248 1819
14319 2055
14165 2094
13873 1894
14084 2200
14164 2092
14240 1913
14398 1585
14496 1699
14579 1393
14914 1657
15036 1497
14966 1464
14704 1787
14549 1704
14658 1572
14905 1610
14857 1678
14643 1700
14787 1918
15028 1875
13962 1594
14013 1920
13902 1789
14083 1742
14234 1680
14347 1929
14233 1858
14288 2020
14420 1830
14365 1576
14329 2040
14397 2164
14449 2150
14538 2038
14665 2142
14573 2108
14436 1824
14533 2038
14637 1764
14915 1734
15118 1789
15092 1854
15245 1946
15290 1900
15428 1924
15144 1826
15351 1453
15297 1870
15269 1872
15198 1660
15436 1708
15393 1998
15517 1978
15530 1960
15887 1268
16292 984
16699 1043
16858 1500
16971 1214
17267 1193
14061 2174
14062 2168
14348 2204
14457 1753
14390 2062
14581 1868
14489 1924
14364 2139
14112 1545
14169 1973
14170 1944
14276 1743
14200 1824
14145 1826
13968 1853
13969 1802
14113 1960
14171 2055
14201 2071
14246 1906
14339 1861
14458 1910
11977 1672
12020 1691
12068 1794
11914 1912
11744 1818
11699 1668
11939 1827
12140 1693
13622 1913
13522 1853
13375 1955
13321 1964
13417 1814
13268 1880
13212 2105
13074 1676
12994 1664
13021 1816
13022 1817
13023 1953
13166 2236
13322 1783
13119 2168
12995 2114
12907 1929
13050 2169
13094 2130
13150 1977
13269 1697
13395 2069
13474 2036
13473 2048
13524 2180
13523 1867
13581 2249
13727 2028
13792 1833
12962 1719
12854 2009
12662 1758
12663 2005
12770 2091
12712 2057
12664 2184
12515 1823
12516 2123
12616 1979
12713 1602
12603 1935
12617 2153
12555 2074
12472 1852
12618 2127
12753 2172
12814 1996
12714 2068
12791 2226
12906 1864
12203 1592
12365 1425
12471 1795
12398 1883
12377 1926
12247 1612
12246 1870
12112 1844
12021 1742
11978 1974
12009 2318
12069 2034
11893 2100
11745 2286
11700 2177
11795 2338
11894 2208
11677 2106
11604 2020
11701 1570
11843 1676
11924 1726
11796 1496
11630 1622
11515 2006
11449 1878
11397 2125
11251 1995
11001 1447
11125 1748
11398 1943
11469 1773
11631 1776
11797 1788
11915 1643
11916 1640
11798 1790
11702 1755
11703 1464
11516 1712
11470 1617
11292 1848
11144 1855
10982 1953
10857 1851
10946 1992
10858 1653
11134 1830
11002 2027
11068 1602
11167 2044
11293 1842
11343 1838
11399 1830
11471 1908
11361 1973
11294 2000
11274 2058
11334 1708
11517 1912
11558 1833
11704 1615
11845 1802
11940 1728
11725 1904
11705 1954
11647 1706
11605 1405
11846 1531
11847 1653
11848 1653
11849 1635
11960 1568
11979 1644
12024 1488
11419 1400
11376 1541
11241 1639
11242 1742
11141 1682
11040 1445
10973 1932
10847 1963
10832 1822
10831 1602
10774 1746
10695 1905
10637 1745
11510 1771
11586 1812
11377 1828
11243 1674
11188 1615
11091 1734
11067 1451
10995 1822
10941 1820
10865 1884
10722 1598
10651 1658
10638 1873
10733 1959
10723 1780
10455 1770
10325 1694
10168 1873
10059 1770
10105 1744
10149 1849
10304 1773
10051 1399
9943 1669
9877 1750
9725 1567
9726 1537
9894 1633
9794 1334
9727 1330
9600 1367
9671 1422
9691 1561
9647 1632
9589 1241
9196 1473
9002 1222
9238 1474
9313 1692
9197 1925
9052 1994
9051 1982
8908 1309
8847 1496
8742 1517
8682 1303
8548 2131
8476 2341
8587 2122
8292 1800
8263 2229
8324 2296
8320 2111
8586 1005
8553 1124
8509 1313
8198 1017
8197 1234
8399 1811
8303 1050
7993 1234
7878 1064
7905 1134
7695 426
7771 1123
7580 1439
7467 1319
7879 1021
7732 1410
7431 1319
7123 937
6883 1391
6817 1431
7124 952
7337 1589
7432 1747
7536 1091
7535 1510
6533 998
6483 1549
6389 1475
7122 863
6948 1068
7155 1122
6915 1408
6882 1304
6613 808
6671 1050
6592 596
7038 976
7005 1026
7004 1028
6773 1418
6842 1244
6485 822
6522 1330
6612 1181
6687 1102
6993 1010
6937 1218
6832 1296
6777 1391
6838 1077
6881 1462
7144 1239
7210 1266
7388 1002
7420 978
7302 1500
7459 1559
7717 1324
7823 1256
7928 1240
8240 1100
7039 1100
7336 884
7579 1382
7877 1263
7904 1129
7876 1160
7534 872
7352 1426
7569 1372
7463 927
7607 1317
7945 1030
8116 1278
8237 1232
8184 1298
8426 1542
8546 1433
8574 1653
8738 820
8739 558
9309 739
9892 631
9645 896
9479 869
9001 1390
8853 1572
8740 890
8585 747
8262 934
8508 1127
8741 1046
9195 1123
9430 947
9893 1184
10215 1344
10421 1704
10557 1228
10649 1276
10863 1551
6280 1216
6089 1648
6030 1614
6108 1513
6446 1889
6416 1729
6552 1678
6449 1259
6329 1450
6241 1554
6033 1589
5888 1079
5844 1360
5571 1558
5379 1358
5124 1506
5039 534
5263 1260
5360 1508
5468 1564
5628 1190
5475 1464
5391 1214
5551 1159
5303 1562
5136 1374
4899 1108
4792 1028
4522 1114
4723 1388
4635 1106
4148 -574
4568 952
4636 1354
4868 1250
5029 1360
5273 1210
5305 1044
5643 1102
5820 1283
5650 1534
5540 1336
5371 1218
5238 1204
5023 926
4894 710
4975 788
4666 1228
4485 1116
4383 1685
4478 1654
4475 1702
4422 1825
4331 1945
4311 1941
4276 1953
4241 1818
4308 1855
4340 1863
4436 1986
4471 1926
4466 1864
4430 1896
4375 1628
4403 1620
4370 1930
4286 2161
4228 2185
4126 2246
4098 2269
4194 2209
4175 2266
4129 2190
3988 1944
3933 2015
3943 1978
4061 2279
4088 2130
4169 1846
4125 1961
4096 2087
4050 2144
4032 2146
3889 2102
3842 1263
3881 1492
3902 1560
3833 1474
3762 1232
3697 1445
3672 1308
3618 1511
3576 1474
3448 106
3452 104
3342 -330
3402 -104
3466 226
3477 180
3509 1668
3565 1870
3610 1861
3671 1648
3766 1794
3808 1890
3843 1641
3804 1715
3727 1814
3721 1548
3611 1776
3566 1689
3582 1932
3850 1821
3896 1462
3925 1559
3977 1629
3996 1564
4064 1546
4093 1513
4138 1614
3984 1590
4026 1521
4074 1637
4089 1445
4180 1445
4218 1575
4282 1605
4193 697
4453 1776
4567 1556
4740 960
4739 968
4867 1279
4980 1612
5155 2118
5134 1513
5237 2001
5472 1730
5576 1620
5766 1512
6061 1100
5919 1295
5980 1304
6200 1340
6316 1135
6168 1840
5990 1670
5831 1202
5548 1365
5387 821
5244 1562
4988 1064
4774 1376
4484 1307
4532 592
4147 784
3857 194
3737 -72
4146 1698
4075 1276
4192 915
5444 1712
5615 1543
5574 1381
5476 1507
5333 1301
5278 1142
4111 854
4523 1524
4711 1315
4849 1364
4942 1542
4994 1458
5050 2120
5185 1746
5229 1800
5294 1404
5418 896
5559 1024
5641 1262
4549 764
4715 1288
4842 1588
5001 1360
5311 1117
5433 1416
5871 1193
5989 1646
5634 1689
5592 2074
5443 1592
5746 1243
5999 1496
6094 1406
6192 1498
6304 1106
6439 978
6748 1130
6551 1173
6528 1036
6355 1283
6284 2038
6212 2123
6310 1672
6202 2144
6101 2039
5982 970
5864 1322
5878 1326
6047 1436
6104 1360
6374 1304
6577 1489
6530 1598
6447 1216
6268 1254
5987 1472
5993 1474
5825 1440
5800 1452
5755 1176
5740 1288
5537 1668
5611 1916
5699 1870
5593 1495
5315 1013
5031 936
4956 1166
5015 1025
4655 549
4716 1204
4805 1420
4755 1428
4692 1055
6880 862
6896 847
7251 707
7393 840
7578 1120
7624 1017
7927 583
7841 768
7926 857
7299 722
7353 712
7033 1345
7171 1421
7402 29
7694 700
7958 1204
7992 1468
8024 1614
3856 736
3632 234
3911 852
3910 627
3494 -982
3493 1076
3703 604
3702 886
3855 577
3467 636
3568 860
3326 362
3061 -168
3110 358
3235 832
3111 1056
2984 1054
2559 -490
2327 -792
2115 -2646
2052 -1958
2095 -1414
2218 -1228
2343 -462
2431 282
2495 -16
2573 1208
2447 824
2588 924
2558 980
2527 1325
2201 -837
2217 664
2298 -327
2342 1263
2413 1174
2547 1301
2689 753
2867 1203
3109 947
3292 1258
3567 1177
3492 429
3258 770
4191 119
4344 476
4737 1018
4639 918
4866 856
4701 884
4800 256
4841 93
3300 549
3391 968
3357 892
3265 -144
3066 -984
2960 -896
2804 -3914
2850 -3762
3639 580
3827 688
3603 180
3714 1277
3784 848
4159 736
2848 50
2612 563
4110 610
4293 926
4000 562
4531 252
4482 1231
4665 1467
4828 1162
4483 418
4829 706
4738 420
4599 653
5072 752
5289 1066
5580 1346
5513 1478
5361 846
5550 672
5719 971
6182 568
6252 226
6253 55
6762 723
6761 1372
6914 922
6700 1242
6789 1249
7154 742
7400 526
7401 790
7533 723
7903 924
8260 1067
8506 1206
8715 1939
8840 1518
8842 1470
8917 1076
8962 1140
9227 1840
9081 1770
8989 1606
9021 1620
9222 896
9274 1090
9635 1436
9670 1446
9826 922
9644 1165
9478 1380
8964 901
8663 987
8652 674
8367 504
8094 454
7902 78
7307 786
7466 1076
7731 1354
7957 972
8162 1238
8437 1096
8852 760
8784 880
8436 1332
8330 875
7693 117
7532 274
7187 1184
6760 243
6456 838
6179 1115
5927 1346
5953 404
5897 1030
6079 1088
6180 774
6290 1150
6107 1578
5928 838
5998 1250
5954 1238
6181 907
6591 855
6590 751
6816 712
7037 1319
6913 1282
6670 935
6457 943
6879 410
6980 963
5833 1248
5512 787
5245 870
5327 662
5111 858
5326 420
5487 850
5173 430
5204 727
5141 1521
5288 1242
5765 375
5801 492
5952 1146
5803 824
5491 980
5368 835
5009 1166
4614 395
4840 1156
4799 244
5117 -224
5657 -258
5967 946
5213 696
5584 755
6369 977
6368 711
6562 1646
6400 1474
6399 -536
6712 1189
6768 782
6983 398
6713 905
6801 1233
6653 896
6956 996
7094 1064
7279 580
7347 504
7513 168
7858 616
7750 1360
7623 1738
7348 638
7369 868
7079 1362
6979 1692
6815 1859
6824 696
6563 1560
6397 878
6401 315
6005 289
7840 869
7770 985
8196 1006
8398 1472
8475 1332
8662 734
8505 1458
8279 744
8413 1118
8833 876
9331 758
9616 898
9535 823
9254 945
8985 1050
8832 840
8412 844
8278 840
8378 928
8758 606
8671 968
8377 1006
9666 1285
9665 1175
9443 900
9496 1556
9253 1148
9123 800
8902 952
8670 965
8071 1068
7813 364
7443 1143
7512 1057
7196 285
7165 369
7093 1019
7195 1024
7092 630
7091 418
6741 -870
6652 134
6328 -1232
6367 -1120
6462 -1558
6955 -368
7135 -280
7410 -462
7246 758
7441 616
7706 -502
7747 238
8042 1062
8375 85
8176 504
8069 522
8108 615
8134 947
8376 1240
8315 1258
7973 838
7639 677
7442 1058
7748 1286
7857 936
7783 912
7749 960
8070 364
8209 796
8343 1225
8644 1169
8643 1316
8602 1260
8530 980
8709 1079
8708 1047
8669 1038
8866 1615
8984 1854
9122 1350
9170 1106
9019 1597
9020 920
9573 1024
9664 1080
9865 1293
9615 682
10347 722
10622 1040
10842 778
10883 549
11530 1012
11809 615
11569 926
11857 650
11615 858
11758 1264
11712 -298
11568 -280
11385 -224
11263 1214
10965 1466
10966 774
10480 596
10391 437
9864 1046
9863 990
10233 660
10086 292
9916 618
9663 764
9442 418
9534 504
9533 412
8947 519
9068 760
9866 1144
10234 1097
10235 1086
10087 1071
10186 1178
10417 1166
10214 1069
10512 1490
10772 773
10830 706
11287 1389
11307 1200
11306 560
11616 699
11659 969
11970 1319
12057 1171
12528 332
12631 104
12170 750
12121 910
11740 761
11462 809
11371 1266
11087 1136
10905 756
10692 756
10418 1053
10513 1084
10514 232
10419 552
10121 1089
9751 1579
9643 1457
9793 1471
9891 1227
9518 904
9378 992
9283 560
9750 1266
10120 1330
10164 950
12527 1419
12780 1790
12588 700
12673 1022
12587 804
12351 664
12526 490
12866 922
13081 420
13334 742
14126 212
14360 168
15017 1134
15268 508
15318 472
15475 1032
15583 906
16163 341
16416 600
17143 141
17691 212
17290 -1051
17215 -812
16415 -1876
16359 -1049
19501 -280
19500 -435
18918 -714
18417 -835
19225 158
19502 480
19814 644
20089 982
20645 856
20844 639
21608 253
21929 1360
21930 1068
22929 50
23798 900
23583 756
23582 980
22686 0
22303 168
21928 0
21424 -1120
22042 222
22685 1259
23117 1156
23186 798
22232 -998
21607 -1146
20420 346
20088 485
19499 -1025
19003 -1520
19425 -1034
20477 -672
21550 -2064
22821 1210
23116 812
24342 -544
25581 936
25694 176
27422 -1340
28129 0
28703 252
28796 197
28619 828
28448 794
27726 302
26690 72
26542 -38
25900 586
25465 539
24660 17
24915 39
24510 401
23797 -607
25466 757
26543 -117
25357 -524
24999 660
25179 222
26544 838
27423 756
28072 1360
28968 879
29586 992
28200 -435
27873 310
26870 472
27096 768
26613 210
26182 268
25358 938
24836 672
24511 686
24343 504
23381 372
23886 140
23659 294
22436 408
22304 448
21609 950
21358 1042
21425 1006
21799 1005
21006 929
20196 536
20090 975
20421 64
19073 106
18555 -215
17391 1013
16983 674
16823 773
16762 470
16311 1201
16112 903
15584 1097
16053 216
15356 774
14828 1388
14453 626
14679 914
14678 714
14842 1302
15172 1544
14841 344
14891 1614
14412 798
13884 1194
13426 548
13802 630
13335 510
14188 1415
13842 882
13611 514
13461 378
13612 378
13613 252
13307 651
13007 896
12895 980
12702 1250
12328 1212
12570 1158
12152 1050
11971 867
12108 808
11885 1102
11694 1360
11414 1060
11596 474
11339 1376
11163 1250
10921 618
10812 1126
10820 1226
10894 1140
11020 1638
10821 1708
10693 1938
10591 1450
10409 1272
10378 1026
10395 894
10091 1667
10090 1667
9999 1468
9980 1544
9994 1070
9510 720
9428 928
9408 942
9326 1222
9303 1617
8921 1073
8734 743
9024 1066
8846 1126
8993 1843
9076 1884
8959 546
8438 488
9318 1355
9447 1071
9922 1275
9935 1238
10300 812
10420 984
10543 908
10721 1240
10648 1222
10537 1478
10416 872
10267 1470
10064 1344
9868 1408
9690 1756
9558 1854
9549 1613
9455 1742
9395 1683
8261 1474
8507 1894
8570 1298
8655 1126
8550 1160
8421 1092
8217 994
8060 1288
7924 1654
7803 1383
8012 1246
8124 1392
8388 1160
8653 1612
8731 1309
8884 1728
8997 1640
9174 1348
9273 1206
9499 1064
9781 1264
9721 1447
10116 980
10322 880
10773 806
11044 930
11140 675
10732 543
11088 1004
11089 1158
11555 1146
12017 774
11888 624
11973 688
12295 646
12414 1543
12849 788
13162 1204
13207 1539
13067 1365
11974 1005
12415 1030
12613 1075
12899 1794
12807 1886
12833 1722
12835 1498
12958 2066
13163 2208
13068 2162
13208 1930
13014 2004
12808 1264
12657 1747
12658 1032
12243 829
12059 1606
11785 1344
11597 1512
11289 1414
11090 1281
5324 652
5461 339
6000 625
6074 672
5730 913
6048 1123
6357 635
6335 1373
6472 2190
6672 1563
6177 1794
6013 1374
5981 1184
5788 1406
5636 1746
5521 1202
5328 1094
5123 1550
5110 1638
5026 1456
4986 1428
5073 1562
5239 1432
5286 1440
5445 1261
5767 1284
6701 1054
6544 1178
6475 1577
6557 1294
6404 1505
6264 1440
6246 1279
6103 1074
6041 835
6102 1109
6066 1136
8854 321
9284 1148
9599 672
9646 1298
9519 995
9941 1452
9942 1691
10065 1747
10166 1534
10269 2085
10216 2070
10167 2238
10324 1900
10423 1962
10517 2018
10518 1738
10585 1810
10650 1859
10694 1734
10674 1778
10558 1730
10516 2004
10584 2032
10515 2048
10454 1840
10323 1708
9940 1579
10165 1980
10422 1764
10459 461
18279 298
19503 569
19558 1038
19368 950
20364 -328
21180 1293
18536 -148
18394 98
18029 770
17672 1308
16645 -543
16597 -156
16037 -692
15155 977
15053 1238
14606 504
14716 -147
14884 322
15205 908
15784 700
16506 84
16800 1056
17500 270
19855 55
20616 395
18973 712
18537 1097
19795 723
20286 -62
19682 512
19476 -4
18538 1038
18089 268
21931 348
21905 168
21334 168
21285 1047
8125 1582
8030 1546
7994 1452
8126 1460
8095 1592
8050 1652
7906 1281
8061 1587
8163 2038
8228 1995
8219 1714
8400 1745
8439 1681
8349 1835
8440 1738
10197 1931
10326 1912
10295 1788
10305 1908
10150 1876
10122 1770
10000 1568
9944 1957
9772 2095
9601 2082
9672 2217
9692 2308
9680 2315
9559 2220
9379 1917
9239 1692
9198 1728
9096 1527
9097 1771
8841 2072
8871 2352
8744 1956
8743 1588
8785 1792
8694 1685
8616 1637
8541 1759
8510 1879
8554 1881
8555 1648
8401 1822
8368 1734
8296 1611
8143 1480
8164 1460
8331 1630
8332 1088
8402 1276
8577 1740
8764 1395
8890 1796
8891 1656
8729 1639
8579 1190
8786 1609
8787 1339
20436 1513
20165 1250
20275 1738
20125 1226
19796 1288
19609 1262
19684 1098
19131 1611
18841 1076
18591 630
18093 1544
17592 1124
17593 1064
17441 1426
17471 1613
11870 2024
11842 2077
11724 1835
11743 2175
11841 2150
11767 2244
11645 2093
11603 1694
11646 2305
11587 2218
11467 1888
11513 1661
11676 1696
11698 1679
11644 1850
11602 1980
11466 2022
11323 1940
11245 1960
11246 1742
11422 1567
11395 1793
11247 1881
11276 1543
11095 1857
11073 1813
10980 1583
11164 1607
10944 1901
10998 1668
10945 1998
10777 1555
10761 1901
10696 1859
10601 1750
10600 1600
10776 1516
11034 1713
10897 1966
10866 1864
10867 1820
10868 1890
10997 1856
11094 1811
11093 2124
11244 1775
11290 2110
11465 1690
11421 1881
11512 1691
11675 1632
11697 1686
11601 1885
11696 1766
11643 1612
11511 1931
11494 1974
11341 1769
11455 2002
11420 1617
11333 1662
11189 1850
11092 1771
11047 1545
11041 1880
10996 1743
10942 2001
10822 2099
10943 2219
10899 2084
10900 2070
10775 2146
10643 2014
10639 2253
10653 2288
10734 2163
10652 2068
10519 1368
10403 1732
10445 1538
10327 1836
10169 1767
10012 1848
10038 1917
9986 1932
9925 1957
9895 1808
9795 1850
9693 1791
9774 1695
9560 1671
9503 1677
9459 1757
9480 1446
9285 1691
9240 1689
9380 1881
9504 1568
9481 1908
9631 2130
9638 1680
9695 2054
9796 1972
9753 2096
9694 2137
9728 1784
9752 1835
9896 1778
10151 2150
10306 2122
10424 1876
10217 1948
10066 1526
10067 1724
10160 1868
10271 1690
10270 1750
10328 1692
10450 1737
10559 1947
10654 1994
10575 1989
10460 1803
10586 1796
10495 1857
10425 2041
10507 1890
10655 1633
10735 1894
10762 2037
10656 1867
10602 1882
10628 1912
10736 1728
10823 1757
10974 1936
10999 1864
10856 1843
11048 1665
11190 1642
11423 1751
11337 2048
11342 1850
11514 1814
11424 2022
11248 1879
11142 2009
11000 1624
10934 1739
10851 1505
11049 1432
11291 1804
11396 1744
11468 2060
11557 1896
11425 1770
11250 1842
11273 2112
11249 2188
11143 2054
10981 1804
10869 1764
10852 1936
10737 2134
10816 1952
10658 1847
10587 1994
10463 1896
10542 1952
10738 1780
10697 1748
10380 1604
10219 1632
10205 1762
10127 1940
10014 1797
9685 2176
9927 2412
9946 2442
10115 2232
9897 1943
9982 1728
9843 1906
9696 1980
9576 1946
9521 1814
9732 1948
9754 1904
9878 1998
9789 1880
9731 1737
9730 1796
9677 1726
9729 1878
9740 1581
9842 1938
9798 1950
9987 1825
9934 1695
10296 1190
10332 1203
10462 1438
10561 1136
10331 1536
10126 1768
10172 1638
10330 2002
10508 2346
10560 2258
10724 2014
10657 2058
10461 1964
10307 1330
10069 1342
10013 1376
9975 2205
9945 2086
10068 2206
10171 2194
10218 2229
10379 1746
10497 1740
10362 1897
10152 1846
10125 1768
10170 1814
10245 1796
10329 1768
10273 1800
10124 1808
10123 1922
10272 1710
10060 1782
9974 1794
9926 1865
9797 1843
9819 1857
9561 1571
9381 1782
9332 1858
9360 1791
9098 2053
8990 1862
9099 1978
9149 1654
9086 2200
9134 2271
9053 1709
9366 2318
9288 2253
9444 1926
9520 1969
9482 2067
9468 2436
9562 2318
9543 1931
9505 1517
9483 1666
9382 1950
9383 1705
9289 2016
9199 1845
9178 1654
9043 1448
8909 2003
9003 2157
8966 2176
8892 2024
8924 1587
9054 1866
9100 1818
9078 1766
9179 1820
9241 1699
9333 1501
9506 1684
9461 1629
9678 1187
9544 1546
9484 1676
9431 1680
9314 1448
9101 1482
9102 1711
9044 1659
8893 1401
9004 1675
9079 1798
9226 1820
9334 1677
9315 1928
9697 1809
9590 2317
9545 2406
9602 2102
9698 1980
9844 1510
9799 1728
9898 1854
10015 1694
10173 1513
9460 2048
9287 2222
9286 2013
9187 2139
9260 1936
9133 2147
9023 1929
8965 1878
8957 2001
21563 1745
21595 1827
21364 1988
21187 1628
21239 1680
21272 1606
21304 1854
21457 1596
21628 1544
21847 1382
22063 1701
21977 1404
22235 1366
22312 1480
22576 1732
22858 1791
22834 1870
22621 1607
22750 1827
22852 1761
23087 1617
23228 1836
23387 1630
23598 1890
23635 2067
23518 1946
24071 1423
24358 1652
24283 1703
24700 1546
25008 1817
25183 1627
24782 1704
24956 1919
25187 1788
25285 1808
25361 1843
24937 1942
24794 1931
24798 2151
24616 1976
24441 1927
24479 1692
24442 1977
24370 1615
24318 1598
24113 1674
23819 1506
24301 1774
24087 1898
24156 2013
24065 1823
23472 1916
23344 1895
23587 2382
23696 2412
23475 1837
23280 1718
23069 1780
22896 1825
22831 2106
22642 1927
22470 1943
22630 1790
22508 1933
22390 1920
22150 2136
22050 2270
22007 2296
21813 2108
21840 2336
21656 1937
23523 1586
23383 1768
23159 1457
23427 1992
23491 1897
23783 1373
24093 1204
24317 1368
24245 1468
24316 2180
24566 2442
24718 2304
24634 2435
24244 1817
24806 2305
25140 2300
25141 2214
25340 1153
25654 824
26412 1768
26500 1282
26501 1452
26233 1264
26664 1554
26918 1820
27206 1491
27262 1865
27317 908
27624 1178
27132 1414
27385 1584
27701 1463
27384 1788
26992 1209
26991 1288
27838 798
27907 1784
27548 1770
27906 2148
28414 1592
28494 816
28495 1136
29028 1421
29456 1064
29714 733
30728 1413
31111 1330
31527 1117
31110 1533
30653 1252
30481 1076
30063 1468
29541 1421
29027 1592
28669 1358
28243 1416
28035 1167
27837 1685
27547 1450
27383 1342
27063 1662
26917 1512
26840 1480
27205 1584
27064 1201
26232 1226
26066 1160
25548 1216
25547 1620
25546 1667
25545 1620
25339 1632
25056 1323
24805 1144
24315 1912
24164 1608
23941 1686
23711 1309
23634 1246
23940 1106
24014 1533
23564 1661
23939 1144
24243 1328
24485 1128
24486 1197
24565 1204
24632 1330
24897 1568
24633 1429
25544 1006
26411 1154
27062 1478
27546 1138
26990 1234
27204 1618
27545 1420
27623 1591
27836 1680
28034 1600
28102 1824
28412 1896
28328 1426
28160 1134
28858 1272
28857 1394
29273 1835
29455 1526
29821 1893
29713 1596
29910 1806
30236 1436
29540 1237
28859 1506
28754 1840
28413 1560
28242 1375
29454 1411
29909 1712
29820 1766
30235 1672
30727 1133
30804 1188
31109 1394
31366 1570
30955 1401
31367 1767
31525 1268
31601 1332
31923 1290
32493 1327
32081 454
31757 932
31756 420
31202 826
31028 1160
30479 1431
30062 1842
29992 2184
29819 2165
29908 1773
29539 1963
29632 2300
29272 1445
29105 1860
29200 1806
28586 1792
28585 2288
28241 1962
28159 1220
28158 1228
28101 1350
27835 1184
27969 1176
27968 1490
27700 1842
27465 1952
27464 2192
27463 2134
27130 1516
26839 1334
26989 1620
26585 1597
26498 1572
25961 1105
25542 797
25651 954
26324 1518
26744 1718
26661 1438
26662 1582
26663 1438
27060 1090
27382 1313
27131 1432
27061 1278
26499 1292
26325 1284
26326 1346
25653 1012
25543 976
26065 1434
25962 1394
25652 1626
25237 1340
24896 1204
24972 1512
24631 1256
24398 1326
24092 1396
24314 1010
23710 1264
23709 1364
23563 1284
23303 1566
23425 1437
23708 1264
23861 1498
24091 1438
24313 998
24971 1427
25338 1323
30165 1314
30480 1707
30400 1400
30571 1665
30956 1235
31526 1554
31677 1793
32000 1749
32082 1625
32495 1500
32815 1279
32494 1196
32330 1297
32405 1323
32722 1232
33633 938
34335 1180
35048 681
34862 941
35509 760
35872 392
35510 467
34516 449
34157 45
33705 1282
33083 1090
33082 1183
32905 1265
32570 1574
32080 1483
30482 1613
30876 1606
31447 1260
31602 1446
31924 1489
32571 1139
33277 1334
33452 1380
33453 1115
33965 1680
34158 1605
34686 1523
34764 1254
34517 1480
34421 1434
34596 851
33947 1464
33585 1580
33836 1550
33062 1429
32979 1750
33084 1425
32406 875
32533 1027
32768 1512
32853 1512
33180 1544
33168 1420
32857 1924
32719 2279
32369 2155
32692 2377
33171 2014
33538 1250
33866 1650
34155 1502
34550 1470
34044 1382
34394 1450
34754 1720
34953 1936
35304 2146
35305 2254
35410 1959
35624 1515
35591 1828
35002 1483
34905 1658
35133 1344
34805 1551
34458 1707
34202 1752
33848 1686
33444 1450
34726 1531
34920 1708
35126 1618
35649 1251
35215 1612
35926 1273
35670 1675
35276 1527
34923 1865
34493 1336
36657 1332
37113 1555
36893 1514
36400 712
35978 798
35741 1602
35955 1758
36331 794
36846 1568
37112 1757
36513 1340
36666 1661
36346 1512
35899 1497
36046 1243
36083 1446
36432 1479
36757 898
36797 858
36533 1772
36984 1976
37594 1117
37309 1594
37901 1192
37541 1824
37798 1852
38050 1799
38433 1371
38659 1345
38873 1609
39410 1064
40002 1256
40473 710
40664 1246
41131 724
42056 774
41798 588
41598 494
40805 1022
41046 1122
41880 672
42541 912
42876 936
42923 1124
42709 701
42467 620
42055 1148
41476 844
40758 1561
39995 639
40436 1514
40390 1342
39958 992
39847 980
39473 666
39679 1468
39946 587
39284 1630
39135 1680
39320 1796
39201 1356
38407 957
37522 1546
37286 1428
37376 1192
37157 1870
37540 2078
37914 1556
38078 1510
37474 1914
37710 883
38374 1213
38238 776
37285 869
37430 1129
37788 917
37375 1418
37893 1568
38464 744
39062 1169
39248 1356
39905 632
40346 -56
40389 -98
41317 532
41860 672
42236 -500
42054 740
43271 158
41395 -592
39766 1324
39472 1536
38808 336
38989 1344
38936 1457
38469 1774
38018 1466
37422 807
36977 617
36016 994
35662 840
35047 812
34420 469
35230 430
34861 428
35595 856
35759 1142
35754 72
35990 441
36537 473
36844 392
37920 -364
38176 -474
38448 -347
38679 -310
38115 -72
37017 356
36845 84
36524 304
36259 232
10251 1883
10363 2064
10520 2105
10603 1729
10739 1976
10765 1898
10698 2101
10604 2111
10549 1837
10629 1623
10679 1803
10833 1736
11003 1813
10947 1685
10870 1387
11145 1620
11126 1730
11096 1829
11295 2208
11400 1998
11472 1694
11541 1660
11401 1664
11402 1810
11127 1793
11275 2074
11296 1884
11403 1946
11426 1938
11518 2135
11648 2224
11746 2079
11649 2141
11747 1853
11632 1621
11394 1614
11344 1510
11324 1630
11191 1584
11082 1486
11519 1758
11316 2128
11390 2106
11549 1982
11098 1967
11192 1604
11685 1413
11820 1492
11931 1591
11987 1480
12003 1560
11874 1323
11897 1382
11941 1457
12054 1670
12103 1828
11994 2138
12072 2167
12161 1818
11896 1767
11866 1952
11748 1594
12235 1680
12228 1804
12399 1737
12539 1685
12407 1887
12565 1744
12464 1832
12372 1918
12299 1730
12402 1641
12446 1657
12389 1843
12194 1407
12040 1993
12008 1932
11821 1839
11772 1799
11813 1642
11923 1465
11850 1628
11627 1402
11520 1937
11360 1880
11427 2040
11606 1564
11458 1686
11311 1812
11122 1682
11099 1738
10763 1523
10872 1910
10929 2014
11100 1616
11228 2076
11270 1994
11039 1966
11120 2241
11028 2141
11032 2171
11004 1943
11280 1841
11297 1925
11405 2206
11473 1529
11634 1758
11799 1802
11863 1756
11728 1718
11836 1663
11628 1661
11650 1804
11531 1639
11492 1777
11571 1712
11727 1456
11919 2014
12053 1748
12025 2024
12173 1834
11942 1773
11873 2014
18159 -362
18395 98
18396 53
19477 258
19418 424
20176 312
20340 -28
20558 357
20926 742
21593 606
21406 812
21979 1040
22277 1787
22421 1757
21906 1520
22088 1804
22355 744
22278 1700
22159 1545
22475 1306
23039 912
23359 756
23707 336
24242 1584
24090 1052
24397 858
24895 1980
25139 1781
25766 1050
25765 -256
26916 1321
27316 1327
27833 804
28583 790
28154 1084
27967 816
27129 726
26323 958
22724 1087
23301 1158
23706 196
24483 700
24970 0
25764 274
25650 -316
26146 -220
26987 898
27621 464
28033 109
27832 659
29025 646
29452 712
29990 1344
30060 1572
30319 2122
30318 2006
30954 707
31365 672
31845 1534
32254 920
32079 532
32720 1168
33451 976
34594 542
34859 794
34245 1043
33632 1318
31201 763
31108 765
30652 1442
30234 1872
30570 1745
30478 1436
30320 1908
30061 2078
29818 1814
29453 1317
29991 692
29271 602
28492 486
27622 1202
27834 1285
28155 1554
28156 1556
28100 1354
28493 1344
28668 1340
28936 1157
28937 1818
29026 1470
28753 1604
28584 1632
28411 1826
28327 1374
28157 1287
27544 1248
27462 1370
27203 1291
26988 1380
26410 955
26409 1060
26147 1328
34515 468
34595 391
34860 1169
35505 1577
36008 1122
36258 1347
36843 584
32568 -2
31755 578
30398 -382
30399 -204
29712 556
30164 1376
30233 1235
31107 -142
32721 -54
33081 -384
32814 -241
32569 -187
25235 1098
25236 1483
13728 2073
13729 2176
13555 1914
13582 1966
13760 2135
13876 1925
13761 1955
13877 1745
14521 1866
14695 1551
14529 1734
14607 1843
14688 1896
14916 1709
14854 1824
14751 1876
14710 1639
14843 1779
14636 1819
14540 2103
14543 1961
14373 1814
14291 1915
14332 1845
14251 1805
14173 1956
14172 1658
14289 1967
14445 1944
15054 1797
15099 1844
15222 1718
15278 1864
15388 1824
15493 1824
15588 1814
15477 1830
15494 1760
15389 1894
15329 1836
15214 1609
15068 1918
14996 1869
15294 2018
15185 2056
15084 2228
14921 1925
14924 2125
14928 2138
14978 1850
14731 2018
15331 1757
15504 1717
15495 1735
15503 1578
15729 1712
15807 1521
15720 1778
15659 1799
15731 1601
15924 1745
15957 1776
15911 1631
15983 1860
16136 1669
16060 1968
16039 2002
15918 1593
16031 1858
16081 1886
16215 1848
16346 1807
16235 1677
16023 1987
15845 1677
15836 2153
15927 1946
16090 1927
16130 1875
16364 1789
16337 1703
16236 1761
16095 1721
16070 1737
16115 2048
15947 2016
15978 2004
16219 1806
16329 1858
16434 1928
16365 1959
16396 2099
16509 2288
16620 2285
16629 2275
16495 1893
16779 2251
16852 1968
16847 1913
16904 1920
17037 2084
17110 2129
17296 2050
17423 1742
17228 1820
17174 1946
16993 1859
17021 2117
17062 2098
17022 2049
17112 1998
16454 1848
16700 1982
16746 1914
16754 1912
16633 1856
16837 1744
16783 1776
16639 2134
16488 1958
16373 1717
16349 1978
16282 1852
16165 1752
16032 1771
16055 2066
16132 1894
15907 1852
15956 1952
16040 1905
16590 1728
16518 2000
16428 2128
16394 1816
16533 1688
16368 1980
16213 1632
16776 1884
16874 1792
16835 1716
17005 1988
17101 1892
17260 1743
17330 1944
17346 1888
17250 1962
17066 1798
17324 1578
17594 1844
17588 1796
17877 1552
18013 1388
17775 1208
17930 1574
18206 1545
18188 1571
18519 1807
18490 2011
18639 1832
18742 1692
18935 1640
19185 1843
19438 1978
19369 1746
19451 1918
19679 1812
19756 1684
19792 1708
19665 1247
20065 1369
20388 1564
20314 1785
20322 1646
20147 1442
20126 1442
20373 1494
20209 1728
20033 1712
19816 1622
20020 1804
20156 1690
20251 1728
20448 1440
20370 1866
20383 2112
20317 2022
20287 1926
20530 1774
20613 1804
20878 842
20673 1306
20548 2038
20272 1913
20329 2129
20484 1655
20163 2066
20037 1873
19953 1711
19857 1718
19835 1400
19733 1724
19559 1815
19468 1891
19314 1786
19443 1380
19119 2154
18800 2040
18644 2119
18769 2072
18934 1499
19235 1974
19419 1994
19479 1982
19504 1912
19339 1973
19158 2059
19108 1594
18894 1968
18813 2167
18743 2104
18749 1981
18608 1947
18569 1890
18627 1944
18736 1707
18491 1872
18359 1764
18186 1984
18077 1944
18284 2087
18393 2011
18121 1803
17922 2004
17575 1461
17881 1854
17876 1555
18060 1942
17904 2007
17796 1948
17650 1792
17476 1984
17394 2096
17353 1923
17377 1866
17234 1718
17115 1863
16986 1732
16849 2004
16688 1896
16831 1952
16780 1964
16632 2080
16573 2098
16621 1994
16455 1791
16940 1604
16752 1731
16841 1982
16933 1918
17070 1790
17223 1866
17491 1728
17668 1938
17442 1918
17459 1897
17772 1632
17924 1654
18142 1812
18444 1568
18642 1590
13919 1711
14014 1772
14015 1978
13970 1993
13878 1991
13793 1911
13625 1642
13794 1808
13836 1932
13763 2105
13556 1828
13475 1842
13624 1892
13525 1666
13350 1986
13324 1936
13323 1750
13120 1725
13024 1932
12909 1607
13121 1888
13168 1794
13325 1605
13151 1638
13271 1841
13272 1782
12885 1824
12855 1834
12717 2245
12666 2274
12772 1995
12965 2217
13025 2134
13245 2284
13213 2136
13188 2053
13353 1520
13418 1989
13326 1859
13626 1998
13685 1924
13837 1593
13486 1551
13504 2148
13879 1859
13920 1879
14063 2143
14174 2176
14175 2215
14064 2191
14005 2204
14006 2000
14202 1912
14235 1781
14294 2096
14254 2235
14413 1906
14361 2018
14459 1756
14482 1696
14532 1734
14630 1675
14792 1615
14605 1745
14744 1886
14366 1722
14850 1903
14975 2134
14987 1964
15140 1720
15148 1801
15032 1996
15119 1627
15272 1886
15384 2130
15669 1895
15660 1873
15535 2060
15385 2075
15349 1856
15458 1785
15626 2002
15712 2032
15789 1873
15886 1803
15863 1832
15711 1824
15505 1672
15430 1621
15506 1712
15710 1554
15881 1677
15601 1948
15482 1702
15707 1982
15842 1822
15661 1750
15596 1867
15424 1581
15286 1920
15134 1836
15151 1890
14870 1476
14682 1683
14764 1673
14519 2098
14336 1927
14377 2160
14478 1809
14917 1774
15124 1936
15142 2025
15208 1929
15319 1844
15304 1678
15085 2043
14798 1622
14883 1504
14806 1686
14608 1568
14376 1608
14314 1772
14267 1769
13972 1463
13921 1645
14016 1650
14065 1704
14203 1916
14114 1739
13795 1454
13731 1912
13627 1942
13730 1870
13971 1392
12966 1319
12967 1107
12815 1442
12785 1516
12718 1552
12667 1522
12619 1892
12816 2442
12856 2126
13026 2334
13122 1743
13106 1165
13214 1384
13273 1358
13327 1646
13454 1760
13348 1737
13381 1833
13526 1755
13510 1806
13697 1771
13862 2022
13892 2068
14088 1904
13623 1603
13396 1536
13270 1619
13167 1866
12963 1611
12908 1953
12964 1722
12715 1627
12716 1692
12771 1755
12792 1736
12754 1787
12379 1355
12549 1867
12575 1943
12474 2046
12378 1855
12497 1740
12473 2075
12518 2076
12665 1570
12517 1952
12423 1708
12452 1983
12336 1906
12298 1868
12134 1984
12204 2106
12113 1886
12022 2015
11895 1759
12023 1975
12205 1632
12070 1979
12091 2179
12158 2252
12248 2120
12249 2246
12092 2278
11917 2289
11844 1975
12135 2189
12114 1596
12159 1743
12337 1990
12424 1970
12576 1406
12632 1748
12475 1578
12393 1718
12206 1526
12093 1770
12207 1718
12250 1818
12425 1888
12426 1822
12277 2122
12160 1716
12071 1451
12225 1916
12380 1952
12498 1609
12519 1884
12577 1874
12744 2101
12817 1986
12954 1895
12620 2081
12758 1827
13089 1678
12953 2172
12719 2066
12720 2012
12910 2364
13041 2299
13075 2319
12911 2209
12802 1566
12569 1285
12644 1433
12773 1826
12952 1642
12968 1589
13054 1863
12987 2058
12955 2020
13129 1946
13103 2146
13138 2044
12937 1896
12784 1978
12721 1868
12655 1758
12786 1921
12668 1830
12491 1838
12338 1914
12476 1962
12311 1860
12162 1676
12145 1894
12285 1959
12251 2129
12146 1959
12073 1787
11998 1897
12131 1924
12305 1886
12391 1859
12392 1988
12286 1693
12339 1688
12534 1623
13158 1390
13135 1628
13203 1754
13249 1586
13391 1491
13449 1461
13419 1996
13547 1889
13752 1557
13708 1601
13927 1826
13857 1636
14148 1666
14176 1603
13983 1448
14008 1600
14049 1504
14231 1768
14328 1974
14320 1854
14423 1822
14451 1948
14631 1692
14735 1634
14925 1707
15069 1807
15045 1718
14976 1519
14760 1505
14827 1549
14648 1604
14929 1970
15159 2411
15226 1891
15247 2047
15401 2108
15518 2128
15433 2084
15250 1730
15158 1722
15071 1921
14892 1832
14973 1936
14926 1985
15131 1756
15204 1792
14957 1718
14823 1774
14686 1505
14693 1548
14699 2005
14518 1892
14431 1908
14399 1968
14252 1633
14542 2001
14426 2230
14417 1805
14391 2056
14295 2067
14141 1928
14091 2012
14115 1958
14177 2059
14349 2059
14296 1552
14334 1550
14483 1680
14712 1794
14817 1984
14756 1818
14844 2034
15024 2000
15190 1831
15186 1814
15044 1702
15041 2165
15196 1855
15197 1803
14896 1836
14898 1850
15043 1734
15133 1733
14969 1791
14805 1814
15055 1650
15149 1515
14666 1841
14609 1751
14576 1704
14374 1428
14103 1295
13866 1807
13676 1857
13695 1883
14032 2058
13922 1733
14094 1639
14660 1570
14536 1961
14286 1802
14400 2074
14594 1748
14470 1666
14379 1716
14323 1462
14218 1544
14281 1518
14196 1608
14030 1614
13973 1440
13885 1900
13779 1773
13893 1902
13827 1994
13600 1884
13546 1864
13558 1743
13455 1914
13358 1743
13280 1811
13169 2040
13139 2031
12982 1855
12969 1908
13088 1905
12978 1796
12799 1793
12818 2146
12722 2016
12774 1773
12683 1942
12599 1950
12589 2095
14075 1817
13995 2294
13989 2102
13896 2343
13808 2246
13609 2073
13818 2316
13850 2232
13754 2144
13762 2007
13648 1596
13628 1537
13497 1790
13384 2060
13239 1773
13328 1719
13236 1644
13340 1703
13405 1864
13566 1791
13599 1546
13407 1677
15375 1713
15399 1714
15497 2061
15817 1758
15928 1886
16118 1904
16174 1966
16092 1753
15341 1775
15462 1959
15465 2037
15527 1974
15536 2138
15426 1825
15651 2084
15846 1792
15925 1804
16026 1753
15934 1730
16021 1730
16133 1580
16025 1553
15868 1719
15883 1608
15828 1684
15758 1439
15560 1630
15551 1536
15604 1466
15732 1413
15613 1893
15549 1855
15372 1824
15334 1816
15377 1668
15545 1780
15544 1744
15727 1808
15921 1703
15371 1743
15510 1784
15648 1701
15755 1898
15885 1897
15955 1964
16072 1678
16056 1484
15736 1817
15859 1700
15722 1854
15533 1490
16184 2201
16315 2161
16312 1901
16223 2142
16331 2236
16468 2439
16548 2342
16493 2297
16728 2026
16586 1623
16486 1906
16363 1534
16594 1936
16787 1946
16682 1899
16690 1825
16720 1762
16374 2154
16287 1974
16116 2144
16185 2218
16272 2108
16328 1928
16259 1557
16086 1772
16096 1784
16171 1860
16066 1950
15810 1544
6673 939
7006 1129
8745 1959
8511 2396
8369 2175
8403 1962
8264 1430
8404 1925
8333 1817
8334 1784
8246 1754
8033 1602
7995 1494
7772 1555
7539 1590
7540 1330
7433 1257
7189 1116
7007 1159
7239 1313
7403 1363
7581 1512
7733 1771
7907 975
8032 1226
8031 1136
8127 765
7880 923
7537 677
7308 1416
7370 1478
7538 827
7188 850
8855 1559
8856 1816
8811 1996
8820 1992
8923 1841
8788 1771
8723 1983
8648 1801
8512 1587
8513 1524
8588 1682
8716 2020
8789 1502
8649 1662
8624 1632
8556 1508
8557 1456
8650 2096
8651 2156
8821 1708
8746 1822
8589 2041
8392 1659
8350 1537
8441 1632
8304 1627
8063 1297
7909 956
7881 1082
7773 1044
7404 1074
7662 1156
7661 1594
7908 938
8062 1120
8220 1123
8152 1409
8165 1627
8265 1807
8335 1168
8442 1696
8558 1472
8625 1246
8790 1386
8967 1376
9103 2052
9316 1884
9335 2053
9150 2074
9055 1977
8879 1448
9151 1796
9152 1522
9290 1701
9242 1794
9104 1853
8968 1658
8880 1540
8822 1663
8998 1583
8695 1532
8370 556
8443 956
8477 624
8199 934
7882 1384
7842 1020
7663 1666
7582 1210
7696 1564
7774 1656
7910 1346
7734 1424
7804 1630
7959 1466
7735 1470
9405 1476
9623 1862
9563 1648
9899 1339
9828 1630
9603 1650
9371 1957
9135 1967
9336 2143
9337 2141
9452 2340
9522 1931
9416 2032
9291 1914
9180 1744
8935 1652
8823 1448
8747 1370
8590 1608
8514 1880
8266 812
7883 1479
9200 1484
9153 1351
9384 1726
9485 1678
9579 1590
9648 1676
9624 1824
38467 731
38637 483
38207 930
38468 588
38557 630
39061 1322
6818 1350
6763 1171
6585 1360
6436 1532
6305 1698
6080 1721
5890 1780
6036 1840
6230 1142
6314 1386
6537 1260
6573 1440
6733 1355
9846 1515
10017 1756
10061 1751
9947 1710
9845 1686
9917 1748
10040 1624
10199 1607
10308 1580
10381 1672
10521 1691
10426 1291
9919 1768
10034 1894
10240 2137
10174 2035
10333 2066
10489 2174
10522 2051
10382 2186
10452 1953
10291 1123
10209 1122
10355 1236
10490 1309
10659 1696
10871 1838
10885 1886
10967 1706
10770 1896
10799 1881
10804 1573
10853 1722
10949 1764
10699 1657
10766 1730
10888 1518
10834 1652
10948 1696
11146 1668
11097 1672
10907 1572
10778 1586
10740 1953
10725 2204
10605 2126
10498 2180
10404 2063
10297 1928
10369 1843
10220 1762
10161 1990
10016 1817
10039 1949
9983 1910
9901 1830
9699 1497
9720 1695
9900 1672
10128 1523
10274 1561
10198 1551
10095 1648
9801 1829
9800 1850
9679 2056
9514 1851
9417 1644
9154 1476
8969 1282
8626 890
39240 861
39705 1212
40896 -241
41394 -196
42305 350
42546 -224
43896 -436
43972 -376
45569 831
45690 -292
46159 -408
47683 -213
47383 48
46158 -332
46579 316
47682 -48
47573 189
47681 434
48227 -24
48560 389
48772 649
49291 1022
49432 1276
49527 901
49292 706
49250 968
49203 799
49065 821
49998 -567
49433 928
49066 1024
49116 546
49331 -832
48467 1357
48719 72
49012 462
49067 648
49528 1165
50061 146
49937 826
50084 676
50261 336
50330 336
50626 114
51257 1382
51549 672
51941 905
51856 1168
51645 714
51403 1046
51089 322
50762 980
50962 1456
50944 1782
50594 1110
50347 1003
49617 96
49204 -377
48873 987
49056 768
49068 733
49332 767
49115 600
48658 1616
48441 1827
48468 665
47960 834
47684 1226
47557 920
47386 1314
47668 1554
48005 640
47606 1370
47387 1568
47367 1152
46791 664
47363 734
47685 1466
47623 1365
47574 1327
47085 395
46894 580
46510 730
46336 796
46281 960
46280 570
45913 1362
45255 835
44965 1369
44203 892
44588 1148
44964 952
45141 16
44817 1367
45543 608
45692 476
46636 320
46977 1030
47385 162
48044 611
48294 770
47959 1130
47384 336
47369 276
47505 -598
46911 150
46040 -203
45312 1443
50514 685
50157 1016
50252 916
50664 1038
50625 1021
50106 946
49870 639
49341 924
49079 1155
48668 490
47974 -50
47151 -1030
46754 0
46755 168
46689 458
46812 217
45912 502
45911 626
45689 653
44584 792
44585 686
44744 644
44586 280
44116 1120
44885 224
44202 1076
44449 1190
44587 1082
44380 -198
42708 -438
40757 -476
40388 63
40049 392
40050 512
6790 1098
7040 1034
6949 1556
6884 1632
6702 1096
6513 1269
6419 1436
6298 1052
6346 1108
6226 1514
6040 1932
5861 1992
5776 848
5670 844
5817 1076
5640 896
5612 1036
5503 896
5369 1166
5386 736
5127 606
5044 984
5112 1126
5255 822
5267 1658
5346 1532
5259 1702
5349 1482
5359 1281
5191 1502
5056 1550
5011 1574
4929 1608
4878 1526
4865 1510
4949 1468
4959 1704
4826 1680
4741 1460
4733 1562
4654 1064
4623 1052
4700 1672
4724 1818
4762 1724
4727 1708
4632 1586
4593 1431
5184 1892
5274 1885
5374 1722
5243 1852
5097 1779
5012 1893
5024 1984
4991 1862
4909 1521
4926 1888
4808 1561
4719 1801
4585 1812
4644 1748
4698 1600
4591 1498
4195 179
4499 1372
4680 1734
4663 1419
4776 1520
5151 1334
5389 1538
5481 1599
5434 1735
5152 1871
4983 1990
4941 2120
4811 1881
4912 2192
4913 1876
5738 820
6031 1518
5947 1608
5186 1414
5122 1843
5091 2086
5069 1942
5043 2064
4895 1782
4984 2111
5018 2115
5095 2132
5102 2010
5158 751
5381 1118
5341 1377
5462 1590
5685 1128
5846 1298
5762 1703
5911 1374
5617 1337
5498 1767
5533 1894
5424 2046
5258 1655
5314 1974
5343 1983
5370 2045
5502 1928
5591 1404
5684 1356
5616 1280
5674 1430
5753 1692
5780 2028
5807 2030
5847 1929
5924 1653
5975 1249
6035 1497
6232 1642
6203 1749
6132 2312
6007 2115
5985 2000
6213 2151
6296 1130
6319 1196
6452 1422
6539 1634
6445 1629
6385 1578
6347 1661
6442 1517
6492 1452
6674 1301
6703 1451
6541 2140
6491 2011
6429 1855
6425 1704
6334 1917
6274 1678
6236 2115
6167 1918
6072 2122
6011 1592
5821 1792
5597 1817
6916 1302
7008 1052
7156 1544
7190 1464
7468 904
7338 984
7080 1424
6885 1512
6791 1580
6704 1200
6640 1622
6576 1473
6395 1702
6388 1733
6194 1340
6215 1549
6034 1278
6524 1117
6527 1185
6792 880
6917 462
6641 1232
6793 1296
6642 1160
6542 1418
6291 1003
6081 1903
6055 1961
5892 1672
5920 1740
5865 1559
6330 1554
6130 1538
5983 1624
5808 2039
5781 1426
5779 1102
5735 1243
5566 1562
5376 1453
5320 1394
5543 1377
5396 1737
5149 1156
5045 1550
5074 1482
4872 1744
4765 1384
4600 1910
4546 1476
4468 1582
5439 1018
5700 1288
5834 1524
6015 1320
6076 1256
5879 1014
5720 1369
5658 1345
5520 1640
5309 1329
5143 1356
4947 1075
4703 1590
4550 1968
4407 1922
4440 2017
4529 1972
4292 1932
4342 2002
12694 1871
12598 1899
12669 1966
12550 1766
12390 1814
12427 1912
12451 1640
5414 1202
5504 1192
5313 1212
5160 1228
4957 983
4667 1646
4831 2049
4764 1590
4869 1456
4830 1770
4742 1371
4852 1581
4791 1805
4763 1633
4681 1892
4683 1611
4588 2070
4578 2217
4389 1958
4542 2208
4496 1909
12252 1755
12097 1733
12151 1812
12127 1482
12043 1753
11861 1663
11957 1884
11800 2182
11781 2083
11660 1980
11559 2243
11521 2303
11456 2271
11622 2140
11672 1815
11830 1767
11898 1922
12042 1852
12089 1793
12233 1730
12271 1826
12269 1848
12115 2098
12082 1748
12026 1848
11962 1776
12007 1859
11958 1955
11865 2040
11864 1584
11810 2081
11762 2226
11595 1785
11670 1625
11552 1529
11666 1901
11768 1836
11876 1782
11298 1264
11169 1398
10969 1308
11109 1608
11193 1553
11358 1686
11378 1703
11325 1681
11168 1540
11113 1570
10977 1849
10835 1871
10685 1697
10758 1954
10826 1738
11299 1831
11016 2164
11022 2337
10908 1903
10819 1638
10682 1726
10606 1648
10488 1994
10458 2028
10367 2022
10524 1688
10482 1768
10405 1566
10523 1926
10464 1734
10626 2060
10768 1630
10873 1476
10815 1668
10691 1628
10752 1518
10729 1468
10553 1390
10275 1699
10334 1908
10191 1927
10100 1663
9933 1900
9825 1779
10005 1744
10018 1713
9874 1498
9847 1204
9822 1380
10265 1739
10496 2218
10578 2096
10562 1948
10481 1946
10370 2296
10257 1239
10129 1340
9802 1368
9564 1129
9243 1093
8857 1176
8970 1394
9056 1455
9105 1585
9230 1750
9385 1497
9501 1874
9398 1723
9548 2122
9640 1884
9668 1666
9700 1946
9632 1804
9486 1454
9404 1350
9321 1580
9215 1527
8894 989
9848 1642
9786 1756
9965 1908
10019 1938
10157 1721
10153 1924
10158 1260
10298 1478
10212 1544
10256 1592
10109 1488
10241 1994
10110 1740
10375 1932
10509 1672
10633 1768
10909 1109
10931 1093
11175 2191
11329 2069
11490 1781
11454 1921
11345 1789
11221 1981
7625 1406
7499 1567
7339 728
7157 1372
6950 1730
7009 1386
6850 1490
6886 1436
6643 1144
6566 1138
6448 1324
6166 1086
6123 1826
6249 1412
6412 1512
6443 1818
7775 1409
7996 1708
8200 1792
8336 1896
7911 1404
7697 1079
7583 1268
7500 1384
7240 1142
7268 1148
7371 1108
7309 840
7158 972
7125 1086
6951 1518
6851 1540
6819 1412
6820 1356
6644 1918
6548 1707
8267 1050
8559 1612
8478 1692
8591 1336
8696 1988
8697 2254
8515 2286
8305 1923
8306 2088
8444 2294
8405 958
8592 1479
23454 1603
23509 1914
23612 2037
23524 1521
23893 1740
24112 1599
24158 1960
24548 1579
23966 1242
23820 1510
24050 1608
24311 1768
24455 1873
24699 1581
24930 1397
25023 1489
24761 1448
25003 1494
25191 1347
25435 1003
8858 1497
9027 1784
9034 1756
9244 1502
9419 1696
9553 1648
9742 1774
9701 1606
9517 1568
9683 1784
9649 1778
9816 1522
9627 1760
9487 1598
9386 2004
9220 1384
9245 1652
9193 1704
9057 1870
8971 1545
9292 1061
9565 858
9948 1648
9985 1630
10315 1123
10573 1771
10660 1758
10884 1750
5929 1391
5914 1340
6070 1765
5853 1812
5845 1780
6006 1883
6056 1915
6206 1785
6469 875
6463 909
6675 955
6269 1119
6372 1179
6550 1298
6794 1045
6852 1868
7041 1194
7191 1564
7310 1485
7405 1161
7626 1212
7698 1164
7912 1422
7844 1048
7843 1127
7997 864
8034 898
7960 1629
8128 1878
7998 1945
7999 1970
8096 1548
8307 1196
8593 1348
8765 1074
8627 1215
8594 1306
8445 1378
8000 1523
8097 1420
8035 1630
8001 1344
7845 1618
7913 1214
7699 1158
7406 1102
7311 1088
7434 1534
7664 1028
7736 1148
7501 1200
7541 1240
4271 1865
4357 2249
4385 2094
4170 2012
4017 1822
4275 1935
4362 1834
4294 1814
4420 1986
4553 1892
4702 1327
4793 1720
4974 1680
5142 1946
4976 1196
4832 1346
4871 1187
5057 1760
5002 2250
4870 2028
4668 1340
4580 2086
4467 1936
4562 1910
4460 2256
4429 2224
4368 2096
4232 2106
4172 1896
4270 2142
4384 2160
4511 1678
4309 1644
4404 1626
4470 1330
4285 1819
4167 1669
4223 1910
4140 1647
4183 1855
4016 1711
3870 1900
3761 1679
3812 1800
3938 1916
3950 1851
3793 1791
3754 1951
3650 2060
3633 1960
3586 2000
3514 2054
3549 1864
3596 1873
3623 1574
3592 1772
3595 1774
3640 1818
3725 1835
3772 1737
3760 1798
3734 1751
3626 1755
3845 1960
3699 1622
3800 1992
3773 1908
3919 1699
3907 1812
4077 1860
4053 1941
3920 1991
4018 1904
3934 1735
4059 1883
4196 1962
4178 1942
4097 1683
4512 1688
4557 1447
4533 1453
4427 1756
4380 1728
4250 1570
4076 1186
4336 1792
4320 1887
4265 1876
4212 1806
4072 1537
4458 1556
4428 1652
4337 1818
4256 1815
3844 1666
3819 1764
3683 1670
3678 1649
3625 1738
3512 1638
3482 1747
3386 1720
3329 1772
3259 1825
3232 1760
3245 1942
3269 2037
3330 1909
3396 2036
3446 1852
3436 1902
3359 1942
3227 1722
3145 1745
3082 1711
3134 1925
3094 1968
3199 1872
3185 1965
3165 2135
3067 1733
3033 1754
3023 1770
2972 1534
2878 1916
2812 2350
2722 2169
2718 2308
2777 2470
2811 2455
2829 2269
2900 2107
2859 2139
2757 2174
2747 2440
2695 2473
2641 2311
2676 1446
2662 1627
2644 1840
2684 1827
2707 1865
2779 1584
2746 1731
2751 1779
2765 1690
2781 1896
2742 2024
2813 1651
2749 1963
2738 1918
2755 1728
2690 1688
2682 1678
2633 1942
2660 1772
3694 1492
3774 1588
3832 1698
3922 1816
4041 1426
4027 1875
4141 1364
3829 1546
3899 1870
3893 1816
3831 2000
3759 1738
3726 1942
3801 1892
3885 1902
3985 1715
3775 1618
3700 1444
3715 1938
3651 1848
3581 1622
3515 1970
3468 2130
3414 2320
3364 2226
3293 1992
3335 1776
3334 1681
3424 1802
3429 1804
3550 1592
3525 1796
3590 1561
3440 1751
3374 1914
3322 1881
3225 1825
3157 1712
3072 1873
3278 1896
3195 1784
3178 1712
3175 1720
3131 1666
3106 1874
3004 1649
2992 1626
2955 1646
2978 1710
3056 1678
3025 1566
2905 1608
2948 1719
2909 1661
2982 1968
3055 2246
3076 2206
3161 1858
3168 1705
3243 1901
3268 1948
3226 1772
3287 1972
3318 1880
3443 1466
3398 1706
3321 1615
3337 1946
3343 1967
3490 1925
3542 2080
3619 2234
3653 2256
3579 1976
3375 1895
3380 1716
3941 1972
3797 2000
3738 2081
3788 2131
3882 2096
3937 2097
3983 2122
3680 2020
3612 1953
3663 2208
3605 2016
3583 1836
3513 1714
3415 1752
3519 1678
3449 1428
3430 1216
3275 1556
3257 1710
3132 1980
3121 2028
3221 2133
3187 1704
3333 1866
3251 2126
3255 2012
3223 1985
3200 1847
3303 1558
3358 1456
3403 1478
3453 1494
3418 1477
3327 1941
3369 2220
3495 1932
3510 2040
3426 1959
3273 2079
3204 1835
3192 2023
3164 2111
3108 2091
3143 1982
3196 1801
3159 1560
3112 1816
3069 1842
3031 1783
3022 1667
3000 1852
3030 2125
3020 1996
3083 1962
3105 1818
3101 1741
3074 1778
3016 1640
2993 1996
2907 1754
2890 1380
2840 1006
2786 1502
2798 1242
2703 1288
2646 372
2560 -216
2680 1962
2835 1732
2754 2154
2735 2086
2759 2099
2727 2109
2753 1870
2789 1962
2842 2036
2886 2106
2903 1682
2932 1836
2868 1988
2819 2256
2775 2107
2806 1933
2855 1751
2863 1676
2921 1515
3071 1445
2991 1709
2961 1684
2941 1535
2911 1741
2898 1708
2862 1961
2799 2258
2741 2052
2702 2190
2683 1750
2625 2019
2647 2040
2675 2004
2740 2122
2794 2005
2758 1849
2708 1808
2760 1932
2748 1849
2643 1696
2594 1261
2448 1162
2344 784
2359 1100
2528 1129
2484 1271
2496 1064
2600 1380
2585 1577
2529 1343
2497 1400
10926 2059
10910 2214
10672 1674
10918 2116
11017 1966
11269 1510
11118 1544
11131 1500
11266 1708
11310 1824
11379 1946
11435 1636
11624 1418
11851 1909
11908 2301
12027 2268
11884 2166
11774 2330
11706 2064
11583 1694
11486 1553
11352 1824
11225 2106
11139 2074
11027 1793
11231 2063
11317 1953
11354 1790
11453 2006
11522 1902
11235 1914
11252 1950
11336 1583
11253 2174
11363 1948
11452 2096
11502 2280
11761 1883
11965 1408
12261 1924
12185 1944
12353 1612
12501 2042
12463 1902
12461 1533
11818 1698
11594 1540
11812 2058
11913 1886
11920 2097
12039 1737
11831 1878
11730 1380
11912 1688
12052 1544
12102 1743
12013 1789
12208 1631
12340 1725
12477 1876
12578 1720
12531 1784
12448 1571
12284 1929
12184 2250
12047 1924
12260 2329
12366 2124
12437 2299
12551 1847
12675 1743
12652 1886
12677 1990
12762 2120
12858 2051
12878 2032
13043 1935
13101 1810
12882 2075
12738 1976
12621 1982
12601 2005
12678 2035
12859 2098
13002 2134
13047 2114
13241 1956
12520 1855
12600 1810
12740 1891
12602 1829
12445 1009
12698 1770
12913 1723
12938 1686
13064 1604
13053 1715
12873 1469
12830 1450
13177 1806
13142 1592
13258 1756
13259 1765
10950 1989
11218 1512
11362 1594
11365 1706
11495 1334
11560 1946
11546 2182
11717 2211
11759 2374
11729 2383
11817 2333
11980 1784
12147 1495
12357 1473
12273 1463
12405 1574
12556 1531
12545 1621
12686 1964
12607 2163
12443 1815
12428 1792
12697 2103
12781 1940
12670 2033
12633 2025
12745 1600
12841 1604
12983 1744
13143 1726
13201 1780
13154 1798
13037 1794
12979 1538
12877 1745
12749 1928
12636 1932
12429 1769
12272 1620
12270 1958
12371 1879
12547 1790
12747 1785
12646 1946
12454 1888
12324 1706
12171 1822
12086 1572
11918 1892
11961 1924
12099 1816
12289 1765
14970 2020
14820 1813
14768 1868
14664 1641
14548 1421
14311 1761
14371 2114
14396 1805
14243 2166
14179 1996
14178 2102
14038 1966
13936 1780
13851 1775
13796 1875
13755 1857
13671 1844
13606 1828
13701 1704
13843 1608
13749 1760
13568 1408
13629 1672
13570 1777
13431 1733
13274 1702
13398 1574
13238 1635
13215 1440
13076 1812
13027 1942
12857 1896
12765 1939
12981 1902
13048 1792
12803 1705
12912 1559
12842 1677
12723 1963
12609 2002
12540 2111
12441 1771
12326 1640
12394 1883
12500 1932
12535 1352
12682 1615
12724 1672
12760 1712
12985 1554
12988 1322
13099 1352
13244 1966
13362 1984
13200 1875
13367 1739
13427 1896
13573 1848
13498 2152
13505 2002
13453 1925
13527 1839
13289 1772
13204 1804
13179 1902
13285 1946
13491 1772
13389 1984
13275 2030
13087 1957
15031 1704
15237 1953
15082 2093
14877 2114
14551 1879
14680 1894
14553 1909
14595 1972
14387 1867
14362 2057
14247 1814
14080 1474
13974 1796
13828 2134
13807 2038
13659 1807
13699 1759
13823 1939
13693 2010
13512 1919
13646 2058
13778 2012
13868 2195
13987 2267
14193 1640
13439 1741
13329 1894
13299 1966
13392 1920
13494 1762
13197 1632
13661 1688
13663 1859
13858 2120
13941 1973
14071 1811
13935 2144
14007 2025
13888 1969
13748 1581
13863 1929
13996 1724
14095 1676
14011 1729
13821 1718
13777 1939
13691 1830
13509 2132
13460 2033
13399 1641
13386 2012
13283 1974
13160 1716
13056 1686
12874 1405
13077 1737
13098 1394
13295 1743
13216 1850
13170 1992
13217 1975
13252 1873
13445 2087
13601 1948
14043 1680
14153 1730
14241 1750
14321 1520
14401 1888
14541 1796
14633 2050
14589 2044
14684 1487
14813 1992
14955 1641
14659 1837
14469 1331
14315 2248
14372 1936
14050 1714
14033 1720
13910 1700
13854 1864
13817 1472
14210 1930
14139 2034
14076 1918
14244 1950
14282 2030
14429 1870
14503 1795
2593 1868
2530 1760
2615 1934
2648 1638
2719 2024
2783 2025
2851 1622
2805 2054
2796 1927
2899 1757
14474 1725
14818 1753
14737 2180
14754 1873
14829 1826
14856 1459
14997 1944
15120 1993
15271 2172
15455 1880
15489 1922
15323 1571
15150 1823
15050 1686
14867 1866
15073 1946
14990 1670
15218 1640
15479 2016
15519 2016
15520 1754
15396 2045
15330 2145
15235 2054
15136 2002
15056 1724
14769 1994
14830 1556
14490 1714
14275 1717
14097 1826
14195 1918
14205 1802
14146 1750
8268 1355
8446 1413
8337 1266
8308 1016
8560 1050
8859 915
9147 1161
9005 1419
9028 798
9338 1100
9593 1088
9722 1348
9885 1930
9838 1792
10009 1998
10044 1528
10138 1724
10264 1879
10446 1703
10444 2128
10335 2010
10493 1700
10577 2080
10709 1934
10726 2020
10700 1542
10727 1795
10632 1738
10641 1708
10676 1708
10850 1635
10813 1633
10707 1881
10809 1898
10859 1808
2988 1965
3035 1860
3095 1920
3127 1851
2917 1647
2981 1827
3032 1950
3073 2011
3077 1426
3146 1186
3233 1284
3162 1397
17235 1502
16987 1696
16851 1668
17012 1572
17130 1857
17304 1763
17000 1855
16948 1925
17113 2072
17263 2344
17308 2170
17438 2003
17485 2167
17503 2074
17443 1854
17713 1932
17662 2022
17482 1897
17826 1829
17884 1791
18023 1895
18227 2248
18344 2144
18318 1800
18489 1934
18592 1914
18612 1964
18446 1811
18360 1782
18220 1864
18062 1956
18007 2008
17949 2096
17913 1692
17557 1824
17633 1624
17581 1607
17820 1838
17952 1678
17946 1870
18056 1759
17869 1874
17778 1708
17488 1805
17562 1686
17827 1809
17764 2082
17640 1957
17411 1723
17636 1897
17822 2275
17783 2310
17665 2122
18026 1807
18201 1818
18434 1686
18255 1950
18069 2032
17932 2214
18063 2038
18058 2056
18297 1474
18377 1356
18557 1616
18640 1454
18675 1395
18499 1443
18744 1418
18507 1814
18285 1848
18578 2118
18768 2028
18837 2030
18579 1806
18645 1830
18949 1657
19098 1688
18947 1554
19428 1510
19710 1978
19885 2060
20110 1737
19999 1859
19779 2062
19653 2035
19715 1809
19472 1679
19169 1830
18920 1773
18701 1582
18752 1546
19074 1910
19230 1770
19577 1956
19566 1964
19634 1890
19722 1750
19480 2012
19320 1936
19201 1714
19346 2122
19407 1920
19761 1709
19887 1868
19910 2146
19832 1967
19963 1857
20124 1821
20034 2204
20158 2130
20198 1867
20257 1782
20377 1922
20556 1975
20807 1655
20753 1744
20600 2042
20488 2032
20443 1868
20313 1817
20121 1782
20148 1994
20371 1731
20394 1949
20592 1737
20610 1802
20803 1720
20861 1820
21031 1901
21104 1772
21065 1870
20905 1781
21182 2051
21129 1723
21316 1853
21390 1917
21376 1939
21501 1482
21211 1752
16585 1253
16670 1512
16667 1410
16540 1634
16502 1599
16549 1493
16616 1447
16738 1494
16934 1466
16856 1883
16905 1943
16860 1914
16791 1870
16996 1829
17292 1757
17086 2035
17159 2030
17293 2079
17361 1979
17220 1771
16985 2108
16955 2165
16963 2334
17108 2180
17244 2020
17351 1853
16755 2003
16829 1985
16793 1797
16969 1753
17164 2001
17362 1966
17530 1683
17270 1857
17253 1915
17081 1873
17320 1878
17418 1748
17718 1479
17907 2002
18094 2155
18460 1948
18609 1849
18018 2319
18144 2249
18319 2182
18232 2371
18362 2069
18447 2019
18566 1681
18622 1632
17938 1902
17872 2133
18686 1924
18874 1962
19171 2032
19411 1817
18805 1637
18905 2000
19041 1994
19203 1914
19567 1914
19580 1887
19523 1927
19474 1914
19724 1877
19822 1852
19853 1845
19764 2000
19741 1676
19969 1530
19996 1420
19773 1635
19533 1570
19375 2018
19482 1875
19274 1985
19337 1368
19175 2116
18890 1675
17917 1519
18050 1796
18046 1868
18295 2177
18448 1768
18439 2039
18626 1769
18754 1528
18816 1696
19017 1716
18715 1378
18906 1381
19669 957
19279 1178
19056 856
18470 1736
18117 1988
17997 1890
17856 1946
18129 1830
18229 1608
18084 1750
17885 2082
17808 1994
17707 1580
17847 1560
17652 1644
17525 1626
17368 1382
17102 1871
17060 1829
16930 2020
16768 1721
16683 1779
16827 1997
16868 2046
16927 1548
16784 1748
16626 1446
17040 1262
16962 1560
17150 1736
17186 1866
17326 1908
17398 2072
17724 1790
17725 1968
17977 1456
18207 1666
18000 1652
18248 1664
18112 1638
17921 1860
17864 1778
17785 1822
17537 1490
17659 1672
17550 1558
17742 1642
17712 1638
17458 1928
17192 1606
17315 1807
17578 1879
17708 1898
17424 1990
17348 2114
17224 2105
17036 1984
17103 2127
17077 1791
16895 1768
16896 2189
17016 2064
16972 2228
16958 2134
16771 1958
16595 1791
16534 1861
16668 1853
16510 1885
16371 1812
16566 1981
16523 2168
16393 2015
16277 2026
16177 2049
16125 2113
16097 2129
16128 2111
16227 1754
15980 2001
16001 2191
15960 1875
15869 1936
15765 1860
15699 1964
15437 1704
15338 1823
15234 1443
15392 1824
15559 1688
15586 1749
15750 1723
20461 1113
20562 1376
20727 1178
20346 1839
20107 1538
20389 2028
20552 1497
20794 1874
20828 1732
21041 1452
20808 1769
20664 1580
20952 1581
20985 1949
21152 1915
20968 1836
20755 1816
20676 1840
20543 1798
20390 1725
20270 1692
20387 1702
20197 1527
20207 1852
19949 1816
19918 1900
19668 1791
19695 1845
19458 1731
19332 1741
19111 1920
18977 1720
18904 1842
18737 1774
18796 1857
18978 1803
19016 1994
19257 1689
21168 976
21225 1076
21410 953
21705 1478
21388 1731
21198 2068
21131 2054
21297 2057
21148 2015
21377 1989
21597 1040
21276 1486
20787 1926
20908 2278
20770 1934
20614 1480
20537 1854
20587 1612
20395 1848
20164 1772
20219 1775
20066 1878
20041 1910
19819 1738
19888 2071
19589 1606
19657 2013
19766 2043
19962 1798
19815 2030
19723 2129
19585 1782
19481 2014
19395 1951
19512 1983
19347 1934
19335 1845
19167 1728
19084 1786
19404 1812
19198 2034
19120 1746
19270 1760
19308 1765
19545 1926
19603 1828
19700 1826
19737 1726
19884 1432
20003 1498
20160 2014
20008 1656
20205 1820
20302 2042
20345 1820
20492 1904
20422 1995
20269 1763
20311 1758
20547 1850
20585 1888
20669 2016
20806 1680
20980 1668
20797 1658
20870 1938
21037 1660
21080 1934
21306 1556
21437 1482
21730 1189
21629 1012
2944 1878
2912 1814
2769 939
2820 1775
2710 1776
2770 892
2561 1140
2450 1278
2467 1344
2449 1403
2415 1638
2414 1252
2273 798
2255 1322
2168 812
2131 564
2156 1108
2188 1594
2202 1656
2308 1022
2345 1422
2256 1938
2219 1790
2189 1014
2346 1283
2309 1820
2370 2010
2432 1752
2468 1802
2562 1698
2531 1878
2469 1512
2416 1744
2299 851
2257 659
2236 475
2220 265
2368 1735
2284 2209
2237 1562
2274 1392
2360 1222
2485 1007
25767 1894
25297 2106
25184 1792
25002 1712
24916 1528
25309 1649
25238 1669
25436 1806
25867 1468
25963 1066
26327 925
26586 1799
26665 1819
26666 1709
27133 1370
27466 1864
27625 1624
27549 1882
27769 1712
27970 1322
28245 1288
28331 1498
28330 1342
28244 1372
28329 1215
28670 1292
29542 1159
29274 1179
29993 1120
30444 1823
30553 1313
30166 1569
29822 1744
29633 1496
29106 1417
28938 1442
29107 1518
29108 1324
28939 1431
28671 1288
28587 1408
28415 1462
28246 1072
28496 726
27626 1375
27065 1344
26667 1232
26413 1008
30772 1666
31158 1958
31328 1784
31190 1791
31022 1758
31442 2009
31360 2017
31406 1636
31023 1999
30650 1126
30395 1114
30716 1330
30563 2044
30639 1882
30064 1652
29634 1632
29635 1317
29457 1309
29715 1544
29275 1846
29364 1760
29276 2129
29716 2049
29277 2191
29201 1260
29717 1953
29994 1838
30168 1822
30065 1374
30572 1534
30573 1470
30957 1574
31029 1380
31528 1462
31678 1514
32001 1151
32407 711
31603 1815
31846 1932
31600 1923
31925 1654
31112 1097
30729 1372
30167 1029
30539 1487
30779 1850
31011 1694
31239 1860
31444 1392
31986 1888
32326 2167
32076 1894
32638 1575
32675 1996
32484 1408
32707 1064
33159 1222
33226 1086
33913 1448
33954 1204
34332 1868
34422 1716
34957 1275
34720 1528
34848 1646
34845 1658
34502 1584
34410 1700
34518 1804
34481 1772
34116 1846
33853 1958
33792 1812
33454 1556
33181 1632
33329 1932
33784 1578
33540 2050
33410 1852
32878 1244
32641 1508
32320 1450
32534 1242
32052 1569
31750 1712
31650 2006
31276 1919
31487 1841
31069 1461
30654 1386
30321 1427
30560 1394
30845 1587
31099 1458
30803 1584
30950 1512
31185 1656
31515 1052
31815 1992
31743 2234
31324 1606
31589 1978
32138 1734
32077 1218
32238 1344
32243 1551
32062 1713
31843 1514
31727 1209
3294 1571
3407 1388
3408 1482
3236 1367
3147 1200
3005 1680
2913 1926
2892 1502
2711 1524
2800 1470
2663 1692
2511 1132
2433 1760
2451 1304
2563 1592
2691 1356
2771 1066
2685 1985
2629 1885
2701 1950
2752 1579
2717 1779
2609 1881
15913 1855
16098 1769
16250 2024
16139 2004
16006 1842
16145 2163
16261 2214
16444 1976
16028 1661
15811 2191
15619 1710
15654 1942
15665 1837
15948 2031
15873 1550
15674 1904
15556 1864
15378 1610
15590 2034
15662 1564
15696 1654
15827 1666
15982 1784
15976 1724
15922 1447
16390 1678
16338 1790
16218 1876
16472 1850
16686 1768
16675 1860
16487 1100
16381 1324
16267 1294
16270 1248
16029 2067
16058 2290
16234 1820
16383 1788
16190 1714
16446 1568
16525 1747
16469 1815
16422 1747
16253 1389
16491 1537
16450 1966
16467 2178
16730 1694
16740 1962
16726 2149
16677 1969
16959 1812
17023 1931
17180 1730
17369 1756
17466 2106
17852 1420
17254 1730
10540 1467
10449 1602
10354 1772
10192 1814
10175 1460
10054 1613
10070 1274
10096 1184
10248 1804
10399 2103
10443 2328
10646 1712
10731 1621
10800 1561
10984 1405
10895 1724
11029 1222
24861 1660
24680 1816
24427 1880
24432 2187
24271 2124
23994 1576
24547 2019
24801 2148
25121 1347
25286 1415
25292 1507
25134 1626
24957 1424
24852 1595
24606 1888
24155 1944
23777 1786
24044 1994
24296 2226
24198 1918
23855 2204
23610 2015
23602 2062
23469 1780
23415 1730
23672 1841
23930 1630
24121 1753
23995 1937
23857 1944
23753 1779
23756 1980
23421 1977
23249 1667
23135 1706
22832 1654
22566 1469
22898 1781
22940 1787
23021 1734
22761 1652
22550 1922
22405 1842
22263 1925
22344 2026
22406 2011
22480 1848
22505 1878
22591 2012
22699 2079
22968 1652
22769 1974
22618 1923
22794 1560
23045 1971
23285 2215
23232 2283
23208 2206
23526 1785
23289 1875
23082 1592
22899 1680
22913 1883
22644 1307
22890 1966
23013 2006
23154 1834
23339 1944
22854 1171
22796 1490
22557 1720
22577 2119
22403 1929
22214 1982
22122 1230
22118 1184
21831 1516
21826 1210
21494 1320
21277 1680
21038 1564
21012 1316
20909 1344
20978 1564
20932 1528
21151 1755
21270 1731
21359 1424
21458 1552
21748 1456
21753 1488
21961 1176
22074 1478
22307 1568
22440 1216
22201 1542
22079 1754
22236 1992
22271 2030
22584 1951
23233 1384
23384 1400
23548 1340
24157 1349
24598 1204
24843 1500
25029 1472
25123 1346
25324 1612
25657 1512
26150 1338
26993 1066
26746 1344
26505 1769
26504 1869
26745 1372
26503 1378
25868 1320
26067 1448
25964 1164
25768 1184
25270 1418
25004 1620
24862 1736
24528 1904
24362 1754
24767 1794
24779 1404
25107 1372
25135 1384
24924 1454
25277 1344
25042 1682
25322 1216
25656 1512
26234 1214
26841 1396
26669 1450
26202 1631
26149 1842
26668 1921
26502 1782
26148 1741
25655 1957
25333 1631
25106 1962
24948 1959
24838 2297
24545 1971
24563 2222
24393 1934
24613 1504
24306 1858
24521 1984
24149 1610
24701 1836
24625 1590
24449 1812
24487 1744
24235 1422
24038 1200
23754 2252
23900 1985
23540 2231
23481 1975
23160 1975
23282 2277
23304 2366
23298 2296
23429 2394
23486 2217
23537 1840
23701 1766
23998 1587
23972 1531
23674 1765
23935 1883
23889 2070
26670 1910
27134 2448
27321 1747
27386 1934
27552 2180
27628 2227
27320 1649
27702 1618
27840 1782
27551 1512
27627 1652
27550 1626
27066 1370
27319 1598
27467 1578
27318 1500
27207 1473
27263 1257
27839 1462
27908 1570
28247 1888
28497 1649
28588 1743
28103 1086
28248 786
28416 1092
28498 952
28417 970
28673 1410
28860 1527
28418 1457
28672 1523
28940 1791
29109 1410
29365 1414
29718 376
29202 1102
29366 868
27841 1341
27703 1486
27909 1578
28249 1440
28036 1432
27704 1156
28332 1322
28589 1198
28674 1612
29029 1456
29279 1204
29636 1254
29824 1244
29719 1314
29111 1306
28941 1861
28419 1389
28499 1836
28333 1370
27842 1113
27705 1431
27387 1479
27135 1592
27067 1488
26671 1353
25965 1220
25549 1330
25142 1378
24899 1302
24973 1494
24898 1490
24807 1360
24488 1720
24451 1548
24292 1552
24161 1573
23926 1621
23748 1671
23513 1496
23338 1753
23305 1718
23430 1570
23566 1782
23862 1545
24015 1088
24016 1716
26747 1281
26842 1339
26672 1334
26206 1833
25869 1598
25966 1186
26151 1412
25769 1368
26068 1512
25967 1776
25239 1302
24900 1210
24319 1210
23942 1416
23567 1429
23431 1530
23432 1524
23234 1224
22918 1426
22784 1328
23102 1312
22860 1586
22592 1344
22280 1728
22281 1851
21896 1054
21775 979
21776 1178
21596 1193
21103 1358
21337 1516
21300 1607
24507 947
24340 1042
24186 1348
23729 1065
25992 967
26776 1011
25268 185
25175 -5
26540 541
27871 223
27872 408
28794 266
29320 0
30114 0
31151 -126
31953 1314
31803 1244
32599 984
32752 828
33733 931
34453 332
33122 250
33121 -140
34365 64
35543 1218
35366 214
35173 836
34275 838
33120 -346
33662 240
33309 884
32127 404
31318 1000
30196 -319
31149 154
31150 672
31319 756
30683 0
29944 -1083
27998 958
27420 -448
27286 -234
27285 -191
25355 509
24506 0
23883 794
23056 922
22492 -404
22113 -2
21125 482
20419 130
20738 -86
21355 368
22040 1078
22683 194
22538 360
21862 972
21797 832
23658 594
23657 1262
31483 494
31707 479
30997 1076
30197 330
31804 -87
32753 760
32286 453
33123 600
33493 452
33388 842
32939 1206
32600 308
33124 1258
32754 19
33125 221
34099 859
34635 1830
34718 1825
34277 1610
27724 530
27929 1064
28616 672
29228 1204
29584 1256
30351 751
30839 625
28893 -604
28525 -2
28282 -208
28967 0
29857 0
30998 308
30526 -392
31484 1078
31320 836
31398 1181
30352 -83
29662 532
29858 574
29321 245
29229 798
29322 1330
29367 2131
29458 1913
29823 2008
30169 1596
30401 1678
30483 1309
30730 1370
30805 1610
31030 1371
31288 1741
31758 1294
32083 1052
31529 1129
31530 1090
31604 1136
32171 1484
32644 1522
32723 1572
32643 1576
32331 1328
32642 1588
33086 1005
33085 1329
33278 1519
33455 1401
33634 1028
33798 1492
33882 1389
29110 1562
28755 1460
29278 1306
30171 1150
30066 1420
30170 1204
30402 1176
30655 1302
30877 1025
30958 973
31605 1500
32172 1471
32255 1788
32496 1702
32724 1218
32991 1442
33541 1159
33706 1280
34337 1458
34765 819
34423 1042
34597 1261
34336 800
34688 1404
35232 1630
35325 1194
35805 1108
35786 1211
35231 1120
34687 976
21579 1673
21690 1836
21829 1683
21909 1570
22095 1212
22593 1150
22594 1614
22423 1241
26612 90
25174 0
26179 -330
27869 13
28128 -490
28197 -224
27870 798
28071 896
28615 -84
29856 672
30269 993
31317 12
32285 160
33492 169
33998 686
34363 498
34364 0
34097 254
34547 332
35439 448
36098 -125
35868 -20
37229 -896
37405 -1452
35950 -64
35271 -110
35441 940
34797 888
35270 392
34548 672
34098 952
33827 20
33387 279
34276 1134
34189 969
35174 1066
35440 1080
36509 114
35949 488
36874 -274
37404 0
38143 -700
38497 -205
13583 1652
13668 1718
13393 1899
13562 2090
13649 2131
13765 2099
13710 1995
13906 1903
13847 2034
13437 1865
38234 -195
39807 -612
43070 -2718
42413 -314
42919 -2120
39893 -258
39010 -448
37044 166
36344 366
37045 0
37403 0
39011 -885
13946 1760
13992 1640
13889 1866
13814 1625
13937 1892
14128 1787
41084 -725
41750 -118
43457 -780
44686 120
44840 284
44767 360
44613 56
45279 482
45199 -234
46533 -476
46007 -330
48273 -7136
48870 -8497
47500 191
47707 37
48386 352
49078 0
49340 -2134
50008 -986
50767 -492
51077 0
51195 -1186
50635 -2432
50724 -2036
50584 -2046
48730 -226
48475 0
48572 0
48476 -1456
48059 -1456
48731 -1516
50163 -858
51141 968
51849 405
52145 -1636
51931 -1676
51966 -400
52325 0
52559 -784
52364 0
52363 0
52397 -436
52216 82
52362 1242
49622 -455
49915 -560
50207 -1098
50885 -101
50936 518
51610 756
51448 647
41083 -1690
39237 -2560
40416 -4326
37939 0
36873 -168
35700 56
35268 0
34988 280
36429 -752
34546 174
33308 -68
34545 -2256
34452 238
34544 -300
36097 -654
38830 -2150
37938 -784
36729 280
37043 -136
35867 178
34896 70
34633 0
35438 -142
35777 -310
35699 -109
34187 -400
32525 -1750
29853 -544
31145 -840
31146 -564
32447 294
32203 70
30838 190
29854 1094
28789 -198
29488 348
29489 818
28790 330
28195 576
27161 -522
25172 -704
27232 96
28196 616
28791 402
29145 28
31065 -306
31952 1312
31801 1176
31802 980
31482 284
32037 1632
31562 12
30348 -448
31314 -448
32125 -560
32204 -1316
30019 684
30349 1180
30431 512
30996 454
29583 484
28281 -1216
29855 61
31147 1272
31315 762
32126 0
32598 368
33217 600
34634 -610
34897 328
34274 -5
20086 580
19879 905
19496 1158
20639 -808
19878 636
19992 798
19222 1158
19812 459
19754 448
20085 0
20638 272
20476 -66
21664 -95
21794 478
21922 310
22818 -498
24656 -57
25575 896
26353 522
27868 40
28069 222
28792 -442
28447 381
27418 630
27162 526
25991 -660
24743 -102
23450 659
23054 500
22997 128
22738 262
21923 -64
21795 -488
22037 884
22173 983
22680 584
22739 1517
23882 -225
25576 -168
24657 -1030
25692 -104
25354 -224
25267 -264
24338 -368
23452 900
23451 668
22681 766
22740 866
21546 18
21177 168
20894 88
21061 0
21665 672
21924 652
22111 144
22433 -356
22537 844
22870 629
23055 1158
23183 1036
23726 264
24032 -90
24339 410
25577 -170
25463 -70
26437 420
28127 -236
28070 -252
27419 108
28793 -1911
30194 -909
30195 -540
31148 -1186
30020 -1416
30525 -1305
30350 446
29319 -554
31316 -439
32205 20
32367 544
33661 -744
35269 -219
35364 -542
34188 188
34989 1045
36580 -46
37139 -1494
38496 -1118
41916 -2998
42277 -896
41581 -896
39660 -1440
39407 -1504
36794 45
35948 -168
35365 -2
37228 -1384
37776 -448
38233 -1964
66053 515
66715 -1420
66787 -886
66732 -548
66088 1239
66061 -71
66241 91
66157 112
65964 31
65807 -285
65178 -2288
65046 -2128
64861 -2418
64375 -3316
64806 -1120
64477 -1676
65294 551
65363 413
65895 235
65954 -131
66289 345
66364 332
66402 0
66246 -2169
65806 1038
65874 1525
65787 1864
65613 1676
65596 1636
65283 416
64440 -3043
65028 80
51234 947
51402 860
51753 870
51235 686
50806 858
50924 624
51017 928
51018 654
51347 1514
51535 1526
51601 704
51734 385
51948 1116
51944 1252
51713 816
52065 778
52484 1028
52834 1433
53152 788
52942 1275
52661 1767
52572 1096
52448 540
52931 1324
52985 898
53279 958
53628 1398
51654 986
52100 707
52866 -1150
52309 406
52094 820
52308 904
52756 519
52341 1178
52483 579
52680 658
53027 1688
53118 1618
53211 1225
53515 733
53393 1388
53351 991
53523 1642
53769 1260
54221 432
54323 1056
54548 754
54840 924
55014 1358
55263 1286
55301 1246
55358 1006
55681 706
55516 836
55550 962
54818 132
54629 -202
55427 473
54984 1344
54647 1340
54646 1294
54390 1021
54285 1461
53548 -92
53147 280
52604 904
52009 404
52326 1078
52526 836
52849 636
52525 34
53192 446
53384 1716
53720 989
54198 1079
54516 1281
54365 282
54441 633
54867 486
55486 164
55932 -603
56940 651
56795 121
57284 1410
57520 251
57653 -40
58115 212
58481 -1396
57140 -1345
57083 -560
57201 -253
56653 88
55952 275
55984 108
54941 694
55101 1174
54866 -251
54762 -525
53810 593
53767 1624
53925 1727
53766 1418
53581 1001
53801 604
53470 670
52817 -390
52292 447
51491 34
51458 96
51360 224
51196 950
50420 -532
49580 -380
50113 1
50935 -448
51078 -618
51492 544
51850 544
51932 448
52365 544
52980 499
52848 954
52603 -1074
53024 684
53070 686
53675 1020
54044 1348
54298 1078
54821 -373
55426 1448
56176 -182
55931 915
55038 103
54804 0
54440 0
54439 -224
54865 -1216
54438 -1948
54702 38
55425 718
56510 -1371
56736 -1809
58114 -878
59033 -1143
58477 -760
58478 -236
58479 -182
58480 478
57997 -695
58279 -87
58496 636
59289 -202
59474 -106
59527 -32
59873 -614
59872 -346
59969 -908
61063 222
61401 1236
61287 1236
61402 168
61331 1589
61592 1185
61591 1736
61804 1622
61855 1496
62826 -1718
61950 1112
61803 823
61286 -46
61494 -1430
61802 -1172
61285 14
60856 422
60800 122
59654 -2506
58719 -866
58410 -1743
59526 -2475
58278 -2604
57836 -2215
58162 -2208
60060 -701
60059 -841
60855 -532
60634 224
60538 16
60854 -722
59968 -568
60230 -1084
61548 -350
61632 -380
62956 -6112
62868 -4951
61801 -482
62200 116
62051 -330
62507 -392
62411 96
62292 96
62471 238
62000 -941
63418 -513
63505 -694
62781 -654
62201 -56
62654 -312
63053 808
63086 878
63234 728
63277 784
63545 -88
64033 1364
64204 548
64034 768
63882 -168
63347 366
63313 226
63650 672
63348 896
63506 1470
63170 678
63278 488
63349 274
62782 448
62748 448
62349 1114
58910 -263
58718 -1326
58717 178
58514 -18
58276 -780
59743 -2525
59031 -350
58563 -2274
59032 942
58911 1024
58601 1232
58161 -128
58277 -974
58340 704
57496 -1429
57326 -952
57081 320
56978 248
56897 760
56409 55
56410 131
55793 -2266
55324 -3067
57051 -851
56652 -3311
56604 -2240
56938 -1008
56411 -838
56866 -242
56898 -459
57082 -56
57546 756
57497 664
56939 -194
56412 622
56270 1078
55881 -288
55679 532
55484 728
55037 672
54701 224
54437 -224
53547 -224
53313 0
53191 0
52896 452
52291 742
52361 372
52396 64
52816 -1622
52144 -2470
53190 0
53546 -1960
53545 926
54076 415
52847 -1858
52558 -1943
53226 -2068
53312 -336
53311 -3910
54752 -1808
55424 -1681
54751 -930
53383 -168
51490 -6156
57340 1174
57221 700
57002 -456
57066 -753
56200 1414
56009 612
56721 -854
56498 -840
55868 -224
55517 1004
55726 734
55302 853
55073 644
54324 -371
53891 1236
53996 1177
10108 1911
9970 2306
10092 2163
10188 2370
10397 1928
54054 828
54325 616
54841 369
55236 -499
54517 1034
54326 1438
53695 338
53405 924
53210 1372
52835 927
52625 1075
52576 1064
52546 1560
52254 852
52911 222
52547 1582
52442 770
52405 684
52867 962
52776 1014
52573 980
52412 1382
52219 1650
52218 1540
52226 1554
51903 844
51707 672
51531 896
51128 968
51080 1466
50618 1009
49891 334
49861 647
50208 1376
50733 536
50807 712
51265 1141
51602 1528
51717 1392
51815 1436
51854 1230
51632 730
51634 732
51808 812
52060 710
52066 762
52298 924
52562 968
52650 1510
52778 2064
52904 2162
53025 1590
53158 1538
53391 620
53681 630
53697 594
53641 732
53997 1004
54327 1062
54630 407
55074 1248
57907 -99
58081 716
57878 597
57949 536
57820 1344
57776 1655
58538 1299
58650 1120
58528 1332
58813 2018
59060 1969
58654 1589
58885 1776
59275 561
59417 623
59418 504
59345 644
59276 1220
58829 480
58533 346
58138 1216
57942 1336
57695 1486
57671 837
57568 650
57697 1094
57823 1524
58097 844
58016 1420
58098 1554
58256 1460
58356 1396
58627 812
58886 -70
58628 82
57979 913
57950 274
57633 1074
57382 878
57450 144
57226 54
56769 -466
56587 1098
56960 869
57227 504
57420 952
57569 942
57589 1250
57698 896
57819 1313
58141 982
58592 668
58678 688
59106 1048
59513 488
59775 -140
60104 246
59985 112
60472 -756
60728 -964
60678 -1272
59462 632
59230 777
58887 196
58593 -32
58464 496
58507 426
57980 1387
57634 790
57535 938
57258 926
57480 1217
57601 1085
57807 836
58068 910
58017 938
58121 1173
57292 1908
57174 1542
57003 1730
57025 864
56770 1615
56675 1678
56354 956
56059 718
56010 1426
55518 798
58088 698
58187 504
58257 252
58393 0
58660 193
59386 562
59684 -2
59994 -42
59776 490
58888 485
58945 980
58749 1036
58706 1053
59014 1110
58972 1403
60729 -644
60619 734
61270 672
61725 292
62372 800
62388 714
61641 516
61271 1096
60620 360
59590 -505
59995 1357
59916 7
60707 359
60211 144
59829 641
59197 148
58948 352
58430 1174
58188 1093
57951 -391
58299 258
58329 -1078
57602 564
57570 130
57067 429
57005 488
56539 966
55967 151
56013 232
56676 504
56772 984
57004 987
57422 506
58018 -63
58258 -448
58889 -310
62052 -671
62765 -1542
62493 -672
62893 -953
64006 -513
64797 -230
64798 -144
64389 84
63822 -220
63258 -142
63838 -1816
63532 -1568
62758 -864
62634 -850
62851 -1378
61269 -1038
59945 -1918
59512 654
59644 472
60096 -389
60727 -118
60836 -1507
59904 1428
59875 1570
59511 1121
58971 901
58564 417
14279 1689
14418 1833
14535 2198
14437 2112
14324 1815
14546 1896
14814 1802
15116 1414
15394 1263
15345 1488
15254 1322
15398 1168
15597 2118
15622 2106
15775 2248
15998 1884
16011 2114
16073 2200
16033 2060
15971 2150
15860 2066
15815 2274
15753 2114
15861 1422
15713 1870
15741 1782
15970 1632
16178 1586
16078 1932
16151 1908
16225 1720
16316 1666
16419 1534
61213 804
60539 722
60744 772
61115 18
59290 815
59744 986
59842 804
59874 986
60342 816
60382 1320
60963 704
61403 1187
61288 1278
58602 260
59120 850
58912 756
59396 782
59435 1298
59610 1310
59799 1432
59914 1479
60007 987
59798 783
60061 1232
60144 1354
60341 401
60692 1146
60635 219
61167 862
17054 1697
16957 2182
16798 2238
16747 2269
16735 2246
16850 1668
17063 1750
16530 2054
55625 1190
56012 1368
56391 1098
56667 1012
56201 994
56011 1299
55914 1241
55666 1202
56107 203
55796 43
55293 684
55180 720
54609 904
54328 1064
54055 550
53725 1620
53739 1660
53884 1681
16538 1447
16268 1788
16380 1984
16542 1653
57482 495
57315 762
57481 -1182
57421 -192
56771 1068
56499 514
55869 1442
55727 950
55682 954
55359 1336
55343 1656
54842 572
54417 812
54190 1021
53688 928
53727 1180
56817 245
56109 728
55667 1929
55405 2167
55466 1875
55290 1163
55141 1443
54682 1154
54108 893
54418 1333
53998 875
54463 1286
53488 1571
53395 1222
53318 1200
53127 2118
53153 1923
52991 2162
52855 1864
52829 1782
52611 1162
52452 980
52328 1062
52297 1012
52047 1362
51863 1848
51810 1831
51763 2080
51683 2020
51768 1992
52051 1514
52049 1830
52180 1242
52370 1106
52570 1504
52681 1816
52709 2029
52830 1476
52927 1400
52951 1448
52933 1482
52953 1764
52901 1295
53125 1288
53162 1528
53439 938
53521 940
53597 605
54536 121
54735 205
55237 662
55728 1476
55729 1800
56108 798
55782 1635
55966 1476
55783 1556
55303 975
55261 932
55238 942
54960 916
55442 1285
55111 1358
54843 1165
51494 860
50802 696
50405 1136
50102 1388
49694 1300
49555 1185
49205 126
49854 772
49543 1399
49176 1138
49144 1092
48860 1128
48469 1248
48423 1482
48085 1222
48045 1271
48109 959
47881 911
48100 1484
48135 1526
48084 871
22164 1250
22282 1358
22665 1052
22217 1138
22218 1080
22809 1150
23104 577
22727 1222
23162 1108
23306 950
23784 1170
23864 1904
23568 1825
10485 1714
10503 1960
10556 2331
10741 1993
10525 1943
10221 1087
9988 1083
9902 1404
9651 1802
9566 1822
9340 1597
9294 1074
9703 1120
10071 1494
10222 1596
10336 1592
10465 1285
10526 1684
10780 1739
10797 1860
10675 2080
10683 1962
10814 1582
10661 1612
10759 1798
10890 1344
10779 2029
10886 2096
10951 2128
11170 1932
11121 2006
11229 1830
11236 1766
11078 1936
10988 1918
10927 1874
11081 1894
11136 1946
11217 1996
11183 1996
11264 2022
11409 1608
11561 1735
11662 1584
11720 1722
11860 1692
11927 1533
11678 1516
11837 1372
12048 1660
11928 1799
23252 930
23103 1102
23161 1037
23863 930
24246 968
24719 1430
24808 1524
24720 1528
24399 942
25437 1064
25870 672
26673 1808
27069 1822
27322 1730
27554 1696
27844 1120
27389 1146
27208 1142
27068 1189
26919 1272
27136 1566
27388 1514
27770 1414
27553 1323
27843 1874
28250 1437
28570 1752
28756 1780
28675 1230
29280 1526
29543 788
29825 1493
47595 611
47961 1143
47428 1258
47758 1328
47464 1244
47598 1260
47718 1522
47851 1668
47853 1390
47931 1870
48019 1708
48259 1719
48439 1433
48578 724
48659 429
48452 1363
48220 1369
48176 1812
48359 1466
48660 1177
48893 980
49087 458
49069 1698
49362 1246
49574 1678
49793 760
50385 1028
50689 1118
50710 1412
51051 1251
50562 1013
50149 1076
49968 1022
49808 1400
49538 896
49352 896
49149 1211
48788 1818
48495 1008
48328 1319
54252 1058
54302 1736
54056 1766
53929 1577
36493 1482
36562 1754
37145 1225
37193 1210
37865 613
38116 925
38975 1548
38894 1769
39273 1607
38883 1571
36622 1554
36607 1624
36087 1878
36369 1260
36778 1438
36555 1829
36309 1526
35835 893
36308 1264
36596 1790
36774 1680
37073 1850
37240 1618
37425 1540
37427 1485
37251 1334
37876 612
37996 514
37916 1833
37833 1652
38277 1649
38431 2109
38501 1615
38604 1750
38754 1640
38881 1986
38960 2122
39064 2122
39343 1816
39457 1616
39632 1747
39539 1596
39706 1690
39474 1602
39063 1481
39141 1435
39391 1136
39637 1155
39577 2118
39216 2017
39180 1988
39537 2098
39897 1213
40201 1738
40310 1626
40429 2006
40941 1508
41048 1632
41397 1618
41546 1850
41627 1650
41882 1367
42380 1592
42549 1841
42619 1680
42306 1732
43358 962
42878 1650
42877 1884
43115 1406
42548 1655
42379 2056
42223 2136
42238 1938
42547 1720
42237 1304
42198 1254
42618 1494
43114 894
42711 1836
42712 1985
43033 1680
43429 1583
43778 1344
43976 1096
44589 1476
44328 1478
42879 1419
42713 1522
42880 1700
43116 1639
43117 1569
43034 1700
43500 1227
43581 1361
44205 1481
44293 1844
44118 1479
44590 1284
44522 1536
44521 1326
44722 1603
44292 1288
44947 1148
45171 1285
44958 1765
45104 1652
45204 1578
45256 1556
45027 1700
45172 1246
45626 1628
45625 1608
45570 1688
45667 1176
45804 1398
46041 1064
45825 1708
45693 1659
46042 1813
46043 1864
46282 1372
46283 1690
46044 2018
46104 2111
46162 1946
46388 1526
46546 1800
46606 1744
46712 1716
46727 1811
46758 1889
46806 1876
46813 1568
46978 1703
47175 1567
47088 1229
46692 1478
46691 1752
46757 1798
46690 1526
46924 1942
47087 1802
47086 1512
47388 1536
47190 1712
47189 1394
46424 242
46497 580
46161 1206
45556 912
45688 1072
46213 978
46427 1249
46684 1682
46804 1649
46872 1620
47005 1606
46862 1522
46607 1286
46185 1667
45940 1470
45595 1145
45851 1467
45908 1598
46145 1468
46270 1485
46542 1578
42142 1981
41881 2194
41396 1591
41923 2020
42141 1698
41717 1301
41552 1468
41318 1375
40940 1382
40759 1712
40568 1562
40339 1552
40309 1484
40035 1274
39786 1638
40045 1483
40004 1482
39996 1440
39513 1112
39369 1005
38693 1713
38281 2010
41134 1448
40569 1623
41047 1839
40807 1628
40665 1847
40570 1844
40091 1362
39634 2070
39535 2266
39179 2071
39390 2361
39204 1988
39040 1370
38465 1306
37628 1014
37277 2034
37351 1744
37010 1726
36698 1622
36306 1970
36173 2274
35664 1458
35845 2210
35809 1200
35374 951
35956 1380
36166 1402
36326 1344
36460 1064
36830 1596
37051 1721
37573 1218
37612 1396
38153 1891
38514 1431
38843 1306
39167 1449
39665 1628
39666 1636
39740 1756
39437 1673
39592 1853
39984 1669
40245 1358
40466 1548
40885 1052
41475 1484
41462 1132
42058 1648
42693 922
42710 963
42057 1012
42610 1456
42853 1146
43340 1019
43881 1300
44361 917
44291 1284
43894 600
43819 390
44745 944
44204 917
44117 1083
43975 1034
43499 1456
43664 1636
43898 1506
44163 1760
43974 1734
43663 907
44520 737
44405 1712
45170 106
45481 560
45845 1772
46160 1816
46220 1674
46788 704
46976 874
46476 532
46756 924
46810 1008
46859 935
46485 1428
46486 1698
46307 1646
46018 1270
45884 1324
45914 629
45415 1612
45025 1133
45355 1520
45026 1246
45368 1052
45605 1657
45553 1798
45771 2198
45938 1878
46120 1417
46085 1528
46561 1276
46871 1503
47034 859
44545 1335
44239 1302
44912 1128
44548 1732
44170 1150
44665 1098
45103 1016
45527 1630
45678 1436
17331 1663
17536 1889
17743 1724
17744 1646
17677 1478
18256 1252
18397 1463
53632 1386
53406 1851
53242 953
53281 822
53273 801
52954 1456
52739 1476
52713 1654
53284 1653
53082 1548
53046 1551
52787 1053
52566 1666
52401 1120
52183 724
52252 1040
52267 1124
52428 1273
52498 1406
52614 1848
52757 1840
52950 771
53243 1332
53426 817
53698 930
53587 998
53639 1286
53509 1845
53241 1416
53045 1331
53087 1430
52943 1368
52821 1296
52649 1705
52443 1302
52613 1810
52568 1736
52342 1402
52220 2130
52015 2292
52146 2268
52048 2186
51982 2140
51868 2154
51772 1530
51703 1450
51628 1536
51603 1528
51555 1440
51557 1396
51164 1107
50839 1310
50382 968
50236 938
50096 1432
49990 1228
49557 1303
49156 1154
48807 806
48878 1105
49196 561
48717 965
48588 882
49119 1766
49403 1120
49844 290
49945 862
50371 1510
50497 1374
50799 854
50538 1548
50636 1344
50956 1240
51070 1412
51323 1716
51629 1026
51566 536
51757 1056
52101 1401
52061 1157
51611 502
51677 1380
51735 1432
51709 1945
51631 1622
51764 1454
51968 1238
51773 1501
51803 1491
52024 1228
52084 1404
52299 1372
52441 1320
52453 958
52529 1842
52652 1488
52610 978
52436 1280
52373 1332
52372 1325
52371 1325
52331 1268
52129 1430
52126 1797
51933 1273
51799 1306
51636 1854
51527 2163
51361 1887
51604 2241
51721 982
51608 1450
51855 980
51983 1083
52055 1274
52093 1410
52256 1165
52225 1475
52407 1801
52571 1371
52710 1586
52852 1955
52906 1680
52986 1736
53026 1852
52912 1848
52856 1726
52833 1696
52987 1560
52997 1563
53274 960
53361 1024
53271 1252
53427 1792
53434 1908
53327 1678
53455 2012
53600 2088
53634 2084
53834 1776
53892 1438
53950 1264
54372 1257
54684 690
54844 1202
54576 1262
54632 1571
54577 1824
54222 1293
54266 1194
54329 1062
53836 1065
53699 1033
53565 1203
53893 974
54223 1123
54685 1154
55071 854
55075 522
55602 1791
55731 1596
55864 1580
56014 1588
56088 1762
56284 1900
56302 1926
56540 1446
56640 1772
56887 1182
56582 1757
56541 2112
56677 2192
56678 2140
56542 2061
56543 1952
56641 2009
56642 1638
56774 1866
56844 1780
56855 1792
57006 1624
56888 1764
56921 1724
56922 1560
57062 1478
57130 1984
57156 1722
57229 2044
57417 1783
56773 1327
56854 1648
56920 1532
57037 1346
57189 1777
57095 1673
57228 2192
57259 2208
57350 1612
57451 1868
57636 2076
57774 1900
57754 1700
57812 1974
57792 1764
57946 1730
57953 1923
57885 1738
57982 1702
58019 1813
58190 1497
58260 1099
58516 1555
58679 1386
58788 1676
58949 1484
59108 980
59277 1087
59346 1057
59144 588
58839 1348
58572 531
58357 794
57884 1017
57753 1196
57672 1826
57587 1967
57571 1596
57511 1706
57635 1286
57423 824
57349 1208
57384 1234
57536 1000
57603 1004
57673 894
57824 1824
58052 1926
57952 2246
57981 1480
58189 1508
58259 1496
58330 1291
58546 1481
57383 805
57316 635
57155 570
56961 733
56767 806
56722 172
55969 698
56254 1218
55968 1444
55730 1191
55520 1821
55703 1554
55399 1806
55361 1726
55241 1778
55240 1762
55394 1986
55519 1926
55575 1892
55470 1646
55455 1750
55469 1708
55409 1702
55305 1582
55336 1503
55304 1372
55360 1372
55468 1488
55467 1496
55574 1056
55488 968
55408 1780
55296 1595
55182 1480
55407 1452
55406 1556
55239 1433
55181 1317
54897 1263
54574 1540
54575 1702
54683 1330
54631 1464
54371 1476
54264 1258
54537 1187
54789 1486
54790 1286
54736 993
54419 1815
54158 1278
52860 1956
52899 1406
52944 1545
52940 1557
53168 1406
53112 1124
52945 1372
52790 2044
52738 2006
52413 744
52305 980
52222 1184
52063 1362
51985 1541
53032 1597
53232 1230
53586 1290
53689 1452
53771 1290
54109 1655
53816 1826
51478 1387
51341 1435
51550 1666
51802 1356
52028 1261
52580 1453
52714 1597
52654 1522
52574 2182
52398 2398
52489 2446
52646 2144
52609 2226
52377 2160
52488 1416
52439 954
52836 1371
53034 1524
53047 1468
52827 1676
52686 1650
52857 1484
53090 1467
53149 1430
53237 1147
53203 1487
53151 1433
53353 1638
53598 1638
53644 1776
53645 1742
53999 1253
54159 1656
54406 1836
54265 2046
54110 1884
54057 1958
53835 1397
53601 1366
53729 1470
53655 1521
53456 1236
53385 1212
53213 1568
53048 1778
53006 1709
53128 1133
53049 1332
53169 1926
53358 1472
53214 1928
53050 814
53170 924
53490 412
54058 1070
54182 1746
54330 1468
54507 1244
54710 1647
55077 1414
55183 1170
55076 1408
55568 1108
55521 1844
55834 1032
55915 1032
56202 910
56303 1172
56392 1282
56368 1164
56084 1148
55823 1112
55576 1687
55842 1510
36284 1440
36591 1736
36458 1704
36592 1660
36770 1834
36975 1727
37256 1862
37637 1655
37879 1701
37795 1578
37372 1947
37076 1585
36799 1761
36985 1822
37257 1923
37799 1443
37819 2029
38010 2120
38117 2136
38301 1948
38300 2014
38756 1723
39130 1683
39529 2008
40027 1605
40081 1842
39769 2168
39663 1928
39680 2015
40005 1854
40260 1751
39744 1829
39906 1846
39934 1823
40170 1858
40193 1942
40472 2087
40486 1997
40741 1956
40726 1915
40995 1537
41512 1687
41711 1555
41553 1755
41594 1723
41320 1430
41399 1720
41129 1980
40943 2030
40899 2048
40753 2080
40725 2020
40485 1484
40484 1328
40532 1340
40051 1161
40312 1424
40572 1888
40311 1662
40571 1739
40666 1916
40760 1783
40942 1635
41224 1978
41267 1651
41398 1566
41477 1668
41369 1941
41319 1891
41718 2099
42092 1691
41883 2020
41972 2072
42239 1892
41973 1669
42615 1006
35917 2044
35566 1827
35447 2332
35049 1793
35573 2085
35717 2067
36128 1927
36065 1770
35050 1056
35466 1326
35418 1308
35628 1301
35993 1670
36125 2154
36290 1984
36557 1894
36477 1956
35883 1679
35918 1897
36151 1823
18500 1602
18361 1591
18577 1865
18493 1944
18636 2068
18708 2242
18903 2034
18822 2250
18979 2040
19057 1864
19188 1896
19299 1920
19469 1596
19610 1682
18776 1602
19133 1064
19204 1288
18980 1568
18653 1540
18471 1858
19976 1452
20348 797
19975 1355
20347 1044
20775 997
21338 1057
21777 1232
22096 749
30485 1122
30806 1137
30403 1603
30656 1232
30731 770
30574 1756
30484 1978
31031 1582
31759 1007
31847 966
31531 1748
31926 2203
31606 2450
31289 1625
31679 1111
32408 1147
32816 1144
32002 768
31848 574
31113 1382
30486 1111
29911 1121
30322 1441
30432 1431
30807 1411
43891 1494
43977 1564
44294 1644
44119 1587
43610 1548
43430 1588
43272 1628
43194 1576
43193 1329
43820 1694
43849 1675
44818 1047
45257 1863
45246 1862
45365 1988
45458 1882
45434 1986
45749 1516
45805 1241
45720 1672
45465 1685
45220 1553
45028 1553
45294 1241
44959 1836
44737 1664
45352 1748
44997 1617
44721 1673
44489 1482
44477 1488
44186 1430
44091 1759
44275 1880
44481 1860
19797 1903
19685 1833
19926 1250
19927 1850
19742 1594
19858 1668
20233 1466
20402 1345
20677 1328
20729 1300
21106 1194
21378 1331
21445 972
21048 1547
20933 1646
20728 1668
20563 1603
20620 1824
20829 1545
21169 1468
21105 1110
21535 1288
21706 840
22026 939
22596 1689
22597 1548
22810 1517
22598 1542
22219 1428
21983 1520
21778 1460
21707 1688
22220 1032
22363 1118
22861 1540
22919 1456
23106 1714
23362 1532
23786 1197
23712 1635
23363 1736
23235 2054
23345 1824
23091 1674
22910 1428
22717 1722
22615 1808
22472 1564
22238 1774
22258 1392
22019 1652
21817 1928
21823 1664
21511 1616
21387 1660
21244 1748
21184 1594
21049 1904
20934 1820
20564 1184
20504 2390
20234 2020
20127 2626
20067 2108
19859 2512
19686 976
19483 1346
19135 1060
19134 1342
18716 1637
23163 1127
23434 1732
29459 894
28590 1454
28591 1384
28861 1522
28500 1108
23785 1603
23865 1818
24094 1582
24247 1421
24321 1568
24635 1970
24810 1994
24975 1506
24976 1512
25241 1405
26235 964
26329 1220
26748 1276
27266 958
27325 1294
26997 1462
26846 1126
27138 1486
26847 1626
26749 1428
26330 1130
25553 1218
24968 698
24691 1360
24429 1246
24471 1436
24768 1396
24977 1590
25200 1560
25197 1448
25487 1443
26156 1159
26507 1628
26155 1832
25873 1549
25552 1312
25242 1332
25057 1439
24636 1435
24248 1425
24167 1960
23816 1347
23838 1424
23758 1520
23347 1294
23204 1464
23433 1283
23046 1806
22595 1669
22481 1138
22666 1828
23105 1376
22728 1697
23307 1389
23688 1292
24165 1758
24401 1790
24166 1286
24809 1123
25143 1568
25551 1472
26154 1565
26588 1946
26996 1588
27137 1842
27265 1680
27629 1843
27708 1162
27707 1070
28104 1027
28251 796
28334 1247
27324 501
27555 876
27391 1102
26920 1550
26506 1766
26152 1597
27706 1617
27556 1544
27468 1671
27264 2210
26843 2051
26587 1564
26415 1800
26844 1584
26995 1312
26845 1372
26416 1681
25770 1164
25438 1320
25872 1334
25968 1300
26328 1530
26414 1580
26153 945
25550 789
24974 965
24721 958
24400 960
24320 662
25240 687
25871 1193
26648 1228
26994 1160
27209 1092
27845 1306
27390 1272
27323 1140
27910 1508
18398 1478
18257 1760
17955 1434
17956 1810
17595 1552
17225 1066
17024 1344
16838 1361
16876 1440
16894 1422
16647 1719
28420 908
28592 924
29368 1178
29369 1444
29281 1614
29282 1103
29544 1744
29912 1226
16466 1603
16511 1626
16382 1148
16399 1398
16384 1336
16600 1138
16984 1758
17087 1638
17322 1791
30487 1791
30732 1191
30067 1506
29826 1715
29545 1392
29283 1283
29370 1354
46798 1871
46923 1525
46952 1685
46805 1431
47132 1876
47479 1344
47472 1544
47608 1712
47673 1774
47817 1668
47864 1506
47801 1696
47867 1448
48020 1414
47996 1270
48195 1424
48424 1720
48395 1908
48399 1531
48310 1675
48204 1900
48060 1528
48112 1946
47986 1298
47833 2153
47749 2072
47288 983
47655 1652
47847 1943
47626 1559
47228 1852
47339 2263
47436 2189
47622 1612
47309 1950
47310 1058
47216 1044
47217 1036
46956 1169
47270 1400
47114 1486
47188 1476
47344 1058
47828 998
48098 1422
48104 1959
47955 2043
47880 2110
47666 1758
47855 1704
48119 1805
48311 1354
48448 1518
48411 1197
48561 1124
49070 1249
49383 1272
49464 689
49575 890
50000 1364
49999 1370
50475 1080
50684 1120
50627 1138
50808 1509
50925 1770
50969 1519
51236 1500
51471 1296
51461 974
51502 1303
51404 1064
51467 1181
51290 1163
50878 1150
50490 1130
50515 682
49903 692
49845 996
49865 966
49954 750
51129 1264
50970 1422
50809 1499
50516 1540
50517 1484
50763 1374
50810 1372
51292 1296
51072 1796
51291 1547
51071 1409
49965 870
50083 1235
22883 1735
22966 1904
22599 1790
22716 1734
22632 1560
22501 2044
22327 2048
22182 2022
21954 1599
22259 1011
22190 1360
22147 1391
21936 1431
21669 1802
21884 1472
21522 1684
21432 1602
13548 1555
13438 1512
13442 1764
13300 1534
13544 1783
13528 1805
13591 1874
16230 1538
16075 1654
16041 1716
15847 1638
15632 1567
15521 1684
15566 1311
15742 1120
15598 1992
15320 1967
15188 1530
15223 1810
15466 1882
15831 1158
15888 1532
15935 1600
16042 1536
16119 1486
16386 1680
16580 1942
16719 2005
16601 1560
16574 1796
16471 2055
16325 1862
16194 1504
16061 1854
15870 1529
15814 1919
15666 1244
15484 1737
15687 1533
15507 1486
17678 1340
18095 1288
18541 1204
18907 1452
18777 1456
18472 1530
18593 1304
19205 1367
19611 1337
20068 1282
19798 829
19929 914
19928 1496
20179 1492
20349 1318
20730 1173
20830 1303
20505 984
20831 1265
21214 1736
21284 1420
21308 1499
21245 1459
20506 1876
20462 1578
20180 1676
19977 1634
19743 1702
19280 1426
19206 1416
19281 1296
15567 2086
15790 2218
16113 1335
15829 826
16043 1058
16443 1702
16256 1797
16763 1958
16535 2036
16806 1539
17065 1678
17271 1672
17384 1721
17153 1461
17506 1587
16756 782
16973 1206
16949 1238
16906 1244
16951 1256
17025 1697
16945 1582
17006 1674
16931 1405
17261 1624
17378 1246
17306 1624
17505 877
17887 944
17746 2075
17745 1813
17504 1642
17886 1645
18336 1664
18473 1690
18842 1478
18717 1576
18399 1417
18542 1790
18778 1626
35444 1482
35511 1593
35722 1770
35849 1873
35760 1742
35500 1752
35051 1372
34425 700
34424 490
33635 550
32645 1380
32332 1185
32333 1546
32646 1624
33087 1053
33883 664
34766 859
36066 1791
36291 1972
36483 1690
36253 1980
36148 1617
35988 1729
35736 1574
35810 2006
35590 1638
36006 1892
36194 1588
35729 2026
35309 1956
35550 1886
35891 1728
35753 1709
35457 1658
35751 1806
36122 1568
36254 1880
36434 2262
36650 1930
36348 1936
36647 1672
36232 1540
36582 1630
36839 1986
37001 1781
37367 1777
37096 1554
36800 1969
36362 1909
36675 2174
36545 1948
36898 2022
37244 1725
37091 1953
37114 1913
36883 1846
36796 1618
37168 1882
37460 1773
37537 1833
37735 1713
37366 2177
37370 2067
37645 2205
37339 2175
37475 2156
37641 2272
38099 1875
38164 1757
38458 1995
38504 1829
38179 2027
38146 2022
38019 2176
37649 1766
37680 1780
37812 1953
37574 1685
37550 1688
37088 1646
36938 1670
36924 1850
37070 1905
37255 1941
37373 1510
37049 1612
36608 1582
36351 1552
36699 1722
36775 1880
36807 1901
36603 1571
36247 1544
35659 1147
35459 1134
35423 1122
34519 445
34159 628
33542 378
33088 814
32572 738
32497 788
32256 1074
32085 1274
32409 1072
32084 956
32003 974
31290 1060
30808 1332
29913 1539
30575 956
30878 700
31368 840
31927 672
32410 1216
32498 1130
33361 270
33709 688
34052 906
34690 932
35233 830
34689 2078
34339 1746
33966 1388
33708 1004
33707 1106
34520 1896
34338 908
34958 525
35326 672
35455 756
35646 780
35743 1262
35901 1517
35971 1543
36484 1475
36936 2002
36917 2034
37319 2142
37428 2121
37287 2325
38639 1838
38797 2009
38809 2043
39042 2124
39540 1983
39608 1901
39259 2000
39108 2269
38897 2403
36904 1922
36918 1923
37071 1684
37432 1844
37438 1726
37543 1672
37702 1818
38014 1415
38074 1268
37867 1376
37856 1808
37921 1766
38368 1746
38236 1872
38365 1982
38669 1682
38680 1694
38898 1521
50158 2139
50062 1928
50152 2068
50291 2230
50575 1642
49904 1555
49769 1400
49434 907
48864 1120
48818 1094
48463 1704
48555 1764
48453 1110
48317 1181
48251 1441
47778 812
47779 1262
47686 1288
47834 1554
47780 1843
47532 1381
47882 1366
47533 1282
47293 1712
47271 1852
47336 1691
47181 1709
47072 1569
47010 1577
46998 1778
46895 1649
47063 1778
47213 1498
46961 1674
47029 1614
47267 1764
47340 1733
47461 1796
47486 1808
47361 1900
47413 1700
47166 1634
47163 1612
47232 1646
47125 1584
46974 1280
46870 1294
47035 1586
46950 1340
46608 1828
46444 2292
46395 2430
46487 1988
46106 1948
45968 1496
45530 1482
45532 1682
46538 1858
46708 1835
46785 1789
46693 1889
46550 1902
46565 1592
46513 1594
46124 1336
46202 1364
46031 1428
45949 1480
45842 1484
45786 1636
45674 1828
45565 1847
62033 607
62307 448
62802 96
62790 224
63111 0
63100 0
63350 -1316
64192 -1024
64342 -896
64405 -672
64466 -936
64657 -920
65599 -3174
66156 -3984
66933 -5550
66775 -4786
66776 -5370
66934 -5908
66971 -6242
66379 -5970
66328 -5703
66304 -5653
65413 -4018
63450 -6186
63451 -6342
64251 -3386
64546 -2800
65237 -2622
65288 -2554
66595 -4618
66415 -5320
66331 -6542
65940 -1382
65585 -2854
65238 -2600
63950 57
63849 864
37208 1169
37166 1256
37115 1204
37106 1244
36804 1554
36651 1300
36832 1442
36648 1240
36395 1034
36558 1216
36478 1276
36739 1340
36962 1112
37275 1826
37230 1958
36996 1826
36878 1585
37142 1930
37508 1827
37684 1724
37650 1428
37708 1586
38251 1782
38419 1860
38503 1915
38235 2206
38355 2234
38681 2027
38286 1974
38211 1574
38372 1400
38356 1408
38502 1504
38508 1380
38285 1074
38020 976
37892 2274
37733 2228
37439 1990
37246 2010
37419 2232
37783 1928
37950 1680
38047 1278
39355 1694
39501 1606
39465 1796
39200 1631
39251 1986
39194 2013
38986 1794
38755 1641
38752 1633
38840 1586
38884 1744
38429 1802
38210 1992
37967 1928
38096 2226
37647 1709
37707 1803
37956 2136
38461 1768
38717 1739
38789 1894
38784 1719
38940 1771
39014 1869
39214 1415
39383 1919
39530 2176
39664 2063
39690 1981
39840 2276
40238 1598
40086 1436
40251 2025
40477 1854
40667 1723
40291 1756
40202 1687
40657 1757
40923 1523
41030 1538
41049 1609
41540 1800
41509 1864
41930 1912
41941 1908
42059 1398
42138 1446
42230 1404
42517 1136
42381 1861
42377 1887
42060 1816
42136 1650
42104 1838
41872 1512
41628 1642
41696 1400
41424 1850
40892 1719
41088 2015
40944 2117
40723 2025
40617 1960
40529 1884
41132 1701
41541 1619
41470 1675
41216 2000
41033 1815
41363 1700
41660 1488
41629 1480
41668 1508
41776 2208
41957 2163
42180 1975
42285 2023
42005 2036
42111 1741
42433 1760
55908 1295
38302 2397
38676 2111
38447 2349
38446 2347
38714 2188
38939 2236
39297 1733
55471 1300
55284 1246
54956 1562
54633 1165
54653 1066
54331 992
54288 990
53894 1560
53786 1204
53650 638
39732 1964
39764 2106
39467 1972
39855 1824
40085 2136
40616 1924
40356 2365
40254 2305
40178 2228
40213 1645
40392 1679
40393 1782
40394 1834
40526 1684
40648 1668
40755 1826
41306 1790
39837 1760
39702 2171
39959 2229
40087 2272
40382 1952
40458 1884
40140 2041
39948 1847
41362 2154
41505 2226
41506 2060
41863 2170
41962 2144
41925 2111
41667 1933
42003 2325
42216 2245
42425 1970
42513 2027
42429 2355
42051 2100
42496 2082
42705 1925
43143 1065
42964 1114
43259 1356
43407 1193
43706 1026
43566 1163
43427 1108
43072 1666
43187 1814
43473 1500
43186 1456
43183 1454
42837 1814
42780 1520
42776 1522
42516 1746
42190 1582
42184 1698
42181 1665
42542 1810
42578 1764
42378 1769
42663 1661
42775 1597
42608 1653
42498 1654
42280 1630
42128 1641
41824 1903
41752 1975
41827 1836
41430 2133
41312 1840
41210 2122
41034 2100
40991 2282
41219 2032
41372 1974
41613 1554
41715 1778
41961 1994
41920 2050
42294 1942
42432 1870
42497 1725
42536 1610
42234 1654
42240 1394
42468 1746
42696 1714
42769 1970
43031 2172
43483 1824
43608 1722
43140 2024
42959 2138
42881 1985
43154 2139
43419 1866
39323 1224
39137 1019
38896 2053
38985 2078
38895 1958
38638 2220
38634 2071
38209 2074
38408 2275
38208 1782
38163 1703
38118 1763
38075 1793
38522 1552
38288 1863
37953 2206
37722 1874
39475 1792
39508 1741
39249 1795
39285 1793
38974 1316
39335 1556
39629 1752
39739 1633
39770 1720
39578 1296
39435 1511
39197 1657
38871 1463
38807 1792
38878 1695
42532 1675
42338 1962
42129 2128
42006 1773
41865 1784
42201 2073
42504 1801
42714 1896
42838 1758
43080 1828
43256 1778
43099 1547
42962 1808
43646 1576
43862 1832
44076 1918
44050 1940
44441 1458
44045 1789
44092 1796
44295 1539
44276 1440
53212 1157
53051 672
52913 672
52746 728
52793 862
52500 893
43255 1639
43265 1625
43237 1772
43412 1820
43546 1840
43624 1856
43859 1608
44093 1288
44518 1001
44627 1008
44490 938
44240 1148
44555 1524
53566 1448
53649 1813
53837 1627
54059 1388
54472 1468
54538 1328
54737 1390
54686 1316
54479 1148
54373 1204
54578 882
54845 1120
55221 1204
55547 1151
40096 1789
40423 2113
40622 2072
40843 1635
40615 1926
40467 1752
40391 2156
40351 2116
40847 1890
40929 1766
41182 1828
41272 1908
41472 1852
41522 1730
41884 1839
41681 1876
41456 1659
41670 1805
41844 1936
41936 1938
42013 2028
42039 2156
42512 1642
42037 2228
41780 2026
41792 1597
41679 2061
41614 1978
41514 1537
41357 1888
41176 1216
41104 1860
40743 1842
40884 1521
40487 1801
40298 1520
40305 1862
40043 1965
40307 2100
40747 1886
39392 2242
39667 2434
39583 2488
39678 2208
39618 2128
39914 1628
40210 1932
40036 1856
40097 1799
40554 1903
40797 1913
40656 1860
40380 2077
19058 1630
19350 1596
19546 1868
19687 1112
19612 1404
19484 1588
49955 2111
49956 2323
49866 1923
50107 2113
50241 1855
50349 1579
50348 1800
50412 1762
50518 1801
50491 1737
50577 1919
50880 1215
50926 1302
51073 1288
51293 1276
51468 2136
51480 2114
51567 1927
51613 1910
51539 1552
51612 1534
51509 1460
51130 1338
50879 1428
50665 1776
50576 1724
49770 1671
49667 1814
49469 1883
49244 1823
49160 715
49035 759
44523 1542
44437 1672
44414 1628
44450 1662
44421 1596
44693 1499
44842 2033
44882 2173
45105 2260
45363 1864
45131 1674
44815 1946
44949 2016
45152 2057
45173 2057
45459 1860
45100 1786
44806 1621
44740 1563
45258 1767
45406 2155
45592 1969
45747 2060
45762 2048
45645 1865
45789 1726
45937 1629
45901 2038
45673 1588
45882 2022
45970 2006
46156 1974
46266 1828
46264 1775
46246 1728
46333 1750
46508 1562
46501 1480
46671 1550
46738 1211
46973 1799
47110 1950
47176 1918
47326 1492
47359 1404
47191 2147
47279 1538
47053 1872
46722 1573
46970 2020
46919 1842
47001 1990
46790 2095
46659 2140
46449 1599
47006 1925
47108 1996
47329 2176
47275 2226
47243 2210
47154 2308
47160 2025
46899 2092
46778 1499
46317 1606
46387 1828
46567 1984
46539 1820
46389 1818
46398 1832
46207 1730
46199 2047
45874 1688
45969 2037
46119 2172
46206 1944
46332 2129
46967 1569
46747 1620
46847 1830
46759 1904
46783 1815
46511 1856
46386 1792
46117 1992
46074 2056
46547 1950
46448 1960
46335 1856
46073 1952
46576 1575
46729 1575
46514 1636
46267 1322
46222 1739
46084 1901
45944 1739
46092 1702
46133 1624
45903 1864
45846 1996
45803 1954
45728 1585
46038 1704
46099 1648
45939 1860
45878 1794
45791 1624
45613 2059
45794 1837
45877 1806
45824 1976
45713 1863
45610 1909
45624 2028
45397 1831
45164 1502
45209 1812
44954 1434
45238 1590
45537 1765
45612 1911
45536 1977
45529 1992
45686 2057
45800 2012
45896 1988
46035 2151
46154 1750
45897 1951
45891 1938
45948 1946
45731 1791
45567 1881
45498 1939
45396 1885
45079 1774
44880 1759
44688 1787
44960 1548
45357 1980
45251 1612
45494 1773
45466 1826
45597 2064
45478 1671
45735 1970
45807 1993
45736 1900
45904 1851
46019 1832
45947 1820
45893 2006
45890 1716
45723 1966
45676 1747
45623 1998
45647 1919
45395 2258
45247 1759
45014 1617
45248 1861
45142 1867
44933 2136
44804 2006
44841 1696
44592 1986
44439 1816
44858 2051
44654 2138
44816 1744
44772 1860
44591 1825
44632 2018
44480 1889
44476 1443
44183 1708
43961 1360
43817 2380
43741 2516
43665 2618
43567 2556
43195 2070
43185 2137
43190 2266
43650 2034
43899 1500
44167 1900
44377 1716
44543 1630
44583 1305
44542 1447
44547 1381
44362 1340
43940 1539
43885 1544
43657 1849
43571 1958
43484 1928
43392 2132
43343 2226
43101 2488
42687 1863
42937 2189
43035 2166
43118 2207
43319 1430
42882 2336
42550 1841
42533 1780
42864 2362
42883 2301
43036 1701
42751 1802
42545 1929
42353 2054
42179 2155
42099 1828
42430 1850
42703 1711
42946 1782
43108 1830
43431 1570
43651 1646
44048 1413
44120 1686
44017 1671
43742 1354
43660 1206
43273 1964
43354 2312
43257 2128
43075 2214
43037 2228
42960 2286
42448 1603
42784 2044
42762 1860
43093 1396
43324 1754
43393 1604
43463 1570
43549 1728
43629 2059
43628 2181
43713 2183
43801 2072
43938 1729
44284 1616
44280 1766
55618 1335
55957 1548
56255 1718
56299 1248
56393 1268
56203 878
56531 1797
56692 1393
56643 1424
56544 1409
56680 1323
56923 1228
56889 1373
13712 1842
13667 1859
13780 1983
13797 1764
13949 1753
14052 1342
14096 1230
14369 1775
14268 2138
14194 2098
14142 2090
14098 1900
14285 2040
14441 1752
14552 1740
14599 1705
14858 1396
15100 1349
14793 1485
14590 1369
14438 1583
14588 1683
14809 1464
14998 1586
14918 1588
15285 1036
15406 1232
15512 1322
15650 1448
15358 1888
15217 1787
15160 1648
14815 1652
14610 1956
14602 1728
14821 1724
14715 1898
14539 2480
14537 2382
14226 2088
14051 1387
13744 1654
13826 1686
13541 1446
13408 1640
13451 968
13247 1288
12956 1393
12502 968
12736 1469
12591 1405
12691 1537
12775 1286
12999 1167
12914 1247
14350 1148
14197 1658
14116 1455
13860 1700
13745 1706
13642 1847
13596 1509
13459 1373
13337 1467
13359 1259
55849 1628
56015 1385
56276 1656
56545 1932
56776 1712
55639 1376
55242 1500
55306 1136
55273 1272
55362 964
54898 1678
55142 1690
54899 2100
54846 2005
56803 1622
56500 1132
56681 1426
57007 940
57069 869
54961 1410
55015 1384
55508 1026
55472 1530
55522 1852
55708 1620
55916 1390
56060 1610
56061 1592
56110 1456
56304 1340
56204 1136
56062 1388
56063 1518
55970 1426
56546 238
57261 762
57352 252
57552 132
57638 -78
57573 529
57106 953
57068 1103
57157 1208
57317 968
57293 896
57124 1295
57105 1154
57191 1176
57104 1438
56963 1064
56679 1328
56633 1122
56775 874
56962 1036
57190 896
57260 1110
57351 952
57424 1160
57483 1207
57572 1242
57637 1150
57699 1994
57825 1848
57886 1574
57826 1906
57674 1586
57911 1198
58057 1358
58099 1350
58142 1452
58206 1640
58300 1988
58358 1687
58331 1924
58431 1652
58581 1688
58465 1840
58432 1760
58350 1730
58332 1850
58508 1888
58433 1950
58333 1884
58460 1786
58629 1494
58732 1882
58879 1499
58789 1624
59015 1640
59138 1640
59387 1220
59514 1232
59612 1199
60269 500
59947 1374
59645 1545
59685 1568
59946 1526
60014 582
60679 285
61100 -224
61618 783
12946 1470
12756 1804
12788 1488
57385 1233
57814 650
58125 -374
58133 220
58774 1121
58951 1647
59061 1778
59059 1875
58950 2121
58790 1892
58890 1751
59145 1600
59232 1377
59267 1431
59231 1320
59730 835
59686 1818
59591 1924
59592 1819
59463 2088
59419 1876
59388 2166
59278 1718
59198 1703
59109 1638
59279 1830
59476 1417
59851 1054
59949 1306
60145 1052
59948 1210
60097 1288
60320 959
60321 1019
60452 568
60676 1344
60832 1654
61152 1061
61249 882
61663 576
61726 608
61933 522
62489 42
62767 8
62541 -716
62494 -1056
63033 182
63253 560
63443 800
63490 1104
63778 1124
63846 568
63761 560
63951 800
64125 1432
64193 1421
64553 242
64972 -876
64525 134
64633 856
64599 1008
64819 1054
64619 788
64158 670
64327 1350
64058 936
63663 888
63656 896
63489 464
63912 178
63410 1240
63262 436
62817 -738
63221 -98
62754 44
62535 114
12430 1298
12236 1885
45524 1714
45528 1805
45750 1796
45888 1767
45806 1801
45245 945
45606 1543
45675 1710
45979 1565
46036 1640
46121 1595
46198 1748
46301 1600
46334 1570
46359 1582
46488 1454
46627 2179
46706 2330
46670 2084
46803 2352
46909 2390
46997 2178
46957 1855
46780 1473
47079 1528
47037 1738
47028 1860
47115 1612
46904 1547
46855 1626
46620 1440
46446 2097
46252 2311
46163 2244
46096 2226
46320 1966
46437 1813
46430 1729
46086 2154
45887 2096
45946 2169
46094 2037
45856 1500
45802 1477
45593 934
46030 1763
46025 1964
46015 1984
45971 2010
46305 1954
46357 2036
46262 1601
46578 1992
46558 2130
46799 1839
52128 1444
51967 1122
51820 1766
51540 1379
50413 1470
50321 1470
50253 1658
50464 1486
50811 1444
50711 1463
50998 1344
51237 1224
51405 1080
51736 1452
51876 1017
51818 1485
51992 1120
52149 1780
52133 1424
52272 1784
52232 1776
52454 1128
52685 1536
52758 1670
52791 1748
52759 1648
52719 1548
52499 1512
52343 1600
52194 1676
52383 1413
52197 1746
52067 1212
52414 658
52384 992
52662 1050
52792 910
52583 856
52455 1091
52134 1070
51996 614
50108 1315
50063 1398
49867 1176
49771 1232
49772 896
49529 1512
49384 1808
63115 143
62308 114
39835 1354
40180 1644
40120 1558
40630 1512
40845 1596
40621 1522
40828 1604
40979 1746
41127 1670
41128 1662
41457 1140
41271 2442
41265 2506
41464 2388
41422 2493
41762 1949
41135 2222
41041 2258
40919 1622
40893 1590
40703 1658
40573 1566
40562 1216
40262 1772
40122 1700
39676 1736
39165 1768
39118 1530
39205 1498
39090 1680
39164 2064
39350 1940
39434 1813
39841 1428
39851 1270
40098 1502
40348 1724
40727 1377
41183 1983
41440 2321
41625 1939
41626 2130
41630 2116
41833 1637
42101 1669
42191 1816
42143 1672
42582 1578
42698 1917
43006 2216
43003 2092
43038 1996
43313 1929
43565 1697
43703 1944
44037 1540
43783 1762
43821 1769
43879 2057
44022 1974
44206 2223
44516 1770
44190 2115
44192 1848
44243 1980
44342 1939
44444 1871
44451 1928
44700 1685
44560 1694
44887 1789
44852 1652
45210 1606
45259 1736
45371 1848
45431 1834
45551 1802
45463 1791
45533 1858
45490 1910
45150 1584
45168 1455
45622 1832
45557 1560
45479 1805
45687 1792
46037 1692
45847 1740
45764 1814
46979 1762
47004 1835
47058 1644
47182 1776
47409 1652
47452 1606
47313 1818
47172 1488
47220 1824
47379 1863
47408 1867
47572 1358
47501 1524
47404 1953
47524 1849
47433 1677
47403 1503
47571 1772
47679 1624
47716 1709
47848 1856
47901 1645
47823 2043
47714 1736
47602 1668
47725 1904
47797 1640
47945 1454
47958 2080
47726 2000
47661 2058
47488 2210
47422 1988
47534 1968
47518 1959
47455 1928
47337 2227
47187 2482
47167 2311
47109 2405
47121 1979
46999 2299
46865 2451
46864 1889
49251 969
49123 1671
49129 1175
49333 950
49668 1986
49841 1600
50029 743
50292 949
50447 1744
50788 1099
51223 1709
51349 1895
51294 1631
51348 1162
50881 1068
50666 1334
50712 1218
50971 1532
51183 1160
51528 1292
51675 1344
51877 1695
51995 1451
51775 1848
51568 1697
51949 505
51819 1438
51551 1189
51375 1190
51149 1547
51107 1540
50982 1859
50772 1765
50943 1985
51074 1524
11881 1558
11801 1639
11739 1443
11943 1932
12100 1714
46841 1753
46694 1812
46439 2042
46540 2138
46496 1932
46623 2046
46781 2098
46657 1738
46713 1934
46858 1784
46750 1799
46478 1708
46504 1956
46373 1870
46569 1473
46777 1541
46740 1650
46915 1354
47073 2014
47089 2218
47192 2176
47321 2008
47410 2336
47312 2294
47284 2198
47083 2202
47074 2154
46751 2008
46863 2292
46749 2254
46682 1306
46551 1222
46610 1550
46436 1710
46426 1814
46263 1576
46215 1541
45892 1634
45956 1839
46012 1924
46045 1962
46095 1871
46046 1916
46010 1765
51569 2018
51316 1924
51459 2094
51314 1682
51093 1568
51102 1814
50987 1732
50742 1330
50844 1410
50907 1260
51177 1692
51215 1802
51126 1976
51304 1793
51144 2148
50965 1885
51157 1773
51108 1874
51260 1650
51344 1250
51614 1412
51377 2068
51441 1864
51112 1944
15255 1710
15243 1303
15049 1075
14807 1268
47928 1774
47977 1792
48156 1662
48209 1594
48113 1708
48218 1732
48353 1767
48458 1673
48545 1728
48644 1935
48489 2044
48444 2044
48357 1682
48590 1647
48531 2049
48464 2044
48319 2220
48219 1836
48245 2294
48193 2108
48205 1990
48037 1516
48030 1546
47979 1288
47877 1068
47800 2212
47771 2262
47713 2237
47662 2082
47314 1602
47432 2080
47558 2207
47610 1762
47809 1620
47956 1818
48036 1680
48062 1852
48217 1845
48316 1899
48416 1913
48556 2090
48584 1666
48849 1919
48827 1812
48651 1970
48650 1796
48426 1952
48367 1618
48530 1642
48470 1940
48451 1988
48346 2036
48355 2183
48454 2113
48593 1562
48823 1960
48881 2052
49094 2037
49133 2154
49130 2106
49162 2048
49201 1778
49416 1974
49540 2171
49637 1947
49455 1912
49272 1838
49150 1858
49134 1804
49034 1751
48923 1894
48894 1947
48687 1733
48764 1934
48907 1608
49041 1514
49151 2028
49435 1907
49228 2210
49263 1984
48948 1732
48832 1800
48972 2262
49185 1813
48946 2166
48803 2093
48782 1727
49044 2178
49132 1548
49222 1730
48981 1670
48762 1206
48857 1351
48698 957
48573 1376
48465 1449
48420 2288
48427 2286
48442 2048
48365 2400
48252 2494
47975 2034
49248 1919
49344 1962
49311 1656
49496 2057
49654 1785
49733 1480
49784 1535
50075 1340
50190 1150
50011 1756
49924 1340
49863 1856
49967 1780
50017 1867
49887 1972
49750 1843
49833 1550
49782 2184
49811 2256
49721 2236
49526 2154
49509 2124
49329 2092
49321 1885
49289 1877
48976 1785
48904 1552
49142 2061
49161 2095
49293 2078
49426 1739
49501 1786
49488 1610
49753 1660
49897 1233
49707 1705
49605 1868
49688 1795
49788 1764
49760 1600
49971 1859
50164 1813
49979 1918
50130 1408
50262 1673
50454 1439
50214 1761
50133 1869
50165 1616
50399 1708
50642 1749
50871 1514
48322 1685
48206 1679
48293 1924
48460 1532
48656 1899
48516 2361
48351 2296
48277 2273
48396 2301
48611 2153
48846 1923
48844 1337
48791 1503
48852 1488
49063 1428
49258 1429
48151 1362
47994 1630
48041 1877
48040 1858
47869 1520
47900 1518
47813 1948
47730 1618
47559 1728
47659 1829
47658 1831
47484 1918
47327 1891
47366 1574
47153 1844
47061 1934
46893 1762
46972 1809
48069 1918
48000 1790
47941 2124
47832 1808
47735 1547
47562 1965
47482 2143
47365 2028
47165 1989
47278 1892
47375 1788
47520 1932
47521 1856
47291 1935
47456 1898
47513 2066
47525 2060
47605 1886
47734 1738
47918 2084
47876 1736
48196 1553
48133 1587
48066 1754
48216 1646
48260 1934
48552 1488
48679 1718
48835 1752
48754 1582
48488 1179
48358 1027
48548 1392
48603 1810
48734 1770
48655 1748
48438 2075
48425 1911
48241 1769
48198 1696
48021 2028
47962 1863
48150 2183
48106 2171
48016 2009
47937 1678
47866 1647
47710 1664
47803 1950
47709 1630
47609 1841
47506 1925
47508 1955
47419 1979
47529 1744
47650 1888
47674 1808
47680 2060
47765 1980
47671 2035
47723 2038
47796 1860
47874 1800
48006 1729
48086 1768
48296 1574
48215 1862
48180 1758
48295 1832
48230 1720
48167 1692
48136 1498
48229 1462
48228 1404
48331 1790
48369 1730
48518 1398
48773 1369
48774 1380
48562 1216
48612 1486
48613 1586
48954 1389
49000 1453
49350 1467
49480 1476
49710 1189
49634 1562
49752 1813
49459 1962
49454 2208
49537 2150
49647 1968
49372 2042
49240 1735
49055 1612
48967 1820
49010 1726
49199 1488
49831 1876
49972 1974
49939 1974
50069 1896
50186 2011
50273 1831
50319 1341
50448 1618
50605 1717
50573 1752
50484 1381
50548 1565
50860 1264
14341 1409
14378 1408
14227 1750
13950 1492
13756 1550
14085 1282
14134 1436
13901 1475
13809 2001
13593 1805
13476 1934
13421 1932
13529 1808
13508 1742
13584 1528
13477 1461
13478 1901
13838 1846
13798 1428
13839 1143
14222 1363
14221 1079
14611 1663
14554 1461
14901 1420
14738 2084
14504 2156
14424 2118
13929 1072
14106 1160
14273 1547
14448 1849
14488 1650
14903 1078
14933 1010
15101 1582
15310 1814
15311 1504
15324 1434
15620 1648
15759 1541
16069 1469
16063 1591
11777 1889
11679 1860
11504 1428
11194 1436
11254 1524
11101 1582
11005 1390
11195 1232
11050 1462
10874 910
10742 712
10701 1070
10466 594
10563 1568
10383 1770
10384 1750
9949 880
9523 1405
9246 1721
9058 1750
8824 1187
8456 1201
8474 1544
8326 1454
8243 1790
8210 1706
8177 1696
8185 1522
8259 1608
8328 1504
8459 1356
8420 1672
8605 1852
8621 2078
8748 1500
8972 1370
8936 1416
9201 1574
9339 1447
9156 792
9155 1286
9650 830
9702 923
9641 1392
9293 1036
9235 1104
8791 1197
8516 1548
8309 1362
8166 1634
7961 1380
7700 1932
7542 2000
14433 1580
14271 1488
14297 892
13975 1594
13990 1446
13713 1258
13597 1126
13440 873
12942 1575
12596 1470
12505 1701
12692 1823
12737 1666
12764 1570
13083 1369
13218 1398
13256 1398
13404 1628
13376 1660
13420 1635
13219 1456
13130 1436
12804 1498
12641 1382
12503 985
12148 1272
12011 1269
12317 1647
12291 1688
12055 1597
12028 2247
12029 2326
11802 1819
11688 1198
11474 1372
11196 1273
7435 1369
7340 1450
7192 1540
7011 1204
6705 1170
6497 1404
6362 1940
6254 1851
6952 1430
7126 1336
7010 1150
6918 1072
6795 1176
6593 1532
6558 1245
6337 1237
6361 1350
6183 1853
6043 1966
6042 2026
5866 1558
6082 1452
6001 1367
5835 1879
5744 1562
5653 1770
5768 1420
5618 1828
5664 1660
5541 1738
5488 1938
5231 1878
5017 1072
4743 1350
4640 1228
4569 2068
4272 2228
4103 2122
4078 2192
4257 2332
4332 2507
4345 2404
4474 2391
4517 2384
4441 2326
4366 1478
4142 1570
4001 1755
4042 1695
4149 1797
4012 1930
3956 2037
3820 1434
3597 1669
3496 1300
3531 923
3957 1172
4002 1194
4043 1603
4390 863
4570 1981
4295 1820
4258 1642
4044 1530
3822 1526
3821 1753
4766 1470
4745 912
4833 1562
4744 1751
4917 1774
5075 1546
5246 1093
5362 938
5404 1055
5172 901
5113 1033
5076 922
5174 663
5619 1473
5721 1372
5898 1514
5899 1290
6083 926
6184 1823
6292 1847
6381 1762
6398 1719
6255 1849
6147 1752
6223 1770
6148 1796
6002 1558
5930 1658
5836 1744
5722 1503
5552 1773
5676 1786
5514 2114
5308 1779
5175 1766
5248 1878
5205 2052
5363 1508
5581 1502
5446 1632
5405 1824
5247 2056
5218 1904
5036 1659
4901 1135
5003 1154
4902 1160
4767 1500
4746 1288
4669 1384
4534 1590
4442 1384
4418 1567
4313 1535
4162 1179
4392 1120
4421 1017
4456 1216
4150 1176
3858 1303
4112 1678
4045 1314
4259 1813
4346 1518
4391 1532
4571 1721
4572 1329
4704 1696
4834 1426
4197 1917
3958 1984
3955 2032
3890 1851
3859 1825
3768 1756
3669 1812
3497 1742
3528 1852
3634 2062
3728 1966
3927 2288
4036 2200
3982 2178
3891 1948
4039 1601
4273 2023
4198 1914
4219 1622
4235 2116
4120 2282
4003 2236
3951 2224
3764 2019
3912 1731
4030 2036
3681 1560
3631 1738
3504 2134
3475 2040
3777 1530
3770 1686
3716 1794
3673 1420
3635 1714
3578 1662
3551 1514
3444 1539
3366 1359
3280 1614
3304 1643
3250 1900
3170 1413
3349 1705
3350 1676
3569 1193
3666 1501
3533 1378
3665 1906
3664 2081
3776 1839
3532 1618
3409 938
3260 892
3193 900
3006 1916
3007 1626
3113 1556
3169 1345
2958 1392
2985 1694
2989 1336
2986 1132
2994 1164
3060 892
3084 2215
3053 2352
2965 1943
3148 1909
3210 1683
3306 1756
3290 2078
3230 2029
3344 1684
3395 1716
3456 1720
7469 990
7502 1201
7627 1686
7846 1515
7737 1870
7914 1186
8036 1552
8064 1462
8167 1090
8517 1357
8718 1149
8501 1528
8346 1695
8258 1882
8136 1716
8076 1960
8074 2066
7869 1848
7760 1930
7709 1746
7640 1869
7648 1856
7785 1731
7901 1746
7892 1864
7981 1955
8075 1881
8115 1897
8054 1688
8229 1776
8289 1786
8396 1623
8479 1962
8664 1483
8792 1833
8698 1689
8535 1758
8518 1994
8551 1831
8457 1802
8227 1274
8281 1552
8269 1372
8154 1712
8059 1859
8027 2070
7991 2128
7819 1897
7759 2029
7716 1438
7612 1387
7658 2028
7677 1950
7833 2098
7954 1501
7976 1684
7893 1806
7794 1702
7784 1767
7596 1866
7398 1645
7489 1962
7678 1757
7521 1554
7372 1586
7367 1719
7429 1562
7253 1166
7267 1184
7222 1212
7366 1471
7495 1648
7259 1736
7166 1730
7099 1624
6996 1692
6960 1527
6875 1762
7470 1777
7269 1764
7042 1331
6821 1619
6645 1161
6839 1392
6786 1873
6614 1286
6321 1024
6109 1772
5955 1406
5837 1523
5654 1232
5620 1380
5406 1102
5206 1805
5176 1463
5077 1608
4903 1410
4873 1206
4790 1184
4601 1812
4602 2068
4386 1822
4573 1882
4768 1730
4769 1694
4892 1838
4992 1332
4900 1360
5014 1508
5132 1019
5177 1915
5139 1573
5431 1394
5750 1008
5553 1241
5701 1577
5747 1065
5922 1036
6086 1204
6111 1204
6247 1288
6262 1046
6287 1048
6323 1168
6110 1321
5875 960
5595 1248
5477 1163
5226 1460
5118 1428
5004 1532
5207 1194
5329 1480
5447 1726
5582 1498
5769 1678
5931 1563
5957 1586
5956 1550
6149 1676
6322 1596
6458 1564
6667 1312
6749 1408
6849 1704
6897 1460
6976 1692
7065 1866
7182 1680
7197 1542
50532 2091
50578 2108
50643 1768
50503 1654
50394 1734
50427 1850
50279 1684
50293 1582
50592 1646
50735 1788
50877 1894
50961 1912
51238 1904
51510 1246
51599 1139
51878 813
52095 850
52494 804
52456 876
52779 1148
52955 1008
52794 1036
52903 1442
53355 898
53491 1300
53602 1194
53524 823
53895 2025
54224 1700
54111 2170
54000 1692
54480 997
54420 1176
54332 1120
54225 1204
54160 1202
53838 1292
53775 1288
53656 774
53492 870
53331 1290
53244 1246
52956 1170
53052 1640
52914 1077
52868 1148
11103 1390
11380 1480
11197 1128
11338 802
10743 926
10782 1048
11051 1460
11147 1636
11445 1292
11878 932
12030 1152
11951 1056
12138 1456
12370 1858
12478 1606
12544 1540
12761 1560
12823 1706
13105 1128
13046 1454
12776 1612
12819 1668
13123 1093
13028 1354
12915 1232
12820 1005
19282 2086
18981 2084
18718 2343
18779 1764
51442 1455
51302 1691
51209 1929
50999 1568
51029 1358
50866 1802
50786 1852
50494 1986
50588 2270
50492 2088
50595 1972
50660 1339
50361 1608
50458 1866
50667 1323
51004 1471
51031 1351
51030 1357
51063 1326
51382 1083
18543 891
18030 1704
17828 1835
17679 1550
17242 1330
17084 1266
16749 1732
16512 1818
16391 1777
16332 1646
63718 -388
64460 -896
65007 -686
65815 -94
66130 -2362
65552 0
65195 -736
65133 -672
64915 -630
65395 -624
66015 -1098
66209 -1028
66599 -896
66530 -227
52227 97
52022 393
18929 1633
19351 1252
12116 1384
12253 1205
12010 1538
11749 965
11523 911
11773 1221
11562 1400
11370 1482
11255 1822
11256 1706
11102 1516
10781 1143
10662 1120
10337 1500
10072 1764
9903 1920
9904 1619
9704 1700
9604 1859
9652 1725
46959 1546
46901 1885
47055 1862
47221 1884
47215 2000
47241 1978
47376 1870
47480 1784
47530 1625
47471 1808
47389 1768
47360 1794
47218 1768
47122 1630
47233 1983
47177 2231
47011 1904
47283 1882
47437 1741
47462 1656
47481 1931
47503 1838
47517 1560
47768 2060
47739 1884
47954 1864
48074 1942
48082 1832
48080 2158
48214 1985
48114 2156
47904 1924
47664 1642
47820 2064
48002 2146
16807 993
16550 1514
16602 1646
16293 1288
16152 1064
15988 1512
15743 1585
15359 1253
15057 1288
14770 1459
14505 1785
14402 1546
14612 1398
9341 1324
9247 1333
9106 1482
7073 1891
6972 2240
6929 1515
6830 1716
6714 1646
6655 1550
6605 1602
6602 1630
6656 1724
6600 2066
6510 1539
6338 1429
6300 1308
6363 1565
6503 1599
6532 1577
6603 1638
6723 2003
6774 1783
6727 1437
6843 1926
6909 1764
6974 1530
7055 1244
7069 1925
7250 1788
7355 1646
7518 1500
7519 1678
7572 1421
7324 1520
7238 1677
7361 1470
7281 1404
7305 1784
7293 1752
7525 1806
7786 1140
8037 1005
8180 1425
8178 1694
8002 1188
7952 1129
7923 1505
7799 1869
7679 2180
7600 2002
7609 1681
8215 1949
8310 1830
8447 1918
8486 1832
8613 1440
8749 1160
8860 1692
8699 1453
8793 1397
8861 1205
8628 1166
8629 1206
8448 1796
8201 1667
8270 1482
8168 1540
8038 1584
7805 1554
7848 1766
8003 1526
7847 1609
7665 1533
7543 1468
7628 1612
7471 1486
7373 1564
7312 1154
7128 1736
7127 1486
7023 1720
6941 1691
6944 1406
6724 1557
6646 1816
6753 1523
6706 1454
6796 742
6474 1114
6489 1400
6476 1128
6256 1843
6279 1512
6169 1288
6112 1075
9006 1532
9107 1605
9108 1751
9342 1227
9524 1220
9705 1270
9803 1446
10020 1688
10223 1403
10663 1175
10276 1246
10130 1212
10224 1326
10277 1090
10073 1412
9849 1148
9653 1036
9755 1238
9525 1532
9202 1372
9059 1504
8895 1023
8480 1342
8630 898
8519 1125
14506 1620
14771 1711
6380 1903
6392 2015
6531 2354
6707 1542
6887 1570
6953 1396
6797 1556
6734 1176
6919 1568
7081 1160
7241 1132
7341 1814
7544 1898
7503 1854
7629 1402
7630 1642
7738 1662
7849 1596
8004 1656
8005 1854
8169 1180
7915 1387
8098 1288
8170 1660
8271 1912
8371 1932
8595 2054
5881 1383
6137 1514
5882 903
5724 1748
5958 1710
5959 1778
6185 941
6224 922
6197 1600
6414 1256
6430 1204
6570 1482
6647 1636
6798 1590
7083 803
7129 1080
7313 1372
7472 1282
7739 1429
7545 1728
7504 1268
7270 1338
7342 1361
7082 1382
7043 1694
7044 1954
6981 1887
6764 1095
6708 1377
6609 1726
6431 1284
5492 888
5352 1386
5049 1067
4918 1410
4806 1631
4911 1193
5101 1524
5126 1592
5301 1653
5377 1979
5473 1757
5493 1572
5499 1858
5358 1576
5382 1538
5637 1826
5778 1288
5867 1512
5925 1300
6122 1439
6073 1154
5900 1136
5723 1360
5757 1410
5737 1348
5631 1196
5485 1170
5539 1568
5448 1738
5310 1584
5282 1384
5281 1344
5048 1537
4801 1142
5020 1640
4960 1831
4916 1595
4819 1374
4722 1624
4646 1512
4535 1445
4705 1739
4697 1398
4560 1679
4497 1831
4397 1946
4269 1477
4377 1460
4347 1418
4139 1524
3959 1148
3898 1600
3817 1615
3921 1295
4028 1357
4070 1670
4190 1535
4358 1395
4217 1276
2782 1743
2817 1664
2592 966
2598 941
2704 1736
2767 1795
2831 1888
2874 1560
2908 1407
3001 1153
3057 992
2940 1416
2897 1176
2841 1248
2807 1344
2656 1950
2611 1677
2636 1562
2587 1500
2664 1434
2764 1494
2673 2010
2655 1955
2603 1850
2586 1757
2512 1441
2498 1754
2418 1246
2417 1400
2361 920
2347 1460
2286 2060
2285 2008
2258 2052
2203 1624
2193 1508
2132 956
2121 1068
2120 1024
2096 990
2097 1026
2098 1132
2086 1080
2087 1112
2088 962
2078 1054
1983 -2454
1977 -2556
1992 -2040
2106 686
2116 1164
2183 916
2204 744
2176 756
2190 904
2177 1163
2205 2139
2175 2207
2133 1868
2122 2075
2148 2135
2187 2011
2232 1974
2226 2147
2287 2069
2310 1241
2381 1131
2470 891
2402 1052
2371 1812
2382 1796
2401 2068
2452 1798
2532 1585
2578 1911
2731 1596
2733 2036
2726 2006
2677 2132
2652 2228
2637 2218
2645 2072
2658 1430
2632 1390
2692 1372
2790 1322
2844 1175
2864 2153
2824 1985
2756 1897
2816 1924
2876 1877
2865 1983
2894 1932
2910 2234
2973 2038
3018 2016
3040 1902
3037 1584
3068 1512
3135 1540
3271 1813
47653 1863
47625 1949
47560 1837
47731 1954
47810 1913
47983 1904
47826 2049
47715 2017
47740 2028
47849 1710
47750 2088
47566 1901
47631 2069
47736 2188
47865 1920
48018 1890
48033 2201
47953 2072
47805 2024
47909 1718
47919 1841
47982 1781
48027 1958
48042 1859
48253 1336
48461 1763
48445 1660
48558 1851
48553 1847
48634 1831
48784 1900
48937 1926
49048 1701
48126 1590
48256 1968
48352 2040
48326 1800
48462 1978
48563 2075
48599 1878
48412 1710
48598 1508
48519 1397
48712 1616
48804 1423
48798 1462
48771 1518
48733 1467
48498 1664
48361 1951
48387 1929
48257 2087
48312 2007
48211 2098
48101 1615
48132 2007
48157 1799
48029 1725
48007 1800
48043 1700
48210 1790
48240 1710
48356 1778
49308 1324
49444 1670
49802 1546
49834 1550
49767 1566
49640 1681
49417 1653
49270 1411
49468 1550
49635 1053
49603 1139
49521 1294
49565 1474
49737 1872
49895 1501
49832 1690
49880 1776
49893 1902
49985 1744
50010 1613
50254 1561
50281 1724
50339 1232
50596 1453
50496 1775
50410 1826
50147 1306
8825 982
8937 1008
9109 532
9203 554
9248 1216
9567 840
9756 1064
9905 954
10278 1822
10467 1947
10279 1981
10428 1663
4174 1950
4278 2201
4450 1761
4338 2050
4233 2125
4314 2135
4526 1251
4548 1578
4414 1746
4315 1809
3313 2014
3365 2286
3445 1944
3285 1924
3222 1493
3180 1420
3085 1761
2964 1687
2995 1866
2934 1568
2893 1784
2914 1652
3051 1634
2971 1794
2970 1850
3044 1983
3096 1909
3189 1704
3253 1816
3217 1544
3254 1960
3295 1697
3307 1699
3404 1671
3351 2190
3393 1810
3479 2307
3441 2219
3397 2192
3347 2046
3484 1781
3584 2022
3614 1652
3523 1732
3508 1886
3562 1745
3649 1800
3753 1664
3629 1351
3805 1812
3814 2093
3883 1972
4040 2093
4022 2241
4100 1877
4105 1698
4013 1988
3906 1982
4004 1855
3894 1995
3834 1738
3778 1846
4214 1998
4252 2168
51444 1305
51287 1610
51081 1652
51197 1576
51204 1500
51214 1368
51324 1750
51371 1691
51541 1352
51475 1500
51511 1088
51656 1319
51007 1593
50830 1288
50613 1653
50334 1714
50182 1748
50009 1926
50195 1792
50311 1832
50309 1816
50774 1496
50433 2110
50317 1698
50155 1874
49940 1510
50064 1901
50022 1964
49983 1822
49812 1275
49484 1764
49349 1384
49246 1208
49375 1999
49572 1666
49566 1736
49676 1558
49930 1708
50031 1904
50150 1761
50033 1582
49756 1624
49758 1915
49700 2043
49651 2110
49458 1979
49353 1488
49147 1939
49124 1938
49136 2349
48992 2162
49105 2227
49319 2050
51879 1619
51655 2160
51637 2042
51712 1671
51915 1136
52033 1246
52034 1419
10386 1887
10131 1624
9850 1668
9906 1700
10176 1538
3367 1877
3464 2137
3461 2166
3454 2008
3636 1806
3570 2038
3643 1552
3676 1615
3730 1666
3802 1476
4312 1832
4364 1618
4465 1490
4398 1498
4296 1470
4509 1952
4637 1602
4641 1677
4434 1504
4463 1628
4348 1736
4230 1636
4242 1759
4462 1366
10338 1282
10177 1468
10021 1568
9757 1225
4378 1665
4360 1806
4246 1964
4132 1882
4213 2219
4083 2005
4091 2004
3947 2144
3942 2184
3886 2112
3908 2064
3945 1712
3786 1672
3654 1524
3469 1516
3506 1666
3620 1872
3677 1696
3720 1668
3792 1805
3810 1746
3887 1527
4624 1615
4787 1848
4848 1495
4835 1352
4948 931
5298 1527
5407 1318
5489 1634
5408 1364
5688 1196
5770 1070
5689 1270
5515 850
5364 2153
5208 2171
5178 2170
5078 1190
4904 1726
4718 1787
4543 1342
4287 2037
4225 1894
4145 1892
4221 2012
4253 1710
4279 1596
4260 1652
4603 1217
4604 1256
4794 1742
4795 1682
4961 1948
5005 1090
4997 2063
5164 2112
5217 1911
5128 2042
5170 1822
5334 1992
5338 1958
5457 1698
5588 2096
5526 1712
5575 1782
5868 848
5763 2460
5646 2186
5856 2180
5949 1654
6078 1758
6188 1840
6325 1456
6324 1456
6187 1876
5988 2030
6186 1142
6257 1192
6432 1029
6648 779
6615 1436
6735 2028
6853 1458
7012 1574
7045 1510
7013 1398
7271 1314
7214 1554
7193 1098
7374 1689
7474 1679
7546 1888
7740 1676
7916 1735
8039 1234
8338 1282
8521 1232
8795 1232
9061 1348
9008 1521
8826 1698
8522 1470
8700 2042
8796 1662
7850 1296
7631 1388
7473 1496
7584 1480
7776 1434
8099 878
8100 1456
8272 1508
8202 1644
8372 1524
8520 1752
8561 1796
8794 1400
8665 1048
8896 1766
9060 1680
9007 1626
9295 1457
9343 1428
9526 1235
9527 1447
9344 1926
9204 1327
9110 1457
9432 1847
9605 2002
9706 1756
9654 1657
9345 1364
9111 1402
9205 1771
9062 1776
8897 1528
8631 1091
3486 1663
3431 1606
3400 1588
3291 1662
3308 1514
3190 1540
3100 1396
3048 1620
3081 1418
3059 1364
3123 1328
3201 1584
3218 1554
3229 1593
8449 1730
8230 1345
8273 1958
8171 1137
52068 995
52035 1066
51950 1284
51916 1342
51615 1166
51387 1960
51226 2018
51098 2149
50985 1785
50837 1332
50748 1205
50335 1694
50287 1648
50294 1648
50406 1820
50472 1575
50691 1848
50480 1940
50329 1878
50235 1933
50332 1623
28161 922
28757 1148
28593 924
28501 858
28252 1424
28335 1638
28911 1452
29030 1608
29637 1532
29371 1669
29827 1433
29995 1527
30323 1416
30916 682
30879 681
31849 598
32173 825
31928 862
31760 744
31114 1327
31032 1318
30576 1321
29828 1260
29829 1121
30577 1379
30733 1327
30237 1288
29638 1172
29546 1118
29996 1117
30172 1396
30488 1818
31291 630
31607 244
31929 472
31532 914
31533 1408
32086 1202
31680 1400
31369 1526
31203 1412
30404 969
30489 1637
29284 1707
28758 1248
28676 1268
30490 2108
30068 1694
29830 1631
29372 1432
29204 1570
29203 1436
28677 1180
28862 1438
29286 1312
29285 1250
28759 1302
28502 1414
28421 1454
28337 1562
28336 1456
27971 1447
27911 1160
27557 1744
27771 1456
28162 1858
30657 1239
30880 1656
31204 1668
31115 1682
31116 1210
31448 1284
32257 1152
32574 726
32334 1605
32004 1554
31850 1460
32005 1368
32817 1094
33457 1432
33799 896
33800 1064
34162 1168
34866 1344
34769 1276
34248 1762
34055 1856
33967 1656
33637 1552
33711 1096
34599 1114
34867 1246
35053 1956
35629 1875
14934 1123
15058 1202
14718 1241
15001 1672
15258 1708
15259 1831
15568 1578
18843 1662
18982 1841
18968 1268
18780 1844
18965 1972
19306 1393
19047 1678
19485 1928
19486 1928
19613 1217
19614 1652
19352 1625
18544 1042
18164 1782
18031 1616
17958 1568
17829 1362
17957 1473
17468 1222
17273 1232
16974 1194
17274 1396
17445 1512
17597 1568
17888 1889
17993 1570
17959 1550
18455 1240
18654 1064
18844 1822
19059 1755
18096 734
18286 1016
18163 1242
17747 1344
17596 1242
17444 1512
17272 1680
17026 1712
16907 1780
16808 1958
16757 2044
16551 1724
16456 1773
16238 1747
15889 1592
15633 1463
15467 1145
15256 2230
14999 2155
14831 2190
15000 1937
15102 2224
15257 2140
15407 1774
15468 1436
15688 1512
15890 1456
15989 1484
16195 1266
16350 1578
16552 1596
16648 1596
16908 1804
16909 1056
16809 1496
16553 1634
16351 1468
15937 1422
15689 1307
16044 1177
16153 1258
16352 1744
16457 1696
16758 1333
17027 1428
17197 1332
17645 1490
17598 1722
17446 1342
17889 1708
18165 1651
19860 1662
20070 2152
19799 1560
20005 1388
20235 1575
20509 1652
20463 1675
20181 1114
20350 1498
20289 2216
20380 2182
20130 1526
19931 1656
19487 1090
18678 1184
18655 1264
45522 1771
45243 1555
45174 1790
45372 1717
45354 1768
45157 2058
44935 1697
45221 1845
45464 1736
45571 1892
45497 1840
45417 1640
45495 1702
45132 2330
45029 1874
44996 2262
44888 1874
44746 1960
44626 1842
44628 1928
44551 1867
44435 1977
44406 1931
44115 1733
44121 1888
44286 1657
44694 1646
44730 1660
44724 2052
44689 2132
44666 2132
44932 1892
44558 1877
44381 1873
44051 1678
43864 1774
43863 1782
43737 1724
43666 1824
43327 1931
43408 2030
43432 2020
43743 1808
43958 1944
44182 1512
44343 2004
44524 2076
44655 1956
44556 2110
44158 1876
43943 1592
43661 1580
43341 1744
43395 1830
43542 1424
43501 1460
43355 1500
43105 1094
42835 1985
42686 1999
42602 2690
42551 2652
42307 2390
42196 2304
41974 1531
42061 1642
42043 1921
42421 1709
42089 2124
41874 1717
41799 1741
41381 1317
41170 1562
41023 1594
41103 1638
41305 1850
41295 1726
41665 1776
41710 2049
41517 1596
41465 1694
41268 1640
40898 1594
40891 1718
40302 1497
40469 1930
40340 1935
40092 2143
39842 1817
39907 2131
40030 2209
40031 2213
39949 2053
39733 1836
39476 1887
39366 1831
39345 1840
39344 1842
39104 1994
39025 1910
39036 1576
38882 1699
38885 1891
38935 1584
39283 1897
39246 1920
39257 2057
39169 2303
39531 2000
39611 1959
39591 1949
39338 2109
39258 2241
38969 2352
38606 1963
38410 1834
38013 2065
38011 2067
37789 1872
38110 1984
38325 1748
38597 1940
38962 1290
39203 1232
38770 1176
38677 1144
39127 1312
39532 1654
39773 2082
40029 1830
39954 1819
39951 1821
39785 1664
39782 1681
40006 1639
40378 1556
40470 1876
40557 1834
40920 2146
40980 2138
40945 2132
40629 1679
40628 1681
40946 1868
40889 1992
41039 2046
41321 2072
41585 1886
41536 2102
41468 2144
41700 2146
41932 1748
41873 2060
42038 1902
44650 1897
44635 2106
44843 2176
45074 1760
44769 2204
44706 2044
44366 1646
44008 1817
44040 2057
43900 1974
43782 1974
43744 1893
44042 2016
44270 1777
44052 1992
44207 1614
44296 1745
44082 1679
43971 1632
43739 1791
43728 2022
43264 1591
43413 1856
43494 1653
43308 1734
42144 1981
42199 2131
42370 1933
42382 1933
41864 1727
42131 2005
42145 1866
42351 1757
42346 1752
42308 1682
42469 1846
42604 1914
42685 1810
43081 1570
43030 1660
43005 1587
42863 1987
42518 1993
42777 1918
42600 1918
42590 1858
42704 1999
42929 1679
42540 2077
42779 2127
43015 2084
42744 2200
42715 2189
42753 1799
42503 1958
42242 2009
42241 2015
41885 1550
41846 1487
41719 1608
41431 1416
41307 1530
41089 1757
40625 1871
40574 1756
40922 2115
41123 1799
41220 1963
41600 1428
41838 1928
42202 1883
42093 2126
42002 1741
42192 1573
42300 1836
42470 1624
42580 1528
42695 1314
42771 1906
42672 1942
42948 1846
43073 2098
43079 2094
43349 1802
43144 1752
43175 2167
43196 2239
43149 2270
43119 2176
43174 2232
43106 2033
43269 2117
43502 2075
43458 2192
43539 2077
40830 1697
40705 1534
40647 1830
40565 2094
40357 2258
40285 2170
39939 1663
40135 1974
40479 2204
40742 1990
40761 1972
40215 2136
40253 1942
40239 2312
39838 2137
39956 2421
39638 2106
39541 1820
39912 1584
39858 1632
39468 1826
39371 1674
39186 1728
39142 1784
39048 1850
38899 1989
38893 1999
43622 1491
43745 1486
43850 1904
43630 1820
43321 2014
43240 1571
42874 2032
42828 2083
42450 1920
42447 1698
42295 2158
42193 1568
41919 1751
41887 1727
42243 1892
42293 1900
42361 1847
42182 1966
42008 1792
41669 1718
41551 2076
41523 1862
41136 1986
41315 2106
41264 2096
41122 1800
41179 2180
41370 1854
41178 2185
40850 2094
40718 1834
41087 1582
41095 2140
40915 1993
40803 2120
40645 2014
40543 1870
40166 1754
39811 1513
39902 1288
39986 1332
40044 1410
40194 2166
40444 2056
40566 1902
40515 1906
40798 1724
40714 1940
40204 1992
40240 2130
40377 1992
40355 1552
40756 1690
40934 1802
40996 1594
41205 1588
41090 1509
41366 1524
41586 1487
41616 2339
42108 2569
41879 2767
41886 2726
42188 2629
41975 2237
41789 2855
41699 2795
41225 2201
41022 1517
40900 1560
40513 1630
40525 1858
40619 1804
40313 1588
39816 1265
39452 1560
39321 2194
39065 1992
38795 1914
38967 2014
39131 2096
39354 2292
39450 2322
39523 2344
39639 1986
39515 1362
39385 1844
39384 1846
39525 1792
39808 1634
39931 1632
39763 1640
39575 1448
39542 1614
39587 1588
39030 1243
38594 1292
38432 868
37755 1894
37709 1948
37592 2006
37284 1932
37247 1998
37350 1854
37624 2326
37651 2300
37754 2296
37902 2286
38342 1880
37602 1626
38305 1119
38545 1328
38591 1370
38593 1368
38838 1572
39098 1818
39101 1782
39477 1764
38987 1818
38792 1736
38832 1624
38761 1541
37753 1739
37877 2056
38015 2016
38520 1789
39894 1994
39728 1926
39696 1846
39386 1596
39376 1780
39436 1980
39517 1873
38470 1869
38841 1680
38304 2004
38303 2320
37946 2124
37723 1898
37552 1350
37413 1691
37116 1619
36966 1576
36999 1536
36987 1545
36525 1529
36540 1979
36560 2165
36742 1804
36932 2144
37158 1880
37314 1927
37347 1838
37434 1598
37457 1549
37160 2014
36390 1537
36216 1731
35996 1574
35968 1911
35545 1394
35832 1748
35908 2086
35998 2085
35787 2018
35574 1840
35234 1262
35642 1501
35842 1504
35889 1708
36301 1820
36655 2134
36772 2002
36489 1251
36209 1417
36088 1277
36076 1196
36439 1418
36808 1259
36817 1371
37056 1348
37250 1234
37538 2286
37725 2320
37752 2312
38111 2248
38239 2498
37994 2206
37866 2284
37750 2258
37604 2178
37593 2200
37834 1878
38605 1806
35843 1835
36051 2102
36322 1560
36206 1656
36311 1502
36378 1327
36919 1666
37471 1268
37329 1501
37167 1676
37165 1671
36895 1665
36708 1686
36735 1616
36829 1831
36939 1749
36986 1719
36304 1401
36177 1548
35951 1760
35929 1651
36244 1588
36084 1662
36104 1957
35980 1905
35808 1801
35789 1700
35656 1822
35507 1417
35508 1600
35134 1460
34864 1128
34767 765
35327 1392
35052 1586
34863 1322
34598 1508
34691 1657
34426 1690
34161 1466
34053 1426
34160 1138
33313 1057
32725 1693
32573 1503
32647 1492
33279 756
33280 1075
36896 1467
36827 1522
36687 1408
36583 2134
36403 2024
36251 1706
36385 1674
36404 1822
36494 2146
36553 2226
36798 1862
36907 1690
37018 1832
37169 1536
37003 1512
37019 1520
37341 1608
37498 1699
34054 1593
33710 1315
33182 1184
33089 1034
33456 970
33636 1190
34247 1136
34246 1116
35446 906
35720 1406
35972 2158
36119 2236
36049 1818
35841 1986
35822 2002
35585 1993
35512 1211
35567 1380
35657 1335
35746 1434
35836 1424
36238 1648
36226 1700
36080 1810
36260 1776
36437 1222
36307 2080
36363 2174
36473 2254
36658 2202
36696 2053
36332 1884
36312 1891
36195 1968
36043 1942
35627 1511
35719 2042
35927 1871
35727 2036
35761 2056
35887 1845
35701 1813
35641 2026
35584 2034
35825 1662
35460 1757
35136 1672
34865 1492
34768 1578
34959 1786
34340 1156
34521 1482
35135 2156
35484 2051
37728 2089
37420 2142
37195 1960
37377 1900
37348 1884
37515 1856
37012 1497
39594 1736
39895 1416
39341 1656
39509 1632
39217 2188
39212 1383
38805 1822
38900 2024
38590 1372
37989 1560
37962 1776
37512 1374
37014 1217
37009 1486
37209 1374
37266 1436
37556 1634
37785 1952
38109 1656
38004 1752
38337 1826
38546 1670
38375 1906
38430 1924
38366 2114
38471 2281
38658 2274
38716 2265
38713 2246
38870 2122
39017 1985
39182 1666
38306 1995
37777 1393
38148 1394
38741 1685
38715 1688
39138 1714
38888 1696
38452 1275
38212 1554
38092 1504
38170 1482
37869 1850
18781 1946
19136 1768
19207 1872
19583 1610
19932 1539
19861 1516
20182 1524
20405 1626
20622 1512
20858 1670
20834 1851
21226 1157
21539 1369
21227 1564
19933 1540
20071 1553
20351 1470
20236 1375
20464 1377
20935 1325
20994 1485
21540 1257
21469 1397
21712 1464
22099 2026
22284 1714
22222 1592
21984 1508
22166 1196
22424 1833
22028 1680
21849 1982
21711 1767
21910 1422
22165 1324
22530 1139
22864 1436
22600 1520
22484 1498
22863 1651
23047 1830
23366 1963
23570 1564
23637 1706
23365 1457
22862 1354
22729 1456
22668 1518
22483 1812
22098 1810
22221 1666
21848 1750
21709 1898
21780 1272
22027 1113
21710 1560
21339 1699
21340 1976
21282 1750
21110 1729
21023 1921
20993 1878
20833 2052
20621 1500
20678 1788
20777 1366
20824 1500
21109 1729
21108 1747
21051 1313
21411 1382
21538 1640
21779 1464
22097 1562
22283 1636
22667 1930
22551 1905
22765 1825
23216 1612
23273 1420
22983 984
23108 1040
22920 1822
23308 1624
23364 1816
23789 1842
23713 1448
23569 1604
23636 2240
23631 1929
23788 2461
24095 1962
23546 1739
23510 2169
23700 1769
23097 1620
23022 1732
23266 1836
23329 1749
23024 1780
22791 1560
22499 1480
22952 1612
22837 1748
22835 1940
23094 1870
23107 1966
23016 2206
23126 2256
23404 1755
23470 1194
23746 1534
24075 1344
23943 1484
24088 1678
23787 1364
23802 861
24144 1082
24796 1421
24458 1788
24713 1598
24707 1588
24689 1881
25058 1521
25405 1186
25043 1765
24870 1762
24588 1500
24394 1349
24151 1284
24116 1197
24438 1081
24150 1090
24159 1366
22482 1125
22203 1712
22269 1534
22154 1684
22017 1874
21708 1440
21688 1706
21830 1528
21497 1574
21537 1498
21050 1158
20832 1242
20566 600
20129 1529
20404 2089
20565 1994
20508 1852
20403 1311
20288 1520
20128 1608
19930 1200
20069 1272
20507 1125
20776 1748
20731 1435
20879 1257
21255 1122
21307 1191
21107 1315
20992 1364
21220 1512
21392 1948
21619 1446
21746 1496
21994 1432
21886 1298
21647 1568
21536 1792
21426 1811
21763 1457
21800 1596
21835 1394
21970 1556
22186 1364
22243 1372
22419 1584
22521 1482
22722 1473
22872 1516
22691 1386
22951 1630
23210 1670
23133 1879
22877 1955
22979 2101
22930 1879
23218 1537
23223 2100
23545 1768
23890 760
24477 1558
24567 1446
24464 1330
24783 1680
24953 1522
24939 1448
25182 1489
25415 1540
25874 1306
25554 1392
25771 1374
26157 1524
26236 1120
26508 1078
26998 1492
27070 1542
27392 1293
27631 1252
27469 1046
27267 1179
26751 997
26674 1049
26331 1168
25658 1160
25423 1348
25224 1583
25407 1456
25969 1340
26848 1196
26750 1212
27210 1064
27630 1667
27772 1300
27846 1592
28105 1652
28253 1576
28254 1798
28255 1500
28678 1490
12341 1018
11899 590
11981 1743
11852 1787
12074 1717
12254 1590
12431 1889
12255 1869
12117 1349
11944 1084
11430 954
11381 1076
11651 1275
11607 1363
11429 1828
11052 1776
11198 2100
11428 2014
11148 996
11006 896
10875 764
10607 1882
10564 1922
10385 1892
10427 1496
10664 1792
10608 1512
10665 1253
10876 1140
10666 1083
3286 1671
3205 2091
3149 1916
3128 1936
3049 1897
3086 1744
3062 2018
3045 2022
2927 1608
2924 1600
2821 1680
2809 1636
2750 2141
2830 1880
2699 1861
2665 2152
2649 2214
2546 1884
3336 2311
3270 2152
3363 2339
3387 2176
3474 2024
3498 1736
3534 1766
3662 2319
3701 2122
3731 2205
3704 2374
3767 2039
3835 1952
3917 1846
3871 2186
3813 2246
3960 1329
3961 1870
3989 1902
4085 1858
4054 1974
3948 1440
3913 1504
3794 1704
3667 1584
3571 1732
3529 1852
3476 1562
3274 2016
3301 2199
3279 1955
3216 2125
3167 1493
3219 1793
3163 1866
3093 1645
3315 1861
3432 1853
3373 2100
3314 2150
3372 2012
3447 1942
3499 1616
3577 1502
3606 1456
3470 1316
3283 1679
3209 1469
3130 1701
3188 1630
3158 1477
3046 1629
3039 1829
2928 1800
2937 1702
2895 1902
2814 1719
2801 1607
2858 1828
2884 1942
2923 1692
2569 1749
2579 1898
2627 1730
2619 1851
2565 1761
2576 1551
2651 1930
2653 1972
2712 1662
2846 1692
2885 1690
2957 1669
2945 1792
2920 1792
2942 1866
2888 1852
2852 1762
2832 1933
2793 1922
2709 1996
2672 2080
2567 2040
2526 1745
2515 2452
2540 2290
2459 1979
2544 2079
2488 2316
2439 2096
2457 2227
2487 1817
2394 2209
2366 1628
2403 1509
2387 1537
2392 1632
2419 1656
2464 1884
2425 1830
2411 2032
2437 2108
2369 1572
2438 1804
2513 1877
2478 2316
2514 1330
2616 1584
2599 1666
2606 1619
2681 1566
2818 1707
2879 1680
2926 1800
2887 1994
2808 1548
2795 1618
2723 1788
2694 1886
2628 1698
2604 1702
2533 1670
2499 1736
2486 1330
2429 1606
2383 2040
2357 1894
2288 1970
2322 1995
2259 1976
2243 1969
2297 1893
2280 1652
2238 1841
2163 1972
2140 1830
2198 2083
2221 1814
2384 1511
2362 1592
2336 1633
2341 1826
2318 1958
2313 1887
2281 1698
2399 2038
2460 2214
2493 2242
2500 2182
2501 1912
2465 1832
2440 2027
2388 2299
2363 2009
2207 1602
2157 1629
2194 1820
2173 1834
2143 1811
2171 1808
2213 1910
2208 1884
2260 2184
2266 2168
2272 2196
2289 1924
2325 1792
2279 1802
2244 1980
2179 1863
2215 1944
2441 1898
2481 1940
2489 1958
2538 1676
2553 1643
2630 1655
2333 1841
2332 1971
2385 1842
2397 1862
2355 1643
2328 1988
2291 1852
2275 1846
2253 1966
2713 1725
2666 1716
2610 1757
2568 1680
2556 1449
2195 2048
2165 2310
2142 2044
2158 2345
2186 1817
2154 1801
2144 2109
2147 2080
2119 1966
2112 1875
2114 1678
2113 1962
2135 1714
2099 1750
2091 1564
2130 1786
2127 1781
2102 1688
2075 1696
2082 1846
2090 1864
2108 2044
2089 2076
2081 2134
2092 2008
2110 1747
2069 1720
2059 2045
2061 2111
2042 2001
2029 1887
2013 1964
2016 2030
2027 1977
2041 1942
2056 1207
2054 1368
2035 1887
2031 1741
2034 1689
2018 1821
2019 1915
2025 1950
2020 1883
2026 2058
2021 2049
2009 1957
2004 1940
1988 2327
1987 2219
1978 2213
1979 2277
1985 2241
1945 431
1946 393
1947 288
1948 248
1930 208
1922 80
1939 404
1937 408
1932 458
1944 717
1970 2130
1995 2163
1997 1993
2003 1852
2002 1994
1994 2204
2001 1659
1971 2115
1967 2105
1964 2058
1958 1672
1956 1716
1957 2242
1962 2176
1965 2122
1982 2019
1975 2294
1984 2205
1990 2163
2006 1904
2008 2074
2024 2116
2037 2118
2032 2306
2049 1881
2053 1744
2074 2348
2101 1848
2109 1841
2079 2292
2076 2134
2093 2199
2124 1494
2155 1818
2162 1998
2192 1748
2222 1552
2196 1672
2172 1705
2153 2046
2129 2063
2117 2087
2085 2035
2080 2202
2068 1744
2111 1882
2139 1706
2167 2066
2178 2073
2228 2128
2239 2098
2277 1872
2312 2096
2335 2139
2303 2010
2278 2023
2311 1751
2374 1932
2340 2102
2307 2024
2348 1628
2300 1880
2292 1842
2247 1863
2206 1452
2251 1713
2138 1534
2104 1832
2072 1576
2065 1253
2055 1914
2050 1843
2038 1773
2046 1862
2060 1605
2070 1906
2100 1594
2083 1877
2066 1738
2073 1825
2107 1759
2137 1799
2161 1933
2174 1826
2199 1745
2123 1824
2160 1934
2185 2008
2047 1624
2030 1564
2012 1862
2005 1605
2028 1705
2017 1806
1999 1495
1991 1934
1973 1803
1969 2391
1972 2391
1955 2231
1934 1939
1926 1828
1942 2171
1959 2370
1963 2354
1968 2364
1993 2024
1980 2464
2000 1754
2010 2051
2022 2146
2033 2303
2043 1981
2040 1953
2036 1928
1996 1439
1986 1646
1974 1606
1966 1629
1961 1658
1976 1487
1952 1599
1938 1596
1935 1582
1953 1566
1943 1638
1931 1680
1925 1798
1920 1737
1902 1663
1917 1690
1933 1869
1940 1940
1949 1962
1954 1896
1951 1848
1960 1838
1981 1486
1989 1540
1998 1368
2007 1232
2015 1262
2011 1266
2014 1432
2023 1528
2039 1837
2048 1701
2058 1489
2064 1586
2057 1593
2067 1449
2044 1521
2045 1555
2051 1547
2063 1714
2071 2191
2077 2134
2125 1591
2134 1852
2103 2196
2084 2141
2062 1857
2422 1869
2461 2028
2521 1987
2372 1985
2409 1991
2462 1812
2520 1966
2471 2023
2503 2040
2572 1392
2650 1774
2687 1758
2734 1510
2693 2281
2634 2234
2706 2039
2797 2092
2737 2450
2810 2432
2853 2034
2906 1707
2967 2071
2998 2214
2950 2135
2869 1963
2891 1702
3029 1998
3114 1938
3137 1758
3211 1796
3231 1778
3381 2266
3425 2042
3516 2250
3437 2116
3558 1932
3615 1768
3739 1948
3872 1976
3946 1904
3963 1656
3914 1460
4102 1820
4226 1788
4507 1493
4586 1648
4486 1909
4305 1758
4247 1662
4113 1843
4330 2057
4443 1828
4432 1714
4437 1452
4556 1425
4554 1414
4754 1814
4779 1501
4857 1593
4789 1768
4844 1726
4920 1634
5133 2068
5196 1910
5042 2108
4962 1724
4954 1458
4815 1746
4820 1888
4720 1858
4760 1970
4706 1716
4536 1340
4200 1302
4199 1437
3962 1521
3765 1697
3751 1989
3789 1566
3705 1858
3657 2000
3572 1752
3457 1534
3392 1468
3382 1325
3507 1468
3609 1497
3588 1492
3545 1348
3410 2203
3500 2231
3463 2092
3377 2463
3284 2130
3207 1736
3160 2095
3058 2201
2999 1890
3116 2332
3136 2166
3208 2158
3237 2176
3252 1980
3115 1718
3042 2024
2963 1707
2843 2057
2802 2094
2714 2049
2724 2052
2688 2207
2730 2067
2825 2048
2925 1958
2624 1585
2667 1715
2575 2000
2554 1946
2502 1636
2519 1812
2477 2042
2445 2291
2406 2139
2423 2312
2427 2229
2421 2043
2396 1783
2389 1929
2426 1894
2339 1981
2321 1929
2283 1859
2320 2070
2356 2229
2314 2112
2295 1796
2329 1572
2276 1984
2252 1924
2230 1907
2216 1666
2209 1969
2184 1806
2227 1598
2180 1970
2242 2384
2271 2142
2233 2268
2270 2270
2250 2193
2225 1891
2301 2040
2302 2174
2358 2048
2354 1908
3589 2434
3685 2487
3779 2714
3818 2665
3928 2593
3999 2263
3769 2437
3706 2209
3860 2332
3936 2094
4005 1712
3869 1928
3926 1952
3930 2110
3964 2056
4117 1728
4220 1962
4131 1938
4297 2071
2152 1763
2145 1884
2136 1902
2094 1383
2105 1620
2118 1723
2128 1910
2126 1864
2141 1904
2166 2064
2146 2036
2164 1890
2149 1939
2150 1717
2169 1618
2170 1509
2159 2333
2151 2134
2182 2384
2254 1914
2293 1796
2197 2204
2231 2336
2229 2319
2223 2357
2261 2223
2282 2053
2324 1572
2323 1542
2367 1624
2386 1779
2466 1582
2444 1760
2395 1801
2351 1856
2330 1850
2430 2081
2420 2220
2436 2070
2475 2226
2509 2008
2571 1687
2548 1705
2591 2014
2639 1912
2584 1981
2555 2006
2491 2300
2479 1753
2446 2012
2377 2458
2378 2336
2352 2350
2304 2491
2305 2410
2349 2499
2337 2404
2296 2032
2262 1553
2267 1448
2224 1331
2210 1335
2181 1078
2212 1348
2200 1216
2234 1264
2268 1082
2240 1094
2245 1075
2246 557
2393 2001
2434 1740
2463 1804
2408 2073
2390 2020
2380 1874
2400 1436
2404 1435
2483 1833
2541 2044
2570 2064
2595 2074
2549 1990
2505 1627
2522 1847
2566 1813
2590 1950
2678 1641
2626 1764
2580 1693
2524 1889
2516 1900
2504 1873
2761 1508
2822 1567
2918 1713
2866 1891
2872 1810
2785 1809
2857 1720
2939 1707
2837 1942
2787 1944
2871 1890
2838 2000
2720 1922
2674 2032
2618 1918
2620 1934
2659 1693
2589 2035
2613 2225
2762 1946
2856 2066
2836 2267
2697 2047
2743 2197
2880 2114
2936 1647
2990 1712
3038 1692
3063 1576
3206 1565
3311 1955
3394 1730
3420 1792
3423 1785
3478 1699
3501 1882
3543 1653
3559 2223
3521 1766
3659 2071
3707 1804
3839 1936
3735 2037
3830 2272
3861 1613
3900 1761
3795 1936
3689 1879
3535 1873
3658 2036
3708 2084
3644 2100
3524 1549
3442 1987
3388 2169
3345 2186
3370 1860
3238 1948
3234 2131
3288 2055
3305 1893
3155 1713
3139 1710
3129 2028
3090 2146
3014 1794
3078 2169
3008 2004
3256 1685
3212 1736
3276 1543
3197 1756
3091 1576
3019 1844
2929 1594
3015 1385
3097 1616
3215 1445
3156 1553
3103 1854
3079 1864
3052 1854
2956 1956
2962 1924
2959 2072
2968 1939
3003 1595
2947 1875
2854 1662
2744 1898
2623 1707
2745 1880
2849 1464
2952 1624
3009 1903
3054 1652
3034 1939
3043 2012
3013 1778
3064 1800
3150 1553
3133 1933
3166 1905
3296 2332
3338 2293
3399 2001
3261 2114
3213 2040
3177 1908
3228 2244
2715 1614
2686 1728
2614 1528
2597 1634
2642 1773
2617 1902
2705 2362
2640 2119
2631 2022
2721 2462
2803 2178
2823 2014
2889 1741
2977 2006
3028 1860
2919 2077
2930 2007
2847 1856
2736 1542
2732 1639
2716 1939
2772 1794
2763 1788
2638 1904
2839 1753
2882 1742
2881 1874
2896 1929
2875 1853
2827 1999
2773 1948
2669 1517
2668 1514
2582 1846
2537 1887
2525 1588
2534 1470
2472 1804
2442 1851
2474 1924
2490 1962
2517 1842
2550 1691
2535 2314
2492 2722
2539 2815
2551 2638
2510 2444
2508 2579
2476 2706
2456 2826
2373 2077
2365 1401
2364 1270
2350 1378
2306 1200
2317 1377
2334 1527
2319 1512
2294 1476
2269 868
2249 744
2191 402
2211 644
2264 1048
2235 924
2214 570
2241 664
2263 796
2248 932
2265 1026
2290 890
2376 2180
2424 1954
2379 2147
2375 2036
2405 1954
2412 1745
2455 2003
2473 2019
2523 2088
2564 1948
2581 2072
2557 2137
2543 2089
2545 1996
2542 2000
2507 1948
2482 2136
2494 2047
2443 2049
2435 1929
2428 1843
2454 2058
2453 1660
2410 2001
2391 1881
2353 1824
2338 1680
2326 2038
2316 2024
2315 1926
2331 1773
2398 1669
2407 2017
3319 1615
3465 1932
3487 1733
3594 1724
3560 1718
3555 1876
3520 1896
3427 1779
3458 1858
3544 2073
3489 2054
3587 1875
3325 1802
3435 2243
3244 1971
3368 2260
3527 1870
3411 2301
3310 2263
3360 2465
3383 2183
3272 2366
3262 2460
3198 2240
3171 2108
3153 1726
3117 2194
3151 2174
3176 1976
3118 2244
3087 1977
3041 1929
3010 1793
3026 2000
3065 1898
3172 1774
3107 1802
3047 2006
2996 2095
2938 1988
2931 1976
2953 1966
2954 1778
4324 1892
4472 1902
4487 1804
4373 1736
1908 1898
1874 1795
1873 1773
1869 1806
1866 1754
1885 2138
1887 2141
1883 2049
1890 1938
1903 2071
1909 2096
1918 1985
1916 2036
1898 2102
1897 2110
1907 2071
1915 2260
1929 2261
1919 2286
1910 2410
1894 2480
1884 2420
1877 2352
1864 2130
1862 2226
1854 2129
1896 2070
1889 2122
1879 2240
1876 2320
1875 2348
1868 2351
1847 1703
1842 1711
1863 1591
1850 1648
1841 1436
1835 1258
1826 1528
1830 1594
1833 1874
1823 1795
1814 1831
1813 1850
1804 1904
1790 1952
1779 1800
1780 2000
1778 1972
1795 1866
1798 1841
1789 1880
1803 1881
1799 1860
1815 1967
1837 1986
1844 1883
1853 2088
1827 1901
1817 2114
1816 1979
1820 1894
1851 2061
1855 2009
1845 1918
1840 1884
1839 1767
1807 2151
1802 2412
1776 2075
1806 2310
1808 2446
1805 2398
1791 2187
1784 2207
1781 2157
1796 2167
1759 1472
1736 1702
1723 1878
1728 1715
1735 1836
1746 1781
1764 1744
1756 1810
1740 1950
1731 1904
1720 1824
1712 2042
1703 1926
1675 1922
1677 1940
1681 2048
1683 2014
1697 2150
1709 2080
1704 2112
1702 2021
1689 1977
1686 1927
1688 1936
1687 1884
1684 1888
1674 1758
1673 1786
1672 1792
1670 1594
1682 1874
1696 1889
1706 1919
1708 2057
1714 2046
1727 2081
1721 1796
1730 1934
1738 1940
1747 1908
1751 1795
1761 1785
1765 2163
1768 2238
1785 1993
1767 2035
1782 1714
1769 1960
1763 2088
1757 1971
1743 1965
1737 1970
1715 1902
1729 2005
1722 2043
1717 1972
1710 1885
1716 1950
1725 1806
1734 1964
1742 2040
1749 1992
1755 1935
1754 1945
1913 1838
1923 1745
1928 1739
1927 1778
1936 1808
1950 1755
1941 1727
1924 1678
1921 1750
1904 1737
1911 2173
1900 2359
1892 2443
1891 2452
1878 2041
1858 2214
1857 2250
1856 2144
1865 2361
1871 2453
1880 2420
1881 2298
1888 2388
1899 2211
1893 2252
1912 1947
1914 2033
1895 2154
1882 1985
1870 2104
1867 2137
1861 2091
1846 2022
1843 2065
1849 1829
1859 2023
1872 1825
1886 2109
1905 2166
1901 2139
1906 1961
1860 1770
1852 1988
1848 1835
1838 2083
1832 2052
1836 2014
1834 1977
1822 2040
1828 2048
1824 1980
1812 1868
1809 1875
1818 1964
1819 1925
1825 1935
1829 2030
1831 2033
1821 1872
1811 1836
1810 1944
1801 2040
1794 2121
1787 2013
1793 2066
1775 2052
1773 1994
1783 1976
1770 1896
1772 1868
1752 1904
1748 1760
1732 1830
1750 2028
1753 1910
1745 2078
1744 1834
1758 2020
1762 1964
1766 1910
1777 2100
1774 2088
1786 2074
1792 2058
1800 2174
1797 2050
1788 2094
1771 2236
1760 2160
1741 2233
1739 2256
1726 2099
1719 1990
1718 2082
1724 1934
1733 1822
1713 1857
1707 1826
1695 2001
1693 2071
1692 2061
1701 2082
1699 2109
1700 1962
1679 2098
1685 1898
1676 2004
1694 2216
1698 2256
1711 2094
1705 1976
1691 2072
1678 2091
1669 2118
1668 2051
1667 2111
1671 2008
1680 2114
1690 2037
52415 1172
52585 1408
52720 1636
52691 1675
52762 1708
52761 1308
52690 1504
52584 1355
53030 1412
53092 1554
53130 1436
53007 1074
52957 962
53029 1773
52795 1682
53008 1933
52915 1692
52796 1266
52916 1597
53317 1086
53362 1266
53525 1476
53742 1368
53839 1612
53789 1604
53592 1648
53452 1826
53166 1428
52958 1715
52869 2126
52837 2044
52721 1801
52533 1438
52692 1942
52789 2183
52870 1600
53054 1643
53171 1315
52959 1434
53036 1471
53172 1679
53246 1852
53410 1876
53363 1731
53567 1180
54090 1360
54415 1080
54416 1100
54566 1344
54375 1156
54310 1625
54151 1074
54481 1443
54962 1241
54985 1159
54719 1874
54581 1703
54988 1436
55006 1404
55307 1384
55291 1347
55971 583
55578 1898
55624 1680
55767 1972
55764 1732
55524 1512
55363 1277
55787 1442
55786 1298
55704 1464
55489 1830
55474 1666
55577 1159
55523 1470
55626 1394
55785 1034
55473 1390
55548 1102
56016 1006
55784 1388
55668 1974
55411 1644
55410 954
55487 726
55017 1386
55016 1388
55078 1436
54847 1414
54579 1232
54267 1352
54580 1356
54738 1294
54634 1660
54791 1163
54739 1139
55143 1524
55144 2028
55184 1758
55079 1958
55018 1802
55019 1734
54741 1483
54740 1664
54687 894
54374 1838
54163 1992
54162 1704
54112 1435
53896 1649
53951 930
53702 1724
53659 1776
53604 1764
53605 1589
53457 1420
53493 1640
53409 1678
53448 1656
53285 1424
53408 1492
53658 1708
53701 1804
53657 1779
53700 970
53788 1292
54060 968
54161 1192
53976 1664
53787 1814
53603 1394
53582 1430
53407 1150
53245 1916
53236 1998
53129 1949
53042 1614
53053 1351
52760 1561
52626 1414
52438 1062
52416 1614
52367 1806
52310 1554
52302 1442
52233 1460
52273 1629
52069 1041
51860 1521
51917 1666
51997 1670
52097 1701
4328 1788
4266 1879
4189 1774
4122 1532
4046 2024
4006 1982
3981 1912
4066 1960
4243 1916
4298 1946
4387 1790
4393 2086
4215 2016
4092 1726
4029 1844
3874 1918
3780 1728
3809 1788
3862 1780
3838 1780
3709 1757
3613 1951
3563 1937
3648 2260
3695 2271
3598 1974
3755 2235
3897 1894
4014 1846
4019 1786
4160 1783
4151 1924
4101 1826
4090 1828
4118 2136
4201 2088
4234 2068
4343 2094
4341 2048
4498 1801
50531 1944
50403 1924
50245 1634
50499 1769
50555 1995
50695 1723
50779 1921
50912 1610
50873 1650
51015 1451
51315 1511
51462 1992
51374 1730
51231 1820
51104 2110
51038 1949
51151 1518
51008 1598
51109 1831
51233 1558
51449 1960
51594 1998
51653 1987
51428 1948
51466 2004
51512 2040
51616 1419
51690 1451
51691 1242
36261 1066
36178 1359
35667 1706
35704 1623
36089 1247
36398 1366
36456 1307
36102 1522
35645 1413
35420 1613
35587 1722
35806 1366
35307 1434
35235 1443
35454 1385
29031 1002
29720 1598
30069 1919
30238 1984
30405 1718
30658 1678
29997 1179
30173 1306
30959 1267
30881 1321
31117 1148
31370 1500
31511 1804
31851 2074
32335 1666
32174 1406
32087 1263
32411 1290
32648 1872
32876 1554
33183 1670
33674 1633
34282 1960
34522 1822
34750 1472
34479 1508
34056 1302
34307 1604
34228 1646
34469 1891
33801 1726
33783 1701
33577 1243
32892 1781
32726 1511
33076 1261
32992 1390
32958 1258
32615 1676
32250 1676
31820 1584
32241 1597
32039 2102
32237 1910
32210 1872
31647 1261
31407 1425
31568 1247
31292 1631
31242 1756
30960 1456
30646 1242
30714 1751
30842 2052
31248 2602
31205 2322
31662 2200
31752 1224
31915 1428
32175 1554
32575 1484
33074 1764
33395 1441
34043 1442
32539 1424
32690 1890
32982 1762
32412 1600
31910 1392
31494 1410
52036 1385
51737 1481
51617 1482
51495 1833
51367 2008
51379 1715
51239 1896
51100 1685
51173 1779
51317 1849
51127 1675
50834 2294
50764 1956
50567 2300
50640 2037
50651 2040
50747 1959
50540 1972
50400 1863
50362 1765
31206 1768
31077 1902
30809 1643
30920 1744
30638 2023
30567 1985
30578 2004
30239 1409
29998 1565
29949 1288
29885 1298
29886 1560
29812 1492
29594 1784
29361 1914
29194 1514
29158 1528
29024 1457
10744 1519
10952 1606
28658 2105
28626 2045
28470 2272
28395 2228
28285 2134
28093 1844
28636 2324
28925 2081
28929 2059
27964 1911
27945 1960
27899 1974
27818 2120
27807 2081
27738 2079
27672 2084
27539 1901
27369 2067
27260 1923
27245 1857
27504 1900
27748 1731
27942 1895
28037 2034
27902 1634
28074 1840
28144 2026
28471 1857
28312 1500
28477 1586
28380 1336
28379 1098
28490 1339
29019 1927
29244 1648
28985 1962
28810 1820
29239 1730
29184 2011
29261 2086
29326 1992
29165 2002
29094 2086
28935 2023
28852 1937
28635 1989
28538 1853
28319 1941
28092 1988
27938 1914
28097 1919
27939 1939
27765 1818
27511 1862
27427 1990
27188 1845
27259 1919
27452 2108
27593 1841
27295 1612
27202 1816
27196 1680
26999 1666
26832 1450
26778 1640
26886 1858
26972 1662
26495 1579
26137 2045
26124 1862
25743 1772
25647 1794
25584 1382
25555 1310
25956 2060
26478 1959
26630 1797
26320 2198
26357 1590
26785 1747
27172 1866
27097 1298
27253 1514
27342 1488
27424 1540
27471 1713
27892 1558
27754 1892
27729 2046
27817 1962
28026 1934
28488 1330
28286 1291
25913 1430
25390 1715
28655 2041
28760 2478
28798 2458
28746 2444
28849 2459
28989 2416
29149 2400
29403 2331
29331 2286
29089 2596
29438 2235
29536 2314
29831 1312
30385 1395
30882 1168
30491 1646
30174 873
29620 1580
29526 1502
29349 1512
29547 1700
29639 1824
29460 2098
29032 1634
28942 2126
28422 1512
28256 1310
27470 914
27632 1354
27847 1910
27709 1200
27809 1900
27538 1850
27536 1663
27296 1625
27168 2209
26850 2110
26849 1904
26278 2095
26577 1854
26822 2321
26158 821
25659 1169
25660 1298
25219 1269
25144 1736
24637 1156
24402 1398
24249 1386
24250 1304
24489 1562
24722 1256
25243 1101
25862 1148
26139 1748
26090 1892
25902 2246
25482 1914
25378 1762
25145 1865
24638 1132
24097 1270
24490 1446
24322 1414
24096 1628
23866 1779
23571 1072
23572 1859
23492 1856
23236 1623
23237 1636
23714 2016
24017 1714
24098 1697
24491 1778
24568 1845
24901 1796
25146 1963
25244 2129
25720 2022
25627 2211
25701 2270
25947 2228
26279 1740
26629 1500
26889 1615
26718 1600
26833 1767
27028 1560
27102 2050
27394 1496
26949 1105
27042 1078
27098 1284
27198 1396
27233 1328
27453 1432
27509 1756
27735 1808
27848 2062
27961 2206
27905 2047
28011 2124
28205 1981
28579 1400
28943 1712
29166 1672
29411 1680
29671 1820
30149 1700
30160 1368
30130 1549
29622 1253
29903 1646
29766 1756
29527 1868
29504 2080
29269 2012
29063 1795
28805 1785
28638 1840
28402 1914
28229 1798
28076 1754
28201 1744
27819 1525
27349 1926
27440 2147
27380 1974
27341 1554
27558 1714
27393 2022
27199 1708
27099 1694
26981 1504
26911 1526
26951 1789
26782 2124
26558 1958
26621 2258
26560 2224
26385 2118
26509 1720
26389 1882
26368 1801
26040 1871
25907 1811
25406 1620
25364 1810
25515 1569
26183 1792
26397 2122
29287 2051
29448 2068
29595 2234
29624 2204
29615 2232
29816 2208
29806 2055
30124 2098
30203 1523
30659 1139
30693 1109
31207 1456
31499 1314
31639 1174
4630 1861
4648 1708
4544 1467
4653 1680
4694 1468
4616 1841
4369 1872
4349 1826
4513 2060
4621 2204
4606 1908
4658 2218
4782 1403
4952 1375
4864 1586
4853 1532
4898 1308
4944 1566
5054 1455
5121 2246
5227 2022
5287 2166
5430 2017
5276 2310
5156 2241
5087 2306
5209 1846
5277 2054
5372 1968
5419 2269
5409 2345
5350 2103
5299 2114
5242 2034
5220 2145
5507 2313
5570 2143
4629 1524
4814 2142
4896 2033
4905 2010
5000 1523
4807 2012
4816 1788
4860 1912
5006 2090
5108 1983
5079 2097
5035 2166
5187 1627
11199 1396
11346 1492
10836 1576
10783 1459
7851 1366
7701 1374
7585 1060
7936 1461
7807 1749
7870 1744
7955 1800
8044 1770
8120 1404
8160 1392
8247 1109
8450 1918
8534 1886
8584 1496
8531 1977
8462 2101
8393 2011
8363 1871
8193 1808
8253 1922
8295 1921
8455 1546
8544 1812
8673 1761
8617 1743
8736 1898
8714 1982
8838 1722
8912 1796
9112 1080
9346 1528
9387 1516
9528 1195
9805 1879
9908 1938
9804 1954
9907 1558
9950 1632
10022 1341
10074 1534
10132 1367
10225 1106
10429 1664
10468 2278
10565 1944
7806 1426
7666 1216
7505 2015
7436 1814
7314 1662
7130 993
7315 1760
7380 1806
7375 1596
7215 1624
7014 1784
7015 1784
6799 1114
6559 1054
6364 1252
6311 2060
6365 1974
6219 1544
6193 1568
6138 1948
6067 1949
6054 2063
5905 1774
5771 1738
5681 1680
5590 1861
5523 1850
5435 1851
5403 2094
5337 1688
5202 1907
5061 1770
4999 2120
4933 1829
5070 2023
5138 2095
5261 1791
5432 1681
5465 1931
5438 1908
5351 1904
5270 1834
5195 1798
5234 1959
5190 1784
5066 1804
5099 1984
5159 1960
5283 1840
5323 1812
5232 1863
5347 1772
5466 1681
7360 1956
7424 2011
7484 1968
7604 1954
7682 1965
7741 1807
7755 1772
7573 1684
7563 1955
7235 1716
7202 2188
7131 2083
7019 1960
6971 1748
7032 2060
6989 1828
6938 2142
6968 2251
6891 2166
6725 1136
6731 1153
6636 1396
6572 1069
6657 1349
6582 1371
6504 1728
6470 2056
6525 1994
6356 1577
6378 1951
6281 1680
6240 1616
6353 1734
6424 1636
6517 1799
6684 1410
6681 1694
6787 1507
6926 1939
7100 2182
7046 1997
7035 1770
6928 2271
6864 2354
6848 2316
6834 2130
6745 1631
6709 1662
6622 1648
6629 1809
6598 1703
6699 1528
6765 2238
6814 2016
6688 1722
6588 1632
6571 1307
6408 1827
6271 1850
6359 1811
6450 1664
6371 1717
6277 1733
6146 1355
5908 1603
5943 1920
6075 2114
6195 1992
6198 2030
6189 2114
6251 1662
6312 1653
6265 1616
6426 1824
6437 1850
6490 1955
6348 1778
6354 1880
6477 2204
6455 2236
6589 2013
6633 2055
6637 2187
6578 1997
6507 2219
6444 2132
6358 1713
6156 1602
6088 1902
5912 2258
5886 2111
5994 2300
6038 2004
6135 1853
6139 1914
6220 2120
6087 2102
6068 2204
5968 2116
5873 1780
5785 1820
5613 2128
5536 2058
5490 2128
5483 2108
5562 1892
5736 1480
5811 1776
5904 1695
6021 1740
5916 1694
5815 1330
5577 1870
5436 1941
5598 2193
5706 2331
5742 2152
5686 2032
5599 2076
5544 2041
5542 1861
5589 1716
5416 2016
5330 1912
5285 1750
5268 2062
5153 1904
5098 1954
5193 1760
5194 1740
4996 2239
4915 1968
4971 2061
4884 1769
4824 1922
4770 1808
4756 1913
4596 1764
4771 1881
4734 2079
4778 2028
4524 1626
4605 1928
4594 1846
4662 2007
7714 1958
7866 1820
7987 1790
8026 1658
8040 2272
7900 1961
7929 2364
7816 2200
7937 2263
7888 2187
7935 2122
8009 2208
8159 1714
8181 1886
8251 2036
8352 1900
8419 1842
8385 1880
8467 1920
7689 1340
7598 1942
7528 1819
7715 1652
7492 1874
7422 1670
7384 1974
7461 1892
7395 1942
7303 2221
7221 1667
7148 1720
7288 2046
7203 2148
7143 2154
7169 1849
7071 1914
6999 1828
6939 1680
6878 1960
6825 2048
6893 1895
6977 1868
7058 1934
7097 1978
7053 1848
7180 2060
7216 2132
7318 1588
7233 1864
7178 1989
7185 1328
7332 1712
7496 1885
7430 2081
7445 1771
7574 1839
7766 1766
7792 1870
7796 1823
7660 1966
7506 1838
7558 1800
7724 1836
7797 1575
8010 1442
8101 1764
8153 1772
8156 1792
8189 1556
8302 1174
8112 1860
7980 1785
7951 1609
8016 1878
8179 1745
8311 1891
8241 1918
8114 1909
8416 1662
8536 1878
8578 1960
8722 2094
8807 1849
8633 1613
8576 1912
8549 1941
8612 1966
8632 1906
8674 1844
8719 1799
8777 1982
8930 1588
8882 1488
8994 1348
9157 1238
9158 1248
9347 1245
9348 1320
9159 1456
8906 1937
8907 1878
8835 1970
8779 1746
8750 1544
8938 1391
8862 1413
8596 1602
8523 1456
8390 1277
8610 1716
8470 1960
8356 1584
8406 1738
8532 1987
8540 1986
8597 2097
8614 2116
8726 1852
8933 1302
8848 1344
8876 1272
8956 1480
9011 1448
9113 1410
9041 1400
9010 1274
9009 1944
9063 2134
9206 2222
9356 1976
9488 1456
9388 1242
9568 1439
9708 1204
9607 1313
10077 1032
10133 1662
10281 1568
10611 1438
10470 1944
10432 1909
10280 946
9853 1553
9852 1531
9529 1975
9433 2036
9707 1790
9606 1754
9909 2075
9952 2240
10076 1632
9951 1544
9758 1248
9851 1516
10023 1469
10075 1376
10430 1644
10609 1811
4879 1925
4859 1892
4977 1802
5041 1781
4921 1833
4777 1726
5806 1644
5832 1724
5632 1757
5394 1692
5449 2090
5480 2073
5572 1638
5525 1820
5524 1727
5644 1732
5718 1892
5758 1849
5816 1672
5697 1511
5838 1859
5891 1802
6057 1782
6158 1846
6113 1922
6090 1822
6239 1872
6201 2002
6250 1862
6161 1952
6064 1918
5938 1898
49986 1730
49684 1231
49692 1362
49762 1519
49948 1788
50046 2058
50180 1898
50174 1929
49993 1670
5926 1933
6027 1640
6032 1648
5915 1663
5869 1946
5703 2067
5710 2162
5708 2154
5772 2050
5568 1901
49560 1573
49359 1964
49243 2240
49322 1957
10784 1347
11007 1504
11053 1512
11104 1555
11054 1586
10785 1694
10745 1666
11257 1770
11391 1615
11149 1884
11200 1887
11382 1760
11150 1666
10911 1555
10667 1510
10469 1344
10431 1797
10610 1714
10746 1575
10953 1531
11258 1344
11055 1232
11201 1214
50373 1411
50220 1425
50269 1795
11202 1762
10912 1688
10702 1182
10786 1444
10612 1201
10433 1080
10527 1845
10282 1960
10078 1950
40200 1711
39940 1424
39814 1758
39960 1365
40252 1449
40542 1628
40544 1616
40662 1456
40846 1482
40264 1951
40613 2182
40744 2151
40851 2081
40994 1901
40649 1882
41024 1929
40890 1391
42601 1800
42620 1932
42750 2003
42858 1805
43173 1913
43157 1697
42860 2186
42852 2150
42782 1904
42785 1765
43100 1517
43485 1770
43470 1830
43426 1736
43667 1687
43654 1698
43804 1936
43715 2094
43274 1792
43386 2023
43652 2056
43895 1595
44368 1986
44634 1894
44544 1956
44334 1918
44369 1679
44246 1902
44168 1873
43878 2065
43811 2019
43570 1969
43544 1922
43409 1644
43735 2060
43822 1990
43861 1942
43962 1479
43569 1320
43323 1556
43148 1576
43258 1600
43172 1667
43461 1693
43433 1874
43325 1860
43414 1842
43092 1744
43016 1724
42999 1389
42781 1835
42671 2025
42505 1962
42107 2026
42454 2126
42591 1562
42660 1512
42871 1762
42716 2108
42697 2120
42471 2276
42339 2137
42041 2223
42341 1945
42349 1649
42706 1714
42752 1790
42758 1802
43112 1626
43359 1621
42867 2282
42786 2145
42783 2098
42511 2308
42586 2308
42544 1909
42340 1818
42244 1857
42109 1736
42419 1731
42139 1917
41783 1606
41826 1702
41888 1737
41834 1758
41554 1738
41622 1879
41507 2053
41621 2105
41391 2098
41137 2022
41031 1964
40928 1697
40651 1664
41025 1826
41118 1979
41292 1855
41698 1802
41756 1396
42030 1597
41720 1613
41757 2372
41596 2259
41542 2366
41273 2217
41368 2197
42125 1667
41755 2206
4444 1774
4597 1512
4633 1870
4659 1733
4565 2072
4488 2238
4626 1983
4501 2128
4363 2196
4291 2074
4161 2190
4108 1926
4114 2078
4152 2192
4277 2216
4300 2182
4261 2338
4202 2356
4181 2328
4130 2259
4047 1890
4267 1779
4301 2237
4350 2195
4376 1924
4457 2053
4552 2084
4551 2107
4518 1898
4587 2024
4689 1833
4607 2093
4634 2160
4489 2050
4433 1969
4374 2020
4316 2048
4251 2196
4153 2030
4095 2106
4166 2018
4171 1994
4281 1830
4123 2000
4127 2042
4052 1926
3993 1857
3903 2116
3853 2218
3949 2306
4035 2186
4062 2152
3932 2220
3888 2172
3865 2208
3733 1780
3748 1896
3696 1936
3622 2222
3575 2377
3548 2208
3483 2366
3480 1959
3428 2139
3421 2125
3462 2308
3433 2268
3451 2157
3674 2056
3645 1904
3557 2075
3884 1996
3803 1975
3823 2213
3717 1985
3939 2085
3976 2094
4079 1835
4037 2005
3929 1938
3864 1885
3655 1961
3607 2202
3630 2127
3505 1850
3362 1880
3376 1956
3686 2134
3746 2073
3718 2032
3641 2156
3552 2084
3538 2156
3585 2180
3616 2146
3472 2125
3450 2086
3422 1854
3485 2078
3526 1947
3580 1978
3537 1922
3546 1948
3491 1749
3646 1850
3682 1643
3599 1735
3729 1907
3854 2050
3848 1974
3878 1863
4010 1933
4025 1922
3975 1988
3781 1657
3852 2007
3979 2238
4116 1741
4056 2214
3965 1626
4173 2257
4326 1982
4325 2073
4249 1813
4288 2092
4410 1902
4299 2268
4254 2226
4121 1928
4224 2114
4135 1746
4055 1818
3997 2032
3986 2100
3841 1790
3798 2074
3875 2016
3756 1826
3693 1531
3573 2044
3740 2363
3863 2316
3851 2236
3692 2352
3690 2353
3732 2542
3679 2155
3574 2337
3518 1636
3536 1674
3471 1762
3412 1774
3332 1443
3281 1604
3323 1920
3352 1965
3353 1746
3328 1902
3239 1934
3240 2034
3248 2170
3277 2251
3297 2187
3354 1957
3341 1971
3355 1778
3316 1732
3289 1997
3241 2215
3181 1921
3173 1938
3125 2064
3144 1803
2975 1475
2943 1527
2933 1778
3011 1882
3024 1826
2784 1139
2670 1690
2608 1724
2574 1440
2552 1519
2458 222
2518 577
2480 476
2506 433
2583 1507
2635 1498
2577 1428
2601 1558
2602 1544
2654 1475
2661 1482
2792 1134
2725 1480
2679 1509
2607 1426
2621 1558
2671 1818
2729 1936
2788 1704
2826 1835
2904 1613
2916 1607
2883 1376
2877 1406
2776 1554
2815 1634
2778 1735
2698 1279
2696 1259
2833 1646
2935 1701
2983 1773
2976 1731
2915 1832
2873 1985
2860 1929
2845 1798
2828 1705
3371 1642
3340 1859
3312 1894
3361 1705
3346 1916
3282 1947
3246 1918
3184 1660
3182 1653
3174 1656
3202 1751
3266 1831
3263 1865
3242 1693
3298 1857
3302 1848
3317 1923
3247 2103
3179 2332
3142 2230
3214 2246
3183 2279
3203 2120
3138 2304
3080 2248
3119 2358
3088 2378
3075 2353
3017 2089
3104 2407
3126 2128
3152 2144
3140 2146
3154 2029
2979 2244
2966 2346
2949 2470
3021 2439
3027 2436
2969 2014
3002 2045
3012 2083
3098 1904
3224 1834
3191 2006
3220 1752
3099 2105
3050 2133
3089 2221
3120 2162
3122 2173
3092 2186
3070 2172
2997 1928
11524 1986
11652 1950
11982 1764
11853 1012
11475 1234
11476 1380
11771 1352
11823 1512
12139 1308
12283 1304
12316 1206
12650 1796
12685 1999
12592 2056
12521 1630
18625 1222
18496 1500
18337 1372
18097 1244
18474 1440
18400 1497
18032 1522
17507 1540
17600 1706
17332 1790
17448 1730
17961 1201
18258 1103
17830 1775
17680 1965
17962 1824
17831 1771
17601 1865
17333 1341
16911 1335
16976 1263
17028 1480
17089 1500
17199 1701
17599 1821
17385 1952
17198 2195
16975 1825
16861 1920
17088 1621
16701 1336
16555 1330
16400 1823
16810 2034
16759 2136
16603 1805
16702 2206
16556 1680
16514 2018
16294 2076
16240 1782
16513 1931
16458 1594
16196 1764
16099 1514
15848 1258
15635 1740
15409 1758
15161 1576
15003 1261
14613 1544
14556 1384
14300 1340
14555 1693
14773 1649
14772 1565
15002 1615
15059 1550
15360 1662
15408 1626
15634 1280
15569 1660
15791 1721
15938 1674
15990 1578
16239 1708
16353 1588
16554 1654
16910 1323
17275 1554
17447 1882
17552 1736
17748 2041
17960 1446
17984 1917
18020 1294
17890 1317
18260 1794
18259 1876
18545 1910
18656 1784
18782 1771
44208 2045
44378 2097
44277 2196
44193 1860
44090 1524
44026 1586
44015 1871
44209 1771
44363 1801
44445 1718
44271 1460
44210 1482
44622 1834
44987 1954
45106 1783
45107 1765
44808 2126
44637 2046
44775 1937
44774 1798
44798 1639
44872 1875
45077 1640
45099 1918
45292 1838
45364 1372
45435 1380
45611 1722
45609 1410
45954 1594
46337 1110
46557 874
46515 1594
46498 1439
46580 1430
46451 1466
46450 1381
46512 1889
46789 1950
46808 1991
46912 2318
46842 1554
47116 1967
47174 1877
47273 2118
47225 2144
47423 2019
47476 2126
47555 2128
47708 1888
47519 1828
47502 1832
47378 1830
47230 2001
47162 1809
47090 1951
47127 1848
47318 1898
47475 1848
47434 1956
47453 2124
47280 1638
47009 1886
46849 1666
46559 1665
46218 1446
46067 1274
46008 1272
46026 1978
45880 2068
45787 1970
45855 2082
45841 2128
45618 1722
46068 1795
46023 1705
45980 1723
46034 1311
45981 1294
45808 1927
45648 1568
45499 1568
45467 1613
44625 1579
44770 1846
44911 1965
45250 1643
45151 2008
45007 2074
45282 2053
49381 2002
49592 2181
49530 2222
49562 1900
49370 2232
49301 2071
49609 2197
49789 2167
49862 2374
49991 2112
50167 1905
49233 1724
49158 1946
49049 1984
48985 1965
49004 2038
49014 1924
48986 1886
48702 1885
48808 2311
48795 2166
48759 1868
48861 2022
49061 1472
48927 1870
48853 1727
49013 1700
49120 1386
48984 2294
48890 2102
48713 1884
48838 2232
48657 1861
48533 1470
48408 1840
48306 1620
48403 1831
48360 1636
48524 1617
48529 1618
48285 1931
48207 1786
48174 1786
48137 1859
47910 1782
47804 1928
47870 2017
47978 1946
48004 2060
48001 2202
47815 2092
47569 1729
47738 1573
47760 1668
47825 1755
47942 1671
47992 1939
48097 1749
48154 1957
48231 2166
48254 2082
48081 1851
48290 2081
48391 2158
48364 2324
48437 2136
48449 1874
48483 1814
48747 1860
48796 2004
48680 1712
48831 1795
48905 1912
48940 1944
48720 1768
48511 2011
48541 1784
48315 1671
48406 2094
48400 1660
48278 2018
48181 2263
48127 2300
48128 1864
47949 2279
47829 1966
48046 2000
48779 1750
48775 1777
48699 1836
48842 1808
48916 1900
49102 1740
49071 1941
49172 1511
48883 1841
49064 1483
49036 1424
9953 1863
9854 1786
9709 1874
9656 1796
9655 1668
9450 1554
9415 1892
9396 1876
9402 1714
9626 1938
9608 1988
9569 2066
9597 2032
9669 1806
9806 1806
9791 1956
9840 2062
10024 1970
10079 1802
10080 1642
9686 1744
9770 2206
9759 2322
9954 1685
9807 2178
9609 2456
9617 2398
9515 2280
9552 1463
9307 1499
9368 1715
9420 1826
9423 1800
9281 1992
9234 2020
5496 1934
5423 2294
5223 1692
5302 2003
5428 1940
5384 1788
5501 1712
5383 1846
5331 1893
5271 1771
5269 1764
5058 1684
4963 1702
4861 1594
4906 1767
4856 1810
4796 1729
4749 1703
4813 1602
4950 1485
5088 1872
5114 2050
5221 1730
5067 1852
5140 1883
5547 1863
5668 1984
5602 1985
5621 2109
5677 2074
5791 1900
5633 1815
5798 1876
41293 2004
41588 2286
41721 1941
41774 2110
42004 1871
41976 1882
41672 1847
50314 1864
50663 1608
50846 1652
50679 1616
50798 1802
50913 1970
51039 1894
51174 1823
51342 1725
51329 1670
51263 1534
51319 1542
51413 1504
51438 1466
51553 1894
51571 1918
51618 1979
51633 1938
51776 1850
51739 1848
51738 1441
51570 1605
51641 1617
51951 1441
9114 1770
8863 1440
8827 1256
5669 1715
5666 1677
5495 1668
5474 1628
5458 1590
8845 1944
8926 2148
9033 2404
9124 2178
9127 2358
9249 2474
9280 2176
9082 1872
9191 1886
9301 2036
9358 1958
9475 1828
9530 1974
9584 1990
9581 2092
9446 1924
9349 2196
9311 2220
9128 1818
9000 1918
8836 2008
8658 1918
8737 1962
8939 1870
8834 1278
8766 1504
8686 1580
8661 1510
8481 1672
8537 1930
8497 2186
8634 1682
8575 1886
8424 1956
8422 1825
8353 1913
8287 1674
8158 2064
8144 2042
8129 2157
8025 1883
8077 2083
8119 1884
7963 2041
7896 1890
7808 1805
8730 1895
8619 2275
8635 2095
8407 1654
8381 2010
8361 2130
8285 2193
8256 1928
8123 1826
8057 1250
8216 2068
5761 1925
5932 2268
5961 2462
5960 2456
5942 1965
6159 1879
6216 1749
6375 1933
6421 1951
6384 1863
6471 1836
6628 1345
5199 1580
5150 1918
5025 1858
4964 1984
4930 1872
4818 1684
4893 1915
4970 1749
5016 1940
4910 1748
4784 1714
4750 1566
6861 1655
6865 1772
6990 1620
6945 1902
6844 1824
6721 1596
6594 1975
6583 1924
6631 1920
6742 1886
6690 2054
6715 2144
6811 1499
6900 1594
6936 1804
7110 1844
7036 1898
7059 1682
7111 1804
7101 1826
7174 1944
7263 1873
7170 1620
7322 1879
7464 1511
7517 1694
7547 1635
7559 1642
7597 1557
7688 2025
7727 1961
7817 1956
7871 1944
7940 1689
7988 1721
8102 1601
7983 1470
7962 1577
7827 1609
7702 1503
7657 1457
7617 1692
7425 1469
7327 1754
7382 1519
7325 1484
7226 1488
7260 1762
7145 1737
7047 2112
7096 2174
7176 1735
7242 2268
7350 2030
7426 1562
7524 1866
7564 1860
7632 1750
7720 2085
6752 2275
6854 2096
6743 1867
6826 2118
7002 1838
7048 2025
6963 1832
7179 1999
7102 2144
7016 2342
6940 2185
6837 2097
6888 2025
6855 2081
6930 2082
6831 1736
6632 1646
18985 2050
18984 1932
18908 1680
19060 1764
19284 1916
4684 2156
4695 1911
4575 2261
4558 2173
4566 2042
4574 1896
4408 1848
4519 2153
4379 2140
4452 2224
4480 2110
4327 2097
4423 2118
4381 2111
4537 1837
4424 2041
4431 2062
4388 2098
4310 2266
4333 2273
4203 2016
4137 1756
4020 1832
4060 1934
4069 1766
3987 2075
4034 2113
4073 2088
4154 2256
4204 2224
4302 2288
4351 2323
4352 2175
4445 2252
4394 2346
4426 2369
4425 2353
4402 2243
4335 2352
4371 2290
4359 2132
4184 2127
4080 2414
4490 1678
4538 1714
4438 1770
4455 1956
4520 1784
4583 1947
4608 1994
4589 1924
4678 1833
4670 1774
4707 1514
4708 1844
4709 1900
4728 1860
4713 1868
4671 1773
3966 2086
3904 1964
3757 2238
3670 2142
3806 1920
3935 1788
3816 2022
3763 2006
3652 1878
3554 1704
3564 1648
3455 1952
3419 1892
3406 2046
3339 2436
3320 2462
3267 2248
3356 2396
3379 2412
3416 1404
3530 1464
3591 1728
3600 1676
3624 1690
3741 1864
3991 2072
3995 2208
3909 2228
3836 2238
3877 1872
4051 1642
4031 1866
4086 2074
4119 2126
4104 1691
4205 1811
4280 2101
4274 2102
4248 2127
4245 2094
4176 2071
4409 1843
4415 1943
4319 2041
4290 1944
4283 1982
4236 2162
4186 1764
4238 1758
4262 1750
4322 2119
4365 2191
4395 2112
4525 2044
4598 2053
4576 1768
4454 1722
4493 1992
4464 1990
4547 1826
4406 1850
4372 1942
4353 1937
4264 1797
4187 2323
4134 2313
4109 2223
3978 2263
3901 2223
3873 2099
4007 2198
4065 2184
4067 2210
3990 1843
4136 2085
4165 2058
4255 1905
4696 2338
4772 2378
4821 2365
4924 2248
5085 2109
4965 2240
4919 2295
4890 2226
5080 2130
5007 2065
4836 2048
4797 2270
4747 2092
5144 1851
5188 1938
5249 1880
5290 1814
5168 1957
5189 2000
5230 1906
5316 1904
5482 2065
5450 2297
5463 2225
5554 1647
5662 1636
5733 1482
5910 1858
5903 1890
5851 1752
5995 1856
6084 1857
6051 1794
6134 1955
6217 1810
6258 2028
6459 1998
6487 1889
6604 1741
6660 1685
6780 1504
6676 1770
6736 1554
6543 1486
6620 2136
6352 1930
6387 2206
6344 2000
6345 1776
6376 1929
6266 2386
6142 2030
6267 1791
6339 1950
6386 2128
6405 2268
6393 2142
6136 1912
6210 2204
6293 2433
4033 1709
3924 2030
3905 2014
3967 1799
3880 1978
3866 1994
3799 1848
3752 1854
3710 1870
3747 1950
3758 1802
3771 1665
3698 1552
3684 1560
3642 1608
3561 1908
3481 1776
3460 1940
3553 1744
3459 1682
3385 1398
3389 1763
3384 1774
3378 1756
3324 1748
3264 1064
3194 644
3186 1854
3102 2318
3124 2128
3141 2001
3036 2059
2974 1757
4206 1687
4155 1832
4063 1972
3968 1986
3867 1958
3782 1921
4048 1736
4021 1828
3876 1651
3807 1846
3711 1931
3719 2045
3691 2014
3742 2148
3790 1979
3811 1776
3749 2134
3675 1947
3660 2021
3601 2017
3637 2079
3539 1693
3390 1575
3438 1934
3522 1756
3602 1411
3413 1741
3473 1831
3511 1628
3593 2200
3647 2111
3783 2052
3895 2157
3940 2127
3828 2015
3796 1999
3668 2225
3628 2008
3724 1952
3969 2105
4023 2060
4106 1750
4188 1820
4334 1711
4207 1625
4115 1413
4229 1736
4303 1696
4401 1618
4563 2038
4539 2190
4446 2222
4473 1920
4367 1816
4306 1782
4416 1735
4435 1782
4494 1837
4631 1942
4672 2004
4642 2213
4661 1950
4748 1806
4673 1772
4679 1879
4627 1740
4837 1391
4845 1807
4802 1633
4908 1692
4967 2016
5145 1910
5030 1924
4874 1774
4966 2106
5027 1664
4936 2191
4809 1911
4753 2108
4664 1900
4798 2053
4758 2094
4729 2158
4691 1977
4645 1957
4883 2039
4978 1932
4855 1493
4897 1662
5059 1796
5081 2022
5019 1828
5096 2074
5171 1852
5236 1860
5295 1728
5357 1767
5325 1820
5266 1680
5257 1688
5215 1732
5345 1940
5264 1865
5321 1866
5484 1730
5453 1898
5555 1659
5422 1937
5451 2174
5530 1960
5558 2038
5704 1735
5630 1942
5479 1816
2951 1944
2902 2266
2901 2314
2922 2184
2946 2235
2987 2216
2980 2267
2870 2133
2861 2136
2834 2016
2780 1862
2700 1907
2739 1764
2766 1488
2536 -42
2596 262
2774 962
2791 964
2768 974
2728 -112
2605 -2000
2622 -2320
2657 -2166
3249 1418
3331 1834
3405 1636
3417 1951
3434 1869
3348 1816
3299 1824
3309 1830
3401 1822
3439 1882
3540 1719
3488 2005
3502 1826
3556 1802
3621 1675
3604 1947
3687 1834
3743 1860
3787 1856
3892 1974
3954 2095
4133 2126
4128 2083
4263 1785
4495 1624
4612 2098
4710 2358
4735 1872
4638 1931
4527 1801
4447 1960
4289 1896
4304 1850
4208 1899
4124 2007
4094 1947
3994 1737
4015 1548
3915 1721
3824 1461
5876 1727
5877 1881
5818 1950
5773 2105
5683 2014
5690 2045
19353 2037
19283 1400
19488 1338
19421 1202
18983 1318
19208 1262
19137 1698
19420 1474
19827 1677
20072 1798
20022 1904
19862 1644
19978 2156
20073 2302
19979 1751
20131 1904
20407 1466
20237 1724
20406 947
20693 1393
20835 1812
21111 1589
21170 1496
21342 1689
21341 1813
21470 2045
21781 2042
21911 1528
22167 1708
22532 1932
22531 1585
22731 1680
22921 1320
22669 1738
22811 1896
22730 1730
23109 1789
23367 1836
23638 1617
23715 1672
23435 1779
23436 1612
23573 1698
23639 2042
23944 2115
24099 2210
24403 1784
24723 1354
24902 1104
25147 1452
25741 1770
25528 1500
25903 1932
26057 1986
26399 1344
26876 1878
26510 2128
26303 1809
26132 1619
25736 1706
25847 1674
25738 1584
25471 1838
24978 1224
4690 1810
4846 2082
4843 2127
4685 2150
4615 2120
4492 2076
4476 2170
4491 2060
4595 2046
4609 2048
4717 1940
4730 2111
4773 2178
4863 1886
4935 1617
5064 1590
5092 1778
5065 1595
5256 1635
5304 1732
5200 1826
5135 1895
5055 1961
4928 1872
4854 1622
4931 2117
5051 1937
4907 1845
4955 2016
7673 1428
7586 1668
7411 2182
7331 2072
7247 2016
7230 1502
7255 1820
7167 1908
7147 1933
7084 2104
7017 1886
7000 1836
7117 2056
7049 1596
6992 1608
6827 1251
6822 1243
6634 1667
6574 1552
6535 1592
6639 1898
6677 1776
6669 1716
6556 2024
6498 2079
6453 2065
6464 1777
6508 1954
6586 2204
6726 1790
6807 1990
6698 2130
6689 2218
6568 1881
6502 1571
7828 2123
7897 1968
8013 1934
7990 2143
7787 1736
7690 1754
7691 1904
7560 1999
7575 1998
7684 2063
7703 1782
7548 2007
7376 1633
6261 1621
6294 1752
6379 1865
6336 1681
6211 1801
6140 1801
5962 1840
5971 1676
6143 1781
6012 1936
5976 1906
6133 1790
6008 2202
5939 1862
5906 2172
5848 2045
5850 1751
5827 1714
5731 1901
5671 1672
5623 1916
5622 1820
5696 1932
5538 1874
5467 1746
5365 1942
5307 1804
5395 1787
5549 1798
5638 1863
5505 1950
5609 1774
5713 1889
5751 2086
5739 1994
5655 1848
5725 1822
5854 1743
5863 1598
5913 1745
6023 1634
5992 1665
6071 1831
6162 1840
6222 1750
6050 1837
5917 1751
6059 1812
5978 1984
6003 1986
6120 1757
6164 1557
5973 1758
5901 1922
5902 2026
5907 1978
5822 1809
5760 1748
5648 2018
5728 2168
5587 2110
5506 1910
5415 1686
5393 2064
5300 2130
5427 1874
5260 2162
5107 1657
19744 1237
20074 1585
20075 1360
58334 132
58680 574
58466 168
58791 981
59265 448
59635 1014
60167 494
60198 420
59593 721
60027 282
60039 -752
58840 78
58630 -638
58058 -202
58008 28
58412 44
59146 790
59441 1280
60040 240
59777 368
59247 831
59731 1126
59636 786
59905 1380
59890 931
60563 618
59300 1001
61416 1014
61067 1296
61324 1527
61609 1427
61841 727
62030 488
61987 534
61458 1072
61204 1736
60815 985
62520 734
61958 1224
61441 629
59420 862
59515 446
60322 443
60323 748
60324 926
60990 392
60917 616
61424 -196
62091 -1082
61786 -759
62135 -91
62183 440
62803 644
63248 1211
63522 1107
63592 642
63491 804
63239 950
63034 1164
63174 1028
63401 1192
63569 1100
63255 1064
63186 1038
62916 806
63171 1192
63420 1532
63514 1706
63667 1642
63607 1826
63620 1300
63687 1193
63635 930
63409 1630
63370 1878
63241 1568
63017 1004
63376 1090
63406 1134
63641 1214
63745 1106
64020 736
64382 476
64489 570
64948 1102
65188 1252
62368 902
63081 -700
63331 776
63397 1019
63638 1098
63747 900
63756 944
63836 1224
64051 1716
64060 1724
64329 1769
64206 800
64127 1816
64101 1842
61475 312
61426 1182
60664 583
60973 625
64409 1251
64614 881
64765 1196
65008 1466
65542 -152
64808 -287
64079 711
64459 538
65198 -1058
64831 92
64379 1762
64144 798
63970 1020
64270 1196
64094 1351
64449 1439
64634 1312
64886 1468
65071 1288
65259 1892
63990 612
63998 718
63952 229
64169 842
64194 660
64223 550
64274 618
64596 1230
64916 581
65426 780
65844 812
65618 622
65955 -56
66128 529
66384 -33
66831 -2554
66601 -1008
66600 -856
66082 664
66271 962
66724 -890
66168 1222
7394 2163
7296 2030
7201 1733
7168 2104
7265 2316
7351 2168
7399 1967
7272 2420
7248 2326
7132 1796
7475 1937
7453 1812
7529 1966
7643 1798
7777 1648
7674 1747
7762 1935
7834 2028
7982 1810
8020 1788
8021 1670
7965 2038
7986 2106
7887 2284
7837 2294
7864 2213
7752 2231
7753 2327
7676 2452
7587 2145
7707 2123
7644 1348
7476 1512
7286 1882
7354 1638
7507 1816
7516 1772
7437 1780
7356 1850
7323 1706
7243 1674
7200 1622
7030 1843
6969 1901
6894 2054
6910 2001
6921 1999
6902 1692
6754 1590
6710 1738
6638 1964
6686 1934
6595 1847
6668 1829
6775 1640
6931 1792
6958 1938
7028 1964
7056 1950
7160 1655
7159 1987
7060 2041
6954 1676
6920 1697
6903 1596
7067 1594
47290 1510
47193 1432
47294 1915
47490 1728
47575 1860
47633 1652
47883 1570
47933 1562
48035 1488
48138 1934
48149 1834
48370 1662
48536 1869
48686 1738
48585 1708
48428 1903
48371 1801
48297 1633
48075 1590
47920 1576
47899 1702
47856 1736
47835 1761
47654 1634
47345 1869
47227 2018
47111 1574
47346 1984
47411 1882
47427 1874
61221 1200
66909 1362
67258 -880
66873 -552
67177 542
67752 -1388
67459 534
67115 0
66945 560
66602 648
66613 532
66262 -40
66264 4
65799 275
19138 1378
19285 1502
19547 1070
7444 1556
7556 2215
7570 2083
7719 1970
7809 1812
7964 2457
7894 2445
7788 2389
7860 2460
7917 2353
8118 2289
8149 2250
8203 1790
8298 2018
8431 1622
8351 1858
8360 1762
8294 1672
8182 1886
8130 1824
8011 1972
7875 1932
7800 1894
7918 1954
7930 1926
8018 1814
8194 1980
8087 1944
8218 1362
8391 1932
8473 1941
8569 2021
8562 1732
8533 2202
8471 1988
8608 1950
8690 2014
8767 2162
8810 2153
8828 2060
8915 2008
8804 1709
12727 1499
12972 1039
13531 1413
13585 1448
13607 1709
13500 1874
13377 1691
13604 1862
13590 1853
13305 1482
13202 1825
13084 1840
12825 1854
12839 1665
12639 1894
12695 2298
12871 2040
12837 2128
12456 1633
12363 1843
12433 1708
12266 1934
12104 1572
11993 1338
13560 2013
13766 1608
13767 1428
13746 1538
13291 1276
13364 1612
13181 1857
13001 2125
12860 2187
12980 1774
12755 1556
12594 1820
12309 1950
12308 1824
12189 2064
12106 2207
12075 2108
12219 1817
12343 1499
12480 1534
12256 1844
12209 1838
12342 1400
12300 1394
12579 1345
12479 1883
12432 1774
12725 1775
12726 1907
12971 1619
12970 1750
13330 1247
13422 1698
13220 1391
12916 1689
13078 1754
13221 2156
13331 2089
13530 1830
13686 1316
13733 1203
13732 1590
13923 1680
14180 1500
14255 1290
14298 1722
14299 1708
14017 1844
14018 1978
14019 1465
13924 1650
13976 1824
13988 1475
13940 1354
14086 1188
14351 1596
14667 1178
14352 1723
14353 2414
14092 2107
14147 2585
13903 1970
14403 1815
14557 1766
14886 1918
14774 1988
15004 1847
15103 1640
15410 1456
15690 1373
15792 1776
15411 1266
15162 745
15570 1679
15793 1810
60543 730
60730 450
59950 1027
59778 1809
59893 1358
59517 1525
59233 1595
58892 1352
59066 1526
58893 1603
59199 1978
59423 1282
59632 1178
59464 1380
59227 1423
59016 1692
58794 1648
58594 1768
58547 1804
58434 1615
58468 982
58218 1680
57962 1682
58020 1524
58102 1778
58263 1384
58262 1524
58527 1519
58631 1530
58681 1659
58509 1790
58335 1282
58261 1218
58101 2364
58059 2296
57846 2373
57935 2578
58117 1945
58359 1075
58519 1194
58354 1154
58118 1918
57954 2420
57845 2332
57913 2328
57955 1654
57827 1602
57794 1568
57667 1266
57425 1366
57639 1330
57727 1216
57739 1178
57627 1835
57594 1846
57410 1820
57327 1910
57404 1476
57169 1535
56916 1585
56835 1386
56753 1288
56588 1645
57008 1605
56965 2002
56856 1681
57070 1246
57219 1450
57146 1238
57023 1742
56946 1614
57107 1359
57353 1626
57386 1630
57458 1754
57441 1924
57548 1964
57654 1677
57793 1395
57912 1634
58143 1101
57998 1288
57844 1452
57749 1926
57693 1982
57512 1554
57700 1914
57857 1500
58100 1619
58281 1318
58191 1470
58467 1038
58456 1441
58344 2161
58566 2076
58792 1040
58918 840
59062 1146
59196 2010
58891 1644
59063 1516
59384 1325
59421 1384
59551 1029
59422 1707
59594 1888
59687 1657
59516 1444
59110 1139
58793 1101
59064 1335
59065 1312
59280 1395
58005 1619
57870 1810
57755 1189
57574 994
57313 1127
57547 916
57447 1381
57368 1458
57286 1612
57171 1625
56948 1222
56777 1225
57192 474
57294 522
56924 -714
56501 1024
56394 1156
56256 1384
56159 1472
56305 1243
55997 1494
56225 1834
56378 1793
56569 1565
56750 1204
56964 1365
56981 1358
56990 1577
56988 1805
56764 1472
56669 1356
56538 1302
56644 1474
56194 1164
55896 1672
55565 1620
55627 1886
55614 1400
55475 1544
55403 1553
54942 1291
54889 1596
54927 1512
54997 1289
55492 1546
55754 1818
55718 1688
55732 1576
55364 1429
55649 1757
55813 1836
55811 2026
56064 1820
56417 1995
52231 1400
52163 1640
52118 1281
51998 1555
52135 1896
52235 1660
52501 1435
52550 1258
52620 1166
52417 1499
52586 1696
52694 1544
52755 1781
52763 1538
52961 1344
52962 1428
53056 1040
53093 1036
53173 1938
53057 2492
53058 2390
52963 2480
52764 1721
52199 1551
52336 1978
52311 1946
52275 1768
52234 1860
52182 1957
52198 1861
52274 1992
52457 1496
52458 1633
52627 1051
52693 1284
52797 1792
52960 1733
53039 1620
53055 1691
53411 1120
53412 1646
53458 1354
53745 1712
53606 1734
53744 1584
53808 1612
53660 1816
53569 1628
53568 1847
53743 1708
53952 1592
54098 2097
53940 2076
54240 2204
54568 1893
54294 1152
54376 1130
54307 1158
54346 960
54311 857
54482 2068
54792 1792
54883 1542
55164 1422
55124 1456
55145 1680
55308 1787
55658 1253
55817 1604
55972 1706
56111 1280
56355 1966
56486 2022
56723 1551
56513 2056
56428 2066
52871 1101
52964 1284
52872 1394
52965 1508
53009 1502
53228 1564
53286 1462
53332 1716
53367 1760
53570 1666
53661 2140
53662 2154
53494 1822
53571 1873
53804 1974
53842 1896
53919 1780
53954 1645
54114 2061
54230 2080
54211 2436
54061 2412
53898 1999
54269 2202
54541 2155
54485 1458
54422 1486
54540 1547
54636 1761
54637 1661
54902 1703
55130 1895
55265 1886
55264 1906
54901 2217
55106 2443
55081 1454
55080 1557
54900 1324
54757 1426
54616 1902
54513 1668
54483 2180
54378 1948
54227 1961
54113 2001
54051 1996
53953 1852
53791 2164
53747 2118
53792 1906
53841 1730
53944 2042
54099 2070
54228 1764
54268 2148
54229 2032
54484 2280
54539 2326
54651 2232
54708 2189
54848 1907
54142 1462
53934 1950
53840 1947
53746 1782
53608 1947
53609 2016
53610 1633
53366 1830
53247 1782
53215 1722
53365 1771
53413 1674
53460 1964
53364 2084
53459 1834
53511 1932
53526 1900
53607 1949
53790 1619
54083 2188
54377 1518
54226 1679
54001 1702
53897 1512
53703 1159
54421 1955
54635 1722
54871 1732
55007 1728
55233 1704
55412 1720
55404 1688
55579 1856
55801 1657
55870 1808
56188 1860
56205 1352
56468 1482
56682 1828
56624 1764
56395 1956
56356 1850
56257 1572
56065 1449
56306 1410
56454 1595
56693 1605
56818 1999
57009 1653
56926 1930
56925 1885
56984 1956
57108 1745
57193 1732
57262 1635
57354 1389
57318 1601
57484 1749
57604 1586
57655 1508
57756 1451
57914 1278
57847 1426
57795 1850
57701 1512
57575 1704
57452 1656
57426 1824
57319 1921
57131 1358
57038 1618
56819 1624
56528 1629
56654 1911
56927 2075
56890 1818
56905 1880
56857 1826
56718 1870
56455 1680
56307 1932
56066 2338
55803 2085
55948 2125
55733 1345
55525 1544
55476 1372
55477 1452
55619 1743
55917 2293
55973 2352
56112 1870
56285 1735
56017 1928
56058 2191
55918 1984
55871 1894
55974 1990
56160 2370
56236 2356
56456 2180
56308 2138
56161 1620
55861 1899
55919 2081
55999 2196
55934 1948
56206 1882
56274 2144
56389 2391
56457 2223
56472 2385
56487 2527
56445 2452
56619 2345
56590 2355
56748 2144
56737 2344
56812 2142
52722 2400
52684 2531
52696 2402
52629 2243
52502 2320
52628 2322
52695 2011
52344 1960
52379 1511
52276 1680
52164 1814
52236 1920
52237 1476
52418 1798
52459 1764
52460 1610
52663 1560
52697 1611
52531 1518
52503 1620
9035 1764
9278 2049
9365 1910
9434 1666
9184 1893
9048 2018
9138 2170
52902 1791
52966 2181
52917 2226
52838 2389
52698 2071
52664 2048
52551 2075
52504 1776
52605 1915
52723 1855
52798 1836
52873 1992
53037 2128
53248 2085
53095 1376
53094 1435
53174 1213
53333 1891
53368 2116
53249 1979
53287 1838
53396 1692
53461 2256
53611 1904
53704 1760
53843 1967
53748 1800
53811 1736
53899 1692
53947 1776
54153 1789
54260 1988
54295 1985
54423 1947
54571 1864
54469 1934
54668 1955
54793 1814
54849 1790
54890 1868
54964 1726
54957 1890
55120 1700
55082 1520
54742 1577
54903 1866
54963 1958
55020 1932
55146 1939
55179 1932
55134 1862
55365 1751
55569 1456
55526 2029
55413 1665
55628 2104
55734 1887
55788 2033
55975 1756
55644 2024
55596 2184
55661 1936
55560 2186
55376 1740
55206 1940
55103 2166
55011 2036
54877 2124
54770 1946
54986 1988
55039 1924
55202 2136
55351 2030
55465 2016
55606 1834
55663 1934
55721 1920
55856 1910
55954 1809
55995 1662
56079 2200
56127 2069
56229 2365
56384 2074
56447 1963
56277 2180
56197 2176
56247 2234
47526 2059
47535 2316
47469 2278
47536 2323
47576 2318
47599 2153
47577 2064
47347 2286
47091 2052
47134 1956
47245 1762
47390 2023
47537 1894
47579 2200
47724 2193
47580 2020
47669 1904
47667 1889
56668 1651
56560 1750
56583 1696
56639 1860
56747 1690
56928 1633
56999 1612
56969 1582
57159 1604
57230 1668
57209 1772
57217 1716
57411 1566
57295 1724
57205 1768
57176 1620
57098 1788
56952 2098
56858 1790
57010 2012
56968 1744
56967 1518
56683 1399
56589 1504
56489 1612
56580 1330
56724 2054
56816 2008
56979 2041
56966 1887
57158 1319
57275 1590
57320 1245
57630 1308
57626 1414
57702 1660
57757 1682
57703 1816
57577 1630
57576 1696
57427 1531
57321 1089
57578 1748
57704 1828
57796 1909
57596 1739
57471 1609
57640 1511
57705 1883
57750 1850
57828 1645
57887 1479
57797 1589
57915 1670
57848 1546
58021 1560
58144 1488
58145 1344
58139 1494
58336 1770
58360 1894
58517 1699
58682 1847
58771 2057
58841 2055
58894 2047
58895 1698
59051 2138
59067 2048
59098 2060
59168 1776
59297 1494
59465 1569
59661 1787
59722 1978
59922 2270
59979 2156
59814 1994
59701 1784
59769 1830
59906 2012
60081 2358
60129 2086
60126 1650
60029 1788
59935 1736
59819 1648
59758 1680
59639 1740
59466 1582
59416 1434
59309 1680
59281 1686
59273 1692
59213 1948
59111 2027
59043 1805
59040 1739
59971 1341
59987 1470
59951 1808
60168 1362
60212 992
11909 1201
11680 1132
11661 1393
11775 1601
19934 2150
19980 2154
20076 1760
20132 1848
20352 1491
9115 1966
8986 1965
8960 1895
9090 2046
9224 1966
9171 1898
9073 1999
9012 1647
8888 1842
8843 1704
8768 1656
8645 1617
8622 1728
8727 1212
16154 1192
15849 1283
16045 1695
16295 1303
11573 1231
11537 1399
11626 1579
11835 1708
11945 1917
5743 1617
5774 1777
5687 1884
5629 2005
5600 2074
5567 2209
5470 2051
5397 1695
5228 1860
5162 2049
5115 1923
5100 1928
5062 1795
5120 2043
5216 1809
5197 1974
5291 1608
5378 1892
5531 1723
5527 1978
5624 2062
5673 1944
5545 1960
5410 2022
12178 1456
11906 1965
11963 1952
11966 2005
12095 1686
12128 1748
12177 1930
12373 1300
12647 1968
12880 1574
12879 2016
12872 1948
12998 1372
13286 1473
13545 2021
13715 2210
13644 1809
13819 2126
13853 2314
14077 1882
13945 2190
13895 1872
12016 1956
12002 2014
12179 2166
12381 1764
12489 1496
12457 2034
12408 1948
12612 1804
12554 2090
12739 1974
12867 1761
12997 2218
13107 2236
13091 2102
13242 1684
13515 1741
13487 1773
13825 1352
13650 1542
14023 2169
14232 1596
14460 1365
14181 1481
14301 1472
14302 1759
14507 1965
14614 2007
15005 2128
15163 1987
15312 1698
61578 1144
62027 1082
62021 456
62818 1162
62844 1570
62869 924
63073 1812
63361 844
63032 1344
63159 1364
63434 1128
63619 747
4610 1896
4504 2122
4477 2088
4307 1956
4339 1914
4479 2188
4545 2040
4592 1947
4611 2228
4674 1594
4827 1690
4875 1867
4752 1540
4780 1698
4759 1726
4838 1872
4881 1736
4939 1570
4953 1654
5047 2150
5165 1967
5082 2332
5032 2280
4822 1856
4862 1960
4958 2184
4981 2030
5008 2203
5169 2177
5250 2072
5317 1736
5441 1857
5509 2107
5583 1887
5456 1950
5385 2076
5344 2136
5332 2132
5292 1994
5071 1913
4990 1783
5163 2140
5210 2000
5319 1904
3722 1843
3627 1736
3617 1718
3517 1440
3608 1724
3656 1589
3547 1754
3541 1272
3503 1208
3661 1926
3712 1899
5235 1872
5182 1918
5167 1814
5297 2153
5339 2061
5355 2143
5437 1924
5519 1722
5251 2067
5366 2028
5425 1889
5534 1725
5647 2040
5752 1908
5786 2221
5852 2077
6026 1685
5964 1843
5963 1736
5717 1691
5626 1973
5610 1840
5795 2044
5792 1975
5857 2114
5858 2115
5745 2022
5793 2075
5934 1946
6045 1722
6160 1632
6114 1552
6199 1620
6318 1420
6410 2106
6567 1914
6547 2151
6516 2056
6411 2010
6427 2107
6301 1928
6228 1578
6225 1912
6327 2178
6278 2132
6191 1898
6244 1968
6366 1784
6289 1819
6207 2034
6128 2036
6049 2192
6154 1792
5965 2084
5893 1855
5783 1871
5679 2037
5680 2038
5601 1885
5516 1774
5635 1976
5698 1856
5417 1773
5511 1804
5518 1895
5625 1794
5691 1942
5709 1540
5819 1531
5692 1833
5659 1639
5782 1923
5883 2238
6029 1796
6214 2101
6099 2267
6065 2332
5974 2122
5870 2182
5799 1953
5986 2178
6044 1998
6092 1918
6153 2106
6205 2142
6332 2480
6326 2478
6545 1748
6377 2456
6370 2274
6409 2034
6333 1637
6467 1830
6499 1804
6553 1623
3785 2086
3849 1974
3723 2058
3745 2014
3847 1974
3846 1922
3953 1848
4058 1760
4168 1966
4209 1734
4268 1792
4451 1823
4156 1922
4321 2218
4502 1719
4628 2052
4540 2288
4514 2294
4647 2062
4761 2004
4686 2232
4643 1944
4469 2184
4419 1796
4396 1754
4244 1992
4361 1827
4081 1600
3998 2220
3868 2695
3826 2602
3825 2548
3916 2663
3992 2434
4087 2566
4164 2424
4284 2008
4179 2320
4099 2112
4210 1573
3972 1198
3973 1496
3736 1366
3688 1666
3744 1968
3840 1835
3713 1822
3638 1166
3837 1708
3931 1984
3980 2137
4068 1762
4143 2093
4239 2062
4240 2075
4354 1717
4413 1908
4400 1860
4355 2012
4231 1751
4157 2054
4107 2330
4222 2470
4323 2331
4356 2304
4500 1886
4579 1950
4581 2016
4622 1734
4564 1870
4481 1881
4163 2163
4038 1326
4024 1282
4008 1343
3918 1180
3944 1212
3974 1448
4009 1650
4071 1874
4177 1652
4211 1710
4399 1854
4508 1712
4459 1792
4382 1712
4329 1804
4227 1590
4185 1748
4158 1864
4082 1628
4084 1656
4011 1296
4237 1594
4318 1684
4417 1846
4448 1718
4505 1716
4521 1504
4693 2032
4803 1800
4817 1889
4676 1672
4775 1948
4839 2182
4914 1960
4946 2145
4858 1992
4880 2130
4923 1939
4788 1810
5203 2088
5241 1882
5129 2149
5040 2069
5063 1970
5130 1839
5090 1976
4972 1580
4876 1949
4781 1695
4887 1653
4675 1592
4677 1782
4613 1823
4617 1840
4620 1820
4577 2024
4699 2242
4823 2076
4726 2058
4649 2062
4725 1878
4619 1706
4461 2000
4411 2110
4515 1708
4317 2008
4182 1834
4216 1796
4144 2288
4049 2359
3970 2219
3923 2217
3879 2300
3971 1892
3750 2078
3791 2243
3815 2104
3952 2304
4057 2161
5219 2024
5392 2014
5442 2278
5578 1949
5460 2399
5401 2340
5335 2347
5342 1988
5214 1725
5157 2165
5086 2290
4998 1834
4751 1729
4825 2062
4937 2410
4969 2269
5033 2208
4943 2108
4886 1932
4979 1830
4985 1609
4810 2277
4736 1927
4714 2003
4651 1843
4582 1628
4687 1854
4682 1960
4625 2096
4555 1962
4618 1987
4530 1946
4561 2003
4650 2053
4660 2177
4712 1989
4882 1708
4951 2170
4982 2220
4922 2383
4850 2160
4812 2312
4688 1795
4927 1968
4889 2343
6694 1772
6665 1946
6756 2138
6892 1846
6809 2056
6828 1548
6718 1534
6678 1509
6771 1578
6783 1589
6616 1706
6580 1778
6520 1780
6433 1622
6564 1320
6624 2588
6649 2076
6784 2336
6841 2219
6782 2492
6755 2420
6683 2392
6746 2536
6835 2206
6905 2142
6906 1772
7050 2122
7107 2264
7172 2204
7264 1825
7287 2150
7227 2186
6597 1893
6468 1809
6608 2240
6682 2060
6750 1834
6800 1886
6806 2128
6808 1949
6845 2140
6934 2145
6922 2082
6995 2024
7118 1724
7140 1719
7209 1899
7175 1867
7266 1948
7343 1785
7300 1707
7419 1957
7555 2005
7601 2087
7765 1796
7778 1729
16604 1632
16649 1798
16703 1864
16862 1726
16912 1748
16913 1890
16760 1490
16811 1508
17029 1722
17200 1538
17508 1622
18166 1210
18401 1409
18402 1901
18657 1772
18546 1764
7139 1579
6962 1850
6923 1708
7021 2030
7003 1664
7113 1630
6890 1477
6907 1852
6867 1487
6729 1895
6610 1755
6554 1568
6506 1748
6538 1772
6650 1938
6685 1745
6781 1666
6802 1694
6869 1916
6904 2094
6975 2184
6898 2015
7029 2130
7076 1745
7072 2236
7116 2132
7104 2214
7152 2254
7061 2065
7001 2216
7884 2086
7810 2456
8006 2118
8103 1640
8172 1292
7742 1419
7743 1229
7530 1682
7515 1752
7365 1833
7381 1974
7273 2194
7295 2139
7362 2249
7438 2039
7284 1965
7274 2098
7304 2006
7423 2226
7494 2336
7225 1724
7212 1840
7138 2090
6991 1658
7064 2072
7077 1824
6970 1914
7020 1974
6982 1808
6988 1747
7106 2021
7198 1683
8205 2043
8104 2154
7852 1906
7853 1986
8065 2092
8274 2244
8339 1495
8409 1973
8312 1965
8410 1974
8598 1320
8864 1587
8974 1624
9013 1596
9207 2009
6876 1670
6889 1665
6730 1859
6697 2106
6737 1817
6623 1846
6575 1606
6482 2148
6606 2258
6716 2082
6666 2262
6599 2312
6549 2317
6460 2275
6383 2101
6320 1753
6315 1964
6178 1887
6231 2080
6272 2166
6283 2215
6288 1921
6163 2066
6150 2084
6115 2058
6039 1910
5945 1834
5885 1948
5829 1957
5732 1868
5802 2048
5794 1988
5796 1864
5649 1771
5614 1618
5535 1740
5579 1761
5500 1709
5452 1803
5557 2182
5605 2052
5682 1959
5564 2076
5508 1664
5402 1820
5356 1912
5336 1972
5265 2034
5225 2110
5211 2089
5131 1825
5137 1896
5103 1814
5161 1986
5279 1772
5222 1854
5179 2225
5021 1852
5146 2312
5284 1943
5380 1853
5421 2202
5517 2179
5569 2126
5693 1878
5532 2216
5429 2065
5340 1759
5240 1841
5306 1684
5154 1733
5109 1438
5093 1623
5116 1728
18403 1042
18033 1904
17682 1886
17603 1748
17832 1736
17964 1788
17681 1486
17963 1373
17749 1603
17602 1413
17449 1422
17334 1556
17135 924
16977 956
16914 856
16704 2370
16605 1875
16197 1965
16297 1734
16459 2255
5839 1830
5840 2200
5823 2148
5754 2152
5645 2011
5715 2084
5603 2042
5663 2230
5711 2158
5741 1926
5862 2258
5941 2005
6028 1577
6125 1798
6014 1669
6060 1603
6174 1907
6276 1808
6299 1489
6407 1894
6406 2170
6454 1532
6248 1820
6227 1905
6170 1755
6127 1972
6009 2179
5918 1939
5874 1498
5979 1990
7228 1603
7177 1888
7057 1884
6978 1704
7085 1920
7231 1848
7261 1938
7290 2020
7275 2062
7385 2264
7407 1802
7390 1630
7549 1520
7656 1370
7577 1502
7488 1738
7417 1710
7568 1879
7655 1769
7712 1461
7744 1429
7620 1452
7653 1351
7386 1688
7554 1261
7497 1494
7383 1704
7450 1808
7413 1824
7456 1814
7562 1420
7745 1237
7708 1494
7647 1298
7692 1654
7826 2006
7933 1658
7968 1550
8022 1646
8208 1648
8091 1894
8131 1936
8055 1560
8015 1972
8232 1319
8231 1440
8340 1631
8526 2043
8527 1603
8799 1331
8639 1606
8453 1548
8452 1806
8313 1512
8207 1958
8174 1788
8066 2252
7898 1804
7873 1722
7836 1910
7967 1852
7854 2133
7867 1976
7919 1966
7966 1914
8007 1534
8041 1532
8173 1750
8206 1790
8275 1467
8373 1522
8637 1576
8638 1416
8798 1888
8940 1866
8975 1797
8941 1502
8976 2151
9163 1490
9250 1346
9438 1683
9570 1410
9298 1562
9490 1792
9489 1772
9162 1682
9391 1312
9350 1628
9297 1868
9437 2345
9390 1964
9436 1969
9659 1877
9658 1591
9710 1480
9531 1509
9426 2402
9266 2192
9189 2339
9374 2095
9296 2308
9116 2356
8963 2206
8829 1010
8797 1208
8927 2156
9038 2294
8851 2290
8918 2098
8839 2140
8701 2186
8636 2058
8525 1316
8482 1563
8432 1857
8451 2042
8435 1681
8389 2050
8293 1779
8255 1800
8150 1974
8211 2443
8348 2097
8238 2429
8204 2479
8138 1939
8221 1919
8286 2131
8418 2478
8408 2297
8488 2348
8563 2347
8524 2264
8494 2313
8469 2251
8464 1683
8623 2101
8751 2036
8770 1991
8775 2218
8659 1801
8607 1906
8763 1859
8781 1997
8867 1943
8955 1746
9160 1664
9039 1731
9129 2100
9257 1821
9231 2050
9403 1791
9612 1461
9477 1865
9389 1894
9279 2152
9131 1996
9077 1956
8954 2038
8898 1793
8973 1941
9161 2090
9322 2048
9427 1936
9538 1872
9364 1785
9229 1343
9575 2002
9688 1904
9857 2054
9911 1520
10027 1379
10082 1340
65239 1282
65134 6
65018 1428
64949 826
65383 474
65211 41
64781 1532
64676 1494
64334 515
64635 1173
64709 980
64568 1208
64343 1324
64404 352
64600 672
64659 1096
65009 752
65235 1023
64624 964
64533 586
64845 766
65072 1168
65455 968
65775 1102
65783 1418
65638 872
65219 840
64950 762
10473 1437
10182 1803
9956 1471
9763 1694
9657 1585
9762 1752
9856 1813
10081 1772
9955 1847
9910 1608
10181 1538
10285 1670
10472 1858
10613 1518
10788 1692
10914 1858
11153 1345
11477 1340
11152 1798
11206 1428
11151 1554
10955 1842
10913 1616
10747 871
10704 1516
10703 1393
10471 1468
10435 1780
10436 1688
10179 1289
9761 1473
9760 1520
9855 1512
10025 1934
10178 1556
10434 1351
10566 1738
10528 1708
10787 1515
10837 1246
11008 1618
11260 1594
11347 898
11564 1232
11653 1148
11804 998
11946 1064
9611 1729
9539 2234
9310 1895
9435 2101
9736 1905
9630 2185
9610 1386
9574 1473
9409 1732
10026 1320
10180 1585
10283 1632
10284 1701
10134 1610
10339 1779
11983 1773
11901 1518
11947 1586
12076 1612
12164 1680
12077 1810
12345 1152
12302 1393
12582 1146
12919 1221
12729 2293
12918 2042
12624 2284
12523 1868
12581 1908
12482 1982
12344 1622
12580 1732
12522 1204
12481 1758
12257 1372
12210 1904
12301 1622
11854 976
11750 936
11563 1148
11431 1160
11259 1482
11205 1462
11204 1424
11057 1644
10954 1860
11056 1990
11203 1680
11301 1734
11300 1684
11525 1680
11707 1428
11803 1664
11900 1804
12031 1440
12163 1412
12382 1824
12622 1566
12728 1245
12777 1684
12730 1705
12862 2111
13227 1709
13226 1757
13031 2281
12861 1917
13079 1912
13172 1791
13225 1801
13480 1540
13533 1733
13586 1723
13534 1360
13633 1308
13535 1308
13536 1436
13634 1814
13635 1456
13840 1832
13841 1661
14068 1692
13926 1769
14183 1142
14355 1504
14408 1316
14562 1804
14779 1378
14407 1311
14120 1471
14182 1110
13881 1768
13979 1716
14119 1736
14304 1708
14259 1122
14258 1307
13880 1464
14021 1735
14257 1707
14406 1918
14354 1922
14256 1826
14224 1796
14118 1704
14067 1820
13978 2003
13632 1071
13224 1188
13223 1040
13379 2336
13631 1825
13378 2046
13222 1690
13030 1316
12974 1484
12623 1468
12671 1432
14935 1420
14668 1968
14669 2028
14461 1679
14404 1478
14558 1836
14832 1302
15006 1346
14719 1408
14615 1588
14405 1163
14066 1292
13977 1355
13687 1574
13479 1793
13332 1715
13124 2176
12973 1989
12917 2016
13029 2103
13171 1524
13194 1432
12986 1582
13051 1802
13243 1602
13360 1540
13488 1288
13743 1780
13939 1386
13799 1564
13532 1772
13630 1715
15164 1857
15361 1919
15469 1522
15636 1728
15412 1600
15850 1406
15891 1610
16241 1364
16296 1355
16401 1611
16402 1541
16100 1722
15794 1690
15892 1894
15893 1768
15939 1704
16155 1533
15991 1693
15795 1792
15637 1842
15362 1412
15260 960
15104 1194
14936 1315
14775 1454
14462 1876
14303 1866
14223 2142
14020 1446
13800 1404
12863 964
13032 1206
12821 1295
13125 1112
12975 1998
13033 2126
13481 1392
13173 2064
12822 1713
12483 1768
12484 1884
12346 1658
12583 1352
12584 1571
12383 2016
12165 1442
11984 2043
11855 2181
11709 2145
12034 1777
12211 1192
12078 1848
12032 1869
11903 1533
11805 1392
11608 1758
11902 1746
11751 2080
11526 1490
11432 1808
11207 1391
11058 1204
10705 1526
10529 1109
10838 1467
11009 1610
11302 1248
11433 1314
11752 1262
11708 1372
11753 1444
12033 1984
11478 1352
11303 1578
11208 1624
11010 1970
10789 1701
13925 1524
14117 1282
14559 1549
14833 1558
14834 1608
15007 1544
14776 1456
14777 1674
14508 1432
14720 1316
15060 1744
15413 1281
15471 1442
15261 1234
15470 1168
15638 2194
15797 2126
15896 2200
15895 1566
15796 1504
15894 1284
5068 1455
5052 1622
5106 1758
5224 1625
5183 1628
7329 2140
7391 2048
7522 1788
7320 2146
7256 1856
7282 1917
7421 1674
7358 1879
7392 1529
7428 1881
7605 1681
7606 2068
7757 2517
7687 2411
7645 2243
7758 2305
7949 2026
7950 1700
7885 1692
7801 1896
7779 1926
7726 1940
7649 1950
7613 2198
7458 1996
7447 2020
7565 2000
7811 1737
7895 2081
7938 2169
8145 2082
8081 2219
7931 2413
7789 2271
7711 2104
7618 1835
7615 1669
7465 1734
7446 1660
7389 1832
7285 1641
7183 2020
7086 2249
6998 2240
6933 2240
6862 1927
7034 2156
7137 1730
7224 2244
7262 2320
7330 2058
7283 2104
7364 1859
7294 2026
7229 2320
7108 1844
7062 1964
7207 2275
7208 1734
7146 1895
6994 2089
6943 2298
6908 2235
7024 2053
7066 2016
6987 2232
6942 2176
6856 2190
6711 1586
6912 2213
6866 2236
6823 2337
6868 2188
6857 1571
6805 1781
6757 1521
6732 1632
6693 1479
6560 2052
6382 1925
6486 2217
6630 1783
6500 2271
6413 2252
6350 2059
6478 2288
6440 2206
6317 1523
6245 1610
6144 1512
5984 1733
6091 1720
6131 1900
6116 1894
6173 1682
6221 1856
6313 2036
6360 1832
47837 1866
47885 1752
47581 2079
47781 2214
47741 2215
47688 2187
47689 2011
47438 1762
47348 1052
47600 1456
47717 1326
47582 1875
47838 2116
47963 2028
47886 2040
47916 1675
47993 1710
48008 1632
48048 1640
48079 1720
48160 1688
48232 1829
48299 2026
48636 2283
48546 2559
48501 2516
48616 2474
48732 2212
48706 2250
48640 2258
48538 2144
48394 2232
48334 1704
48321 1850
48298 1978
48430 1884
48472 1782
48373 1926
48325 1944
48258 2146
48139 1700
48224 1638
48199 1652
48212 1828
48247 1768
48183 1822
48117 1718
48123 1758
48276 1751
48333 1710
48332 1846
48327 1814
48171 1537
47884 1594
47836 2265
47687 2194
47578 2138
47634 1682
48047 1782
48076 2250
48134 2024
48182 2140
48197 2140
48350 2229
48479 2080
48320 2232
48397 1881
48456 2116
48497 2126
48614 1939
48615 2234
48755 2341
48908 2374
48982 2484
48865 2140
48722 2392
48628 2331
48579 2206
48676 2273
48741 1771
48500 1804
48484 1750
48429 1920
48392 1912
48372 1940
48471 1846
48564 2008
48606 1908
48739 1876
48769 1876
48649 2018
48696 1796
48742 2214
48811 2086
49059 1916
49016 2061
48900 2080
48661 1712
48652 1694
48700 1756
49011 2035
49179 2033
49253 1957
49242 1929
49373 2218
49436 2344
49546 2192
49478 2128
49363 2212
49471 2315
49600 2131
49754 2053
49657 1628
49510 1819
49508 1821
49470 1766
49441 1742
49266 1660
49252 1656
49135 2128
48941 2128
48899 2052
49072 2254
49101 2151
49197 2090
49305 1956
49405 2010
49514 2016
49643 2216
49799 1977
49723 2024
49813 1874
49576 2017
49477 1972
49597 1909
49814 2160
49847 2070
49877 1839
49957 2058
50018 2070
50140 1938
50116 2220
50193 2108
50103 2238
49996 2289
50002 2270
49936 1862
50001 2040
50145 2114
50134 1842
50285 2018
50295 2132
50231 2032
50459 2033
50498 2038
50395 2233
50227 1600
50094 1958
50057 2074
49988 1939
50030 2023
49858 2247
49803 2240
49749 2302
49551 1988
49618 1819
49290 1702
49299 1860
49241 1774
49089 1415
49030 1738
49015 1653
49097 1524
49328 1604
49483 2046
49385 2246
49358 2130
49382 1979
49215 2068
49157 1960
49026 1595
49051 1545
48874 1742
48843 1825
48721 1789
48630 1696
48669 1634
48877 1707
48978 1563
49153 2148
49323 2272
49083 2473
48886 2004
49091 2324
5201 1767
5125 2283
4945 1781
5010 2230
4891 1984
5034 1915
5104 2139
5147 1988
5198 2152
5233 2072
5426 1658
5398 1867
5272 2102
5192 2298
5105 1907
5180 1353
5262 1990
5318 1838
5454 1615
5522 1721
5486 1799
5399 1893
5322 1870
5293 1849
5181 1704
5166 1648
5375 2181
5440 2007
5596 1878
5604 2011
5459 2020
5455 1846
5353 2086
5253 1971
5212 2018
5354 1950
5348 1971
5275 1897
5280 1907
5254 1846
5388 1667
5420 1971
5494 1845
5148 2218
5084 1412
5028 1327
4968 1151
5038 1440
5046 1558
5083 1580
5119 1557
5089 2052
4940 1981
4932 2084
5053 2035
4995 2092
4987 1749
4888 2061
4847 2188
4783 2216
4732 1288
4656 1050
4652 1182
4528 734
4541 974
4506 1096
4590 976
4516 1202
4412 1478
4405 1736
4510 1802
4439 1690
4449 1660
4503 1638
4584 1718
4559 1890
4657 1638
4731 1714
4786 1712
4721 1550
4785 1818
4885 1832
4989 1793
5022 1996
5060 2217
4973 2243
4925 2196
4934 2185
5013 2237
5094 2072
5037 2209
4993 2166
4938 2288
4877 2128
4851 2084
4804 2108
4757 1935
5656 2063
5660 2083
5563 2043
5639 2207
5707 1992
5860 1709
5805 2031
5790 2034
5726 2298
5702 2301
5594 2040
5560 2167
5510 2079
5695 1548
5784 1628
5894 1662
5813 1822
5651 1428
5627 1170
5606 1158
5573 1208
5400 1410
5412 1542
5390 656
5367 312
5464 582
5727 1954
5797 1798
5787 2022
5824 1856
5810 1674
5895 1834
5921 1808
6019 1679
6025 2042
6097 2238
6196 2036
6208 2113
6124 2250
6117 2192
6052 2302
5951 1892
5923 1767
6017 1848
6234 2085
6176 1827
6155 1906
6273 2256
6343 2108
6415 2019
6175 2066
6238 1908
6306 1643
5252 2136
5413 1873
5497 2024
5561 1949
5469 2107
5296 2167
5373 2047
5312 2168
5411 2326
5478 1715
5777 1810
5672 2199
5608 2349
5652 2048
5764 2086
5872 1735
5830 2025
5775 2162
5759 2062
5843 1977
5880 2058
5935 2255
6022 2024
5966 2161
6095 2194
6171 2355
6235 1965
6297 2104
6390 2554
6529 2333
6494 2580
6511 2664
6611 2104
6584 1788
6495 1872
6434 1932
6423 1822
6349 1928
6307 1780
6331 1813
6190 1835
6077 1736
6004 1932
6024 1752
6121 1808
6157 1820
6242 1876
6263 1916
6218 2076
6237 2024
6141 2348
6106 2328
5969 1786
5933 1578
5804 1256
5694 2178
5586 1938
5529 1891
5556 2104
5705 1811
5859 1745
5940 2008
6016 2022
5936 2073
5996 1854
5944 1938
5812 1825
5734 1933
5675 1944
5661 2130
5665 2002
5546 1886
5471 1837
5585 2059
5528 2094
5607 1957
5667 2095
5749 2003
5842 1675
5809 1784
5678 2184
5729 2156
5565 1992
5642 2180
5712 1924
5828 2022
5937 1666
5889 2199
5855 1998
5896 2172
5972 2197
6020 1885
6100 2068
6085 2088
6062 1975
6105 2018
6145 1882
6229 2052
6063 2166
5991 2048
6037 1834
6165 2348
6233 2400
6259 2246
6308 2084
6342 2274
6417 1691
6422 1549
6514 1784
6569 1810
6428 1893
50597 1823
50519 1908
50510 1866
50536 1898
50535 1614
50831 1604
50906 1762
50754 1519
50638 1710
50637 1554
50443 1795
50316 1740
49981 2087
49892 1729
50172 1365
49949 1294
50052 1462
49876 1373
49669 1633
49630 1668
49594 1646
49342 1565
49427 1714
49446 1851
49424 1820
49494 1884
49327 1701
49354 1954
49378 2345
49188 1801
49223 1465
49550 1996
6438 2125
6473 2000
6496 2011
6391 1843
6479 1968
6540 1894
6607 1999
6587 1924
6661 2039
6747 1833
6785 1876
6728 1918
6663 1888
6738 1942
6860 1653
6803 2064
6863 2069
47246 1845
47247 1980
47159 2028
46860 2288
46814 2102
46637 1218
46205 778
46431 1264
46809 1314
46489 1456
46566 1106
46371 1384
46102 1738
46062 1788
45748 1254
45482 1976
45496 2366
45552 1970
45156 2088
47338 1331
47084 1292
46612 1136
46502 1282
46223 1094
45732 1362
45646 1308
45283 1558
45203 1414
44854 1572
44784 1619
44704 1570
44957 1612
45137 1424
45143 1278
45008 1700
44994 1544
44853 1587
44735 1570
44659 1421
44287 1750
44691 1968
44657 1931
44617 1946
44420 1618
44364 1650
44196 1617
43939 1923
43547 2196
43740 1972
44023 1932
44087 2008
44187 1903
44077 1994
43955 2078
44005 1830
44049 2084
44242 2098
44653 2174
44692 2023
44695 2017
44777 1812
45091 2028
45290 1824
45260 1750
45129 1398
45017 1436
44991 1826
44989 1897
45030 1773
44920 1774
6985 1521
7078 1716
7103 1389
7161 1550
7098 1602
7115 1680
7257 2026
49623 1448
49682 1712
49726 1732
49879 1520
49974 1320
50183 1692
50388 1586
50421 1594
50323 1378
50606 1728
50541 1614
50744 1896
50872 2058
50951 1750
50945 1717
51062 1780
51032 1778
51097 1669
51228 1542
51249 1530
51264 1446
51513 1107
51572 2322
51573 2163
51657 2244
51778 1956
51822 2030
51777 2022
51821 1892
51952 1773
51999 1826
52070 1767
52085 1720
51980 1708
51953 1570
51658 1455
51779 1612
51823 1652
51670 1595
16198 1882
16199 1898
16298 1921
42195 1990
42302 2180
42457 2072
42499 2094
42112 1739
42605 1901
42754 2031
42825 2086
43017 2152
43160 1831
43161 1744
43268 2039
43491 2072
43658 2110
43551 2140
43860 1775
43890 2102
43784 2098
43727 2048
43577 1916
43545 2209
43805 2028
43779 2072
43347 1935
43113 1849
43197 1790
43579 1967
43893 1668
43967 1752
43960 1767
44404 1644
44511 1670
31673 1708
31835 1835
32292 1836
32071 2058
32252 1886
32639 1370
32695 1452
33090 1566
33173 1600
33172 1474
33735 1620
33844 1600
34216 1293
34671 1414
34943 1476
34960 1430
35547 1362
35237 1759
34904 1513
35236 1302
35923 1587
36012 1555
36234 1392
36387 1354
36246 1627
51692 2158
51780 2206
51918 2047
51781 2038
51824 2046
52037 2266
52071 2286
52124 1826
52277 1785
52278 1896
52312 1918
52279 2217
52200 1991
52345 1940
52346 1748
52385 2054
52461 1900
52347 2088
52280 1880
52381 2100
52462 2076
52505 2055
52463 1677
52587 1999
52725 1621
52666 1684
52665 1720
52724 1664
52799 1707
53059 1590
53010 2169
53096 1996
53011 2267
52874 1996
51954 1357
51919 1064
51825 1008
51782 2078
51740 2112
51659 1915
51544 1562
51352 1797
51266 1999
51255 2096
51131 2178
51035 1916
50919 1918
51052 2032
50972 2168
50882 2128
50921 1502
50749 1862
51422 2098
51473 2489
51515 2459
51514 2376
51451 2552
51351 2476
51232 2452
51227 2436
51075 2212
51065 2194
51240 2258
51280 2354
51337 2432
51476 2104
51543 1754
51295 1237
51253 1266
51019 1498
51020 1602
50800 1516
50683 2039
50693 1876
50639 1857
50556 2168
50520 2084
50379 1955
50308 1860
50407 2170
50350 1962
50486 2017
50579 1642
50424 1904
50296 1770
50422 1772
50495 1842
50646 1990
50619 1874
50828 1816
50937 1672
50886 1678
51069 1896
51147 1950
51220 1850
51181 1912
51450 1915
51429 1843
51481 2019
51350 2128
51332 2146
51251 2014
51398 2390
51542 1858
36745 1268
36767 1916
36756 2214
36847 1908
36700 1979
36588 2116
36689 2083
36697 2092
36475 2103
36388 2086
36116 1748
16403 2084
16515 1636
16705 2120
16650 1800
7319 1700
7297 2086
7418 1458
7455 1876
7550 2072
7646 2134
7571 2164
7683 1838
7780 2178
7832 2394
7889 2434
7863 2160
7754 2186
7721 1790
7610 1728
7614 1904
7763 1708
7818 1998
7874 1670
8043 1988
8111 2100
8161 1910
8148 2126
8067 1774
7899 1372
7830 1461
36103 2029
35844 1962
35555 1863
35672 2014
35663 2169
35999 1796
36614 1171
50589 1899
50351 1828
50363 1844
50365 1846
50506 1899
50725 1870
50648 2036
50528 2030
50377 2153
50222 2106
50251 2173
50297 2076
50191 1915
50124 2034
50090 1964
49898 1947
49731 2111
50159 2126
50213 2017
50081 1929
49958 2246
49882 2206
49825 2252
49747 2072
49790 1893
49705 2161
49619 2184
49589 1944
49445 2261
49524 1948
49463 2114
49334 2180
49239 2000
49380 2211
49277 2132
49206 2153
49121 1861
48991 1979
49181 2125
49198 2126
49112 2047
49017 2030
48942 2037
48882 2027
48845 1859
48930 2030
49085 1991
49192 1921
48810 1971
48743 1760
48814 1919
48817 1909
48910 1864
48885 1894
48970 2017
49043 2037
49107 1903
49073 2016
49047 2012
48949 1916
48862 1880
48918 2344
48928 2264
49080 2390
49386 1850
49428 2154
49518 2376
49554 2316
49569 2188
49715 2159
49835 2253
49941 2030
49738 2019
49761 2200
49759 2265
49906 2024
49899 2007
49712 2127
49714 2344
49696 2355
49685 2296
49505 2048
49442 2038
49325 2130
49235 2078
49216 2232
49194 2177
49348 1942
49364 2184
49419 2208
49412 2162
49548 2048
49558 2144
49485 2226
49586 2075
49656 1922
49740 2026
49871 2264
49905 2153
49934 2102
49850 2181
49805 2279
49851 1906
50027 1996
50126 2106
50168 2094
50242 2020
50177 1990
49931 1984
50039 1915
50244 2099
50003 1972
50095 2173
50129 2146
50178 2251
50199 1832
50234 1916
50282 2140
50228 2184
50342 2003
50243 1847
49355 1518
49225 1999
49282 1990
49420 1959
49351 2080
49357 2115
49437 2011
49388 1980
49387 2111
49522 2081
49641 1936
49729 1952
49826 2101
49773 2004
49794 2011
49874 1880
49944 1992
50041 2046
50092 2082
50131 1926
50216 1924
50239 2180
50263 2016
50372 1847
50306 1937
49335 2228
49200 1989
49018 2067
49099 2264
49218 1993
49267 2202
49379 1924
49481 1939
48933 1876
49031 2021
49029 2176
48993 2167
48979 2108
49207 2020
49249 2034
49294 1956
49421 1916
49418 2076
49389 1776
49411 2100
49665 1898
49679 1928
49774 2022
49716 2066
49742 1868
49582 2286
49531 2356
49443 1958
49461 2358
49615 1892
49827 1823
49926 1944
49975 2088
50098 1967
50135 2050
50136 1755
50146 1708
49864 1870
49828 1850
49670 1848
49786 1742
49885 1749
49878 1770
50045 2084
50201 1954
50175 2014
50032 2410
50042 2205
49918 2468
49787 2244
49598 1854
50249 2239
50200 2238
50290 1960
50543 2256
50487 2361
50462 2316
50425 2326
50289 2024
50537 2327
50628 2126
50690 2160
50659 2202
50624 2227
50804 2145
50843 2094
50928 1894
50940 1838
50836 2075
50697 1862
50521 1814
50460 1878
50616 2032
50732 1866
50787 2020
50915 1924
50916 1862
50773 2018
50776 1880
50669 1940
50580 1874
53131 2016
53414 1909
53266 2411
53216 1969
53415 2264
41436 2035
41591 2228
41520 2036
41102 2076
41043 2089
40887 2250
40749 2173
40530 1938
40385 1690
40255 2069
40337 2136
40894 1786
40712 2036
40552 1985
40512 2109
40442 2119
40430 2136
40052 1686
40205 2148
40263 2178
40047 2426
39771 1208
39351 1700
39047 2136
38702 2118
38793 1755
39211 1742
39282 1710
38890 1820
38472 1406
37922 1860
37747 1954
37525 1748
37511 1606
38005 1175
38185 1145
37796 2224
37698 2222
37570 2459
37205 2071
37109 1985
37318 2386
37497 2451
37685 2304
38102 2075
38320 1853
38449 2051
38973 1274
39252 1632
39349 1904
39458 1856
39609 1920
39824 1788
39846 1772
40126 1555
52908 1366
52839 1770
52726 1948
52717 2096
52630 1663
52506 1596
52631 1698
52507 1578
52508 1468
52699 1598
52875 1604
53012 1832
53097 2062
53132 2084
53334 1886
50404 2039
50465 2178
50601 2037
50587 2163
50393 2314
50390 2304
50310 2215
50476 2385
50571 2341
50493 2190
50692 2241
50737 2354
50868 2260
50948 2086
50857 2094
50849 2115
50946 1958
50869 1664
50812 1760
50752 1844
50590 1750
50456 1766
50440 1862
50568 1803
50713 1851
50730 1834
50668 1879
50728 2012
50803 1854
50927 1969
51009 2052
50909 1957
51037 2279
51171 2389
51288 2079
51244 1959
51445 1983
51516 1572
51545 1535
51446 1820
51416 1612
51421 2104
51320 2239
51179 2018
51067 2004
51154 2269
51118 2246
51054 2122
51155 2138
51043 1911
51267 2084
51368 2098
51399 2212
51261 2057
51343 2146
51393 2223
51503 2179
51574 1913
51546 1816
51463 1821
51506 2010
51635 1855
51619 2055
51694 1964
51741 1792
51955 1734
52038 1677
52073 1560
52000 1909
51826 1937
51693 1661
51783 1930
51880 1676
52072 2260
52165 1852
52238 1656
52122 1903
52239 2495
52338 2660
52464 2417
52313 2150
52240 2148
52281 2244
52241 1757
52242 2126
52314 2266
52386 2044
52509 2298
52667 1775
53495 1748
53663 1860
53705 2218
53572 2092
53553 1894
53749 2310
53924 2044
53941 1580
54062 1372
54231 1288
54289 1494
54347 1678
54531 1967
54607 1933
54767 1959
54725 2199
54573 1879
54521 1948
54452 1804
54555 1873
54777 1884
54878 1930
54765 2070
54652 2196
54625 2112
54605 1820
54503 1966
54509 1876
54613 1932
54670 1940
54688 2000
54819 1736
54824 2002
54998 1736
55171 2053
55278 1941
55234 1820
55185 1610
55333 2312
55329 2144
55435 2186
55496 1996
55591 2322
55595 2116
55706 2148
55765 2109
55893 1707
56126 2168
56230 2158
56291 2233
56258 2139
56301 2161
56037 1826
56067 2239
56097 2278
55886 1749
55735 1523
55713 1754
55580 1620
55710 1797
55662 2376
55544 2509
55478 2688
55354 2409
55159 1993
55243 2294
55396 2174
55186 2267
55389 2555
55502 2499
56372 1861
56396 1884
56630 1810
56502 2019
56319 1719
56564 2059
56698 1948
41764 1776
42090 1978
42420 1774
41924 1911
42012 2085
42134 2103
42303 2092
42296 1923
42185 1926
42616 2146
42829 1880
42614 1845
42827 1989
43026 2314
42875 2401
43150 2445
43141 2223
43191 2236
42961 2069
42747 2543
42507 2282
42422 1690
42579 1624
42371 1893
42217 1976
42094 1936
41677 1617
41784 1910
41940 1782
41703 1731
41707 1732
42045 1534
41926 2018
41861 2078
41589 2212
41259 1988
41466 2022
41124 1885
41299 1730
41351 2209
40701 1826
40620 2042
40422 1858
41020 2262
41167 2347
41211 2331
41515 2289
41367 2358
41019 1554
40750 1868
40563 1904
40471 1857
40711 1661
40303 1889
39988 1757
40236 2019
63352 1586
63424 1406
63139 1307
20732 1712
20623 1469
21112 902
21228 1368
20995 1431
21471 1510
21850 1176
22364 990
22286 1394
22285 1564
22485 1638
22670 1562
23165 1263
23310 1439
22984 1223
23164 1101
23309 1068
23867 1107
23868 973
63753 1457
63802 1236
63695 1384
63466 1148
63472 986
63783 1509
63979 1079
63826 1326
63832 1474
64145 1104
64063 1730
64133 1356
63921 1512
64134 921
64373 373
63566 962
63699 1503
63530 1464
63572 1631
63479 1519
63396 1536
63296 1224
63093 1531
62914 1262
62628 1536
62658 1636
62898 1302
62667 1734
62635 1408
62696 1464
62707 1457
62913 1557
62633 1773
62495 1232
62621 940
62055 1206
61291 554
60779 1362
60425 1454
60651 816
61354 1202
61652 322
61787 906
62082 1108
62123 1014
61934 1134
61361 780
60916 1956
60745 2058
60592 1804
60572 1700
60554 1578
60325 1846
60296 1808
60146 1725
24492 1843
24724 1777
25148 1704
24903 1703
24725 1868
24569 1845
24404 1492
24018 1715
23640 1871
23166 1040
23238 916
23716 1372
23368 1511
23437 1516
24019 1194
24323 1438
24812 1579
24979 1498
24811 1768
25246 1868
25662 1610
25970 2014
25971 2028
25875 1500
25247 1173
25341 1537
25059 1456
24726 1608
24493 1460
24405 1246
24100 2383
23869 2608
23717 1788
23574 1980
23370 1724
22986 1956
22985 2018
23167 1717
23369 1677
23239 2039
23048 2044
22812 1428
22672 1058
22671 1206
22601 1008
22365 1420
22100 1504
22029 1724
21713 1833
21782 1540
21343 1222
21344 1564
21229 1456
20880 1557
20624 1928
20465 1626
20625 1498
20290 1676
20133 1848
19863 2234
19800 2224
19615 2094
19548 2018
19354 1716
19209 1849
18986 1469
21657 1705
21714 2144
21541 1974
21345 1704
21230 1644
21289 1678
21052 1604
20881 1858
20626 1480
20408 1768
20134 1316
19801 1288
19616 1232
19355 1172
21985 985
22425 1232
22673 1617
22602 1676
22366 2185
22367 2006
21912 1515
21542 1507
21986 1740
22168 1722
22486 1268
23110 1319
23240 1543
23311 1766
23493 1608
23641 1500
23575 1660
23241 2156
23242 2156
22813 1053
22922 1322
22603 1524
22287 1960
21784 1538
21987 2132
22030 1878
21783 1656
21658 1424
21412 1194
21053 2074
20882 2072
20627 1560
20466 2038
20183 1798
20077 1936
20353 2042
20679 1045
20628 1668
20936 1720
20937 1608
21113 1504
21472 1756
21598 1780
21346 1694
20938 1489
20629 1700
20354 1870
20510 1540
20238 1606
20078 1437
19981 1250
19864 1616
19745 1374
19549 938
18987 1958
18909 1678
63116 1467
62636 736
62708 1509
62972 1566
62721 1350
62437 1358
62025 1140
62217 1272
61951 1064
61634 988
61607 1079
61421 929
61039 1280
61241 1365
61023 1406
60887 1516
60991 1360
60837 1471
60609 1428
60464 1892
60270 1816
60257 1837
60315 1908
60516 1994
60387 2210
60300 2070
60119 1855
60036 1426
59830 2196
59821 2086
59688 2172
59672 2160
59666 1954
59581 1556
59497 1772
59372 1642
59506 1826
59552 1806
59750 1720
59862 1836
59952 1904
60009 1990
60326 1710
60134 2186
60098 2396
59996 2135
59886 1655
59779 1906
59663 2105
59460 2309
59424 2416
59451 1984
59336 1331
59180 1680
59127 1726
58939 1702
58952 1833
59403 1911
59282 2064
59222 2326
59113 2386
59112 2316
58897 2182
58896 2010
58708 1410
58550 1680
58469 1878
58632 1785
58510 1830
58500 1894
58396 1870
58435 2121
58280 1737
58147 1731
58039 1796
58000 1914
57983 1820
58038 1956
58198 1858
58376 1739
58219 1760
58534 1387
58395 1564
58361 1658
58796 1698
58831 1782
58750 1694
58795 1909
58707 1844
58595 1696
58549 1850
58548 1646
58394 1500
58381 1768
58301 1876
58199 1834
58010 2168
57971 1955
58022 1618
58146 1550
58201 1678
58488 1976
58470 1999
58362 1835
58471 1648
58511 1657
58710 1436
58709 1897
58842 1662
58953 1766
59147 1798
59243 1978
59121 1559
59274 1940
59330 1727
59378 1853
59256 1661
59317 1791
58633 2105
58738 2494
58711 2454
58797 2538
58954 2204
58843 2558
59006 2118
58988 1276
59034 1380
59149 1156
59148 1227
59189 1192
59425 1867
59542 1657
59400 2236
59499 2367
59655 2161
59714 2097
59848 1252
60089 1627
60446 1414
60473 1894
60566 1864
60400 1533
60351 1572
60199 1385
60078 1964
59989 2154
59937 2063
59820 1664
59919 1953
59754 1804
59614 1330
59488 1498
59347 1736
59272 2020
59228 2252
59262 2342
59150 2486
58857 1813
58739 1918
58673 1774
58625 1791
58694 1833
58668 2028
58535 1712
58423 1433
58179 1725
58011 1984
57933 1897
57967 1914
58060 1550
57905 1741
57738 1740
57783 1928
57687 1967
57707 2186
57780 1967
57850 1759
58001 1883
58034 1778
58084 1496
58126 1544
57984 1552
57881 1452
57728 1684
57809 1874
57840 1742
57684 1658
57606 1646
57719 1743
57866 1618
57865 1655
57849 2435
57868 2504
57758 2598
57561 2292
57706 2642
57605 2438
57476 1095
57402 1308
57263 2256
57143 2526
57040 2018
57188 2579
57309 2157
57675 1828
57579 2049
57485 1587
57619 1932
57521 1952
57523 1632
57470 1668
57374 1508
57322 1329
57446 2427
57406 2177
57215 1940
57279 2295
57160 1997
57183 2138
57264 2305
57387 2005
57405 1949
57355 2241
57332 1485
57287 1360
57338 1460
57460 2147
57528 2428
57623 1984
57553 2302
57564 1827
57549 2359
57532 2247
57632 2196
57729 1901
57778 1926
57813 1849
57724 1837
57811 1978
57790 1903
57740 1672
57869 1127
57736 1516
57622 1632
57668 1727
57829 2073
57966 2188
58061 1991
58119 2032
58212 1891
58247 1903
58413 1996
58486 1751
58487 1927
58351 1889
58180 1951
58220 1657
58318 1661
58363 1603
58213 1575
58178 1172
58302 1258
58347 1842
58303 2022
58240 1966
58216 2068
58074 2084
57972 2038
57930 1928
57916 2062
57871 1838
57821 2119
57505 1369
57498 1800
57377 1814
57289 1800
57367 2164
57281 2456
57212 2456
57060 2090
57109 1598
57100 1752
57011 1704
56903 1894
56958 2079
57071 1908
56878 1751
57000 2028
57034 2208
57053 2266
57181 1972
56970 1770
56820 2206
56703 2041
56765 2036
56830 2252
56810 2222
56778 2051
56891 1974
57041 2047
57058 1968
56942 1761
56841 1912
56807 2089
56712 2248
56636 2136
56522 1634
56450 1848
56348 1882
56193 1678
56432 1702
56458 2454
56287 2183
56357 2359
56491 2334
56659 2107
56763 2110
56707 2177
56634 2292
56492 2430
56435 2248
56469 2065
56576 1851
56608 2141
56694 2023
56800 1939
56814 1899
56739 2075
56612 1776
56714 2054
56684 1943
56846 1820
56821 1984
56838 1832
56971 1562
57064 1926
57120 1824
57102 1970
56997 2116
56892 1996
56760 1679
56720 2124
56827 1972
56899 1911
56910 2115
56983 2146
57141 1542
57020 2126
57052 1970
57142 1898
57220 2208
57254 1844
57306 2044
57336 2024
57356 2020
57252 1840
57304 2054
57346 2242
57388 2256
57413 2238
57500 1550
57533 1724
57591 1949
57531 1879
57479 1613
57590 1923
57696 1621
56618 2004
56484 2090
56350 2094
56297 1932
56426 2069
56526 2103
56460 2129
56240 2050
56103 1848
56184 2150
56242 2216
56331 2120
56451 2041
56459 1992
56386 1972
56220 2148
56093 1965
55993 1905
56032 1981
56018 2037
56091 2063
56031 2380
56131 2317
56183 2284
56198 2184
56092 2286
56030 2259
55937 2476
55859 2340
55835 2256
55794 2204
55756 1907
55613 2224
55603 2011
55346 2038
55385 2145
55527 2259
55456 2204
55444 2182
55357 2052
55452 1904
55493 1992
55717 2298
55865 2092
55894 2222
55758 2306
55697 2320
55755 2086
55907 2252
55885 1582
56008 1820
56056 1896
56217 1798
56273 1634
56321 1928
56325 1932
56377 2046
56446 1992
56437 1938
56657 1767
56573 1931
56713 2170
56834 1931
57039 1942
56880 2248
56832 1945
56804 1892
55953 1826
55867 1957
55780 1892
55597 1785
55570 1734
55612 1882
55669 1946
55700 1958
55715 1777
55920 1887
55913 1909
55902 2162
55872 2129
55759 2201
55567 1959
55753 2180
55895 2193
56120 2040
56128 2064
56162 2010
56163 1834
56218 1993
56296 2188
56397 2277
56570 2354
56585 2198
56664 2145
56523 2352
56482 2288
56584 1773
56562 2203
56701 1901
56497 2092
56536 1891
56622 2108
56665 2242
56674 2183
56843 1853
56746 1945
56848 1723
56881 1722
56853 2142
56901 2240
56994 2110
57036 1711
57030 1640
56811 2159
56741 2240
56738 2271
56658 1797
56673 2000
56574 1898
56490 1970
56512 1834
56380 1786
56422 1730
56332 1832
56280 2151
56239 2168
56326 2335
56207 2256
56349 2335
56351 2327
56413 2188
56441 2141
56418 2082
56226 2368
56094 2290
55938 2271
55944 2177
56083 2315
56122 2347
56041 1639
56144 1914
56358 1907
56390 1984
56430 2023
56421 1901
56259 2033
56143 2113
56164 2389
56231 2124
56095 2316
56006 2051
55949 2060
55897 2140
55824 2192
55762 2164
55845 2038
55850 1986
55653 2082
55643 2050
55506 2066
55620 2259
55692 1857
55607 1989
55554 1866
55499 2156
55372 2162
55232 2004
55125 2028
55272 2100
55325 2204
55395 2213
55382 2086
55428 2042
55457 2081
55498 2142
55266 2035
55135 1989
55213 2046
55294 2163
55177 2245
55042 2009
55053 2156
55107 2251
55230 1902
55441 2158
55445 2253
55437 2134
55539 2056
55108 1800
54946 1896
54872 1804
54754 2182
54774 2022
55210 1866
54993 2045
55021 2125
55126 1855
55170 1890
55204 1858
55209 1846
55104 1756
55083 1907
54926 1736
54768 1871
54880 1781
54965 1897
54676 1960
54624 2281
54475 1952
54468 2112
54356 1996
54291 1992
54242 1886
54459 1864
54679 2011
54524 2095
54402 2213
54313 2372
54282 2418
54236 2290
54131 2115
54091 2027
54192 2303
54164 2383
54199 2446
54088 2351
54002 2430
53977 2203
53956 2288
53955 2049
54029 2202
54262 2198
54281 2177
54333 1903
54398 1884
54303 2062
54244 2061
54063 2198
54031 1833
53844 1793
53967 2024
53861 2462
53820 2431
53853 1920
53923 1879
53985 2312
54050 2408
53750 1391
53706 1461
53527 1823
53560 1600
53336 1355
53335 1337
60725 1776
61036 2344
61117 2264
60992 2366
60908 2368
60888 2248
60807 2112
60909 1852
61014 1874
60983 2026
60785 1620
60824 1761
61024 1952
61246 1743
61146 1818
61439 1736
61712 1981
61575 2175
61513 1922
61936 1491
61937 1723
62093 1936
62188 1752
62235 1676
62361 1867
62424 1875
62338 1708
62136 1888
62092 1731
61870 1422
61935 1246
61758 2066
61815 1691
61604 1642
61381 2000
61296 1440
61857 2044
61658 2424
61536 2072
61479 2089
61653 2093
61881 1567
61938 1653
62067 1836
62094 1862
62277 1923
62339 1658
62799 1050
62638 1574
62586 1307
62637 1723
62853 1722
63152 1118
53175 2366
53217 2518
53218 2312
53176 2126
53013 2224
52938 2336
52800 1929
53250 1931
53416 2219
53612 1995
53462 2316
53454 1995
53337 1930
53133 1556
52967 1662
53177 1707
53098 1866
53088 1890
53014 1762
52876 1898
52747 1722
52727 1746
52801 1788
53806 1628
53818 1756
53845 1742
53859 1792
53777 1823
53613 1659
53614 1684
53778 1752
53878 1811
53993 2200
54089 2364
54196 2134
54232 2126
54152 2274
54081 2380
53974 2368
53822 2277
53793 2281
53868 2401
53921 2372
53964 2212
54080 2026
54204 1946
54257 2049
54308 1852
54358 1788
54500 2056
54608 1917
54716 2126
54626 2067
54681 2015
54549 1988
54453 1877
54505 1956
54518 2062
54658 1948
54662 2178
54829 1969
54951 1945
55009 1976
54938 1846
54832 1951
54718 2064
54726 2199
54673 2106
54772 2286
54814 2064
54916 2009
54869 2199
54827 2192
54992 2009
54913 1985
54850 1829
55061 2128
55139 2140
55200 2099
64766 2074
64932 2112
65015 688
65543 1050
66048 717
66041 765
66777 -788
67096 852
67147 688
67223 264
67640 700
67584 1774
67753 1332
67443 720
67578 664
67303 1098
67275 -318
66774 496
66385 -96
66465 -948
66981 -158
67705 -596
67926 -444
68188 -1644
68306 -2354
68997 -2425
69017 -2672
69041 -1344
69218 -2464
69263 -1462
69210 -616
69117 -874
68958 585
68675 -466
68448 -288
68294 -448
68289 168
68074 568
68039 998
68217 -280
68322 0
68434 336
68569 965
68645 466
68876 670
69055 -1440
69042 -1416
69043 -1686
68559 -1526
68752 -56
68821 -56
68764 -228
68724 214
68882 -744
69071 -66
69129 -2192
69199 -1848
69250 -1950
69391 -2710
69319 -784
69255 -790
69243 -490
69365 -440
69428 -3182
69184 -1806
69000 650
68842 -140
68776 348
68505 -1320
68301 1
68307 89
68498 1337
68676 -504
68648 -313
68408 312
68487 -252
68419 -774
68341 -838
68270 -1202
68129 -1188
67557 1442
67675 1674
67528 1260
67309 1488
53794 1615
53707 1864
53751 1563
53664 1794
53574 1638
53403 2071
53463 2253
53528 2515
53615 2167
53573 2191
53496 2490
53417 2483
53431 2480
53338 2388
53288 2230
53159 2491
53219 2283
53134 1511
53135 1408
52968 1367
53015 1726
52877 1837
52728 1698
52582 2002
52588 1822
52419 2138
52552 2343
52510 2271
52465 2202
52387 2181
52315 2019
52348 1651
52332 1774
52201 1950
52202 1770
52167 1878
52166 1687
52102 1899
52064 1980
51956 1491
52074 1435
52039 1720
52001 1746
51920 1813
51906 1795
51827 1775
51881 1665
51828 1884
51940 1801
51814 1701
51710 1740
53912 2073
53988 2093
53935 2065
54203 2025
54084 2134
53930 2272
53873 2118
53857 2124
53877 1912
53817 2052
53773 1946
53752 2044
53646 1876
53937 2014
53846 2160
53665 2370
53575 1768
53552 1618
53354 1287
53289 1664
53290 1402
53497 1309
54316 1861
54360 2136
54461 1968
54532 2056
54450 1990
54314 2164
54253 2186
54180 1948
54085 1906
54115 1951
54210 1962
54259 1799
54348 2224
54457 2460
54550 2180
54663 1978
54654 2142
54689 2235
54582 2370
54498 2315
54466 2360
54393 2327
54334 2285
54366 2207
54207 2048
54155 2116
54187 2338
54086 2130
54003 1786
54017 1754
53886 1642
53807 2108
53828 2168
54064 1737
53975 1939
53753 2009
51517 1746
51401 2084
51276 2121
51310 1986
51275 1994
51116 1875
51201 2069
51082 2007
51184 2221
51168 2035
51217 2095
51305 1985
51432 2303
51452 1891
51202 1862
51369 2043
51482 2053
51529 2182
51620 2049
51660 1981
51621 2154
51695 1838
51784 1976
51829 2158
52002 2380
52103 2140
52018 2185
51830 2140
51831 1918
51697 1766
51832 2198
51833 2004
51785 2002
51661 1928
51623 2180
51336 1632
51376 2073
51484 2037
51518 1918
51483 2088
51534 2104
51575 2054
51696 1710
51622 1781
51414 1821
51386 1812
51345 1938
51333 2047
51248 2009
25245 1205
25661 1448
26237 1602
26159 1623
45369 1624
45101 1832
45236 2017
45234 1930
45405 1551
45339 1764
45138 2150
45219 1774
45394 2281
45588 2137
44493 2177
44913 2015
44871 2114
44633 2376
44379 2110
44370 1959
43978 1541
43718 1977
43813 2146
43882 1963
43717 2174
43471 1765
43329 1784
43348 1822
43573 1593
43886 1652
44089 2221
44079 2105
44278 1926
44419 2006
44515 2094
44876 1903
44802 2076
44910 2052
45020 1968
45067 1911
44778 1790
44374 2031
37159 2117
37269 2212
37141 1808
36811 2111
36656 2157
51133 2019
50986 2252
50897 2119
50769 2298
50682 2101
50652 2128
50714 2205
50832 2177
50813 2228
50827 2199
50980 2193
51055 1927
50983 2126
50794 2286
50629 1965
50623 2164
50630 2044
50734 2075
50778 2385
50815 2375
50847 2265
50833 2076
50814 2087
50900 2276
50984 2173
51061 2210
51134 2285
51152 2024
51279 2260
51296 2272
51390 2352
51519 1750
51353 2406
51338 2382
51241 2222
51028 1964
51172 1881
47463 1392
47618 1916
47755 1959
47906 2058
47976 2193
48063 2188
48184 1888
48028 2018
48009 1946
48115 1858
48282 2141
48329 1912
48410 1872
48565 1899
48783 1797
48594 1943
48600 1785
48509 1917
48335 1673
48179 1906
48118 1834
48194 1980
48172 1800
48233 1426
48116 1678
48225 1756
48368 1850
48486 1726
48508 1594
48629 2128
48618 2406
48596 2332
48617 2366
48421 1784
48566 2096
48787 1962
48678 2192
48692 2326
48751 2352
48850 2188
48902 1760
48965 1964
49109 1990
49088 1862
49086 1848
48999 1770
48911 2081
48813 1928
48746 1730
48604 2072
48450 1832
48690 1864
48763 1984
48756 1968
48609 1888
48401 1725
48264 2100
48177 1988
47981 1184
47742 1669
47767 1652
47852 1795
48170 1339
47948 1874
47773 1844
47727 1516
47732 1774
47753 1381
47426 1572
47248 1304
47219 1545
51150 1999
51021 2208
51200 2337
51308 2332
51277 2158
51207 2264
51132 2302
51095 2268
51003 2204
50903 2016
50941 2502
50966 2410
50901 2410
50680 1842
50699 1794
50609 2122
50461 1844
50322 1872
50166 1859
50122 1898
50156 1879
50328 1966
50434 2049
50549 1905
50501 2072
50481 1768
50232 1867
50202 1982
50128 2155
50091 2064
49942 1842
49994 2160
50014 2079
49900 2112
49809 1948
49822 1652
50058 1924
50068 2000
50139 1983
50315 1961
50396 1778
50572 2164
50600 2119
50485 2258
50389 1935
50414 1935
50478 1988
50479 1988
50561 1765
50529 1865
50564 1689
50324 1733
50278 1732
50209 1927
50327 1894
50170 1630
50025 2000
49978 2238
49896 2348
49838 2291
49763 2079
49689 2176
49775 2081
49739 2013
49671 1948
49785 2230
49901 2123
49950 2213
49995 2137
50119 2069
50059 2014
49859 2140
49725 2006
49815 1755
49894 2261
49829 2326
49741 2126
49842 2441
50021 2186
49982 2200
49693 2082
49644 2184
49687 2216
49658 2289
49513 2317
49495 2275
49573 2438
49632 2171
49552 2011
49345 2063
49499 1574
49310 2001
49307 1987
49168 2008
49163 2020
49127 1584
49038 1821
49131 2142
49343 2275
49583 2083
49547 2390
49581 2252
49415 2624
49371 2314
49479 1656
49614 1968
49629 2008
49536 2205
49431 2208
49404 2244
49230 2062
49399 2003
49438 2083
49539 2094
49585 1974
48677 2010
48825 1901
48750 2178
48716 2272
48945 1904
48557 1867
48662 2006
48638 2045
48770 1913
48626 1988
48710 2032
48586 2141
48418 1797
48998 2284
49092 2345
49234 2229
49208 2419
48950 2113
48912 1952
49141 2439
49280 2075
48935 1633
49001 1814
49169 1522
49209 1791
49126 1654
48875 1718
48974 1782
48805 1856
48799 1786
48547 1452
48422 1473
48532 1353
48103 1585
48107 2029
48208 1979
48061 1770
47873 1888
47563 2007
47509 1938
47624 2137
47806 1737
47751 1570
47614 1781
47435 1899
47531 1903
47596 1714
47795 1967
47818 1952
47929 1997
48024 2241
47930 2134
47998 2117
48121 2235
48275 1860
48354 2050
48286 2208
48280 2286
48263 1832
47938 2151
47830 1968
48026 2304
48071 2272
48129 2330
48202 1925
48267 2011
48124 2090
48087 2207
47997 1755
48162 2204
48242 2046
48213 2088
48313 2031
48388 1842
48567 1875
48523 2002
48688 1664
48785 1518
48744 2114
48757 1818
49045 2064
48952 2098
49084 1994
49229 1826
49190 2038
49210 2246
49139 2056
45023 2204
44916 2104
44921 1824
44771 2006
44725 1866
44992 2058
45093 1758
44877 1848
45096 1906
44963 2099
45136 2049
37613 1392
37681 2128
37468 1630
37463 1630
38093 1776
38297 1856
38592 2172
38622 2054
38291 1615
38718 1999
38984 2059
38970 1725
38961 1958
39028 1960
38048 2324
37917 2473
37596 2268
38444 2175
37947 2424
37553 2374
37948 2233
38188 2272
38417 1588
38626 1955
38959 1626
38892 1699
38704 1862
38619 1665
38457 1446
38321 1424
38555 1682
38868 1860
39274 1886
39253 1854
39411 1796
39743 1736
40088 1800
40179 1908
39187 1852
39372 1840
39682 1972
39413 1716
39700 1990
40003 1868
39941 1856
40196 1970
40420 1948
40709 2064
40720 1862
40480 1976
40514 1744
40918 1934
41044 2106
41290 2016
41261 2208
41138 1976
41101 1912
45827 1512
45852 1222
46472 963
46845 1522
46907 1512
46922 1568
46660 1644
46535 1682
46716 1814
46687 1778
46509 1644
46271 1300
46265 1302
46572 1228
47036 1204
45777 1516
45737 1386
45826 1487
45909 1542
46101 1729
47468 1515
47570 1655
47335 1540
47334 1438
47062 1697
47054 2124
47128 2072
47000 1999
46913 1793
47155 2044
47119 1257
47226 1434
47212 2113
47014 1804
47015 1974
47156 2066
47231 2146
47377 1662
47295 1896
47238 1980
47211 2001
47007 1853
46840 1644
46748 1746
46683 1714
46876 1936
46975 1676
47071 1976
47180 1512
47328 1912
47416 2016
47465 2028
47651 1852
47611 1508
47721 1624
47824 1950
47756 2008
47743 1828
47593 1661
47477 1876
47381 1712
47342 1992
47112 1554
47322 1948
47431 2032
47568 1852
47415 1608
47319 1920
47289 1832
47133 1750
47092 1570
47056 1946
46951 1836
46661 1666
46676 1918
46480 1500
46203 1714
45967 1482
46278 1480
46479 1770
46441 1716
46628 1892
46753 1612
46707 1552
46836 1560
46946 1428
46815 1226
46667 2116
46786 2198
46960 2028
46900 1914
46669 2202
46536 2082
46447 1912
46396 1732
46279 1960
46221 2084
46364 2000
46614 1838
46678 1870
46516 2120
46452 2168
46323 2043
46442 2003
46613 1999
46718 2029
46848 1927
46723 1759
46624 2104
46856 1988
46677 2322
46625 2427
46306 1910
46191 2160
45972 2312
46107 2185
46184 2112
46268 1913
46164 2137
45978 1981
45905 1705
41275 1669
41310 1841
41473 1729
41543 1909
41779 1676
41964 1756
42309 1521
42870 1699
42431 2334
42333 1937
42383 1782
42463 1976
42761 2222
43024 2047
43162 1790
41601 2099
41519 2406
41358 2015
41438 2256
41615 2338
41917 2285
42011 2316
41862 2257
42133 2236
42428 1874
42664 1852
42922 2048
42953 2008
43180 2224
43356 2098
43360 2218
43572 1941
43415 2226
43275 2316
43246 2141
43328 2380
43238 2021
43462 1989
43799 2364
44034 2265
44046 2287
44268 2373
44375 2152
44486 2102
44434 1996
44371 1930
43808 1909
43956 2002
43422 1920
43632 2287
43807 2552
43901 2692
44083 2481
44325 2030
43388 1920
43345 1978
43322 2128
43317 2098
43188 1919
43247 1607
43613 1989
43659 2011
44078 1494
44256 1455
44007 1605
44211 1496
44492 1606
44621 1899
44552 1677
44546 1759
44579 2301
44707 2184
44927 2226
45097 1840
44873 2011
44703 1972
44577 2128
44257 1940
44360 2031
45353 1868
45711 2035
45587 2246
45660 1994
45416 2242
45307 1952
44194 1920
44153 1988
44247 1996
44200 1966
44238 2076
44191 1834
44212 1832
44504 1742
44418 2116
44508 2094
44723 1778
45712 1805
45765 1735
45418 2107
45308 1972
45015 1712
45108 2036
45006 2013
45235 1944
45366 1694
45589 2039
45725 1997
45875 2053
46013 1809
45955 2101
45848 2069
45656 1964
45876 1858
46157 1936
46302 2038
46093 2155
45879 1880
46122 2043
46219 2320
46366 2126
46360 2077
46251 1942
46148 1803
46029 1892
45899 1944
45910 2170
45719 2088
45550 1808
45480 1872
45627 1982
45456 1972
45370 2128
45225 2004
45249 2036
45175 1996
45207 2244
45375 2202
45483 2131
45356 2212
45208 2334
44859 1851
44922 2002
45073 2364
45281 2124
54923 2291
55109 2044
55136 2309
54958 2149
54868 2118
54788 2028
54911 2059
55172 2140
55218 2291
55334 2100
55390 2004
55391 1988
55366 1995
55528 1900
55490 2019
55604 2039
55711 2225
55768 2092
55781 2154
55775 2008
55860 2074
55901 1974
55840 1923
55690 2200
55655 1936
55572 2172
55552 2223
55438 2023
55448 2105
55341 1920
55270 2026
55244 2060
55281 2280
55295 2111
55168 2230
55072 2311
55003 2133
55040 2060
54922 2232
54743 2114
54781 2240
54817 2087
55047 2248
54952 2280
54954 2048
55187 2082
55203 2166
55258 2162
55337 2093
55400 2144
55274 1850
55211 1793
55147 2040
55173 2043
55373 1990
55505 1994
55514 2004
55545 2086
54102 2133
54215 1942
54165 2004
54132 1933
54032 2066
53888 1895
53819 1957
53938 1733
54166 1989
54300 1845
54533 2203
54680 2104
54794 1940
54706 2215
54584 2238
54657 1798
54454 1964
54352 2036
54367 2010
54511 2082
54603 2162
54727 1998
54753 1968
54648 1874
54583 1703
55656 1926
55621 2029
55670 2095
55709 2202
55814 2064
55976 1880
56048 2152
56135 2039
56185 2106
56140 2122
56125 2154
56101 2081
56068 2130
55941 2050
55857 2079
55873 2055
55994 2055
55956 1945
56049 2077
55987 1955
56052 2008
56003 2117
55977 2122
55890 1974
55903 2025
56035 1858
56069 2066
56098 2036
56224 1932
56260 2030
56189 2008
56248 2122
56294 1916
56141 2052
56191 1909
56292 2099
56375 2376
56461 2449
56495 2359
56440 2315
56572 2213
56715 1781
56620 2314
56779 2036
56565 2169
56660 2353
56579 2143
56347 2001
56344 2140
56442 2190
56340 2047
56477 2166
56527 2267
56716 1973
56503 2074
56625 2091
56751 2150
56797 1917
56917 1924
56725 1893
56972 1329
57012 1968
57001 1958
57096 1935
57206 2476
57210 2315
57202 2226
57280 2477
57341 2575
57457 2066
57400 2267
57438 1396
57473 1621
57408 1596
57409 2030
57440 2004
57448 1966
57444 2004
57566 2112
57721 1994
57621 2214
57666 2278
57694 1990
57775 1556
57746 1602
57631 1637
57522 2466
57597 2247
57628 2368
57731 2116
57641 2208
57537 1808
57331 1235
57347 1348
57690 1794
57669 2128
57617 2175
57510 2115
57556 2122
57554 2014
57659 2198
57717 2339
57748 2179
57741 2005
57730 1933
57859 1790
57875 2096
57798 2024
57904 1924
57968 2184
57970 2061
58044 1891
58200 2071
58236 1943
58296 2004
58364 1799
58304 1799
58283 1642
58175 2240
58135 2301
58221 2234
58120 2445
58046 2239
57974 2257
58003 2338
57943 2083
57788 2021
57880 2205
57560 1610
57465 1963
57381 2041
57323 1821
57428 1741
57414 1993
57369 1908
57466 2005
57562 1863
57665 1692
57781 1687
57708 1955
57742 2039
57747 1864
57843 1796
57879 1711
58076 1557
58132 1794
58228 1694
58148 1960
58036 1972
57265 1831
57241 1810
57187 1828
57214 1936
57231 1686
57877 1998
57822 1879
57936 1924
58004 2026
58078 2037
58129 2158
58023 1706
57956 1856
57838 1879
58222 1938
53004 1726
53100 2032
52971 2183
52858 2121
52941 1703
53071 1903
52918 1727
53016 1940
53060 1950
53178 1994
53220 1928
53206 1944
53292 2044
53370 2004
53291 1918
53369 2030
53474 2104
53723 1961
53616 2384
53617 2161
53576 1991
53531 1972
53577 2108
53708 2029
53870 2211
53803 2251
53754 2202
53965 2202
53978 1952
54104 1920
54292 1827
54309 1948
54202 1884
54197 1896
54185 1846
54116 1828
53943 1488
53755 2181
53666 1967
53821 2189
53872 2168
53795 2157
53647 1981
53812 2206
53871 2086
54015 2209
54027 2329
54103 2089
54135 1957
54241 1906
54270 1868
54092 1697
54167 1754
54362 2200
54424 2192
54542 2167
54620 1957
54778 1932
54795 1906
55024 1805
55118 1725
55279 1762
55335 2002
55188 1898
54966 1760
54796 1421
54782 1395
55776 1789
55810 1944
55802 1910
55657 1901
55774 1921
55622 1939
55449 1921
55529 1870
55507 1839
55504 2057
55430 2068
55338 2032
55216 1792
55215 1794
55023 2226
54917 2032
54773 2217
54912 2156
54904 2152
55022 2071
55001 1990
54879 1917
54627 2021
54514 1871
54604 1839
54445 1774
54610 1906
54690 1808
54703 2079
54525 1839
54464 1970
54379 1996
54317 2090
54255 1998
25772 1581
26511 1322
27000 1804
27326 1624
27235 1216
27372 1088
27379 1990
27257 1834
27614 1602
27710 1622
27930 1538
28025 1294
27883 1882
27773 1315
28163 2040
28236 1677
28546 1965
28503 1518
28762 1592
51165 2004
51254 2188
51270 1907
51453 1962
51520 1634
51363 2168
51331 2224
51385 1884
51485 2203
51533 2113
51576 1913
58458 1824
58703 1505
58900 1967
58613 2236
58671 2188
58744 1956
58845 2006
58916 2185
58999 2196
59054 2103
59081 2127
58982 2107
58834 2128
58720 1856
58662 2195
58596 2107
58570 2095
58501 2008
58483 2556
58608 2410
58692 2223
58463 2200
58414 1961
58573 1557
58713 1776
58967 1763
58869 1806
58871 2478
58712 2364
58634 2300
58725 2605
58844 2345
58734 2630
58619 2324
58539 1971
58798 2482
58866 1608
58899 1824
58898 1712
59036 1846
59068 1896
59269 1544
59359 1628
59410 1880
59459 1868
59544 1744
59585 1604
59780 1789
59726 2068
59716 2243
59720 2036
59587 1797
59628 2152
59530 1883
59399 1798
59221 1894
59166 1748
59283 1804
59200 1812
59318 1625
59183 2001
58991 1672
58815 1986
58764 1860
58955 2023
59151 1872
59104 2253
58956 1960
59152 2070
59229 1570
59311 1479
59319 1821
59475 1684
59181 1846
59090 1836
59184 1784
59215 1790
59307 1991
59405 1654
59623 1666
59624 1676
59807 1912
59863 1736
59781 1728
59724 1453
59888 1928
59942 1873
60016 2061
60150 2074
60163 2092
60316 1878
60209 2159
60110 2056
60149 2207
60070 1989
60065 1973
59882 2040
59831 2103
59553 2413
59546 2464
59595 2528
59478 2229
59349 2146
59337 2288
59449 2508
59533 2166
59389 2375
59383 2377
59331 1721
59268 2120
59143 2313
59053 2128
58864 1960
59107 2202
59083 2326
59069 2254
59037 1926
58913 2174
58874 1928
58751 1640
58731 1753
58551 1785
58444 2152
58346 1877
58326 1925
58289 1923
58313 2028
51662 2023
51794 2303
51834 1952
51960 2130
51959 1735
51882 1773
59704 1832
59845 2409
59928 2530
59827 2299
59917 2122
60010 1889
60068 2556
60062 2562
60169 1186
60385 1148
60555 1662
60655 2138
60460 2616
60493 2612
60603 2664
60773 2236
60468 2458
60166 2162
60170 2282
60306 1362
60281 1670
60252 1524
60455 1672
60505 2038
60710 1834
60720 1763
60874 1744
60764 1946
60514 1424
60604 2045
52083 1971
52104 2200
52169 2200
52137 1908
52075 1978
52003 1604
52168 1822
52136 1876
51958 1844
51957 1969
52119 1876
52203 1966
52260 2127
52349 1946
52420 1935
52388 1881
52539 2083
52632 1893
52668 1930
52708 1856
52840 1892
52802 1768
52969 1868
53136 1772
53339 1568
53529 1768
53530 2086
53464 1828
53251 1650
53099 1736
52970 1812
52878 1540
52316 1506
52350 1619
52421 1349
52411 1519
52466 1927
52351 2152
52433 1890
52204 2061
52243 1831
52389 1972
52352 1904
52590 1366
52633 2046
52606 1856
52730 2006
52803 2002
52765 1827
52589 1843
52729 2106
60490 2042
60617 2317
60774 2430
61008 1666
61086 2001
60965 2287
60875 1911
60876 1921
60817 1979
52076 1676
51943 1885
51786 1603
51921 1860
52010 1534
60636 1807
60646 1686
60497 2007
60426 2032
60271 1703
60373 2071
60237 2093
60162 2154
60074 1917
60131 1861
60025 1774
59986 2232
59988 1934
59918 2068
59802 2508
59718 2194
59723 2492
59641 2398
59481 2094
59540 1736
59322 2086
59348 2020
59446 2158
59545 2140
59675 1568
59813 1680
59953 1781
59879 1684
59941 2284
59973 2126
60152 1987
60135 2261
60092 2056
60213 2025
60244 2161
60356 1758
60424 2168
60471 2220
60610 2398
60721 2264
60658 2292
60762 2462
60834 2283
60912 2093
60594 2112
60512 1928
61015 1906
60873 2024
61006 2291
61079 2352
61202 2309
61342 2308
61366 2101
61433 2292
61234 1942
61509 1575
61642 2078
61672 1907
61777 1900
61925 2196
61989 2057
61988 2310
62095 1791
62189 1770
62389 1885
62454 1734
62137 1776
62096 1752
61840 1431
61716 2019
61518 2609
61376 2048
61442 2764
61405 2780
61197 2308
61313 2499
61378 1597
61260 1922
61012 1977
60914 1871
61099 2138
61120 2011
61322 1824
61189 1972
61071 1744
67122 1469
66943 1022
66942 1002
66714 1246
66794 1378
66610 1536
66540 1616
66619 1512
66562 1722
66543 1996
66661 1840
66723 1804
67118 32
67342 678
67084 924
67282 420
67676 -1110
66957 208
66839 -82
66959 288
66778 496
66738 356
66308 1360
66231 1720
66107 2016
65949 1870
65784 1598
65679 2202
65531 2026
65457 1807
49662 2023
49766 1962
49746 2402
49806 2444
49839 2347
49708 2236
49751 2235
49836 2436
49824 2387
49907 2202
49922 2453
49973 2400
50109 2021
50038 2308
50088 1836
50265 1998
50255 1914
50331 1904
50353 1960
50380 2152
50569 1968
50542 2133
50280 1882
50225 1890
50137 2030
50071 1901
50087 1944
50203 1954
50352 2000
50437 2076
50219 2160
50230 2153
50312 1961
50450 2079
50502 2005
50591 1854
50617 2230
50670 2236
50685 2223
50777 2152
50883 2307
50891 1938
50918 1900
51040 2127
51042 2017
50967 2080
50801 2204
50888 2052
50856 1911
50715 1833
50581 1724
50661 1934
50761 1880
50850 1900
50973 1842
50993 1874
51027 1822
51044 1807
51079 1821
51158 2187
51365 2160
51624 1804
51577 2099
51521 2156
51486 2200
51391 2295
51213 2318
51113 2160
51306 2434
51395 1371
51346 1418
51285 1486
51076 1568
51058 1538
50890 1794
50783 2022
50708 1906
50765 2132
50974 1678
50870 1912
50797 1940
50698 1906
50611 1581
50509 2518
50415 2391
50401 2294
50148 2168
50344 2376
50444 2444
50563 2308
50246 2386
50313 2134
50533 2398
50784 1735
50703 1916
50565 1737
50706 1940
50848 1958
50861 1792
50963 1959
50959 1790
51053 1918
51185 2062
51120 2079
51143 2024
51199 2035
51245 2178
51339 1959
51281 2164
51278 1998
51297 2296
51135 2134
50990 2100
50995 2228
50954 2082
51146 2294
51210 2062
51212 2352
51262 2348
51400 2126
51474 1704
51581 2391
51536 2521
51426 2213
51522 2555
51582 2527
51706 2143
44884 1831
44729 2150
44799 2198
44855 2158
44813 2196
45140 1827
45094 2131
45163 2228
45401 1840
45534 1830
45661 1868
45776 1944
45718 2144
45541 2356
45457 2335
45284 1939
58377 1721
58429 2102
58504 1816
58420 2092
58384 2046
58365 1870
58294 1656
58282 1616
58207 2166
58149 2230
57932 2156
58009 2436
57906 2152
57985 2128
57945 1468
57940 1512
57692 1584
57759 2088
57725 2226
57670 2146
57805 2207
51767 1817
51769 1998
51664 1962
51663 2018
51770 1992
51922 2138
51837 2300
51719 2278
51580 2216
51579 1958
51547 2208
51578 2318
51630 1922
51676 2214
51836 1858
51962 1901
52025 2489
52004 2346
52244 1768
52229 2028
52317 1905
52158 2396
52138 2307
51961 1183
51835 1203
51883 1421
52105 2026
52159 1999
52380 1675
54764 2285
54929 2477
55050 2240
55269 1860
54905 2507
54851 2585
54714 2156
54758 2120
54939 2050
54967 2345
55114 2255
55189 2061
54987 2287
54920 2165
54876 2261
54852 2205
54786 2088
54677 2112
54552 1593
54494 1793
54380 1753
54515 1971
54470 1529
54558 2100
54623 1930
54744 2024
54836 1926
54943 1926
54830 1848
54811 1967
55064 1953
55084 1964
55133 1809
55299 1985
55246 1943
55383 1915
55582 1940
55433 2108
55367 2132
55479 1824
55464 2252
55375 2112
55530 2265
55397 2254
55245 2007
55349 2221
55414 2159
55543 2257
55738 1964
55689 2296
56591 1870
56623 2030
56567 1829
56398 1913
56381 2007
56275 1929
56186 1784
56286 1857
56324 1785
56234 1975
56139 1964
56113 1950
56019 1941
55947 1942
55855 2007
55720 2297
55647 2028
55638 2298
55629 2282
55736 2115
55696 2205
55609 2301
55553 2260
55353 2003
55458 2134
55447 2061
55581 2104
55737 1474
55722 1716
55630 1678
55815 2289
55921 2261
56165 2065
56145 2048
55874 2140
55955 1940
56154 1963
56208 1911
56278 1890
56114 1841
56045 1984
55898 1942
55846 1777
55805 1726
52511 2146
52591 2272
52700 2022
52804 2207
52822 2154
52766 2230
52669 1977
52575 2054
52467 1844
52390 1921
52512 1992
52670 1984
52671 2067
52731 1844
52879 1859
52806 1949
52805 1853
52972 1837
53101 1956
53137 1975
53061 1796
52919 2132
52880 2000
52841 1667
52767 1665
52807 1681
52768 1722
52615 1878
52593 1918
52592 1845
52490 1776
52170 1676
52053 1775
52106 2036
52184 1761
52245 1848
52318 1836
52040 1640
52139 1636
52282 1878
52319 1752
52422 1758
52391 1904
52353 1916
52258 1850
52354 1848
45149 1983
45240 2392
45344 2170
45109 1860
45068 2214
44768 2371
44667 2303
44736 1807
44411 1616
44618 2072
44576 2015
44776 2041
44962 1716
44742 2033
44889 1849
44698 2160
44553 2177
44580 1976
44272 2012
44407 1788
44035 1850
43847 2185
43424 1763
43582 2114
43824 2106
43623 2122
43776 2282
43876 1763
43968 2134
43964 2206
44162 1998
44255 2146
44166 2089
43959 2106
43704 1822
43802 2131
56535 1933
56496 1514
56685 2092
56762 2374
56882 2208
56929 2093
56993 1921
57103 1278
57089 1503
57173 1680
57276 1513
57203 1716
57072 1411
56996 1713
56906 1726
56893 1865
56949 1682
56726 1586
56628 1422
56592 2077
56483 1788
56504 2190
56481 2203
56367 1742
56399 1930
56453 2030
56470 2040
56514 2050
56529 1974
56686 1774
56828 1697
56912 2060
57021 2266
57059 2124
57042 2104
57032 2041
57177 1883
57150 2092
57175 2008
57222 1879
57285 1751
57370 1696
57357 2062
57399 1668
57592 1468
57620 1456
57709 1686
20883 1744
21171 1826
21231 1838
21347 1902
21473 1751
45393 1744
45538 1773
45604 1807
45521 1965
45520 1967
45374 1917
45169 1922
45214 1938
45000 1680
44807 2001
44890 1722
57888 1724
57873 1734
57986 1617
58051 1476
57883 1437
43550 1701
43464 1588
43418 1654
43397 1686
43151 1529
44084 1571
44436 1883
44438 1901
44581 1481
44875 1763
44844 1903
44570 1691
44336 1678
44053 2163
43970 2392
43823 2215
43662 2243
43326 2009
43809 2018
43714 1855
43619 2025
43503 2032
43231 1722
43816 1965
43736 1556
43609 1709
43276 2041
43270 2039
43158 1947
42691 1980
42933 2175
42855 2155
42834 2044
43004 2036
43104 1790
43152 1912
42947 1762
42840 1722
42451 1812
42423 1874
42146 1894
42232 2006
42337 2018
42135 2120
42218 2422
42464 1949
42374 2033
42014 2220
44525 1791
44297 2293
44185 2207
44251 2174
44213 2206
44169 2020
44160 1972
44014 1903
43902 2057
43800 1829
43851 1910
44108 1596
43865 1892
43857 1788
43631 1975
43618 1874
43548 1928
43398 1822
43390 1992
43178 2102
43023 1996
42920 2146
42603 1948
42778 1999
43018 1852
43142 1950
43387 1841
43617 1718
43877 2250
44010 1809
43775 1967
43647 1920
43177 1916
42956 1848
43111 2021
42955 2209
42930 2141
42854 2054
42951 1898
42857 2029
43176 1868
42868 2097
42688 1820
43241 2037
43198 2004
42581 2174
42859 2354
43181 2079
42772 2036
42621 2260
42611 2241
42445 1785
42183 2083
42028 1992
41825 1942
41968 1772
41977 1722
42124 1913
42132 1791
42222 1962
42384 1998
42461 1856
42692 1854
41857 1704
41841 1784
41597 1892
41471 1791
40937 1511
40921 1792
40840 1701
41120 1958
41390 1552
44663 2184
44593 2232
44408 2306
44244 2096
44337 2228
44517 2254
44574 2294
44860 2116
44914 2044
44961 2201
44966 2220
45031 2185
45139 2177
45155 2224
45402 1876
45376 1807
45468 2146
45566 2113
45746 1991
45681 2153
45614 2350
45659 2254
45568 2035
45763 2212
45945 2036
41387 1694
41256 1784
41516 1587
41117 1639
41276 1698
41675 1660
41662 1856
41956 1416
41842 1488
41623 1648
41538 1800
41355 1885
41354 1887
41180 1926
40916 1554
40704 2090
40650 2139
40745 2148
40575 2332
40546 1920
40246 1920
39898 1820
39734 1644
40183 2084
40304 2100
40754 1982
40663 2276
40796 2280
40660 2340
40465 2220
40349 2280
40211 2264
39896 2062
39620 1700
39623 1413
39318 1722
39247 1336
39055 1445
39105 1416
38632 1634
38510 1835
41758 1865
41521 2060
41311 2237
41203 1852
41353 2060
41435 2094
41671 1948
41837 1777
41676 1997
41828 2050
42033 2056
42127 1981
42130 1979
42372 1894
42334 2020
42449 1554
42589 1893
42466 2091
42416 1660
42278 1951
42220 1976
42102 2090
42034 2030
41877 2012
41433 1813
41535 2038
41761 2114
41856 2107
41704 1878
41612 2235
41352 1860
41547 2194
41775 2282
42100 2090
41958 2322
41790 2284
41673 2349
41935 1940
64344 1065
64505 984
64190 1488
63865 967
64195 1191
64128 940
64565 813
64636 1066
64467 1325
64496 1176
64345 1617
64235 1502
64265 1681
63903 1066
63762 1118
63371 1158
63336 1180
63735 944
63610 1532
63477 1347
63785 1645
63723 1305
64007 1280
63980 1456
64126 1508
63944 1328
64010 1536
64208 1562
64129 1512
64211 1456
64168 1512
64140 1692
63988 1914
63894 1826
63925 1938
64012 1696
64214 1890
64308 1764
64360 1764
64524 1614
64317 1301
64504 1414
64501 1128
64615 1564
64737 2213
64690 2638
64536 2108
64775 1956
64844 2017
64910 2009
64866 1346
64662 1600
64593 1454
64519 1408
64443 1424
64491 1284
64578 1662
64425 1596
64441 1832
64429 1848
64547 1552
64453 1758
64628 1504
64672 1460
64529 1564
64561 1346
64616 1540
64730 1192
64809 1936
64981 1938
64876 2088
64856 1804
64727 1674
64941 965
65149 1094
65190 304
65511 616
66008 120
66059 880
66190 1068
66531 1040
66725 912
66382 1317
66550 1019
66229 1309
66203 1520
66097 1566
65989 1457
65773 1263
65673 972
65326 1050
64980 882
64865 1078
64936 1248
64909 1226
66369 1170
66221 1481
66142 1877
66120 2000
65945 2198
65778 1566
65695 1104
65887 946
65927 805
65798 1143
65696 1209
65642 1337
65525 1751
65505 2080
65420 1512
65330 1340
65261 1250
65260 1266
65177 1383
65065 1183
54874 2024
55010 2092
55117 2070
54659 2128
54807 2172
54928 2279
55025 2363
55051 2219
55013 1736
55190 2193
55380 2095
55339 2097
55378 1598
55592 1987
55683 1839
55648 1748
55461 1884
55402 1935
55191 1396
55289 1540
55563 1823
55760 1783
55843 1942
55978 1979
56090 1969
56243 1778
56178 1990
56055 1834
55838 1844
55819 1879
56209 2030
56289 2114
56323 2013
56525 2067
56656 2004
56766 1978
56728 1769
56629 2018
56578 1952
56478 1887
56533 2065
56370 1889
56462 2218
56401 1877
56271 2065
56251 2138
56070 2004
55992 2047
56102 2329
56047 2204
56002 2021
55904 2254
55837 2326
55773 2314
55789 2073
55631 2132
55641 2205
55716 2275
55654 2304
55453 1995
55583 2334
55707 1785
55839 1536
55875 1626
55959 1587
56166 2040
56020 2014
56046 2004
56133 1980
56235 2160
56261 2262
56322 2216
56374 2113
56433 2174
56424 2245
56400 1896
56431 1986
56475 2166
56547 1832
56577 1700
56662 1870
56780 1695
56727 1649
56695 1670
56809 1766
56869 1764
56902 1692
56954 1754
57116 1915
57119 1904
57236 1821
57097 1710
56985 2119
56883 1967
56913 1859
56710 2180
56615 2052
56519 1904
63318 902
63485 1694
63564 1176
63449 666
63263 822
63022 1468
62763 1654
62854 1595
62729 2124
62964 1895
63143 1758
62984 2023
62900 2042
62677 1865
63004 2129
62872 2496
62813 2521
63007 1612
62819 2144
62725 2191
62730 2177
62622 2212
62542 2254
62640 2235
62639 1934
62571 1771
62390 1821
62260 1861
62340 1811
62455 1783
62553 1846
62278 1986
62173 2095
62035 1827
61691 2062
61694 2125
61774 2266
61772 2152
61690 2260
61519 1974
61606 2078
61749 1787
61711 1751
61897 2029
61939 2016
62036 1775
61966 1937
61985 1707
61615 2208
61503 2212
61355 2310
61352 2464
61469 2392
61558 2530
61563 2454
61427 2158
61497 2122
61651 2374
61763 2208
61829 2038
61915 1948
62166 2133
62391 1631
62176 1994
62690 1737
62838 1904
62768 2008
62924 1984
63024 1780
62847 1728
62930 1768
63060 2108
63110 1989
63009 2138
63264 1159
63265 1199
63147 1494
63103 1449
63078 1694
62937 1874
62977 2217
63016 2231
63035 2126
62878 1931
62761 1859
62834 1882
62728 1715
62723 1631
62527 1762
62584 1872
62498 1778
62328 1688
62114 1886
61960 2370
61762 2114
61972 2224
62214 2084
62306 1780
62309 1768
62456 1876
62583 2028
62625 1992
62617 1810
62641 1914
62386 1852
62485 2134
62440 2022
62170 1792
62129 2002
62013 1914
61961 2016
61835 2068
61756 1878
61704 2126
61674 2142
61643 2066
61567 1912
61537 1934
61516 2136
61382 2262
61351 2362
61367 2336
61414 2232
61463 2246
61668 1934
61569 2218
61456 2210
61240 2159
61224 2156
61214 2294
61085 1868
60984 2158
60928 2238
60880 2206
60838 2190
60810 2018
60716 1858
60890 2016
61073 2036
61020 2086
61081 2088
61195 1906
61368 1894
61190 1892
61318 2222
61435 2236
61568 2046
61500 2116
61552 2132
61597 2096
61692 1984
61819 1663
61860 2033
62058 1722
62228 1482
62081 1918
62113 2110
62367 1897
62496 2047
62587 1823
62379 2027
62497 1901
61859 1874
61776 1985
61673 2108
61649 2097
61595 1878
61638 1828
61754 1850
61760 2220
61822 2206
61898 2263
61990 2213
62037 1934
61528 1851
61573 2038
61514 2048
61428 1889
61346 2205
61258 2134
61232 2186
61065 2156
60994 2064
61332 2065
61309 2106
61097 2064
61317 1871
61239 1890
61292 1674
61143 1823
60977 1982
61028 1984
61075 1913
61003 2146
60993 2047
60827 2316
60904 2328
60867 2078
60778 2051
60757 2174
60746 2302
60593 2012
60548 2442
60406 2001
36516 1322
36120 1898
35974 1793
35954 1785
35850 1702
35680 1702
35650 1897
35919 1839
35930 1790
36157 1632
36207 1541
36262 1512
35560 1687
35472 1725
35328 1530
35095 1663
35099 1461
34415 1516
34320 1813
33867 1842
34387 2048
34523 2154
34654 2214
34584 1884
34917 1351
35186 1344
35563 1294
35992 1942
35957 1642
36212 2285
36352 2272
36652 1920
36709 1558
36694 1566
36925 1838
37172 1544
37320 1460
37551 1466
37524 2251
37535 2381
37907 2358
37918 2321
38049 2041
37437 2420
37441 2385
37090 2308
36884 1988
37062 1890
36818 1787
36459 1649
36405 1564
36198 1742
35834 1998
37378 1678
37231 1825
37451 1534
37610 1736
37784 1804
38012 1715
64621 2217
64723 2261
64629 2371
64670 2340
64799 2296
64826 2259
64873 1962
64790 2280
64747 2376
64695 2312
64562 2090
64586 1362
64423 1872
64236 1968
64142 1936
64056 1924
63978 1870
64061 1846
64232 1594
64091 1742
64088 1882
64180 1738
64230 1948
64322 2052
64485 1943
64003 2030
63850 1855
63906 2092
63741 1833
63829 2015
63763 1822
63713 2068
63642 1466
63626 1430
63400 1583
63563 1210
63668 1326
63621 1440
63750 1280
63683 1412
63448 1665
63518 1655
63571 1904
63631 1839
63659 2426
63792 2550
63827 2481
63853 2398
63864 2209
63830 2621
63759 2566
63854 2674
64064 1916
64130 1996
64410 1956
64520 1978
64523 1840
64666 1806
64777 1641
64720 1820
64581 2110
64626 2097
38373 1506
38103 1468
37874 1767
37726 2352
37517 2390
37459 2367
37311 2472
37072 2190
36815 1990
36915 2030
37099 2221
37433 1927
37891 1639
37786 1857
37857 1753
38073 2098
38357 1767
38376 1802
38941 1755
38842 2087
38851 1943
39056 1987
39286 2075
39499 1582
39120 1708
39463 1839
39839 1768
39994 1721
40216 1566
40136 1780
39947 1809
40127 1902
40293 2130
40556 2190
40533 2202
40810 2117
41035 2119
41169 2172
41218 1872
40740 1970
40372 2139
40001 1941
40177 2146
39859 1684
39704 1820
39622 1732
39342 1596
38879 1688
38550 1904
37991 1947
38278 1698
38289 1794
38640 1869
38450 1919
38184 2030
38198 2143
38100 2148
37858 1890
37558 1926
37809 1674
38174 2173
38340 2026
38515 1966
38660 1714
38753 1628
39057 1672
39128 1922
39377 1708
39899 1771
39631 2187
39576 2116
39579 1640
39438 1662
40434 1517
40296 1776
39955 1764
40370 1925
40614 1521
40721 2060
40888 1967
41040 1810
41217 2169
40932 2393
40930 2386
40746 2514
40518 2204
40901 2246
40167 1923
40531 2056
40338 1788
40719 1973
40800 1957
40658 2083
41021 1771
39820 1895
39767 2241
39408 2101
39172 1886
39106 2108
39097 1998
38786 1915
65506 1616
65526 1415
65415 1573
65339 1722
65193 2004
65039 2132
65032 2068
65100 1688
64959 1787
64917 1982
64764 2351
64667 2176
64677 2159
64700 2223
64782 1949
64875 1921
64901 1572
65010 1672
65054 1890
65020 1637
65160 1847
65224 2024
65268 2130
65336 1580
65407 1960
65461 1873
65513 1810
65214 1707
65340 2091
65389 2026
65354 1844
65212 1870
65087 2127
64997 1752
65152 2132
65255 2104
65099 2156
65033 2148
65343 1831
65456 1680
65519 1725
65427 1761
65418 1896
65527 2084
65573 2168
65699 2063
65693 2504
65760 1215
65866 1480
65988 1600
65977 1580
66108 1568
66134 1654
66195 1542
66163 1624
66196 1370
66096 1544
66071 1389
66218 1947
66123 1904
66025 1983
65903 1589
65861 1829
65694 1558
65731 1702
65664 1658
65755 1761
65811 1770
65727 1904
65688 1808
65697 1824
65905 1433
65946 1697
66031 1866
66099 2033
66185 1948
66103 1832
66032 2178
65958 1958
66124 1873
66378 1097
66574 482
66446 1060
66582 1352
66360 1641
66256 1442
66277 1543
66110 1792
65956 1736
65873 2016
65832 2064
65746 1540
65836 1832
65713 2200
65608 1972
65523 1743
65712 1974
65557 2031
65521 1819
65544 2217
65419 2445
65341 2466
65405 1984
65417 2065
65546 2173
65674 2082
65534 2283
65458 2633
65312 2197
65191 2333
65704 1459
65875 1382
65926 1468
65970 2166
66060 1840
66164 2042
66208 1829
66318 1920
66254 2060
66365 1812
66274 1710
66179 2034
66069 1750
66133 1428
66159 1130
66249 1388
66309 1880
66290 1796
66423 1938
66526 1220
66620 918
66325 1496
66346 1474
66206 1456
66188 1416
66098 1312
65920 1916
65774 1384
65896 1858
65816 2114
65754 1564
65741 1952
65612 1606
65617 2042
65583 1976
65516 2242
65481 2201
65444 2143
65385 2073
65554 1723
65242 1949
65285 2066
65410 1942
65387 1289
65241 1378
65153 1443
65232 1323
65254 1788
65253 1796
65096 2156
65061 2048
65059 2108
65088 2230
64996 2002
64934 1855
64898 2248
65051 2386
64938 2428
64791 2190
64824 1992
64947 1934
65050 1761
64935 1876
65011 1856
65056 1780
65068 1662
65120 1866
65240 1918
65196 1599
64701 1836
64868 1712
64894 1960
64985 1745
65093 1988
65189 2249
65435 2031
65502 2149
65327 2312
65338 2383
65300 2424
65243 2195
54570 2006
54448 2335
54359 2336
54261 2348
54213 2378
54138 2289
54170 2289
54208 2076
54169 2033
54105 2189
54041 2195
54033 2097
53939 1909
53885 2118
53864 2277
53813 2228
53710 2086
53549 1537
53669 1828
53733 1982
53920 1841
54066 1716
54018 1542
54233 2158
54168 2360
54065 2367
54047 2391
53957 2179
53774 2172
53916 1672
53983 1828
54148 1995
54321 1880
54443 1586
54586 1700
54585 1909
54522 2051
54256 1911
54399 1841
54425 1862
54146 1790
54004 1982
53815 2508
53667 2659
53578 2381
53533 2209
53373 2377
53499 2216
53498 1882
53532 1897
53372 1994
53397 1956
53371 1500
53340 1636
53293 1632
53294 2119
53252 2121
53221 1930
53102 1967
53017 2082
52973 2130
52925 2288
52842 2084
53018 2090
52928 2180
52881 2161
52920 2068
53103 2058
53086 2223
53179 2184
53253 1998
53320 2018
53295 2078
53374 1572
53267 1722
53180 1916
53167 1832
53260 1642
53222 1540
53375 1728
53401 1828
53471 1880
53500 1854
53640 1735
53668 1944
53728 2071
53709 1861
53618 1794
53534 1962
53449 1977
53376 1988
53429 1888
53314 1971
53296 2028
53223 2104
53156 2088
53104 1972
53005 1948
52883 1927
52843 1803
52744 2192
52577 2234
52468 1964
52636 2343
52679 2025
52595 2182
52554 2118
52637 1704
52673 1882
52808 1946
52884 1709
52907 1605
53062 1954
53019 1683
53181 1782
53208 1586
53377 2123
53579 2115
53738 1731
53475 2213
53535 2287
53418 1865
53182 1533
53297 2004
53330 1750
53619 1294
53711 1538
53900 1633
54035 1182
52423 2118
52355 2204
52265 2027
52246 1998
52425 1781
52424 1966
52514 2048
52513 2094
52553 2104
52545 1790
52594 1937
52634 1898
52658 1755
52732 1650
52853 2038
52882 1714
52769 1944
52701 1878
52643 1884
52635 1912
52672 1735
54426 1774
54427 1982
54486 1845
54606 1546
42197 1910
42344 2150
42501 2088
42606 1970
42997 1887
42787 2125
42833 2053
43082 2166
43391 1990
43434 2086
43352 1998
43159 1883
42931 2073
42763 2164
42699 2118
42609 2066
42770 2096
7608 1941
7561 2092
7520 2140
7486 1905
7377 1530
7335 1587
7448 1935
7321 1886
7333 1728
7412 1932
7551 2258
7599 2190
7675 1955
7728 1710
7855 1998
7922 1742
7989 1644
7814 1819
7595 1816
7686 2005
7768 2053
7865 2009
7751 1989
7619 1985
7654 1938
7767 2028
7821 1899
7984 1773
7890 1860
8052 2234
8113 2148
8187 2076
8224 1980
8319 2242
8365 2136
8472 2638
8429 2460
8354 2424
8341 2304
8249 1519
8186 1824
8245 2182
8244 2182
8355 2085
8291 1652
8490 2175
8434 2250
8495 1851
8528 1835
8423 1686
8345 2340
8466 2298
8300 2427
8257 2548
8248 2767
8234 2822
8105 2273
8086 2277
8019 2006
7920 1608
7802 1881
7862 1749
7947 1774
8028 2123
8110 1906
8157 1734
8183 1896
8414 1395
8395 1848
8415 1940
8317 2234
8223 1968
29112 1785
29548 1594
29721 1805
30148 1683
30240 1452
30270 1664
29893 1824
29675 2158
29627 1973
29205 1752
29233 1740
28761 1834
28719 1652
28423 1754
28287 2002
28032 1836
28290 1826
28547 1888
28838 1764
28932 1924
29167 1867
29288 1639
29870 1682
30208 2016
30356 1800
30621 2002
30528 2016
30875 1521
31168 1971
31279 1902
31576 2024
54805 2103
54924 2471
54968 2392
54853 2336
54666 2212
54350 1723
54193 2233
54095 2186
53823 2181
54034 2252
54200 1727
31715 1866
31717 1344
31745 1554
31990 1446
32142 1546
32314 2354
32563 1972
32535 2316
32727 2258
32818 2350
33071 2081
32694 2014
32413 1768
32696 1884
33145 1982
33508 1586
33698 1956
33843 2105
34227 1723
34017 2136
33791 1984
33909 2167
33638 1939
42515 1616
42352 1915
42137 2073
41978 1955
41785 2066
41843 2136
42031 2051
41786 1490
41795 1660
42225 1430
42103 1750
42040 1776
41969 1761
41868 1886
41674 1968
41392 2160
41316 2088
41133 2136
41093 2080
40841 2087
41119 1700
40984 2083
40706 2218
40510 2209
40482 2188
40548 2231
40659 2319
40386 2209
40197 1970
40654 2072
39900 1892
39464 2450
39173 2242
39015 2122
38833 1984
38620 1935
38364 2041
38175 1912
38276 2112
37992 2088
38292 1658
35676 1645
35451 1723
35193 1250
35668 1854
35884 1725
36242 1865
36069 1715
36397 1839
36561 2022
36491 2117
36663 1968
36701 2124
36779 2254
36940 2122
37066 2098
36840 2092
36776 1602
36937 1592
37182 1398
37267 1267
37005 1381
36599 1462
36263 1721
36050 2141
35994 2156
36081 1726
35677 2151
35593 1811
35647 1759
35412 1664
35299 1518
35790 1812
36230 1924
36406 2033
36801 2084
36833 2254
37020 1932
37312 2008
37464 2156
37469 2276
37913 2086
38095 1899
37724 2317
58123 1471
58006 1722
57948 1552
58164 1840
58251 2038
58397 1998
58366 1974
58448 1880
58691 1848
58666 1688
58728 1879
58580 2058
58391 1720
58342 1748
58495 2161
58582 1914
58689 1944
58762 1998
58072 2235
57961 2454
58007 2402
58173 2154
58103 2185
57941 2462
57815 2096
57917 1743
58150 1736
58182 2076
58130 2127
58032 1441
57964 1702
57872 1490
57874 1971
57791 1946
57732 1942
57784 1599
57743 1914
57559 2016
57599 2270
57618 2177
57407 1952
57464 2044
57506 2170
57527 2156
57567 2148
57676 1852
57662 2106
57726 1820
57504 1880
57538 2138
57565 2190
57461 1831
57364 1715
57250 1845
57248 2030
57154 2218
57149 2066
57243 2188
57348 2215
57161 2093
57211 2432
57026 2099
57022 2079
57090 2312
57122 2422
57132 2441
57184 2457
57238 2573
57232 2582
57365 2103
57371 1832
56953 2099
56907 2220
56850 2214
56851 2389
56842 2442
56666 1987
56627 1974
56705 2274
56729 2185
56839 2008
57054 1392
57185 1480
57310 1610
57513 1949
57467 2028
57435 2128
57389 1894
57525 1676
56908 1620
56914 1789
57024 2074
57094 2052
57121 1904
56998 2136
56918 2008
56943 1747
57291 1904
57244 2151
57172 2418
57147 2431
57123 2289
57126 2422
57027 1977
57013 2282
57033 2252
57499 1894
57557 1968
57595 2044
57664 2132
57722 2104
57810 2144
57799 2242
57785 2112
57686 1801
57944 1855
58095 2032
58250 2274
58305 2193
58352 1682
58583 1660
58502 1950
58610 1638
58415 1863
58462 2175
58317 1859
58418 2208
58529 2046
58524 2103
58768 1939
58779 2209
58941 1944
59139 2193
59194 2002
59257 2072
59293 2026
59248 2039
59401 1916
59392 2028
59489 1968
59555 1618
59323 2084
59131 1815
59003 2083
58818 2060
58989 2302
59140 2350
59039 1634
59126 1866
59381 1874
59327 1880
59479 1909
59541 1996
59676 1970
59671 2038
59855 1964
59733 2183
59678 2034
59712 2124
59713 2148
59549 2451
59458 2334
59427 2188
59316 1810
59344 2032
59554 2232
59365 2132
59252 1701
59261 1892
59165 1836
59251 1960
59315 2016
59426 1905
59391 1535
59350 1630
59335 1614
59304 1526
59310 1639
59201 1636
59164 1632
59088 1656
59050 1578
58958 1446
58816 2074
58735 2212
58675 2044
58622 1896
58683 1968
58784 1876
58766 1806
58747 1706
58485 1288
58421 1556
58209 1673
58245 1748
58348 2018
58314 2064
58288 2036
58215 1716
58254 1764
58249 1812
58327 2114
58436 2420
58494 2293
58552 2390
58584 2379
58537 2004
58697 2066
58553 1446
58727 1616
58767 1507
58674 1648
58587 1255
58830 1683
58957 1990
59041 2078
59153 1683
59212 1751
59175 1939
59211 1957
59122 1999
58997 1963
59208 1765
42861 2072
42826 2236
42836 1924
43107 1896
43263 1924
43417 1804
43583 2127
43580 2038
43645 2090
43611 1822
43818 2076
43825 2079
43957 1982
44018 2053
44214 1752
44512 2067
44638 1848
44999 1766
44747 1879
44415 1888
59299 2283
59367 2169
59531 2260
59406 2097
59537 2198
59689 2249
59710 2220
59843 2123
59749 2106
59575 2494
59577 1589
59646 1558
59642 1585
59536 1754
59504 1668
59483 1781
59415 1827
59408 1775
59376 1730
59390 1774
59456 1744
59580 1822
59700 1970
59732 2052
59765 2142
59857 1766
59824 2016
59864 2148
60013 1872
59980 2326
59878 1960
59865 1865
60038 2172
60122 1993
60262 2228
60263 1950
60370 2182
60492 2117
60487 1861
60409 1883
60459 1811
60561 1916
60596 1982
60700 1934
60766 1978
60829 1843
60722 1944
60661 1960
60669 1843
60747 1750
60787 1772
60964 1785
59548 2180
59596 2294
59582 2525
59677 2422
59782 2529
59812 2561
59930 2191
59828 2290
59885 2341
59439 2224
59620 2464
59752 2203
59822 1751
59938 1988
59997 1948
60011 2029
60076 1919
59921 2066
59832 1908
60090 1918
60133 2218
60136 2262
60192 2152
60299 2186
60361 1866
60157 2130
60249 2318
60214 2220
60362 2329
60474 2097
60546 1987
60164 2034
60264 2215
60403 1993
60540 2002
60374 2125
60067 2034
59931 1854
60190 2255
60154 2245
60041 1847
60113 1962
60193 1778
33134 1429
33265 1748
32988 1728
32879 1768
33281 1512
33136 1750
32793 1352
32691 1514
32315 1292
31723 1660
31674 1656
31293 1529
30864 1406
30792 1731
30883 2194
31106 2548
31033 2121
30884 2084
30566 1500
30354 1421
33968 1319
34047 1188
34495 1534
34991 1696
35387 1726
35291 1519
34868 1870
34692 2350
34393 1828
34473 1888
34221 1980
34026 1734
34240 1669
34647 1563
35014 1995
35319 2140
35406 1668
35188 1800
34951 1908
34747 1690
34650 1722
34405 1621
34636 1767
34027 1638
33534 1561
33169 1597
32698 1644
32978 1470
33434 1460
33672 1550
33398 1788
33622 1946
34057 1559
29832 1480
29549 1414
29461 1288
29373 1416
29113 1232
28679 1344
28257 1645
28594 1469
28944 2035
29374 1455
29462 1786
29722 1552
29999 1484
30439 1609
30493 1679
30492 1641
30721 1802
30855 2340
31018 2192
29033 1246
29550 1558
29833 1704
29914 1824
29551 1652
29640 1750
30070 1568
29834 1641
29114 1449
28680 1386
28165 1218
28040 1322
27913 1348
27973 1286
27850 1459
28039 1524
28595 1646
28338 1832
28164 1730
28038 2094
28106 2384
28504 2072
28258 2334
27912 2000
27972 1726
27849 1808
27633 1848
27472 1601
27774 1648
27395 2006
27001 1419
26512 1742
26675 1587
26332 1676
26160 1745
26589 1306
26513 1560
26514 1476
26851 1678
27140 1756
27139 1414
27396 1320
27634 1406
27559 1698
27327 1770
26921 1530
27328 1825
27268 1730
27397 1794
27269 1668
27071 1561
26853 1480
26852 1396
26161 1559
26162 1654
26417 1417
25663 1697
25248 2134
25060 2142
24639 1912
24813 2092
24727 1590
24324 1792
24168 1696
24251 1564
24020 1712
23945 1685
23576 1476
23642 1624
23718 1564
23371 1886
23168 1609
21851 1301
22101 1542
22288 1480
22368 1540
22674 1363
6488 1956
6441 2094
6509 1836
6546 2166
6744 1724
6635 1554
6658 1736
6739 2030
6813 1914
6840 1970
6779 1684
6778 1854
6719 1819
6696 1646
6804 1754
6899 1551
7018 2260
7219 2220
7252 2431
7232 2173
7112 2563
7133 2344
7095 2332
6959 2001
7087 2524
7121 1779
6967 1790
6961 1831
6964 1808
7063 1948
7141 1852
7199 1974
7289 1909
7234 2031
7244 1857
7328 2019
7396 2184
7490 2143
7552 2054
7498 2145
7414 2242
7316 2064
7258 1883
7485 1929
7566 1819
7477 1832
17031 1496
17030 1335
17276 1658
17335 1359
17604 1445
18261 1097
18658 1316
18659 1407
18845 924
19139 1148
19286 1712
19356 1668
18719 1267
17201 1554
17605 1455
17509 1486
17032 1639
16812 1939
16706 1643
16915 1485
17891 1758
18262 1977
18098 2004
17892 1336
17606 1170
17202 1930
17136 1927
16916 1660
16516 1639
16651 1908
16406 1550
16157 1584
15897 1284
16244 1504
16243 1516
16046 1482
16242 1808
16405 1216
16404 1742
16156 838
16299 1246
16606 1326
16707 1866
16813 2110
16708 1644
16408 1556
16407 1588
16200 1584
15940 1278
15851 1353
15363 1536
15009 1627
14937 1652
15008 1322
15313 1324
15061 1309
14835 1260
14670 2032
14560 2284
14463 2276
14561 1920
14509 2014
14671 1766
14778 1388
15062 2094
14938 2230
14887 2489
15105 2530
31078 1550
31067 1828
31362 1410
31253 1347
31636 1628
31807 1478
31969 1494
32159 1259
31761 2209
32140 2030
31844 2041
31852 1484
31837 1362
32245 1677
32460 1746
32372 1528
32899 1730
33219 2336
33495 2036
32951 2078
32561 1367
32308 1373
31853 2002
31665 1909
31593 1881
31445 1761
31676 1910
31833 1758
31912 1902
31273 1658
31272 1668
30799 1609
31068 1905
30856 1934
30635 1784
30616 1515
30558 1892
30557 1790
30457 1660
30476 2061
30789 2024
30691 1945
30717 2021
31096 1928
52515 2044
52487 2016
52376 2044
52283 2001
52196 2032
52181 2212
52284 1711
63242 1950
63144 2212
63080 2095
63002 1801
63222 2015
63281 1962
63373 1711
63561 1435
63624 1672
63677 1672
63754 1820
63727 1880
63682 1796
63661 1480
63702 1444
63657 1988
63651 2338
63743 2038
63429 1703
63428 1832
63360 1840
63411 1901
63299 2072
63322 1956
63317 1849
63140 1805
63132 1675
62855 1622
62835 1616
62806 1945
62856 1882
62820 1825
62901 1535
62582 1542
62329 1899
62153 1798
62269 1997
62445 1799
62259 2079
61974 1810
62120 2180
62219 2206
62115 1466
61830 1632
61783 1704
61810 1838
61769 1998
61728 2158
61619 2240
61498 1914
61654 2026
61753 1990
61727 2354
61842 2398
61983 2120
62056 1828
62022 1754
62236 1988
62295 1896
62381 1812
62298 1946
62303 2066
62480 2240
62656 2047
62671 2177
62796 1946
62808 1936
63096 1969
63089 2218
63180 2382
63315 1985
63327 1918
63133 2238
63157 2272
63114 1621
62849 2328
62783 2236
62720 2304
62660 2140
62626 1806
62490 1590
62316 1803
62369 1848
62320 1896
62255 1861
62262 1832
62475 1928
62560 1784
62663 1508
62840 1995
63104 2028
63153 2086
63249 1919
63066 2233
62929 2261
63031 2306
63011 2058
63176 1950
63214 1701
63259 1828
63298 1779
63316 1686
63314 1667
63212 1721
63129 1381
62969 2467
62871 2348
62886 2202
62731 2195
62703 2164
62692 2166
62841 2202
62890 2166
62789 1609
62722 1642
62666 1710
62556 1744
62392 2089
62279 2006
62212 1374
61921 1761
61750 1617
61875 1878
61579 2317
61522 2176
61476 2467
61530 2498
61729 1979
61730 1897
61312 1973
62606 1902
62543 1796
62436 1950
62275 1599
62449 1482
62207 1886
62112 1753
62233 1838
62064 2146
62057 2124
61884 1999
61262 2335
61127 2210
61043 2256
60944 1972
61124 1822
61122 2065
60878 1730
61007 1758
61196 1991
61315 1924
61454 1874
61411 1835
61555 2060
61655 2192
61759 2236
61828 2336
62023 2100
62060 2044
62127 2158
61862 1292
61866 1149
61669 1250
61412 2239
61263 2476
61173 2362
60995 2136
61068 2103
60863 2026
60718 1888
60789 2016
60894 2064
60868 2032
60788 2476
60818 2500
60831 2474
60731 2464
60826 2031
60770 2166
60649 2164
60507 2139
60549 2194
60449 2050
61839 2189
61574 2341
61554 2328
61608 2492
61384 2193
61369 2154
61564 2467
61639 1802
61478 1946
61436 1996
61293 1986
61294 1772
61093 2096
61018 1994
61096 1968
61153 2005
61184 1787
61135 1913
60974 1983
60966 2022
60970 1642
61087 2060
61136 2072
61418 1574
60768 1603
60639 1702
60693 1781
60828 1981
60941 2100
61040 2026
60805 2010
60602 1882
60713 1838
60926 2006
61022 2165
61147 1861
61205 1996
61198 2008
61265 2259
61510 1662
61444 1909
61041 1631
61203 2207
61383 2038
61455 2188
61445 2156
61320 2157
61121 2019
61042 2167
60931 2196
60885 2250
60652 2168
60621 2120
60861 2169
60765 1960
60637 2163
60469 1840
60521 1813
60434 1924
60280 2023
60099 2312
60012 2020
59991 2346
59976 2276
59846 1777
60107 2313
60079 2403
60084 2348
60123 2246
60148 2192
60355 1536
60412 1510
60447 1314
60371 2227
60286 2281
60215 2355
60417 1846
60171 2272
60159 2420
60063 1853
60088 1949
60147 2000
60042 1812
59755 2120
59772 2072
59801 2056
59690 2383
59805 2319
59815 2180
59833 2073
59757 2120
59809 2248
59934 2092
59954 2345
60105 2268
60066 2326
60043 2300
60034 2318
60310 1960
60395 1612
60440 1680
60364 1848
60117 1966
46126 1917
46303 1988
46321 1932
46039 1918
45902 2068
45790 2212
45775 2224
45694 2340
45788 2170
45942 2195
46065 2074
46192 2084
46097 2124
45962 2155
46358 1398
46545 1836
46477 1780
46630 1596
46499 1696
46319 1778
46021 1798
45672 1704
45769 2018
45615 1674
45585 1594
45617 1676
45854 1706
46105 1758
46208 2022
46338 2144
46473 2244
46622 2378
46776 2190
46745 2210
46971 1492
47075 1696
47183 1936
47292 1825
47421 1165
47733 2207
47711 2079
47675 1907
47728 1968
47802 1889
47757 1744
47615 1637
47630 2106
47489 1817
47401 1689
47269 2170
47117 2163
46902 2141
46966 2176
47118 2336
47311 1880
47124 2290
47059 2128
46896 1872
51289 1810
51246 2158
51326 1931
51298 2027
51256 2063
51094 2090
51016 2082
51096 2077
50988 1946
50942 1962
50792 1848
50687 2158
50671 2090
50686 2047
50530 1970
50426 1984
50286 1830
50266 2042
50184 1881
50364 2016
50397 2068
50482 1942
50512 1788
50366 1871
50274 2226
50142 1995
50435 2286
50558 2144
50544 2140
50383 2044
50522 1896
50409 2064
50325 2064
50298 2094
50223 1892
50127 1709
46869 1701
46728 1728
46688 1880
46549 1898
46843 2033
46717 2008
46475 2139
46391 2021
47107 1630
47178 2129
47425 2118
47374 2005
47244 2270
47052 2224
46918 2222
46224 1982
46103 1778
46118 2363
46165 2379
46440 2112
46194 2102
45977 2136
45833 1606
45666 1947
45591 2090
45377 1884
45295 1718
45009 2065
44812 2035
44779 2031
45065 1938
44917 2152
44781 2216
44726 1968
45078 1916
45287 1972
45469 1727
45561 2002
45722 1964
45898 1874
45695 1506
45696 1555
45500 1767
45176 1684
44820 1910
44819 1652
44452 1680
44285 1548
44506 1933
44326 2214
44507 2066
44184 2026
43855 1599
44054 1984
49093 2128
49178 2172
49264 2060
49300 2124
49336 2222
49260 1931
49148 2176
49117 2194
49053 2238
48909 2058
48847 1958
49346 1850
49561 2004
49626 1920
49500 2224
49450 2248
49422 2250
49516 2042
49226 2051
49180 2071
49032 2212
49039 2308
48851 2147
48987 2395
49046 2114
49232 1839
49125 2196
49007 2242
48951 2158
48898 2150
48841 2234
48781 2186
48901 2278
48913 1840
49060 1942
49183 2054
49304 2180
49425 2054
49542 1834
49577 1843
49186 2201
49261 2092
49407 2138
49493 1823
49556 1723
49366 2008
49406 2156
49313 1832
49401 2142
49486 2183
49607 1888
49748 1832
49856 1908
49920 2048
50055 1872
50120 2070
50181 1877
50047 2101
49992 2094
49997 1752
50060 1952
49964 2104
49852 2052
49816 2108
49702 2164
49612 2019
49727 2220
49807 1789
49817 2453
50076 2069
49951 2502
49959 2520
49868 2332
50056 2272
49960 2178
49902 2431
49648 2349
49649 2326
49590 2259
49681 2191
48943 1441
49002 1704
48953 1562
48828 1611
48826 1725
48654 1502
48592 2419
48506 2254
48393 2256
48291 2120
48222 2113
48324 1928
48415 2305
48492 2287
48683 2114
48682 1935
48740 1982
48627 2124
48591 2063
48490 1932
48443 1967
48409 1939
48274 1883
48255 2112
48246 1854
48168 1871
47990 2048
47921 2260
47914 2172
47770 2033
47737 1992
47660 1954
47454 2058
47663 2230
47839 2120
47868 2228
47761 2103
47939 1501
47944 1572
48017 1188
48307 1897
48345 1921
48348 1767
48551 1740
48635 1723
48633 1959
48735 1736
48646 1867
48574 1995
48577 2048
48480 1848
48440 1702
52171 2182
52108 2062
52109 1932
52050 2526
52042 2523
51817 2151
51840 2094
51891 2201
51900 2212
52195 2034
52107 1807
52054 1680
52140 1889
52131 1776
52041 1804
52005 1719
51888 1980
51838 1948
51839 1680
51787 2101
51685 2206
51584 2260
51583 2206
51454 2094
51487 2442
51585 2138
51625 1952
51698 2079
51841 1793
51935 1830
51842 1966
51726 1990
51626 1896
51561 1836
51397 2264
51396 2360
51354 2428
51434 1782
51282 2327
51258 2323
51085 1998
51186 2255
51084 1886
51068 1925
50947 2036
50858 2013
50952 1869
50851 2060
50704 1952
50727 2097
50716 2202
50731 2151
50655 2100
50649 2202
50610 2194
50656 2084
50672 2108
50824 2074
50816 2082
50780 2056
50738 1938
50864 1944
50791 2084
50717 2326
50740 2354
50504 2000
50554 1993
50793 2135
50955 2017
48407 2167
48161 2466
48078 2337
47952 2428
47915 2379
47943 2587
48025 2459
47932 2008
48200 1958
48308 2065
48203 2473
48347 2492
48507 2041
48173 2352
48554 2001
48641 2189
48786 2006
48704 2199
48738 1935
48457 1819
48597 2168
48673 2037
48829 2004
48833 2196
48929 2025
48947 2110
49058 2121
49104 2212
49221 2160
49220 2096
49191 2258
49269 2042
49360 1870
49154 2002
48990 1841
48983 1993
49009 2112
49110 2002
48917 1945
48888 1684
48793 1898
48711 1831
48694 1839
48583 2097
48575 2043
48517 1882
48607 1908
48670 1974
48761 1825
48809 1656
48542 1812
48639 2210
48499 1997
48587 2190
48701 2151
48797 2153
49005 2186
49128 2101
48977 2081
48854 2300
49409 2099
49376 2228
49316 2220
49219 2050
49171 2066
49098 1880
49396 1868
49497 2106
49604 1988
49764 1862
49706 2020
49680 2056
49517 2036
49664 2054
49504 2039
49628 2060
49776 2210
49928 1915
50034 2185
50078 2176
50160 2429
50187 2364
50196 2205
50381 2205
50488 2196
50477 2238
50449 2188
50416 2269
50277 2266
50275 2302
50226 2331
50110 2304
49987 2136
48226 1715
48105 2240
48125 1864
47987 2378
47903 2412
47917 2244
47887 1790
47857 1849
48039 1912
48034 1842
47678 1973
47620 1899
47487 1733
47597 2036
47485 1809
47368 1689
47239 1911
47161 2166
47173 1972
47268 1988
47412 1829
47601 1536
47652 1953
47594 1836
47879 1737
47850 2027
47905 2104
48073 1742
47025 1803
46968 1734
46746 1516
46679 1506
46724 1832
46730 1887
52141 2014
52205 2295
52247 2235
52469 2134
52356 2578
52248 2508
52261 2548
52249 2164
52285 1936
52320 2060
52517 2246
52516 2318
52674 1976
52716 1812
52733 1936
52809 2060
52929 1696
53033 2138
52974 2215
52885 2111
52932 2287
53148 1806
52886 1987
49765 1935
49660 2004
49795 2015
49935 2034
50016 1880
50105 1780
49840 2051
49872 2071
49921 2040
50037 2018
50173 1952
50169 2094
50072 1952
49970 2156
49857 1973
49730 2011
49519 1940
49423 2131
49367 1983
49465 2003
49549 1970
49695 1963
49601 1940
49506 1932
49369 1760
49318 1955
49247 2198
49159 1975
49320 2089
49276 2105
49170 1904
49138 2164
49027 2052
49189 2271
49146 2352
49033 2275
48926 2167
48839 1966
48971 1963
48903 2081
48760 2080
48830 2130
48920 2077
48749 2102
48623 2208
48602 2076
48534 2034
48608 2122
48695 2298
48643 1866
48576 2018
48389 1820
48459 2076
48478 2054
48330 1736
48323 2074
48419 1922
48580 1940
48512 1860
48262 1930
48122 1912
47991 1932
47793 1636
47776 1958
47628 1617
47341 1837
47281 1956
47242 1778
47272 1707
46905 1548
47012 1829
47120 1972
50343 1855
50457 2095
50466 2078
50428 2150
50402 2164
50340 2091
50185 2020
50305 2116
50430 2010
50644 1942
50557 2232
50559 2036
50438 1932
50320 1684
50188 2318
49889 2151
49801 2120
49873 2120
50082 2465
50237 2444
50248 2063
50374 2019
50370 1952
50267 1980
50194 1963
50077 2000
49976 1711
49969 1928
50015 1567
47565 1678
47690 1488
47769 1646
47934 1514
48169 1578
48140 1542
48363 2188
48559 2046
48540 2250
48642 1823
48891 1832
49025 1698
49202 1836
49173 1857
49113 1759
48966 2163
48897 2273
48703 1941
48748 2185
48884 2142
48921 2150
48925 2154
48876 2193
49090 2230
49175 2164
49114 2157
49265 2126
49278 2175
49312 1790
49231 1924
49095 1703
49368 1976
49413 2057
49553 2162
49639 2062
49686 2121
49608 2243
49559 1880
49606 2403
49674 2225
49636 2433
49587 2591
49492 2380
49397 1898
49490 1961
49704 2470
49849 2135
49661 2391
49677 2414
49848 2309
49377 1865
49588 2286
49564 2094
49675 2086
49678 2306
49830 2172
49633 1945
49800 2077
56911 1904
56874 2098
56885 2150
56822 2015
56801 2002
56754 1994
56632 2073
56520 1971
56593 1867
56717 1904
56951 1814
57056 1881
57014 2050
57015 1928
56944 2206
56915 2264
56805 1993
56761 1922
56708 1694
56521 2085
56385 2126
56637 2165
56581 2424
56427 1945
56281 2176
56227 2216
56210 2356
56196 2228
56036 1538
55988 1594
56157 1925
56042 2326
55951 2275
55779 1962
55905 2143
56130 2136
56137 2304
56335 2008
56415 1805
56279 2014
56249 1932
56352 1925
56516 2072
56744 1843
56671 1761
56610 1867
56419 1914
56121 1574
56219 2040
56288 1832
56329 1997
56434 1940
56463 1821
56438 1868
56309 2004
56232 2048
56151 2400
56167 2235
56050 2272
55942 2028
55899 1872
55799 1856
55650 2107
55712 2264
55723 1926
55599 2235
55401 2072
55276 1664
55228 1932
54950 1760
54833 2036
54622 2243
54508 1824
54403 1955
54476 2005
54730 2024
54563 1628
54512 1686
54144 2134
53948 1763
53981 1955
54030 2269
54117 2338
54214 2210
54246 2325
52616 1167
52518 1026
52408 1522
52286 1848
52206 1934
52207 1832
52077 1554
52116 1485
51811 1594
52043 1558
51986 1542
51884 1788
51788 1740
51843 1648
51665 1613
51524 2183
51501 2301
51322 2160
51455 2326
51523 2064
51435 1925
51312 2143
51086 2066
50953 2088
51012 2231
51187 2176
51180 2102
51203 1921
51059 2068
51022 2213
51427 1774
51283 1920
51406 2082
51417 1984
51307 2100
51156 2178
51224 2019
51057 1772
51111 1848
50902 1806
50753 1804
50840 1918
50989 1920
51136 1964
51229 1968
51898 2074
51724 2324
51586 1966
51560 1916
51844 2028
51804 1992
51600 2030
51749 2422
51885 2213
51720 1555
51771 1648
51704 1962
51686 1859
51504 1542
51355 1612
50904 1998
50755 1924
50673 2088
50473 1888
50489 2159
50647 2099
50729 2218
50789 2249
50894 1950
50451 2061
50586 2268
50760 2148
50771 2192
50701 2336
50898 1922
50553 1712
50551 2225
50391 2233
50224 2229
50004 2104
50079 2277
50176 2425
50221 2209
50431 2099
50272 1926
50217 1854
50115 2190
49932 1679
49796 1912
49938 1896
49984 2118
50114 1826
49919 1897
49777 2046
49690 2164
49570 2135
49498 1875
49457 1764
49356 1766
49140 1841
48996 1470
49237 2008
49287 1859
49347 1933
49595 1757
49593 1888
49466 1739
49734 1705
49757 1739
49888 2253
49933 2109
50099 2459
50020 2500
50086 2520
50093 2548
50111 2540
50367 2045
50283 2227
50446 1710
50560 1776
50483 2076
50653 2145
48995 1670
49187 1970
49274 2030
49317 2012
49452 1796
49453 1807
51221 2141
51119 2246
51001 1991
51175 2171
51378 1964
51430 1934
51389 2115
51301 2095
51090 1899
51048 1764
51370 1501
51225 2098
51013 1985
50795 2026
50892 2101
50641 1815
50658 1946
50854 2053
50929 2242
50964 2232
51145 2006
51124 1989
60241 1856
60125 1896
60186 2075
60312 2275
60398 2050
60645 1753
60680 1936
60705 1944
60656 2026
60601 1888
60456 1802
60547 1736
60653 1583
60598 1959
60703 2068
60769 2452
61004 1880
60986 2200
61084 1946
60821 2279
60813 2068
60732 2190
60702 2173
60569 2366
60391 1479
60216 1586
60317 1606
60408 1678
59877 1655
59900 2097
59803 2079
59711 2008
59746 2115
59640 1942
59656 1881
59861 1879
59891 1885
60077 1986
59622 2146
59452 1880
59249 1596
59366 2030
59341 2000
59291 1893
59368 2175
59563 1854
59597 1800
59681 1861
59562 1786
59480 2136
59467 1975
59373 1870
59324 1821
59114 1757
58940 1774
58832 1976
59057 1854
58861 1723
58799 2164
58743 2260
58544 2252
58484 2190
58419 2110
58521 2064
58724 2415
58800 1727
58926 2021
59210 2328
59294 2228
59169 1908
59136 2418
59361 1595
59440 1898
59556 1722
59569 1918
59494 1786
59490 1636
59705 1756
59854 2000
59923 2092
59992 2056
60187 1924
60087 2138
60028 1912
60118 2102
60298 1792
60357 2285
60445 2159
60253 1887
60094 1475
54361 1906
54194 2323
54101 2140
54087 2108
53979 1978
54022 2086
53879 2096
53782 1984
53643 1916
53482 2208
53298 2046
53275 2354
53263 2093
53357 2335
53477 2213
53437 2310
53487 2316
53635 2080
53805 1770
53990 1956
53982 1938
53887 1858
54023 1880
54149 1730
54171 1730
54382 1938
54404 2112
54293 2158
54381 2199
54400 2256
54205 1774
54598 1446
54732 1831
54704 1940
54940 2032
54820 2126
54919 1952
55055 2084
54906 2110
54925 1910
55102 2130
55260 2076
55384 1904
55340 1960
55450 1993
55589 2063
55664 2079
55836 2327
55909 2160
56021 2313
55935 2051
55854 2022
55652 1991
55512 1875
55058 2146
55235 2434
55115 2052
55271 2180
53651 1840
53558 1911
53685 1744
53802 1558
53784 1520
53986 2250
54191 2180
54296 2251
54504 2060
54383 2232
53966 2351
53968 2002
54188 2097
54392 2311
54446 2331
54557 2230
54638 1979
54650 1970
54745 1999
54838 2324
54994 2343
55085 2116
55247 1920
55224 2081
55275 2224
55129 2151
54914 2015
54667 1789
54728 2192
54873 2152
54948 2274
54969 2216
55012 2314
55049 2224
55026 2168
55167 2032
55205 1900
55386 1930
55463 2028
55798 1766
55610 2244
55600 2244
55515 1796
55757 2111
55739 2205
55751 1988
55491 2044
55381 2080
55344 1887
55562 1826
55659 1894
55584 2125
60111 2218
59974 2116
59894 2258
59850 2062
59756 1852
59634 1872
59598 2154
59571 2153
59557 1914
59745 1854
59438 1896
59409 2120
59538 2538
59627 2090
59447 2396
59214 2109
59162 2050
59044 1897
58995 1900
58931 1820
58783 1680
58576 1858
58621 1819
22169 1774
21852 1555
50862 1544
51159 2120
51216 2071
51167 2199
51046 2058
51208 1898
51477 1818
51465 1651
51651 1736
51872 1718
51893 1725
52012 2292
52120 2140
52110 2426
52114 2391
52026 2021
52090 2276
52177 2186
52253 2034
52400 1693
52307 1968
52259 1864
52301 1872
52098 1768
52223 2046
52374 1937
52437 2175
52479 1865
52689 2108
52735 1978
52645 2339
52647 1899
8327 1604
8282 1821
8225 2020
8083 1609
8155 1918
8233 1529
8483 1350
8703 1628
8752 1700
8702 1544
8942 1768
9208 1624
9392 1913
15416 974
15415 1446
15414 1160
15798 1024
15898 1074
16201 1812
16354 1734
16158 2284
15852 1744
15744 1564
15571 1456
15522 1764
15417 1960
53164 2041
53138 2118
53195 2002
53111 2108
53074 2170
53115 1778
52975 1748
52946 2149
52864 1918
52995 1952
52844 2018
52818 2194
52811 2124
52810 1524
52707 2072
52688 2120
52741 2064
52831 1836
52948 1365
53075 2276
53117 2235
53038 2324
53003 2062
52921 2010
52934 1921
53184 2025
53198 2303
53183 2253
53328 2177
53398 2269
53394 1610
53629 1690
53692 1832
53734 1885
53631 1512
53557 1463
53476 1546
53240 1698
53268 1778
53254 1652
53078 1761
53002 1860
52939 1912
52832 2196
52702 2330
52712 2344
52748 2011
52675 1990
52535 2247
52485 2349
52375 2230
52295 1660
52251 1807
52162 2108
52130 2064
51988 1835
52020 1976
52121 2143
52154 2068
52096 1846
52228 1876
52287 1907
52339 1631
52330 1868
52403 1911
52410 1830
52560 1810
52536 1797
52538 1676
52492 2164
52544 2286
52638 2141
52578 2202
52406 2253
52480 2452
52527 2322
52561 2361
52734 1928
45883 1748
46024 2135
46149 2309
46367 1834
46570 1738
46372 2245
46200 2134
46193 2014
49040 2371
48840 2321
48767 2250
48765 2324
48601 2621
48528 2285
48581 2338
48790 2141
48736 2502
48816 2243
48549 1772
48493 1581
48314 1321
48141 1589
48223 1760
48366 1419
7526 1973
7451 1996
7397 1594
7491 2017
7602 2052
7764 1712
7868 2038
7822 2062
7946 2004
8047 1842
8008 2044
8072 2085
50949 1787
50845 1946
50709 1837
50917 2042
50746 2041
50566 1783
51114 2008
51309 2072
51505 1972
51646 1812
51526 2336
51460 1883
51609 1773
51795 1828
51910 1722
51858 2198
51807 2196
51979 2117
51845 2221
51671 2078
51640 1891
51765 1838
51987 2091
52092 1949
52123 1862
52086 2032
52058 2072
52155 1888
52185 1953
52329 1942
52607 1856
52540 2249
52493 2039
52392 2141
52335 2204
52255 2214
52151 1736
52091 1933
51976 1685
52019 2017
52023 1800
51895 1940
51595 1905
51716 2219
51748 2011
51644 2148
51532 1623
51431 2226
51219 2287
51303 2449
51424 2466
51507 1945
51272 2500
52293 2163
52382 2328
52446 2177
52399 2209
52294 2302
52221 2185
52368 2154
52435 2374
52481 2511
52491 2524
52567 2277
52639 2084
52657 2017
51218 1605
51066 1868
50960 2064
50874 1880
50736 2097
50650 2041
50545 2196
50299 1677
50336 2117
51083 1883
51327 1633
51166 1793
50905 1869
50896 2034
50782 1747
50705 2112
50442 1984
50432 1884
6776 2052
6836 1963
6758 1983
6772 1683
6720 1993
6618 1758
6627 1796
6984 1780
7173 1951
7074 2020
7075 1679
7184 2112
7150 2364
7186 2475
7220 2427
7326 2378
7387 2087
7306 2380
7181 2094
7119 2302
7051 2174
7026 2056
6957 1895
6895 1837
6847 2046
6874 1796
6935 1674
6858 1709
6846 1701
6769 2266
6679 2134
6619 2215
6740 2072
6691 2190
6625 2089
6579 2134
6621 2060
6751 1867
6555 2042
6481 1895
6340 1934
6286 1972
6302 1992
6396 1971
6484 2100
6565 1955
6451 1914
6420 1829
6512 2042
6394 2145
6275 2036
6204 1964
6209 2248
6351 1876
6285 1922
6403 2162
6505 1731
6536 2162
6466 2076
6526 2092
6519 2198
6341 1894
6295 1820
6152 1864
6098 1968
6151 1764
6118 1563
6096 1660
6018 1980
5977 2028
5997 1957
5909 2052
5950 2058
5884 2226
5841 2082
5789 2016
5849 2230
5948 1898
5716 2078
5714 1672
5756 1748
5814 1784
5826 1742
5748 1662
5887 1679
6692 2001
6788 2269
6770 2340
6695 2385
6662 2207
6810 1992
6812 2260
6833 2282
6947 1880
7025 2147
7105 2416
7151 2268
7236 2198
7301 2208
7334 2200
7298 2010
7054 2186
7120 2044
6986 1834
6877 1980
6870 1891
6911 1992
6997 2025
7149 2074
7109 2207
7142 2189
7206 1862
7211 1919
7280 2032
7378 2000
7349 1951
7249 1956
7368 1964
7291 1718
7223 1635
7134 1432
7088 1856
7022 2080
6966 2122
6872 1990
6924 1978
6932 1981
6766 1488
6759 1636
6722 1800
6596 1840
6534 1798
6402 1854
6435 1820
6515 1922
6617 1864
6659 1696
6717 1643
6601 2011
6626 1762
6581 1978
6523 1920
6465 1997
6373 1906
6282 2058
6309 2122
6243 1902
6172 2052
6129 2078
6093 1944
5946 2240
5970 2206
6010 2226
6053 2090
6058 2014
6046 2030
6119 1644
6069 1660
6126 1552
6260 1400
6270 1544
6303 1558
6418 2310
6501 2388
6521 2422
6561 2449
6680 2040
6493 2510
6480 2449
6461 2069
6518 2179
6651 1262
6664 1590
6654 1450
6767 1728
6829 2228
6901 2396
6873 2582
6859 2238
6927 2524
6965 2632
7068 2340
15572 1966
15899 1541
16101 2136
16301 1886
16245 2160
16300 1428
16557 2054
16712 1911
16711 1973
16652 1768
16710 1993
16709 1842
16917 1826
16978 1850
17090 1658
16979 1779
17205 1803
17137 1389
16713 1764
16814 1876
16980 1282
16653 1180
16918 1871
17033 1601
17610 1355
17752 1234
17965 1608
18263 1676
18264 1764
18265 1710
18405 2085
18170 2094
17895 1796
18171 1990
18549 1147
18550 2008
18476 1949
18595 1891
18477 1891
18266 1638
18101 1594
18100 1724
17754 1736
17753 2122
17683 1882
17512 2064
17206 1864
17207 2208
17277 2046
16919 1762
16816 1918
16815 2116
16654 2288
16607 2222
16355 1814
16409 2062
16302 2077
16102 1663
15943 1480
15900 2018
15639 1584
15942 1916
15941 1704
16202 1556
7454 1706
7427 1806
7527 1885
7652 1657
7633 1708
7680 1820
7820 2028
7979 1730
7974 1626
8051 2008
8078 1935
7943 2269
7825 1742
7978 2263
8029 2053
50123 1646
50067 1844
49946 2167
50012 2194
50121 2193
49952 2390
49683 2256
52750 1988
52752 2182
52706 2018
52751 2314
52812 2250
52910 2029
52989 2024
53043 1753
52898 2223
52926 1699
52743 2007
52851 2200
52777 2076
52736 2092
52644 1893
52537 1877
52478 1889
52404 1844
52530 1859
52430 1748
52304 1762
52269 1669
52296 1928
52178 2154
52150 2282
52132 2224
52088 2002
52044 2058
51993 2084
51896 2145
51754 1863
51669 1957
51590 2180
51598 2142
51750 2180
51945 1740
51990 1994
52032 2296
52125 1946
52190 2153
52321 1707
52230 1710
19287 1382
19489 1815
19617 1851
19746 1865
20024 1865
19935 1679
19865 1305
20023 1596
20355 1429
20511 1815
20512 1974
20135 1135
20239 1388
20291 1932
20136 1748
20025 1557
19802 1596
19689 1506
19288 2035
19211 1905
18721 2258
18475 2000
18720 1396
18988 1352
19688 1439
19490 1944
19747 2049
19422 1408
19210 1767
18846 1721
18661 1797
18547 1490
18783 1187
18660 1627
18594 1662
18167 1780
17833 1700
17834 2144
17607 1810
17510 2111
17203 1438
17204 1663
17336 1649
17511 1656
17608 1506
18099 1434
18168 1471
18548 1753
18169 1744
17893 1354
17894 1800
17750 1624
17609 1633
17751 1576
18404 1436
18847 1489
18722 1866
18910 1512
18989 1894
19289 1458
19357 1612
19140 1658
19061 1844
18723 1655
19141 1987
46453 1730
46166 1908
46284 1920
46285 1818
46399 1870
58449 1991
58319 2372
58337 2427
58379 2293
58284 2173
58235 2062
58321 2288
58437 1990
31105 2278
31156 2200
31257 2167
31724 1966
31762 1870
31439 2325
31488 2228
31577 2322
24169 1766
62304 2224
62318 2104
62038 2136
61970 2030
61973 2062
61940 2116
61903 1776
61695 1632
61675 2608
61807 2160
61520 2766
61353 2246
61244 2185
61266 2094
61178 1758
61374 2142
61504 2146
61529 2238
61557 2152
61580 2144
61722 1596
61820 2104
61876 1972
61664 2480
61556 2498
61321 1844
61298 1922
61310 1873
61257 1925
61192 1963
61082 2134
61009 1780
60922 2168
60803 1957
60751 1947
60839 1759
61069 2052
61200 2068
61199 2100
61125 1897
61235 1876
61372 2035
61363 2088
61302 2069
61272 2160
61429 2159
61473 2120
61645 1821
61843 2090
61877 1966
61707 1956
61617 1881
61784 1677
61502 1935
61620 2204
61705 2048
61647 2084
61527 2086
61297 2115
61182 1894
61273 2162
61308 2074
61145 1997
61025 1904
60905 1872
60840 1884
60748 1904
60711 1984
60752 2018
60804 2268
60898 2169
60897 2170
61044 2218
61045 2349
61033 2318
61089 2310
61141 2163
61169 2332
61155 2327
61038 2146
60982 2158
60935 2118
60841 2250
60822 2247
60786 2158
60681 2186
60761 2175
60662 2034
60600 2232
60528 2307
60506 2075
60502 2044
60392 2045
60239 2023
60420 2110
60496 2194
60418 2198
60266 2033
60151 2112
59990 2378
59866 2213
59852 2543
59907 2495
59810 2324
59759 2044
59853 2022
59920 2164
60127 2128
60112 2308
60116 2057
60248 2224
60254 2273
60303 1975
60372 2104
60451 2255
60377 2066
60132 1805
60202 2024
60265 1946
60494 2004
60557 2194
60526 2269
60524 2221
60650 2022
60638 2056
60673 1847
60733 2488
60808 2519
60945 2154
61016 2127
61066 2456
60892 2557
60622 2208
60749 2544
60780 2332
60758 2245
60754 2174
60457 2234
60173 2052
60188 2113
60461 2577
60467 2584
60550 1969
60287 1968
60290 2237
60172 2027
60388 2227
60541 1835
65170 2010
65064 2221
65289 2002
65101 2301
65117 2260
64961 1935
64839 1928
64841 2438
64871 2102
64757 2364
64609 1896
64457 1871
64366 2024
64111 1637
64228 1474
64138 1490
64196 1558
64285 1754
64426 1431
63936 1756
63831 2306
63859 1897
63671 1966
63672 2074
63866 2240
63999 2140
63863 2039
63821 1760
63798 1418
63640 1748
63533 2100
63628 1994
63573 2246
63526 1973
63452 2142
63399 2154
63297 1840
63283 1715
63054 1652
62962 1652
62941 1610
63136 2044
63216 1992
63161 1900
63126 2232
63112 2308
63266 2046
63324 1846
63425 1526
63332 1863
63453 2248
63520 2097
63531 2284
63560 2442
63574 2484
63623 2094
65380 1832
65503 1760
65451 1816
65578 1922
65662 1736
65854 1658
65937 1962
65876 2290
65779 2129
65882 2271
65788 2293
65997 2103
65867 2055
63701 1970
63611 2265
63605 2308
63583 2380
63555 2198
63724 2167
63780 2079
63902 1827
64021 1402
64046 1340
64268 1782
64390 1962
64263 2396
64059 2260
64216 2434
64369 2380
64444 1764
64554 1652
64582 1978
64541 1826
64515 1840
64566 1734
64665 2008
64734 2073
64756 1865
64753 1938
64646 2018
64567 1960
64454 1984
64463 1908
64371 1788
64170 2072
63904 1784
63942 1459
64045 1564
64117 1572
64103 1632
64184 1862
64212 1642
64333 2000
64528 2198
64610 2289
64707 2051
64783 2088
64637 1904
64696 1969
64739 2059
64820 2044
64869 2042
64940 1660
65094 1860
65187 1808
65199 1760
65307 2130
65284 1920
65466 1992
65411 2161
65479 2106
65347 1751
65390 2507
65535 2158
65611 1720
65686 1747
65752 1899
65631 1781
65559 2159
65337 2099
65296 1869
65210 1782
65279 1950
65353 2048
65438 1864
65471 1452
65398 1545
65257 1750
65158 1791
65107 1782
65006 1759
65048 1534
64892 2128
64821 2070
64854 2071
64930 1588
65027 1744
65089 1783
65135 1608
65132 1773
65200 1829
64788 1579
64673 1543
64548 2010
64450 1737
64391 2156
64269 1921
64226 1728
64532 2076
64415 1707
64300 1840
64292 1852
64213 1958
64222 1853
64392 1482
64442 1290
64535 1358
64500 1335
64678 1738
64638 1770
64716 2015
64852 1995
64812 2167
64843 2093
64905 1940
64960 1836
65012 1908
64750 2493
64668 2162
64792 2608
64827 2715
64879 2845
64891 2500
64884 1264
65124 1438
65218 1376
65271 1274
65157 1656
65162 1648
65323 1202
65136 1626
64937 1566
64697 1491
64679 1579
64490 1756
64340 1580
64328 1622
64220 1774
64110 1639
63945 1910
64038 2328
64159 2392
64135 2464
63966 2279
64022 1949
63967 2375
64100 2130
64081 2284
63861 1931
63941 2026
63993 1883
63860 2324
63757 2244
63728 2232
63595 1934
63805 2100
63665 1569
63654 1780
63599 2010
63510 2165
63478 2328
63455 2298
63377 1845
63290 1966
63284 2211
63267 2357
63240 2079
63217 2063
63117 2100
63099 2324
63039 2236
63067 2233
62943 1828
62927 2124
62809 1923
62772 1920
62662 2440
62732 2279
62522 1990
62529 2282
62510 2270
62492 2180
62355 1919
62393 2085
62383 1780
62266 2190
62211 2254
62175 2248
62065 2156
62001 2231
61912 1916
62031 2052
61941 1972
62077 1988
62174 1716
62272 1720
62157 1774
62363 2094
62544 2542
62566 2538
62657 2416
62770 2285
62931 2276
62769 2178
62664 2250
62642 2244
62643 2537
62920 1709
62771 1680
62985 2192
63038 2224
63154 1992
63188 1840
63471 2075
63340 2277
63288 2244
63225 2285
63185 2220
63203 2282
63260 2246
63454 1936
63431 2037
63358 2346
63339 2347
63254 2249
63155 1788
63037 2018
62942 1784
63015 2043
63036 2075
63008 2133
63071 1817
62897 1840
62902 1933
62857 2080
62759 1900
62876 1912
62899 2004
62983 1870
62921 2173
62925 2277
62891 2728
62750 2231
62700 2547
62517 2222
62629 2165
62534 2027
62362 1711
61991 1866
61916 1824
62155 2097
62232 2273
62319 2223
62270 1862
62479 2255
62341 2366
62273 2453
62342 2457
62138 2048
62139 2323
62238 2137
62237 2224
62499 2308
62413 2384
62422 2410
62588 2153
54709 1880
54572 1986
54428 1649
54556 1729
54707 1960
54886 1807
54921 1686
54720 1990
54639 2074
54564 2016
54664 2062
54462 2314
54297 2028
54478 2391
54561 1700
54746 2097
54729 2138
54934 2015
54959 2208
55028 1928
55148 2134
55248 1946
55282 2140
55330 2214
55451 1986
55415 1852
55368 1970
55131 2084
55027 1868
54895 1872
54887 1716
55220 1569
55297 2256
55070 2276
55178 2414
55310 2405
55309 2246
55500 2274
55480 2380
55608 2268
55590 2077
47908 1626
47940 2245
47888 2087
47677 1748
47420 1712
47439 1574
47130 1832
46807 1635
46752 1487
47821 1917
47907 2058
47607 1784
47831 2106
47964 1298
48049 1348
48268 1820
48482 1533
48503 2671
48487 2534
48714 2559
48800 2565
48848 2787
48924 2335
48684 2596
55772 1878
55714 2026
55996 2031
56149 2066
56298 2011
56146 1910
56053 2054
55866 1952
66151 1572
66112 1866
66191 2105
66199 2140
66192 2150
66067 1840
66281 1894
66349 2033
66652 851
66427 1893
66354 1504
66317 1893
66388 1781
66380 1084
66258 1630
66166 1599
66152 1740
66137 2144
66056 2327
66037 1878
65975 2214
65968 1816
65827 1757
65763 2199
65668 2655
65637 2710
65586 2576
65520 2334
65665 1995
65803 1714
65935 2022
65933 1880
65908 2018
65766 1610
65575 1806
65541 1817
65508 1938
65480 1920
65475 1904
65440 1936
65392 1996
65286 1821
65483 1806
65560 2186
65600 1882
65800 2126
65856 2024
65906 2108
65934 2064
65842 2054
65753 2147
65677 1866
65734 2108
65841 2010
65922 2112
65971 1867
66043 1914
66027 1745
66072 1922
66104 1928
66111 1820
66186 1960
66247 1864
66193 1738
65993 1654
66047 1888
66127 2045
66106 1909
66077 1719
66219 2044
66269 2321
66340 2323
66341 2268
66430 2045
66403 2157
66310 2012
66371 2118
66315 2304
66376 2242
66412 2218
66554 2209
66552 2192
66653 2219
66632 2309
66577 2109
66739 2139
66926 1808
67087 1004
67126 1056
67363 1046
67399 108
67872 128
67899 80
67957 279
67622 1320
67852 63
66922 708
67018 1232
67195 1008
67384 1533
67510 1923
67553 1736
67741 292
67873 -106
67920 1394
67968 1148
67999 924
67794 1290
67631 1384
67446 1316
67286 874
67048 1792
67008 1888
66870 1974
66869 2056
66808 1891
66795 2230
66802 2546
66793 2539
66757 2480
66687 2358
66642 2272
66556 2430
66486 2178
66589 2388
66592 2568
66593 2638
66585 2478
66551 2591
66421 2234
66483 2509
66462 2419
66587 1375
66557 1508
66489 1652
66409 1574
66559 1552
66479 1790
66667 2486
66693 2502
66743 2092
66847 1584
66772 1992
66762 1800
66700 2286
66674 2268
66688 2150
66703 1979
66659 2252
66654 2284
66607 2077
66561 1955
66504 1797
66442 1580
66084 895
65999 708
65950 1411
66180 1294
66301 1822
66333 1837
66428 2048
66450 2119
66392 2049
66435 2079
66505 2252
66525 2287
66584 2571
66560 2276
66575 2283
66676 2297
66722 2277
66656 2475
66675 2255
66618 2476
66637 1701
66474 1899
66434 1915
66466 2114
66393 1626
66480 1824
66521 1904
66586 2070
66633 2056
66686 2095
66718 2133
66690 2130
66665 2139
66658 2186
66617 2125
66672 2116
66719 1794
66758 1822
66842 1774
66917 2052
66948 2096
66908 2008
66879 2194
66872 2154
66851 2120
66828 2052
66803 1936
66701 2046
66682 2088
66627 1980
66603 2046
66591 1850
66541 2092
66470 1942
66469 1942
66389 1918
66448 2076
66334 1880
66237 1288
66049 1232
65918 812
65733 1260
65528 1210
65428 1140
65290 1318
65244 1378
65074 1218
65119 1414
65030 1344
65299 1406
65245 1298
65467 1672
65571 1480
65628 1704
65689 1754
65589 1070
65756 1748
65947 1569
65888 1919
66210 962
66181 800
66297 308
66416 498
66748 1242
66832 960
66727 922
66493 1270
66386 1002
66085 862
65973 772
66282 1954
66366 1586
66571 1288
66726 896
66779 744
66960 1064
67065 741
66801 1541
66862 1428
66900 1876
66997 1634
66994 1708
66919 2037
66822 1635
66980 1884
67044 2021
67099 1869
67184 1848
67262 1303
67197 1946
67097 1742
67172 1800
67186 1654
67120 1798
67047 1744
67072 1862
67064 1588
67224 780
67276 624
67290 510
67371 1370
67455 1528
67513 1856
67662 1685
67782 1376
67715 1548
67824 1450
67914 1686
67939 1800
67959 1702
67918 1802
67874 1512
67754 1152
67755 1385
67529 772
67473 822
67225 1385
67105 856
67344 1430
67417 1273
67680 1408
67900 936
68104 958
68136 729
68208 1816
68260 2012
68245 1894
68481 -494
68692 742
68552 941
68482 548
68449 416
68246 79
68756 952
68858 1337
68803 -88
68931 307
68977 576
69109 28
69312 -1400
69442 -202
69279 270
69174 -68
68987 -1568
68827 0
68843 700
68814 881
68572 497
68471 850
68358 1138
68271 1094
68159 -381
68231 14
68439 716
68666 -97
68901 1038
69044 -255
69062 -521
69148 138
69133 -881
69124 -1640
69303 181
69310 300
69430 -917
69407 -936
69311 -636
69623 -109
69637 -208
69622 -898
69621 -899
69735 -1198
69853 -4125
69560 981
69624 -92
69795 -898
69803 -904
69981 -5241
69429 -348
69565 -674
69459 -1344
69392 -1120
69270 -1400
69132 304
68986 -350
69617 -109
69667 42
69745 -3074
69593 -1138
69584 -830
69571 -1000
69415 464
69320 840
69285 466
69205 112
69134 -224
69001 -602
69091 -250
69219 1428
69341 -213
69393 -186
69460 -224
69507 426
69585 -26
69566 160
69541 771
69674 123
69609 1196
69610 756
69542 975
69543 627
69496 662
69544 1144
69600 1047
69668 840
69675 1130
69696 1052
69661 1091
69676 1220
69712 1123
69758 249
69854 214
69810 428
69779 806
69754 336
69805 -28
69804 52
69975 -592
69974 -739
69796 -1255
69869 -492
70012 246
70011 352
70049 -1792
70267 -1910
70171 118
70196 -224
70253 -1120
70330 -1120
70450 -491
70619 -1723
70692 -2784
70591 -3782
70618 -3674
70535 -5728
70484 -7214
70571 -10614
70608 -6720
70628 -6880
70672 -1568
70709 -1504
70716 -896
70739 -2912
70782 -2912
70767 -2144
70711 -2848
70747 -714
70742 -848
70734 -890
70796 -3376
70800 -3654
70811 -814
70819 -368
70831 -496
70861 -976
70839 -548
70842 802
70829 -164
70827 -1670
70862 -384
70867 702
70890 -1414
70897 -1378
70917 -168
70904 772
70907 688
70906 -234
70903 -516
70926 -224
70933 842
70912 -1088
70911 -1041
70892 -448
70881 140
70876 937
70883 657
70891 0
70896 -1260
70905 172
70913 1158
70900 -192
70921 -22
70925 1118
70935 1064
70942 448
70951 -486
70969 -2063
70952 -1238
70965 -2000
70973 -2902
70985 -138
70988 -448
70996 -1344
71000 -1344
71001 -1962
71004 -952
71005 -1110
70994 -602
70629 -392
70592 -2242
70673 -180
70671 -140
70703 388
70727 1002
70735 736
70773 -896
70783 0
70801 -952
70793 -1108
70736 -546
70738 -448
70744 -307
70874 1088
70875 964
70865 -320
70868 -224
70856 -448
70845 1022
70836 770
70817 531
70812 -56
70807 0
70804 0
70803 -672
70778 -672
70759 -157
70981 1068
70986 997
70983 716
70978 693
70723 693
70697 -1456
70658 -593
70630 -506
70564 -1680
70531 -1722
70524 -2278
70331 -2782
70498 -3064
70698 208
70693 754
70688 -674
70674 -476
70659 -631
70606 1116
70623 332
70699 -1402
70765 -2054
70790 -2318
70816 93
70837 -448
70863 -1715
70858 423
70886 -3261
70872 -962
70857 1518
70853 327
70848 532
70851 -1932
70852 -1355
70877 176
70880 738
70887 -224
70894 -140
70902 580
70916 -156
70914 -672
70918 -992
70924 -224
70929 0
70938 -1696
70940 -1610
70941 -2166
70947 -2610
70922 1365
70915 1335
70919 1636
70932 -980
70936 -1056
70937 -896
70943 -224
70946 -238
70953 896
70955 1130
70962 -132
70967 -84
70966 0
70968 -569
70972 -144
70970 -84
70977 -476
70976 -140
70975 -152
70979 1043
70843 298
70818 -1236
70792 -2042
70784 -1725
70737 524
70712 290
70681 -484
70631 858
70600 726
70624 784
70644 376
70638 608
70610 1162
70578 576
70547 586
70507 1930
70501 1501
70465 1586
70477 1757
70494 1968
70492 1930
70489 1902
70506 1937
70497 2006
70493 2120
70483 1973
70485 1155
70451 1316
70432 1556
70409 1740
70421 1472
70423 1378
70435 1330
70448 1057
70486 1200
70532 711
70601 579
70645 548
70677 620
70676 1338
70689 437
70725 -837
70717 1109
70713 81
70696 952
70702 976
70700 576
70718 1226
70724 952
70732 1190
70748 1064
70740 823
70777 -100
70774 84
70768 506
70769 252
70787 940
70799 768
70794 -79
70805 1205
70813 616
70826 212
70838 1693
70844 1340
70854 824
70869 912
70871 749
70859 23
70834 -2716
70824 1401
70821 1816
70808 -358
70791 -56
70785 420
70770 876
70745 978
70760 712
70761 492
70757 507
70752 327
70762 -434
70775 -804
70776 -1206
70802 -212
70743 1627
70733 1302
70726 1037
70722 1217
70714 28
70685 1106
70691 918
70708 -414
70686 710
70683 814
70680 526
70694 896
70710 56
70719 0
70728 0
70751 830
70779 899
70797 562
70788 176
70786 -466
70809 582
70822 1052
70828 -944
70815 -224
70814 208
70823 682
70835 738
70704 557
70682 739
70649 296
70664 954
70639 1013
70625 622
70611 649
70558 994
70515 1078
70452 342
70371 1058
70334 1025
70369 1240
70370 1234
70386 1040
70378 978
70355 1090
70354 1436
70326 1586
70317 1426
70323 1234
70306 1430
70283 1076
70269 1534
70251 1670
70244 1488
70248 1400
70228 1492
70216 1316
70221 1570
70230 1408
70206 1538
70189 1412
70158 722
70153 862
70138 830
70137 632
70146 676
70187 814
70214 1010
70243 1188
70252 814
70281 1250
70286 1230
70284 1456
70314 1328
70358 270
70356 1586
70329 1880
70343 1532
70327 1611
70320 1678
70318 1686
70305 1720
70308 1768
70313 1772
70295 1774
70276 1198
70264 1186
70227 1628
70218 1804
70204 1574
70194 1544
70195 1568
70170 1650
70164 1538
70154 1848
70144 1260
70121 1628
70131 1776
70145 1850
70134 1624
70091 1344
70075 728
70034 872
70065 288
70003 10
70035 442
69999 1312
69942 1012
69925 1008
69900 273
69871 588
69829 778
69746 297
69723 926
69798 379
69823 918
69855 1865
69901 1937
69892 627
69856 588
69835 913
69736 588
69722 918
69702 1308
69664 860
69669 1263
69926 328
69952 980
69969 1152
70042 586
70122 696
70172 1506
70183 1432
70199 1376
70254 427
70335 626
70321 684
70296 1252
70246 644
70207 52
70184 1302
70190 1232
70255 1332
70297 1232
70349 1354
70366 992
70337 1041
70382 511
70438 959
70433 654
70437 494
70392 1360
70336 568
70359 1158
70410 667
70127 1023
70081 784
70092 896
70066 -190
69986 702
69953 838
69987 -108
70093 462
70006 954
69887 -47
69902 103
69847 1217
69841 1136
69840 1117
69877 1408
69879 1470
69928 1418
69962 1361
69949 1128
70149 1069
70150 1425
70177 1150
70103 688
70067 1314
70033 1394
70032 1258
70023 1454
70001 1241
69988 1023
69998 2335
70005 2164
70022 1856
70031 1508
69997 2309
69992 2335
69958 2494
69943 2065
69932 1605
69923 1421
69897 1204
69881 1302
69860 1456
70200 1464
70240 873
70256 644
70298 1256
70287 364
70278 0
70257 44
70316 1414
70350 1288
70383 1661
70380 1053
70439 568
70434 361
70453 -50
70553 876
70583 1496
70595 1736
70612 1312
70646 582
70651 768
70656 1435
70665 1367
70662 1584
70647 1388
70640 1741
70627 1728
70605 1500
70607 1740
70613 1888
70620 1783
70617 1450
70622 1445
70634 1441
70614 1077
70603 459
70650 -326
70653 1780
70667 1616
70666 1681
70661 1972
70655 1879
70654 1912
70641 1817
70643 1657
70585 1387
70572 1148
70570 1367
70576 1448
70577 1927
70586 2078
70587 2229
70594 2224
70597 2052
70596 2230
70598 1906
70590 2212
70582 2114
70557 475
70548 318
70550 466
70537 446
70542 528
70539 826
70518 630
70511 913
70513 900
70512 886
70517 830
70522 1850
70534 2004
70540 1940
70555 1610
70543 1744
70530 1980
70523 2056
70514 1768
70519 1736
70516 742
70533 694
70487 1356
70499 898
69839 1817
69818 1284
69792 1158
69755 1698
69744 1380
69756 1564
69757 1434
69775 1292
69742 1380
69719 1431
69680 1016
69704 1270
69686 805
69726 829
69705 1152
69677 1612
69670 1578
69630 1164
69648 1581
69607 781
69588 1543
69539 980
69489 392
69449 868
69469 648
69420 1246
69384 1162
69389 1227
69345 1467
69297 927
69378 1097
69404 1164
69369 831
69247 1337
69192 1246
69193 1456
69165 1560
69203 1260
69237 1137
69225 1356
69224 1547
69268 1678
69291 1068
69253 1230
69276 1552
69296 1331
69260 1186
69267 979
69213 1012
69212 1229
69191 984
69164 903
69131 1195
69101 1247
69084 1354
69037 1428
69058 1542
69019 1547
69033 1154
69083 1084
69138 1254
69169 1516
69202 1303
69266 362
69334 1428
69339 1492
69352 1336
69377 814
69368 800
69308 1430
69283 1428
69252 1263
69223 1562
69201 1367
69180 812
69099 1094
69047 1126
68952 985
68964 1298
68942 1093
68962 1420
68918 1671
69130 1088
69100 1458
69082 1403
69081 1150
69013 896
68934 1468
68919 1152
68885 1852
68854 1549
68810 1838
68786 1721
68825 1748
68797 1512
68761 1744
68688 1965
68659 1766
68637 1685
68656 1912
68607 1865
68695 1612
68721 1947
68795 1840
68853 1460
68796 2163
68757 2161
68789 2155
68835 1054
68852 1162
68801 1198
68833 1232
68753 1343
68886 1301
68866 1344
68838 1336
68805 1258
68765 1680
68738 1702
68706 1910
68625 1734
68631 1766
68684 1784
68702 1781
68727 1623
68743 1675
68701 1793
68657 1534
68729 1704
68664 1216
68603 1216
69354 1213
69353 1270
69344 978
69403 1141
69397 1229
69396 1300
69433 1300
69402 1098
69424 1222
69467 1157
69463 882
69528 1009
69504 1064
69448 728
69447 989
69487 1279
69503 1037
69515 1256
69568 828
69629 616
69657 938
69619 897
69547 966
69546 636
69502 1168
69465 1296
69462 1400
69486 312
69464 514
69423 1937
69408 1729
69418 1355
69375 1014
69367 1116
69333 1594
69306 1302
69323 1148
69307 882
69376 1154
69409 914
69474 963
69479 1240
69466 1164
69419 1054
69351 1350
69343 1198
69383 1021
69338 1008
69290 920
69275 622
69282 931
69265 896
69222 1116
69189 816
69125 974
69057 597
69031 976
68960 863
68961 1177
68998 1546
69032 1217
69236 1101
69179 996
69190 1542
69152 1353
69112 814
69080 868
69046 946
70467 998
70426 1302
70398 896
70466 892
70526 854
70566 1112
70579 504
70602 1193
69214 738
69194 1061
69153 1643
69103 1673
69113 672
69038 857
68969 1654
68920 1186
68954 692
68846 1022
68696 1042
68627 1396
68597 1242
68653 1384
68642 1573
68527 403
68366 26
68210 942
68284 1132
68365 716
68385 882
68364 659
68510 350
68589 853
68746 1237
68787 1265
68792 1197
68831 1875
68845 1896
68892 2072
68956 1220
69015 1255
69060 913
69102 1144
69089 1182
69120 954
69072 996
69059 1072
69007 1257
69006 1109
68968 1256
68953 821
68816 845
68802 1696
68763 1624
68705 1805
68980 1339
68900 1166
68867 1398
68822 1631
68832 1200
68772 1248
68687 1400
68679 1535
68691 1505
68635 1218
68590 1448
68555 1456
68542 1430
68480 1591
68478 1407
68475 1826
68496 1928
68484 1884
68470 1574
68514 1998
68558 987
68622 1416
68638 1492
68639 1432
68734 1233
68773 2155
68770 2628
68799 2466
68811 2402
68759 2607
68735 2428
68711 2342
68690 2153
68730 2031
68665 1902
68841 1021
68873 1280
68910 1409
68928 1184
68929 781
68856 1542
68830 1516
68740 1324
68790 1707
68812 1644
68767 1736
68741 1221
68720 1524
68644 1568
68602 1560
68582 1494
68519 1458
68530 1729
68566 1358
68489 1336
68465 1501
68421 1726
68327 1802
68378 1956
68348 1932
68350 1934
68436 1697
68446 1675
68415 1628
68391 1405
68390 1392
68469 1480
68520 1818
68543 1725
68583 1624
68568 1552
68617 1496
68708 1226
68672 1438
68652 1475
68615 1254
68547 1501
68501 1794
68443 1967
68418 1936
68401 1577
68363 1588
68310 1944
68228 1601
68261 2032
68287 2022
68257 1764
68291 1196
68252 1246
68218 1494
68177 1636
68131 1443
68100 1623
68118 1822
68151 2081
68216 1529
68154 1731
68080 1692
68126 1717
68149 1998
68199 1603
68121 1962
68062 1862
68051 1874
68138 1440
68183 1879
68258 2050
68313 1690
68267 1991
68229 2145
68241 1896
68198 1370
68156 1320
68085 1643
68068 1748
68073 1989
68139 1868
68097 1599
68044 2098
67981 1831
67969 1620
67910 1596
67843 1812
67812 1842
67748 1583
67785 1476
67672 1504
67685 1416
67544 1631
67466 1908
67360 1706
67305 1780
67285 1773
67298 1747
67231 1845
67261 1948
67304 1680
67357 1876
67402 1692
67405 1568
67498 1812
67599 1790
67605 1779
67588 2079
67560 1918
67519 1758
67541 1856
67587 1916
67598 1735
67668 1890
67625 1638
67711 1949
67722 1841
67777 1868
67829 1785
67798 1847
67860 1799
67998 1537
68026 1691
68060 1490
67804 1655
67868 1768
67947 1968
67946 1971
67949 1637
68009 1677
67738 1534
67779 1872
67826 1901
67909 1769
67867 1861
67964 1723
67937 1661
68036 1589
67962 1934
67886 1970
67924 2121
67972 1903
68042 1411
67960 1624
67928 1490
67828 1250
67892 1532
67836 1602
67792 1442
67760 1349
67832 1122
68601 1261
68581 1390
68549 1626
68532 1787
68444 976
68521 1344
68551 1584
68553 1597
68605 1338
68588 1517
68571 1596
68544 1740
68499 1212
68534 1400
68491 1480
68463 1632
68432 1608
68411 1722
68357 1190
68346 1432
68319 1482
68288 1306
68292 1440
68204 1268
68202 1504
68205 1753
68140 1551
68197 1388
68254 1380
68256 1597
68264 1515
68303 1616
68315 1610
68374 1440
68392 1781
68416 1987
68377 1931
68342 1882
68293 1715
68316 1559
68393 1605
68304 1770
68234 1284
68215 1363
68184 2080
68147 2220
68101 2298
68088 2120
68028 2014
68056 2185
68072 1984
68081 1702
68043 1587
68053 1609
67995 1222
67905 1097
67911 1196
67858 1085
67850 1227
67978 1449
67835 1769
67950 1742
68064 1138
68061 1173
68004 1704
68057 1344
68058 1261
68132 1453
68102 1782
68150 1640
68163 1496
68214 1568
68242 1340
68305 1343
68318 1484
68349 1300
68404 1243
68399 1499
68351 1452
68376 1592
68405 1329
68300 1195
68224 1219
68206 1327
68175 1344
68119 1446
68113 183
68011 1504
68005 2038
68006 2142
67965 1850
67882 1629
67747 1205
67630 1428
67522 1428
67463 1428
67390 1512
67364 1770
67414 1661
67610 877
67742 1299
67697 1366
67570 1137
67266 737
67076 1202
67006 1036
67143 901
67141 912
66966 1172
66941 1356
67078 1462
67162 1492
67281 1142
67187 1408
67119 1574
67123 1532
66982 1368
66978 1412
66905 1412
66741 1098
66824 1213
66874 1392
67027 1151
67114 1344
67132 1427
67264 1285
67409 1288
67491 1402
67617 1709
67698 1745
67565 1526
67647 1702
67725 1882
67801 1579
67848 1183
67833 1245
67989 1324
67889 1355
67929 1408
67984 1405
67822 1549
67583 968
67362 994
67431 1036
67289 1658
67239 1362
67199 1273
67116 1845
67019 1900
67079 1556
67003 1186
67056 1082
67213 1611
67260 1536
67332 1512
67255 1486
67209 1052
67098 1179
67192 1406
67214 1339
67167 1540
67134 1583
67010 1048
66760 1235
66626 972
66538 664
66500 280
66755 -22
67154 1233
67267 1290
67296 1390
67306 1518
67368 1652
67336 1670
67438 2061
67477 2090
67563 1691
67517 2111
67556 1891
67484 2043
67448 2082
67244 1039
67217 1256
67245 1268
67333 953
67386 720
67548 835
67661 1640
67773 1404
67514 194
67611 774
67733 938
67816 1588
67861 1806
67963 1602
67837 1686
67973 1295
68000 1316
67970 1630
67942 1581
67877 1686
67834 1411
67967 1620
68093 736
67977 1788
67922 1536
67925 1526
67827 1986
67883 1510
67691 1668
67674 1492
67581 1736
67516 1990
67447 1723
67538 1250
67464 1186
67488 1254
67499 1256
67564 992
67559 962
67639 1016
67693 980
67719 1066
67736 876
67739 884
67855 1329
67854 1275
67897 1398
68092 741
68020 1222
68016 1162
67979 1204
67944 1218
67913 1204
67840 828
68065 770
68165 1182
68164 638
68331 496
68277 1086
68249 1322
68339 700
68402 812
68427 1092
68453 1072
68500 886
68492 1280
68497 892
68574 1702
68680 1244
68806 983
68809 995
67461 1726
67410 1612
67392 1660
67413 1638
67398 1525
67381 1459
67479 1604
67458 1673
67472 1714
67471 1714
67506 1507
67554 1011
67457 1436
67511 1116
67422 1334
67352 1638
67263 1568
67188 1640
67160 1630
67092 1660
67061 1512
67025 1524
67009 1362
67005 1288
67086 1326
67152 1144
67272 1104
67174 1875
67175 2133
67026 1849
67133 2264
67148 2294
67221 2154
67256 2230
67273 2200
67302 2005
67335 1813
67322 1842
67091 1492
67029 1427
67017 1603
67075 1612
67130 1891
67229 1411
67387 1310
67480 1646
67495 1864
67602 1680
67695 1548
67876 1720
68015 1164
67750 1687
67638 2028
67646 2026
67732 2134
67663 2070
67504 1896
67429 1490
67433 980
67445 994
67238 1316
67168 1187
67193 1332
67218 1524
67129 1536
67007 922
66784 659
66558 1873
66492 2132
66373 1999
66355 1880
66568 1808
66477 1328
66387 1544
66327 1754
66279 1532
66270 1664
66140 1180
66117 1478
66278 1178
66476 1260
66705 1221
66911 1377
66829 1507
66837 1896
66880 2130
66952 1825
66817 1858
66809 1878
66615 844
66648 1064
66666 1052
66536 935
66487 1038
66370 1857
66357 1796
66280 1391
66242 1525
66169 1656
66177 1539
66263 1699
66288 1728
66322 1536
66161 1446
66065 1654
65948 1924
65898 2085
65742 1546
65870 2120
65919 2050
65939 2098
66040 2045
66029 2069
66057 1682
65886 1372
65880 1372
65829 1585
65868 1655
65911 1620
65966 1604
65979 1694
65972 1721
66034 1670
66035 1599
66092 1529
65795 1852
65644 1804
65768 1620
65858 1388
65960 1178
66078 1849
66170 1495
65995 1712
65871 1369
65772 1036
65660 1162
65545 1206
65408 1478
65315 1479
65454 960
65361 2034
65302 1878
65443 1842
65169 1762
65112 1953
65161 2034
65208 2211
65272 2243
65399 1521
65447 1900
65453 1956
65548 1960
65646 2034
65692 1519
65715 1992
65711 2010
65730 2098
65728 2100
65707 2114
65671 1988
65636 1800
65558 1755
65533 1596
65651 1456
65703 1632
65872 1218
65963 1802
65913 1972
65855 2456
65749 2332
65705 2200
65448 132
65278 958
65148 707
65122 736
65229 1142
65334 1650
65449 1823
65329 1719
65215 1915
65131 1527
65019 1687
64962 1456
64907 1176
64822 1367
65070 1742
64982 1516
64970 1430
64881 1387
64863 1943
64823 2098
64752 1860
64694 1544
64627 1218
64718 1501
64656 1782
64482 1484
64401 1372
64282 920
64356 1056
64438 996
64281 896
64030 1024
63956 866
64244 1102
64451 1216
64448 1216
64472 1698
64476 1458
64283 1350
64280 1398
63885 336
63648 122
63843 832
63773 672
63772 960
64118 716
64437 1417
64487 1666
64486 1432
64558 1622
64570 1464
64514 1698
64464 1438
64475 1392
64660 1751
64648 1866
64658 1844
64651 1589
64793 1890
64840 1730
64816 1669
64825 1036
64830 1194
64897 1340
64850 1452
64794 1480
64760 1256
64754 1158
64733 1584
64649 1236
64549 1394
64587 1347
64555 1212
64473 1321
64465 1484
64355 918
63933 1082
63647 1226
63233 450
63385 1051
63402 2302
63504 2021
63211 1694
63085 1602
62815 142
62873 962
62955 1221
63090 1554
62804 911
62672 1260
62600 1408
62552 1320
62559 1302
62429 1478
62291 1302
62271 1242
62016 1270
61879 1008
62084 866
61779 1512
61598 1120
61521 1440
61559 1360
61492 1176
61491 1656
61499 1610
61350 1226
61560 1508
61631 1276
61724 1818
61895 1446
61833 2020
61948 2070
61981 2056
62059 1872
62226 1598
61984 1866
61871 2049
61865 1934
61660 1723
61532 1632
61812 1476
61468 1552
61149 981
61495 1597
61593 1704
61723 1666
61698 1752
61910 1661
61868 2028
61932 2102
62053 2060
62111 1960
62172 1804
62253 1352
62438 1820
62515 1989
62441 2003
62469 2046
62486 1872
62353 1742
62204 1386
62420 1821
62417 1783
62356 1624
62483 1568
62668 1509
62797 1867
62870 2085
63027 1777
63005 1831
62791 1974
62706 1036
62811 1344
63014 1478
63088 1610
63252 1676
63251 2107
63334 1807
63195 1382
63280 1256
63508 968
63662 610
63544 1513
63796 1522
64074 1108
64073 1600
64323 1474
64122 1241
64189 1320
64187 1244
63969 1155
63365 1598
63408 1650
63568 1863
63639 1602
63686 1743
63597 1404
63789 1511
63938 1413
63771 1568
63716 1760
63543 1558
63354 1528
63390 1902
63464 1888
63282 1068
63107 1496
62934 1878
63006 1704
63138 1430
62954 1758
62867 1488
62866 1520
62892 1340
62701 1193
62661 1781
62516 1712
62376 1678
62627 1576
62794 1300
62470 1438
62264 1234
62607 1708
62912 1836
62932 1736
63177 1686
63194 1664
63169 1546
63388 940
63593 589
63811 1735
63749 1746
63964 1724
64085 1377
64188 1375
64044 1372
64141 1674
64271 1448
64312 1398
64419 1376
64411 1427
64388 1494
64224 1890
64279 1882
64201 1384
64430 1314
64455 1685
64686 1238
64804 699
64849 1359
64685 1822
64632 1872
64511 1624
64202 564
63972 606
63947 1594
63880 1809
65052 1542
64966 1592
64912 1488
64773 713
65014 1341
65080 1301
64978 1466
65086 1272
65146 1296
65130 726
64860 868
64817 856
64828 1766
64883 1892
65001 1628
65003 1652
64946 1836
64992 1812
65016 1774
65062 1864
65144 1564
65168 1496
65223 1280
65360 1646
65409 1886
65422 2024
65433 2036
65391 1762
65474 1984
65547 1616
65598 1642
65570 1640
65632 1614
65716 1452
65740 1506
65701 1952
65744 1764
65676 1752
65553 1800
65488 1602
65476 1742
65501 1632
65393 1615
65267 1784
65277 1558
65373 1547
65386 1643
65281 1583
65231 1592
65176 1592
65097 1402
65116 1536
65181 1779
65154 1602
65084 1706
65035 1676
64984 1618
64942 1718
64973 1597
64890 1177
64805 1430
64606 1024
64512 959
64622 788
65045 844
65228 910
65565 1080
65659 1132
65830 1142
65834 1088
65700 1350
65626 1133
66976 1448
67030 1618
67094 1665
67139 1451
67145 1364
67081 1656
67055 1688
67051 1599
66975 1547
67042 1516
67000 1817
66993 1832
66893 1982
66815 1818
66907 1764
66930 1610
66813 1334
66677 1946
66447 1433
66616 1055
66576 1442
66520 1455
66451 1162
66343 1208
66139 1009
66286 1482
66339 1618
66267 1297
66136 1747
66021 1568
65879 1036
65780 1330
65942 1186
65907 1996
65878 2158
65837 2120
65781 1950
65894 2030
65978 2086
66013 2088
65962 2058
66101 1724
66135 1636
66200 2008
66226 2134
66184 2084
66153 2136
66119 2074
66073 2052
66039 2124
65910 1897
65838 1601
65839 2089
65840 2087
65835 1926
65863 1495
65857 1517
65747 1694
65777 1898
65770 2097
65735 2107
65640 1862
65569 1952
65538 1898
65551 1803
65485 1741
65478 1760
65394 1760
65303 1548
65274 1540
65251 1550
65221 1546
65159 1521
65167 1148
64643 1101
64889 1100
64993 1238
65044 881
65359 1329
65504 1866
65729 812
65797 1162
65814 952
65698 664
65986 1447
64385 1311
64436 1153
64698 962
64772 1293
64914 1057
64908 1303
65037 1480
65109 1634
65166 1774
65381 1408
65298 758
65432 682
66125 997
66116 1228
66102 928
65821 1008
65624 1182
65625 1274
65593 1148
65397 1604
65207 2042
65106 1532
65098 1828
65105 1542
64989 1628
65141 1600
65319 1138
65850 1002
65961 944
66046 1330
66115 1590
66149 1978
66062 1398
66316 1469
66460 1040
66338 1126
66362 1259
66649 1105
66564 1497
66484 1607
66358 1621
66363 1598
66223 922
66518 1455
66566 1740
66578 1680
66598 1718
66712 1584
66768 1388
66844 1443
66804 1383
66214 1247
66232 1198
66345 1026
66250 807
66499 1253
66670 1332
66783 894
66937 1476
67183 578
67241 1056
67156 1048
66965 1392
66885 1484
66861 1470
67041 1220
67054 1614
67058 1603
66946 1854
66860 1591
67110 1301
66877 1622
66938 1908
66998 2083
67040 1878
66967 1976
66892 1888
66843 1924
66805 1662
66734 1755
66635 1693
66662 1417
66545 1579
66404 1719
66431 1794
66623 1864
66679 1633
66668 1542
66580 1737
66468 1995
66372 1369
66239 1323
66173 1417
66054 1935
66033 1921
66030 1947
65992 1760
65991 1913
65969 1701
66005 1451
66038 1469
66109 1406
66174 1506
66240 1777
66293 1854
66222 1539
66265 1725
66319 1803
66375 1760
66352 1746
66361 1533
66320 1848
66230 1636
66295 2017
66302 2007
66436 1722
66440 1730
66444 1933
66449 1876
66510 1836
66612 2154
66624 1818
66594 1497
66740 1447
66744 1589
66702 1640
66680 1664
66625 1586
66553 1502
66464 1672
66546 1260
66681 1558
66764 1608
66820 1608
66823 1592
66898 1540
66927 1758
66904 1432
66949 1892
66856 1508
66894 1708
66855 1542
66929 1702
66950 1857
67020 1494
67023 1528
67121 1642
67153 1777
67232 1896
67237 1670
67248 1636
67328 1584
67397 1766
67454 1798
67562 1612
67489 1885
67435 1868
67358 1702
67299 1620
67257 1668
67265 1716
67149 1337
67196 1584
67271 1717
67280 1727
67240 1817
67165 1644
67112 1788
67155 1717
67319 1928
67375 1570
67077 1882
67037 1932
66999 1836
67014 1899
67095 1670
67102 1640
67082 1949
67021 1694
67015 1689
66944 1633
66887 1850
66814 2015
66791 1880
66721 2070
66761 1676
66827 1744
66886 2164
66876 2024
66923 2013
66940 2036
67057 1378
67430 1219
67439 1073
67462 1274
67561 1308
67500 1440
67476 1748
67568 1922
67601 1796
67720 1558
67795 1570
67815 1510
67907 1520
67948 1460
67988 1330
68050 1070
68083 1772
68071 1594
68014 1292
68035 1790
68037 1778
67997 1947
67996 1947
67938 1530
67884 1491
67793 1775
67683 1772
67713 1966
67659 1990
67590 1756
67649 1598
67690 1502
67655 1780
67592 1869
67687 1868
67807 1480
67808 1483
67810 1818
67851 1993
67864 1698
67902 1794
67908 1824
67961 1762
67975 1890
68027 1916
68034 1922
68070 1673
68059 1544
68041 1428
68069 1591
68096 1648
68133 1626
66351 1392
66284 1400
66198 1498
68176 1719
68178 1794
68153 1957
68227 1697
68255 1545
68143 1524
68182 1787
68158 2181
68122 1956
68137 2028
68200 2170
68201 2282
68266 1806
68312 1482
68259 1547
68317 1843
68355 1628
68409 1696
68438 1722
68395 1816
68373 1492
68353 1542
68354 1848
68426 1594
68435 1548
68413 1357
68476 1051
68488 1744
68531 1914
68570 1620
68592 1557
68591 1621
68536 1870
68526 1904
68502 1888
68490 1596
68545 1487
68503 1690
68479 1660
68462 1553
68468 1499
68509 1577
68516 1608
68580 1344
68557 1506
68616 1553
68662 1535
68678 1942
68641 2055
68621 1680
68624 1641
68725 1873
68778 1193
68829 1626
68860 1375
68834 1414
68869 1340
68865 1770
68911 1652
68967 1735
68979 926
69030 980
69079 1426
69098 1522
69111 1546
69163 1530
69162 1108
69207 1266
69235 1108
69221 1204
69151 968
69150 1168
69161 752
69094 1374
69066 1452
68995 1118
68926 856
68891 1282
68791 961
68782 980
68777 759
68745 1420
68769 1323
68859 1243
68933 1026
68966 1442
69005 780
69012 752
69067 674
69029 1319
68804 1349
68824 1632
68815 1535
68760 1194
68723 1943
68686 1827
68577 1850
68556 2161
68623 1940
68673 1751
68647 1929
68565 1690
68486 1192
68495 1592
68533 1392
68441 1640
68396 1864
68398 1545
68347 1740
68338 1775
68268 1666
68253 1868
68285 1784
68343 1068
68239 1658
68181 1060
68179 1092
68146 1588
68223 1282
68190 1078
68187 1286
68233 967
68098 1230
68077 1336
67956 1126
67955 1390
67847 1420
67759 1418
67608 1536
67586 1232
67730 1492
67645 1064
67609 1058
67453 1252
67251 1241
67348 1097
67347 1218
67531 904
67707 1081
67954 686
68052 1498
68112 1292
68111 1296
68091 1328
68155 1263
69769 1006
69767 1273
69774 1237
69785 1290
69778 1972
69802 2083
69786 1971
69821 1831
69838 1954
69834 1900
69820 2243
69809 1861
69842 1373
69850 1272
69865 1488
69878 1612
69890 1681
69908 1894
69913 1726
69898 1857
69885 1953
69868 2002
69852 1815
69848 1637
69846 1618
69851 1973
69866 1931
69883 1937
69889 1737
69916 1609
69937 888
69968 953
69972 1160
69995 1283
70010 1318
70002 1425
69996 998
69980 1715
69967 1858
69951 1689
69944 1693
69945 1781
69929 1754
69931 1920
69950 1614
69960 1375
69857 928
69788 442
69708 585
69753 1734
69766 1654
69768 1675
69793 1464
69783 1686
69915 1064
69919 1452
69963 1401
70015 798
70058 1157
70063 1145
70096 812
70102 854
70126 777
70101 1235
70090 1466
70080 1464
70047 1631
70048 1583
70036 737
70087 1260
70097 1632
70106 1678
70120 1370
70114 1351
70159 1036
70233 864
70299 695
70288 820
70273 1116
70322 -129
70258 92
70191 796
70160 1261
70139 1217
70115 1646
70116 812
70117 909
70030 599
69894 -346
69830 950
69763 1162
70085 1121
70084 1341
70073 1465
70083 1748
70089 1847
70079 1819
70062 1529
70057 1650
70074 1869
70056 1895
70016 969
69983 924
69917 396
69893 716
69872 776
69812 1232
69762 1422
69749 1210
69698 675
69646 616
69563 348
69615 912
69681 1166
69682 1188
69706 1444
69747 677
70109 -11
70098 -43
70208 457
70140 1191
70099 603
70141 168
70123 0
70110 0
70135 0
70161 784
70192 1448
70178 1520
70234 1013
70300 -112
70338 -224
70418 -830
70384 -162
70400 396
70399 483
70447 336
70461 338
70480 378
70496 168
70521 308
70559 -320
70574 -278
70567 0
70580 0
70588 -224
70637 -140
70657 0
70669 0
70706 -1201
70721 1039
70715 895
70705 896
70690 532
70679 -42
70633 84
70615 894
70660 -406
70707 -1750
70670 294
70652 -224
70568 -1140
70584 420
70554 64
70474 676
70443 172
70442 390
70405 58
70468 -306
70389 -544
70310 634
70311 1022
70259 1338
70209 770
70179 1012
70162 788
70142 492
70193 -106
70151 423
70118 420
70111 392
70068 252
70025 1318
70000 1188
69970 1052
70026 694
70007 810
70069 1321
70037 1047
70070 1212
70082 885
70071 588
70017 229
69921 975
69858 1289
69824 980
69800 928
69741 396
69711 576
69691 621
69658 590
69633 1259
69673 717
69650 648
69700 -294
69731 -295
69651 -274
69620 483
69644 550
69642 378
69605 1344
69570 1044
69564 1052
69553 1099
69518 1544
69574 969
69517 822
69506 906
69551 169
69471 1517
69435 1276
69439 849
69481 1271
69494 1238
69482 154
69455 902
69427 670
69406 406
69426 308
69441 767
69484 441
69520 611
69472 584
69456 -326
69495 0
69533 -73
69591 660
69608 784
69643 814
69707 -310
69826 618
69876 176
69922 953
69867 1192
69849 1564
69784 518
69781 -491
69904 961
69911 -7
69957 700
69973 901
70024 1014
70059 734
70076 161
70028 1316
70018 1272
69993 807
69978 680
69966 806
69864 -318
69845 577
69780 -255
69896 342
69977 769
70038 429
70100 894
70136 336
70180 186
70165 498
70219 -325
70174 348
70260 -54
70185 312
70094 694
70029 652
69959 979
69956 1292
69948 1446
69920 308
70004 628
70019 904
70045 750
70104 489
70173 968
70237 678
70247 946
70186 628
70152 138
70043 -741
70124 -421
70235 534
70201 274
70125 464
70039 -816
69905 -100
69924 952
69946 1050
69927 -1032
69912 -110
69819 -44
69770 26
69751 102
69695 36
69666 370
69660 -32
69652 394
69597 288
69559 -336
69473 -672
69386 -2550
69523 -262
69598 562
69634 -1012
69715 -672
69733 -544
69772 -194
69825 -870
69884 528
69955 88
69954 336
69989 582
70051 101
70095 225
70077 -349
70072 228
70155 181
70055 181
70105 456
70112 334
70163 -156
70167 -370
70166 86
70280 15
70341 -672
70292 128
70279 682
70324 -2362
70374 -1792
70462 -672
70569 -1456
70616 -1526
70593 -842
70502 -1176
70475 -880
70589 -1216
70560 -1072
70536 -1456
70510 -669
70217 726
70202 -280
70262 -78
70406 91
70361 -448
70261 -458
70488 64
70402 -878
70388 -588
70340 276
70291 870
70270 956
70250 422
70290 720
70302 762
70364 50
70147 239
70210 672
70274 462
70249 879
70294 938
70353 684
70365 224
70373 684
70408 506
70352 916
70395 566
70419 1293
70454 837
70444 969
70368 521
70372 728
70367 1170
70401 536
70339 498
70312 358
70289 968
69947 630
69909 357
69873 906
69862 873
69790 1344
69748 642
69814 -45
69863 784
69910 1114
69918 492
69895 538
69874 1270
69791 646
69777 1014
69750 1064
69740 871
69632 -458
69665 -92
69631 -392
69557 0
69492 682
69405 250
69491 536
69532 84
69556 672
69641 507
69687 557
69683 995
69672 1054
69694 1258
69729 1130
69730 1094
69690 1668
69714 1532
69739 1591
69765 1216
69807 1014
69799 1316
69764 988
69888 -385
69813 341
69789 1097
69831 379
69903 -963
69616 1503
69590 1564
69540 304
69550 240
69531 -282
69490 0
69414 -392
69355 1436
69325 1506
69298 856
69326 1236
69299 728
69335 896
69300 -56
69277 -158
69170 1458
69126 426
69104 966
69105 1344
69049 842
68972 1201
69034 1314
69090 908
69114 1073
69144 822
69181 1042
69182 968
69171 1043
69172 37
69226 536
69261 336
69284 336
69318 504
69327 168
69390 316
69454 532
69470 1340
69493 1258
69516 588
69438 1207
69362 134
69336 1341
69434 787
69399 84
69549 923
69596 673
69530 1166
69522 927
69453 618
69538 90
69450 1305
69458 1390
69410 472
69346 148
69385 1100
69411 812
69437 976
69671 7
69709 497
69699 504
69727 0
69728 546
69710 91
69361 731
69347 396
69208 -240
69074 -782
69020 -436
69048 500
69073 73
69139 905
69166 1034
69238 356
69269 1354
69324 967
69317 1158
69316 739
69315 760
69370 1010
69398 261
69457 1157
69480 1401
69505 1044
69529 576
69548 1044
69562 1370
69589 1096
69603 1140
69649 724
70731 1322
70746 854
70764 56
70756 588
70750 1140
70749 150
70758 410
70741 -160
70771 428
70754 868
70753 989
70781 -994
70772 0
70755 861
70730 449
70701 -2263
70695 -224
70687 -770
70632 -714
70636 -576
70563 -1330
70460 642
70441 364
70360 -307
70404 -497
70417 420
70393 567
70459 -140
70527 -868
70549 -368
70500 -476
70440 909
70427 807
70411 1100
70495 507
70573 576
70604 472
70626 252
70648 -2
70678 -1402
70684 -1114
70729 9
70763 693
70766 1148
70780 -527
70789 -252
70798 800
70795 1038
70806 980
70810 896
70820 -448
70830 0
70833 0
70841 0
70849 -434
70860 -1282
70850 1198
68904 831
68893 896
68807 504
68722 582
68670 1790
68567 1346
68712 234
68681 618
68612 914
68611 1062
68539 352
68504 500
68386 1820
68324 1800
68290 692
68262 1568
68230 1498
68180 1017
68078 786
68120 1487
68166 1116
68278 1229
68387 318
68428 296
68685 -126
68731 -16
68914 838
68975 526
68943 1395
68947 1320
68905 1464
68784 -84
68747 588
68626 588
68575 692
68412 973
68454 1119
68332 344
68280 1692
68279 1626
68157 596
68054 990
68007 910
67943 844
67830 448
67545 1525
67527 1539
67423 1790
67287 924
67246 778
67111 896
67038 558
66835 1332
66756 1421
66731 1419
66501 491
66606 42
66671 396
66785 830
66939 324
66786 -24
66857 37
67157 1197
67230 952
67327 954
67478 1698
67496 1393
67618 1222
67591 1343
67761 1451
67887 1708
68029 1371
67857 1608
67841 1013
67158 777
67338 688
67185 -606
67542 459
67532 665
67424 983
67723 1463
67762 1683
67658 1444
67596 1253
67890 1241
67930 1203
67931 956
68124 554
68235 1440
68240 1447
68308 1327
67853 1245
67985 1717
68012 1379
68030 1626
68047 1409
68094 1432
68191 696
68281 1678
68302 1680
68296 1468
68345 1488
68407 1554
68455 1093
68022 398
68063 519
68024 1168
68021 1200
67932 840
68079 686
68008 844
67865 1130
67768 782
67712 744
67626 560
67677 810
67434 -696
67416 -688
67401 -1086
67716 1128
67821 1070
67811 1152
67849 1056
67885 968
67935 880
67958 1334
68055 1076
68127 510
68334 -190
68456 90
68335 154
68269 336
68282 460
68236 550
68048 -2
67915 112
68086 -56
68211 280
68250 740
68483 -470
68660 722
68823 -584
68883 -1462
68916 -650
68936 -630
69095 -1134
69115 971
69140 580
69039 271
68974 870
68907 704
68921 -150
68748 514
68682 288
68713 -34
68643 1122
68554 484
68440 740
68512 730
68563 789
68388 812
68333 1084
68225 444
68309 841
68429 403
68511 764
69228 64
69227 430
69154 203
69106 -216
68944 392
69021 584
68906 -954
68817 -84
68697 795
68604 1108
68535 1643
71002 -1647
71007 -1792
71009 -896
71006 -896
70992 -960
70998 112
70997 448
70999 -58
71008 -1318
71003 -400
70993 -224
70995 -742
70989 -666
70984 84
70990 586
70980 301
70971 -280
70958 154
70961 392
70963 -252
70960 -1671
70957 463
70956 367
70991 242
70987 -1086
70982 -284
70974 -304
70964 1058
70959 -458
70954 70
70949 -8
70934 1220
70931 1362
70910 -278
70930 896
70944 350
70950 1278
70948 1092
70945 765
70939 336
70928 -138
70927 -614
70908 -280
70888 -3020
70898 294
70901 -208
70889 -140
70882 956
70878 1532
70870 81
70866 -182
70855 -224
70846 336
70840 554
70832 343
70825 -342
70923 603
70920 628
70909 212
70899 318
70895 -94
70884 513
70885 526
70893 112
70879 -265
70873 416
70864 210
70847 778
70552 620
70544 288
70508 374
70509 162
70416 662
70391 131
70396 222
70377 672
70347 1276
70325 1321
70285 1501
70271 1740
70239 1526
70169 732
70108 840
70014 529
69982 676
70013 570
70107 720
70156 1180
70198 1118
70229 1034
70242 830
70231 431
70304 921
70232 1082
70175 940
70215 900
70266 1026
70315 336
70348 1168
70387 680
70422 594
70478 696
70491 574
70525 772
70545 846
70621 -784
70668 -134
70720 -1393
70675 54
70635 448
70609 92
70546 436
70599 824
70565 948
70520 560
70504 1954
70505 1794
70490 2208
70482 2132
70472 2018
70479 2226
70481 2206
70473 2304
70469 2252
70470 2034
70458 2122
70457 2214
70449 2064
70456 2234
70446 974
70429 1038
70430 1106
70424 998
70415 974
70431 1246
70445 922
70425 1302
70397 962
70381 1618
70385 1484
70390 1536
70394 1284
70379 1498
70363 1140
70357 960
70328 1889
70319 2028
70307 1912
70303 1918
70301 1780
70282 1534
70277 1516
70263 1552
70241 1712
70238 1676
70226 1712
70236 1724
70245 1600
70225 1682
70205 1696
70203 1696
70176 808
70188 824
70182 1150
70148 952
70086 -276
70050 -644
69976 1332
70272 991
70332 36
70197 -1344
70064 -1618
69961 -1354
69886 -325
69827 -1132
69743 42
69717 1336
69759 886
69787 537
69811 742
69828 518
69843 504
69891 1304
69933 980
69934 1162
70344 851
70333 781
69914 633
69870 1286
69822 985
69760 821
69771 746
69844 481
69880 1048
69899 1350
69935 216
69936 378
69861 168
69797 672
69806 660
69718 658
69679 453
69628 1443
69587 1470
69545 1418
69554 1582
69573 1070
69580 846
69521 1228
69514 1216
69485 780
69445 1194
69513 890
69561 1276
69627 1078
69602 1646
69612 1684
69579 1006
69655 932
69693 1108
69713 1446
69685 1006
69684 704
69640 1188
69586 1194
69678 1529
69663 1390
69626 928
69576 1506
69526 764
69499 276
69500 164
69577 864
69537 415
69601 748
69578 792
69527 1268
69477 728
69436 588
69400 196
69417 1256
69395 1424
69382 1464
69331 984
69281 1384
69294 1198
69295 1109
69273 1266
69233 824
69232 1000
69220 984
69198 1274
69137 678
69136 1548
69187 817
69246 672
69272 1099
69337 397
69394 543
69381 633
69372 770
69342 992
69293 956
69321 1012
69313 1008
69271 1518
69245 1232
69176 804
69425 1275
69468 924
69488 713
69569 1071
69595 706
69645 1061
69581 1241
69614 717
69703 558
69738 813
69761 1008
69776 593
65885 -118
65859 -227
65556 -600
65437 668
65412 676
65367 618
65313 582
65301 702
65306 696
65236 645
65308 653
65265 749
65226 605
65182 408
65602 842
65482 1044
65374 994
65331 857
65282 1168
65230 720
65270 752
65234 992
65320 1462
65287 1468
65273 1234
65500 651
65462 871
65597 1120
65793 800
65805 868
65678 662
65643 1181
65647 1032
65522 1290
65460 1296
65345 1120
65346 1408
65375 1422
65414 1325
65402 1377
65352 1400
65335 1282
65269 1124
65378 990
65264 728
65256 1288
65311 1240
65262 1368
65275 1664
65350 1607
65216 1599
65222 1540
65847 852
65904 881
66044 1391
66141 1426
66160 1288
66294 812
66326 568
66207 728
66227 832
66350 442
66663 575
66797 1393
66864 1424
66878 1116
66742 1245
66691 1348
66570 1236
66621 1380
66583 1316
66527 1226
66359 1156
66228 1346
66305 1400
66367 1688
66445 1400
66347 1238
66314 1546
66307 1826
66255 1484
66413 1716
66478 1072
66588 1148
65914 831
65723 1525
65663 1494
65582 1432
65539 1194
65463 1160
65459 1476
65515 10
65634 836
65789 1682
65718 1566
65900 1564
66100 1193
66063 1345
65998 1743
65928 1718
65901 1680
66045 780
65915 1199
66011 1080
66737 1214
66759 1344
66075 1462
66028 1500
66189 989
65881 988
65831 1184
65899 1448
65916 1394
66006 1738
66105 1274
66215 1090
66311 1017
66424 640
66517 678
68248 973
68311 1416
68384 1245
68425 1545
68352 1282
68467 1431
68508 1610
68606 984
68538 1177
68596 1610
68669 1668
68703 1853
68651 1232
68620 1312
68578 968
68658 1176
68640 1094
68710 1280
68819 1157
68781 1230
68424 1075
68423 1452
68473 1704
68525 1486
68517 1584
68587 1356
68689 1392
68677 1488
68610 909
68562 844
68594 908
68709 1090
68768 1076
68836 1036
68899 980
68951 1344
68985 1373
69018 1319
69110 652
69177 1434
69200 1140
69178 1372
69149 1540
68828 870
68872 644
68930 1081
69004 1374
69056 1030
69078 992
69119 1080
69045 660
69027 456
69077 560
69188 1020
69248 1068
69257 1112
69287 930
69288 940
69322 1204
69360 828
69373 1730
69413 1356
69388 8
69366 484
69258 440
68890 1171
68959 1232
68971 1246
69028 1168
69097 940
69168 1172
69206 1829
69234 1661
69274 943
69314 1302
69332 1597
69289 1208
69259 1014
69305 994
69374 1081
69401 1074
69446 1480
69461 1036
69478 1142
69501 918
69555 630
69567 1272
69613 444
69656 808
69697 585
69724 658
69725 656
69737 403
68286 1173
68383 1396
68437 1318
68382 1120
68323 1332
68222 1141
68162 1706
68090 1603
68265 1582
68186 1176
68110 1138
68109 1158
67927 785
67678 1318
67509 1300
67421 1602
67274 1540
67367 1732
67283 1400
67452 1126
67482 1205
67644 1290
67667 1304
67729 1460
67814 1082
67953 1654
68038 1423
68046 1210
69065 272
68990 280
68884 731
69088 1130
69093 1059
69036 868
69002 1558
68978 987
69003 1045
68965 1338
68932 1321
68879 675
68826 689
68840 742
68903 1502
68948 925
68844 231
68766 925
68600 409
68634 860
68754 758
68871 44
68780 364
68633 724
68507 734
68283 144
68084 704
68107 34
68247 336
68362 88
68573 984
68537 1270
68579 180
68726 1161
68668 1288
68618 1176
68550 1578
68524 1540
68466 1186
68340 393
68344 1672
68275 1508
68328 1361
68400 1699
68452 876
68472 1364
68381 792
68276 1140
68221 1379
68161 1548
68108 1420
68142 1023
68160 1024
68049 1320
67987 1431
68040 1292
68067 1286
68152 1497
68134 1172
68125 784
68076 952
67986 938
67875 1288
67866 1214
67634 1327
67706 820
67474 1372
67419 1588
67316 2124
67179 1438
67250 1025
67400 1012
67295 1445
67450 1638
67589 1172
67642 927
67774 1324
67552 1259
67475 1106
67451 973
67180 1102
67181 1264
67108 1454
67069 1200
67070 1050
66990 1456
66883 813
67297 1763
67278 1758
67396 1652
67508 1764
67580 1470
67704 1710
67813 1196
68003 1277
67896 1382
67643 992
67420 1098
67317 1178
67288 1554
67228 1472
67182 1462
67036 1030
67109 1230
67090 1120
66902 1302
66910 1658
66730 1041
66482 1207
66459 1076
66698 1256
66754 1322
66782 1446
66924 1920
66884 1378
66834 1416
66812 1384
66753 1288
66729 1683
66645 1513
66419 1489
66491 1429
66287 1630
66337 1612
66148 1726
66052 1474
65985 1753
65786 1067
65722 1054
65517 1648
65431 1498
65568 1458
66275 1341
66183 1246
66003 1648
65893 1612
65849 1838
65892 1764
65743 1841
65657 1543
69160 919
69251 830
69264 896
69280 1054
69371 516
69444 884
69422 604
69416 559
69432 1066
69476 1162
69512 1344
69536 1104
69575 1419
69594 1275
69611 1536
69639 1008
69638 1250
69647 1184
69618 582
69654 966
69689 1244
69701 1118
69692 1265
69662 1036
69625 952
69606 953
69572 693
69535 786
69534 1002
69511 1335
69498 1508
69508 1288
69525 684
69510 172
69497 -208
65104 835
65180 1344
65266 1761
64771 1247
64642 2147
64684 2186
64510 1713
64683 940
64755 998
64400 1700
64278 1882
64164 1914
64053 2155
64090 2021
64207 2120
64084 1590
63935 1384
63835 1467
64008 1360
63937 1618
63834 1867
63692 1577
63653 1651
63637 1640
63512 2036
63423 1656
63287 1601
63175 1403
63435 942
63398 1366
63294 1346
63236 1350
63198 1187
63601 1678
63660 1828
63788 1933
63977 1749
63799 1628
63755 1412
63582 1635
63538 1376
63468 1507
64888 1795
65079 1729
65248 1502
65140 1934
64991 1781
64963 1354
64859 1084
64605 1383
64538 1636
64575 1798
64693 2034
64743 1984
64862 1327
64882 1730
65085 953
65175 1152
65292 1198
65487 1500
65656 1788
65785 1944
65721 1682
65470 1172
65564 1344
65623 1368
65891 863
65976 902
66213 1470
66147 1348
66260 1216
66458 1352
66644 1280
66781 998
66955 1636
66964 1616
67089 1838
67233 1534
67135 1507
67068 1125
66989 886
66752 1438
66882 2118
67012 1568
67035 1482
66988 1122
66987 1378
66751 934
66377 826
66456 1184
66457 1216
66497 1280
66707 810
66573 1430
66498 1190
66336 1576
66342 1206
66299 1314
66114 1252
65984 1668
65820 1522
63220 1543
63095 1702
63245 1871
63274 1939
63422 1750
63528 1662
63625 1356
63646 1821
63804 1600
63987 1627
63856 1785
63984 1688
64096 1666
64249 1798
64399 1659
64458 1497
64299 1750
64376 1505
64154 1740
64155 1564
63992 1934
63888 1974
63726 1888
63734 1982
63629 1318
63517 1544
63430 1658
63447 1484
63338 1424
63323 1248
63202 1468
63142 1325
63019 1425
63135 1339
62917 1474
62825 1692
62830 1692
62780 1680
62565 1815
62620 1794
62786 1602
62585 1718
62573 1594
62484 1726
62305 1314
62358 1446
62225 1540
62205 1432
62015 1842
62110 1550
61799 1530
61814 1608
61907 1541
62034 1608
62050 1696
62080 1664
62209 1456
62246 1468
62315 1494
62407 1631
62557 1398
62839 1336
62756 1549
62561 1822
62468 1652
62234 1512
62218 1384
62070 1528
62009 1644
61878 1700
61703 1704
61808 1560
61687 1748
61770 1754
61926 1470
61826 1861
61713 1936
61697 1902
61616 1608
61443 1880
61303 1881
61256 1838
61375 1806
61470 1866
61553 1568
61460 1620
61525 1646
61546 1580
61415 1764
61304 1622
61227 1494
61183 1596
61094 1360
61341 1686
61464 1780
61646 1318
61832 1020
61614 1400
61561 1424
61406 1726
61211 1498
60980 1288
60915 1192
61114 1628
61000 1856
60860 1634
60939 1672
61030 1526
61113 1945
61176 2074
61201 2019
61338 1541
61515 1773
61644 1599
61466 1749
61349 1635
61323 1574
61397 1494
61572 1556
61683 1594
61798 1484
61825 1450
61657 1580
61882 1768
61978 1798
62076 1560
61959 1736
61766 1677
61670 1819
61964 1850
61965 1828
61778 1942
61630 1644
61861 1724
62026 1494
62149 1412
62290 1368
62406 1336
62252 1468
62117 1459
61238 1834
61090 2026
61021 1922
60906 1576
60799 1865
60967 2023
60961 1991
60927 1959
61098 1735
60465 978
60401 867
60432 1048
60399 861
60454 886
60185 394
59264 -1224
59246 -1320
59195 -1436
59190 -1364
59132 -1422
59187 -528
59170 -504
59100 -744
59103 -816
59130 -744
59583 798
59613 1010
59561 1141
59617 1183
59607 1208
59683 960
59699 1030
59589 1032
59547 906
59717 896
59761 930
59586 990
59579 800
59442 448
59461 484
59412 588
59729 1816
59804 1838
59903 1870
59912 1958
60056 1902
59915 1643
60608 1456
60753 1656
60698 1550
60523 1526
60614 1422
60419 1303
60564 1487
60311 1308
60238 1169
60405 1448
60501 1468
60513 1568
60519 1465
60715 1354
60670 1386
60802 1546
60960 1707
61064 1848
61151 1898
61305 1610
61336 1564
61078 1771
61011 1831
60934 1779
61126 1920
61252 1517
61377 1606
61505 1374
61422 1205
61017 1549
61139 1806
61253 1880
61417 1540
61133 1987
60933 1678
60884 1797
61092 1647
60701 2025
60691 2105
60511 2155
60338 1725
60348 1735
60618 2102
60809 2116
60902 2056
60723 2150
60644 2072
60643 1913
60486 1371
60196 1592
60194 1734
60180 1514
60072 1568
60022 1581
60184 1371
60314 1628
60480 1610
60442 1642
60570 1704
60696 1537
60648 1285
60690 1290
60889 1814
61026 1960
60924 1945
61034 2009
61168 1615
61072 1744
60891 1855
60911 1892
60699 1640
60520 1599
60695 1509
60504 1605
60435 1749
60421 1744
60358 1768
60313 1530
60201 1567
60121 1586
60018 1801
60085 1696
60035 1590
59858 1858
59708 1590
59768 1732
59856 1642
59725 1806
59631 1740
59572 1684
59486 1275
59397 1312
59339 1507
59453 1545
59313 1783
59266 1710
59303 2019
59382 1901
59496 1658
59523 1488
59742 1649
59522 2109
59395 1946
59485 2040
59374 1943
59308 1117
59223 1258
59205 1219
59191 1167
59092 1220
59135 1249
59052 1444
59079 1524
59125 1399
59078 1484
59028 1258
59001 1378
58878 1065
58855 1465
58761 1364
58618 648
58617 1216
58648 1196
58742 1277
58740 1739
58875 1407
58653 1506
58569 1536
58561 1572
58499 1626
58591 1734
58721 1415
58730 1525
58543 1362
58505 1547
58620 1517
58670 1552
58475 1394
58392 1106
58372 1076
58312 856
58316 784
58374 836
58443 1102
58492 1134
58575 1258
58612 934
58775 1114
58824 908
58688 1105
58579 1172
58759 1560
58872 1148
58781 1160
58760 1296
58870 1449
58925 1296
59000 1063
59074 1114
59124 1119
59457 487
59491 1352
59665 1356
59707 1372
59657 1405
59574 1519
59508 1420
59500 1276
59286 1156
59161 1641
59048 1603
59099 1766
59117 1802
59077 1745
59116 1792
59185 1550
59076 1795
58964 1752
58909 1647
58908 1743
58854 1800
58853 1731
59027 1773
59026 1834
59075 1798
59128 1795
59013 1525
59721 1617
59764 1852
59871 2048
59970 1868
60026 1638
60015 1702
59881 1835
59898 1442
60031 1692
60101 1649
60204 1408
60069 1810
59965 1799
59929 1757
60055 1496
59983 1366
60179 1739
60282 1549
60415 1670
60386 1568
60568 1412
60677 1451
60616 1517
60500 1601
60349 1514
60178 1764
60143 1398
60080 1373
59939 1446
59972 1478
60008 1407
60019 942
60142 1300
60278 956
60366 910
60439 654
60478 958
60611 908
60763 1718
60849 1764
60936 2038
61083 1922
61164 2120
61187 2080
61134 1966
61339 1062
61457 1144
61358 1476
61474 1328
61612 1176
61511 1356
61682 1506
61710 1466
61721 1658
61636 1814
61512 1840
61379 1608
61283 1424
61233 1384
61330 1794
61247 1684
61144 1746
61061 1842
60925 2024
60866 1862
60797 1612
60741 1864
60742 1588
60571 1970
60484 2006
60413 2101
60431 1751
60344 2144
60228 1789
60268 1888
60229 1441
60495 1768
60558 1980
60798 1466
60756 1816
60823 1614
60981 1604
60999 2020
61180 1690
61432 1208
61545 1568
61688 1442
61919 1407
61834 1222
61963 1204
62048 1205
62049 2152
62199 1978
62213 2014
62448 1682
62302 1918
62221 1993
62435 1875
62311 2078
62148 2009
62003 1995
61905 1734
61901 1296
61667 1780
61605 1707
61571 1744
61364 1441
61217 1553
61420 1260
61409 1371
61174 1612
61062 1500
60910 1662
60988 1545
61226 1323
61365 1678
61490 1784
61507 1708
61613 1526
61689 1582
61864 1530
61531 1584
61656 1450
61953 1881
61894 1887
61755 2172
61633 1822
61818 2192
61956 1993
61837 2049
62028 1872
62180 1869
62268 1282
62245 1825
62289 1600
62452 1647
62551 1740
62670 1793
62719 1784
62669 1570
62558 1498
62610 1578
62744 1366
62745 1720
62879 1269
62911 1334
63065 1246
63020 1296
63146 1608
63021 1676
62940 1635
62816 1200
62970 1505
62883 1621
62805 1912
62631 1940
62612 2050
62714 2067
62525 1824
62755 1954
62896 1522
62609 2011
62694 1455
62580 1886
62415 1568
62430 1818
62314 1581
62467 1660
62570 1973
62618 1584
62674 1744
62779 1852
62793 1736
62727 1770
62746 1758
62889 2010
63026 1690
63172 1651
63232 1710
63244 1738
63362 2061
63524 2208
63588 1848
63465 2168
63369 2040
63235 1368
63087 1888
62968 1690
62881 1660
62967 1798
62922 1665
63077 1913
63125 1823
63098 1773
63010 1801
63137 1873
63215 1783
63328 1861
63256 1844
63204 1791
63421 1564
63604 1603
63585 1724
63513 1806
63537 1698
63439 1708
63475 1766
63346 1744
63219 1674
63273 1649
63368 1530
63384 1626
63444 1744
63525 1624
63594 1456
63670 1428
63685 1537
63825 942
63690 1248
63652 1410
63481 1184
63775 1590
63897 2054
63929 2038
64001 1824
64011 1804
64124 1677
64304 2047
64256 1838
64160 2064
64040 1980
64087 2140
64002 2108
63901 1996
63833 1856
63791 1629
63760 1848
63691 1808
63700 1790
63816 1841
63879 2105
63982 1934
64062 1732
64191 1732
64262 1709
64173 1488
64316 1688
64398 1762
64574 1292
64403 1821
64361 1916
64408 1585
64293 1673
64152 1678
64077 1654
64243 1343
64072 1535
64014 1810
63919 1681
63940 1534
63698 1353
63579 1518
63519 1504
63480 1495
63609 1493
63669 1761
63737 1674
63770 1728
63815 1574
63899 1876
63895 2142
63975 1914
64112 1684
63965 1712
63719 1574
64332 1742
64406 1864
64509 1807
64428 2063
64421 1972
64153 1682
64324 1962
64287 1875
64354 1997
64435 2052
64590 1093
64650 1248
64654 1257
64803 1030
64923 1370
64977 1737
65078 1448
65206 1240
65276 1884
65430 1775
65429 1385
65469 1740
65615 1883
65759 1501
65621 1658
65758 1177
65819 1370
66051 1138
66129 882
66146 1302
66050 1754
65925 1709
65757 1118
65952 1692
66145 1541
66019 1729
66042 1514
65897 1565
65796 1506
65649 1699
65493 1584
65529 1388
65514 1667
65629 1765
65710 1577
65825 1790
65750 1628
65667 1646
65603 1761
65507 1844
65452 1588
65406 1714
65328 1416
65205 1544
65034 1526
65029 1166
64976 1428
64965 1507
65077 1018
65358 1122
65173 1482
65043 1772
64922 1680
64848 1789
64770 1682
64742 2017
64603 1751
64604 1998
64508 2134
64471 2080
64353 1720
64362 1584
64359 1484
64364 1344
64242 1477
64248 1461
64176 1924
64151 2160
64172 2106
64052 2314
64016 2315
63976 2285
63908 2106
64714 1027
64815 1560
64780 1519
64746 2213
64769 2087
64688 2093
64736 1565
64495 2004
64580 2215
64499 1782
64597 1826
64602 1596
64522 1677
64416 1427
64374 1452
64291 1480
64294 1597
64298 1706
64370 1597
64182 1212
64099 995
64043 1862
64171 1466
63963 1609
63932 1732
63955 1783
64407 1620
64254 1792
64311 2020
64377 1867
64233 1563
64289 1639
64165 1470
64352 1883
64424 1825
64480 1954
64521 1939
64540 2054
64655 1922
64564 1972
64462 1848
64552 2112
64617 1898
64618 1605
64699 1834
64785 1736
64945 1973
64999 1349
64969 1292
65129 1544
65185 1630
65310 1575
65280 1606
65384 1586
65498 1868
65563 2032
65609 2122
65683 2114
65739 1841
65833 2010
65765 1961
65616 1929
65518 2135
65401 1692
65561 1983
65614 2031
65682 1889
65445 1236
65247 1518
65118 1314
65351 1228
65442 1438
65577 1226
65622 1264
65792 1205
66020 1190
66236 1683
66182 1735
66298 1914
66535 1188
66697 1655
66534 1336
65745 1717
65813 1868
65769 1636
65877 1890
65938 1792
66036 1558
65921 1652
66001 1657
65957 1419
65909 2038
65994 1977
66010 2132
66070 2086
66122 2192
66162 1888
66197 2048
66257 1464
66285 1472
66374 1708
66283 1794
66235 1431
66496 1040
66398 1135
66572 1741
66454 1547
66455 1373
66095 1974
66165 1886
66172 1839
66204 1684
66268 1805
66414 1626
66276 1836
66252 1682
66418 1348
66516 1622
66640 1504
66745 1184
66614 1494
66605 1340
66596 1604
66750 1228
66818 1340
66866 1640
66970 1344
67080 1266
67226 1080
67107 1474
66963 1336
66881 1357
66811 870
67032 1207
67033 1540
66935 1526
66936 886
67034 1438
67178 1374
67277 980
67314 802
67345 1458
67395 1274
67315 1374
67227 1180
67346 340
67728 860
67530 1256
67758 1194
67952 1486
67789 795
67757 714
67635 1372
67492 1870
67574 968
67652 1135
67308 842
67312 1584
67404 1722
67294 1418
67205 1794
67159 1348
67103 1620
67063 1764
66916 1696
66913 871
65761 1815
65890 1816
66004 1505
65980 1879
65932 2020
65848 1742
65801 1688
65818 1699
66144 1800
66296 1797
66178 2041
66261 1846
66074 1716
66171 1858
66245 1813
66368 1509
66463 1559
66432 1232
66330 1440
66090 1291
66055 1370
65902 1758
65864 1628
65790 1652
65687 1664
65639 1490
65666 1900
65580 1888
65630 1564
65725 1784
65843 1354
65828 1752
65912 1368
66012 1608
66132 1979
66244 1492
66201 1568
66243 1604
66381 1271
66728 909
66749 1023
67066 896
67067 968
66977 1426
66853 1434
66780 1336
66769 1312
66770 1131
66519 1553
66655 1473
66548 1762
66433 1487
68130 547
68219 112
68320 672
68433 826
68548 1654
68561 1662
68650 1214
68630 1227
65810 1875
65748 2042
65670 1914
65620 2036
65604 2030
65524 1824
65436 1530
65579 1764
65497 1800
65423 1976
65305 1634
65318 1902
65325 1898
65450 1632
68785 997
68889 992
68940 1086
68941 564
69025 480
69026 460
69092 1047
68609 847
68523 852
68379 1178
68361 1540
68380 984
68145 -10
68018 778
68025 490
67734 970
67594 823
67621 815
67293 1228
67219 1458
67125 1277
67171 1136
67351 1340
67573 494
67391 954
67313 892
65388 1782
65477 1714
65348 2153
65252 1956
65441 1784
65473 1527
65317 1847
65309 1597
65082 1498
65049 1912
64987 1601
65155 1799
65151 1566
64998 2154
64896 1936
64810 1693
64795 1886
64847 1935
64967 2028
64933 2011
64900 1175
65095 1758
65217 1837
65172 1827
65304 1577
65314 1878
65376 1748
64715 1863
64550 2025
64456 1873
64589 1930
64631 1584
64704 1762
64664 2176
64591 2056
64479 1730
64503 1851
64526 1884
64703 1697
64559 1643
64530 2018
64461 1674
64671 1716
64728 1702
64814 1859
64906 1958
64964 1834
65036 1745
65115 1625
65145 2044
65194 1817
65425 1945
65400 2164
65342 2091
65416 1951
69175 1137
69186 928
69185 878
69211 822
69118 -284
69231 642
69286 505
69292 556
69380 925
69304 828
69350 -206
69431 1075
69412 1319
69443 583
69330 277
69256 1466
69244 1622
66986 582
66985 739
66810 840
66696 1120
66533 1744
66495 1780
66313 2093
66291 1835
66394 1047
66324 1426
66266 1296
66220 1571
66138 1556
66131 1723
66076 1346
65967 2044
65930 2351
65883 2564
66002 1990
65983 1907
65936 2272
65804 2450
65652 1719
69197 1162
69135 -274
69063 590
69064 642
68989 -56
68902 200
68779 1020
68694 1198
68586 588
68451 1580
68360 1734
68274 678
68422 1217
69196 922
69230 28
65581 1865
65675 2055
65672 2023
65619 2051
65605 2052
65549 2306
65424 2064
65366 1806
68295 747
68209 636
68010 1022
68089 424
67846 362
67418 582
67292 1183
65537 1496
65655 2190
65661 1959
65767 1958
65802 1722
65862 1677
65853 1416
65996 1864
66058 1802
66064 1892
66121 1611
66093 1701
66007 1810
65943 1897
64350 1465
64498 1872
64537 1611
64623 1458
64612 1862
64702 1686
64796 1853
64842 2024
64858 2011
64911 2050
65022 1724
64928 2051
64867 1525
65060 1502
65111 1476
65183 1486
65186 1339
65092 1640
65053 1448
65017 1255
64927 2271
64846 2352
64729 1930
64661 2068
64722 2267
64674 1725
64784 2347
64802 2354
64864 2183
64958 2141
64877 2190
64939 1502
65000 1684
65005 1724
65083 1820
65125 1734
65121 1788
65063 1718
65038 1602
65171 1548
65220 1619
65143 1740
65324 1774
65349 1726
65472 1710
65499 1792
65572 1548
65610 1646
65510 1354
65370 1782
65332 1963
65233 2022
65156 1735
65091 2125
65055 1971
65179 2079
65126 2202
65258 1920
65069 1966
65031 1910
64913 1838
64931 2376
64974 1675
64870 2385
64762 2080
64724 1859
64732 1406
64811 1517
64763 1448
64689 1424
64579 1624
64592 1522
64434 1744
64365 1856
64218 1323
64296 1595
64358 1558
64427 1624
64497 1578
64402 1814
64302 1646
64258 1346
64414 1820
64527 1434
64481 1520
64380 1542
64321 2098
64351 1786
64241 1808
64215 1997
64163 1762
64049 1750
64075 1962
64013 1788
68450 1514
68522 1538
68506 1384
68585 1512
68649 1106
68888 -136
68988 -414
68887 -290
68870 -318
68560 156
63782 1239
63769 1266
64071 1483
63878 1930
63842 1898
68330 442
68608 -58
68629 -336
68693 292
68667 168
68584 57
63997 1352
63954 1442
64070 1478
64240 1402
64069 1117
63953 1204
63841 1398
63578 1604
63645 1364
63542 1276
63503 713
68744 -677
68329 -364
68244 979
66234 1771
66344 1730
66175 1896
66024 1898
66155 2144
66248 1578
66323 2118
66453 1764
66335 1392
66251 1364
66126 1894
66026 2186
65974 1880
65865 1613
65929 1815
65794 1563
65776 1731
65782 1919
65681 1712
65633 1688
65574 1619
65550 1816
65512 1563
65439 2259
65369 1979
65204 2220
65147 2035
65184 2119
65344 2246
65421 1843
65486 1919
65492 1793
65567 1958
65601 1504
65607 1755
65702 2032
65771 1790
65860 2296
65791 1942
65959 2105
66014 1894
66086 1212
65951 1632
66079 1452
63311 1248
63463 1332
63310 1358
63272 1330
63124 1868
62953 1476
62743 1282
62689 1191
62910 1305
63309 1560
63123 1708
62952 1605
62742 1752
62599 1748
62651 1556
62405 1392
62505 1506
62613 1606
62812 1512
62998 1276
63209 1535
63375 1552
63553 1828
63441 1812
63565 2139
63679 2090
63725 1886
63767 2101
63795 1830
63689 1578
63502 1655
63618 1356
63768 1855
63840 1385
63877 1716
63876 1716
63918 1697
64108 1513
64098 1568
64239 1640
64348 1635
64494 1316
64422 1454
64250 1737
64584 2174
64625 2386
64692 2550
64787 2482
64534 2280
64708 2552
64759 2562
64893 2448
64853 2400
64721 2140
64630 1622
64474 1736
64378 1985
63803 1941
63926 2173
63837 1964
63991 1981
64083 1775
62288 1576
62187 1904
62177 1952
62088 1980
62078 2034
62007 2056
61999 2048
61880 2204
61893 2236
61917 2224
59741 -6029
61797 1814
61796 1942
61853 1906
61899 1740
61768 1852
61746 1996
61852 1814
61745 1940
61795 2036
61744 2194
61702 2182
61743 2300
61666 2296
61742 2315
61773 2175
61629 2224
61589 1728
61588 1826
61544 1876
61396 1568
61347 1510
61329 1488
61453 1816
61461 1945
61404 1929
61594 1828
61794 1406
61997 1351
61998 1784
62047 1946
62348 1694
62466 1322
62504 1896
62465 1878
62503 1742
62688 1399
62843 1900
63064 1496
62996 1264
63168 1102
62650 1362
62864 1332
62909 1228
63122 1736
63230 1880
63308 1723
63541 1439
63720 1804
63758 1805
63855 1967
63946 1581
63916 1568
63986 1860
64097 1863
64166 2099
64114 1718
64041 1926
63948 1772
63810 1883
63812 1758
63577 1480
63501 1176
63733 1434
63765 1338
63800 1216
61662 1576
61947 1297
62169 1436
62147 1320
62244 1474
62404 1553
62403 1456
62598 1437
62865 1540
63051 1702
63084 1501
63059 1720
62950 2011
62875 1793
62778 1676
62715 1792
62576 1482
62439 1516
62230 1526
62258 1651
62364 1652
62428 1640
62550 1518
62602 1677
62788 1673
62951 1553
62997 1788
63052 1940
63128 1886
63145 1756
63271 1914
63372 1884
63224 1669
63353 1735
63205 2010
63156 1894
63321 1925
63426 1908
63470 1844
63557 1771
63616 1952
63721 2104
63848 1889
63617 2145
63509 1585
63678 2022
63711 2031
63839 1930
63973 1642
64200 1722
64225 1740
64116 1854
64107 1912
64115 1703
63917 1600
64004 1938
64029 1989
63927 1919
64150 2084
64199 2164
64255 2185
64219 2249
64198 1938
64078 2206
64068 2052
63890 2027
63996 2110
64093 1602
64284 1886
64231 1964
64320 1790
64513 1557
64598 1887
64569 1881
64484 1684
64383 1546
64518 1611
64583 1593
64452 1960
64339 1597
64397 1759
64413 1763
64488 1808
64531 2083
64588 2050
64705 1729
64851 1474
64885 1694
64995 1618
64994 1776
65127 1939
65042 1379
64902 1872
64833 2058
64726 1867
64779 1935
65192 1679
65246 1675
65379 1458
65464 1682
65491 1515
65404 1251
65382 1588
64106 1697
64227 1958
64286 2140
64341 1816
64363 2044
64445 2158
64544 1900
64641 1504
64713 1338
64712 1258
64887 1752
64919 1848
65013 1232
65164 958
65291 1944
65468 1380
65165 1460
65102 1192
65357 739
65653 1434
65817 980
65924 616
66017 312
65981 1380
65982 1510
65917 1582
65812 1512
65709 1512
65562 1536
65532 1860
65591 1638
65396 1593
65316 1806
65142 1877
65163 1854
65128 1660
65004 2066
64990 1992
64955 1260
64832 1261
65076 1621
65057 1717
64968 1587
64956 1571
64899 1552
64874 1415
64786 1893
64768 1823
64691 1778
[truncated: 365,906 more chars]
