# Supplementary material for: Solving the clustered traveling salesman problem via traveling salesman problem methods
Source: PeerJ Comput Sci. 2022 Jun 13;8:e972. doi: 10.7717/peerj-cs.972 (PMC9202618; doi:10.7717/peerj-cs.972)
Supplement: Supplemental Information 1 [file peerj-cs-08-972-s001.tgz › CLKH-1.0/PI_FILES/145u724.pi]

724
171 -1900
122 840
650 16820
118 12160
649 10510
119 1680
123 2820
168 3400
167 5690
124 5630
169 5370
170 5470
125 5780
126 4240
172 4800
146 4720
149 8720
604 6620
602 7660
147 10740
135 8749
136 9151
148 -591
134 300
589 6200
581 5090
576 7685
579 6240
584 4660
580 6760
578 8120
577 8940
567 5860
585 -1980
603 5560
127 3890
130 9840
129 7900
284 7520
283 7930
281 5640
276 5460
280 7080
278 5680
274 5600
272 4120
259 -440
150 4410
151 4080
121 6560
120 6960
641 7780
639 8000
640 7460
643 2207
644 2300
642 4640
646 3807
645 6545
652 7307
117 840
107 4625
78 3930
34 2130
82 4111
67 2111
65 5412
66 6203
50 7740
108 5880
51 6695
59 3603
109 3998
68 8353
90 8651
110 4752
114 7752
75 7794
76 7752
113 7795
52 6567
112 8940
69 9852
77 8065
57 7000
58 4680
56 4505
62 4577
105 4005
61 4505
111 5326
74 6460
73 8405
53 8287
55 7788
54 8390
72 8288
115 5930
64 5260
85 4396
83 3996
86 -4998
84 -4480
63 -2240
70 -1020
104 -2180
106 -2230
71 -820
116 -1030
101 -633
100 -700
17 -257
700 6759
720 8644
719 10081
718 3534
6 10078
15 5861
60 5890
653 6180
651 6760
648 5760
647 2608
31 8418
38 3719
47 9300
30 9420
96 6760
687 6880
103 5920
97 5040
89 6760
88 5000
102 2640
87 4320
98 2880
20 8180
19 7800
16 11060
701 4905
9 6406
10 6706
709 9067
8 8527
708 5050
707 3596
706 7498
714 6615
705 5990
5 1705
716 7670
717 8069
7 8071
710 5467
702 3167
711 -900
699 4180
695 7080
94 6020
691 6280
696 3302
692 7700
22 5403
693 -236
698 2160
703 3620
712 -2780
713 1660
4 -3640
3 -3625
2 3260
715 5120
724 5820
1 -6460
13 4680
12 5290
14 -3970
18 -5600
99 8360
26 6010
27 8900
91 7980
92 9000
40 7005
48 2795
81 3960
685 4040
42 180
49 1340
41 640
80 -1120
671 -1575
682 5810
678 9165
668 8640
680 7840
670 3057
684 855
32 1930
46 4970
43 5310
690 2720
95 1680
23 2760
28 -90
723 -3375
722 -150
694 -1470
11 2170
704 3480
721 6020
697 2290
21 7195
24 7786
25 7905
29 2640
39 6420
44 7100
37 3920
672 5288
79 5288
93 1265
688 3920
689 1905
45 4500
686 6600
33 7840
36 3719
681 4241
669 4860
677 2410
666 4963
679 5680
35 3355
664 5656
667 6660
676 4040
626 5760
629 3840
634 8820
635 7460
621 6940
637 8480
619 6620
638 9360
152 6740
141 7510
137 5795
138 9335
607 9800
583 6195
608 7620
606 4580
588 6240
594 6590
590 7040
601 4580
599 6250
605 3920
166 9840
165 9842
154 516
158 3016
160 5320
609 5680
157 6620
636 6280
162 8700
140 9440
139 6870
153 3824
159 6119
660 9462
663 6603
625 10521
627 9190
658 7628
615 6114
616 8600
633 10021
624 10463
622 2685
618 6590
657 5677
661 8400
665 5180
654 8284
662 3160
623 6780
617 7520
630 6080
614 6660
612 5620
628 8300
659 8580
656 7160
675 6885
673 6040
683 4980
674 5500
655 6120
613 6920
611 5600
631 2660
155 4880
164 7180
143 5583
163 3816
156 4880
632 5220
620 4360
610 4840
161 7550
142 3163
173 8463
144 9240
145 8944
184 10143
175 10627
596 7588
593 13440
598 14200
600 13272
591 -640
558 5440
597 7580
595 7040
559 8590
592 7100
570 6160
582 4365
571 6325
587 7100
586 4080
569 9020
550 7495
574 4015
566 1260
573 1445
575 4050
551 7810
187 10240
186 10220
185 9600
553 10130
554 10340
564 8140
547 5740
546 7280
549 4580
552 4040
561 7400
563 6240
562 1845
538 2415
270 3240
191 2960
533 5697
535 5697
536 5370
532 5697
539 5480
537 5030
531 6760
528 8020
540 8420
529 4540
541 7620
236 9460
201 10040
199 9660
196 2270
257 -280
190 6360
542 540
543 4700
548 3710
545 3470
188 358
556 8668
555 7325
557 5245
572 8450
568 5365
544 120
189 3520
258 3560
265 4600
523 4664
524 4665
269 4661
266 4667
521 3557
209 5420
222 3690
343 -120
344 1000
345 7700
498 7340
507 6570
510 6260
214 4930
213 6540
509 6380
508 5800
353 6060
504 4770
501 6710
500 7840
494 6320
493 7840
496 15100
499 14960
340 15085
495 7572
342 9395
351 14305
350 11540
346 6753
216 1442
223 3294
224 3050
226 3290
225 3740
516 3920
517 4073
520 4395
518 1981
519 3480
192 8180
256 8000
247 7520
208 10120
221 3280
514 240
352 6920
341 2580
349 5620
347 6160
497 6030
492 7065
339 9402
335 5720
336 3340
337 3765
338 4340
348 4540
324 8030
323 10600
325 11920
331 8520
228 3120
220 2400
513 800
254 5300
207 6230
205 3440
246 8100
245 8480
255 4500
219 6963
244 5761
218 9262
217 7045
227 6480
243 6680
241 5462
204 1262
202 2440
203 7380
534 1000
530 480
565 4480
560 500
182 4340
180 3239
181 3441
183 577
178 2860
176 2320
174 144
177 1911
179 282
215 3462
229 5760
230 7260
322 3007
332 7940
329 8460
333 6580
359 4565
483 5040
358 6036
316 4833
360 4438
489 6100
364 5642
238 4463
237 4880
200 2060
206 4360
242 5380
239 4680
235 3940
240 4660
234 740
233 4460
330 2540
232 5300
321 4300
320 5240
328 2600
334 4072
327 6080
231 5748
326 8058
355 3865
356 3700
357 2449
304 2851
306 -2520
308 -800
305 -1921
317 -2922
303 -1621
318 -3660
319 -2020
307 2560
309 5260
402 2268
315 1902
310 1426
398 3918
312 5550
313 1700
311 393
314 320
361 2406
363 2404
362 6393
475 6880
403 5197
474 5202
473 5330
405 1888
406 -1295
399 3502
407 4698
400 1904
401 3544
397 1965
396 -8709
395 -4563
394 -1715
393 -440
392 160
390 310
391 690
386 160
389 440
387 840
388 40
385 -2080
383 2540
384 1300
382 2080
381 2640
380 3160
379 2320
378 3200
377 3040
376 2960
375 2880
366 3680
374 3760
367 3865
373 3975
368 -3940
372 -3740
371 -5120
370 -5920
369 -6620
471 -4494
472 -2192
468 2614
469 4080
470 8040
454 7440
456 7680
455 8080
467 7340
418 5540
466 7360
419 5440
420 2220
459 4100
464 740
465 2720
463 4800
460 7420
457 11629
416 10120
417 8884
458 7074
411 9930
412 10630
476 4783
477 3800
297 4820
488 3960
491 3590
480 6920
490 3440
479 4417
482 1669
481 3275
478 3955
486 3245
487 7220
296 2814
293 853
409 6660
408 5640
410 4360
415 3000
462 6084
414 6586
413 5924
461 7928
453 2868
451 1180
452 -780
450 960
449 2120
448 2240
447 480
446 7860
445 7740
444 7440
443 7080
442 8320
441 8840
440 9280
439 9200
438 8120
437 8520
436 7680
434 6240
435 6640
433 7360
432 7280
431 6120
430 5120
429 5880
428 4440
427 4280
426 4480
425 3760
421 1780
422 2060
423 1050
424 0
365 4200
404 -100
294 6100
292 7560
291 5230
484 4825
485 7285
299 6825
295 6475
298 5935
300 1925
301 6595
302 6210
289 7760
286 10450
290 5820
287 6560
285 8430
288 11690
505 7300
502 9520
354 8950
503 6730
506 3020
212 4800
511 7640
252 7860
249 7140
210 2640
522 8820
262 5190
525 5571
261 5571
263 5572
264 5572
260 5115
211 3480
251 8020
250 8300
253 4680
512 6640
248 8380
515 5890
526 7280
527 6960
198 6400
197 7440
195 7860
194 6110
193 4280
267 6440
268 8625
271 8859
275 710
273 3360
277 7520
282 7360
279 6880
131 3920
128 5600
133 7960
132 9295
-1
EOF
