# Supplementary material for: Solving the clustered traveling salesman problem via traveling salesman problem methods
Source: PeerJ Comput Sci. 2022 Jun 13;8:e972. doi: 10.7717/peerj-cs.972 (PMC9202618; doi:10.7717/peerj-cs.972)
Supplement: Supplemental Information 1 [file peerj-cs-08-972-s001.tgz › CLKH-1.0/PI_FILES/1480pla7397.pi]

7397
7159 0
7039 -7168
6963 -77024
7013 -35840
6842 -31744
6876 -7168
6888 3584
6930 -66560
6746 31665
6747 33280
6773 32256
6795 -34119
6767 -30695
6804 -16890
6647 -55173
6648 -55172
6700 -7168
206 -7680
205 -5632
6517 36352
6535 -4544
6562 3584
6545 22272
6536 -2432
6554 8960
6568 4608
170 -36864
169 -34816
6405 10240
6415 -10240
6416 0
6442 -7168
6463 -50176
6298 -61440
6350 -14336
6365 -31744
6182 -24576
6201 0
6212 22528
6223 3072
6235 7168
6252 -7168
6245 -43008
67 5440
68 25408
6099 34880
6111 -3324
6126 29312
6124 55536
6130 34375
6119 24512
6120 46216
6160 -26568
6159 -10752
6147 49312
6146 48832
6158 47472
34 20128
33 31296
36 42048
35 57792
38 67776
37 69440
6040 12192
6041 16064
6049 12096
6056 0
6050 29728
6054 4224
6051 -2336
6057 16512
6068 -14336
12 -14336
11 0
14 25088
13 33152
16 49913
15 49952
18 44800
17 27329
5978 -15376
5977 -3152
5973 32710
5972 -27648
5970 -45131
31 50764
32 67424
27 65492
28 57152
29 39872
30 30736
6044 20173
6045 30240
6046 31520
25 -14304
26 -12384
6161 -83008
6148 30954
6043 27328
6042 15488
6055 31552
6058 20992
6070 59456
6071 50568
6076 52864
6075 49984
6074 44288
7 -576
8 11424
9 45552
10 51378
5 54708
6 50508
6077 -23160
6078 -24850
6065 10912
6079 16192
6072 -196525
5974 -57344
6011 -62145
6016 -95244
5983 -7314
5982 14336
5981 -6784
5980 -18851
5995 11809
6004 -38580
6003 -6368
6002 -12544
6001 0
6000 -7168
5999 -17408
6015 -31744
5994 -6477
5993 2902
5992 0
6010 0
5991 44264
5990 432
6014 -30528
6013 14848
5989 29568
6009 12768
6008 17498
5988 8048
6007 -16384
5987 -21504
6006 -63872
5986 -41088
5966 58720
5965 58016
5964 53760
5963 47040
5962 38080
5961 55552
5960 68096
5976 66703
5959 74993
5958 66944
5957 56832
5967 36431
5971 28384
5968 21072
5969 13972
20 56388
19 50331
22 38982
21 44032
24 37248
23 25552
6031 10483
6030 24976
6029 51968
6028 63488
6027 62243
6026 53954
6025 47699
6048 53954
6037 17600
6032 28498
45 17984
46 28160
43 33664
44 35136
41 40448
42 35648
6033 23744
6034 26304
6059 -8496
6060 -16512
6061 -25746
6035 -3968
6036 -23168
6062 13056
6063 10304
6066 11984
6067 5264
6064 12928
6038 7072
6039 17216
39 42112
40 37872
6157 21456
6135 27456
6134 24256
6115 46272
6109 52608
6114 59904
6121 57344
6108 -8320
6129 34880
6156 29056
6155 6528
6128 19648
6095 -21696
6127 832
6133 -3392
6132 5120
6145 25971
6131 20096
6144 38477
6143 34880
6142 42944
6091 25984
6090 23296
6089 18816
6088 17640
6106 30464
6096 22912
6092 22272
6107 4480
6093 7680
6094 4736
72 -4480
71 7680
74 34944
73 36288
70 22784
69 13568
6260 61760
6178 52864
6240 2944
6177 43520
6176 34048
6175 44800
6174 54784
6173 58240
6172 44064
6193 18880
6207 33088
6179 45056
6180 52864
6194 56918
6195 59443
6196 -32256
6181 -10752
6197 -12288
6226 3840
6230 16128
6241 29952
6219 42880
6227 49024
6242 61056
6231 57728
6250 25472
63 4480
64 14976
65 15808
66 7840
6097 53440
6116 73152
6117 79744
6125 47488
6122 28672
6098 39744
6110 50048
6123 24448
6118 18848
61 5376
62 7168
6261 -14336
6234 17536
6222 -2240
6244 7168
6233 16128
6251 30208
6243 25984
6232 23552
6221 9216
6220 57344
6228 72192
6211 35456
6200 38102
6199 42419
6198 40960
99 3968
100 14720
97 29248
98 15616
6361 10610
6362 18982
6325 53372
6315 58103
6316 46263
6314 58966
6306 55808
6295 61184
6294 47488
6313 0
6305 0
6293 0
6292 5376
6289 30464
6291 45312
6288 39680
6327 -2417
6360 25088
6359 44288
6358 32512
102 38144
101 46784
104 40640
103 32704
106 48640
105 50400
6284 24688
6343 30915
6283 35645
6282 30464
6281 24640
6280 29120
6312 15168
6285 40320
6279 55808
6278 59328
141 23744
142 35293
143 56564
144 54912
139 17920
140 6272
6286 35072
6287 32768
6290 15594
6479 30480
6478 66608
6385 30016
6384 33404
6383 31360
6382 25984
6381 68096
6380 76160
6379 87040
6386 65152
6396 23427
6388 37310
6387 42368
180 42400
179 39808
182 16704
181 5468
6397 19956
6398 78552
6389 67264
175 20320
176 18155
6413 17113
6431 179
6399 72499
6390 68306
6400 6720
6401 -8832
6449 -5376
6457 0
6458 16128
6459 39360
137 -17568
138 -13184
135 37632
136 60672
133 72192
134 68736
6480 17452
6461 83776
6462 72256
6441 83424
6432 56448
6440 60928
6452 57728
6451 59136
6439 104032
6460 69888
6450 75808
6425 84352
6402 10752
171 31232
172 40064
177 29344
178 39124
173 56474
174 54176
6403 -14016
6404 -6720
6414 -11648
6426 -4096
6481 -16640
132 17472
131 28336
6296 17309
6297 51920
6317 43008
6330 5376
6344 -24576
94 2752
93 2688
96 28672
95 30208
6364 35840
6363 45007
6329 25602
6328 45003
6578 26326
6577 26326
6557 36736
6541 41819
6551 58259
6532 3909
6525 11520
6524 10752
6513 50816
6512 47966
6576 41393
6575 48896
6587 23296
6586 25536
6574 37728
6511 51520
6510 31616
6509 12096
6508 0
6507 2688
6506 17920
6505 27207
211 9824
212 20608
215 28160
216 31104
213 34560
214 30560
6692 8672
6693 16158
6694 52788
6674 30464
6659 7168
6629 -8064
6620 -40960
6695 15232
6696 10496
6713 -2676
6644 25120
6630 16128
6645 12336
6675 51688
6697 73472
6714 57472
6715 28544
6716 51713
6676 12373
6631 25088
6646 29748
209 -12747
210 -13827
6698 15673
6721 47794
6722 50112
6699 39424
6677 68096
6660 55949
207 -22552
208 -896
6514 29440
6526 35008
6552 50688
6542 33536
6515 -7680
6516 -4480
6558 -6656
6564 -24064
6565 8320
6579 17456
6533 6340
6543 30912
6553 45232
6559 51861
6560 48438
6580 48428
6588 18046
6589 23744
6595 -14592
6596 -24768
6567 39040
6566 32896
6561 24576
6544 -12032
6534 -5568
204 23552
203 21333
6622 29912
6632 22144
6633 -14528
238 40882
237 41152
240 53304
239 55506
242 46928
241 25088
244 13440
243 1476
6801 41385
6815 42306
6814 0
6800 -15104
6766 17152
6765 16128
6745 11648
6744 12800
6764 23808
6791 1024
6782 5376
6790 -5376
6789 -8704
245 49632
246 52032
6619 896
6618 32576
6643 5760
6691 24800
6617 30080
6616 46592
6615 51968
6614 46656
6621 56142
6613 64434
6612 57120
249 9344
250 18816
247 32768
248 26112
6813 52384
6812 56064
6788 42496
6740 36992
6739 34048
6738 27776
6737 16128
6736 13440
6735 13440
6757 -8448
6741 17792
6742 21376
6743 9728
280 35008
279 34304
282 32768
281 23296
284 41732
283 33384
6909 24436
6837 25740
6836 13440
6835 16128
6834 16128
6833 30464
6832 44800
6831 52248
317 22400
318 33344
315 38912
316 29384
6838 34752
6839 55168
6852 24064
6891 -380
6792 48205
6793 55050
6783 29684
6802 46126
6778 21248
6776 13440
6770 30464
6777 40192
6771 29888
6779 46848
6784 53504
6803 23296
6816 22480
6817 18906
6794 -11970
6785 -17024
6772 23936
6758 16576
6759 13120
272 26816
271 34048
274 35968
273 17920
278 -12928
277 -14336
276 -34048
275 -37376
6926 27392
6903 36608
6904 10816
6895 8768
6905 -1664
6927 -7680
6896 28096
6897 41216
6898 35072
6928 20224
6929 38784
6910 41088
6911 -11264
6875 12480
6869 -1792
6868 10752
6856 -7970
307 55879
310 44800
309 20736
7011 48064
6987 55728
6993 51808
6978 77688
6976 60509
6975 11752
6986 41216
7001 43571
7000 43661
7010 40832
312 15744
311 15488
6855 22112
6867 16480
6854 8000
6887 61760
6894 54656
6902 42752
6893 36352
6925 5376
6924 62330
6892 42329
6923 -17669
6841 -30921
6840 34176
6853 11791
314 13056
313 17280
6981 896
6999 17344
7009 51552
7008 43200
6949 41984
6948 25088
6947 16128
6946 11424
6945 23296
6944 25856
6969 19712
6943 60928
6950 79616
6951 52448
6955 16652
6952 40704
6956 32256
6957 32000
6953 33459
6954 768
6982 -4608
6983 0
6984 30848
6991 16640
6992 28096
6985 49792
6977 56064
6958 -11648
6959 7136
333 35840
334 41216
335 27648
336 18834
7085 48454
7071 18752
7072 7584
7044 20582
7051 32293
7043 30464
7036 16128
7035 14018
7070 6883
7058 58864
7053 65158
7061 17744
7057 26849
338 22659
337 34176
340 44800
339 37338
7083 29440
7068 8704
7084 16128
7069 31629
7032 -47616
7031 -6272
7030 50560
7029 59072
7028 48256
7033 7936
7021 39680
7022 39424
7023 37632
7024 25088
7025 16128
7026 10752
7027 27904
7074 5888
7082 22784
342 18668
341 9043
308 54210
305 33024
306 23872
7012 17920
6994 0
7002 -13142
6988 -11955
6970 -9659
331 16757
332 34944
329 31808
330 30848
7075 -14784
7062 -7168
7054 28636
7037 13440
7038 16096
7034 13626
3143 23217
3144 31306
3145 23178
2907 31281
2906 23214
2905 31346
2709 23161
2708 28806
2904 23214
3142 31395
3141 23446
3140 30596
3139 38394
3138 30330
2899 30098
2900 38388
2704 30210
2705 37890
2901 30548
2902 38566
2903 31102
2707 32626
2706 32030
2467 22014
2468 25846
2263 21760
2262 29395
2261 21302
2048 20929
2049 29302
2050 21346
2051 29550
2052 21229
2053 31209
2054 39497
2055 31208
2267 39498
2266 31209
2472 31208
2471 39498
2710 31208
2268 31209
2265 39498
2264 31209
2469 33536
2470 31209
2473 28933
2474 37222
2269 28933
2713 28933
2909 37221
3147 28932
3146 37078
2908 28933
2910 28933
2475 28933
2476 30337
2715 28932
2714 37222
2712 37223
2711 28933
3148 27248
3149 35538
3150 27249
3151 27250
3152 35537
3153 27247
2914 27248
2913 35538
2717 27249
2716 27249
2912 35538
2911 27249
3154 32557
3155 32824
2916 40846
2915 32557
2720 32558
2721 32824
2722 40580
2483 32291
2723 32558
2918 32823
2917 40580
2919 40846
2920 32558
3157 32558
3156 40581
3158 22634
3159 30915
2921 30028
2725 30734
2726 30029
2727 30813
2923 30028
3161 30813
3162 29926
2924 30813
2728 30029
2922 30814
3160 30029
2489 23544
2284 31504
2285 23419
2072 31246
2071 23462
2070 31504
2283 23544
2488 31504
2282 31504
2069 23545
2487 23545
2486 22904
2485 31193
2724 22903
2484 22903
2279 31193
2066 22903
2067 31193
2280 22904
2281 31193
2068 22904
1976 28253
2064 28254
1975 28253
2063 36543
2276 28253
2482 28253
2277 36544
2278 28254
2065 36544
1938 13895
1900 17948
1862 16314
1824 5996
1937 13897
1899 19740
1861 17067
1823 27015
1785 36019
1747 40918
1709 33664
1671 17530
1748 35731
1786 38087
1710 19328
1672 31872
1634 38272
1596 31488
1558 19328
1633 37530
1595 17565
1557 29568
1519 40805
1374 40805
1520 35768
1372 40805
1141 32514
1140 35650
1371 32515
1373 49095
1370 22626
1139 29922
1138 22626
1369 30238
1368 22624
1137 30562
1136 22624
1366 22623
1367 30913
1518 34532
1556 -6684
1594 -7168
1632 0
1670 0
1708 -10871
1746 -10871
1784 0
1822 0
1860 -4046
1898 1330
1936 19712
1974 34176
2056 30873
2057 39163
2270 30873
2271 30468
2058 30875
2059 22586
2060 32555
2061 34230
2062 26561
2275 34046
2274 32555
2273 34624
2272 32555
2477 32804
2478 32556
2479 35071
2718 32772
2719 29618
2480 34200
2481 26888
1375 15824
1145 23560
1146 15786
1376 23561
1377 15748
1147 23563
1148 15745
1378 23564
1379 12640
1149 20462
1150 12639
1380 20474
1381 12386
1151 20508
1152 12271
857 16011
858 12414
623 16013
622 13026
621 15197
856 20742
855 16012
620 21558
619 15647
854 21560
853 15645
618 21658
617 14338
852 21666
851 14030
616 21846
615 13889
850 37430
849 45639
614 37462
613 45630
612 37458
611 45578
610 37390
845 45486
846 37446
474 43088
847 45606
848 37535
1144 29454
1143 37248
1142 30862
1040 41505
624 43759
625 51870
626 43757
861 51868
860 43757
859 51870
1041 43584
1156 33024
1157 27727
862 6923
627 15035
863 15035
864 6924
628 6925
629 15037
630 6924
865 15037
866 33309
631 41424
632 33306
867 41426
868 33288
633 41428
634 33139
1160 31063
1159 27730
1158 31065
1388 27728
1389 31065
1390 27750
1391 28202
1161 27850
1162 27809
1392 27898
1393 30090
1163 31105
1164 30034
1394 31478
1395 31446
1396 27766
1167 21582
1166 29954
1165 34172
869 24850
870 33395
635 25107
636 33395
637 25106
872 33395
871 25107
873 21666
874 26896
460 12192
638 26586
875 21772
876 26506
639 21915
640 13849
877 44378
878 52451
641 44498
642 52662
643 44577
880 52292
879 45582
1175 46953
1176 44866
1043 52122
881 3514
461 -8192
882 7552
883 1293
884 36368
885 26077
1179 36800
1178 27329
1177 15162
1408 26978
1409 35219
1410 28382
1411 28065
1412 19775
1181 28064
1182 19774
1413 28064
1414 19774
1180 19775
1415 23927
1416 18179
1185 23926
1184 18179
1186 18179
1417 23927
891 3926
892 11734
893 3926
647 11594
646 3927
645 11782
644 4909
462 32256
890 38450
889 45696
888 47168
887 42432
886 30525
1183 23927
1188 18276
1187 24370
1418 18276
1419 24478
1420 17758
1189 24610
1190 17570
1421 24638
1422 17566
1191 24873
1192 17309
897 39584
896 39279
895 30990
894 38798
648 30890
649 38914
650 31004
651 27785
652 27785
653 36073
900 27784
899 36075
898 39496
1044 33504
1194 24909
654 22035
655 30325
656 22035
903 30323
904 22033
902 22036
901 31831
1195 33200
1426 25362
1425 41796
1193 41686
1423 41685
1424 49976
1525 46080
1563 35328
1601 23296
1639 4361
1677 -8183
1715 0
1753 0
1791 0
1829 0
1867 -9198
1905 -9198
1943 2688
1981 17920
2114 24400
2326 33470
2532 33469
2531 41760
2758 33470
2967 33468
2757 41759
2530 33470
2529 41759
2528 33468
2325 33470
2112 41759
2113 33471
657 36609
658 44899
659 39951
660 44899
661 39650
908 44899
907 39951
906 44899
905 39951
1201 22573
1202 17395
1433 22574
1203 22574
1204 17395
1435 22575
1436 17395
1434 17396
1205 22575
1206 17395
1438 14286
1437 22576
911 -4931
910 806
909 -4930
662 682
663 -4930
664 842
665 31315
912 37092
913 31314
666 37254
667 29922
914 37343
915 29189
1210 25032
1209 31744
1439 18179
1207 18178
1208 26469
1432 33604
1431 40843
1200 38240
1199 45591
1045 37302
1198 39314
1197 34818
1196 32225
1427 34234
1428 33018
1429 38094
1430 45003
1526 39424
1564 28196
1602 -11228
1640 0
1678 0
1716 0
1754 -10990
1792 -10990
1830 0
1868 0
1906 -7168
1944 -1471
1982 33089
2120 35692
2121 30365
2333 35262
2538 26790
2537 33453
2332 30367
2331 33498
2119 30367
2118 27457
2330 34374
2329 27139
2534 34373
2533 26604
2328 34471
2327 26282
2115 34366
2116 26722
2117 34374
2535 33446
2536 25156
2763 33445
2762 25157
1440 40423
1527 49162
1528 56867
1566 49127
1565 56867
1603 48969
1604 56869
1642 48758
1211 41088
1441 49378
1442 41088
1641 3778
1679 9962
1680 5470
1718 9527
1717 5648
1755 8953
1756 6242
1794 8866
1793 7933
1831 26826
1832 26159
1870 25519
1869 26244
1907 25156
1908 27004
1946 23937
1945 27270
1983 23168
1984 31447
2132 39738
2133 31448
2345 39737
2346 31447
2549 31448
2131 31448
2343 39737
2547 31448
2342 31448
2344 31450
2548 39739
2776 31449
2775 23068
2985 31356
3209 23067
3210 19318
2986 23068
2774 31357
2984 23069
2983 30997
2546 23069
2545 30996
2773 23429
2772 30996
2982 23430
2341 23610
2129 31449
2130 23159
2128 23610
2127 26399
2340 31450
2544 23610
2543 26398
2339 28662
2338 25566
2126 27831
2125 25564
2124 27831
2123 24266
2122 28238
2334 23682
2335 28240
2336 25563
2539 25154
2540 27832
2337 27832
2542 29038
2541 26773
2769 33442
2979 26773
2980 28598
2981 31177
2771 28481
2770 31178
2768 26774
2978 33443
511 29844
2977 26746
2767 33443
1212 13571
1046 25282
668 29415
669 34400
466 39266
670 41312
671 28685
916 17156
672 25446
673 19712
674 12544
675 17920
676 19474
677 15890
678 19712
679 19712
680 10752
681 0
682 2660
683 5348
684 5376
685 23808
686 37632
687 42485
917 34196
688 34304
689 22921
690 13705
691 15232
692 17920
693 10752
694 5376
695 -8092
696 -2716
697 10752
698 10752
699 6720
700 6162
701 36498
702 43679
703 35389
704 22030
1049 32307
475 32512
918 35389
705 31217
706 37462
707 37902
708 42207
709 37504
710 25183
1052 28890
1053 32782
1054 23086
1247 24122
1246 23085
1248 23085
1478 22110
1477 23085
1051 24123
1050 21898
1245 24763
1476 24124
1475 22447
1474 24762
1244 22447
1473 10335
1472 8542
1471 10335
1470 5438
1469 10336
1239 4897
1240 10337
1241 7714
1242 10336
1243 12651
711 27830
712 37222
713 30064
714 28910
715 30527
716 20987
1058 23085
1059 32634
1060 37358
1061 29929
467 30186
919 23744
476 26402
1259 40174
1489 32318
1488 40147
1258 34754
1062 31490
1257 39894
1487 35198
1486 17150
1485 23084
1484 16702
1254 23085
1255 16978
1256 23085
717 32026
718 30528
920 31894
463 21632
921 36864
922 30336
923 16521
924 32345
925 47680
926 59216
927 63936
928 59200
929 47376
930 31769
1267 39524
1266 13032
1496 19182
1495 12934
1265 19206
1264 12714
1494 19230
1493 32734
1263 39370
1262 32474
1492 39390
1491 32382
1261 39578
1063 23663
1260 32094
1490 39806
1534 31696
1572 14974
1533 13026
1571 29248
1609 34682
1647 35868
1685 38126
1686 29226
1648 35868
1610 37757
1724 -9601
1762 -10240
1800 -14848
1838 -10240
1876 -13929
1875 -14174
1837 -8960
1799 -12544
1761 -12544
1723 -18501
1913 22295
1951 26496
1989 28028
2180 36317
2181 28028
2182 36316
2183 28026
2394 28026
1990 28028
1952 25088
1914 22051
1253 29928
1483 36314
1482 29928
1252 36735
1057 29928
1251 29928
1481 36735
1056 36735
1480 29928
1479 32030
1249 29929
1055 29928
1250 36736
2179 16804
2178 24714
2177 25154
2176 16864
2175 25153
2388 25153
2387 16864
2389 16864
2390 27648
2391 27709
2593 27710
2594 27649
2822 27708
2821 27649
3002 27708
3244 27648
3245 24398
3003 27649
3243 27707
3242 27648
3001 27649
3000 27709
2819 27648
2820 27708
2999 27648
2591 27709
2818 27709
2590 27648
3241 27709
2592 27649
3240 19691
3239 17920
3238 12544
3237 16128
3236 7119
507 18959
2817 20799
2816 18944
2815 24448
2814 20224
2813 20803
2589 22250
2386 30538
2174 22250
2385 22250
2173 30539
2588 30539
2172 22250
2384 30539
2587 22250
2171 30539
2383 22250
2382 30539
2586 30539
2585 22250
2170 22251
3235 36616
3234 43640
3233 41216
3232 37214
2812 34042
2584 29598
2583 34042
2582 29599
2811 29600
2810 34043
2581 37887
2378 29599
2580 29600
2808 33366
2809 33446
2381 13197
2380 21486
2379 13197
2169 21487
2168 13198
2167 21487
2166 13198
3004 25356
3246 28734
3247 25265
2823 30136
2824 25265
2595 25357
2392 29340
2393 25149
2596 30229
2825 30228
3006 25264
2598 16974
2597 25265
3005 30228
3248 16861
3249 25152
3007 16863
3250 16862
3251 25151
3009 16863
3008 25153
2826 16863
2827 25152
2601 25152
2398 33441
2186 25151
2185 33441
2184 25152
2397 25152
2396 33442
2395 25152
2600 33442
2599 25153
3252 27963
3253 36252
3010 36252
3011 27964
3012 36252
2830 27963
2602 27963
2829 36253
2828 27964
3254 28038
3255 18898
3256 26650
3257 18626
3258 26811
3016 18601
3015 26812
2833 18633
2832 26650
3014 18890
3013 26650
2831 19118
2604 28242
2401 19952
2400 28241
2399 19952
2187 28069
2188 19952
2189 28242
2603 19953
2190 24832
1991 21504
1953 16449
1915 10689
1877 5376
1839 0
1801 -3710
1763 -1918
1725 5376
1687 0
1649 5376
1611 6916
1573 11780
1535 28160
1497 34007
1268 25598
482 27520
1269 29040
1270 43336
1064 43201
931 29350
1273 28554
1272 43200
1271 51491
1498 48128
1536 41216
1574 22785
1612 4865
1650 10752
1688 16128
1726 16002
1764 17794
1802 16128
1840 16128
1878 10752
1916 3584
1954 -4220
1992 33028
2191 33120
488 29600
2404 29890
2403 30402
2402 28561
2605 28762
2606 29822
2607 31246
2608 29044
2405 36045
2406 27986
2407 15058
2610 22760
2611 14990
2408 22778
2409 14697
2612 22812
2613 20493
2614 28888
2615 33221
2616 24931
2842 32106
2841 24932
2411 28636
2410 33436
490 36480
2192 28546
2193 33550
1994 28535
1993 33586
1955 -20935
1956 -15614
1918 -21070
1917 -15399
1879 -21282
1880 -15361
1842 -21301
1841 -15358
1803 -71523
1804 -65306
1766 -71665
1765 -65183
1727 -71706
1728 -65049
1690 -18374
1689 -11575
1651 -18407
1652 -11542
1614 -18441
1613 -11522
1575 -18462
1576 -11369
1538 36286
1537 43464
1499 36130
1500 43730
1277 35879
1068 35856
1067 28810
1276 35651
1275 27406
1274 14993
1065 23282
1066 14993
935 23282
722 14993
721 22894
720 14878
719 22736
464 6596
932 14642
477 20384
933 22886
934 14994
723 23281
936 14993
724 19377
725 20040
1069 7001
937 27666
468 25264
726 27168
727 14477
728 17410
1072 25472
1071 20850
1070 25146
1278 17380
1279 25198
1280 21038
1281 25234
1073 20978
1074 25121
1282 21094
1283 21282
1284 29423
1285 21166
1286 29251
1287 20842
1078 21065
1077 29342
1076 21182
1075 17430
729 25301
730 37368
731 42072
732 38189
733 -403
734 16672
735 26792
469 25304
1079 18090
1080 24512
938 25951
736 26034
737 24770
939 26070
940 12658
738 16386
739 12656
740 19366
741 10894
942 12655
941 19683
1083 18794
1082 26240
1081 18546
1288 17902
1289 26239
1290 18598
1291 26241
1292 16182
480 4195
1502 16181
1501 24286
1539 16180
1540 24286
1578 -29467
1577 -21358
1615 -29468
1616 -21357
1654 -29470
1653 -21357
1691 32576
1692 40713
1730 32571
1729 40773
1767 32565
1768 40795
1806 32506
1844 -3824
1882 4465
1920 -3825
1958 4464
1919 4464
1957 -3825
1881 -3824
1843 4465
1805 -3824
1995 43055
2194 34766
1996 34767
2195 43056
2412 43056
2413 34767
2630 35040
2629 29792
2628 10311
2627 30102
2626 38391
2852 30101
3035 22266
3034 30101
2851 38391
2625 30102
2850 30102
2849 38390
2848 30102
2623 30102
2621 30101
2622 38392
2624 38391
3031 10311
3273 18596
3274 10311
3032 18598
3275 18599
3033 10312
3276 10814
3277 29482
3278 37759
3036 30118
2853 21813
3037 37690
3279 30526
3280 37583
3281 31280
3282 31923
3283 22398
3040 31281
3039 37534
3038 31281
498 28263
2854 31281
2855 6592
2631 8173
492 -10304
2856 12096
3041 17264
3042 16770
3284 19162
3285 25991
3043 21570
3044 25222
3286 22238
3287 21750
3045 23334
3046 26483
517 8576
2857 -16981
2632 -8960
2414 -8974
2196 -14350
1997 0
1959 0
1921 0
1883 -14336
1845 -14336
1807 0
1769 0
1731 0
1693 0
1655 0
1617 -14336
1579 -14336
1541 0
1503 0
1293 -14336
1084 -16670
3047 8370
3048 5376
3049 0
3050 0
3051 0
3052 -15246
3053 -15246
3054 -7168
3055 -17408
3056 -23114
3289 -26489
3290 -25792
3314 -27785
3313 -26336
3312 -27137
3059 -26644
508 -24192
2859 -26590
3311 -5162
3310 -5392
3309 -5136
3308 -5890
2634 -5708
2416 -4720
2198 -5424
1999 -4978
3288 16760
3058 25051
3057 16762
2858 17440
2633 1757
2415 -14403
2197 3712
1998 11264
1960 16384
1922 10221
1961 -4749
1923 2227
3307 3369
3306 4191
3305 1792
3304 -754
3303 -1582
1809 -2814
1847 1070
1885 5576
1884 -11567
1846 -19664
1808 -7680
1770 -2273
1732 -6864
1694 -14323
1733 -21111
1771 -25684
3302 -26366
3301 10576
1695 7140
3300 9931
3299 7872
3298 6456
3297 5840
1581 5794
1619 7032
1657 11200
1656 -510
1618 -21248
1580 -13312
1542 -1792
1504 0
1294 -5888
1085 -18944
1086 -21811
1295 -21310
1505 -22756
1543 -23224
3296 -22946
3295 -22372
3294 -21436
3293 -13014
3292 -10112
3291 -27008
961 -9578
470 -13696
760 -12416
759 -21151
758 2898
960 -5392
959 2898
757 -5392
756 2897
958 -5391
957 2897
755 -5391
754 2896
956 -5390
753 -16668
955 -8381
954 -16668
752 -8381
751 -16668
750 -8381
749 -16670
952 -16669
951 -8380
953 -8380
748 16348
747 8060
950 8061
746 16349
745 8059
948 8059
949 16349
947 31531
946 39820
945 31531
743 39820
742 31530
943 31529
478 27929
944 39820
744 31531
2620 10666
2619 18614
2845 10664
2844 18606
2843 10664
2617 18434
2618 10665
3026 30054
3027 22834
3269 30053
3270 22790
3271 30053
3272 22322
3030 30458
2847 22168
2846 30054
3029 22762
3028 30054
3268 22866
3267 18186
3025 22545
3024 18090
3266 22598
3265 18022
3264 22679
3263 14390
3022 17998
2839 22678
2840 17969
3023 22679
3021 28839
2838 20552
2837 28840
2836 20552
2609 20549
2835 28840
2834 20550
3017 28841
3259 20550
3260 28839
3018 20551
3261 20552
3019 28840
3262 28840
3020 20553
516 12957
3231 7552
2998 20892
2806 29109
2807 20916
2579 31636
2376 39925
2377 31636
2165 39925
2164 31637
2163 38318
2375 31638
2578 29534
2374 37971
2162 31710
2161 23441
2373 29110
2372 37399
2576 29110
2575 37399
2574 29109
2370 37399
2158 29109
2159 37399
2371 29110
2160 35860
1988 30756
1950 8868
1912 -7168
1874 0
1836 0
1798 0
1760 -9079
1722 -9079
1684 0
1646 0
1608 896
1570 18055
1532 34497
1468 42785
1467 40351
1238 32481
1237 39490
1466 32510
1465 39390
1236 33506
1235 39330
1464 34062
1463 5454
1234 2146
1233 5410
1462 2590
1461 4830
1232 3362
1231 4194
1460 3742
1459 40158
1230 39858
1048 29539
1229 37830
1228 42871
1457 36406
1458 42912
1531 34636
1569 17914
1607 26067
1645 30796
1644 25636
1606 33789
1568 38520
1530 33789
1456 10438
1227 9681
1226 17973
1225 10402
1455 17990
1454 10318
1224 18014
1223 30722
1453 38558
1452 30598
1222 38602
1221 30530
1451 38631
1450 30450
1220 -2203
1219 6087
1449 -2203
1448 6085
1447 -2204
1217 6086
1218 -2202
1446 54569
1445 46280
1444 54569
1214 46280
1047 37991
1213 48121
1443 46280
1215 54570
1216 46282
1529 46628
1567 2692
1605 896
1643 8841
1681 14217
1719 10752
1757 12544
1795 10752
1833 6034
1871 -3822
1909 -1792
1947 -1336
1985 32456
2134 25166
2347 25166
2552 25166
2553 33455
2349 25167
2137 33455
2348 33456
2136 25168
2135 33458
2551 27385
2550 23518
2778 31734
2777 23624
2987 31646
2988 23686
512 25516
2989 27385
2779 27994
2780 27534
2781 26297
2991 27385
2990 28274
3211 27384
3212 25168
3213 33457
2992 41744
2782 33455
2783 41745
2784 33455
506 27410
2785 29250
2993 33456
3216 38521
3215 33456
3214 41745
3217 13561
3218 19824
3219 14051
3220 5832
2786 22832
2787 23664
2788 25832
2789 23541
2790 29824
2791 33408
2792 29824
2994 31168
513 23744
3221 29888
3222 19738
2995 31418
514 36672
2996 39488
2793 37296
2565 29306
2566 39062
2567 32824
2794 37827
2795 29928
2568 22624
2569 30296
2570 22198
2366 30297
2365 22368
2364 30297
2363 22007
2152 22122
2153 30298
2154 23666
2155 26098
2367 31322
2368 25902
2572 31321
2573 25231
2369 31486
2157 25009
2156 31322
2571 28663
2798 22938
2797 32718
2796 23234
3223 14176
3224 27776
3225 33174
3226 29632
3227 31796
3228 12153
3229 7082
2799 21378
2800 26398
2801 25146
2802 29408
515 25440
3230 15296
2997 28544
2803 36288
2577 23443
2805 23444
2804 31734
2554 19100
2555 27388
2350 27388
2351 19100
2352 27388
2353 19100
2557 25714
2556 19101
2138 19100
2139 27388
2140 19101
2141 27457
2142 34630
2354 34318
2558 31487
2559 34814
2560 28095
2356 34317
2355 32904
2143 34319
2144 33734
2145 25673
2357 24151
2561 30535
2562 24151
2563 32034
2564 23820
2361 23744
2360 32034
2358 32034
2359 24151
2146 24151
2147 32034
2148 24593
1986 26648
2149 31008
2362 30958
2151 30957
2150 39248
1987 31007
1949 24320
1911 7039
1835 6254
1797 21120
1759 30015
1721 25422
1683 21760
1682 26920
1720 29134
1758 25857
1796 6650
1834 22144
1872 26624
1910 21120
1948 6648
1873 26254
2766 25158
2976 31910
3208 23568
3207 25974
2975 25157
2765 32050
2764 25157
2974 32429
510 29184
2973 25157
2972 33445
2971 41734
2761 33445
2970 33445
509 30112
2969 41735
2759 33444
2760 41734
2968 33584
3206 25328
3205 28100
3204 33464
2966 25174
2965 33464
2756 25174
2755 33463
2964 25174
2963 33463
3201 25173
3202 33463
2754 25174
3203 25175
2526 33469
2527 26110
2324 25176
2111 16885
2323 33468
2322 27797
2110 25321
2109 28348
2108 23682
2320 27797
2321 26112
2525 27796
2524 26148
2752 29538
2753 33696
2962 29328
3200 34290
3199 28990
2961 34486
2960 28097
3198 34855
3197 26602
3196 30920
2958 39208
2749 30919
2521 39207
2522 30919
2318 39207
2523 39207
2751 30918
2750 39208
2520 30920
2316 39207
2104 30920
2103 31586
2315 30920
2105 39207
2106 30920
2107 34978
2319 30920
2519 39207
2747 30918
2748 39209
2317 30920
2957 30920
2959 30920
3195 25286
3194 33447
2956 25485
2955 33438
3193 25494
3192 32990
2954 25902
2745 33038
2746 25549
2518 32792
2314 33626
2102 27490
2101 33627
2313 32754
2517 33627
2516 32754
2515 30474
2311 32754
2312 33627
2100 32754
2099 41028
2098 32739
1980 32739
1979 25078
1941 29155
1942 25417
1904 28574
1903 25671
1865 28098
1866 26769
1828 10548
1827 10453
1789 10165
1790 11640
1752 9664
1751 12151
1713 9156
1714 13418
1676 7482
1675 27126
1637 35014
1638 31225
1600 34108
1599 33536
1561 32644
1562 34823
1524 31816
1523 37450
1407 44166
1406 36744
1405 20226
1404 19983
1174 11840
1173 19698
1403 11922
1402 18846
1172 12290
1171 18434
1401 12292
1400 45630
1170 40706
1169 47499
1042 39210
1168 40025
1397 37238
1398 45587
1399 47384
1522 41472
1560 34369
1598 -5887
1636 0
1674 0
1712 0
1750 -9086
1788 -9086
1826 0
1864 0
1902 0
1940 12068
1978 34212
2091 42232
2303 35553
2507 40625
2508 35621
2509 31489
2305 35553
2304 40696
2092 35553
2093 40702
2094 32467
2306 25571
2510 33859
2511 25572
2307 33860
2739 33859
2740 25571
2512 33860
2308 25571
2309 33860
2097 25571
2310 25571
2514 32618
2513 25572
2096 33860
2095 25571
2738 24267
2737 31277
2947 31278
2946 24269
3184 31276
3185 24268
3186 31277
2948 24268
3187 25547
3188 32556
3189 25545
3190 32556
3191 25450
2953 32624
2744 25471
2743 32557
2952 25544
2951 32557
2742 25545
2741 32555
2950 25547
2949 32557
2736 27514
2945 35805
2944 27515
3183 27515
3182 35805
3181 27516
3180 32410
2942 27516
2943 35806
2735 27685
497 27367
2506 35220
2734 28704
2505 30560
2300 37198
2301 29050
2302 37066
2090 28989
2089 37115
2088 29125
2087 27069
2299 22526
2298 27039
2503 22525
2502 26908
2297 22587
2296 26938
2084 19066
2085 27002
2086 22526
2504 28961
2940 29460
2941 28679
3179 27034
3178 29306
3177 27098
2939 28681
2938 29901
3176 32410
3175 29850
2937 32582
2936 29806
3174 33159
3173 29788
2935 27785
2733 40448
2499 41260
2500 40068
2501 31750
2295 35328
2083 40698
2082 36561
2498 40150
496 38311
2497 31008
2294 36561
2081 21229
2080 29462
2293 27694
2292 29422
2079 27810
2078 29630
2077 28618
2290 29311
2291 28914
2496 26834
2495 29293
2730 28410
2731 32162
2732 25469
2932 32198
2933 28190
2934 31257
3172 28162
3171 31386
3170 28226
3169 32162
2931 28326
2930 32162
3168 28330
3167 30178
2929 32309
2928 30110
3166 32766
3165 30026
2927 32994
2926 29994
3164 33982
3163 29962
2925 35302
2729 30784
2490 36482
2491 28479
494 30464
2492 32512
2493 27904
495 27460
2494 29306
2289 29226
2288 36578
2287 28806
2286 36471
2073 28730
2074 36474
2075 28906
2076 36734
1977 21806
1939 10752
1901 0
1863 -8092
1825 -8092
1787 0
1749 0
1711 0
1673 -3703
1635 -3703
1597 -14336
1559 -13774
1521 51762
1385 55794
1155 47504
1154 55793
1153 47503
1382 47501
1383 55793
1384 47504
1386 47504
1387 31065
473 15425
844 17711
609 23034
608 17265
843 23694
842 17264
607 24034
606 17262
841 24528
472 22552
840 17260
605 24694
604 24841
603 26618
602 31142
837 22990
836 31038
601 23018
600 30958
835 23182
1035 31476
1036 38670
1132 31945
1133 38600
1364 31946
1365 37742
1134 32355
1135 37704
1039 32270
839 37911
838 32026
1038 38054
1037 31946
1363 38694
1362 31324
1131 39332
1130 31186
1361 23366
1360 31623
1129 27769
1128 31318
1359 29306
1358 30810
1357 38733
486 35472
1356 30394
1126 30681
1127 38830
1031 30617
1032 24037
832 32325
597 24036
598 32325
599 24035
834 32325
1034 24035
1033 32326
833 24036
596 32326
831 24037
595 24177
594 33026
593 32268
592 32950
591 30054
826 32949
827 32167
1027 32949
1028 31707
828 32979
829 32366
830 33573
1030 29152
1029 34363
1125 26978
1124 32955
1123 41239
1122 32949
1352 32948
1353 41238
1354 32952
1355 41279
485 39464
1555 8384
1593 -6272
1631 0
1669 0
1707 -10752
1745 -10752
1783 0
1821 0
1859 0
1897 -7168
1935 5632
1973 43904
2046 47942
2045 39652
2258 47941
2259 39652
2463 39652
2462 37636
2257 39652
2047 39652
2260 39466
2466 39818
2465 44522
2703 39258
2702 39652
2464 47942
2044 19965
2043 28206
2256 32866
2255 28183
2460 32865
2459 28010
2254 33028
2041 28008
2042 32866
2461 28225
2699 31698
2895 38277
2896 31098
3134 38276
3135 30874
3136 38427
3137 30122
2898 30701
2897 38450
2701 30493
2700 38277
3133 31174
3132 28366
3131 35030
2893 28250
2894 35031
2698 28017
2697 35202
2696 28009
2892 35031
3130 31582
3129 33350
2891 33090
2890 33233
3128 33951
3127 30114
3126 26462
3125 32248
3124 23959
3123 28378
2885 27673
2689 28468
2690 23959
2886 32194
2887 23959
2691 36292
2692 31561
2453 31561
2452 36292
2247 31560
2248 36294
2035 31560
2036 36294
2037 28426
2250 36294
2455 31558
2454 36293
2249 31560
2888 36293
2889 30486
2693 36297
2694 28007
2034 24997
2033 32474
2032 26258
2031 31938
2030 24146
2243 31938
2244 26258
2449 31937
2450 26257
2451 31785
2246 26258
2245 31938
2448 26590
2686 30753
505 29504
2687 31456
2688 31786
2884 32579
3122 31874
3121 28278
3120 27842
2883 27198
2685 33704
2684 25788
3118 27197
3117 12168
3119 35488
2683 34222
2445 42512
2444 34223
2446 34224
2447 36602
2242 34224
2241 42512
2240 34224
2239 42513
2026 34223
2027 42512
2028 34224
2029 42514
1971 40704
1933 27392
1895 0
1857 0
1819 0
1781 0
1743 -7168
1705 -7168
1667 0
1629 0
1591 3584
1553 14880
1515 35286
1516 26625
1340 34915
1339 26625
1110 26722
1111 33942
1341 27406
484 29248
1342 31275
1343 27198
1113 30236
1112 27426
1015 31406
1016 33590
1017 29702
817 33651
818 29759
583 32618
582 30042
581 33591
816 30432
815 33591
580 30498
579 25394
814 33198
1014 25150
1013 33198
813 25352
812 33197
577 25042
578 33198
1012 25966
1109 33105
1108 40022
1338 38188
483 36000
1337 35796
1107 41491
1010 33920
1011 38534
811 34718
576 36298
575 33921
810 39631
809 33921
574 39954
573 32682
808 40070
1008 33919
1009 40390
1106 33922
1007 25044
1104 33333
1105 25044
1336 25043
1335 33333
1334 25044
1333 31026
1103 25044
1006 26346
1005 33673
806 33674
571 26347
572 29482
807 26347
570 33673
569 26348
568 33422
803 26347
804 33674
1004 26348
805 26348
1003 32942
1100 41231
1330 32942
1331 37298
1332 29182
1102 35797
1101 32942
1329 41231
1328 32941
1099 32943
1327 26348
1326 34620
1514 30464
1552 17920
1590 0
1628 -10990
1666 -10990
1704 0
1742 -7644
1780 -7644
1818 0
1856 0
1894 -7168
1932 3849
1970 39689
2017 37932
2016 30400
2229 32512
2230 33518
2435 32862
2436 33489
2231 33020
2018 30594
2019 28194
2020 33648
2021 27466
2233 27466
2022 33648
2235 27466
2234 33648
2440 33648
2232 33648
2437 26382
2438 33648
2439 27466
2023 25067
2236 32142
2024 32142
2237 25068
2441 25068
2442 32142
2025 25068
2238 32142
2443 25069
1097 33325
1098 26733
1000 26735
999 33187
799 26872
798 33186
563 26872
564 33188
565 26734
800 33326
801 26733
566 33326
567 26490
802 33327
1002 26732
1001 33327
1096 25055
1325 25056
1095 33346
1324 33346
1323 25057
1093 33346
1092 25057
996 25057
997 33346
797 25057
1094 25057
998 25059
995 31371
994 39660
795 39660
796 31371
561 39660
562 31371
794 31372
793 39659
558 31371
559 39660
560 31372
993 20112
992 28400
792 32986
557 28400
556 32882
791 28400
790 32811
555 28401
554 27078
789 34060
989 26994
990 28401
991 33043
1318 19668
1319 33492
1320 46976
479 36480
1322 45524
1321 53120
1513 48128
1551 38400
1589 22784
1627 8722
1665 1106
1703 1344
1741 5376
1779 2688
1817 5376
1855 420
1893 420
1931 5376
1969 23296
2012 28453
2226 31079
2430 36794
2431 31079
2227 38416
2228 31079
2015 29584
2014 38304
2013 31080
2670 31077
2433 31078
2432 39368
2682 26413
2681 38270
2680 39360
2679 39168
2678 26784
3112 47472
3113 43680
3114 36288
3115 44672
3116 47843
2677 32592
2676 29376
2675 34238
2674 29258
504 26693
3108 28534
3109 29184
3110 29184
3111 11905
2673 28695
2434 28695
2672 36985
2882 28695
2881 36984
3105 28696
3106 36985
3107 28695
2671 28696
2880 28696
503 27168
2669 28928
2668 23818
2879 25743
3104 31078
3103 25741
3102 34032
3101 23860
3100 37568
3099 40320
3098 47559
3097 39268
2878 39808
502 38656
2664 35130
2665 27562
2666 31459
2667 37241
2429 31459
2428 39747
2224 31459
2427 31459
2223 39748
2222 31459
2009 31459
2010 39748
2011 31458
2225 39748
2426 27796
2425 36087
2663 29814
2662 31028
2221 33710
2007 31029
2006 33711
487 20160
2218 28099
2219 33710
2220 31030
491 31360
2424 31030
2661 38770
2876 19989
2877 27731
3096 19988
3095 27732
3094 19954
2875 27732
2660 31092
2659 39382
2423 29981
2658 39360
501 36432
2657 33664
2656 23012
3090 34642
3091 30464
3092 33216
3093 39048
2874 38273
2655 35812
2212 28097
2213 35584
2214 28097
2211 30728
2210 37715
2209 35182
2208 32578
2207 24332
2650 29744
2651 36078
2652 23348
2206 34049
2205 32290
2204 25313
2647 33750
2648 29744
2649 28639
2869 32660
2870 28639
3084 27386
3083 29498
3082 30650
2868 28639
2653 35477
2654 28608
500 32213
2873 30187
2872 35478
3086 30186
3085 31930
2871 30187
3087 35478
3088 28544
3089 24183
2217 30726
2216 41293
2215 30728
2005 34176
1967 21441
1929 -5439
1891 0
1853 0
1815 0
1777 0
1739 -10990
1701 -10990
1663 0
1625 0
1587 0
1549 10752
1511 30464
1312 33109
1091 25715
984 34006
985 25718
784 25717
785 34006
550 25718
551 34006
552 25717
553 32938
788 25717
787 34006
987 25717
986 34006
786 25718
549 21337
548 29162
783 25458
983 22330
982 25457
782 28727
547 25459
546 27582
781 25459
780 33365
545 33098
544 33364
779 35454
979 33362
978 35454
977 33363
777 35454
542 33363
778 33363
543 35454
976 23762
975 32051
974 23761
775 23762
776 32051
540 32051
774 32052
539 23762
541 23762
538 33542
537 25254
536 33520
773 25254
771 25276
772 33543
972 25253
971 33521
1311 25716
1310 40064
1309 45462
1308 50192
981 33368
980 25463
1307 47744
1306 38400
1305 20742
1304 30982
1303 48384
1302 56960
973 35393
1301 60125
1300 56032
1510 32719
1313 25716
1314 42176
1315 53107
988 33108
1316 57837
1317 54656
1512 34713
1550 18457
1588 0
1626 0
1664 1344
1702 -56
1740 -1400
1778 0
1816 -28
1854 2660
1892 2688
1930 5376
1968 23296
2008 27796
535 25305
534 33549
769 25305
768 33549
770 33549
533 25306
532 33549
531 25303
766 33550
767 25306
967 33548
966 25305
968 25277
969 33569
1090 25306
1299 21948
970 25305
481 16837
1509 36876
1547 41607
1585 36956
1623 36688
1661 39127
1548 26107
1586 31836
1624 31696
1662 28587
1699 -7496
1737 896
1775 0
1813 0
1851 3543
1700 3045
1738 2688
1776 0
1814 0
1852 -7993
1889 19453
1927 25088
1965 27776
2003 25221
1890 30990
1928 28672
1966 27776
2004 25223
765 25276
530 33524
529 25275
764 33528
763 25273
528 33562
527 27904
526 25600
465 23040
525 17920
524 0
523 0
522 -7168
521 -7168
520 0
519 0
518 -12032
459 -4096
435 -7168
436 1664
761 -3592
437 -641
962 4010
1087 4661
1296 2928
1506 2495
438 1062
439 4144
440 3228
441 -42983
442 -41376
443 -41778
444 -40929
445 -44299
1658 -41584
1620 -41490
1582 -42240
1544 -42250
446 -43122
447 -44016
448 -45087
1696 -45837
1734 -43114
1772 -43232
1810 -43221
1848 -22319
1886 -20544
1924 -21056
1962 -19922
2000 -22203
454 -21220
453 -20033
452 -21074
451 -20864
450 -20352
449 -20453
2199 26855
2417 27830
2635 26976
2860 27838
458 24889
457 26560
456 27776
455 25874
3060 31795
3061 30834
965 33521
964 45776
1089 39109
1298 42112
1508 39307
1507 33521
1297 34944
1088 37632
963 32384
762 38016
471 44449
1546 -8042
1584 2695
1622 224
1660 4550
1698 -14184
1659 -844
1621 224
1583 2695
1545 -2256
1736 3718
1774 2352
1812 -5815
1811 4641
1773 4368
1735 2278
1697 -9622
1849 -7668
1887 0
1925 5376
1963 5376
2001 -3103
1850 2789
1888 5376
1926 7680
1964 5376
2002 -1775
2201 20497
2419 29052
493 29671
2636 31513
2418 30813
2200 21827
2861 27284
3069 35571
3068 30771
3067 18048
3066 10752
3065 5376
3064 16128
3063 25088
3062 27964
2637 29774
2638 21485
2863 23293
2862 31542
3070 23290
3071 31543
3072 23291
3073 12288
3074 -3219
3075 35877
3076 36781
2642 26839
2641 29270
2640 24448
2639 11174
3077 21899
3078 30189
2864 28450
2865 30188
3079 29214
3080 30884
3081 29242
2867 30187
2866 31908
2646 25076
2645 33604
2422 36486
2421 33602
2420 36487
2644 36487
2203 33603
489 32864
2202 33605
499 30003
2643 33603
2695 32244
2457 40533
2252 32243
2253 40532
2040 32243
2251 40533
2038 32243
2039 40533
2458 32244
2456 32244
1972 12330
1934 3584
1896 0
1858 0
1820 -11214
1782 -11214
1744 0
1706 0
1668 0
1630 0
1592 -9079
1554 16009
1517 29952
1348 33262
1347 36307
1346 28647
1345 31532
1344 33148
1114 30982
1115 33190
1018 31058
1019 28648
1116 36040
1117 28648
819 31231
584 28710
585 31233
820 29950
1020 31232
1021 29948
821 31232
586 29950
587 21660
822 35592
1022 27306
823 27307
1023 35593
1119 27305
1118 35593
1349 27303
1350 35593
1120 35593
1121 27304
1026 27302
1025 35594
1351 27305
825 27306
590 31018
589 27307
824 35593
1024 27306
588 35592
7356 -63411
7357 -44032
7358 -30720
7359 -21504
7360 0
7361 -7168
7362 -24576
7363 -34390
429 38272
430 39040
433 45568
434 39424
431 14336
432 9216
7268 69248
7272 57344
7271 52736
7270 51968
7287 51968
7278 36096
7267 39680
7259 7562
7260 24064
7261 34048
7262 46592
7263 50176
7318 -12864
7264 50432
7265 50176
7266 41152
411 4416
412 6080
7188 41216
7189 51712
7209 44800
7184 3584
7185 17920
7186 22926
7214 23360
7229 27648
7187 27928
389 35608
390 40192
387 47744
388 40704
385 47872
386 47808
7108 38144
7113 19840
7112 28288
7107 42624
7111 22656
7106 39424
7097 55424
7098 34560
7099 17920
7100 16128
7101 23296
7102 26880
7103 25984
7104 44800
7105 48640
7166 12672
365 33984
366 46464
367 67456
368 68032
363 47424
364 35648
7151 -7040
7127 28416
7109 34688
7114 0
7110 5376
7115 -11520
7138 6336
7146 14346
7167 -4280
7139 67430
7135 52426
7116 45073
383 34527
384 26880
381 27776
382 32704
379 31552
380 20992
7241 40384
7218 49792
7225 55306
7240 65792
7239 54518
7217 4480
7203 29440
7198 30080
7202 46400
7197 46656
7196 44091
7147 67430
7168 67589
361 13369
362 28736
359 55616
360 55296
357 49664
358 60672
355 65975
356 54425
7171 24384
7148 34528
7157 4857
7170 36631
7169 31901
7153 36631
7152 37184
7141 57600
7140 35446
7117 35961
7128 33572
7129 69577
7136 106304
7142 86326
7130 87808
7118 26368
7119 21760
377 28992
378 33792
7231 -2560
7230 61056
7219 57344
7212 57600
7210 14352
7199 -2520
400 53759
399 28672
404 -4032
403 384
7346 -20864
7333 -31344
7332 -53900
7345 -42189
7192 -23499
7191 21544
7195 58815
7194 60452
7224 -26259
7238 17792
7237 72576
7216 52096
7236 -4608
7215 -17599
7193 36253
7190 57702
409 25408
410 27264
407 43008
408 49544
7330 -8256
7273 30464
7269 22912
7274 9856
7375 -48096
7364 -146544
7372 -154077
7063 11917
7046 10240
7045 -25024
353 -5632
354 -11776
7154 -3522
7158 28598
7143 3452
7137 -33068
7120 -15431
7226 -43774
7204 -20239
7243 587
7242 -4608
7213 0
7211 0
7200 1002
406 37890
405 31942
402 37760
401 37376
7348 47710
7347 -16522
7310 47186
7311 47186
7299 50112
7300 50547
7290 46399
7291 38109
7312 38950
7322 32271
7301 39737
7335 40345
7336 34598
7313 33668
7282 0
7289 42848
7281 32128
7280 36880
422 27502
421 17472
424 4032
423 0
426 6608
425 9536
428 28416
427 6432
7275 67936
7276 76928
7277 71168
7279 34688
7305 36048
7306 30016
7307 80640
7331 74852
7319 91292
7320 90298
7309 90296
7298 73860
7308 90298
7288 54133
7321 29040
7334 10307
419 -13643
420 -6112
7376 -31588
7379 116806
7283 155695
7292 137984
7314 96768
7323 109834
7380 204776
7365 56224
7373 0
7377 134400
7293 37632
7315 111104
7284 166656
7294 156672
7324 67072
7349 -13184
7337 -20736
7378 61952
7366 116736
7374 176128
7367 171264
7368 161280
7369 148736
7370 0
7381 0
7285 -22670
7316 16896
7338 -5376
7339 22963
7325 11094
7326 22912
7303 22656
7327 19328
7295 -19320
7296 16128
7297 20480
7317 18528
7329 19120
7304 -2314
7343 -19712
7344 10240
7286 -83072
7302 -50144
391 -81536
392 -69504
7201 -65674
7228 -30174
7235 0
7234 -18368
7208 -49984
7223 25216
7222 3072
7247 1280
7246 -2560
374 2560
373 11520
372 0
371 0
376 -19712
375 -20134
7121 -30474
7131 11914
7132 18711
7133 9841
7122 -18048
7123 15232
7124 0
7134 -6414
7174 -50644
7175 0
7150 -27394
7156 -5714
7163 3072
7164 -22464
7126 -42240
7125 -10112
369 -11136
370 7424
7248 -26883
7145 -5034
7162 -14336
7161 -24832
348 -28928
347 -14336
352 19712
351 26368
350 14848
349 12006
7040 -42724
7041 9728
7047 0
7064 -12348
7059 6972
7055 -31336
7065 3318
7076 532
327 -47584
328 -43104
7077 12452
7078 9366
7079 -814
7066 0
7056 -41216
7080 -52046
7232 -114214
7245 64
7233 17408
7227 4096
7221 -6016
7207 -24576
7206 -2048
7205 -30336
397 -25088
398 -18816
395 7168
396 4480
393 -25088
394 -37824
7342 25584
7341 41972
7340 25401
7328 25402
7172 -65704
7160 14336
7155 15027
7173 -5290
7149 -5376
7144 6591
326 18679
325 -9782
6961 -35776
6971 12288
6964 -10496
7006 -51968
7005 -25088
7004 -46592
298 21881
297 23920
300 28672
299 20180
7014 -19271
7003 -68096
6960 -139776
303 -68608
304 -63232
6857 -113664
6899 -190440
302 31120
301 26240
6843 -33280
6858 -14336
6844 1280
6845 3584
6859 7200
6900 -20640
6912 -26890
6931 -8799
6913 10
6932 13312
6933 17683
6914 14433
265 -7935
266 -2766
263 8395
264 -3156
6751 -30464
6768 -7168
6750 -35956
268 15744
267 20480
270 21504
269 13499
6915 -9341
6901 14090
6883 14336
6877 0
6847 -30810
6916 -9339
6917 -12544
6878 -42039
6860 -15021
6861 9839
6879 6590
6848 -240
6849 11760
6862 14336
6880 6912
6885 20224
6890 29014
6886 32512
6881 31155
6863 14336
6864 14336
6870 0
6865 14336
6871 -12160
6872 4608
6873 9216
6850 23949
6851 24600
6866 14336
6882 4096
6874 20480
6937 0
6938 0
6939 0
6940 0
6941 0
6942 -13056
6908 -14080
6907 1792
6906 7168
6922 7168
6921 7168
6920 1792
6919 3328
6936 8384
6935 -13885
260 21794
255 21504
256 0
261 7168
262 1792
253 -1344
254 -23136
6754 23454
6755 21504
6763 7168
6756 -7168
6821 -7168
6822 0
6823 0
6824 0
6825 0
6826 0
6827 0
6828 0
6829 -5376
6830 -17152
6820 -20736
6811 -40192
6787 -38400
6799 9142
6781 -14244
6775 -256
6769 16128
6752 14336
6753 20894
259 24005
258 28416
257 12544
252 28672
251 21760
6934 -29824
6918 -23424
6889 17408
6884 18711
6762 -41436
6761 -15127
6760 -42518
6774 -7246
6786 -68005
6809 18816
6797 41600
6780 21904
6798 -17456
6810 -33217
218 -29862
217 -16576
220 14336
219 15776
222 7872
221 15744
228 22063
6628 -18401
6653 0
6654 -17888
6668 -21856
6655 -17824
6640 0
6641 7168
6656 3072
6657 0
6642 0
6658 -5376
6727 -4864
6728 9728
6729 7168
6730 7168
6731 17920
6732 19456
6733 17920
6734 0
6726 -1536
6690 -14336
6712 -5376
6711 -32384
183 -25216
184 -15872
6602 -54880
6603 -37632
6604 -17920
6605 0
6606 0
6607 0
6608 0
6609 0
6610 10
6611 -10
6601 -10
6594 10
6593 -5376
6585 -22784
6592 -30720
146 -856
145 6528
148 13824
147 0
150 0
149 0
152 0
151 0
154 0
153 -44169
156 -34588
155 -39936
6599 -76416
6600 -41216
6590 -33472
6591 -40576
6556 18688
6538 -17280
6550 11520
6529 -8448
6530 -11264
6539 -8448
6570 -19712
6584 -12544
6571 24448
6563 19584
6572 16128
6573 -31616
6531 -41152
6523 -2304
6540 -45760
187 -22400
188 0
189 -13056
190 -22784
6720 -6880
6710 -19424
6709 -1024
6708 9088
6725 12198
6724 12531
6719 -14784
6683 -2304
6707 13056
6723 -5120
186 -21504
185 -12544
196 -33792
195 -45824
6718 14080
6688 51200
6689 5376
6673 31232
6666 -16384
6667 -4096
6652 -7168
6626 -19927
6627 -18915
6392 -256
6391 10752
6422 9984
6429 20480
6428 8970
6447 8008
6411 -24448
6446 -6678
6435 -7890
6465 24320
6485 49408
6484 33770
122 -25961
121 -11701
120 17920
119 21014
126 2880
125 0
124 0
123 -8704
6301 -38272
6322 -31466
6303 21239
6302 -21646
6332 7958
6345 7817
6338 4128
6337 41760
6353 56960
6352 44743
6336 60015
6351 -36195
6367 -28080
6368 -19422
89 -19968
90 -24064
6202 -8768
6208 8981
6184 -33536
6203 -36089
6247 -26499
6263 -19996
6262 -8896
6246 -35047
6253 -236965
6183 -103680
88 -19968
87 -20480
6366 0
6331 -41216
6300 -1280
130 -31872
129 -19712
128 6144
127 -4864
6299 -39424
6318 -157696
6471 -68096
6472 -7168
6482 5376
6483 -16128
6464 21760
6443 41216
6433 37695
6427 -31615
6473 -76416
6474 808
6454 -32071
6453 810
6444 9984
6434 47669
6418 26059
6419 20619
6407 20544
6408 32515
6420 22912
6409 2992
6410 3657
6421 20407
6445 -25220
163 -68200
164 0
161 8064
162 3843
159 4632
160 -17795
157 -19392
158 -24472
6583 -18200
6549 -21504
6555 -10240
6582 -13568
6581 -25548
6528 -14656
6522 20528
6527 21504
6521 29450
6548 -28170
6520 13056
6519 -43040
6417 -21265
6406 -25216
167 5888
168 2304
165 -7424
166 -23296
6598 -14720
6597 -28544
6569 10496
6546 35008
6518 -66565
201 -46592
202 -50490
6547 -20730
6537 5326
6649 -71322
235 -22784
236 -19712
6805 -105720
6634 -41129
6635 -1929
6678 -40380
6661 -23630
231 -31257
232 7168
233 16128
234 12608
229 6720
230 -13738
6796 -36032
6806 -7232
6807 11264
6808 -12619
6636 -5577
6651 1024
6637 1024
6663 -30357
6671 20783
6664 27187
6665 20785
6672 34518
6681 22720
6704 10944
6703 3616
6717 14528
6702 16128
6701 3584
6685 384
6684 -36448
6670 30080
6680 33745
6679 30144
6669 29015
6662 34198
6650 35840
6623 -3995
6638 -24448
6639 -36352
223 -11328
224 2432
6818 17435
6819 4235
199 -22280
200 -21504
197 8960
198 -15144
193 -15752
194 -9472
191 -31360
192 -38720
6705 9728
6706 7168
6686 9856
6687 -14336
6682 -26880
6624 -12032
6625 -6400
225 -8064
226 21504
227 23737
6748 -18340
6749 -73408
6846 -20640
286 -28666
285 -25280
288 -31360
287 -21888
290 1792
289 6144
292 7168
291 21504
296 26096
295 16640
294 7168
293 -14080
7007 -27895
6979 -26230
6965 -51855
6980 -32266
6989 -13430
6995 -19474
6966 -14557
6972 -6265
6973 0
6974 -9069
6996 -45824
6997 -19712
6998 -11008
6990 -25235
6967 -45278
6968 -21072
6962 -39168
7087 -79104
320 -15530
319 8960
324 37632
323 13568
322 -1485
321 -6400
7081 -7552
7073 -3328
7086 -9344
7067 19584
7050 -24552
7042 -46944
346 10208
345 13312
344 -16768
343 -28393
7060 13189
7052 12032
7049 -27776
7048 -43800
6319 -21118
6347 -3434
6346 5248
6370 3072
6369 9636
91 -6858
92 14080
85 12544
86 -7168
6185 -7168
6209 -25358
6236 -72
6248 0
6264 -10428
58 19456
57 15104
60 31552
59 33248
6100 -33976
6112 -81224
6113 -40550
6150 -60416
6149 -49862
6101 -52691
6102 -32137
56 23742
55 26367
6265 -23683
6224 -19736
6204 -40960
6213 -8448
6225 5120
6214 26368
6205 9728
6215 -2304
6216 14336
6217 9578
53 -547
54 0
51 14336
52 7168
49 -6656
50 -20992
6268 -31952
6238 -31104
6237 -27222
6258 -11008
6257 14336
6256 31232
6267 31744
6266 25088
6255 -9376
6254 -32412
6218 15480
6186 8736
6187 5658
6210 25448
6188 24182
6206 35850
6189 3840
78 -6112
77 -21243
82 -8300
81 8448
80 0
79 0
84 -29440
83 -35904
6355 25737
6356 31744
6349 1024
6340 -9472
6326 35840
6323 31337
6320 -14083
6333 14336
6339 32256
6354 37376
6348 -47222
6307 114
6308 21504
6309 26887
6324 3792
6310 20364
116 -50146
115 -38912
114 -20478
113 -22144
118 -29144
117 -28504
6486 -31574
6487 -24024
6466 -21760
6467 -32000
6488 -27434
6489 -24653
6490 -2304
6491 6144
6468 -42752
6423 -27648
6436 6925
6469 -10765
6437 -34495
6438 -10752
6430 -8960
6424 -30848
6393 -1984
6394 3632
6412 -12544
6395 -8152
6495 -58032
6496 -50176
6497 -30464
6498 0
6499 0
6500 -10752
6501 -10752
6502 0
6503 0
6504 0
6494 -17920
6470 -19471
6477 -19469
6456 -27334
6448 -22016
6455 -27587
6476 -18775
6493 -22126
6492 -14208
6475 -25623
108 812
107 12352
110 17664
109 10304
112 -9536
111 -20138
6311 -5656
6321 -5376
6335 -47419
6342 -25600
6357 -2945
6341 -27265
6334 -10669
6304 -21152
6371 0
6372 0
6373 0
6374 0
6375 0
6376 0
6377 -19712
6378 -52608
76 -18432
75 -17280
6190 4736
6191 23552
6192 13056
6269 -26880
6270 -7168
6271 0
6272 0
6273 0
6274 0
6275 0
6276 2560
6277 -1472
6249 0
6229 -18432
6239 -2048
6259 -11008
48 -10496
47 -7424
6103 -35328
6104 4352
6105 -7936
6163 10
6164 0
6165 0
6166 0
6167 0
6168 7168
6169 3584
6170 5120
6171 -10240
6141 0
6162 3062
6154 7178
6153 1408
6140 -12544
6139 -14592
6152 -53504
6138 -41216
6151 0
6136 0
6137 -34688
6047 -91008
6069 -6400
6080 -77952
6081 -50176
6052 -121472
6053 -74240
6082 -51366
6083 -49668
6084 -34953
6085 -21490
6086 -26376
6087 -43264
6073 -97338
5979 -21928
5998 -56448
5997 -34048
5985 -19712
5984 -37120
2 -20352
1 14336
4 0
3 -81536
5996 -83712
6005 -43008
6012 -200704
6017 -756423
5975 -516643
6018 -28528
6019 -22272
6020 -7168
6021 7168
6022 -48832
6023 -60577
6024 -72926
3814 1342
3815 10368
3816 16128
3817 18004
3818 46764
4016 46725
3819 55040
3608 47552
3609 40320
3344 34432
3610 36646
3611 10402
5933 6317
5934 8852
3821 10558
3820 23623
4017 30466
4190 29575
4191 28972
4018 29576
5935 27153
5936 29468
5937 28375
5938 27098
4351 29576
4350 29034
4461 27762
4189 10213
4349 26880
4460 34560
4482 26240
4504 10227
4526 48022
4548 43283
4570 36856
4592 25014
4549 32148
4527 25778
4528 31714
4506 31539
4505 32426
4483 30880
4484 32924
4462 30901
5939 31263
5940 31916
5941 31787
5942 30522
5943 26674
5944 27373
5945 26674
5946 26346
4638 25537
4594 25534
4616 28512
4615 25533
4593 28513
4571 25435
4572 28513
4550 25534
4659 25382
4637 33676
4614 34196
4636 44838
4658 47224
4680 11829
4702 24832
4724 29090
4858 25847
4725 23129
4859 25681
4726 35796
4860 33245
5952 34384
5951 35085
5950 34046
5949 34736
5948 33888
5947 33570
4660 33673
4704 33673
4682 35797
4681 33672
4703 35797
5953 24541
5954 28736
5455 26583
3373 32000
5673 33053
5956 21252
5955 27723
5932 19269
5931 39656
5672 47946
5671 43068
5453 39267
3367 37412
5454 39840
5215 39834
5216 33244
4981 35698
4980 33245
5214 47072
4979 33081
5670 23088
5930 23086
5929 31377
5928 23088
5927 31377
5926 23087
5668 23088
5669 31378
5452 23088
5924 22878
5923 31167
5922 22877
5921 31167
5920 22877
5664 22878
5446 22877
5663 31168
5662 22878
5919 28349
5918 22386
5917 28349
5658 22386
5660 22387
5659 28351
5657 28350
3365 23488
5206 25610
5207 33664
5208 38784
5209 31872
5210 18613
3366 27328
5211 30902
5212 31098
5213 30713
5445 30168
5444 32455
5661 28350
5916 23364
5915 31653
5914 23364
5913 31651
5655 31653
5654 23366
5656 23365
5653 38352
5912 30069
5911 35134
5910 32725
5909 34546
5908 32724
5649 34475
5650 32725
5651 35010
5652 32727
5442 35694
5443 30069
5925 42881
5666 51172
5667 42883
5451 42881
5450 51171
5449 42883
5665 42883
5448 51172
5447 47234
3363 32640
4978 29184
4857 17920
4723 0
4701 0
4679 -3584
4657 -3584
4635 0
4613 0
4591 0
4569 0
4547 -8064
4525 -8064
4503 0
4481 -4480
4459 11712
4348 53504
4188 70080
4015 80928
3812 80457
3813 64678
3340 73872
3607 80457
3811 88747
3810 80617
3809 -15234
3606 -15711
3605 -16356
3808 -15394
3807 -16962
3604 -14462
3603 31394
3806 34142
3805 30750
3602 34370
3601 30178
3804 35070
3352 18080
4014 32704
3803 29862
3600 36354
3599 26209
3598 40394
3597 48287
3800 39997
4011 39996
4010 48286
4009 39996
3797 48285
3799 48287
3798 39998
3595 48286
3596 39998
3594 41412
3593 22406
3796 16662
3795 22190
3794 16661
3591 21985
3592 16662
3793 49013
3792 42614
4004 50734
4177 42524
4345 48694
4346 42494
4178 49012
4005 46272
4006 49014
4179 47006
3354 45984
4180 49013
4007 47234
4008 49014
4181 50655
4182 42698
4183 20742
4184 36352
4185 43609
4012 35320
3801 32013
3802 40327
3348 39936
4013 35319
4187 43609
4186 35320
4347 40420
4458 10212
4480 -1792
4502 0
4524 0
4546 0
4568 -7630
4590 -7630
4612 0
4634 0
4656 0
4678 0
4700 -3703
4722 7049
4856 24320
4977 39168
5205 40842
5204 35693
5203 30155
5202 35238
5441 30970
5440 33630
5201 31186
5200 31970
5439 31470
5438 33790
5199 35138
5198 33654
5437 36126
5436 33527
5197 36290
5196 33558
5195 38950
5434 33396
5435 39910
5645 33448
5646 31570
5647 33126
5648 31483
5907 33124
5906 31490
5905 33127
5904 34490
5903 42769
5902 34478
5901 42768
5900 34478
5642 34479
5643 42769
5644 34479
5433 34479
5899 29665
5898 34082
5640 34082
5897 29666
5638 34082
5639 29666
5641 29666
5431 37955
5192 29666
5432 29666
5191 37955
5193 37955
5194 29665
5430 29667
5429 37954
5428 29667
5189 37953
5190 29668
5896 37954
5637 33540
5427 37953
5426 33540
5425 37953
5635 33539
5894 37952
5893 33539
5892 30106
5633 33539
5895 33540
5634 37953
5636 37954
5424 33540
5423 32801
5422 41091
5183 32802
5421 32802
5631 41090
5630 32802
5632 32802
5891 37434
5890 32802
5420 41091
5181 32802
5419 32802
5182 41091
5889 24295
5888 32585
5629 24296
5887 24296
5886 32584
5885 24294
5626 32584
5416 24294
5417 32585
5627 24295
5628 32585
5418 24508
5180 24512
5179 39836
5178 25249
4846 43856
4847 42076
4848 46711
4849 39911
4850 17400
4851 32128
4852 39402
4853 31488
4854 25255
5186 33225
5185 39050
5184 24511
5188 29667
5187 34397
4855 42366
3358 37632
4721 53504
4699 43890
4677 -4494
4655 0
4633 0
4611 -4039
4589 -4039
4567 0
4545 0
4523 0
4501 1764
4479 25060
4457 40704
4338 44835
4339 48146
4171 39856
3998 39782
3999 39856
4172 48145
4340 39856
4341 48144
4173 39857
4342 18979
4343 27267
4344 18977
4176 27268
4003 18977
4002 27268
4175 18979
4174 27269
4001 19554
4000 27672
3788 35670
3789 29431
3790 35294
3791 29204
3590 26621
3589 35102
3588 29422
3587 35410
3586 29566
3585 33574
3787 29482
3786 37559
3584 34918
3583 37018
3785 44834
3997 36386
3784 36766
3582 44984
3581 36824
3580 27925
3579 35993
3578 31626
3577 36039
3779 27756
3780 36040
3992 27755
3991 36040
3990 27755
3778 36040
3576 27757
3575 23282
3777 27757
3776 35939
3987 35938
3986 44228
3985 35938
3773 44227
3774 35939
3573 44227
3574 35938
3775 44228
4159 35939
3572 35940
3988 27758
3989 35943
4162 27758
4161 35944
4160 27759
4328 35890
4329 27759
4330 35966
4331 27757
4163 35970
4164 27756
4332 35983
4333 27752
4165 35944
4166 37862
4334 35945
4335 32574
4167 35991
4168 27703
3994 27704
3993 35946
3781 27705
4336 35992
4337 27702
4169 35992
4170 27702
3996 27703
3995 35992
3783 27704
3782 35993
3571 29726
3570 35439
3569 29723
3568 35276
3769 29721
3770 35440
3982 29722
3983 35439
3771 29724
3772 35439
3984 29784
4158 29782
4327 29779
4326 38071
4325 29783
4157 38073
4324 38073
4323 29782
4156 29784
3768 36918
3979 36919
4152 45208
3980 45210
3981 36920
4155 36919
4154 45209
4153 36921
4322 36921
4321 45209
4320 37270
4319 27818
4318 29468
4317 27402
4149 29806
3976 27354
3977 29469
4150 27750
4151 29469
3978 31860
3766 39936
3767 31738
3567 31367
3566 39814
3565 31922
3564 36998
3765 32286
3764 36416
3563 32690
3562 29218
3763 26447
3762 28926
3561 26448
3560 28812
3559 22617
3760 28754
3761 26448
3975 35183
3974 33274
4147 35182
4148 33274
4316 34542
4315 33274
4146 33274
4314 35183
4313 33274
4145 35183
3972 33274
3973 35184
4312 28061
4144 35103
4143 28061
3970 35103
3969 28060
4142 35103
4310 28060
4311 35103
3971 28062
3759 33781
3758 42072
3558 33783
3557 42072
3757 33784
3756 42072
3556 33784
3968 34390
4141 27130
4140 33783
4139 26658
4138 33781
4306 25875
3356 20960
4307 33783
4308 26926
4309 33784
3965 30544
3966 38221
3967 30543
3754 30543
3753 38222
3755 38222
3553 30544
3555 30544
3554 38223
3964 29640
3963 35034
3962 27842
3750 35034
3752 35034
3751 29641
3552 29641
3551 35035
3550 29890
3549 31630
3749 29998
3748 35094
3548 36898
3547 35062
3747 37406
3746 34767
3546 37570
3545 33258
3745 39903
3957 31270
3956 33995
3744 25705
3544 32938
3543 25705
3743 33995
3742 25706
3954 33994
3955 25706
3741 38941
3542 30652
3541 38941
3540 30653
3740 30653
3539 38941
3538 30651
3952 38941
3951 30652
4124 38941
4123 30652
3950 38941
3738 30653
4125 30653
4126 35702
3953 30653
3739 38942
3537 33070
3736 41360
3948 33069
3949 41359
4122 33069
3947 41359
4120 33069
4121 41359
3946 33069
3735 33070
3737 33071
3536 20337
3535 28627
3734 20338
3733 28626
3732 20337
3731 28625
3533 28626
3532 20338
3534 20338
3730 35347
3729 43636
3531 43637
3728 35348
3529 43636
3528 35347
3527 27583
3726 35347
3727 43636
3939 35348
3940 43636
3530 35349
3941 35694
4114 28180
4113 35348
4281 28158
4280 35347
4431 27518
4432 35368
4433 27974
4282 35356
4283 27769
4434 35467
4435 27318
4436 36193
4285 44483
4117 36194
3944 44482
3945 36193
4119 36192
4118 44482
4116 44482
4115 36193
3942 37546
3943 36194
4286 36194
4284 36194
4437 25982
4438 33127
4287 28970
4288 33014
4439 30206
4440 33010
4289 31458
4290 32981
4441 32958
4442 30142
4291 33322
4292 29346
4443 33326
4444 29134
4293 33373
4294 31278
4445 36734
4446 31254
4447 39023
4448 31149
4449 32122
4298 31150
4297 39024
4296 31150
4295 39024
4127 30950
4128 39024
4129 31150
4130 34161
4131 42450
3958 34161
3959 42450
3960 34161
3961 38913
4134 34160
4133 42450
4301 34161
4300 42450
4132 34161
4451 34161
4450 34938
4299 34162
4452 30362
4453 38595
4302 36608
4303 44414
4135 38358
4136 44092
4137 38933
4305 43156
4304 39795
4455 37286
4454 45523
4477 44800
4499 30009
4521 -11207
4543 0
4565 0
4587 0
4609 -8974
4631 -8974
4653 0
4675 0
4697 8960
4719 20464
4822 44834
4823 45193
3361 43354
5154 39116
5153 41914
5392 40068
5391 39932
5152 47020
5151 39015
5150 38122
4974 39016
4975 46962
4976 39016
4821 46907
4820 39016
4819 26065
4818 34282
4817 36042
4972 33982
5148 36042
5149 33470
4973 36043
5147 33982
4971 36042
4816 33982
4815 30033
4814 34777
4969 30033
5145 34777
4968 34777
4813 30033
5146 30034
4970 34778
5144 30034
5143 35263
5142 32150
5141 35263
5140 32150
4967 32151
4964 35264
4966 35264
4965 32151
4811 32151
4810 35264
4809 32151
4812 35265
4808 29045
4807 36250
4806 29045
4805 36250
4804 29042
4959 36250
5135 29043
5136 36249
4960 29044
4961 36250
4963 36250
5137 29046
5138 36249
4962 29046
5139 29047
5382 30032
5592 35553
5851 30032
5850 35554
5591 30033
5381 35554
5590 35554
5380 30033
5849 30034
5379 33706
5589 36250
5588 33706
5587 36250
5586 33706
5845 36249
5846 33706
5376 36250
5847 36250
5848 33706
5377 33707
5378 36251
5844 29047
5843 36253
5584 29047
5842 29047
5841 36253
5582 29047
5585 36254
5372 36254
5583 36254
5373 29047
5374 36254
5375 29048
5840 28725
5839 37013
5838 28724
5579 37014
5580 28725
5369 28725
5370 37014
5581 37014
5131 28725
5371 28726
5132 36308
5133 38007
5134 36255
4958 38028
4803 36256
4802 38008
4957 36304
4956 38009
4801 36310
4800 30214
4955 36374
4954 28978
4799 36446
4798 28201
5852 35264
5593 32180
5383 35264
5594 35264
5853 32181
5854 35264
5855 32180
5384 32181
5595 32181
5596 35265
5386 32181
5385 35266
5856 32038
5857 32115
5858 32038
5598 32038
5388 32116
5387 32038
5597 32116
5389 32038
5390 28285
5600 32038
5599 32116
5859 32458
5860 30650
5601 33073
5602 31601
5861 35802
5862 31526
5863 39020
5604 30732
5394 39020
5393 30730
5395 30730
5603 39020
5605 39020
5864 30733
5865 22443
5396 34472
5606 42760
5397 42760
5607 34473
5398 34473
5159 42760
5160 34472
5608 42760
5609 34472
5610 42760
5869 34471
5868 42760
5400 34472
5866 42760
5399 42761
5867 34473
5161 30398
5162 31750
4829 45421
4830 50576
4831 49715
4832 44992
4833 32229
4828 19449
4827 33699
4826 30432
4825 30464
4824 20105
5155 26182
5156 35399
5157 30887
5158 22111
4456 28568
4478 13440
4500 0
4522 0
4544 -3584
4566 -3584
4588 0
4610 0
4632 0
4654 -7168
4676 3584
4698 20608
4720 34328
4841 22434
4842 37632
4843 41850
4844 39367
4845 23767
5177 43329
5176 39246
5175 28107
5174 36760
5413 45050
5414 36761
5415 43402
5625 37240
5884 43414
5883 36761
5624 44180
5623 36761
5882 44350
5881 36761
5412 36761
5622 45050
5621 36761
5880 28107
5879 36396
5620 29945
5619 36394
5878 31098
5877 36392
5618 39414
5408 36357
5407 39412
5617 36390
5876 39414
5875 31126
5874 33742
5615 28260
5873 28260
5872 33741
5613 28260
5612 33740
5402 28260
5401 33739
5611 28260
5870 32622
5871 28260
5614 33742
5616 35622
5406 44812
5167 41169
5166 43913
5405 43718
5404 44750
5403 39030
5163 35623
5164 43913
5165 47012
4834 33260
4835 31607
4836 44064
4837 49104
4838 44064
4839 31606
5168 25459
5169 28580
5170 36846
5409 32374
5410 39678
5411 31194
5173 28509
5172 36818
5171 37556
4840 22434
4953 37289
5130 37288
5129 45578
5368 37289
5578 45577
5837 37287
5836 45577
5835 37287
5576 45577
5577 37288
5367 45578
5366 37289
5126 37287
5127 45578
4951 37289
5128 37289
4952 45578
4797 37289
4796 26581
4795 34826
4950 28002
4949 34775
4794 29418
4793 34554
4948 33939
4947 34468
5123 33940
5122 34152
4946 34064
4791 34268
4792 33941
5124 34492
5363 27439
5573 35728
5574 27439
5833 35728
5834 27438
5575 35728
5365 27439
5364 35729
5832 27440
5125 27440
5362 34142
5361 28695
5360 34142
5359 28694
5569 34143
5828 28694
5829 34142
5830 28694
5831 34143
5571 34143
5570 28695
5572 28695
5827 33820
5568 33792
5826 33792
5825 33821
5824 30522
5823 33821
5564 29745
5565 33822
5566 33792
5356 33821
5358 33822
5567 33822
5357 33793
5119 28560
5118 33820
4942 28444
4943 33820
4944 28378
4789 33821
4790 28248
4945 33821
5121 28375
5120 33822
4788 28404
4787 33821
5117 28869
5116 36360
4940 28869
5355 28869
5354 35082
5115 28871
4941 36361
4939 36361
4785 36361
4784 28870
4786 28871
4783 33944
4782 30058
4781 33944
4780 30057
4935 33944
4937 33944
5111 30058
5113 30058
5114 33944
5112 33944
4938 30059
4936 30059
4779 28190
4778 32965
4777 28189
4932 32965
4931 28189
5107 32438
5108 28190
4933 28190
5109 32965
5110 28190
4934 32966
4776 35514
4775 27465
4930 27266
5106 30811
5105 27266
4929 35555
5104 35555
5103 27265
4927 35555
4774 27266
4772 27266
4773 35555
4928 27267
5822 28996
5821 34572
5820 28995
5561 34572
5351 28995
5350 34090
5560 28996
5352 34572
5353 28995
5563 34573
5562 28996
5819 35491
5818 27350
5817 31771
5816 36652
5815 31771
5556 36652
5555 31770
5345 32398
5346 31771
5557 31771
5347 36652
5348 31771
5349 35217
5559 31772
5558 36653
5814 27264
5813 35553
5812 27264
5811 35552
5810 27263
5551 35553
5553 35553
5552 27265
5343 27264
5344 35552
5554 27265
5341 27264
5342 35553
5102 35754
5101 37316
5100 35753
4924 37316
4769 35753
4770 37316
4771 35754
4925 35754
4926 37317
5099 26584
5098 32173
4922 26583
5097 26584
5096 31636
4920 26219
4921 32432
4766 26186
4767 32175
4923 32175
4768 26584
5338 36566
5548 32927
5549 36322
5339 32928
5340 36017
5550 32968
5809 36150
5808 32928
5807 36394
5806 32927
5547 36566
5546 32927
5336 36566
5337 32928
5805 29978
5804 36750
5803 40057
5802 31768
5801 40057
5800 31766
5542 31768
5333 31767
5334 40057
5335 31768
5543 40058
5545 40058
5544 31769
5541 34008
5540 35588
5330 35911
5329 35446
5091 34008
5092 42297
4915 34009
5093 34009
5331 42298
5332 34008
5094 42298
5095 34008
4916 42298
4761 34009
4917 34009
4760 28340
4759 36578
4914 29562
4913 35539
4758 29650
4757 35114
4756 29370
4911 34606
4912 29959
5089 34434
5090 29882
5328 34954
5327 42312
5537 34126
5796 42312
5797 34058
5798 42300
5799 34009
5539 34029
5538 42313
5795 34126
5794 42158
5535 34126
5536 42312
5326 34126
4762 31589
4763 39750
4918 38742
4919 39642
4764 47880
4765 39591
4718 42752
4696 32256
4674 15666
4652 -4046
4630 0
4608 0
4586 0
4564 0
4542 0
4520 -3703
4498 30345
4476 37632
4396 38990
4245 31035
4246 38918
4397 31036
4398 37326
4399 32157
4400 35882
4249 32440
4081 36273
4080 32157
4248 36726
4247 32158
4079 37046
4078 31036
4077 34573
3912 51104
3692 59297
3691 51248
3690 46042
3494 39296
3495 51761
3496 55430
3693 51950
3694 13022
3497 11730
3498 12610
3695 13838
3696 11870
3499 14114
3500 50802
3501 53214
3502 47058
3700 44488
3347 41808
3699 52995
3698 50083
3697 53443
4082 30075
4083 33762
4251 31386
4250 36497
4401 30074
4402 36854
4403 31385
4404 38177
4405 30590
4254 38177
4252 38177
4253 31386
4084 31387
4085 38178
4086 31777
3913 31140
3914 35862
3915 30429
3703 35863
3702 30430
3506 30430
3505 35863
3504 29914
3503 21269
3701 35863
3916 29377
3704 37665
3705 29376
3508 37665
3509 29375
3706 37665
3918 29375
3917 37666
3507 29376
4090 29376
4089 33241
4257 37193
4256 32994
4407 37192
4406 32718
4255 37328
4087 32106
4088 37193
4408 33406
4409 31306
4258 33698
4259 31065
4410 33919
4411 25818
4412 36773
4261 44968
4260 36774
4091 36284
4092 44576
3919 37040
3707 43750
3510 35117
3708 37074
3511 36089
3709 44404
3921 37039
3920 44478
4093 37039
4095 36314
4094 44606
4262 36774
4413 21834
4414 30058
4263 25593
4264 30055
4415 26106
4416 30054
4417 31381
4418 30052
4267 31381
4099 30052
4098 31381
4266 30053
4265 31381
4097 30054
4419 22522
4268 28026
4420 28026
4100 22523
4101 28027
4102 22522
4270 28026
4269 22524
4421 25678
4422 25078
4271 26482
4272 23601
4423 27134
4424 24318
4425 30434
4426 22146
4274 22147
4427 30435
4428 22145
4276 22146
4107 22145
4106 30435
4105 22146
4275 30436
4273 30436
4429 30429
4430 38282
4279 30430
4278 38719
4111 38718
4112 30429
3938 30430
4277 30430
4109 38719
3936 30429
4108 30430
4110 30431
3937 38720
3725 30430
3935 22143
3934 30430
3933 22143
3723 30430
3722 22143
3721 30430
3724 22143
3526 22041
3525 22144
3524 30430
3523 22143
3932 30431
3720 30377
3931 30377
4104 30430
4103 30052
3930 30432
3522 30431
3521 30376
3520 30432
3519 30376
3718 30376
3719 30432
3929 30376
3928 28170
3716 30376
3717 30432
3518 22161
3517 30326
3715 28710
3927 30051
3926 28711
3714 30053
3516 28711
3515 30053
3713 28711
3925 30053
3514 22522
3712 30810
3711 22522
3513 30811
3512 22521
3710 30811
3922 22521
3923 30811
3924 22523
4096 22522
417 1910
418 5376
415 -19712
416 -25600
413 -36608
414 -43008
7382 -14336
7371 -216064
7383 -101088
7384 -95024
7385 0
7386 26880
7397 44544
7396 34944
7395 26368
7394 19712
7393 5376
7392 0
7391 0
7390 0
7389 -14336
7388 -31744
7387 -51200
3315 -22528
3376 -23552
3316 -18432
3612 -11264
3317 -14336
3822 -7168
3318 0
4019 0
3319 0
4192 0
3320 0
4352 0
3321 0
4463 0
3322 0
4485 0
3323 0
4507 0
3324 0
4529 0
3325 0
4551 0
3326 0
4573 0
3327 0
4595 0
3328 0
4617 0
3329 0
4639 0
3330 0
4661 0
3331 0
4683 0
3332 0
4705 0
3333 0
4727 0
3334 0
4861 0
3335 0
4982 0
3336 0
5217 0
3337 0
5456 0
3338 0
5674 0
5675 0
5676 0
5677 0
5678 0
5679 0
5680 0
5681 0
5682 0
5683 -57344
5684 -76800
3374 -88272
5218 32994
4983 38115
4862 38856
4728 34944
4706 19197
4863 28020
4984 29155
3364 30704
4729 -6248
4707 8064
4685 12288
4663 7424
4641 -6247
4684 2577
4619 -7876
4574 -16698
4596 -1536
4618 5632
4640 128
4662 -16698
4552 -14642
4597 -23464
4575 -10240
4553 -2816
4531 -8960
4509 -23463
4487 603
4465 12263
4354 11328
4353 -2374
4464 8871
4486 15238
4508 9344
4530 -8218
4194 32773
4021 29894
3613 32785
3823 45888
4020 51526
4193 46476
3824 39003
3614 52400
3383 37516
3384 52399
3385 60690
3386 52992
3387 41600
3388 25161
3389 38678
3390 33286
3391 37360
3392 27858
3617 29178
3616 38554
3615 34695
3345 33408
3825 36096
4022 30232
4196 30195
4023 41070
3826 44551
3827 55168
3828 60160
3829 55040
3830 42538
3393 42402
3394 21517
3395 34304
3396 38144
3397 32128
3398 17536
3831 26367
3832 5506
3833 10752
3834 15232
3835 20224
3836 11012
3399 5359
3400 17320
3401 28416
3402 17664
3403 5360
3837 30090
3404 40785
3405 33942
3838 16056
3839 30720
3840 37040
3841 40403
3842 34740
3406 34738
3618 34740
3407 43030
3844 34739
3845 34496
3846 37166
3843 43030
3408 34739
3409 32256
3410 20603
3411 40927
3412 37262
3413 37632
3414 40930
3850 24361
3849 34176
3848 39438
3847 24366
3415 24818
3416 36042
3417 50816
3341 57299
3418 59141
3419 50419
3420 58707
3421 50415
3621 50418
3620 58707
3856 50600
3855 42993
4026 25687
3854 36480
3853 46656
3852 54851
3851 46560
3619 46561
4025 47808
4198 44800
4358 34048
4469 24340
4513 24340
4535 17920
4557 25088
4579 30464
4601 30464
4623 21448
4645 16968
4667 16128
4689 15232
4711 13440
4733 9522
4867 44082
5011 47904
5012 43932
5251 47155
5460 43006
3372 44096
5250 44947
5249 44302
5010 44530
5009 44226
5248 45566
5247 43774
5008 46182
5007 38796
5006 26622
5005 41930
5243 39745
5242 48036
3371 45152
5241 39745
5001 39744
5002 48036
5004 48036
5003 39747
4866 44160
4732 1408
4710 -7168
4688 0
4666 -10780
4644 -10780
4622 0
4600 0
4578 0
4556 0
4534 -3696
4512 -3696
4490 0
4468 0
4357 0
4197 17920
4024 25652
4195 38486
4355 46776
4356 38486
4467 46775
4466 38486
4488 46775
4489 38486
4510 38486
4511 46775
4532 46775
4554 38485
4533 38486
4555 20562
4577 27258
4576 21200
4598 27199
4599 21608
4621 27100
4620 22232
4642 26225
4643 22664
4665 26114
4664 22769
4686 19646
4687 16975
4709 19407
4708 17792
4730 18656
4731 18270
4865 18129
4864 18764
3362 15168
4985 48638
5224 41378
3369 46464
5225 48602
4986 41894
4987 39038
5226 42910
5227 38042
4988 43430
4989 38040
4990 30640
4991 38566
5230 33742
5231 38462
4992 33858
4993 37922
5232 34974
5233 37734
4994 36390
4995 40458
4996 29233
5235 39264
5234 32835
5699 25443
5700 40994
5701 52834
5702 57565
5703 52834
5704 46406
5705 22170
5706 32576
5707 40086
5458 33121
3370 36624
5238 32723
5237 39502
5236 31446
4997 39458
4998 31494
4999 40034
5000 32174
5239 39836
5240 32162
5459 39907
5708 36002
5709 29712
5710 45120
5711 56736
5244 35947
5245 46320
5246 35947
5714 60676
5713 55947
5712 60678
5715 5973
5716 10752
5717 10752
5718 18106
5719 47342
5720 54119
5461 47202
5462 52598
5721 47694
5722 49318
5463 52448
5254 43581
5464 45937
5723 53299
5724 45824
5725 30890
5726 37418
5467 45302
5258 37013
5259 45302
5260 37013
5021 45302
5022 37013
5023 38466
5262 37012
5261 45302
5470 37013
5728 37013
5727 45303
5468 37014
5469 45303
5020 37014
5019 31453
5018 39742
5257 31453
5466 38298
5465 31452
5256 39741
5255 31452
5016 39742
5017 31454
5015 26154
5253 25619
5252 24314
5013 25619
5014 33909
4868 34560
4734 19712
4712 18585
4690 16793
4668 16128
4646 15232
4624 10752
4602 8960
4580 626
4558 54130
4536 68096
4514 76544
4492 76544
4470 74752
4359 66560
4199 49741
4491 44341
5229 38254
5228 30855
5698 43453
5697 50854
5696 55585
5695 51456
5694 43392
5693 25856
5692 7594
5691 60435
3368 45533
5223 45366
5222 42112
5221 47264
5220 43520
5219 35244
5690 54804
5689 48544
5688 55243
5687 59973
5686 8924
5685 23616
3375 38912
5457 35904
3382 11386
3381 -1792
3380 0
3379 0
3378 -38656
3377 -55808
3339 -69760
7351 -56163
7352 -50176
7353 0
7354 -19474
7355 -59137
7350 -89088
7250 -32147
7251 -34816
7252 -21504
7253 0
7254 1820
7255 7168
7256 7
7257 112
7258 -61056
7249 -107904
7176 -50259
7177 -31744
7178 -21504
7179 -7168
7180 0
7181 119
7182 -28580
7183 -26368
7165 -92928
7089 -43891
7090 -44320
7091 -35840
7092 0
7093 1911
7094 910
7095 3584
7096 7196
7088 -49280
7015 -47059
7016 -52864
7017 -43008
7018 -59392
7019 -70400
7020 -71833
3422 18549
3423 26838
3624 18548
3861 18547
3860 26838
3623 26838
3859 18549
3858 26838
3857 18547
3622 18549
3862 -1010
3863 3968
3864 -1792
3865 -10917
3428 -924
3427 3968
3426 -1792
3425 2528
3424 -9300
3342 -100
3866 65573
3867 69299
3868 67771
3343 58502
3430 57770
3429 55582
3869 73424
3870 66992
3349 68352
4200 42702
4360 26261
4471 8960
4493 0
4515 0
4537 -9016
4559 -9016
4581 0
4603 0
4625 0
4647 0
4669 -7630
4691 -7630
4713 0
4735 16128
4869 27602
5030 32791
5269 35255
5270 32791
5031 35256
5032 32791
5271 35257
5268 32793
5267 41081
5266 32793
5474 32792
5265 41083
5264 32793
5025 41082
5024 32792
5026 32793
5027 41082
5028 32794
5029 41083
5473 33600
5472 41888
5731 33599
5730 41155
5729 32378
5471 33599
5263 33600
5732 41890
5733 34122
5734 31614
5475 34034
5476 31138
5735 34066
5736 30546
5477 34083
5478 33643
5737 38002
5738 33402
5479 38354
5480 33298
5739 38702
5740 33418
5741 37482
5482 33269
5481 39764
5272 32792
5033 35267
5034 43557
5035 35268
5036 43468
5275 35268
5274 43557
5483 35268
5273 35269
4027 17972
4028 24657
4029 16367
4030 24656
4031 16366
4032 7482
3875 24656
3630 16366
3629 24656
3628 16367
3874 16367
3873 24658
3872 16370
3627 20762
3626 29050
3433 20761
3432 28080
3431 19684
3625 20761
3871 20761
3434 29051
3435 22346
3436 13642
3437 23169
3438 31014
3439 38505
3632 30219
3633 38505
3634 30220
3878 30220
3350 28064
3877 38507
3876 30217
3631 38506
3440 30220
3635 38506
3442 30219
3441 38506
3880 30220
3879 38506
3636 9337
3443 17624
3881 17625
3882 9337
3444 9338
3637 17625
3638 9337
3883 17626
3884 9337
3885 17626
3640 9337
3445 17626
3446 9336
3639 17626
3641 48693
3447 40404
3448 45168
3886 40406
3887 45167
3888 43932
3889 45043
3644 44056
3643 45167
3642 43932
3645 45043
3450 45043
3449 43933
3451 44057
3452 35768
3890 23610
3891 31900
3646 34310
3647 31899
3892 40077
3893 32847
3351 37997
4033 33184
3353 31850
4201 32138
4202 39778
4034 31549
3894 33236
3895 33060
3650 41349
3456 33061
3455 33082
3649 41175
3648 33050
3454 41176
3453 32889
3457 41349
3458 33059
3651 33061
4035 37414
3896 37413
3652 37413
3897 45703
4036 45703
3898 37414
4204 37414
4205 45703
4206 37414
4037 37414
4038 45704
4039 37414
4203 45704
4207 27614
4208 35903
4040 29602
4041 35902
4209 30014
4210 35894
4042 30434
4043 35868
4211 30751
3355 28928
4363 29978
4364 36230
4365 29295
4366 33142
4215 29296
4214 36231
4213 29296
4045 36231
4044 28562
4212 36231
4046 29297
4047 33772
4048 41851
4049 33561
4218 33560
4050 41850
3910 33560
3909 41850
4217 41851
3908 33561
4216 35168
4367 34166
4368 37211
4474 24685
4496 32742
4518 26480
4540 31488
4562 32864
4563 19206
4541 26880
4519 27504
4497 22722
4475 39536
4369 38675
4370 46967
4219 43381
4051 43042
3911 33269
4052 43382
4220 43935
4053 43934
4054 43381
4222 43935
4221 43382
4373 43382
4372 43935
4371 43382
4055 11377
4056 19666
4224 11377
4225 19665
4226 11377
4378 11374
4377 19665
4376 11377
4057 11378
4223 19666
4375 19666
4374 11377
4230 8853
4381 12890
4382 8852
4383 14997
4384 8852
4231 14998
4063 8852
4064 14998
4233 14998
4385 14998
4065 8853
4066 14998
4234 8853
4232 8854
4386 18575
4387 25548
4235 25548
4236 18576
4237 25548
4069 18576
4070 25548
4071 18576
4239 25548
4390 18575
4389 25548
4238 18576
4388 18576
4067 18576
4068 25549
4391 36982
4240 41988
4241 36983
4073 41988
4242 41988
4243 36630
4075 41987
4076 35665
4244 42200
4395 35582
4394 41988
4393 36798
4392 41989
4072 36984
4074 43076
3689 24242
3493 30804
3492 38962
3688 30816
3687 38854
3491 30818
3490 38706
3686 30831
3685 24726
3489 17122
3488 24726
3684 17178
3683 24724
3487 17180
3486 24724
3682 17181
3681 24722
3485 17182
3680 26705
3679 34244
3678 26707
3677 34243
3676 26708
3481 26708
3482 34244
3483 26707
3484 34246
3480 34244
3675 34243
4060 55188
4061 60389
4062 52099
4229 53952
4380 53562
4379 53242
4228 60603
4227 53042
4059 60390
4058 52100
3479 29145
3674 32896
3673 36674
3478 28673
3477 35644
3672 32142
3671 34846
3476 32178
3475 30978
3670 32102
3669 30526
3474 32158
3473 30034
3668 32176
3346 28672
3667 29998
3472 32254
3471 29970
3666 32447
3665 30778
3470 34258
3469 30654
3664 34430
3663 30559
3468 34742
3467 30314
3662 35266
3907 30198
3906 35266
3661 30220
3466 35266
3465 27612
3464 35901
3463 27612
3659 27613
3658 35902
3660 35902
3903 27613
3904 35902
3905 27613
3657 27616
3902 35905
3462 27616
3461 35905
3655 27616
3654 35905
3899 27615
3900 35905
3653 27616
3459 35905
3460 27617
3656 35906
3901 27617
4362 23023
4361 29226
4472 22908
4473 29471
4495 22900
4494 29478
4516 22729
4517 29506
4539 22722
4538 29553
4560 -6866
4561 79
4583 -7073
4582 244
4604 -7132
4605 564
4627 -7407
4626 686
4648 -7482
4649 46447
4671 54737
4693 46446
4715 54735
4692 54736
4714 46447
4670 46447
4737 46876
3360 42272
4878 23360
4879 33664
4880 39278
5057 31090
5297 30730
5058 39160
4881 31098
4882 34598
5059 31380
5060 37308
4883 35366
4884 37374
4885 43378
4886 37214
4887 43132
5064 37152
5063 43262
5062 37271
5061 44102
5300 37212
5509 31079
5768 37258
5767 31078
5508 38338
5507 31079
5298 38294
5299 31079
5766 38415
5765 30170
5764 38291
5763 46581
5505 46581
5762 38292
5296 38292
5503 46581
5294 38292
5055 46581
5054 38291
5293 46581
5056 38292
5502 38292
5504 38293
5295 46582
5506 38293
5761 29930
5760 38015
5501 31987
5292 36940
5291 31989
5500 37570
5499 31987
5498 37090
5757 31598
5758 37406
5759 31988
5290 35571
5289 34074
5050 35572
5051 42315
5052 35572
5053 30949
4736 25177
4877 41718
4876 35572
4875 42582
4874 34765
5049 31243
5048 39532
5047 31242
4871 31242
5286 39532
5285 31242
5046 39532
4872 39533
5287 31243
5497 31242
5288 39533
4873 31244
5756 37422
5755 45711
5754 37423
5496 37423
5753 45712
5752 37423
5751 38802
5492 37423
5493 45711
5494 37423
5284 37424
5495 45712
5283 29139
5044 37232
5045 30400
4870 37850
3359 22240
5043 36992
5042 33605
5281 25594
5282 30245
5491 29141
5750 29922
5749 25593
5490 33792
5489 25593
5748 33793
5747 25504
5746 33695
5745 41986
5486 33696
5744 33696
5485 41986
5484 33696
5742 33695
5743 41986
5276 33697
5487 25501
5488 33696
5278 33789
5277 25500
5037 25499
5038 33790
5039 25502
5040 33610
5279 25596
5280 33608
5041 25596
5088 35985
5087 44274
4910 35985
4755 41110
4754 35985
4909 44274
4908 35985
5085 44273
5084 35984
5323 35984
5086 35985
5324 44275
5534 35985
5325 35986
5793 28000
5792 36292
5533 28002
5532 36292
5791 28003
5790 36292
5322 28003
5531 28003
5530 36292
5320 28003
5321 36292
5789 28004
5788 35822
5529 36663
5528 35822
5787 36663
5786 35822
5527 36663
5785 36663
5784 35821
5525 36663
5315 35820
5316 36664
5317 35822
5318 36663
5526 35822
5319 35823
5783 28007
5524 30749
5782 30749
5314 28008
5523 28008
5313 30749
5312 28008
5522 30749
5311 30749
5781 28009
5780 30749
5779 27674
5520 30750
5521 28010
5310 33078
5309 41368
5071 33078
5070 41367
5069 33077
5307 41368
5308 33079
5518 41367
5777 33078
5778 39546
5519 33079
5517 33079
5776 27059
5775 35349
5516 27060
5306 27059
5515 35350
5514 27060
5774 27060
5773 35350
5772 27060
5771 32982
5512 41272
5511 32982
5769 32980
5510 41271
5301 32981
5770 41272
5302 41272
5513 32982
5303 32983
5304 27128
5305 34084
5066 27102
5065 34460
4888 26996
4889 34894
4890 27098
5067 34935
5068 27078
4891 35010
4738 32384
4716 16133
4694 43845
4672 54012
4650 47495
4628 50190
4606 44800
4584 37474
4585 51084
4607 51840
4629 44046
4651 44807
4673 40696
4695 19376
4717 36896
3357 40992
4892 27064
4893 39296
4894 42375
4739 38997
4740 37446
4895 41971
5072 30710
5073 33117
5074 37758
5075 33115
5076 36282
4899 33114
4898 37758
4897 33115
4743 33115
4742 37758
4741 30474
4896 37758
4744 30345
4745 38402
4900 31931
5077 33205
5078 31931
5079 36319
5080 31931
4901 36320
4903 36320
4902 31932
4746 31931
4747 36321
4748 31932
5081 28005
4904 36293
4905 28004
4906 36293
5082 36293
4907 28004
4753 28003
4752 36293
5083 28004
4750 36293
4751 28004
4749 28005
7220 91648
7244 68224
-1
EOF
