# Supplementary material for: Solving the clustered traveling salesman problem via traveling salesman problem methods
Source: PeerJ Comput Sci. 2022 Jun 13;8:e972. doi: 10.7717/peerj-cs.972 (PMC9202618; doi:10.7717/peerj-cs.972)
Supplement: Supplemental Information 1 [file peerj-cs-08-972-s001.tgz › CLKH-1.0/PI_FILES/14st70.pi]

70
64 0
65 2415
11 2070
56 2500
51 2450
60 1580
52 1550
53 -520
4 231
18 625
42 556
6 848
41 873
43 -124
5 585
10 783
50 580
58 600
37 560
47 20
16 -150
23 22
1 137
36 -13
29 152
13 138
70 -322
35 -1095
31 -222
69 -121
38 -274
59 -91
22 53
66 -158
63 65
57 -620
15 -600
24 -310
19 -255
2 -145
7 92
32 490
3 295
28 480
8 583
26 -468
55 -1576
49 -875
14 -797
20 -770
30 -712
44 -555
68 -404
46 -1012
45 -1432
25 -1828
39 -1418
61 494
40 770
27 396
9 675
17 1018
21 638
34 618
12 674
33 1370
62 927
54 1735
48 1125
67 1220
-1
EOF
