# Supplementary material for: Solving the clustered traveling salesman problem via traveling salesman problem methods
Source: PeerJ Comput Sci. 2022 Jun 13;8:e972. doi: 10.7717/peerj-cs.972 (PMC9202618; doi:10.7717/peerj-cs.972)
Supplement: Supplemental Information 1 [file peerj-cs-08-972-s001.tgz › CLKH-1.0/PI_FILES/157rat783.pi]

783
222 1390
227 1570
249 2362
286 2523
267 3230
268 2822
258 2222
256 3323
299 1834
325 1936
339 1826
323 2425
319 2437
327 2337
332 1724
347 1365
350 1466
346 1886
353 2188
365 2790
371 1977
376 1912
393 1327
377 2220
370 2600
372 2318
345 2023
333 1923
321 1940
322 1763
316 1729
306 1828
291 1629
293 1729
307 2062
300 1875
290 1994
281 1553
292 2010
303 1690
295 1660
311 1963
318 2561
312 2372
301 2346
287 2397
282 1640
275 2187
262 2152
257 2009
237 1637
251 2321
253 1850
269 2584
250 2544
225 2135
233 2905
232 2337
259 2335
326 1688
330 2087
336 2342
360 1622
354 2310
351 1925
348 2324
340 2120
338 1820
337 1529
310 1111
308 1194
288 2398
283 2432
260 1833
263 2100
271 1362
272 1295
252 2065
241 1750
245 2055
247 2042
261 2051
279 1865
284 1750
296 2045
297 1840
304 1720
309 2090
298 1720
320 2440
324 2350
334 1810
331 1450
342 1680
362 1921
361 2114
349 1913
368 2688
373 2383
385 2198
388 2609
412 2504
403 3205
415 2410
414 2380
400 2305
402 2211
416 1400
437 2786
434 2756
441 2007
448 2680
459 1880
446 1623
432 1512
450 2375
465 1710
475 1335
440 1101
427 1001
447 1432
454 1325
451 1175
471 2123
468 2720
478 2980
498 2090
502 1580
509 1400
525 1820
528 1860
537 1440
544 1800
532 1850
545 2597
549 2640
574 2421
567 2245
582 1800
592 1463
595 2531
608 2529
625 2988
623 2389
620 2297
602 3089
585 2712
583 2700
555 -241
550 1127
546 1699
538 1901
523 1217
516 1140
504 1591
503 1418
510 884
481 1690
479 2218
490 1913
462 1238
461 1293
444 1158
442 2055
428 2420
421 2510
399 2516
396 1516
374 1467
369 1350
379 1820
378 1616
398 1632
413 1118
406 1008
404 947
394 1540
367 1200
357 950
355 2080
341 2060
329 1460
314 1635
315 1005
285 1575
280 1965
265 1949
264 1504
238 1628
254 1396
234 1401
218 1770
214 2110
223 1515
207 1210
194 1500
199 1336
193 1480
171 1636
177 1670
181 1837
149 988
134 887
135 789
109 1962
114 2311
122 3107
142 2575
119 2425
113 1235
104 1755
91 1845
90 2260
78 2090
69 1960
93 1600
103 1405
92 1860
72 1950
82 2260
86 1930
68 1940
62 2312
50 1812
61 2302
59 2258
64 2185
71 2450
85 1944
99 2135
77 1927
102 3170
105 3150
108 2890
112 2420
128 2119
31 1112
35 1765
22 1825
14 1110
32 1975
16 2110
21 2290
26 2330
27 2430
24 1760
28 1763
36 2610
20 2855
8 2692
5 2185
19 3286
30 2987
48 1669
39 986
63 1685
74 2451
89 2096
95 1221
98 1756
76 1610
83 1878
94 1331
65 1230
58 1105
53 1430
47 1360
46 1665
41 1545
37 1680
57 1981
45 2181
81 1131
67 1490
70 1010
80 1320
100 1120
107 1760
111 1960
127 2005
115 1482
25 1081
15 920
1 660
17 1720
23 1330
2 520
7 660
18 530
12 1970
9 2176
33 1576
29 1976
3 1576
10 1977
52 1081
49 1265
56 830
88 1065
97 1835
110 1581
123 2000
117 2337
125 1050
146 1342
139 2420
147 1630
155 2310
160 2500
175 1878
153 1790
162 1334
156 1710
151 1790
136 1605
120 1505
152 1990
161 1670
143 1935
137 2225
133 2355
116 1860
140 2106
106 2062
101 1570
79 790
84 1080
87 2920
75 2830
96 2290
73 2610
66 3070
43 2010
38 1480
40 1400
6 -1080
13 560
11 1360
4 1170
34 1962
60 962
55 1430
44 1320
51 1325
42 1620
54 1512
138 583
118 947
126 1480
121 1240
124 983
150 1106
173 1171
165 1730
164 1950
157 1809
169 1698
182 1799
190 2510
206 1812
217 1676
200 1715
198 1063
179 1470
176 1580
163 1098
148 1724
145 1605
166 2306
174 2020
170 1788
168 2288
158 1538
131 1765
132 1965
141 1670
130 1532
129 2673
144 2835
159 2777
154 2844
167 2359
183 2286
188 2291
197 1697
191 2455
189 2366
178 1925
192 1938
203 2538
220 1714
228 1838
229 2030
244 1825
226 1958
221 1905
213 2230
201 2112
210 2140
209 1314
211 1457
212 1465
219 1215
364 1525
383 1602
381 1700
386 1800
380 1880
375 2175
391 1198
411 1580
418 1302
417 1510
419 2757
435 2005
439 1855
431 2307
410 1959
409 2460
408 2455
420 1820
424 1960
430 2072
426 2474
405 1540
392 1890
389 1950
397 2520
407 2420
401 2390
382 1835
387 2235
390 1545
395 1576
384 2193
363 1311
352 1401
343 1398
359 1398
356 1399
344 1997
358 2205
366 1284
335 1914
328 1699
317 1583
488 2631
520 2235
514 2632
493 3336
489 3087
480 2767
474 2342
524 1096
522 1285
527 1358
543 1095
553 1847
559 2283
573 2480
581 1438
572 2297
571 2140
575 1450
558 1813
565 2060
570 2070
577 2100
584 2042
591 1915
600 1815
601 1560
487 1086
497 1820
496 1850
494 1400
476 1880
464 1310
470 1520
469 1460
467 1498
457 1710
456 1960
449 1760
460 2200
473 1565
495 1435
513 2230
519 1950
518 1860
531 1140
547 895
540 1175
539 765
561 2363
579 1930
562 2210
554 1745
551 1080
534 1568
530 1571
506 1354
517 2000
512 2210
508 2090
492 1950
486 1560
463 1565
455 1655
433 1895
422 1750
438 1998
443 1630
425 1210
423 895
429 945
436 990
445 1640
452 1930
453 1604
458 1810
466 1903
485 1769
484 2175
482 1249
472 1244
499 1040
511 1650
526 2200
533 2060
548 2510
560 1900
568 1980
576 2020
596 1650
580 2000
586 1650
594 1830
611 1470
626 2060
624 1070
640 1470
638 1570
648 1973
652 2428
659 2800
678 2352
665 2070
672 2330
683 2340
697 550
704 520
725 1960
738 1940
734 2280
747 1690
769 -460
778 -940
761 1330
772 1220
765 1190
760 1180
745 2185
735 1627
718 1392
736 1870
732 1695
722 1354
739 1925
743 2100
758 1800
776 910
759 1680
757 1500
768 1930
779 1240
777 2120
754 1422
755 1522
773 1923
774 1840
766 1823
748 1491
740 1820
726 1413
710 1691
700 1827
701 1692
693 1134
689 1385
686 1472
695 1935
699 1935
721 2127
720 2405
719 2443
737 1719
733 1334
707 2144
713 1661
698 1910
691 2362
692 2263
681 2170
675 1970
690 2005
706 1417
705 2490
709 1800
688 1772
671 1460
679 1825
685 2050
680 1805
660 1692
655 1770
645 1311
627 1551
634 1922
613 1590
619 1889
641 2007
644 1596
657 1307
649 1289
661 1610
684 1260
669 1635
666 1537
569 1963
597 2135
598 2555
612 2324
590 2588
599 2492
588 1402
578 1820
557 2415
552 2595
529 1350
515 1765
500 2710
491 2553
477 1678
483 2116
501 2080
507 1630
505 1775
521 1950
542 1412
541 2230
536 1923
535 1539
556 1461
564 2285
563 1930
566 1844
587 1983
603 2038
609 1725
607 1207
617 1354
628 1556
621 1310
622 2011
636 2809
630 2605
614 1970
633 2171
646 2327
651 1989
605 1574
589 1460
610 1890
618 1827
631 1480
639 1827
642 1833
632 1730
629 1600
615 1446
604 2121
593 2165
606 2435
616 1960
637 1794
647 1694
670 2344
676 2344
674 2232
668 2396
667 2311
664 1707
673 1681
650 1860
662 2340
654 1580
653 1009
635 678
643 1450
663 1520
656 1760
658 1740
677 1120
682 1160
687 1290
711 1429
714 1429
712 1290
729 1260
744 1680
753 560
767 -560
771 420
775 1440
783 1490
782 1750
751 1296
752 2178
742 1598
756 2016
764 1948
781 -654
780 -15
770 1805
763 1640
762 1740
749 1537
750 986
727 1205
730 1296
731 1315
746 1268
741 1040
723 1510
716 689
708 1060
702 787
724 728
728 1228
717 1116
715 1417
703 1428
696 1329
694 730
302 1694
313 1710
305 1384
289 1907
270 1514
266 1255
242 2253
239 2153
246 2368
255 1919
230 2180
231 2672
248 2267
274 1536
273 2232
278 2233
276 2325
277 2016
294 2212
235 2173
236 2475
216 1892
215 2218
185 981
172 1620
180 1640
186 1730
205 1669
195 2018
196 2135
184 2471
187 2170
204 2435
202 2253
208 2482
224 2640
240 1993
243 2102
-1
EOF
