# Supplementary material for: Solving the clustered traveling salesman problem via traveling salesman problem methods
Source: PeerJ Comput Sci. 2022 Jun 13;8:e972. doi: 10.7717/peerj-cs.972 (PMC9202618; doi:10.7717/peerj-cs.972)
Supplement: Supplemental Information 1 [file peerj-cs-08-972-s001.tgz › CLKH-1.0/PI_FILES/16eil76.pi]

76
55 -510
25 -220
31 -176
10 724
72 425
58 525
38 455
65 -15
11 -83
66 -82
59 -495
14 365
53 430
35 529
7 330
8 392
19 -80
54 0
13 308
52 386
46 264
34 364
67 501
76 498
75 564
4 438
45 488
30 315
2 263
68 663
6 605
51 353
17 112
26 -27
12 233
40 202
39 226
27 364
57 -37
15 264
5 463
29 265
37 -870
20 -600
70 -770
60 -560
71 -780
36 275
69 75
47 483
48 182
74 283
28 282
61 -18
21 184
22 -189
62 120
73 259
33 -5
63 -55
1 95
43 -122
42 -238
64 -1041
41 -82
56 -785
23 -675
24 -550
49 140
16 -98
3 495
44 794
32 1045
9 689
50 863
18 589
-1
EOF
