# Supplementary material for: Solving the clustered traveling salesman problem via traveling salesman problem methods
Source: PeerJ Comput Sci. 2022 Jun 13;8:e972. doi: 10.7717/peerj-cs.972 (PMC9202618; doi:10.7717/peerj-cs.972)
Supplement: Supplemental Information 1 [file peerj-cs-08-972-s001.tgz › CLKH-1.0/PI_FILES/16pr76.pi]

76
70 0
67 458240
68 527260
69 407040
47 235520
48 236080
44 261120
45 217600
46 161280
24 302080
25 272460
21 281600
22 256000
23 122880
76 -235340
75 -220406
2 90324
1 97662
74 -235936
14 296960
13 255900
15 196480
16 170980
12 220000
11 215040
17 258560
18 279040
37 322560
36 330240
35 236160
34 227520
38 179460
39 203680
40 257180
41 266240
60 238080
59 241979
8 243890
7 287200
6 307491
9 254820
10 250120
5 323063
4 255062
3 270735
20 152750
19 200960
31 231680
30 252160
26 198182
27 200233
29 270382
32 193060
33 196740
28 268233
43 233920
42 274560
54 316160
53 362240
52 379420
49 318320
51 355840
56 332800
55 332800
58 223275
57 249030
61 203128
62 225829
63 258985
64 215040
73 -125340
72 -114080
71 -17440
65 191140
66 199680
50 204480
-1
EOF
