# Supplementary material for: Solving the clustered traveling salesman problem via traveling salesman problem methods
Source: PeerJ Comput Sci. 2022 Jun 13;8:e972. doi: 10.7717/peerj-cs.972 (PMC9202618; doi:10.7717/peerj-cs.972)
Supplement: Supplemental Information 1 [file peerj-cs-08-972-s001.tgz › CLKH-1.0/PI_FILES/17180pla85900.pi]

85900
1 25386
2 17728
4 190278
3 190402
5 18080
6 18246
195 514
196 -2
194 730
193 550
191 74
192 -74
190 68
189 -68
187 52
188 -52
186 34
185 -34
183 31
184 -31
182 30
181 -30
179 20
180 -20
178 13
177 -13
175 5
176 -5
174 -5
173 5
171 -25
172 25
170 -35
169 35
167 -36
168 36
166 -50
165 50
163 -53
164 53
162 -59
161 59
159 -68
160 68
158 -74
157 74
155 -82
156 82
154 -45922
153 -43158
1824 -65014
1823 -48128
1822 -14336
1821 0
1820 0
1819 0
1818 0
1817 0
1816 0
1815 3584
1814 3584
1813 3584
1812 7168
1811 7168
1810 7168
1809 3584
1808 4774
1434 -5110
1807 2390
1806 0
1805 0
1804 0
1803 0
1802 0
1801 0
1800 0
1799 0
1798 0
1797 0
1796 0
1795 0
1794 0
1793 0
1792 0
1791 0
1790 0
1789 0
1788 0
1787 0
1786 0
1785 0
1784 0
1783 0
1782 0
1781 0
1780 0
1779 3584
1778 6566
1430 -33270
1777 7510
1776 7168
1775 0
1774 0
1773 0
1772 0
1771 0
1770 0
1769 0
1768 0
1767 0
1766 0
1765 0
1764 0
1763 0
1762 0
1761 0
1760 0
1759 0
1758 0
1757 0
1756 0
1755 0
1754 0
1753 0
1752 0
1751 0
1750 0
1749 0
1748 0
1427 0
1747 0
1746 0
1745 0
1744 0
1743 0
1742 0
1741 0
1740 0
1739 0
1738 0
1737 0
1736 0
1735 0
1734 7168
1733 8614
1425 -47094
1732 9558
1731 7168
1730 0
1729 0
1728 0
1727 0
1726 0
1725 0
1724 0
1723 0
1722 0
1721 0
1720 0
1719 0
1718 0
1717 0
1716 0
1715 0
1714 0
1713 0
1712 0
1711 0
1710 0
1709 0
1708 0
1707 0
1706 0
1705 0
1704 0
1703 0
1422 0
1702 0
1701 0
1700 0
1699 0
1698 0
1697 0
1696 0
1695 0
1694 3584
1693 4854
1420 -1270
1419 -18294
1692 -3200
1691 6134
1690 3584
1689 0
1688 0
1418 0
1687 0
1686 0
1685 0
1684 0
1683 0
1682 0
1681 0
1680 0
1679 0
1678 0
1677 0
1676 0
1675 0
1674 0
1673 0
1413 -38086
1414 11648
1672 12982
1671 5968
1670 7956
1412 7848
1669 14900
1668 8008
1667 0
1666 0
1665 0
1664 0
1663 0
1662 0
1661 0
1660 0
1659 3584
1658 7168
1411 -38902
1410 -10752
1657 15350
1656 14080
1655 7168
1654 0
1653 0
1652 3584
1651 10416
1408 -33319
1405 -65690
1643 -4740
1644 7168
1645 6566
1646 3920
1647 0
1648 3584
1649 8960
1650 3441
1404 9558
1642 0
1641 0
1640 0
1639 0
1638 0
1637 0
1636 0
1635 0
1634 0
1633 0
1632 2856
1631 12096
1630 19936
1629 25536
1628 28854
1401 -57398
1627 28815
1626 25536
1625 19712
1624 12096
1623 15792
1622 30212
1621 43946
1620 56644
1619 67816
1618 76832
1617 82698
1396 31697
1393 46348
1390 -17123
1391 -54784
1389 -36928
1388 -80358
1143 26027
1144 27366
1145 26028
1142 22468
1141 17248
1140 9408
1139 3136
1386 0
1138 0
1137 0
1136 0
1135 -14336
1134 -23862
1384 -65782
1381 -32256
1380 -42496
1133 -34304
1132 -17920
1131 -14336
1130 0
1129 -48128
1128 -45152
1374 826
1373 6768
1127 0
1126 0
1125 2688
1124 8064
1123 12992
1122 15542
1371 -89947
1121 13782
1120 11648
1119 8064
1118 0
1117 0
1116 0
1115 0
1114 3024
1113 14112
1112 21504
1111 23928
1370 -12850
1369 -28598
1368 19934
1107 7168
1106 2688
1105 0
1104 0
1103 3454
1367 -28928
1366 -28672
1365 -69386
1102 7056
1101 11710
1100 11776
1099 10752
1098 3584
1097 0
1096 0
1095 0
1094 0
1093 -10752
1092 -21835
1360 -18432
1091 0
1090 3584
1089 3584
1088 6646
1087 -5504
1359 -33408
1358 -31734
1086 -7112
1085 0
1084 0
1083 0
1082 0
1081 0
1080 0
1079 0
1078 0
1077 0
1076 -10724
1354 -15862
1353 -2058
1352 -7168
1075 0
1074 5376
1073 12544
1072 13440
1071 14080
1070 12544
1069 8960
1068 0
1067 0
1066 0
1065 0
1064 0
1063 0
1062 0
1061 0
1060 0
1059 0
1058 0
1057 0
1056 0
1055 0
1054 2016
1351 0
1053 0
1052 0
1051 0
1050 336
1049 1344
1048 0
1047 0
1046 0
1045 0
1044 0
1043 0
1042 0
1041 0
1040 0
1039 0
1038 0
1037 0
1036 0
1035 0
1034 0
1033 2688
1032 3584
1031 5376
1030 672
1029 0
1028 0
1027 0
1026 -3574
1025 -3584
1024 0
1023 0
1022 0
1021 0
1020 0
1019 0
1018 0
1017 0
1016 0
1015 0
1014 0
1013 0
1012 0
1011 0
1010 0
1009 -10752
1008 -26624
1007 -41462
83258 -16502
83257 -6272
83256 41408
83255 54144
85626 55414
83254 43536
85627 51200
85628 40832
85629 -3104
85630 -7168
85631 0
85632 0
85633 0
85634 0
85635 0
85636 0
85637 0
85638 -448
85639 -448
85640 0
85641 0
85642 0
85643 25728
85644 36864
85645 43236
85897 43974
85896 34526
85646 -589
85898 443
85899 -922
85647 442
85648 -10006
85900 206
79441 -42454
79440 -38400
79439 -21504
79438 0
79437 0
79436 0
79435 0
79434 17920
79433 30464
82651 29950
82652 31531
82634 29946
82633 31533
82653 8466
82654 15514
82655 8466
82637 15514
82635 15514
82636 8466
82656 30738
82657 23690
82639 30738
82640 23689
82638 23690
82658 13480
82641 13481
82659 20531
82660 13481
82642 22005
82643 29055
82661 22006
82662 29054
82644 22007
82645 -4081
82663 -11127
82664 -4083
82665 -11126
82646 -11125
82647 -4081
82666 34296
82667 27254
82668 34297
82648 27255
82650 27255
82649 34298
79432 1377
79431 -3584
79430 0
79429 0
79428 0
79427 0
79426 0
79425 0
79424 0
79423 0
79422 0
79421 0
79420 0
79419 0
79418 0
79417 0
79416 0
79415 0
79414 0
79413 5376
79412 21504
79411 33088
82616 33340
79410 34372
82617 6551
82618 0
82619 -896
82620 -896
82621 0
82622 0
82623 -3584
82624 -3584
82625 0
82626 -3640
82627 -3640
82628 0
82629 0
82630 11446
82632 11445
82852 0
82853 0
82854 0
82855 0
82856 0
82857 0
82858 0
82859 0
82860 0
82861 0
82862 0
82863 0
82864 0
82865 0
82866 0
82867 0
82868 0
82869 0
82870 0
82871 0
82872 -7168
82873 1328
82631 28445
79660 22272
79659 8064
82613 -4788
79658 -9088
82610 -8770
82607 -9404
82608 -9146
82611 -9188
82851 -10006
82850 2592
82849 4006
82605 3480
82604 3038
82601 2474
82602 4438
82848 3326
82599 23678
82581 27609
82564 21706
82563 27611
82580 23470
82579 27609
82562 23469
82597 23470
82598 27610
82596 16420
82578 23468
82577 16420
82595 23471
82594 16574
82593 20266
82592 26139
82591 19089
82574 19091
82557 18861
82556 25911
82555 18862
82573 18864
82572 14183
82590 19070
82589 14183
82588 21232
82570 14182
82571 21232
82554 14183
82553 10727
82552 19830
82551 10728
82569 13568
82587 3679
82568 27925
82567 34974
82566 27924
82585 27925
82586 34974
82550 28426
79656 28672
82545 16560
82544 22368
79400 15602
82543 15616
79401 22966
82548 22304
82549 15360
79657 15370
79402 22240
82565 26304
82584 12170
82583 26256
82582 33366
79403 35136
82600 -1984
79404 -3584
82603 0
79405 0
82606 0
79406 0
82609 0
79407 0
82612 0
79408 0
82614 2688
79409 10560
82615 12321
82561 16424
82560 26378
82559 30534
82576 24590
82575 22624
82558 24802
82537 22950
82538 15802
82539 22847
82522 15801
82523 22847
82506 15799
82505 22848
82504 15801
82521 22848
82540 17142
82541 18882
82546 12690
82547 18710
82847 7690
82542 14276
82525 22798
82524 21038
82507 22550
82508 22726
82491 15940
82490 15654
79655 15552
82485 13002
82486 15878
82487 16034
82846 10334
82845 11558
82483 10778
82482 26134
82481 25200
82477 25666
82478 29270
82474 25720
82475 27766
82479 26938
82844 26558
82843 8928
82842 9408
82841 10752
82437 24654
82436 16568
82419 22081
82420 15032
82402 15033
82403 22083
82398 16384
82840 7526
79648 1929
82397 12928
82392 14894
82387 7718
82393 7967
82839 9048
82838 9536
82388 9040
82384 7674
82383 23710
82382 30627
82381 23576
82365 23579
82380 14727
82379 18451
82362 14727
82363 18452
82345 18452
82346 14727
82347 16546
82364 14728
82344 6012
82343 14794
82342 12810
82359 13086
82358 11134
82341 13088
82340 6039
82357 13032
82373 13031
82374 20082
82375 13032
82376 6040
82377 13063
82378 6014
82361 13062
82360 6014
82454 22081
82471 15032
82453 15033
82470 22082
82473 15032
82469 15130
82468 22698
82467 29642
82450 22593
82449 29642
82448 22591
82464 22590
82465 29640
82466 22593
82435 23099
82418 29728
82417 23101
82434 29786
82452 23099
82451 18670
82433 23099
82416 10770
82415 17306
82432 15539
82431 16934
82414 15539
82413 22695
82430 21840
82447 15645
82429 22695
82412 22506
82411 16434
82410 15510
82409 20338
82426 15509
82427 22559
82445 15509
82446 22559
82428 15510
82463 15672
82462 24416
82461 24270
82444 24354
82443 23874
82460 24398
82459 22734
82442 15684
82424 20846
82425 22909
82408 18738
82407 23930
82406 15861
82423 22788
82441 25036
82440 22787
82422 29837
82421 22787
82405 22790
82401 15740
82396 22150
82391 15018
82395 15248
82400 17680
79649 16922
79396 17178
82404 22144
79395 24352
82399 24128
79394 25814
82394 17952
79393 25654
82389 26752
79392 27094
82390 19190
82386 20234
82385 25738
82368 20560
79391 23462
79646 19768
82369 19024
82370 20502
79647 17290
82371 13015
82354 25621
82355 32670
82338 25620
82339 32612
82356 25620
82372 25621
82458 15916
82457 22967
82472 22645
79650 23676
82456 24522
82455 13342
82438 16512
82439 15864
79651 22512
82476 14688
82480 15886
79652 15602
79653 15922
82484 16910
79654 10752
82489 12258
82492 11018
82488 1482
79397 10070
79398 7888
82509 24234
79399 24666
82526 26598
82527 23654
82510 27030
82493 20794
82494 22002
82511 21116
82528 17229
82529 24279
82530 17229
82512 17230
82495 20356
82496 27407
82513 20358
82497 20358
82498 26198
82499 18954
82515 20359
82514 27407
82531 20357
82532 9502
82533 15132
82516 12642
82517 13956
82534 13902
82535 7966
82518 15803
82500 12810
82501 21014
82502 15805
82519 22852
82536 15803
82503 22851
82520 15804
82337 13036
82336 20085
82353 18600
82352 20073
82335 18601
79645 19118
82351 22304
79390 26022
82334 21952
79389 18858
79644 25604
79643 19776
82329 17920
79388 21248
82312 13650
82313 4032
82314 0
82315 0
82316 -1820
82317 -1820
82318 0
82319 0
82320 -3696
82321 -3696
82322 0
82323 -2698
82324 -4042
82325 0
82326 12992
82309 9658
82327 18614
82330 9882
82332 24900
82348 24522
82349 31574
82366 24606
82367 31336
82350 24680
82333 31798
82837 25098
82331 25168
82836 10000
82328 19456
82310 27082
82835 27078
82834 27078
82307 29178
82306 25642
82303 8760
82300 7361
82297 8534
82301 8534
82298 7362
82831 8095
82832 7802
82833 7342
82304 7362
82294 9134
82295 11206
82830 9574
82292 9135
82291 11222
82288 4874
82289 2338
82829 448
82828 2366
82827 1982
82286 2354
82285 26026
82282 32942
82283 29398
82826 27722
82280 31234
82279 31766
82278 24516
82277 10500
82276 15680
82275 19600
82274 15404
82273 19388
82272 15400
82271 18592
82270 14336
82269 9066
82311 21481
82308 15872
79387 10880
82305 1344
79386 0
82302 0
79385 0
82299 0
79384 0
82296 0
79383 0
82293 0
79382 0
82290 0
79381 0
82287 0
79380 0
82284 0
79379 0
82281 4032
79378 9792
82265 19021
82268 26065
82249 30417
82248 34440
82247 30418
79640 29376
82231 30034
82232 30418
82233 34446
82234 420
82250 5047
82251 416
82235 5049
82236 396
82252 5051
82253 -1252
82237 3407
82238 -1271
82254 3429
82255 -1291
82239 3441
82240 31391
82256 36155
82257 31361
82241 36156
82226 24294
82242 31348
82258 36168
79641 31690
82263 3614
82264 4882
82260 3608
82259 4888
82243 3590
82244 4986
82227 -1472
79638 35072
82221 34664
82205 35198
79636 33768
82200 33762
82195 32216
79635 34826
82194 31406
82199 34678
82204 35526
82220 31274
82219 3594
82218 12096
82217 15360
82216 19408
82215 15680
82214 18592
82213 14800
82212 18480
82211 14336
82210 4032
82209 12250
82208 18722
82225 17282
82230 12294
82229 15846
82224 12295
79639 12736
82223 13771
82267 9066
82266 15232
79642 28736
82262 30070
82246 20650
79377 25821
82261 16111
79376 10752
82245 10752
79375 16256
82228 20160
79374 24192
82222 21952
79373 21801
82206 23740
79372 25526
82201 26368
79371 26678
82196 25568
79370 24906
82197 24122
82202 23740
82207 24971
79637 20982
82203 20464
82198 5792
82193 7168
82188 3280
82182 10300
82187 14886
82192 10678
82191 16632
79369 17334
82186 14208
79368 16294
82181 17138
82178 6682
82174 20864
79367 26496
82158 27318
82154 19490
82159 20586
82160 11188
82155 19968
79630 22528
82150 26304
82149 19144
82148 13114
79366 19126
82143 19932
82144 26120
82139 19588
82138 26120
82183 24271
79634 17818
79633 24262
82175 23768
82161 24338
82162 6674
82163 0
82164 -5432
82165 -5432
82166 0
82167 -4060
82168 -4060
82169 0
82170 -5610
82171 10518
82172 24384
82156 22912
82173 30838
82176 23394
82179 9138
82184 10752
82189 7650
82190 9674
82825 7148
82824 8638
82823 9563
82185 8533
82822 8253
82180 9283
82177 5114
82821 6478
79632 20416
82157 16874
79631 21750
82153 16630
82820 6538
82147 15008
82142 16896
79627 17046
82146 19896
82152 17440
82151 11962
79629 20118
82134 16331
82133 18240
82132 16910
82115 19016
82114 15746
82131 19832
82130 13538
82113 11090
82112 17786
82129 11582
82128 17518
82111 11866
82110 19706
82127 14342
82126 19190
82109 14602
82108 18858
82125 14918
82124 18742
79628 5150
82141 18048
82123 15230
82122 18048
82140 15231
82145 8451
82117 18240
82118 25243
82135 18247
82136 25240
82137 18226
82120 25197
82119 18253
79624 18329
82103 18487
82098 15874
82097 22885
82080 15849
82081 22890
82063 17472
79623 10102
82046 4882
82819 2170
82818 3822
82042 3404
82817 4436
82038 6402
82816 5374
82034 5026
82815 6942
79621 2450
79620 19474
82022 23382
82814 20778
82017 20522
82813 22070
82812 11902
82811 19838
81978 19725
79619 23990
81961 22720
79618 25936
82810 20756
82809 18106
81944 12646
81929 9546
81928 17238
79617 16358
79616 15562
79615 15542
81911 8080
81912 24172
81913 26942
82808 24458
81896 28958
79613 27393
81880 27328
82807 15644
79614 33883
81895 28160
79612 30223
81879 7172
81873 6048
81872 10080
81871 6146
81870 9730
81869 8064
81868 6384
81867 10612
81866 6692
81865 10416
81864 6392
81863 23736
81862 30491
81861 23440
81878 23441
81857 24560
79609 20880
81840 15302
79608 3570
81824 10378
81841 11078
81842 8446
81825 12118
81826 5362
81843 23927
81844 30976
81845 23927
81846 30976
81827 23928
81828 30977
81847 23928
81829 23928
81830 6265
81831 13315
81848 6266
81849 13315
81850 6266
81833 13314
81832 6266
81834 13924
81851 20974
81852 13924
81835 20974
81821 6873
81836 13924
81853 20975
82806 14953
81874 16014
79611 14952
79610 16422
81854 13922
81858 15393
81837 16682
81822 25706
82805 25302
82804 26582
82803 25030
81816 25274
81819 26700
81818 23830
81815 7154
81812 10790
81813 10038
82802 8810
81810 8470
81809 10262
81806 3850
81807 3674
82801 1248
82800 5926
82799 4070
81804 6742
81803 3714
81800 24000
81801 24860
82798 23750
82797 24962
81798 23986
81797 24948
81794 23676
81795 25088
82796 24042
81792 23648
81791 5111
81788 15630
79607 8576
81785 8642
81786 9523
81783 9848
82793 10526
82794 9966
81787 17690
81789 14576
82795 5552
81782 20973
81781 24160
81777 20973
81761 20648
81778 27699
81779 20649
82116 16331
82093 20552
82077 20552
82094 27602
82095 20553
82078 12598
82079 19647
82062 12597
82096 12597
82061 19648
82060 14522
82059 21248
82058 14198
82057 21248
82056 14197
82075 21248
82092 14198
82076 14199
82074 14200
82091 18734
82090 25785
82073 18736
82089 18735
82088 25784
82087 18734
82071 18735
82072 25785
82055 18736
82086 14745
82069 21795
82052 14746
82051 17154
82068 14747
82053 21795
82054 14745
82070 14747
82085 17214
82084 23302
82102 16598
82107 16018
82106 23198
82105 16590
82101 23202
82083 16667
82066 17902
82067 20846
82050 18078
82045 21214
82044 17836
82049 22294
82048 17902
82047 16668
82043 19262
79360 19362
79359 19394
82039 20414
82035 19688
79358 15103
82031 18816
79622 24210
82028 25182
82027 17515
79357 23606
82023 24563
82024 18131
82029 17518
82032 16782
82036 14663
82040 16744
82041 13662
82037 16766
82033 14664
82030 19702
82026 26751
82025 19701
82020 26751
82021 19702
82016 26751
81999 19702
82015 19703
82000 14475
82001 18238
81984 15874
81985 17938
82002 16910
82003 15102
81986 16146
81968 15486
81951 17970
81952 15487
81969 22538
81970 15634
81987 15852
82004 16670
82005 15852
81988 17037
81989 15852
81972 17037
82006 17037
81971 15852
81955 10281
81940 12900
81924 10280
81925 12900
81956 12900
81957 10280
81942 12899
81941 10282
81958 12899
81959 17594
81960 12340
81977 16558
81976 12438
81993 8106
81994 7234
81995 7914
82012 7182
82011 8102
82010 7710
82009 11070
81992 13839
81975 9186
81974 13840
81991 10281
82008 13840
82007 10281
81990 13840
81973 10281
81943 10281
81927 12508
81926 12278
81909 11934
81910 12874
81894 8146
81893 12178
81892 17329
81891 10280
81890 17327
81906 10280
81907 17329
81908 10282
81905 14416
81904 7369
81889 7369
81888 14418
81887 7369
81921 14417
81922 17282
81923 14417
81939 16976
81954 14416
81953 16702
81938 14417
81937 17550
81936 14418
81886 14418
81885 7369
81901 14419
81902 7370
81919 14418
81918 7370
81920 7371
81903 14419
81935 18085
81934 25134
81933 18084
81948 25134
81947 18084
81965 18084
81983 18083
81966 25134
81967 18084
81949 18084
81950 25134
81932 14990
81916 21884
81917 26134
81900 21646
81884 26402
81883 21594
81899 26510
81898 19936
81897 14242
81914 19802
81915 14542
81931 19600
81930 15260
81945 9790
81962 17037
81963 24086
81964 17037
81982 17035
81998 17036
81997 24085
81981 24087
81980 17038
81979 24087
81946 17038
81996 17308
79354 23238
82013 22576
79355 21275
82018 21136
79356 19514
82019 16236
82014 14476
81881 20132
81875 14438
79353 20170
81860 13370
81877 13082
81876 20133
81882 14439
81859 -768
81855 3968
81856 4826
81839 19658
81838 27126
79352 21248
79351 22464
81823 22848
81820 22848
79350 2656
79349 3954
81817 3350
81814 3686
79348 3290
79347 3498
81811 3254
81808 -970
79346 -694
79345 -870
81805 -474
81802 -922
79344 -262
79343 -1022
81799 -226
81796 -1024
79342 28032
79341 29186
81793 28222
81790 29350
79340 32130
81784 22466
82065 16668
82064 17903
79361 17109
82082 17904
79362 17828
82099 17387
82100 17034
79625 21263
79626 16963
79363 20911
82104 21536
79364 26230
82121 23008
79365 18162
81760 13923
81757 19742
81753 14282
81754 19672
81758 14736
81759 17586
81762 15234
82792 14330
82791 15726
81755 15098
82790 18046
82789 15782
81747 14898
81751 18982
81750 13566
81746 19196
81749 19196
81745 27446
79604 16192
81741 11586
81736 21090
81730 27830
81729 20832
81728 7112
81727 1008
81726 3360
81725 1344
81724 -532
81723 1316
81722 0
81721 3122
81720 18242
79600 18144
79602 8064
81735 14708
79339 21815
81780 19712
79338 23296
79337 23510
81763 23090
79605 16160
81756 14272
79336 13440
81752 0
79335 0
81748 336
79334 6864
81744 14336
79333 19600
81739 20086
81740 12814
79606 -8265
81764 11986
81765 9632
81766 1680
81767 -3696
81768 0
81769 -4032
81770 -4032
81771 0
81772 -3640
81773 -3640
81774 0
81775 0
81776 13598
81734 21757
81733 14708
81716 21757
81717 14709
81710 15232
79332 20170
81705 13370
81706 18520
81711 17098
81712 18498
81719 16864
81718 19863
81689 23294
81704 23295
81688 30345
81681 23352
79331 19216
81674 9632
79330 5376
81667 20160
79329 24864
81651 25798
81644 18506
81652 18618
81653 17498
81669 17091
81668 24141
81675 17091
81670 15884
81677 22934
81684 15884
81676 15886
81683 19440
81682 20538
81690 18798
81691 25369
81707 18319
81692 20192
81693 13750
79597 10090
81694 4480
81695 1792
81696 3528
81697 1344
81698 -224
81699 1960
81700 4032
81701 17162
81685 11412
81678 17920
81671 23126
81665 16066
81672 16332
79598 13983
81708 11490
81713 9098
81714 16150
81731 9408
79601 23766
81737 22392
79603 22346
81742 23966
81743 21912
81738 24742
81732 414
79599 3958
81715 -2058
82788 -4822
82787 -3126
81709 -126
81703 23580
81687 23057
79594 22028
81680 21886
79593 23132
81679 19143
81686 24348
79595 22006
81702 17818
79596 23498
81673 19424
79592 10741
79591 15766
81666 13992
79590 14902
81649 8967
81650 10678
82786 3978
81643 16462
81642 16020
81625 13482
81626 15166
81610 12782
81609 15948
81592 11906
81593 16556
82785 6026
81585 5892
79587 2586
79586 3471
81578 2441
79585 32730
81571 33760
81557 26668
81564 35721
82784 26241
81540 9659
81539 16709
81556 9659
81538 9660
81554 19312
81555 26364
81563 20160
81570 14564
81577 14052
81584 14336
81591 7634
81607 27849
81608 20799
81624 27849
81641 20799
81640 27848
81648 20798
81639 20799
81623 20799
81622 27849
81621 20799
81606 20800
81605 14002
81604 20978
81620 22504
81619 20818
81603 22950
81602 21280
81601 13626
81617 21026
81634 13975
81635 21026
81618 13976
81636 15232
81637 13358
81638 15844
81664 21898
81663 25974
81662 22784
81661 13630
81660 -2754
81659 1344
81658 0
81657 2450
81656 16146
81655 21910
81654 19506
81646 17750
81647 19538
81630 12746
81631 21490
81614 21941
81615 21152
81632 21942
81633 20878
81616 21971
81600 21114
81599 21942
81598 21354
79588 13296
81590 17726
81583 10586
81582 17314
81589 12590
81588 20666
81596 27498
81597 21214
81613 27404
81629 21702
81645 19610
79589 26198
81628 27188
81612 22074
81611 22770
81627 22646
79328 10966
79327 23358
81594 24388
79326 24774
81595 16614
81587 17954
81586 23010
79325 18146
81579 20992
79324 20630
81572 17536
79323 16380
81573 16858
81580 13720
81581 16410
81574 13738
81575 21984
81576 25782
81569 21984
81568 29034
81561 21984
81562 29034
81567 21985
81545 23424
81546 9398
81547 13486
81530 11026
81531 13026
81548 12614
81549 12326
81532 14946
81533 11450
81550 15118
81551 8382
81534 9602
81535 16614
81552 9618
81553 16548
81536 9650
81537 26400
81524 26586
81517 22821
81516 29872
81499 22822
81515 23296
81514 17024
81513 6654
81512 10686
81511 8064
81510 4704
81509 6756
81508 19588
81523 18874
81507 25926
81506 19022
81497 19008
81498 19706
81488 14613
81478 21659
81469 25088
79581 27264
81452 26028
81451 18250
81435 18794
81453 18258
81436 17303
81437 24352
81438 17302
81455 18350
81454 17303
81421 17303
81404 16974
81403 19514
81420 16976
81419 19094
81402 16978
81397 19257
79577 25040
81396 26072
81390 19236
81391 26071
81385 19233
81384 26073
81378 9426
81379 16268
81374 9396
81373 16314
81367 9354
81368 9509
81362 16559
81361 9510
81355 16559
81356 9510
81350 26663
81344 19616
81349 19616
81343 26665
81337 19615
81338 12774
81332 19824
81331 12774
81326 12775
81325 9744
81319 16794
81320 9744
81313 9745
81314 12093
81308 19143
81307 12093
81302 12094
81301 21649
81295 28699
81296 21649
81289 21650
81290 14600
81275 21647
81276 15008
81277 2688
81278 7602
81279 3570
81280 0
81281 672
81282 4480
81283 4778
81267 24062
79567 24320
81257 24070
81256 16706
81243 16866
81258 24768
81259 25530
79564 19030
81228 22588
81227 15815
81226 21182
81208 15816
81209 22458
81192 15815
81193 22368
81210 15816
81191 19150
81175 24424
81174 18922
81190 24682
81189 19022
81206 23474
81207 20348
81225 15006
81242 18641
81241 25690
81255 18641
81254 22980
81240 21351
81223 22980
81224 18642
81239 22980
81253 21352
81252 14631
81238 17636
81237 14631
81251 17884
81250 14627
81236 17701
81235 21086
81218 17700
81219 24748
81220 17699
81201 17699
81200 18283
81199 17852
79562 17380
81167 17852
81183 24901
81182 17851
81166 24902
79560 20061
81150 23859
79559 24198
81151 22320
79561 19706
81152 19706
81136 22320
81135 22638
79557 21882
81124 22386
81125 21442
81184 18349
81168 18317
81169 25365
81170 18315
81186 18318
81185 25334
81202 18284
81153 18316
81137 12971
81138 16266
81154 15870
81155 15390
81139 17546
81140 12410
81141 17546
81142 12146
81143 16434
81159 11886
81158 17406
81157 12334
81156 18196
81171 18196
81172 25246
81188 18196
81173 18198
81187 13004
81204 20053
81203 13004
81221 18738
81222 13004
81205 13004
81114 14827
81113 14112
81103 14812
81104 14113
81088 14808
81087 14113
81112 21686
81111 23856
81100 14636
81101 21688
81102 23859
81086 21686
81085 23861
81068 12262
81069 15584
79554 15216
81052 14048
81051 19052
79553 15466
81043 15562
81035 19610
81018 26419
81009 19368
81017 19369
81019 21504
81010 18753
81020 25804
81021 18754
81036 18826
81044 15146
81053 21834
81070 21394
81071 18286
81054 21422
81055 14622
81072 21414
81089 21316
81090 28386
81091 21354
81092 14828
81074 21768
81075 14827
81058 20898
81057 14906
81056 21650
81073 14828
81093 20735
81094 27785
81095 20736
81076 20736
81059 15534
81060 22585
81077 22526
81078 22585
81061 29634
81062 22586
81045 25312
81037 17194
81027 10570
81026 11648
81025 13440
81024 8960
81023 3354
81022 19720
80996 31926
80995 24834
79548 19594
80997 36598
80998 33280
80999 22564
81000 -4444
81001 896
81002 8026
81003 22676
81004 15643
81012 22658
81013 15642
81030 22352
81029 15944
81028 21062
81011 15643
81005 20627
80989 27678
80990 20629
80982 22622
80981 20629
80988 20720
79549 14720
80980 23040
80973 29007
80974 21957
80965 22400
79546 12480
80957 22374
80958 14966
80959 21166
80950 15670
80941 21199
80940 14966
80949 21916
80948 14967
80932 21269
80931 28319
80939 21269
80914 21270
80930 21270
80929 28319
80928 21269
80912 21270
80913 28320
80911 13218
80910 19586
80927 13366
80926 19526
80909 13562
80908 19386
80925 13894
80924 21318
80907 16570
80906 21306
80923 16774
80922 20982
80905 17074
80897 18738
80889 21198
80888 19090
80880 21058
80881 20098
80873 19594
80858 8376
80844 1311
80859 1312
80845 8362
80846 1312
80860 14512
80861 21562
80862 14512
80847 14513
80848 10514
80849 17562
80863 10782
80864 17502
80850 11058
80851 17464
80827 27386
80826 31670
80825 28096
80824 18434
80823 2946
80822 6720
80821 10976
80820 7076
80819 18500
80818 25408
80835 26122
79533 25398
80834 25344
80842 26046
80843 27690
80857 20852
80856 14314
80872 15602
79537 15904
80855 17794
80841 11112
80840 25054
80833 32050
80816 17902
80815 24954
80832 25018
80839 32078
80854 4114
80871 11648
79272 18998
80878 17216
80879 8266
80887 23700
80895 19049
80894 26880
79274 27926
80886 22976
79273 22670
79275 25910
80902 18464
80918 25354
79276 24422
80934 24704
79277 22720
80943 16320
80935 20350
80919 18426
80903 16512
79540 18816
80896 17662
80904 19770
80921 16210
80920 18554
80936 15846
80937 22802
80938 15751
80947 22802
80946 15753
80956 9472
79545 -5590
80972 14026
80979 14918
80986 16720
80987 10906
80994 11546
80993 17782
79550 12512
80985 13598
80978 17572
79547 18934
80971 22840
80963 29204
80964 22598
80955 26618
80954 24490
80945 22770
80944 23194
79278 26886
80952 22842
80953 28096
80962 22750
80961 11808
79279 20630
80969 18859
80970 11809
80977 12992
80984 5376
79280 6528
80992 4512
79281 23936
81008 25088
79551 17888
79282 29302
81016 26656
79283 23264
81033 16768
81034 18851
81042 24768
81050 18131
79285 27841
81041 22976
79284 25651
81049 15680
79286 23798
81066 22618
81067 24046
81084 22570
81083 24050
79287 23021
81099 22959
79288 30449
81109 30008
81110 22177
81121 23647
79289 28978
81120 28576
79290 27670
81131 21556
81122 12414
81123 15670
81134 12414
81149 12413
79558 19118
81133 19465
81132 14506
81148 14569
81164 21597
81165 16662
81181 15231
79291 23473
81180 23049
79292 12494
81196 12156
81213 13288
81230 7502
81231 13148
81214 11918
81197 13634
79563 19010
81198 19658
81217 18810
81216 25974
81215 24026
81232 23566
81233 24486
79566 16128
81234 15506
81248 17926
81249 21645
81266 16000
81265 21646
81274 14624
81273 9408
79568 17120
81264 12634
81247 22938
79565 30134
81246 29696
81263 23168
79293 22240
81262 22688
79294 21104
81271 24158
81272 16252
81288 20902
81294 15532
79296 25242
81287 20208
79295 23052
81293 -5888
79297 2006
81299 1120
81300 -5782
81306 -5334
79298 1078
81305 1088
79299 128
81311 -5536
79300 958
81317 512
79301 1014
81323 -128
79302 1846
81329 2304
79303 -588
81312 -5842
81318 -3328
81324 -2998
81330 -4296
81335 231
79304 182
81341 448
79305 -458
81347 -1984
79306 2038
81353 348
81336 -5771
81342 -3722
81348 -2102
81354 -5888
79307 -3357
81359 -2432
79308 -650
81365 -1664
79309 -1354
81371 -2496
79310 -42
81376 -1114
81377 -6604
81372 -4726
81366 -5782
81360 -3921
79311 1560
81382 1680
79312 5078
81388 4574
79313 3543
81383 251
81389 -3202
81394 25190
81395 22227
81400 22227
79314 25782
81415 25190
81416 22225
79578 17746
81401 25190
79315 17637
81432 18944
79316 18230
81448 14574
81433 14501
81449 17125
81465 17124
81466 14574
79317 25698
81473 25336
79318 27758
81483 27268
81484 19438
81474 21449
79319 26270
81493 18368
81503 18166
81502 25217
79320 24294
81518 18167
81519 17857
81527 17856
81543 22790
81542 17857
81526 24906
81525 17857
81541 17830
79321 25374
81558 25016
79322 27374
81565 26706
81566 19450
81559 21288
81560 14340
81544 14368
81528 20028
81529 20672
81522 18320
81521 25053
81520 18002
81505 18003
81504 18025
81494 18023
81495 25075
81485 18025
81496 18024
81486 14613
81487 21659
81477 14612
81476 21661
81475 14614
81467 21610
81468 14615
79580 17047
81450 21413
79579 22769
81417 22477
81434 18403
81418 18257
79576 11232
81063 13685
81047 20432
81046 13754
81038 20430
81039 13966
79552 19011
81031 16482
81032 18569
81040 16718
82764 3146
81048 5260
81065 30240
81064 24386
81080 22918
81081 30124
81082 24846
79555 22400
79556 25088
81108 14610
81118 21660
81119 14610
82765 8054
82766 10806
81130 21660
81147 14609
81129 14610
81117 14610
81116 20418
81127 15998
81126 20194
81115 16778
81105 11828
81096 15536
81097 22585
81098 15535
81107 22118
81106 15536
81079 15536
81163 21664
81162 28713
81161 21664
81177 28713
81176 21663
81160 28713
81145 28713
81144 21664
81128 21664
81146 21664
81178 21665
81179 14288
81195 21338
81212 14288
81194 14288
81211 21339
81229 16826
81244 17980
81260 10930
81269 17978
81270 10930
81261 17979
81245 10930
82783 10086
82782 11088
82781 3690
79584 17546
81501 21884
81500 17368
79583 17792
81490 17298
81491 20718
81481 17334
81482 19938
81492 17440
82780 17398
82779 17914
81472 17250
81464 24232
81463 17462
81445 17092
81446 24184
81447 17610
81431 12146
81430 21141
81429 20604
81412 21140
81413 28190
81414 21143
81399 21648
79575 6860
79574 10111
81393 10111
81387 6861
79573 11558
81381 11712
79572 5418
82778 -6934
81370 -2240
82776 7334
82775 13888
82774 14664
82773 13736
82772 15680
82771 6556
81334 462
81340 4480
81346 426
81352 27698
81358 36608
81364 36726
79571 34608
82777 22685
82770 23512
81316 36076
81322 37718
81328 29607
81310 -928
81304 6074
82767 5404
82768 13734
82769 11637
79570 14751
79569 15265
81292 17977
81298 18492
81286 18299
81285 25348
81268 18299
81284 31660
81291 24928
81297 10552
81303 16912
81309 21000
81315 17444
81321 6916
81327 15680
81333 19496
81339 15288
81345 19152
81351 15666
81357 5082
81363 2016
81369 4704
81375 10864
81380 11536
81386 13664
81392 10560
81398 17504
81411 23275
81410 16225
81409 23231
81408 16170
81426 16224
81427 23274
81443 16225
81428 16225
81444 19222
81461 26259
81462 19209
79582 24992
81471 19126
81480 19178
81489 19038
81479 26194
81470 19209
81460 20526
81459 14534
81442 20450
81441 14474
81458 20542
81457 13658
81456 19301
81439 26350
81423 19302
81422 22226
81405 19302
81406 23418
81407 19302
81425 19299
81424 26350
81440 19303
81006 15755
81014 20741
81015 17816
82763 12298
81007 22804
80991 18914
80983 14532
82762 5374
82761 6718
80976 7418
80975 15417
80966 15416
80967 22467
80968 15418
80960 15474
79544 17524
79543 20775
80951 20775
80942 17525
79542 22058
79541 2202
80917 6720
80901 17832
80893 18068
82760 5094
82759 4670
80877 4640
80885 16416
79538 18342
79539 18630
80900 15898
80916 22266
80933 15187
80915 15576
80899 22599
80898 15550
80891 15589
80892 22352
80884 15386
80876 20171
80875 27214
80883 20268
80890 20045
80882 27152
80874 20278
80865 19140
80866 26358
80867 20302
80852 10540
79535 16614
80836 17416
80828 10250
80829 17210
80837 10516
80853 17222
80868 10734
80869 24784
80870 31284
79536 18144
80838 23520
79534 21770
80830 21825
80831 14772
80814 21822
80806 14772
80813 14772
80812 19909
79532 20064
80803 19911
80804 20930
80795 19910
80796 17650
80805 19912
80778 13214
80761 20263
80777 20264
80776 13214
80793 16660
79531 15328
80794 13215
80760 13215
80745 14723
80738 21262
80731 14720
80732 21010
80739 14721
80746 20617
80762 27854
80779 22282
80797 20582
80780 27650
80763 22738
82758 14206
82757 21014
82756 29680
82755 30054
82754 30478
82753 23236
80718 14290
80725 14719
80724 21054
80709 13210
80716 23552
80723 28182
80730 24192
80737 13538
80744 18754
80759 25146
80758 24970
80757 25238
80756 17714
80774 22774
80775 26214
80792 20254
80791 4202
80790 10606
80773 8258
80772 10482
80789 8654
80788 2474
80787 17723
80770 24388
80769 17724
80751 16970
80752 24062
80753 17730
80754 19990
80755 12346
80771 17725
80786 18858
80785 25880
80768 21386
79530 25620
80802 15594
80811 18936
80817 18912
80810 25970
80801 18992
80800 23562
80809 19002
80808 17984
79271 12564
80807 15104
79270 16954
80798 18144
79269 18423
80799 13677
80783 13677
80784 18084
80766 21294
80767 18366
80750 20104
80749 19520
79529 19030
79528 20878
80742 20158
80743 15934
80736 19972
80735 17316
80728 19946
80729 17338
80722 15418
80721 19710
80714 14466
80715 20170
80708 13482
80701 17392
80694 20734
80693 17392
80700 24440
80699 17391
80707 17393
80781 22782
79268 25046
80764 23456
79267 25189
80747 25120
80782 20728
80765 22134
80748 18391
79266 18325
80740 20736
79265 22054
80733 18544
79264 20022
80726 19019
80741 15344
80734 18326
80727 15682
79263 23037
80719 24320
79262 25046
80712 20000
79261 23050
80705 24204
79260 24161
80720 16666
80713 22378
80706 17014
80692 17533
80685 23338
80678 17158
80698 17563
79259 23958
80691 24936
79258 25750
80684 20640
79257 23958
80677 25104
79256 25862
80661 17128
80654 22568
80637 19100
80638 23167
80621 17982
80604 16117
79255 24022
80620 23168
80639 13817
80656 20314
80655 14732
80662 20022
80663 15258
80679 19986
80686 20914
80687 17198
80680 20930
80664 20082
80665 15858
80666 22848
80667 18340
80668 9828
80669 11816
80670 9072
80671 12880
80672 9408
80673 14814
80681 13812
80688 1344
80695 6986
80702 24288
80703 28610
80710 29982
80717 22858
80711 23584
80704 30716
80697 24104
80696 30018
80689 23062
80690 11606
82752 13751
82751 23808
82750 24502
82749 15622
79527 14643
80660 19123
80659 17889
80676 16785
80683 23500
80682 16786
80675 23598
79526 25430
80658 16786
80674 20863
80622 23168
80640 23338
80641 26739
79522 27179
80607 23536
80600 21946
80608 28997
80609 24601
80624 26739
80623 26858
80610 12202
80611 15658
80626 16494
80627 15118
80612 16506
80613 17930
80614 7608
80625 10065
80642 10064
79524 7882
80643 17115
80644 10490
80645 8358
80646 14659
80647 7609
80629 14659
80628 7610
80615 22533
80616 15483
80631 22534
80632 15484
80630 15485
80648 22534
80649 15485
80650 18350
80657 16202
79525 20704
80651 24438
80633 18882
80634 20288
80599 15003
80598 21943
80606 14894
80605 21150
80597 14896
80590 15003
80591 21944
80582 20319
80581 27369
80589 20430
80596 20870
79254 26986
80588 28016
79253 28550
80580 21760
79252 21421
80563 22325
80564 18023
80546 21072
79251 24886
80529 21840
79250 24857
79516 17926
80530 18064
79517 18461
80547 18324
80592 15003
80584 22052
80583 18925
80565 18924
80566 25975
80548 18925
80549 18624
80567 22850
80568 15802
80550 21135
80551 28184
80552 21135
80570 22638
80569 21136
80534 21136
80533 12866
80532 18972
80531 18885
80524 18702
80525 18885
80517 17602
80516 18887
80635 16661
79523 21494
80652 19097
80653 17863
82748 10442
80636 21632
80619 13251
80618 23697
80603 16655
80617 16661
79521 17664
80601 16655
80602 23704
80594 16655
80595 19853
80587 16607
79520 16608
79519 19856
79518 21086
82747 8750
80562 17669
80561 24481
80544 17641
80543 18827
80559 16244
80560 23295
80578 17554
80579 17641
80545 18819
80528 25870
80527 18821
80520 18820
82746 7510
80526 17636
80518 14660
79515 15682
80542 20604
80541 15070
80540 18642
80539 21602
80556 18506
80555 21254
80538 18546
80537 16098
80536 23040
80535 15946
80553 16014
80571 17618
80572 24668
80554 17619
80573 17678
80574 16838
80575 21934
80557 16174
80558 21344
80576 16198
80577 20218
80586 19854
80593 19854
80585 26904
82745 29438
80512 30465
80505 29446
80487 23324
79513 31286
80504 30416
80511 29840
80519 22788
80510 23706
80503 5008
80502 -2294
80486 -2294
80485 13967
80484 21017
80483 13967
80501 13969
80500 11608
80499 18658
80498 11608
80482 11608
80481 21416
80480 28466
80479 21417
80496 28466
80497 21418
80478 10176
80477 3128
80495 3129
79514 6570
80494 10178
80493 3127
80476 17330
80475 21570
80468 18862
80467 17938
80474 20924
80491 18806
80492 19910
80509 18062
80521 19011
79249 25254
80513 26392
79248 27030
80506 19008
80507 26056
80514 19007
80522 26054
80523 19005
80515 26056
80508 19007
80490 19007
80489 17010
80472 23870
80473 17082
80466 23810
80460 16650
80465 17124
79247 23414
80459 24640
79246 25270
80441 16896
80436 22456
80437 18778
80433 21992
80432 19316
79245 23158
80428 21056
79244 24070
80411 25216
79243 25750
80405 23168
79242 23030
80406 22898
80412 20698
80429 14601
80430 21651
80413 14601
80434 14794
80438 20890
80442 20466
80443 27518
80461 20894
80462 18782
80444 22106
80445 12642
79510 1082
80446 9408
80447 0
80448 -3640
80449 -3640
80450 0
80451 -3808
80452 -3808
80453 0
80454 11633
80439 4581
80435 6496
80431 20160
80425 26326
80424 9330
80423 2688
80422 -3640
80421 -3640
80420 0
80419 -1806
80418 -1806
80417 0
80416 -1120
80415 7840
80414 9296
79507 19872
80408 22352
80407 23398
80400 22104
80401 24386
80393 21434
80392 14338
80384 21387
80383 14337
80391 21388
80399 14562
80398 21360
79241 23126
80390 17856
79240 20838
80382 22240
79239 23606
80376 14112
80370 17920
79238 22614
80365 15056
80364 22887
79237 23910
80359 15837
80366 20667
80372 23306
80371 21178
80377 22678
80378 21270
79503 -10262
80385 14338
80361 15451
80360 22502
80344 29552
80343 22502
79236 29993
80339 22502
80338 5234
79235 11462
80333 12816
79234 13078
80328 10214
80334 5234
80329 7305
79233 12293
80324 5493
80323 13376
79232 14166
80306 6464
80289 29640
80273 28588
79231 29398
80257 29696
80258 28486
80274 29754
80290 11768
80292 8379
80309 4598
80310 8838
80311 1328
80293 5924
80276 14766
80275 15385
79496 14355
80259 15387
80260 13917
80261 15387
80262 8336
80263 15522
80278 22569
80279 15522
80296 22534
80313 15510
80312 22531
80295 15558
80294 22532
80277 15523
80264 13544
80265 20594
80266 13546
80281 20592
80280 13547
80282 13110
80267 20157
80283 20158
80284 13109
80269 20050
80268 13111
80300 13110
80299 20156
80298 20026
80315 20155
80314 19142
80297 20155
80316 20030
80317 20156
80301 20445
80302 13396
80319 20445
80318 13398
80320 19072
80326 16318
80331 15550
80336 26176
79500 22722
80341 27510
80356 28134
79502 21668
80355 7610
80354 0
80353 -3598
80352 -3598
80351 0
80350 0
80349 -3640
80348 -3640
80347 0
80346 2688
80345 3808
79501 9408
80340 12096
80335 15904
80330 14112
80325 26208
80308 32429
80291 25380
80307 25380
80367 8601
80373 20064
79504 18122
80379 21062
80380 13182
80374 20231
80368 24812
80369 22699
82737 21766
82738 20334
80375 27281
80381 20306
82739 10582
82740 9910
80397 10088
80389 13382
80388 20232
80387 13474
80386 8890
80394 12238
79505 10624
80395 9418
80396 24426
80403 31477
79506 30580
80409 20994
80402 24427
80404 24746
80410 11264
80426 11066
80427 18774
79508 14962
79509 11218
82741 7168
80440 17152
80458 14454
80464 13154
80471 14502
82742 13498
82743 14750
82744 13194
80488 13942
79512 23660
80470 26032
80469 32784
80463 27584
79511 27994
80457 25998
80456 32784
80455 25602
80357 14533
80362 21581
80363 14533
80358 21582
80342 15720
80337 19654
79499 17930
79498 18794
80332 18198
80327 18382
79497 17970
80321 19338
80322 12174
80305 19210
80288 12026
80304 12338
80303 24674
80285 24332
80270 17278
80286 31442
80287 25296
80271 22692
79495 23936
80272 25318
82736 14602
80256 24096
79494 8928
80252 9180
79493 10212
80248 10088
79492 9058
80244 19994
82735 14206
82734 15110
80240 14714
80236 -262
82733 -314
82732 -1282
80232 -446
80228 -1600
82731 5344
82730 6318
80224 6066
80220 5970
82729 5998
82728 -10322
80216 -10030
80212 -10494
82727 -9972
82726 -10826
80208 -10070
80204 -10752
80191 3631
80190 -3584
80189 -4032
80188 -4032
80187 0
80186 0
80185 0
80184 -3640
80183 -3640
80182 0
80181 -1792
80180 7168
80179 19488
80178 25777
80177 18727
80194 19926
80195 18727
80175 18786
80172 17778
80168 17745
80169 24797
80165 19398
80161 12358
79489 14336
80158 15232
79487 19456
80143 18814
80144 15502
80128 20850
80129 15258
80145 21318
80146 14814
80130 7986
80131 15037
80147 7987
80132 7988
80148 12238
80149 19289
80133 12239
80150 12239
80134 8599
80135 15649
80151 8599
80152 15648
80136 8600
80153 20811
80154 27860
80155 20811
80138 20811
80137 27860
80139 3138
80140 10176
80156 4186
80192 33492
80196 50354
80200 48812
82725 48373
82724 49854
82723 49252
82722 50112
82721 44150
82720 -12426
82719 -12544
80166 0
79491 2912
80162 27622
79490 22636
79488 23867
80159 25888
79486 13306
79485 23856
80124 20028
80119 18835
80120 28950
79484 24508
82718 -4117
82717 -2647
80115 -1490
80114 5560
79483 2307
80110 -1487
82716 6351
82715 12544
80086 21605
80085 15063
80106 14558
80103 21607
80102 15061
80084 21606
80255 14798
80251 7747
80254 8816
80253 7606
79230 14278
80249 15872
79229 15038
80250 9258
80246 8106
80245 17088
79228 17942
80241 10304
79227 15382
80237 15534
79226 15896
80233 14088
79225 14468
80234 9138
80238 7731
80242 8740
80247 8725
80243 15776
80239 8810
80235 7884
80231 14891
80230 7841
80227 8762
80223 7946
80219 13846
80215 6760
80218 6884
80222 9846
80226 9994
80229 9122
79224 15606
80225 16864
79223 16618
80221 16608
79222 18422
80217 9964
79221 24394
80213 25620
79220 26646
80209 20608
79219 24262
80205 25472
79218 25230
80206 18258
80210 25100
80214 17990
80211 18134
80207 18934
80203 25975
80199 18924
80202 18925
80198 18130
80201 18824
79217 24886
80197 26320
79216 28598
80193 21824
79215 19062
80176 20544
80173 26608
79214 26918
80174 19738
80171 20010
80170 26208
79213 27286
80167 19816
79212 26790
80164 19914
80163 27936
79211 28534
80160 21632
80157 7898
80141 27644
80142 22710
80127 18922
80126 26562
80125 23226
80121 17984
79210 18774
80116 16856
79209 17462
80111 17242
80112 10570
80117 11106
80122 10524
80123 9610
80118 10550
80113 11162
80109 25410
80108 31846
79208 29144
80107 30576
79207 30776
80104 30360
79482 25762
80088 18271
80087 11221
80071 18271
80072 11221
80067 11222
80068 26001
80050 33050
80051 26001
80046 26015
79206 26472
80045 17528
79205 23592
80028 24600
79204 25007
80029 18855
80025 18187
80024 25216
79203 26038
80020 18170
79202 26815
80016 22752
79201 23350
80013 23840
79200 24626
80021 17105
80017 21802
80014 20394
80010 17825
80009 25680
79199 26150
79991 17734
79973 24618
79970 17670
79198 23854
79967 24736
79197 25134
79968 17578
79971 24616
79974 17672
79992 19465
79993 26515
79994 19466
79975 19466
79976 2898
79977 5058
79995 2950
79996 4134
79978 3354
79979 5514
79997 6246
79998 5094
79980 7074
79981 4770
79999 31435
80000 38485
79982 31436
79983 38484
80001 31436
79984 -2244
79985 4805
80002 4805
79986 -2244
80003 -2243
80004 4806
79987 24930
79988 17881
80005 17881
80006 24930
79474 21408
80007 17881
80011 19351
80089 18960
80105 11912
80090 22784
79481 18026
80073 22602
80091 25822
80092 6502
80074 11106
80075 6250
80093 11662
80094 5310
80076 17020
80077 24070
80095 17020
80078 17020
80096 14056
80097 21092
80079 14062
80080 21058
80098 14120
80099 22226
80081 15402
80082 22214
80100 15502
80101 22192
80083 15629
80063 4602
80062 8960
80061 11592
80060 8904
80059 11648
80058 8064
80057 8064
80056 11648
80055 14480
80054 10592
79479 15338
80053 17078
80052 11242
80047 11340
79477 16034
80030 18462
80031 5376
80032 4480
80033 2688
80034 5152
80035 7840
80036 5376
80037 3584
80038 4480
80039 5376
80040 4658
80041 18866
80042 24832
80048 30117
80049 23067
80064 25734
79480 20554
80065 15645
80069 22172
80070 15630
80066 22173
79478 12320
80044 19192
80043 22016
80027 28124
80023 21074
80026 21074
80022 2256
80018 12790
80015 11130
79476 11982
82714 -7018
82713 896
80019 11942
79475 14794
80012 17880
80008 19373
79990 26423
79989 19374
79972 19416
79473 18918
79969 22712
79966 21475
79963 18671
79472 18225
79471 21216
79470 22260
79469 15405
79957 20352
79940 25622
79939 18644
79466 20154
79923 20550
79920 -6912
82712 -9718
79465 12682
79463 25472
79461 36070
79913 25810
79896 4789
82711 -1174
82710 4166
82709 4686
79893 4978
79890 5074
82708 7515
79460 25724
79885 30204
79884 20352
79883 5824
79882 -3584
79881 0
79880 0
79879 -3584
79878 -3584
79877 0
79876 0
79875 0
79874 0
79873 0
79872 0
79871 10300
82707 -3866
82706 -10752
82705 0
82704 0
82703 -3584
82702 -3584
82701 0
82700 0
82699 -3584
79459 -3584
79847 0
82698 0
79458 0
79457 -2240
79456 9408
79455 16576
79454 17920
79820 15344
79887 6329
79889 2551
79185 6281
79886 7408
79186 11206
79888 9664
79187 8656
79891 2571
79188 29716
79894 27920
79892 22938
79895 25766
79897 25765
79898 27920
79899 20870
79912 11840
79911 0
79910 0
79909 -3584
79908 -3584
79907 0
79906 0
79905 0
79904 -1792
79903 -1792
79902 0
79901 6048
79900 16781
79870 27349
79869 34399
79867 38168
79865 34068
79183 38938
79864 38976
79184 38198
79866 34399
79868 38169
79863 -14175
79861 -12918
79859 -13669
79862 -12243
79182 -9962
79860 -10720
79181 -10890
79858 -11008
79180 -12309
79857 -5882
79855 -2838
79853 -4722
79177 -1163
79852 -608
79178 -906
79854 -1152
79179 278
79856 -442
79851 -23113
79849 -22026
79846 -24745
79845 -18240
79175 -18378
79848 -19712
79176 -18570
79850 -19871
79844 -15239
79842 -14843
79172 -10961
79841 -10336
79173 -9354
79843 -9792
79174 -12033
79839 20887
79171 22312
79838 15513
79840 17970
79837 23392
79170 24310
79821 16368
79818 21218
79169 22326
79816 20032
79168 19246
79817 17626
79819 15446
79822 22122
79823 17248
79824 9856
79825 -896
79826 0
79827 0
79828 0
79829 0
79830 0
79831 0
79832 -3584
79833 -3584
79834 0
79835 -3584
79836 1285
79960 18995
79956 25550
79938 25381
79954 25381
79955 32432
79953 11740
79936 18789
79935 11740
79937 11741
79952 18790
79934 25163
79933 18114
79950 25163
79949 18113
79951 18115
79948 17911
79930 17910
79931 24961
79932 17912
79929 8532
79945 8531
79946 15582
79947 8533
79944 17167
79926 17166
79927 24217
79928 17168
79943 7158
79942 13942
79925 11370
79468 12572
79959 17882
79962 18586
79965 20338
79964 19688
79196 21142
79961 21600
79195 22342
79958 22400
79194 22592
79941 21798
79193 27680
79924 32704
79192 34496
79467 27104
79922 27168
79921 33920
79191 35702
79918 27008
79919 6692
79464 -896
79462 6979
79915 11194
79914 18245
79189 18685
79916 12096
79917 10304
79190 16403
79453 22896
79452 26880
79815 30582
82697 23466
79812 34118
79811 26932
82874 4566
82875 0
82876 0
82877 0
82878 0
82879 0
82880 -10752
82881 -26624
82882 -39206
78884 -31350
74264 -26112
78883 -17920
74263 0
78882 0
74262 0
78881 0
74261 0
78880 0
74260 0
78879 0
74259 0
78878 -3584
74258 -5120
78877 29312
74257 32640
78860 32000
74256 34626
78842 32444
78843 27140
74475 26370
78861 16426
78862 23394
78863 30443
78864 23393
78846 23393
78865 16406
78866 23436
78867 16404
78850 23404
78849 16405
78828 16406
78827 23418
78845 19122
78844 23395
78826 20218
78825 17245
78824 10194
78822 17245
74255 17702
78820 15818
78823 10196
78821 11622
78818 -18464
78815 -16733
74254 -12949
78817 -11632
74253 -11202
78814 -13248
74252 -13209
78812 -26501
78809 -28454
78805 -28321
74250 -20554
78808 -21164
74251 -22074
78811 -23224
74249 -19244
78802 -24304
74248 -20426
78799 -21785
78800 -26719
78803 -23290
78806 -28820
78797 -24639
78794 -20790
78790 -23577
74244 -19455
78789 -18752
74245 -20426
78793 -20480
74246 -17674
78796 -17152
74247 -19863
78786 -7530
78783 -6954
78780 -8929
78779 -3452
74242 -3114
78782 -3008
74243 -3018
78785 -4851
78777 -14039
78774 -11062
78771 -14440
74238 -7936
78770 -7360
74239 -9162
78773 -9216
74240 -7050
78776 -6464
74241 -9806
78768 -6568
78764 -10028
78759 -9862
74236 -1002
78763 -2704
74237 -3734
78767 -6272
78760 -24436
78756 -18218
78751 -22523
74235 -14892
78755 -18272
74234 -16362
78750 -17244
78747 -27564
78744 -26012
74231 -23216
78743 -23628
74232 -21637
78746 -21984
74233 -23133
78741 -1625
78738 -3233
78733 -3063
74229 5718
78737 4248
74230 3062
78740 2379
78734 13138
78718 19136
78713 13773
74227 20573
78717 17728
74228 22678
78707 16340
78690 16340
78706 23390
74226 22880
78712 16340
78708 22874
78693 22873
78675 29362
78674 22874
78692 29923
78691 22874
78673 16282
78672 23134
78668 16576
78664 8512
74225 8320
78647 28160
74224 31008
78630 31048
74223 31990
78624 24096
74222 19736
78631 23776
74457 24286
78648 12686
74458 9238
78669 10124
78665 12592
78649 19553
78632 12503
78650 12506
78633 22953
78634 30003
78635 22953
78651 22954
78652 11902
78653 18524
78636 21890
78637 18244
78654 22222
78655 15814
78639 13384
78640 20433
78641 13384
78658 20433
78657 13385
78656 20434
78642 15966
78643 8917
78660 15966
78661 8916
78659 8918
78644 14526
78628 8064
78622 14144
78621 9860
78620 -2044
78619 896
78618 -4654
78617 38466
78638 20984
78616 42006
78615 38268
78614 -2212
78613 1792
78612 5754
78611 26234
78610 30922
78609 23872
78608 30920
78607 23870
78625 23871
78626 30921
74456 28826
78627 23872
78603 30921
74453 31990
78596 23871
78604 23873
78829 23393
78847 19014
78848 23395
78830 19362
78831 23395
78832 16403
78851 16401
78833 23451
78834 16401
78868 23396
78869 30447
78870 23396
78852 23397
78853 16379
78835 23399
78836 16382
78837 23424
78855 16379
78854 23428
78871 16379
78602 15930
78594 22980
78595 16190
78578 22981
78577 19642
78571 2522
78555 4704
78549 4032
74221 4032
78543 0
74220 2688
78536 2464
74219 3616
78529 23040
78513 22940
78530 22939
74444 28966
78514 29990
78504 29989
78505 22940
78503 22940
78512 29990
78515 22960
78516 15892
78517 21312
78518 24868
78507 22646
74441 20426
78498 6580
78488 2688
78478 12090
78462 12026
78463 2016
78464 -4032
78465 -4032
78466 2016
78467 15750
78468 22796
78479 28842
78489 21790
78480 21982
78469 16478
78470 21921
78454 16266
78453 22981
78452 15931
78443 22981
78444 15932
78445 22979
78436 30030
78435 22980
78427 22980
78428 21312
78437 23118
74436 22492
78438 21972
78446 25142
79104 12298
78455 13566
78472 20074
78471 17402
74438 20258
78482 18102
74439 18450
78492 19482
74440 19767
78501 21522
78491 24106
78481 16999
78490 17124
78500 20940
78499 18562
74442 21376
78508 21403
78525 13896
78524 7830
78523 -3818
78522 0
78521 0
78520 4032
78519 14442
78532 14410
78539 1344
78546 -3384
78552 38056
78558 37701
78559 44753
78574 39022
78584 27000
78560 41472
78561 40960
78562 29826
78563 22
78564 5824
78565 9576
78566 8670
78567 19582
78575 17598
74449 21334
78569 17599
78568 24650
78553 17616
78547 20446
78540 19214
74445 18372
78541 22853
78534 19212
78533 22853
78526 12671
74443 17878
78509 16667
78510 12312
78527 16313
78502 18738
78511 26428
79105 20722
79106 21312
79107 19842
78535 20282
78528 21753
78542 18952
78548 21718
79108 8106
78554 13958
78570 20834
78576 17798
79109 9418
74450 17334
78593 18624
78601 19996
78579 15930
78573 14570
78572 21952
74448 23670
78556 18496
74446 14624
78550 22908
78544 24798
78537 19780
78531 17280
78538 24550
78545 20000
78551 26348
74447 21856
78557 11916
78581 18308
78580 18770
78597 16686
78598 19902
78599 17078
78582 19722
78583 12938
74451 19264
78585 12768
78586 18004
78587 22400
78588 18114
78589 12586
78590 13664
78591 15034
78592 22778
74452 19356
78605 19996
74454 20240
78600 23836
78434 15931
78425 22344
78426 18814
78417 22012
78400 21986
78416 29038
78415 2090
78414 0
78413 -2016
78412 -2016
78411 4704
78410 14336
78409 20402
78424 13594
78433 0
78442 6020
78451 20100
78461 27040
78460 21534
74437 20002
78477 15862
78487 22750
78497 15973
78506 15972
78496 23023
78495 15974
78485 22751
78486 16247
78476 22751
78475 16247
78474 22202
78484 17706
78494 22578
78493 16858
74218 21558
78483 22744
74217 23174
78473 22656
74216 24950
78456 22202
74215 22642
78447 20454
74214 21916
78439 22140
78440 20474
78431 21708
78430 21178
74213 22134
78421 21700
78422 16200
78407 30178
78423 34470
78432 30376
74435 24384
78441 15376
78450 22306
78449 15699
78448 17496
78457 15700
78458 22230
78459 15701
74212 25910
78405 27024
74211 27526
78395 24540
74210 26816
78385 27858
74209 28284
78386 20795
78396 24102
78406 21701
78375 16007
74208 22182
78365 23144
74207 23766
78355 20032
74206 20382
78346 21376
74205 21709
78366 15766
78356 19658
78347 17555
78376 16698
78387 24733
78378 24733
78377 31783
78367 24733
78397 7730
78388 7732
78398 15862
74434 13440
78408 18874
78399 18530
78389 3686
78379 5376
78369 9408
78359 7588
78350 11172
78341 6720
78332 2688
78322 8950
78305 14090
78321 13028
78320 13422
78303 13029
78304 20080
78295 13082
78286 14654
78285 21600
78294 23334
78302 15082
74430 24172
78284 12829
78293 12583
78301 19456
74202 26038
78318 25344
78319 17226
78329 18394
74203 24182
78328 24160
74204 23670
78337 17555
78368 7731
78358 14781
78349 7731
78357 7731
78340 21265
78331 23550
78330 21266
78339 26566
78348 21267
78338 14909
78283 19887
74201 25998
78273 27168
74200 27694
78263 25134
78264 21444
78274 19642
78254 15662
78237 22712
78238 15662
74199 21683
78253 22912
74198 23638
78236 17136
78219 18322
78220 15663
78221 16163
78204 23212
78203 16162
78222 23212
78187 16163
78188 23195
78205 16166
78206 23208
78223 16163
78239 16163
78241 15654
78257 15653
78242 22703
78243 29751
78226 22701
78244 22702
78227 15652
78210 22701
78228 22701
78229 15652
78246 22663
78245 15653
78211 15653
78212 22706
78196 22706
78213 29757
78214 22737
78231 17982
78230 22745
78247 15696
78258 15608
78268 2688
78278 2688
78288 5376
78297 15608
78312 22658
74432 19488
78313 18526
78323 20710
78324 17896
78333 10850
78334 27240
78335 20190
78344 27240
78343 20191
78352 27240
78353 20191
78362 20191
78351 20192
74433 14858
78342 27241
78372 17565
78371 24615
78361 17566
78360 16512
78370 17566
78380 24614
78390 17564
78381 17566
78382 17548
78392 24598
78391 17550
78401 17549
78402 24598
78403 17549
78393 17550
78418 17549
78419 20298
78429 20128
79103 17484
79102 18960
78420 27238
78404 20394
79101 13482
78394 21029
79100 22059
79099 21237
78374 20797
79098 21829
78364 22269
78363 19348
78373 22452
78383 20560
78384 22270
79097 21238
78354 20942
78345 16842
79096 17030
79095 17246
78336 18210
78327 17742
78317 13250
78316 20508
78326 19070
78325 20410
78315 27351
78314 20301
78298 20608
74431 20864
78289 16558
78290 20608
78291 25008
78299 17959
78300 20756
78292 21950
79094 20751
78282 21189
78281 17964
78280 20301
78279 22238
78269 20302
78270 27350
78260 20301
78261 27350
78271 20302
78259 16882
78250 23894
78251 27350
78234 21698
78233 27362
78232 23794
78249 27502
78248 22658
78311 15630
78310 2016
78309 0
78308 9380
78307 23332
78306 30126
78296 23328
78287 9128
78277 7156
78267 24542
78266 23434
78276 24510
78275 19894
78265 25728
78255 22738
78256 25162
78240 22705
78197 15654
78198 22680
78199 15630
78216 21670
78215 15630
78181 15654
78180 22705
78225 15660
78224 22708
78207 15660
78208 22708
78191 15660
78209 15661
78174 22698
78163 15647
78175 18442
78192 22700
78193 17536
78176 22701
78177 15659
78178 22707
78179 15657
78195 15658
78194 22708
78164 15657
78165 28056
78156 24036
78157 22521
78166 29571
78167 22521
78182 24036
78183 22522
78184 15848
79088 7840
79087 17920
79086 16951
78201 16719
78200 23606
78217 16718
78218 23768
78235 24537
79089 24731
79090 10826
79091 18512
79092 19094
79093 17622
78272 18069
78262 19535
78252 11021
79085 21420
79084 22470
79083 14949
78158 15851
78149 21777
78148 22750
78130 21775
78131 23766
78121 22530
78122 23734
78132 22830
79082 22683
79081 15686
79080 18598
79079 16894
78101 16714
78111 19896
78110 16630
78099 16626
78100 23678
78090 16630
78091 23597
78073 14759
78055 23010
79078 14782
79077 15422
78038 15578
74426 20982
78021 14858
79076 13622
79075 14646
78012 15578
78003 22442
74421 8821
79074 2688
79073 12096
79072 12288
79071 18816
79070 28736
77932 34550
77931 21402
79069 19894
79068 4470
79067 8064
77892 19428
74413 5610
77863 6390
79066 -4214
77853 1824
77836 28461
77819 21410
77818 28461
77817 21410
77834 28460
77835 21412
77852 22711
78173 15674
78190 22721
78189 15674
78171 15674
78172 22724
78162 15675
78161 18186
78152 25096
78153 20096
78137 24876
78136 24490
78135 17920
78151 14624
78160 23570
78170 23171
78169 30221
78186 23318
78202 22914
78185 29990
78168 23516
78159 30400
74197 31190
78150 23672
74196 24102
78133 20220
78134 23946
78124 18366
78123 24074
74195 24822
78112 17498
78113 20661
78114 23134
78104 20661
78103 27711
78093 20661
78102 20663
78092 15466
74194 22230
78074 22510
78075 16810
78057 22402
78056 16812
78039 21546
78022 28276
78013 21546
78004 28214
78005 21547
78014 28246
78023 21547
78040 16807
78041 23855
78058 16806
78042 16807
78025 23366
78024 16807
78076 21549
78077 19888
78095 19275
78094 26325
78105 20402
78115 15336
78125 14742
78126 13910
78116 15370
78117 11648
74428 18883
78096 18442
78079 16807
78080 23858
78062 16809
78081 16810
78063 21546
78047 21545
78065 21546
78064 28596
78082 21545
78083 14174
78084 20414
78066 15842
78067 20218
78085 16190
78097 13258
78107 6048
78118 12192
78128 26163
78145 34206
78155 26163
78146 27904
78147 16404
78129 18810
78119 22510
78120 16597
78109 22498
78108 16598
78098 21753
78089 21751
78088 28801
78070 21752
78069 25754
78068 18842
78086 25596
78087 21752
78071 16588
78072 23615
78054 16577
78053 24020
74427 25462
78037 25710
78036 16817
78019 21532
78020 14718
78011 21528
78010 14986
74423 21962
78001 22989
78002 15936
77994 10778
77987 10752
77980 4008
77972 18238
77973 11342
77956 11290
77939 11225
77955 18277
77954 11456
77971 11775
77970 26579
77953 27986
77938 19529
77952 26581
77951 32796
77968 26579
77969 32796
78144 5143
78143 -3584
78142 -7168
78141 -3128
78140 30056
78139 36981
78138 29930
78154 29931
78127 32256
74429 16000
78106 19913
77979 5561
77986 -1568
77993 0
78000 4004
78009 7588
78018 18816
78034 21972
78035 21539
78052 14998
78051 22464
78050 18638
78033 21541
78032 16814
78049 22526
78048 16813
78031 22854
78030 17074
78029 20746
78046 18556
78045 21868
78044 19582
78027 20316
78028 23180
78017 18164
78008 4340
77999 5376
77992 7450
77985 24576
77991 20578
77984 24622
77977 20698
77976 24130
77983 20784
74420 25518
77990 25152
74422 23720
77997 21866
77998 15378
78007 15270
74424 22422
78006 22384
74425 21382
78015 15234
78016 22200
78026 15890
78043 21978
78061 21549
78078 21549
78060 28599
78059 21550
77967 11788
77966 5571
77965 11788
77948 5570
77949 11789
77950 5571
77964 17706
77947 23924
77946 17704
77945 23925
77962 17390
77978 16875
77963 23925
77944 14441
77961 21022
77960 14441
77959 21490
77942 14441
77943 21490
77935 14440
77936 19354
77920 24586
74418 16931
77913 21412
77912 20182
74419 29065
77919 25152
74417 26862
77911 27880
74416 28238
77905 15549
77904 17703
77897 17704
77898 11930
77906 17704
77896 15550
77881 17678
77868 19468
77867 19258
77866 20914
77879 17678
77880 23956
77895 21504
74415 18486
77903 15525
77975 9772
77982 16946
77989 10244
77988 16821
77995 10242
77996 16822
77981 10430
74193 16458
77974 18496
74192 24960
77957 24924
77958 18942
77941 24510
77940 19234
77933 21962
77934 21328
77918 8882
77917 8496
77909 7492
77910 9386
77902 6298
77901 13600
77893 20650
74191 21686
77877 13617
77894 13601
77878 20634
77937 20663
77921 28060
77914 20664
77922 21504
77923 16408
77924 13832
77925 16576
77926 15660
77915 15660
77907 1792
77899 3162
77888 23531
77887 30614
77886 23533
77875 25024
74412 25088
77861 26838
77860 20682
77874 4538
77885 10342
77884 4398
77873 10402
77872 3514
77883 13418
77882 20246
77871 14810
74414 19968
77870 20828
77869 19470
77858 19348
77859 20234
77843 21044
77844 15814
77845 20566
77846 14566
77828 20524
77827 14970
77826 20606
77825 17714
77814 23484
77813 17722
77797 23134
77779 17733
77780 23042
77798 17743
77799 17806
77781 17754
77782 20583
77800 20734
77801 20577
77802 27623
77803 20572
77784 20575
77783 27624
77765 20575
77764 14074
74408 26912
77763 15546
77749 19630
77750 25614
77736 18598
77735 17456
77734 24476
77720 17426
77733 20000
77747 21836
77748 23648
77762 20628
77761 17725
77760 21538
77759 17722
77776 21230
77777 17723
77778 21968
77796 16594
77795 22670
77811 15646
77822 20642
77840 27692
77812 20643
77823 27693
77824 20642
77842 19334
77841 22400
77857 19426
77856 20643
77839 10657
77838 17705
77855 24755
77865 17918
77864 24755
77854 18078
74190 24146
77837 18336
77821 18322
77820 25374
77808 18688
74189 25798
77792 18066
77809 17238
77810 22942
77794 17237
77793 24289
77775 17674
77774 18922
77757 26112
74188 26214
77758 20627
77744 19386
77743 26991
74187 27446
77729 17629
74186 23798
77715 24760
74185 25558
77701 20848
77702 21128
77716 17328
77730 20636
77745 20627
77746 17406
77732 20628
77731 27679
77717 20664
77703 16898
77689 22834
77690 16642
77704 23042
77718 17056
77719 21040
77705 17098
77706 21100
77692 19602
77693 21080
77707 22478
77721 21026
77722 22200
77708 21074
77694 15826
77680 22826
77666 15602
77679 16002
77678 22142
77663 22073
77676 22072
77691 22073
77677 29124
77664 15823
77665 22578
77651 15978
77652 22556
77638 15746
77637 22714
77636 15824
77650 22738
77649 15824
77622 21012
77621 28062
77607 21012
77606 28061
77605 21012
77620 21012
77619 28061
77634 28061
77633 21012
77635 21012
77588 16754
77587 23804
77574 16754
77573 23754
77586 16803
74177 24918
77603 23802
77604 16755
77632 16754
77618 21013
74178 20764
77617 21472
74179 25878
77631 24584
74180 24006
77645 18816
74181 22646
77659 22304
74182 29014
77673 27744
74183 28652
77687 28400
74184 27118
77688 20762
77674 21854
77675 15824
77661 22873
77660 15825
77646 21538
77647 16754
77648 21943
77662 15825
77927 22711
77928 16576
77929 21504
77930 27458
77916 10438
77908 2688
77900 1690
77891 19726
77890 28718
77889 19728
77876 21696
77862 15661
77589 21618
77575 22715
74406 23990
77562 22711
77590 22715
77591 18694
77578 15663
77577 22715
77576 21619
77563 21623
77564 15709
77565 22757
77551 15710
77549 15710
77550 22760
77536 15709
77535 19899
77521 17346
77520 22674
77519 17178
77533 19900
77534 20542
77548 19899
77547 21046
77546 14621
74175 22071
77545 21925
74176 21163
77559 14620
77560 21670
77561 14622
77851 15662
77833 12818
77832 13690
77850 13806
77849 12106
77848 17856
77847 24382
77829 17856
77815 17856
77831 17857
77830 24907
77816 20517
77804 27566
77786 20638
77769 20516
77788 20515
77787 27567
77805 21002
74411 19062
77806 21136
74409 25150
77807 20320
77790 18912
74410 16650
77791 21494
77773 17690
77756 17534
79065 16562
79064 17958
77742 17238
77728 17674
79063 16966
79062 17434
77700 17482
79061 20262
79060 17566
77686 21078
77685 16694
77699 16986
77714 16934
77713 24006
77712 16942
77726 22450
77727 17114
77741 17934
77740 24258
77754 17902
77753 24258
77770 17466
77771 24342
77789 17292
77772 17626
77755 24258
77739 20170
77725 13922
77711 19232
77697 22604
77698 18198
77684 21612
77683 18266
77669 16706
77670 16261
77656 16546
77642 16262
77641 16446
77655 16262
77671 18444
77672 18092
79059 18022
79058 18238
77658 18445
77657 18404
77643 18446
77644 18578
79057 16464
77630 16662
79056 17746
79055 16146
77616 17414
77615 17218
77629 18378
77628 18456
77627 18336
77613 15906
77614 19776
77601 12862
77584 18378
77585 25102
74407 24950
77602 21146
79054 22274
79053 19110
79052 19368
77572 18358
77571 19732
77556 19729
77543 19729
77557 26780
77558 19798
79051 18818
77544 18732
79050 19780
79049 18393
77530 19459
77529 18686
77514 18684
77515 25735
77501 18685
77516 18742
79048 19772
77502 19690
79047 21126
79046 18042
77488 22902
77487 19560
77486 18653
77500 20454
77499 18651
77485 20770
77471 15008
77472 22858
77459 24677
77460 21492
77444 24677
77445 21178
77461 24808
77474 19822
77473 24677
77443 21786
74403 22480
77442 22206
77441 27398
77458 26278
74405 23744
77470 24538
77457 26304
74402 26198
74401 27318
77440 25334
77426 24218
77412 11322
77397 17024
77382 26886
77366 25194
74397 22086
77383 16122
77384 17042
77385 15794
77400 17104
77399 16037
74398 16064
77414 15975
77398 17042
77413 15090
74399 12800
77427 15734
77428 17104
77429 14863
77430 16954
77416 14864
77415 17056
77401 14865
77402 17122
79045 6066
77387 23950
77386 16812
77371 23862
77370 16813
77372 16813
79044 17046
79043 18198
77340 16738
77356 20992
77355 16813
77354 20940
77353 27590
77337 20940
77336 25130
77352 23050
77351 25242
77367 22934
77368 25334
77369 20941
77321 16409
77303 22114
77304 16409
77322 22238
77338 16410
77339 21750
77323 16410
77305 21554
77306 28603
77324 21554
77287 28603
77272 21554
77273 26070
79042 14650
77288 21555
77286 21694
77285 16330
77270 23304
77271 16838
77254 20122
77253 19962
77239 20106
77238 19926
77252 20220
77269 17054
77268 20926
77267 21740
77251 23350
74392 18464
77237 21810
77236 15386
77250 22014
74393 24134
77266 23536
74395 23850
77298 22780
77299 23362
77281 30332
77282 23284
77300 14850
77301 21886
77283 17346
77284 21848
77302 17432
77320 21864
77319 17466
77335 13386
77350 13026
77334 20158
77318 16090
74396 16632
77317 17818
77316 20254
77333 30518
77348 20194
77349 20608
77365 18816
77381 9856
77396 9856
77411 14336
77425 19210
74400 13696
77455 20458
77456 28022
77469 14282
77484 15634
77498 22683
77512 15633
77511 22683
77525 15633
77497 15634
77483 22684
77539 22678
77540 15631
77553 15632
77554 22679
77568 15632
77567 22680
77580 15636
77581 22677
77599 22848
77600 25532
77582 22142
77583 25504
77570 20586
77569 25550
77555 18584
77541 19663
77542 20774
77528 19630
77527 24934
77513 19661
77526 22678
77768 17809
77752 24853
77738 17807
77737 24853
77751 17808
77766 17802
77785 17803
77767 24853
77723 9526
77724 16573
77710 9526
77709 16575
77695 9525
77681 23451
77682 30501
77696 23452
77668 23452
77667 13444
77653 20494
77654 13445
77640 20492
77639 13446
77625 22691
77626 15646
77612 22690
77611 15647
77597 22689
77598 15648
77596 15653
77595 2016
77594 3994
77593 29761
77592 22711
77608 20602
77609 27654
77623 20626
77624 23414
77610 22711
77579 22712
77566 15661
77552 22680
77538 21148
77537 22665
77523 19044
77524 22667
77510 15619
77509 22694
77522 22665
77507 22666
77508 29717
77494 22668
77493 15570
77479 22304
77478 15442
77492 22410
77506 16014
77505 21710
77491 16130
77490 21736
77504 22136
77518 22458
77532 23753
77531 23120
74174 23942
77517 24464
74173 24934
77503 24738
74172 25326
77489 25216
74171 22328
77475 24640
74170 28822
77462 29850
77446 22741
77447 29790
77448 22740
77465 22739
77464 29789
77477 22740
77476 29292
77463 22741
77433 14786
77419 20842
77420 14787
77434 21837
77435 14786
77449 14789
77450 23137
77466 16087
77451 22940
77436 23890
77437 21060
77452 25806
74404 24512
77467 20234
77481 23975
77480 16925
77495 18686
77496 23328
77482 19072
77468 24272
77453 12890
77454 18166
77439 12762
77438 18330
77424 11522
77410 24932
77394 24931
77393 31980
77392 24930
77407 31980
77421 24930
77422 31980
77408 24931
77423 24932
77409 31983
77395 11698
77380 18574
77364 18328
77363 18402
77379 18366
77378 19806
77362 26148
77346 19334
77345 26315
77329 19266
77344 19381
77360 26149
77361 19597
77377 26149
77376 19782
77391 17821
77406 24274
77405 17820
77390 24870
77375 17821
77389 17821
77404 18186
77418 18142
77432 24110
77431 17242
77417 24490
74169 24886
77403 24736
74168 25462
77388 18240
74167 25958
77373 26740
74166 28086
77357 22528
74165 25486
77341 26472
74164 27126
77325 19342
77342 19218
77358 26048
77374 18978
77359 19022
77343 19166
77327 26200
77328 19150
77310 19150
77291 19149
77309 26199
77308 19150
77326 19150
77307 19094
77290 19096
77289 26146
77274 19095
77257 19148
77243 26196
77258 26197
77259 19148
77245 25010
77244 19150
77275 19149
77260 19183
77277 26232
77276 19185
77292 20014
77293 18734
77278 22346
77279 16410
77280 21161
77295 28210
77313 21161
77331 28210
77347 21160
77332 21160
77315 21160
77330 21161
77311 21160
77312 28211
77314 28211
77296 21161
77294 21162
77297 15594
74394 17794
77265 13888
77264 10080
77263 15598
77249 22733
77248 29783
77234 22733
77233 29634
77219 22584
77232 22881
77246 22678
77247 24622
77261 22290
77262 22734
77231 15450
77230 22501
77216 18855
74161 26962
77215 26608
74162 25568
77229 23520
74163 21847
77203 19227
77204 23188
77217 23734
77218 19584
77205 24608
77191 22046
77190 24650
77176 21738
77202 17921
74160 22742
77188 23968
74159 24182
77189 17921
77175 17162
77174 24282
74158 22575
77160 23605
74157 25916
77146 26945
74156 27386
77147 19116
77161 22459
77162 15410
77206 15748
77207 22798
77208 15748
77221 22754
77235 15690
77220 15749
77194 22798
77180 15746
77193 15749
77192 16586
77178 23636
77179 16590
77165 23639
77151 16589
77150 22706
77164 17214
77163 23014
77177 16594
77166 16589
77131 18138
74155 22566
77117 23398
77132 21606
77118 16347
77105 16348
77092 21419
74154 22070
77079 15548
77080 20280
77093 14528
77094 23165
74386 29398
77106 28658
77119 21608
77107 21633
77108 14581
77095 27127
77082 10584
77081 17450
77069 10564
77070 17462
77054 10420
77053 19942
77041 21602
77040 19898
77052 22172
77068 19876
77067 22168
77051 19894
77039 22173
77133 16269
77148 23316
77149 16267
77134 23317
77120 16288
77121 23297
77135 16291
74153 25965
77027 27224
74152 29317
77016 30346
74151 30822
77003 23296
77017 22517
77028 25869
77029 18820
77136 22138
77152 22136
77137 29187
77122 22138
74388 15656
77109 8618
77097 25642
77096 24414
77083 29504
77084 35062
74382 23696
77071 25560
74384 6890
77057 13408
77058 19862
77059 16128
77060 19830
77072 11546
77085 14336
77098 16762
77110 11674
77111 15510
77099 11718
74387 20810
77112 20666
77125 18274
77126 25326
77141 22374
77142 18558
77127 22754
77128 17124
77143 20866
77157 26892
77158 20932
77172 25776
77186 20726
77185 25462
77171 21318
77170 25106
77156 21456
77155 15890
77154 22054
77140 20362
74389 23104
77139 27084
77124 23650
77123 26738
77138 24766
77153 25978
77167 250
77181 1792
77195 -1414
77209 23450
77222 23914
74391 22430
77223 20130
74390 14294
77196 20262
77182 13047
77168 15298
77169 13046
77183 20096
77184 13046
77197 13047
77198 21667
77199 15958
77212 21666
77211 18878
77210 21666
77224 18846
77225 21666
77226 18926
77227 18854
77241 25903
77240 18856
77255 20152
77256 23718
77242 22586
79041 7616
77228 17280
77214 22478
77213 17078
77200 22130
77201 17546
79040 17872
77187 17812
79039 18844
77173 18712
79038 17684
77159 17898
77145 24158
77144 17298
77129 20978
77130 20450
79037 17786
79036 19366
77116 17950
77115 17502
77103 17888
77104 17606
79035 7690
77091 17780
77090 17666
77089 17628
77102 18944
77114 21540
77113 17846
77101 22334
77100 18128
77087 17590
77088 23284
77075 17394
77076 18246
77064 25276
77063 19360
77047 25192
77036 16674
77048 23726
77049 16842
77065 18074
77077 21084
77078 17942
77066 22082
77050 19018
79034 7914
79033 19946
77026 18480
77015 15154
77014 20987
77038 19951
77037 18322
77025 20068
77024 18362
77013 17445
77018 19609
77019 19968
77006 19605
77005 26501
77004 19449
76988 19604
76989 16462
76978 21074
76979 16362
76991 16191
76990 23243
77007 16638
77020 21588
77031 28570
77030 21650
77042 28426
77043 22798
77055 28448
77056 25958
77044 25702
77032 8990
77021 5376
77008 15418
76992 22486
76993 16352
76994 17920
76995 13682
76996 22514
74379 21024
76997 18938
76998 19954
77010 18782
77009 20504
77022 3146
77033 1792
77045 11651
74381 22295
77061 21261
74383 23754
74385 22482
77086 20988
77073 24992
77074 21150
77062 25034
77046 13394
77034 19760
77035 22186
77023 20160
74380 15920
77011 28292
76999 20986
77000 28035
76982 20985
76983 23358
77001 20986
77012 20986
77002 17506
76984 21838
76985 15806
76974 21042
76973 17690
76972 15446
76971 19518
76954 15174
76955 20090
76944 14826
76945 19528
76956 16040
79032 2058
79031 2880
79030 35376
76923 19460
79029 36598
79028 30078
79027 5150
79026 7168
79025 7810
79024 25474
79023 25600
74377 26422
76857 17906
76846 19674
76845 17982
76828 19522
76829 21590
76818 19160
76819 21174
76830 19382
79022 18378
79021 17664
79020 18303
76808 17273
79019 16897
76797 17927
79018 17962
76786 16934
79017 20176
76775 21206
76766 28254
76749 21204
76748 28253
76747 21203
76764 28254
76765 21204
76774 28254
76785 21204
76773 21205
76784 16378
76783 22782
76772 16378
76771 17362
76782 16576
76793 21648
76794 16378
76795 21434
76796 22076
76807 21406
76806 27177
76817 20127
76805 21646
76804 16490
76815 20234
76816 19520
76827 19670
76826 20270
74376 19254
76843 13994
76844 22775
76855 29824
76856 22774
76866 22774
76854 22775
76977 18893
76959 21566
76958 18894
76976 25944
76987 19180
74150 24914
76986 25944
76975 19204
74149 25262
76957 20002
76947 19952
76946 27072
74148 28118
76935 20112
74147 26686
76924 27665
74146 28758
76913 22912
74145 20977
76914 26919
76915 19858
76925 19858
76936 17312
76948 17313
76949 20800
76938 17314
76926 17314
76937 24364
76939 16144
76928 23193
76927 16144
76917 16144
76916 23193
76905 16143
76906 23193
76895 16143
76894 21038
76893 28078
76904 21846
76903 28052
76902 23038
74144 27766
76891 28624
74143 28476
76892 23094
76881 21668
76880 29570
74142 18424
76869 21312
74141 26358
76858 26704
74140 27048
76859 19450
76848 20204
76847 25904
74139 26430
76831 18614
76832 19802
76821 18506
76820 20180
74138 20918
76809 18624
74137 18858
76798 26026
74136 26486
76787 21328
74135 24694
76776 25640
76777 18604
76788 23118
76799 18228
76810 20271
76811 27321
76812 20270
76822 20271
76800 20271
76813 18045
76824 25095
76835 18046
76823 18048
76834 18517
76833 19406
76849 18517
76850 25030
76861 18517
76862 24050
76851 18518
76860 19730
76870 19433
76871 26485
76882 19862
76883 19134
76872 21482
76873 15250
76884 22766
76874 30516
76885 35318
76896 30592
76907 24826
76918 5474
76929 1568
76940 5574
76951 32810
76950 22522
76960 18026
76961 25974
76962 32696
76980 32694
76963 39744
76964 32770
76965 4866
76966 10752
76967 4862
76968 19838
76969 25306
74378 21536
76981 19868
76970 19294
76953 24044
76952 18922
76941 12452
76930 20665
76931 27714
76920 20664
76910 20663
76921 27713
76922 20664
76934 19450
76933 26678
76932 21280
76943 24882
76942 20665
76919 17417
76908 24467
76897 17418
76886 23906
76887 17418
76898 24467
76909 17419
76899 18388
76900 19500
76911 18278
76912 19482
76901 19106
76890 17332
76879 15726
76868 21308
76867 15725
76878 21890
76889 15726
76888 21406
76877 15727
76865 15822
76876 22871
76875 15821
76864 22872
76853 18394
76842 8586
76841 0
76840 0
76839 11576
76838 25704
76852 25519
76863 11549
76837 32570
76836 25520
76825 5354
76814 6720
76803 12482
76792 26449
74375 15232
76756 27874
76757 25106
76758 -5838
76759 0
76760 942
76761 18366
76762 21670
76763 23794
76746 19198
76745 23938
76735 18162
76736 16004
76737 22988
76727 16005
76726 23050
76716 16005
76715 23024
76725 16006
76717 22958
76708 22958
76719 22957
76718 30008
76728 22958
76738 15976
76739 21490
79016 18576
79015 20182
76729 19674
79014 21102
79013 17456
76709 17442
79012 19134
79011 16554
76699 19234
74372 22870
76682 15938
79010 15486
79009 15622
76674 15866
76666 15450
79008 15782
79007 6910
76658 7354
76650 6562
79006 7614
74369 12320
76628 15936
76610 22937
76598 22936
76599 29995
79005 7158
79004 -3594
79003 0
79002 0
79001 -3612
79000 -2268
78999 3696
78998 4368
78997 -672
74362 8512
74361 6918
76483 12286
76493 15818
76492 9328
76502 15630
76503 9360
76513 2338
76523 23158
76533 20476
76532 23090
76522 21862
76512 23210
76511 18958
76521 23228
76520 16274
76510 9256
76500 16246
76501 10576
76491 16238
76490 11098
76480 4250
76470 20435
76459 22506
76460 20436
76471 23150
76472 20436
76473 13387
76482 17406
76481 20436
76461 18473
76444 25523
76462 25523
76445 18473
76443 18473
76427 18473
76426 17878
76409 24872
76398 17822
76397 22674
76408 17822
76410 19172
76411 15604
76428 20272
76429 18960
76446 18032
76463 20838
74360 32110
78996 22016
78995 16768
78994 12736
78993 13374
76412 13266
76401 12418
78992 14314
74359 -630
78991 -7168
76365 -4864
76354 24260
76336 20814
76335 24464
76353 25729
74357 24700
76364 16254
76352 18476
76363 22685
76351 25088
76334 22525
76316 24752
76315 22526
76333 29576
76332 22527
76331 15011
76330 22060
76349 22061
76361 15010
76362 17334
76350 15012
76348 15012
76329 14546
76328 21593
76312 14545
76311 21402
76327 14734
76345 21402
76346 14546
76347 21595
74358 21655
76379 21190
76380 23184
76390 21556
76400 23828
76399 21162
76389 25718
76388 21183
76387 16357
76378 23280
76377 17920
76376 22995
76360 15946
76386 15944
76396 4032
76407 6122
76422 20576
76440 20576
76441 22780
76442 20517
76425 22584
76424 20576
76423 27627
76421 18144
76420 24928
76437 18250
76436 24920
76453 17950
76454 24942
76455 18143
76438 25054
76439 18145
76456 16872
76457 25718
76458 16730
76469 18816
76479 18242
76489 14242
76499 10752
76509 15204
76519 11620
76529 2688
76539 6048
76548 7390
76558 24048
76569 22953
76559 30003
76549 22954
76560 22954
76540 15881
76530 22718
76531 15880
76542 15880
76541 22930
76550 15881
76543 22860
76552 29911
76562 22861
76572 29910
76582 22860
76571 22862
76561 29911
76551 22863
76570 15914
76579 15916
76594 22690
76595 16022
76580 22966
76596 22859
76581 15917
76607 16005
76597 16006
76608 23056
76626 16006
76627 23038
76609 16006
76625 22843
76624 29892
76623 22842
74368 14132
76622 15168
74367 23120
76606 22843
76639 22842
76640 15997
76641 22884
76649 15996
76648 23035
76656 15997
76655 23023
76647 15997
76375 15945
76374 4032
76373 5376
76372 17782
76371 24829
76359 14109
76342 20800
76343 24364
76344 17574
76326 24250
76325 17898
76324 20734
76341 20678
76323 27729
76322 20679
76307 20714
76308 17895
76309 24742
76310 17742
76293 17558
76292 24682
76291 17895
76289 17895
76290 24946
76280 18114
76269 20442
76257 27382
76245 20328
76233 27302
76221 20251
76232 20282
76244 27328
76256 20386
76268 18368
76279 22624
76278 18368
76277 25416
76266 18368
76267 25417
76255 18369
76254 20280
76243 20279
76230 20279
76242 27330
76241 20280
76229 18652
76217 20103
74105 26829
76228 26389
74106 25359
76240 19339
76216 24941
74104 26134
76204 17890
76218 18681
76231 18681
76220 18681
76219 25731
76207 18682
76208 17912
76209 21264
76197 17913
76195 17912
76184 17913
76196 24963
76185 24963
76173 13764
76172 21962
76171 28632
76183 21582
76182 20750
76170 27251
76158 22964
76159 21583
76169 11533
76157 15913
74099 10662
76156 12736
74100 17590
76168 16832
74101 14884
76181 22349
76193 25518
76194 20892
76206 20994
76205 20894
76180 28709
74102 28134
76192 26208
74103 30605
76147 15854
76148 22846
76136 22102
76137 22818
76149 22310
76160 18816
76161 25150
74353 -406
76138 15584
76127 22046
76110 23054
76093 21946
76094 22146
76111 22142
76112 16654
76095 21706
76077 20386
76078 28054
76079 20738
76096 16637
76113 22430
76114 16591
76097 23635
76080 16640
76081 23618
76098 16645
76253 18651
76265 22954
76276 18391
76286 19160
74110 25181
76275 26213
74109 27030
76264 21920
74108 25054
76252 26136
74107 26393
76287 20538
76304 18528
74355 20316
76288 22272
76306 18527
76305 25576
76321 20164
76339 17794
76340 21152
76357 24042
76358 24823
76370 22014
76369 24870
76368 17777
76382 13470
76391 13468
74113 19960
76381 20782
74112 22916
76366 13470
76356 13470
76367 20521
76355 22362
74111 23158
76337 20158
76338 23666
76320 19802
76319 23810
76303 19769
76099 22291
76117 20734
76116 28310
76115 22750
76128 15604
76139 2016
76150 0
76162 -2016
76174 -2016
76186 0
76198 0
76210 0
76222 -4046
76234 -4046
76246 0
76258 0
76270 -5880
76281 25928
76294 24406
76295 31456
76313 24462
76314 20352
76296 24508
76297 14222
76298 21262
74356 16872
76299 24385
76283 17504
76282 21118
76271 14198
76259 24460
76260 31510
76272 24461
76284 24384
76273 31436
76261 24504
76262 26750
76250 24461
76249 31510
76237 24460
76248 24461
76247 13387
76235 20438
76236 13388
76223 13388
76211 25299
76199 18249
76200 25300
76212 18251
76224 25299
76225 18250
76213 25300
76201 18251
76214 18251
76215 20604
78986 20750
76227 21924
76226 20706
76238 17920
76239 21096
78987 21934
78988 21152
76251 15872
78989 15946
76263 18806
74354 21686
78990 7242
76274 13364
76285 17154
76300 14472
76301 21523
76302 14473
76318 19262
76317 14477
78985 18692
78984 20163
76203 19134
78983 19573
76191 20604
76190 18562
76202 20606
76179 19274
78982 20406
78981 16926
78980 17054
78979 15350
78978 14254
76133 14634
76144 16538
76155 16162
76167 19507
76178 19505
76166 26556
76165 19506
76154 19507
76177 15822
76189 20834
76188 15878
76187 21072
76175 15823
76176 21884
76164 15824
76163 16079
76151 23129
76140 16079
76152 16080
76141 19543
76142 26592
76143 19541
76132 22976
76131 19543
76153 19542
76130 19156
76129 23868
76118 19155
76119 26205
76102 19155
76120 19156
76121 18738
76122 24200
76105 19192
76088 20544
76087 18738
76104 25202
76103 18740
76086 19156
76068 19155
76069 26206
76058 19156
76059 22304
76070 19158
76071 19480
78977 18534
78976 19856
76060 19162
76049 20275
78975 18344
78974 19814
76038 18785
78973 19223
76027 20255
76026 18782
76037 20254
76010 18785
78972 19815
78971 17968
75998 18999
75986 18016
75975 18967
75974 17498
75985 18996
75997 18038
75996 19002
76007 19002
76024 18774
76025 19002
76008 26052
76009 19003
76036 19154
76035 21954
76034 15754
76045 21456
76056 19153
76057 21078
76046 19154
76047 22302
76048 17904
76067 19697
76084 26746
76085 19699
76101 20926
76100 21054
76083 22890
76082 16566
76383 14112
76384 17434
76385 14110
76395 17434
76394 14111
76405 17433
76404 14110
76393 17434
76406 14108
76418 21121
76435 14070
76419 14071
76417 14109
76416 23826
76415 30818
76432 23930
76431 30766
76414 28194
76403 30674
76392 25474
74114 32294
76402 28128
76413 30748
76430 28348
76447 9954
74115 17078
76464 16112
74116 16598
76474 16656
74117 14976
76475 9674
76465 9854
76448 16270
76449 18302
76450 24918
76433 20910
76434 24558
76451 26006
76452 24306
76468 25304
76467 24390
76466 12554
76476 21462
76486 12306
76477 14814
76478 12202
76488 17978
76487 16192
76497 17390
76498 16562
76508 13634
76518 16838
76528 10966
76527 16942
76526 11918
76516 16838
76517 12118
76507 16838
76506 12234
76496 19714
76495 32192
76485 28173
76484 31822
74118 32694
76494 30688
74119 33878
76504 32192
76505 28173
76515 10158
76525 9484
74122 12143
76524 13440
74121 13958
76514 13376
74120 12939
76535 21562
76534 28614
76544 22208
76553 18196
76554 18794
76555 24896
74363 13538
76556 22016
76565 22994
76657 22943
76665 29993
76673 22943
76664 22943
76663 15937
76672 15938
76671 22988
76679 15938
76680 22989
76697 15984
76706 22988
76707 15983
76698 22989
76681 15985
76705 15946
76696 22998
76695 17088
76694 5376
76693 -2268
76692 -2268
76691 0
76690 -5614
76689 15890
76688 28448
76678 27008
76687 34059
76704 27008
76703 22502
76685 19958
76686 27010
76670 10333
76661 10333
76669 17384
74371 16442
76677 10334
76662 12346
76654 18766
76653 12370
76645 18114
76646 12462
76633 25420
76632 20610
76614 24918
76603 17867
76613 17868
76615 20804
76616 16546
76634 18638
74370 11754
76635 16422
76617 19146
76618 12466
76636 6671
76637 13720
76619 6671
76638 6671
76620 13720
76621 24590
76605 32512
76593 31790
76568 17820
76578 31791
76592 38841
76591 33120
76590 23134
76589 12478
76588 22912
76604 22223
74366 28752
76587 29275
76586 22138
76576 23298
76577 22818
76567 13856
74364 -2950
76547 26102
76538 28432
76537 26258
76536 28258
76545 25896
76546 29660
76557 24192
76566 15945
76575 15948
76585 22146
76602 22042
76584 30038
74365 21216
76574 21824
76564 20650
74123 27690
76563 27680
74124 27766
76573 27712
74125 26624
76583 17132
76601 17115
76611 17116
76600 24167
76612 21411
76630 28460
76629 21411
76642 28022
74126 25974
76643 22867
76644 21398
76631 21411
76651 16359
74127 15638
76659 13888
74128 17686
76667 16527
76668 9587
76660 13334
76652 9756
76676 16527
76675 9588
76684 19827
76701 26766
76702 19716
76711 19806
74131 25757
76710 27488
74130 28406
76700 23744
74129 26286
76683 26768
76721 13652
76731 12140
76740 11873
74133 18456
76730 19360
74132 20038
76720 17413
76732 13745
76733 20794
76743 13745
76722 20794
76712 13744
76713 20794
76714 13744
76723 13745
76724 20795
76734 13746
76744 10690
74373 14720
76754 19638
76755 11130
74374 18720
76781 5465
76780 20419
76791 18878
76802 21042
76801 18872
76790 21074
76789 18834
76778 20388
76779 19534
76770 12514
76769 13326
76768 20374
76767 13326
76750 20375
74134 20815
76751 13327
76741 18866
76742 13326
76752 20375
76753 13326
76066 15366
76055 2240
76044 716
78606 19056
74455 17526
78623 13386
79110 9728
79111 8832
78629 26240
78646 32586
78645 25736
78662 32190
78663 26424
79112 12736
78667 25728
78671 26144
74459 29568
78666 31730
78670 33334
78687 22752
78688 15872
78689 13664
74461 12282
78705 16086
76033 38416
76020 38415
76021 45466
76004 38416
76022 38528
76023 24522
74347 21046
76006 21982
76005 17558
75993 21554
75994 17882
75995 20255
75984 20227
75973 23166
75972 20228
75983 27279
75982 20442
74344 18776
75971 20246
75960 17730
74342 21782
75959 24010
75958 16070
75970 16004
75981 3584
75992 709
75957 23120
75956 17920
75955 6020
75954 16772
75953 23744
75969 23093
75952 30144
75951 23094
75940 16030
75924 26112
74336 27818
75911 23222
74337 16486
74338 13670
75925 24294
75926 22400
75927 16194
75896 22762
74335 28902
75895 16878
75878 16326
75877 23478
75876 16622
75894 23442
75893 16470
75875 23550
75861 16498
75848 22414
75831 22190
75815 27434
75814 20878
75802 24462
75801 18834
75813 24748
75830 22306
75847 16492
75860 23540
75874 16490
75873 23540
75872 16490
75858 23541
75859 16491
75846 23540
75845 16492
75829 16492
75812 22505
75811 29554
75810 22505
75798 23778
75799 22506
75828 22506
75800 29555
75788 22505
75787 29558
74332 30078
75773 22778
75761 15758
75748 15687
74086 23103
75747 22960
74087 21830
75759 15688
75760 22738
75771 22853
75772 15803
75786 17024
74088 17014
75797 15930
75809 18906
75827 16053
75844 22774
75857 16084
75826 23104
74089 22818
75843 21056
74090 24694
75856 23074
75870 15959
75871 22949
75889 15958
75888 22950
75906 15958
75907 22951
75908 16010
75890 23004
75891 16010
75892 22778
75910 15992
75909 23006
75923 15957
75922 23085
75921 30134
75920 23085
75937 23085
74340 25210
75949 23085
75938 30135
75939 23085
75936 30668
74091 31482
75948 29530
75965 2190
75976 1792
75987 2688
75999 17024
76011 23477
76012 15645
76013 21702
76029 22916
76030 21202
76014 23420
76015 21240
76002 23122
76001 21266
76000 23100
74346 23686
75988 20912
74345 22934
75977 24512
74343 24502
75966 20148
74341 23286
75950 16730
75967 23010
75968 16986
75979 22312
75978 17960
75989 20890
75990 16650
75980 16032
75991 23398
76003 16035
74092 22446
76028 17024
74093 10080
76039 6720
74094 7168
76050 4474
76061 27514
74349 20175
74350 27534
74351 20176
74095 31456
76072 28800
74096 26462
76089 26977
74097 32182
76106 29152
74098 14784
76123 16832
76134 29136
76145 35910
76146 28960
76135 27488
74352 18358
76124 19142
76125 22793
76126 17894
76109 22858
76092 17778
76091 22794
76108 17992
76107 22795
76090 18250
76073 18604
76062 16948
74348 19958
76051 18288
76040 16394
76041 18082
76052 16949
76063 18446
76074 16949
76075 20114
76076 19202
76065 20114
76064 19550
76053 20114
76054 19992
76043 18302
76042 21272
76031 18226
76032 22042
76016 23086
76017 16036
76018 2464
76019 7326
75941 16028
75928 23542
75912 16202
75913 22794
75914 16906
75930 22590
75929 16966
74339 22208
75942 17054
75943 21966
75931 16742
75932 21898
75944 16819
75961 21602
75962 16820
75945 21744
75933 16820
75934 22341
75946 20276
75947 22341
75964 20255
75963 22342
75935 20286
75919 18410
78970 9034
75905 16642
75904 18108
75918 16442
75917 22818
75916 29758
75915 22762
75901 29810
75883 22761
75884 29758
75900 22761
75902 22816
75903 29759
75885 22817
75882 16527
75881 23458
75863 16527
75849 16050
75862 23210
75880 16762
75879 23068
75897 16614
75898 23272
75899 16528
75864 21086
75850 22336
74334 24328
75837 23868
75838 23862
75821 23650
75820 23970
75819 21506
75836 27720
75835 21812
75834 17314
75833 12230
75832 17170
75816 12130
75817 17182
75818 12834
75803 18186
75804 18304
75792 17978
75791 22826
75781 29774
75780 22770
75779 8242
75778 2688
75777 14336
75776 21114
75790 14998
75789 20866
75775 26672
75774 21182
75762 24144
75763 24562
75764 17352
75752 24364
75751 17610
75750 19139
75749 24622
75737 19300
75725 22594
75726 19139
75738 25158
75739 19140
75727 13448
75728 20497
75740 13448
75717 13454
75706 25000
75694 31504
75693 24874
75705 31930
75716 26454
75715 22606
75704 27322
75703 22156
75714 17012
75713 24054
75724 21066
75736 23634
75735 22987
74085 24822
75723 26128
74084 26582
75712 22880
74083 23080
75701 22850
74082 23228
75702 17038
75690 16398
75689 23456
74081 24950
75677 16408
74080 32564
75664 27208
74079 30422
75649 23622
75650 25278
75666 23426
75665 28114
75678 22953
75679 16098
75691 22902
75692 15989
75680 23017
75667 15889
75681 18634
75682 8266
75669 22698
75653 15648
75652 22697
75668 15648
75651 15648
75637 22608
75638 15695
75624 23358
75625 17794
75611 23600
75597 19679
75596 22978
75610 19965
75609 22734
75595 19980
75578 19072
75579 25546
75580 19464
75567 25522
75566 19466
75553 25494
75552 19024
75565 25998
75564 18970
75551 19881
75550 26931
75535 19881
74072 27178
75534 26768
75549 20040
74073 28310
75562 27392
74074 25900
75563 19883
75575 22863
74075 23446
75592 20688
74076 25686
75606 24723
75607 17310
75593 22224
75594 19128
75577 21726
75576 19171
75608 16486
75623 16486
75636 16486
75622 23537
75621 16487
75635 15433
75648 15432
75634 24192
74078 27318
75620 20288
74077 15874
75867 16510
75866 15702
75865 18256
75851 15586
75852 18308
75839 15900
75840 16509
75853 17842
75854 21282
75868 22688
75886 21222
75887 22687
75869 21268
78969 11530
75855 22689
75842 16472
75841 22944
75824 16471
75825 23122
75808 20297
75796 18826
78968 7838
75785 8173
78967 9203
75770 8995
78966 7965
78965 14562
75758 13534
78964 13756
75746 14788
75734 13386
78963 15134
74330 6410
74329 5376
75700 8694
78962 5706
75688 19072
74328 20288
75675 24128
75676 19878
78961 16586
75663 22464
74326 15866
75647 21304
75662 22974
75661 16197
74333 19267
75807 23670
75823 22653
75822 23326
75806 22996
75805 15946
75794 19172
75784 15602
75795 22653
75646 22926
75645 19122
75631 22924
75632 26286
75633 19234
75618 21933
75617 17186
75603 22340
75602 17187
75616 22876
75630 16198
75604 17186
75589 24235
75588 17185
75572 24234
75573 17186
75560 21306
75561 17118
75574 22076
75590 17185
75605 20474
75619 20414
74325 23450
74324 24694
78960 17440
75591 21722
78959 4986
74322 18720
75548 19138
78958 15166
75533 15354
75516 15943
78956 14326
78957 16384
75515 22987
75514 19757
75531 26806
75546 19758
75547 22526
75532 23579
75530 19872
74320 19390
75529 24512
75544 29030
75545 23572
75559 18816
75558 24274
75543 16562
75542 19834
75556 22410
75557 22378
75570 20118
75569 25214
75583 22892
75584 29944
75600 22915
75601 16201
75585 19232
75586 16576
75571 14883
75587 21934
75615 22917
75629 16203
75643 22916
75628 22917
75642 16204
75614 16204
75657 16205
75656 23253
75670 16205
75671 23254
75684 16205
75683 7570
75695 10618
75696 8270
75708 9462
75707 9058
75718 8202
75719 9566
75730 5520
75729 10252
75741 4630
75742 5073
75754 10506
75753 5096
75765 10334
75766 5098
74331 29544
75782 30574
75793 23302
75783 23698
75769 23522
75768 30574
75767 29105
75755 22056
75756 17064
75757 18350
75745 17065
75744 21806
75732 17065
75731 20954
75743 17065
75733 17934
75722 24984
75711 17933
75721 17935
75710 18185
75720 18184
75709 25235
75697 18185
75685 16180
75686 23114
75673 16181
75674 22962
75687 16280
75699 20528
75698 16181
75672 22926
75659 29975
75658 22925
75644 22926
75660 22926
75655 15994
75654 6720
74327 16640
75641 26432
75640 31446
75639 24370
75626 24816
75627 13698
75613 20286
75612 15730
75598 19826
75599 15772
75582 16404
75581 24822
74323 19210
75568 25088
75555 18368
74321 20860
75541 25318
75524 22818
75525 16576
75526 12874
75527 25014
75528 23734
75511 16830
75510 24058
75509 23786
75493 17282
75494 20339
75495 22894
75480 20340
75479 24446
75463 20340
75462 22210
75478 20341
75447 18934
75446 17380
75430 20363
75415 18893
75416 17438
75431 20810
75432 17346
75448 20324
74318 16054
74317 8182
75414 19008
75400 12538
75385 17245
75370 24294
75386 24295
75401 17245
75371 17246
75387 17245
75373 17244
75372 24295
75357 17245
75356 24295
75355 17332
75341 21812
75342 18942
75327 21806
75326 19722
75311 21914
75296 15754
74312 15202
75281 15854
75267 14848
75268 21454
74311 18548
75269 19616
75284 23068
75283 19072
75282 21800
75298 16221
75297 22434
75312 16219
75313 22734
75328 16250
75343 22414
74314 23744
75358 23148
75344 21681
75329 20290
75330 21679
75346 16063
75345 23115
75359 21682
75375 17247
75391 17244
75376 24296
75360 22930
75361 15934
75377 15876
75392 14383
78950 13998
78949 14837
75362 23040
75347 31350
74313 28032
75333 28672
78948 18730
78947 20148
78946 19264
75303 20224
75288 26608
75273 19555
75287 19578
75302 19284
75317 26261
75318 19211
75332 19222
75331 23950
75316 19228
75315 17255
75314 20672
75299 16674
75300 21514
75301 17260
75286 20960
75285 17264
75270 21640
75271 26401
75272 20342
75259 19351
75258 26402
75257 21638
75244 26401
75243 21637
75256 26402
75255 19352
75374 22013
75389 29064
75388 22014
75402 22013
75403 29064
75417 22014
75390 22014
75418 29064
75433 22014
75405 29064
75406 22014
75404 22015
75419 22016
75420 15148
75435 22142
75434 15148
75450 20474
75451 16658
75467 20490
75468 16592
75452 20632
75436 15148
75421 23900
74315 23847
75407 26466
78951 22890
75422 30938
75437 24000
78952 15712
75453 23296
75469 24170
78953 23862
78954 25110
78955 25542
75500 24106
75485 27116
75484 22578
75499 16486
75498 22318
75483 20608
75482 21442
75497 26966
75513 19846
75512 26876
75496 19974
75481 19022
75466 18933
75449 18934
75465 25985
75464 18936
75246 20004
75230 12955
75245 12955
75228 12955
75229 20006
75216 12956
75217 6050
78945 4362
75205 15542
75190 12876
74304 13316
75215 17718
75204 19118
75203 17719
75214 20914
75227 17718
75226 19366
75213 17719
75202 12904
74303 11862
75187 18680
75176 19866
75177 18588
75188 19882
75189 12877
75178 26124
75166 20547
75167 27599
75156 23778
75141 20546
75157 27597
75179 27598
74302 26566
75180 26126
78944 25942
78943 26566
75168 26125
75169 27597
75158 26322
78942 7104
74300 18496
75131 21634
78941 12286
78940 13134
75120 13538
75109 25658
75091 37350
75081 35688
74299 36496
75090 27498
75080 26702
75070 16970
75069 21744
75079 14694
75078 20666
75068 14695
75058 14695
75057 21744
75048 14695
75049 21518
75041 21098
74295 17706
75050 28364
75059 21828
75060 25424
74298 21498
75071 17798
78939 3696
75061 18806
78938 17482
75051 22742
75042 21184
78937 11354
78936 24922
75033 25000
75024 31910
75023 24860
75008 24857
74999 24861
74293 28698
75009 24862
75000 28278
78935 16969
78934 22327
74980 21886
74970 21840
74969 20385
74979 24857
74978 20385
74989 20385
74990 23357
74988 24857
74998 14440
74997 21054
74987 20506
74986 19522
74996 20688
75006 19872
75007 20550
75021 18498
75022 17778
75032 18292
75031 25200
75040 18254
75039 25050
75030 18448
75020 25174
75019 12830
75018 0
75017 0
75016 7840
75015 25088
75014 37632
75005 29359
74294 36850
74968 18914
74952 25965
74951 18915
74940 19552
74290 17504
74953 20618
74954 17808
78933 9802
74941 23478
74929 20768
74917 15616
78932 9738
74904 22350
74892 15428
74891 20898
74903 15474
74902 20377
74914 20376
74915 27427
74928 20378
74289 21760
74916 20378
74967 20383
74966 18914
74950 20383
74949 18914
74977 18914
74292 19354
74965 20385
74976 20384
74291 18640
74948 24390
74936 19966
74935 23010
74947 24028
74964 13374
74963 8446
74962 21504
74961 28478
74960 21099
74927 18921
74939 20526
74938 19726
74937 20586
74925 18921
74926 21626
74913 18922
74912 21874
74911 16644
74924 21086
74923 16562
74910 21258
74898 14842
74886 21632
74874 20042
74286 21184
74287 20010
74288 19002
74899 19236
74887 20628
74875 20648
74863 17814
74845 24038
74832 17502
74831 23973
74816 16923
74830 17314
74285 19392
74844 17702
74862 24486
74861 19450
74860 12618
74859 19968
74858 23104
74284 15168
74827 22606
74828 24678
74829 17878
74815 16042
74814 23682
74813 17922
74812 25058
74811 17984
74826 19370
74825 26102
74842 25370
74843 32422
74856 25984
74857 25138
74873 9202
74885 10752
74897 14784
74909 10584
74922 10584
74934 14784
74946 11149
74975 11149
74985 4032
74995 9940
74901 18922
74889 20376
74890 18922
74878 18934
74900 20377
74888 18923
74876 18738
74877 20366
74866 20194
74867 27244
74849 20195
74868 20195
74880 24758
74879 20195
74850 17442
74837 24358
74836 19904
74820 23734
74821 21130
78931 13888
78930 14912
74804 15552
74794 16478
74785 22452
74784 16562
74775 18754
74776 19974
78929 17058
78928 18786
74768 18188
78927 19233
78926 19693
74750 19198
74759 22518
74758 18846
74748 18163
74749 25215
74740 18170
74741 18342
78925 17844
78924 19350
78923 18524
74732 19544
74724 18490
74277 17290
74717 17398
78922 10122
74710 22160
74693 16282
78921 15178
78920 6526
74668 15818
74685 22518
74684 15758
74683 22688
74692 22400
74708 24171
74709 17121
74707 18080
74715 23062
74716 18083
74848 18762
74847 22782
74865 18763
74864 21846
74846 19136
74833 22394
74834 18763
74835 22936
74819 15730
74282 22134
74802 22774
74803 23734
74793 22724
74783 22597
74792 29647
74791 22602
74801 16202
74800 23222
74818 16482
74817 22700
74799 16716
74281 17218
74790 18002
74781 20090
74782 20606
74773 19620
74772 21258
74764 18086
74765 20856
74774 20820
74766 27871
74767 20821
74757 20846
74756 18091
74755 20864
74746 18088
74747 20871
74738 18087
74737 20872
74728 18084
74721 25133
74714 18082
74722 18083
74729 20872
74739 20871
74731 20871
74730 27922
74723 20874
74706 21217
74705 14166
74690 21948
74691 21702
74682 20942
74681 21930
74665 17124
74658 17216
74659 16818
74666 18872
74667 16696
74660 19356
74652 15548
74651 19586
74637 20510
74636 18594
74650 22190
74649 15904
74648 5590
74647 9174
74646 5376
74645 10304
74644 13426
74643 7154
74642 14336
74641 19889
74657 12840
74656 26459
74663 33508
74662 26459
74669 26458
74687 26458
74688 33508
74670 33509
74689 26459
74671 26459
74664 26459
74672 33509
74673 5602
74674 7840
74675 12096
74676 8736
74677 5732
74678 23396
74679 27510
74680 22730
74704 26102
74703 8838
74702 14336
74701 10500
74700 7588
74699 11424
74698 14170
74697 23222
74696 16222
74712 23200
74713 16246
74720 23018
74719 16250
74726 23025
74727 16269
74736 23024
74745 16271
74744 23022
74735 16272
74734 23022
74725 23446
74278 22282
74718 23046
74711 16108
74695 23074
74694 25344
74026 10698
74025 24096
74024 25622
74686 18304
74023 14426
74022 15830
74021 18816
74020 18944
74275 20634
74655 12837
74743 16275
74027 11850
74733 14912
74028 21494
74742 19264
74029 19200
74751 14912
74030 19968
74760 18560
74279 21174
74031 16704
74777 16114
74786 23163
74032 22848
74795 21504
74806 18986
74805 26166
74033 25600
74822 20288
74838 26314
74839 32346
74840 25426
74853 32280
74852 25678
74851 11188
74034 16480
74869 15456
74035 16128
74881 11424
74036 10080
74893 10416
74037 15546
74905 14305
74038 14784
74918 10286
74039 9408
74930 8064
74040 18816
74942 22656
74956 22322
74955 29814
74041 30592
74971 25088
74042 6720
74981 2688
74043 672
74991 2688
74044 8064
75001 5376
74045 11648
75010 17408
75025 19486
74047 11712
75034 7168
74048 7584
75043 2040
74046 26286
75011 19279
75026 20050
75027 13002
75036 19014
75035 13003
74787 16113
74788 23095
74796 16046
74789 16078
74779 23038
74778 16106
74769 23032
74770 22228
74762 23031
74763 22227
74754 23029
74753 22229
74752 23002
74761 22228
74771 23032
74780 16202
74280 15088
74798 32038
74797 23634
74809 30150
74810 21946
74283 14662
74808 17386
74807 23412
74823 17018
74824 23630
74841 16674
74855 15245
74872 22295
74884 15244
74854 22296
74871 15247
74896 7971
74908 13826
74907 15020
74920 13554
74921 15021
74933 7973
74895 15019
74883 13182
74870 7969
74882 15019
74894 14140
74906 7972
74919 15018
74931 22067
74943 15018
74932 15018
74944 19550
74945 26596
74959 19551
74974 19218
74973 19549
74958 26598
74957 19551
74972 16628
74982 23210
74992 27061
75002 19999
74993 22070
74983 27085
74984 20047
74994 19229
75004 26277
75003 23082
75012 26275
75013 24574
75028 28672
75037 24046
75046 14490
75045 20562
75044 26275
75054 20126
75055 26398
75065 19818
75066 16158
75075 23207
75074 16158
75084 23191
75085 16173
75086 23144
75076 16158
75052 37258
75053 31424
75063 37258
75064 30209
75073 23159
75062 32654
74049 34944
75072 6272
74050 15168
75082 20096
75092 27132
74051 25152
75110 19392
74052 13440
75121 8064
74053 16000
75132 19456
75143 17274
75142 24406
74054 20720
75159 22848
74055 28598
75170 26880
74056 27296
75181 22234
75171 18994
75160 19514
75161 26518
75172 21970
75184 19150
75173 26262
75162 22310
75146 23196
75147 19992
75163 23197
75083 16108
75093 16106
75094 23158
75111 16108
75095 16107
75122 23123
75123 16074
75133 16074
75144 22108
75145 16074
75134 23123
75135 16074
75124 23124
75113 30174
75112 23124
75114 23125
75097 20608
75096 23126
75115 16073
75126 23124
75125 16079
75136 23124
75137 16081
75148 23198
75149 17248
75150 2688
75151 -3584
75152 -3584
75153 0
75154 -502
75165 19514
75155 25088
74301 27958
75139 27070
75138 19658
75127 21246
75128 19994
75140 19738
75129 19394
75130 18998
75119 25912
75108 18964
75107 19346
75118 25914
75117 19238
75116 19393
75105 26443
75088 19394
75089 25342
75106 19394
75104 21510
75103 -9978
75102 0
75101 -4060
75100 6244
75099 18624
75098 23207
75087 16158
75077 23140
75067 16100
74297 19456
75056 23542
74296 21674
75047 9024
75038 4480
75029 -4641
75164 16122
75175 22390
75174 16452
75185 21934
75186 16810
75197 22016
75198 15680
75199 5376
75200 1792
75201 7842
75212 24362
74306 21018
74308 25644
75242 20810
74310 21018
75225 25499
74307 28022
75241 24269
75254 28558
75253 25626
75240 4714
75239 1792
75238 10816
75252 21232
75266 22522
75265 22260
75279 18936
75280 22428
75295 15960
75294 22594
75278 22310
75292 22310
75293 29362
75308 22312
75307 16464
75306 21306
75321 16738
75322 22309
75323 16463
75338 22309
75337 16464
75336 22035
75339 16464
75324 22966
75309 16464
75310 22904
75325 16464
75340 23022
75354 15554
75353 22434
75368 15494
75369 22446
75384 15410
75383 21522
75398 28572
75412 21521
75413 23680
75399 21522
75397 21522
75382 17100
75367 23598
75352 16810
75351 23599
75366 16989
75381 23599
75380 16989
75365 23599
75350 16990
75335 16739
75349 21786
74063 22475
75334 22880
74064 21814
75348 19328
74065 22582
75363 22464
74066 20512
75364 16989
74309 27252
75237 29046
75236 24934
75235 17884
75222 24935
75209 17885
75210 24935
75211 17885
75224 24935
75223 17886
75196 17885
75208 20508
75207 21850
74305 24118
75193 27558
75194 27557
75183 20508
75182 20508
75195 20508
75192 20986
75191 17554
75206 21504
74057 24438
75218 23162
75219 15514
75220 21505
75221 19584
75234 21506
75233 28555
75249 21505
75232 21505
75250 17018
75251 21918
75264 16990
75263 22022
75277 17274
75276 21918
75262 17730
75261 20514
75248 17722
75231 17666
75247 24882
74058 24134
75260 24064
74059 21232
75274 26646
74060 25454
75289 23168
74061 26630
75304 26128
74062 25286
75319 23100
75320 22038
75305 19914
75290 24765
75291 17715
75275 18654
75379 22218
75378 28486
74067 28166
75393 22074
75394 29062
75395 25176
75396 17894
75409 22384
74316 32030
75408 31792
75423 18160
74068 27874
75439 20874
75424 21504
75425 18998
75440 22154
75441 17957
75457 22006
75456 17972
75472 21214
75455 21308
75438 21102
74069 28822
75454 28304
74070 27438
75470 21146
75471 28410
74319 27474
75486 21072
75502 20874
74071 20480
75501 20992
75517 19056
75518 19632
75536 19572
75537 25742
75520 19571
75519 26622
75503 19572
75487 17816
75488 24865
75473 17817
75504 17818
75505 22140
75489 18886
75490 22720
75475 17817
75474 24866
75458 17859
75442 21374
75427 28395
75411 21345
75410 23618
75426 21345
75428 21364
75443 17710
75459 23158
75460 17710
75444 24759
75445 17709
75429 17710
75461 21541
75477 28591
75476 21541
75492 21542
75491 17814
75508 17813
75507 24864
75523 17814
75506 17814
75522 14020
75521 20386
75538 13987
75539 21005
75554 13956
75540 14038
74460 23976
78704 23915
74463 23976
78709 25006
78686 20480
78703 20482
78685 17997
78684 25047
78683 17997
78702 17997
78701 16882
78700 23931
78699 16881
78682 16882
78681 15906
78680 22914
78698 15998
78697 22654
78679 16042
78678 22978
78696 16742
78695 22942
78677 16778
78676 22702
78694 17028
74462 15790
78714 9934
74464 6272
78719 0
78720 0
78721 -3584
78722 -3584
78723 0
78724 0
78725 0
78726 -3584
78727 -3584
78728 4368
78729 18256
78730 25150
78735 14228
78739 8736
78742 7872
78745 24256
78748 24630
74467 21072
78753 20634
78752 24710
74468 20506
74469 19020
74470 15728
78761 20051
78757 19460
78758 20050
78754 19526
79116 8650
78749 19104
74466 11706
79115 0
79114 0
78736 10912
74465 22250
78731 23450
78715 14504
78716 21554
78732 21810
79113 10442
78711 20944
78710 23536
78762 19514
78766 24736
78765 24870
74471 24256
78769 25478
78772 15746
79117 15102
79118 12678
78775 13050
78778 12666
79119 13318
79120 12222
78781 13580
79121 -896
78784 -22126
74472 -23094
78787 -23274
78788 -14458
79122 -16694
79123 -24950
74473 -11264
78792 -7476
78791 -14292
78795 -11584
78798 -12134
78804 -17357
78807 -6272
78810 -8816
78813 -9664
78816 -6272
74474 -11727
79129 -23476
79128 -13440
79127 -23472
79126 4704
79125 13120
79124 13126
78801 -356
78819 2944
79130 -2304
79131 -2230
78841 23834
78840 21898
78858 23425
78857 20862
78839 23426
78838 16378
74640 19817
74276 20426
74633 19932
74618 21938
74619 19816
74634 22598
74635 19815
74620 22692
74621 13694
74605 20074
74606 13418
74622 20118
74623 13374
74624 14987
74625 22035
74609 14988
74608 22037
74607 14987
74626 14527
74627 21576
74628 14526
74611 14527
74610 21577
74629 22155
74613 29204
74612 22155
74597 22920
74590 9928
74583 29110
74582 19778
74568 19778
74567 5810
74566 5514
74581 7038
74580 4990
74565 8842
74564 3442
74579 16318
74578 22654
74563 18682
74562 22290
74577 19590
74576 20894
74561 23244
74269 -374
74560 21018
74552 16063
74559 23115
74558 16278
74573 22702
74574 16382
74588 19910
74575 19912
74589 27334
74272 23776
74596 21056
74604 16906
74603 16978
74602 20386
74595 21522
74587 14356
74594 20176
74601 21718
74617 15290
74632 14858
74019 21264
74616 22262
74600 17666
74593 18138
74586 18816
74018 24192
74571 23546
74572 16270
74557 21518
74556 14744
74549 9234
74550 15162
74551 22626
74545 22498
74544 29550
74540 23178
74268 24000
74539 21418
74538 14326
74523 21072
74524 16586
74525 23472
78856 23422
78874 23421
78873 30472
78872 23422
74526 16421
74527 21814
74267 20490
74528 15232
74529 11648
74530 4480
74531 0
74532 -3584
74533 -3584
74534 -3584
74535 5226
74541 25778
74266 26262
74521 25822
74518 12962
74536 29494
74542 22884
74547 14703
74554 21088
74569 21460
74270 22491
74553 13440
74546 11809
74271 21322
74584 23582
74591 13588
74598 16576
74273 17920
74614 16576
74274 17216
74630 12490
74638 24856
74653 35788
74661 34626
78919 33470
74654 41718
74639 36326
78918 32618
74631 32560
78917 5104
78916 6446
74615 5570
74599 6170
78915 5702
78914 9318
74592 9050
74585 9338
78913 9350
78912 9078
74570 9258
74555 9370
78911 9574
78910 18150
74548 18490
74543 17562
78909 18406
78908 17838
74537 18802
74522 17376
78907 7792
78906 8655
74519 7626
78905 7186
74516 8216
74520 16421
74517 10127
74498 12765
74499 18934
74265 17674
74500 11648
74501 0
74502 0
74503 0
74504 0
74505 0
74506 0
74507 0
74508 0
74509 0
74510 5911
74497 27126
74514 23974
74017 13237
74016 26816
74513 27127
74496 24130
74015 4672
74014 0
74013 0
74012 0
74011 0
74010 0
74009 0
74008 0
74007 0
74006 0
74005 0
74004 0
74003 0
74002 0
74001 0
74000 0
73999 0
73998 -3584
73997 -19456
73996 -35318
82669 -33270
82670 -19456
82671 -3584
82672 0
82673 0
82674 0
82675 0
82676 0
82677 0
82678 0
82679 0
82680 0
82681 0
82682 0
82683 0
82684 0
82685 0
82686 -3584
82687 -19456
82688 -12528
79699 40994
79698 33603
79697 40651
79714 33602
79715 40652
79716 33942
82689 19713
79445 15768
82690 23750
82691 21830
79737 23360
79736 22132
79753 14186
79752 18816
79751 12706
79772 6165
79771 10304
79770 8736
79769 12656
79768 8484
79767 -1568
79766 8736
79765 12656
79764 8736
79763 -1400
79762 5376
79761 9282
79448 11866
79760 15318
79447 26496
79756 29302
79755 20681
79739 20683
79750 27185
79733 12581
79732 23232
79731 27510
79730 23184
79729 12583
79749 10438
79748 24384
79747 27510
79746 23296
79745 10439
79728 25041
79744 22644
79743 28854
79742 22645
79724 25041
79725 8041
79726 10752
79727 8042
79741 17194
79740 19210
79446 26712
79721 27743
79720 16463
79722 20224
79723 14798
74515 26931
74511 26432
74495 24626
74512 31678
79738 19211
79735 20494
79734 16886
79718 18930
79719 23429
79795 5911
82696 -490
82695 -898
79791 -350
79787 -1390
82694 -114
79450 -5686
82693 19850
79777 31974
79774 29515
82692 18064
79449 29956
79773 33796
79757 26678
79159 19652
79754 24128
79160 31622
79758 30868
79759 23790
79775 23792
79776 15864
79779 19478
79780 14672
79783 19586
79786 19706
79789 19398
79790 26450
79794 19433
79451 26923
79793 24230
79797 25504
79814 22294
79813 27448
79167 28758
79796 25376
79166 26678
79792 27392
79165 26034
79788 20284
79164 25824
79784 26784
79163 27046
79785 20394
79782 20210
79781 27296
79162 28534
79778 20992
79161 22663
79798 13112
79799 0
79800 0
79801 0
79802 0
79803 0
79804 0
79805 -3584
79806 -3584
79807 0
79808 0
79809 0
79810 12962
78904 15708
78903 15246
74494 15570
74493 14882
78902 15294
78901 14358
74492 15274
74491 14016
78900 5568
78899 5390
74490 5298
74489 5186
78898 5182
78897 4662
74488 5002
74487 4608
78896 16640
78895 17758
74486 16898
74485 17466
78894 16870
78893 17366
74484 16970
74483 11194
78892 10950
78891 11110
74482 11162
74481 10794
78890 11126
78889 10774
74480 11370
74479 2122
78888 2998
78887 2158
74478 3186
74477 1792
78886 -1344
74476 -1142
78885 138
68193 -41750
68707 -37110
68194 -34816
68708 -28672
68195 0
68709 0
68196 0
68710 0
68197 0
68711 0
68198 0
68712 0
68199 0
68713 0
68200 0
68714 0
68201 0
68715 0
68202 0
68716 0
68203 0
68717 0
68204 0
68718 0
68205 0
68719 0
68206 0
68720 0
68207 0
68721 1344
68208 9408
68722 14336
68209 20702
78875 16491
78859 16489
78876 25142
79132 11648
79133 2688
79134 0
79135 0
79136 0
79137 -39424
79138 -50944
79139 -52054
73780 18856
68394 24694
73773 25758
68393 26202
73766 22480
68392 22614
73767 21440
73774 17938
73781 19178
68395 25166
73787 19156
73788 26202
73789 19410
73790 12842
73783 19694
73782 13526
73775 19690
73776 14010
73769 21638
73768 16294
73761 21458
73762 16592
73755 16514
73754 17012
73753 20159
73760 15760
73759 21378
68391 22934
73752 20416
68390 20854
73745 21952
68389 21460
73739 14661
73746 16993
73738 23178
68388 6608
73722 12944
73704 19967
73686 12916
73705 12919
73687 23998
73671 23902
73670 31046
73669 25674
73663 8250
68387 8704
73657 5152
68386 9408
73651 8848
68385 30208
68704 34230
73646 26234
73641 25088
73635 17342
73640 32128
68384 37440
73634 -5440
68383 -1728
73628 5632
68382 10816
73611 10432
73612 4852
68703 25185
73598 11256
68381 13648
73582 14170
73583 19163
73599 14707
73584 22427
73585 29462
73600 23062
73601 18994
73586 24202
73570 29462
73571 22912
73587 29470
73588 22478
73589 14582
73590 7535
73573 7535
73591 14584
73592 7534
73575 7535
73574 14584
73576 -2819
73577 2570
73593 -2819
73594 1302
73578 -2818
73551 3916
73550 11648
73549 8064
73548 -2862
73547 23826
73546 27286
73545 23114
73572 14583
73561 21703
73553 28752
73552 22020
68698 15200
73536 19330
73554 22088
73555 15062
73556 20940
73564 16122
73580 21048
73596 15510
68702 16730
68700 20188
73563 22111
73562 19454
68699 23626
73579 23288
68701 26060
73595 19648
73602 15008
73608 13738
73624 14154
73623 4032
73622 6720
73621 3808
73620 -3584
73619 0
73618 0
73617 -3584
73616 4474
73615 32358
73607 25309
73606 32358
73605 25308
73613 32358
73614 25309
73629 25309
73630 32359
73631 25310
73636 25310
73637 11454
73643 11538
73642 13344
73647 11266
73648 14734
73654 8282
73660 17026
73659 13614
73665 17025
73664 13550
73658 17054
73652 11822
73653 17026
73666 13854
73674 16038
73675 22250
73692 17942
73693 22186
73676 18202
73677 11202
73678 22098
73695 29148
73713 22099
73712 24582
73694 22099
73696 22099
73679 15053
73680 22103
73681 15052
73697 15054
73698 22098
73716 29146
73717 22097
73733 29146
73715 22098
73732 22098
73714 15054
73731 15054
73730 22105
73729 15232
73728 12806
73727 19510
73711 15086
73710 19352
73726 15150
73725 18058
73709 15722
73691 21226
73690 25366
73673 23470
73672 20866
73689 25498
73688 19860
73706 25212
73707 20998
73708 23518
68706 20318
73724 26370
68705 20070
73723 20184
73740 22988
73741 19668
73748 20726
73747 20160
73718 15069
73719 21858
73701 15068
73700 22118
73699 15126
73682 22116
73683 15352
73667 7622
73661 8064
73655 11364
73649 6244
73644 5376
73638 2856
73632 18312
73625 23764
73626 17536
73633 7632
73627 17270
73609 7633
73734 8020
73742 2688
73749 2688
73756 2688
73763 -3030
73777 -9503
73784 -14336
73791 -24374
73792 -15586
73793 -17704
73995 -17946
73994 -17265
73786 -17190
73785 -17704
73770 7497
73771 18742
73778 15699
73779 17304
73993 16102
73992 16886
73772 15994
73765 17350
73764 15699
73757 -12563
73758 -12513
73991 -13598
73990 -12127
73989 -12949
73751 -12563
73750 -12513
73743 5867
73744 7814
73737 5864
73988 6304
73736 8700
73735 1648
73720 4170
73721 8940
73703 14042
73702 20618
73684 8779
73685 15829
73668 8786
73987 -4535
73986 6048
73985 4575
73662 11996
73984 5387
73983 -734
73645 3316
73650 9026
73656 -2033
73982 19506
73981 26358
73980 16192
73979 1026
73639 15457
73610 27365
73978 28397
73604 28838
73603 21788
73977 27807
73597 28094
73581 16119
73565 21046
73976 10080
73975 8064
73539 11386
73974 4892
73524 20018
73531 22854
73538 16227
73537 22720
73530 16228
73529 20937
73522 21148
73523 20940
73516 20894
73515 20941
73507 16596
73508 20165
73500 16594
73501 20165
73493 16522
73492 20167
73491 16591
73499 20166
73509 17538
73517 17586
73973 32659
73972 33878
73971 26640
73970 14207
73969 22200
73968 26110
73967 25811
73478 17097
73485 19940
73484 17099
73483 20450
73476 17098
73477 20451
73470 17098
73469 20452
73462 17097
73461 23419
73460 16368
73444 16369
73443 322
73442 10
73459 574
73458 -2
73441 1354
73440 -1806
73457 13888
73456 20938
73439 13889
73438 20936
73437 13888
73454 20936
73455 13889
73436 20288
73427 15515
73420 22564
73426 22565
73419 15516
73435 22566
73434 15516
73412 10964
73411 22090
73418 20858
73410 28992
68692 29494
73395 22592
73394 13321
73378 20207
73369 26976
73368 20086
73377 27028
73393 20292
73409 13236
68372 8256
73417 3136
68373 -448
73424 -4502
73431 25828
73432 20818
73425 16130
73433 23426
73450 19918
73449 24006
73448 20820
68374 19484
73465 19008
68375 19230
73472 14010
73466 14802
73473 19004
68694 21206
73480 24192
73488 29066
73496 22714
73495 28470
73487 23444
73479 21706
68376 29686
73486 29376
68377 29174
73494 23832
68378 16494
73502 15936
73503 8426
73511 9194
68379 15830
73510 15844
73518 2884
73525 6720
73532 2650
73541 23174
73540 30598
68380 30624
73557 26432
73566 23386
73567 18387
73568 15141
73569 8091
73559 15141
73560 8091
73544 14662
73543 8093
73558 8091
73542 14184
73533 21234
68697 22870
73526 14183
73534 14185
73527 9380
73535 9378
73528 16428
73521 9379
73520 23509
68696 29158
73519 31168
68695 31830
73512 26444
73504 26970
73505 23510
73513 30334
73514 23510
73506 10018
73498 16414
73497 12502
73489 16184
73490 13168
73482 15970
73481 13642
73474 19838
73475 20138
73468 19800
73467 20264
73451 19154
73452 20666
73453 13242
73396 27052
68690 33232
73379 34103
68689 27168
73370 11094
73371 27176
73380 26800
68687 19030
73362 11508
73372 10446
73363 17862
73355 11178
73354 17642
68685 18888
73346 34620
68684 35042
73331 27458
73347 25869
73332 32921
73333 25930
68691 16632
73397 15242
73381 19848
73382 15168
73398 20088
73399 14006
73383 2882
73384 8650
73400 3462
73401 8254
73385 4538
73386 22106
73402 19838
73403 21326
73387 21450
73388 21186
73404 22198
68693 20672
73405 19816
73334 11034
73335 6804
73336 6720
73337 10752
73338 7638
73339 22870
73324 19940
73340 29302
73349 12889
73357 19862
73356 12888
73348 19940
73341 24077
73325 17027
73342 17728
73343 17080
73326 10044
73317 26858
68682 31168
73958 18112
73959 10890
73960 22070
73961 18811
73359 20402
73367 18636
68688 14110
73366 20281
73358 18811
73350 19838
73351 19252
68686 17125
73365 17210
73364 24104
73373 17159
73374 24201
73375 17151
73389 17152
73413 17151
73421 24142
73428 17108
73445 22634
73446 17090
73429 24141
73422 17151
73390 19816
73406 26866
73407 19816
73415 26865
73408 26865
73392 19816
73416 19816
73414 19817
73391 26866
73376 19816
73962 16676
73963 23870
73964 22881
73423 20373
73430 13399
73447 20919
73464 27968
73965 11438
73966 12207
73471 20920
73463 20920
68210 19231
68211 8064
68212 2812
68723 19672
68724 9408
68725 0
68726 0
68727 0
68728 0
68729 0
68730 0
68731 0
68732 0
68733 0
68734 0
68735 0
68736 0
68737 11648
68738 23360
68739 34070
73810 28467
68742 30031
68213 30951
68396 24891
68743 25811
68776 25678
68215 25239
68214 26709
68793 24330
68794 18628
68797 17926
68216 25429
68796 25064
68217 24006
68799 17942
68218 28701
68815 28262
68219 27258
68820 24018
68220 28986
68837 28544
68838 20714
68821 25244
68816 20999
68817 18210
68800 21922
68399 23680
68801 24158
68802 10292
68803 5376
68804 10838
68805 27898
68827 34432
68826 39222
68825 35136
68824 24450
68823 14438
68401 16656
68822 20908
68839 20362
68840 19910
68846 20318
68845 20524
68404 20735
68851 20525
68852 18736
68869 19799
68886 18720
68887 19799
68870 18735
68871 19799
68854 18732
68853 19799
68888 18700
68906 18673
68889 25724
68890 18674
68872 18721
68855 19810
68856 22118
68873 20622
68874 20798
68857 20730
68858 17434
68859 23586
68860 17002
68877 23314
68876 17142
68875 20996
68892 27901
68891 20852
68909 20883
68910 23086
68893 21610
68894 15232
68221 17518
68843 19680
68222 22804
68849 22718
68223 19508
68844 18738
68850 15278
68866 27445
68224 28762
68883 28416
68225 27374
68900 21239
68884 21122
68867 21967
68226 24624
68917 24592
68227 26742
68934 26093
68935 19043
68918 20953
68940 20160
68947 15328
68228 24566
68963 24074
68980 16903
68229 18230
68997 14986
68998 16902
68981 23952
68964 16903
68982 14892
68413 20192
68999 14778
68984 14702
68983 21754
68965 20182
68411 19152
68949 21790
68948 23966
68941 20746
68942 27338
68943 20222
68936 20378
68919 18026
68408 21190
68902 21470
68885 20582
68868 20182
68405 19402
68406 20842
68407 21094
68901 17942
68950 18762
68951 21642
68966 25078
68967 20094
68952 25722
68953 19250
68409 8234
68921 22264
68920 18258
68903 20624
68904 19856
68905 20720
68922 18490
68923 20670
68924 22798
68907 20818
68908 21570
68925 21358
68926 20734
68927 16314
68928 18310
68911 24030
68912 17814
68929 24030
68930 16980
68878 16980
68861 22618
68862 16981
68879 24030
68895 24030
68896 16980
68880 16980
68863 24030
68847 15054
68841 25216
68402 26688
68835 25152
68834 30166
68833 4634
68832 8064
68831 8932
68830 11620
68829 8512
68828 5040
68806 11578
68807 17920
68808 15204
68809 11620
68810 12992
68811 13776
68812 17744
68813 15680
68400 21312
68818 20160
68814 16638
68819 24038
68836 13002
68842 21622
68848 21902
68403 20914
68864 15606
68865 21916
68882 17062
68881 23530
68898 17026
68899 23670
68916 17034
68933 22102
73813 22520
68939 23558
68938 22520
68945 23456
68946 22566
73814 23588
73815 22262
68962 23344
68961 22616
68960 16645
68410 15615
68944 17920
68937 16794
68931 22374
68932 20198
68915 22303
68914 29331
68897 22282
68913 22282
68978 16665
68979 19958
73816 8586
68996 16141
68995 23190
69012 16141
68994 16141
68412 22054
68977 22667
69013 8996
73817 9290
69021 15316
69020 23298
69027 23060
69019 30244
69011 23062
69018 23202
69017 16000
68415 10354
69026 11426
69035 26138
69034 21696
69045 26336
69056 21792
69057 25798
69046 22666
68418 18528
69036 17094
69037 23926
69028 16930
69029 24012
73818 13322
69038 18070
69049 22304
69048 17022
69047 18610
69059 25624
69058 18646
69070 25216
69071 18846
69072 25146
69060 18764
69061 20416
73819 16686
73820 20852
69073 19819
69085 21288
73821 20259
69096 14282
73822 15314
73823 14318
69108 21890
69120 14528
73824 7936
73825 15882
69133 22198
69150 21286
69166 25254
69165 21285
69149 28334
69148 21285
69131 21286
69132 28337
69119 21287
69118 14261
69117 21310
69105 14261
69104 21310
69116 14262
69129 20430
69130 14262
69106 21308
69094 14284
69107 14284
69083 21310
69082 14283
69084 14283
69093 21310
69095 21310
69092 14261
69081 21289
69069 14239
69068 18154
69080 14240
69091 21291
69103 14682
68420 14954
69115 21734
69128 15662
69127 16096
69145 23146
69146 30194
69147 23144
69164 23143
69163 30194
69162 23146
69180 30194
69179 23145
69161 30194
69160 23146
69181 23290
69199 15834
69215 21434
69216 19264
69229 20398
69228 23874
69227 17076
69239 23842
69240 17186
69241 16002
69253 20800
69254 15550
69242 20838
69243 15532
69231 17086
69230 15574
69217 18146
69218 20488
69202 18096
69201 20934
69200 17978
69182 20218
69183 18068
69184 14650
69167 14266
69185 21686
69203 16514
69219 14400
73826 4480
68422 15062
73827 15150
69256 26442
69272 19229
69255 19231
69288 19617
69287 25630
69271 19618
69270 24322
69269 18178
69285 23902
69286 19934
69302 23446
69303 19618
69316 16101
69330 16099
69317 23151
69304 16102
69315 23141
68429 20986
69328 30192
69329 23143
69342 23168
68433 22134
69341 21930
69356 28090
69372 20998
69355 21048
69340 18144
69327 22282
69326 18108
69339 22283
69338 18087
69325 22284
69312 17010
69313 22284
69314 16214
68428 18864
69301 16140
69284 16067
69300 23119
69299 16258
69298 22876
69297 29903
69296 22853
69295 25750
69279 22853
69280 29903
69264 22853
69281 22854
69265 16310
69266 23282
69282 19166
69283 23194
69267 22446
69268 23156
69252 22178
69251 23170
69250 22570
69238 16018
69226 23184
69213 29807
69214 22757
69198 24240
69197 22758
69212 22758
69196 16096
69178 17920
69177 16097
69195 19690
69211 16096
69210 18358
69194 16096
69176 23145
69175 30195
69157 23145
69174 23344
69192 23550
69193 27040
69209 21282
69208 14814
68421 22656
69191 23438
69190 20490
69207 23202
69223 16151
69222 23200
69206 16155
69189 23086
69188 22398
69170 23085
69171 30135
69172 23085
69153 23085
69173 16097
69155 23146
69154 16097
69138 23114
69139 16098
69156 16097
69140 23145
69126 16096
69114 2688
69102 4928
69090 8064
69079 6720
69067 1792
69055 -4480
68417 -19318
69044 28426
69043 33781
69033 26731
69042 27912
69052 25866
69053 32934
69054 28152
69066 21290
69078 13973
69077 19878
69065 13974
69064 18176
69076 14298
69087 16482
69088 13974
69089 13338
69101 19018
69113 23203
69125 16142
69112 17598
69100 23205
69099 16156
69159 23145
69158 17886
69142 23145
69141 16097
69143 18506
69144 16098
69111 23086
69110 30137
69098 23087
69122 23298
69134 21170
69121 28672
68236 30166
69109 25408
68235 29486
69097 30614
68234 16704
69086 23520
68419 24566
69075 26368
69074 19850
68233 25270
69062 26944
68232 26358
69063 21642
69051 14666
69050 17088
68231 19126
69039 12634
69040 17498
69041 19648
69031 26696
69032 19648
69030 19648
68416 23542
69022 25014
68230 14538
69014 24562
69015 17984
69023 19648
69024 26697
69025 19908
69016 18138
68414 24608
69000 25080
69001 21048
68985 25010
68986 20392
69002 25014
69003 18046
69004 20664
68988 27714
68970 20664
68971 27713
68989 20664
68955 27713
68954 20664
68968 20662
68969 27714
68987 20665
68956 20664
69005 13166
69006 20216
69007 13167
68991 20216
68990 13169
68973 13166
68972 20215
68957 13166
68958 20215
68959 13166
69008 24621
69009 23418
69010 16356
68993 24622
68992 23526
68974 24623
68975 23546
68976 16577
69344 23144
69358 16098
69375 23144
69389 16095
69374 16098
69357 23145
69343 16100
69388 18300
69373 18298
69386 18299
69402 18298
69401 25349
69387 25350
69418 13624
69429 13509
69446 13509
69447 20559
69430 20561
69431 13511
69448 18289
69432 25339
69419 18288
68438 20214
69403 20681
69404 22900
73828 15114
69420 25322
69433 18289
69465 19842
69482 26892
69493 19842
69512 19194
69494 26382
69483 19843
69481 19842
69449 19843
69466 26893
69464 18325
69463 25362
69462 18314
69461 22714
69478 17214
69479 22790
69480 18329
68441 27717
69491 16514
69508 25622
69525 16509
69509 20223
69526 20214
69510 27264
69511 20215
69492 20215
69543 16085
69544 23112
69556 16085
69557 23090
69545 16089
69528 21052
69527 16086
69555 23064
69554 30091
69542 23064
69541 25184
69540 25402
68444 25568
69553 25407
69569 20667
69570 28598
69571 23064
69589 16069
69588 17922
69603 16784
68447 16000
69615 16070
69604 19422
69605 16004
69631 22986
68450 28992
69640 26904
69650 25612
69649 32664
69659 26776
69658 20828
69648 27866
68451 24682
69639 7866
69647 16320
69656 16490
68452 15478
69666 16370
69682 16344
69699 21054
69700 16344
69683 23394
69684 16368
69667 22485
69657 22467
69668 29518
69685 22487
69686 19566
69669 22491
69632 16004
69633 23055
69641 16005
69642 23054
69634 16005
69617 23054
69616 16006
69651 14250
69660 14034
69661 21085
73829 8458
69672 14035
69671 23321
69688 16498
69687 23321
69704 16488
69705 23327
69706 16488
69689 23321
69670 16500
69607 16068
69591 23118
69574 16069
69606 23119
69590 16070
69573 23120
69572 16070
69123 16163
69124 23132
69137 16164
69136 23144
69135 18258
69152 19394
69151 18458
69168 18980
69169 19088
69187 18598
69186 19526
68237 18944
69204 28618
68238 27092
69220 27264
68239 26326
69232 23149
69244 25264
69205 20292
69221 22390
69233 25265
69245 23150
68240 20771
69257 20608
68241 22326
69273 21737
69289 14687
69274 14688
69258 16094
68242 31101
69305 28704
68243 33291
69290 24301
69306 30189
69307 23139
69319 23581
69318 11584
69331 17930
69332 17986
69346 17782
69345 18702
68244 18688
69359 13632
68245 26022
69376 19946
69377 26586
69360 19536
69347 18554
69361 25622
69378 19846
69379 25570
69393 19536
69407 19535
69392 26586
69391 19538
69406 19473
69422 26521
69435 19473
69434 26050
69421 19864
68246 25846
69405 26522
69390 19472
69423 19474
69436 19402
69452 26451
69424 19402
69437 26452
69438 19402
69455 19188
69454 26239
69470 19189
69453 19403
69469 19408
69468 19654
69451 20804
68247 19942
69450 19578
69467 20892
68248 21366
69484 15786
69485 20806
69486 25698
69487 19890
69498 25198
69497 20808
69515 20854
69514 19904
69496 26624
69495 20850
68249 28438
69513 14784
68250 21302
69529 21056
68251 21750
69546 19236
69558 19700
69559 18822
69547 20394
69530 19264
69531 16586
69548 21498
69549 27913
69561 20864
69560 27913
69577 20863
69578 27913
69579 20864
69550 20865
69562 20864
69580 18334
68445 21008
68446 22617
69581 25309
69563 18777
69564 23546
69582 20557
69597 22370
69598 20557
69583 23526
69565 20557
69246 16086
69234 16064
69247 23116
69248 16067
69260 21374
69259 16066
69235 23153
69236 30203
69249 23153
69224 23178
69225 24590
69237 23758
68423 10594
69263 16452
69262 22728
68424 21718
69261 18274
69277 18338
68425 22554
69278 21454
68427 21576
69294 14272
69311 27510
69324 18269
69310 18280
69293 19280
69276 19279
69275 23946
68426 23894
69291 19280
69292 26329
69309 19280
69308 17287
69320 17287
69333 21750
69334 17288
69321 24338
69322 17288
69335 21008
69336 28056
69337 21007
69351 24934
69350 21008
69323 21008
69349 14417
69348 21206
69362 14416
69363 21466
69380 14417
69364 14417
69381 21622
68436 23656
69394 27752
69409 27436
69408 20146
69425 22390
69439 20361
69426 27435
69410 34487
69411 27467
69412 11571
69413 18926
69414 11574
69396 18613
69395 12938
68437 15040
69382 27584
68434 22176
69365 34038
69366 27510
69367 21482
68432 -128
68430 435
68431 21607
69353 21954
69352 26342
69368 19662
69383 18607
69398 18606
69399 25508
69400 18580
69385 25416
69371 18342
69354 18207
69370 25265
69384 18584
68435 23222
69369 18607
69397 20451
69415 29526
68439 26408
69416 26298
69417 20150
69428 25966
69427 29814
69445 23360
69444 22400
69443 19034
69442 18720
69441 17946
69440 18712
68440 18240
69456 18720
69457 18766
69458 18720
69459 23586
69460 17114
69477 23262
69476 17446
69475 23822
69474 18720
69473 20509
69472 27558
69490 20509
69501 27558
69500 20508
69488 20508
69489 27558
69471 20509
69502 11314
69520 11312
69503 18364
69504 13514
69505 15890
69506 22758
69507 15706
69524 22748
69523 15710
69539 13849
69538 19470
69522 17980
69521 18786
69537 19768
69536 18251
69535 20603
69519 27546
69518 20583
69534 27548
69552 20499
69551 21062
69533 20503
69517 18365
69516 24352
69499 18365
68442 21622
68443 19714
69532 18366
69599 18690
69584 15774
69600 15774
69585 18690
69566 18690
69567 15775
69568 18605
69586 15775
69587 23438
69602 30488
69601 23441
69614 26496
69630 24730
69629 32982
69628 25054
69627 10430
69626 5376
69625 3136
69624 4010
69623 35110
69613 34944
69596 27950
69595 21158
69611 28406
69621 21146
69612 31166
68448 35068
69622 41998
69638 34970
69646 4114
69655 3136
69665 16077
69677 23109
69694 19278
68454 19840
69676 20010
69675 21538
69693 17410
69710 21286
69711 14880
68458 13248
69721 17806
69720 20656
68457 22262
69709 17214
69692 21370
69674 17434
68453 15066
69663 20106
69664 18010
69654 19454
69653 18498
69644 19110
69645 20062
69637 19106
69636 21556
68449 22070
69620 21504
69619 14624
69609 20288
69610 16518
69594 20286
69593 20904
69576 21250
69575 20202
69592 22340
68252 25078
69608 24064
68253 22518
69618 21050
69635 13690
68254 9408
69643 2688
68255 5376
69652 8064
68256 17536
69662 19712
68257 23802
69673 20832
68258 26358
69690 24026
69691 18084
69708 22846
69707 19004
69719 12474
69735 24794
68259 32726
69746 31616
69747 23530
69764 24010
68260 30870
69763 30634
69780 3562
69796 7392
68261 9718
69812 9098
69813 18496
68467 23990
69829 23520
69842 22656
68262 22848
69841 23872
68263 23062
69858 23776
68264 30454
69870 29824
68265 28598
69882 22570
69871 22274
69883 16518
68469 22070
69894 21178
69895 16582
69907 21290
69908 16466
69896 21352
69885 15910
69884 21372
69872 17186
69873 23134
69861 16986
69860 23790
69859 16552
69843 16890
69830 15814
69814 22756
69815 15788
69831 22806
69844 15830
68468 17616
69832 15834
69833 23262
69834 16212
69818 16212
69817 23262
69816 16212
69800 17098
69784 18858
69783 24728
69767 19744
68463 20314
68465 24714
69799 21642
68466 22016
69798 23436
69782 15690
69797 16390
68464 22474
69781 23600
68462 24310
69765 16850
69748 22046
69736 25200
68459 25430
69737 21706
69749 25378
69766 23438
68461 21846
68460 23042
69750 22362
69751 16394
69768 20510
69769 16374
69752 21290
69753 16059
69754 23108
69755 16058
69772 23108
69771 16058
69788 18016
69789 18386
69773 19402
69774 16163
69770 23108
69786 30158
69787 23108
69803 23108
69802 30157
69801 23108
69785 23109
69819 23108
69820 16026
69821 23070
69804 21794
69805 23062
69822 23054
69835 22322
69850 9330
69849 10752
69848 5376
69847 15986
69846 23058
69845 22578
69862 19294
69863 23038
69875 18434
69874 23420
69886 17130
69887 11586
69898 17174
69897 11710
69909 17078
69910 12828
68470 -3026
69922 23108
69921 16058
69920 22854
69932 16928
69942 22398
69941 16722
69931 22608
69919 18130
69918 20570
69906 18210
68266 17696
69905 17364
69917 18446
68267 25326
69929 24592
68268 23541
69939 20192
68269 25302
69949 24181
69930 16741
69940 22634
69950 17131
69966 18128
69982 21038
68271 25398
69991 23904
69992 16058
69993 15914
70003 15562
70002 16532
68272 22870
70001 22912
68273 21984
70011 18127
68274 27837
70022 23882
70012 24512
70013 23958
68477 19168
70023 24758
70040 18688
70041 22080
68480 21904
70042 21367
70043 17760
70058 22717
70057 22838
68481 25398
70074 22716
70083 21489
70084 22522
70075 21489
68270 27838
69967 23962
69983 26710
69984 23498
69968 28070
69951 22736
69952 16858
68474 17322
69969 15680
69985 17546
69986 11418
69995 17374
69994 11610
70004 23050
70005 19614
70015 22190
70014 19938
70024 21610
70025 22478
70026 16154
70027 22786
70028 29762
70029 22709
70046 22713
70045 16452
70044 23054
70059 16450
70060 23138
70061 16470
70062 22046
70047 19074
70048 21970
70063 20622
70064 22456
70065 14670
70050 23510
70049 16554
70030 16457
70031 23509
70032 16682
70033 21038
70016 22146
70017 21002
70034 28007
70035 20958
68479 21206
68478 27760
70051 24511
70066 23511
70067 30844
68482 26592
70068 26777
70069 12386
70077 18301
70078 12328
70070 18332
70053 12385
70052 18407
70036 20311
70037 26335
70020 20286
70019 26360
70018 19288
70008 21694
70009 19328
70010 19314
73840 18808
73839 21862
73838 20414
69990 18746
70000 24078
69999 19582
69998 18818
69997 25238
70007 18686
70006 18176
69996 18922
68476 18304
69987 19080
69978 17994
69962 20002
69963 17738
69979 22030
69988 18470
69989 20726
69980 18706
69981 20194
69965 18972
69964 23334
69947 17934
69948 23786
69938 16898
73837 8714
69928 22570
69937 19318
69926 19317
69927 26368
69915 19318
69916 19846
73836 18822
73835 20285
69904 21378
69903 19853
69902 19247
69914 20094
69913 19245
69901 20102
69890 13378
69891 23554
69879 18992
69880 23555
69868 18900
69867 23570
69866 18530
69878 23556
69892 19249
69893 19860
73834 18828
69881 18918
73833 19950
69869 20337
73832 19307
69857 18524
69840 23670
73831 12362
69828 23520
69811 16210
69795 18418
69779 23244
69762 16194
69761 23242
69778 16194
69744 15923
69733 22973
69745 22973
73830 11890
69734 16082
69718 22782
69717 15924
69732 15924
69716 22772
69715 27434
69703 22762
68456 23208
69702 24350
69701 23570
69714 22186
69730 18730
69731 22775
69742 16252
69743 23176
69760 16194
69759 23184
69776 16162
69775 23088
69758 16163
69792 23004
69793 30054
69794 23004
69810 23294
69809 23004
69777 23004
69791 16138
69790 23004
69806 16138
69823 22368
69824 16138
69807 23004
69825 23005
69808 16139
69826 16144
69827 16350
69839 16288
69856 20784
69855 16143
69838 21106
69837 16144
69854 21212
69853 17466
69836 17334
69852 24386
69851 30064
69864 23760
69865 30350
69877 23758
69876 9562
69888 15482
69889 10222
69900 13942
69899 10818
69911 23682
68471 21760
69912 20906
69923 26478
69934 19239
69924 12874
69925 19923
69935 22234
69936 19886
69946 21870
69945 20106
69944 12877
68472 26727
69961 26954
69977 30758
69976 25990
69960 31238
69959 25090
69975 7332
69974 14382
69958 7333
69973 7333
69957 5732
69956 12783
69972 5733
69955 5733
69971 14506
69970 21142
69954 15642
68475 22112
69953 23174
68473 22058
69943 22176
69933 16059
69757 23004
69756 24478
69740 22956
69741 25344
69729 22947
69713 22934
69728 29985
69727 7306
69726 4480
69725 7668
69724 28548
69723 23242
69739 24448
69738 18934
69722 27078
69712 25462
69695 20648
68455 19256
69696 21582
69697 23044
69698 19006
69681 22962
69680 19650
69679 23370
69678 16059
70082 18000
70090 17581
70089 25347
68485 24361
70096 18298
70088 17590
70080 17968
70081 24941
70073 17893
70072 21365
70055 28415
70039 21365
70021 21363
70038 28414
68275 27774
70054 21366
70056 21366
70071 28950
68276 28262
70079 22896
68277 22534
70087 21792
70095 15136
70103 651
70111 38692
70127 31642
70112 31856
70113 20990
68489 22774
70128 22072
68491 20998
70135 17280
70142 21515
70156 14465
70157 21513
70143 14465
70134 4692
70141 8064
68278 14848
70155 18560
70163 23251
70164 16201
70180 12938
68279 21334
70189 19602
70205 19290
70221 18770
70222 19134
70206 19422
70190 19368
70191 16722
70181 23341
68497 24054
70165 21869
70182 16291
70166 17764
70167 21216
70183 24692
70193 19010
70194 24470
70184 21356
68499 18124
70169 21216
70168 28262
70159 21214
70158 17470
70144 24519
70145 17472
70138 24519
70131 17468
70130 24517
70137 17474
70136 24517
70129 17475
70114 21835
70115 17170
70106 21834
70105 28879
70104 21830
68487 27847
70097 21832
70098 17062
70091 22098
70092 17018
70099 22318
70107 18816
70116 22838
70117 15642
70118 2016
70119 0
70120 3108
70121 5796
70122 4032
70123 5702
70124 8390
70108 23318
68488 19800
70100 17256
68486 20796
70101 21034
70093 28244
68484 30582
68483 29142
70076 21191
70085 32422
70086 27162
70094 10164
70102 19200
73841 13706
70110 24812
70109 16852
70126 16876
70133 22434
70132 27488
70125 22976
68490 23586
68492 26294
70139 23114
68494 23894
68493 16611
70152 3018
70151 2240
70150 384
70149 13568
70148 23936
70147 27958
70146 22682
70170 18097
70171 1098
70172 4928
70173 8512
70174 6450
70175 10066
70160 9129
70176 16180
70186 16135
70187 20124
70178 19520
70177 26592
68496 28214
68495 15705
70161 24052
70153 22810
70140 16938
70154 24040
70162 22894
73842 15002
70179 26944
68498 26720
70188 29750
70204 18624
68501 12736
70220 24032
70233 30510
70232 23472
70248 23432
70249 30485
70250 23500
70262 20598
70261 23640
68506 22440
70277 21630
70292 22879
68508 22796
68507 23276
70291 20640
68509 23142
70307 19450
68510 23292
70308 8384
73843 8778
70322 19382
70336 20274
68511 19485
68513 20715
70321 20513
70335 21751
70334 20513
70347 19132
70348 20513
70320 21778
70319 17519
70306 24038
70290 16954
70305 17188
70318 19632
70317 20482
70331 19570
70332 26431
70333 19366
70345 19406
70344 19877
70330 19750
70343 26806
70358 20416
70357 14368
68515 13376
68516 20410
70373 21898
68517 23030
70388 19584
70389 21888
70375 19574
70374 21930
70359 15146
70360 22718
70376 20413
70361 27507
70346 20415
70362 20506
70363 18799
70378 22762
70377 20802
70391 22326
70392 21006
70393 20078
68519 23894
70408 21728
70423 27134
70439 20083
70424 20084
70422 20134
70407 19026
70390 18944
70406 26028
70421 19102
70420 20214
70405 19186
70404 20074
70403 24664
68518 19082
68520 23834
70418 20058
70419 25134
70435 19912
70450 19841
70434 26893
70433 20160
68522 17938
70432 17961
70431 24850
70447 19898
70446 24782
70430 21256
68521 22390
70415 19218
70416 19456
70417 21678
70402 20256
70387 21918
70386 19456
70401 23846
70400 19456
70448 21170
70464 14120
70449 14121
70465 21622
68524 19684
70466 15166
70481 20642
70497 15104
70496 9316
68526 29264
70480 25296
70479 31522
70495 24472
68525 31870
70478 24473
70463 24472
70462 14550
70461 18816
70460 23422
70445 16413
70429 22694
70428 17550
70412 22658
70413 19676
70414 20722
70399 19675
70398 20898
70397 19678
70396 19454
70411 16528
70410 15474
70395 16559
70380 19453
70381 16568
70366 19454
70352 19396
70367 26447
70382 19454
70383 20350
70368 19455
70365 16573
70350 20252
70351 16644
70338 18660
70337 16646
70323 22482
68282 25414
70309 26456
68281 26668
70310 19264
70324 23011
70325 15962
70339 23168
70340 30217
70353 23168
70354 23598
70341 23744
70342 23664
70328 23407
70326 23168
70327 29979
70313 22930
70297 16184
70296 23172
70312 20086
70311 23169
70295 26917
70280 19866
70294 19867
70329 15720
68512 15232
68514 25472
70356 25152
70372 17638
70371 20418
70355 16402
70370 23454
70369 19675
70384 20478
70385 19676
70293 19449
70278 26500
70263 19450
70279 19452
70264 18622
70252 25094
70253 18623
70236 22822
70235 20594
70234 21090
68280 20918
70251 18623
70265 19930
70281 19929
70282 23694
70267 19930
70266 26980
70254 19929
70237 16207
70225 16207
70255 16208
70238 23258
70224 23109
70223 22732
70207 23107
70192 23097
70208 30149
70209 23194
70210 16110
70211 23106
70226 16274
70227 22994
70212 16468
70195 22344
70196 24634
70213 22994
70214 24214
70197 23088
70198 16042
70199 22904
70200 15854
70217 22905
68502 18424
70216 15950
70215 22905
70230 16406
70243 13416
70242 16384
70229 15618
70228 16324
70241 16358
70240 19166
70239 24586
70257 24314
70256 23648
70268 23096
70269 23658
70270 14650
70271 20598
70272 13098
70286 14202
70285 16788
70284 23666
70283 16662
70298 23650
70314 16619
70315 23636
70299 16728
70300 23766
70301 16902
70302 22350
70287 26306
70288 22278
70303 27452
70316 20354
70304 22224
70289 27702
70273 21536
68505 16576
70258 19904
70244 26218
70245 21504
70246 12734
70259 15889
70274 22858
70275 15944
70276 22878
70260 15946
68504 20928
70247 15890
70231 16374
70219 26054
70203 22597
68500 29398
70218 30384
68503 20893
70202 30854
70201 26176
70185 23186
70349 19348
70364 9408
73844 4746
70379 13238
70394 20234
70409 16528
73845 15882
70425 21558
70441 26941
73846 16586
70457 19891
70440 19891
70474 19575
70489 23944
70488 19575
70473 24086
70456 19576
70455 21114
70472 19576
70487 20046
70486 21698
70502 20045
70516 20044
70503 27096
70504 21022
70505 15842
70518 18762
70517 21316
70534 18528
70535 21822
73847 9482
70549 17786
70548 23202
70565 17406
70566 23438
70580 19616
73848 18656
73849 19508
70515 19564
70514 26614
70513 19564
70531 19565
70501 19565
70532 16814
70533 21088
70547 17224
70564 22734
70563 16813
70546 23274
70545 16815
70562 21986
70561 17686
70575 21870
70576 25926
70594 21018
70595 25854
70577 22290
70578 16530
70579 23552
68531 29878
70596 28288
70610 20540
70597 20541
70624 19070
70625 23376
70639 19070
73853 17472
73852 20966
73851 20278
70611 19071
73850 20103
70638 9754
70651 15422
70652 12511
70666 13981
70665 12511
70679 13318
73854 12952
73855 13538
70680 13175
70694 14903
73856 14543
73857 13074
70708 17026
70693 14760
70707 12637
70485 20045
70470 27094
70453 20045
70437 27094
70438 20044
70454 27094
70436 20045
70471 20045
70469 20045
70452 27095
70451 20045
70468 19351
70467 24566
70482 19352
70483 24706
70499 19350
70500 20798
70484 19351
70498 24862
68527 21008
70512 20784
70530 20547
70544 23872
70543 20546
70529 27598
70528 20698
70527 18618
70526 23030
70525 18538
70557 25686
70558 10138
70559 17920
70560 22262
70574 18036
70591 14218
70590 14336
70589 9306
70573 16088
70572 18300
70588 23138
70571 20927
70586 17332
70587 21198
70604 17010
70605 16089
70555 18169
70554 25219
70540 18169
70570 18682
70569 23734
70553 19698
70552 18394
70537 17664
70538 25238
70539 21752
70521 23046
70520 23878
68528 22474
70507 23006
70508 15958
70509 21642
70522 22414
70523 19518
70510 24566
70494 17512
70511 17866
70524 20906
70542 27846
68529 16144
70556 20796
70541 20796
70492 16248
70493 23297
70476 23298
70477 16249
70459 16262
70444 23273
68523 24128
70443 25910
70427 23786
70426 24426
68283 26038
70442 24640
68284 26976
70458 22528
68285 20352
70475 23968
70491 23666
70490 30774
68286 30528
70506 25088
68287 19872
70519 17088
68288 24566
70536 23744
68289 22774
70550 17610
70551 23232
68530 21312
70567 25290
70568 22514
70583 23968
70582 25998
70581 19138
68290 26806
70598 25680
70599 23321
70600 16271
70614 23315
70615 16269
70601 23316
70584 16266
70585 22512
70602 16267
70616 23307
70617 30358
70603 23308
70631 24242
70632 23990
70618 27330
70619 23956
70633 12698
70646 19466
70645 23604
70659 19294
70660 23948
70674 17715
70673 21851
70672 28898
70671 21848
70686 21848
70658 21849
70644 16260
70643 23309
70630 16260
70629 23309
70657 16261
70642 16261
70641 23309
70655 16260
70656 23310
70670 16261
70628 16262
70613 16272
68291 21062
70612 20944
68292 20278
70626 14442
70627 23536
68532 22902
70640 19264
68293 16128
70653 31238
70654 23341
70668 28062
70669 23396
70683 19322
70682 23731
70695 23731
68296 29818
70681 30872
68295 31478
70667 27680
68294 30141
70696 15840
70697 21504
68533 23670
70710 21466
70727 19058
70728 19838
70711 19108
70712 17741
70699 24791
70700 17741
70685 17741
70684 23754
70698 17742
70729 21869
70713 21869
70731 21869
70730 28921
70748 22118
70765 16826
70783 21162
70782 16183
70796 20782
70797 16230
70813 23350
70812 23314
70826 30363
70825 23313
70841 23313
70842 23281
70827 30328
70828 23279
70814 16301
70829 22016
70845 20338
70830 27830
70815 21728
68538 27712
70798 28486
68537 21920
70784 21672
68536 22454
70767 22214
70766 23126
70749 19580
70750 23898
70751 16926
70733 23872
70732 17712
70715 21898
70714 18750
70701 22350
70687 18858
70688 21896
70702 19832
68534 13098
70716 24278
70717 16273
70734 16282
70752 23323
70770 23319
70769 30371
70768 23744
70785 18248
70799 11786
70800 17920
70801 21952
70786 23319
70753 16291
70735 23338
70736 16292
70754 23340
70771 16291
70772 23322
70755 16292
70737 23033
70738 30082
70739 23032
70721 29666
70720 23033
70756 23033
70705 16556
70704 23606
70719 16557
70718 23484
70703 16557
70690 16559
70689 9831
70675 16882
70676 9832
70661 10090
70647 15298
70648 10656
70635 15276
70634 11018
70620 4684
70606 19186
70592 25714
70593 19028
70607 25894
70621 20542
70622 22022
70608 20778
70609 14308
70623 9602
70636 9351
70637 16401
70650 9351
70649 16408
70662 16406
70663 23458
70677 16408
70664 16408
70691 9973
70678 9973
70692 17024
70706 9975
70724 22584
70723 28108
70742 28108
70760 21178
70759 28107
70741 22585
70740 28108
70722 22586
70758 22670
70757 16691
70774 23718
70773 16668
70788 23446
70789 16668
70775 16702
70776 22891
70777 22574
73858 11586
70791 22885
70790 16702
70806 23753
70805 18816
70804 23012
70819 16500
70834 23226
70833 16790
70848 23112
70849 16791
70864 22784
70863 16789
70878 22782
70894 16789
70895 22781
70879 16789
70910 16785
70923 17282
70924 10554
70938 16416
70937 10898
70951 28525
70965 21475
70979 21474
70978 21704
70963 21476
70964 28525
70950 21476
70949 17870
70934 17626
70948 24694
70962 19386
70977 18638
70976 22410
68547 16128
70975 18634
68546 22902
70961 20352
68544 15232
70947 15232
68542 18816
70933 22400
70919 27166
70906 20050
70918 20198
70917 19338
70904 21710
70905 19508
70888 21106
70887 19574
68539 20100
70872 20448
70871 23274
70885 23251
70903 23250
70886 30301
68541 26829
70931 26389
70932 19338
70946 21626
70960 21502
70959 21374
70945 22346
70944 20702
70930 18632
70916 16120
70902 16119
70915 23170
70914 16120
70928 17782
70929 20660
70943 18851
70942 21858
70941 20322
70955 21462
70956 21246
70970 21662
70971 18850
70957 24206
70958 18815
70972 19036
70973 25222
70974 18702
70989 25170
70988 19124
71005 22854
71004 19022
70987 25446
70986 19016
71003 20298
71019 27040
71018 19990
71035 22814
71036 19990
71020 20666
71021 18318
71039 17766
71022 25126
71006 17878
70990 14402
70991 24542
68549 25150
71007 25256
68551 23992
71023 17612
71008 17974
70992 18434
70993 21066
68550 21120
71009 20982
70994 21602
70995 20976
71010 23670
71027 17998
71026 24316
71025 16642
71024 22842
68552 28814
71040 22826
71041 30038
68553 25896
71042 23946
71058 25574
71075 18878
71074 18852
71090 23902
71089 18240
71088 23598
71072 17882
71073 24388
71057 17386
71056 21866
71055 28594
71038 21938
71037 21678
71053 21584
71054 28636
71070 21632
71071 22006
71087 17242
71086 19810
71104 16746
71105 23747
71106 16696
71123 16697
70909 22778
70922 22576
70936 28830
70935 22142
70921 28904
70920 22260
70907 22778
70908 29136
70893 22778
70870 16314
70869 22798
70854 16355
70839 23315
70840 16312
70855 23360
70856 18026
70857 20810
70873 20685
70874 20686
70858 27735
70860 20685
70859 27735
70844 20685
70843 20686
70875 14746
70889 21240
70890 15232
70891 12096
70892 16788
70877 16788
70862 22778
70876 22778
70861 16789
70846 17882
70847 16789
71124 22878
71107 24458
71108 15798
71125 32310
68557 29824
71138 27904
68559 19200
71151 22976
68560 26390
71152 26880
68562 25830
68561 29760
71167 29568
71184 22528
71183 21376
68564 21014
71198 19754
68566 19482
71212 22118
68568 18656
68569 20000
71260 24938
71259 29166
71275 17810
71276 24918
71277 29270
68573 16872
71293 19712
71310 23872
71309 28634
71326 24246
71325 28280
71308 24434
71307 17686
71324 21690
71323 22850
71322 23314
71339 22198
71340 23346
71354 25248
71370 18170
71355 21046
71341 27038
71342 12434
71356 19476
71357 23050
71358 19401
71373 22784
71372 19403
71371 20143
71385 27193
71384 20144
71400 25894
71401 20145
71386 20144
71402 19390
71417 26439
71418 19389
71433 22286
71432 19390
71416 19392
71431 16314
71446 23110
71461 16898
71462 22894
71447 16899
71448 22632
71449 29681
71434 22631
71450 22631
71464 22632
71479 16880
71494 23244
71493 16879
71478 23930
71477 16881
71463 16880
71492 22649
71476 22648
71491 29699
71506 22706
71521 16554
71536 23362
71551 16397
71552 23094
71537 16496
71522 22986
71507 20738
71508 22982
71523 22238
71524 23026
71539 20470
71538 23382
71553 16427
71554 23072
71569 23520
71570 23066
71586 24078
71587 22738
71571 29788
71572 22738
71556 22739
71555 29464
71540 22737
71525 16796
71526 22738
71511 16792
71510 23677
71509 16627
71495 16782
71496 22662
71481 29711
71466 22662
71465 21506
71480 22663
71482 22663
71497 16866
71512 22738
71513 16865
71498 22739
71499 16866
71484 20956
71483 16866
71514 22741
71529 15746
71530 21606
71545 18834
73882 19870
73881 20054
71515 18880
73880 19344
73879 20654
71500 21623
71485 20178
73878 21185
73877 14974
71470 20759
71469 18764
71454 25782
71455 26614
73876 25514
71440 25726
71439 27184
71438 22635
71423 21494
71424 22636
71425 11444
73875 8820
73874 10360
71410 16608
71409 13248
71393 26198
71394 23456
71379 27430
71365 25959
71349 16146
68579 26399
71364 30194
71363 19426
71378 20144
71419 20145
71420 27194
71405 20145
71406 20145
71435 20145
71436 20146
71421 27194
71422 20145
71437 16903
71453 16902
71468 22972
71467 16901
71452 23953
71451 16903
71392 19390
71408 26340
71407 19390
71391 26440
71377 19390
71390 19594
71389 19514
71388 26439
71374 19389
71404 19389
71403 22070
71387 19390
73873 23829
73872 26288
73871 22649
71316 27908
71315 16630
68575 27829
71333 25259
71300 28032
71284 15754
73870 13042
73869 20914
71267 21898
71251 25116
71250 23798
71235 24928
71236 24458
71220 24640
71205 16584
68565 23236
71190 24222
71191 22822
71175 23878
71159 16714
71174 22922
71158 17136
71173 24187
71172 17137
71189 23080
71204 16194
71219 16159
71218 23242
71217 16160
71233 23206
71234 16286
71249 23206
71266 23204
71283 30253
71299 23203
71298 30252
71282 23205
71281 30253
71265 30254
71264 23206
71297 23208
71313 16284
71314 22864
71332 16256
71348 21334
71347 16214
71331 22866
71330 16230
71312 22874
71311 13408
71329 20418
71328 21568
71327 15746
68576 24246
71343 21546
71344 15866
71359 20146
71360 27195
71375 20146
71376 20147
71361 27194
71362 20145
71346 20145
71345 20146
71263 16369
71247 23419
71248 16370
71232 16990
71231 19682
71246 20992
68571 25518
71262 23088
68572 30566
71279 29986
71280 23040
71296 29214
68574 35926
71295 36962
71294 29152
71278 22522
71261 16042
71245 22342
71244 20166
71228 21590
71229 20620
68570 18504
71230 23206
71214 18750
71213 23150
68567 15466
71199 16322
71200 22878
71201 29744
71186 22695
71187 29744
71188 22694
71203 23974
71202 23198
71216 24406
71215 22695
71171 22694
71170 16332
71169 17830
71185 16332
68563 16544
71168 16480
71153 13594
71154 16333
71139 22672
71140 29722
71141 22672
71156 29721
71157 22671
71143 22670
71142 29721
71129 22671
71128 29721
71127 22672
71155 22673
71126 16823
71111 23858
71110 21406
71109 23804
71091 20878
71092 23838
71093 23126
71094 16251
71112 17616
71113 17486
71114 20990
71096 16252
71095 22852
71078 16252
71077 22990
71060 16251
71044 22976
71043 16122
71059 23020
68554 22070
71076 16253
71061 23267
71062 16558
71047 16218
71046 23268
71045 16608
71028 22178
71029 16690
71012 18778
71011 16064
70996 18696
70997 16158
70980 18354
70981 16070
70998 18616
71013 16078
71030 19396
71048 19395
71031 26447
71014 19397
71032 19447
73868 19007
71049 20338
71065 20480
71064 20312
68555 20736
71081 20330
71099 18794
71117 24640
71116 20802
68556 24182
71131 21630
71144 22958
68558 22330
71130 18086
71115 19174
71098 18970
71097 26022
71080 30317
71063 23267
71079 23269
73867 20488
71015 20528
70999 13888
68548 12630
73866 4682
70982 7930
70967 28604
68545 27300
70966 23912
70952 23946
68543 27970
70953 27374
70939 11076
73865 10494
73864 11230
70925 12138
70911 24898
70898 28046
70897 30710
68540 22010
70896 23612
70880 24770
70881 10072
73863 9262
73862 10334
70866 9770
70865 10599
70850 17649
70835 10599
70851 10600
73861 16261
70836 16702
73860 18150
73859 17790
70807 16702
70821 20782
70820 15824
70832 22802
70831 21944
70816 18210
70817 23254
70818 23152
70803 20478
70802 23186
70787 16291
70824 16319
70823 20182
70809 14154
70810 20438
70811 16618
70795 19182
70794 16620
70780 22594
70781 23466
70763 22478
70764 23466
70747 19602
70746 23486
70745 22110
70762 23480
68535 22488
70744 23882
70726 22066
70709 16786
70725 23866
70743 22414
68297 22912
70761 20032
70778 26698
70779 21746
70793 25782
70792 23054
70808 26432
68298 24966
70822 22824
68299 30190
70837 29700
70838 21832
70853 23282
68300 28654
70852 28480
68301 27352
70867 21304
70868 18155
70883 24286
70884 17266
70901 24066
70900 17435
68303 27144
70882 23536
68302 24955
70899 17024
68304 24566
70912 22836
70913 24352
70927 22714
70926 25056
70940 19418
70954 19426
70969 19419
70968 26470
70983 19420
70984 19866
70985 22000
71002 19862
71001 22122
71000 20132
71016 21344
71017 20318
71034 19102
71033 19298
71050 18594
71066 25374
71082 18323
71067 18454
71052 18324
71051 25374
71083 20057
71084 25722
71102 20057
71103 23888
71085 21152
71069 19328
71068 20058
71120 16569
71119 23366
71101 16570
71100 21678
68305 21942
71118 16608
71132 23240
71133 16570
71134 23017
71135 30066
71148 23016
71149 23016
71136 30065
71137 23016
71122 23017
71121 23017
71147 16590
71146 23639
71145 16589
71160 23639
71176 16588
71177 23638
71178 16589
71161 16590
71162 23639
71163 18018
71164 17186
71181 16590
71182 18486
71166 16590
71165 23640
71150 16591
71197 19828
71211 20864
71210 19828
71196 21510
71180 22506
71179 20638
71195 22526
71194 19831
71209 19227
71208 21262
71223 19227
71224 24710
71240 18138
71241 24370
71225 19482
71226 18746
71227 13242
71243 18728
71242 15012
71257 18554
71258 15297
71274 23151
71273 29136
71272 22087
71290 22087
71291 29136
71292 22086
71305 29136
71304 22087
71306 22087
71288 22087
71289 29137
71321 16363
71320 23182
71337 16363
68577 19818
71336 21814
71319 17456
71302 18690
71303 16364
71338 18758
71352 25807
71353 18758
71369 24120
71368 18758
71351 18758
71367 18262
68578 17850
68580 20834
68581 17096
71381 21990
71382 18278
71383 14606
71399 14247
71398 21297
71415 14420
71430 21082
71445 13902
71429 14290
71414 21112
71397 14760
71396 16320
71413 15882
71412 15968
71427 12274
71428 17417
71444 17415
71443 24466
71458 17416
71457 24465
71442 17417
71222 19224
71207 23294
71206 19225
71192 23178
71193 19226
71221 23404
71237 16546
71252 21597
71253 28647
71269 21598
71270 28647
71287 21597
71271 21598
71256 20594
71255 27718
71254 22074
71239 23936
71238 21599
71459 21036
71460 26846
71475 21036
71474 26918
71473 21036
71472 13986
71488 21586
71489 21036
71490 17171
71505 24221
71520 17170
71504 17172
71519 17941
71518 24566
71503 17940
71502 20730
71517 21648
71532 20720
71533 17941
71534 20170
71535 23262
71550 20186
71565 26964
71564 20062
71549 27086
71548 20414
71547 17738
71562 22970
71563 21504
71579 22294
71578 28394
71594 21888
71593 27822
71577 24842
71576 27462
71561 10461
68316 5184
71546 4480
68315 6720
71531 1792
68314 2944
71516 1856
68313 1112
71501 43984
68312 48256
71487 24346
71486 47728
68311 49398
71471 44112
68310 41760
71456 3296
68309 5264
71441 6976
68308 12096
71426 12096
68307 12992
71411 8064
68306 8736
71395 4032
71380 2786
71366 2450
71350 14336
71334 19018
71335 17054
71318 21286
71317 20938
71301 17248
71285 23904
71268 16855
71286 16855
71573 17168
71558 24218
71557 17169
71542 24219
71527 17169
71528 24161
71543 17224
71544 24161
71559 17170
71541 17170
71574 21543
71560 21543
73883 20654
73884 19190
71575 28593
71591 22082
71609 14682
71625 27520
73885 25775
73886 26365
71659 25335
71641 19755
71642 26806
73887 13336
71676 24646
68587 25085
71692 26119
71709 23902
71708 18590
71725 20680
71726 15742
68590 12346
71675 20985
71658 20059
71657 27108
71640 20059
71656 20059
71673 19766
71674 26183
71691 19134
71655 19202
71654 22198
71653 23216
71636 22194
71637 23236
71620 22166
71621 19202
71638 26242
71639 19203
71622 19950
71623 26995
71624 19946
71608 26996
71590 19945
71589 26995
71588 19947
71607 19947
71606 26997
71605 20158
71604 17476
71585 17097
71603 24148
71602 17098
71618 22670
71619 17097
71584 22072
71568 23481
71567 22514
71566 23511
68582 22484
71583 24094
71601 22656
71617 18446
68584 20186
71600 18530
68583 19348
71616 21504
71632 23748
71649 21438
71648 21678
71631 21606
71615 13021
71630 20072
71597 19905
71580 19906
71596 26956
71614 19906
71595 19906
71581 12944
71582 10304
71598 16256
71599 20379
71647 19125
71664 26175
71663 19126
71665 19908
71683 25104
71682 23068
71698 20797
71697 18373
71681 20048
71696 20660
71695 18290
71679 20048
71661 18986
68585 19427
71680 18986
71662 20048
71712 18307
71711 20754
71729 16027
71744 16027
71730 23077
71713 20798
71731 16029
71745 22381
71746 29429
71732 22379
71747 22379
71761 22380
71760 16202
71774 23018
71775 16570
71789 22882
71788 16616
71787 22850
68594 23958
71773 18560
68593 22534
71759 23056
71743 22940
71758 29992
71757 22974
71772 15976
71786 22916
71799 29897
71800 22847
71813 22864
71812 20548
71798 24068
68323 28966
71785 29934
71771 22918
71756 15952
68322 22294
71741 22988
71742 17834
71728 22936
71727 18970
68321 21878
71710 12992
68320 32384
68589 20647
71694 25798
71678 22763
71693 27448
68319 29366
71677 29814
71660 23194
71643 4698
68318 8320
71626 15232
68317 20224
71610 19846
71592 12447
71611 12476
71612 26342
71613 19293
71628 26342
71629 19293
71646 21878
71645 19293
71644 26342
71627 19293
71714 18388
71715 23104
68588 21200
71699 22624
71716 28696
71717 21646
71733 21650
71748 17248
71762 12096
71776 8064
71790 5754
71804 23226
68596 28982
68597 27264
68598 14216
71818 29248
71819 19264
71820 17652
71805 21018
71806 18862
71792 20866
71791 19114
71777 20730
71763 18058
71749 29750
71736 20746
71735 28190
68591 28260
71734 20002
71718 22282
71701 16842
71700 20188
71685 20302
71684 17022
71666 20194
71667 17114
71668 18671
71651 19574
71652 18672
71635 17102
71634 20890
71633 16018
71650 18673
71669 19678
71670 15990
71687 19136
71703 20673
71704 19135
71721 20672
71720 19136
71719 17508
71702 19137
71686 20674
68586 22791
71688 20127
71671 23394
71672 20128
71689 27178
71705 20128
71690 20129
71706 18594
71707 22270
71724 18593
71723 23590
71722 18595
71738 21074
71739 18597
71753 20673
71767 26110
71768 19102
71754 26470
71740 21546
68592 19875
71755 19835
71770 14560
73888 13536
73889 12606
71737 18599
71751 25648
71750 18599
71765 18599
71764 25648
71778 18599
71779 25648
71766 25648
71793 18599
71780 18599
71752 18599
71781 13773
71795 20822
71809 13773
71810 18806
71796 13774
71794 13774
71782 25038
71769 24850
71783 32326
68595 28288
71784 27106
71797 28577
73890 9672
71811 19114
71827 24927
71826 17877
73891 18667
71840 19701
73892 19603
71853 18573
73893 18208
71867 17920
71883 18947
68600 17917
71899 18348
68602 19380
68603 18042
71914 19334
73894 11914
71929 22638
71945 16631
71960 23098
71959 16786
71977 23056
71978 16908
71994 21430
71993 17086
72010 21960
72027 19938
72028 21794
72011 20064
73895 16886
73896 20614
73897 21374
72044 20210
73898 19986
73899 18350
73900 10752
73901 10238
73902 17854
72106 26170
72121 32654
72137 25604
72120 25606
72059 18791
72043 18750
72057 18750
72058 25801
72076 18751
72075 12566
72074 19614
72089 12566
72090 19615
72105 12565
72091 12566
72138 13605
73903 5600
68614 16306
72179 10786
73904 4106
72193 12702
72192 10746
72178 13624
72152 13683
72165 20722
72164 13688
72163 20722
72150 13683
72151 20727
72136 13679
72177 20715
72191 25862
72208 20699
72207 19238
72190 20713
72176 26098
72175 20710
72189 26270
72188 20675
72174 13665
68615 14912
72160 14446
72147 19928
72148 13664
72161 20710
72162 13662
72149 20661
72134 27709
72133 20660
72117 21722
72118 26646
72103 21722
72104 26645
72119 21723
72135 20661
71944 22578
71943 29170
71958 22561
71957 29078
71956 22560
71941 28945
71940 21895
71925 22202
71926 22748
71942 22561
71974 16298
71975 22660
71990 22660
68608 22294
72007 15874
72008 22659
71991 16299
71992 22660
71976 16299
72009 19184
68609 22710
72026 22144
72042 23264
72041 25098
72056 21824
72055 19806
72040 22986
72025 21578
72024 15006
72039 19190
72038 14818
72023 20130
72006 21970
72005 17298
72022 21994
72021 15008
72004 24200
71987 24658
72003 24659
72002 22054
71986 24201
71984 19756
71985 26806
71968 20314
71969 24659
72019 17153
72020 24201
72037 17152
72052 23792
72051 17548
68610 23478
72036 24202
72035 17152
72034 19452
72017 26501
72016 19452
71999 19453
72000 26501
72001 19452
72018 19453
71983 19453
71998 19756
71981 26807
71980 19757
71963 26807
71982 19758
71964 19758
71948 26314
71949 19757
71965 26807
71966 19757
71962 22512
68607 22912
71961 29338
68326 34038
71979 31232
71995 23402
71996 30177
71997 23126
72013 23222
72029 23127
68327 29150
72012 30178
72045 16078
72060 23128
68328 22278
72077 22080
68329 20036
72061 16078
72078 18141
72092 28556
68330 27528
72107 25792
68331 24630
72122 17980
72093 20742
72108 24269
72139 20750
72153 27801
68332 26838
72166 25984
68333 24747
72154 20751
72167 22775
72180 23512
68334 31270
72194 30564
68335 29533
72211 27366
72195 22775
72212 25972
72224 5557
72235 6182
68336 10964
72223 11272
68337 11014
72234 11264
68338 8870
72245 10784
68339 10030
72256 6464
68340 12150
72267 11006
72268 3540
72257 8950
72246 3762
68341 16921
72278 17840
68342 20150
72289 19904
68343 17679
72279 17588
72290 15362
72300 17314
68344 16566
72311 14944
68345 18358
72322 17984
68346 15457
72323 10748
72312 14998
72301 9922
72333 18599
68347 18342
72344 17040
68348 18742
72355 18240
68349 17430
72366 16438
72367 15759
72356 14858
72345 15654
72334 13598
72168 15774
72169 22823
72183 15774
68616 19360
72182 22825
72181 15775
72377 22125
72393 22805
72411 22124
72412 22806
72394 22126
72378 22806
72413 15754
72414 24262
72415 18240
72432 22801
72431 21454
72442 22801
72441 15752
72440 22798
72430 17632
68350 23237
72429 22798
72439 21600
72455 22797
72469 15752
68351 24502
72486 22801
72487 15751
72495 15751
72496 16660
72497 17976
72514 16660
72513 23709
72530 16660
72512 16660
72529 23711
72540 13498
72551 19914
72552 23246
72568 19614
72567 23874
72578 11370
72579 15902
72591 10864
72590 16412
72606 9890
72607 25162
72618 32384
68639 20544
72628 25038
72617 25426
68352 33254
72627 14256
68353 21846
72644 21040
72645 13385
72655 13387
72656 14261
72673 21311
72683 14261
72672 14262
72682 21526
68354 23334
72691 22512
72692 26770
72693 21218
72702 27390
72703 20340
72720 20926
72719 26770
72701 22176
72700 26770
72718 7476
72736 14242
72737 7700
72753 13874
72752 8602
72769 27250
72770 24612
72788 19658
72787 26910
72786 24860
72803 19262
72811 15531
72812 22581
72804 15531
72820 15532
72819 13330
72827 20298
72828 21038
72845 19392
72844 21420
72861 15042
72862 22210
72863 26774
72864 20948
72881 24998
72880 22209
72896 22209
72879 29260
72878 22211
72912 16194
72928 23242
72927 16196
72911 23244
72895 16194
72936 10819
72945 17866
72946 10817
72955 7750
72954 10818
72935 17866
72953 17868
68355 18998
72944 10820
72962 10976
68356 32598
72978 26346
72963 26311
72964 30214
72965 23434
72981 24042
68657 24030
72980 26311
72979 33361
72987 26336
72986 10026
68659 18230
72994 16000
73002 12288
68357 13056
73001 13184
68358 12032
73009 12074
73010 3882
73018 4182
68359 10966
73017 11776
68360 9654
73025 4170
73026 7168
68660 11648
73033 16192
68361 16320
73040 15770
73041 17654
73049 15266
73065 23061
73048 23061
68362 31062
73064 30112
73072 23648
73079 9856
68363 25466
73095 19396
73112 25762
73113 19082
73096 25910
73080 18790
73097 18930
73114 19150
73130 26184
73141 19110
73129 19182
68364 19130
73128 20416
68365 27062
73139 26304
73140 18914
73151 19514
68366 25746
73150 25380
68367 19472
73167 19168
73179 26044
73190 18989
73180 19006
73168 19114
73152 19113
73170 19113
73169 26164
73181 19115
68662 10579
73073 12768
73081 19724
73082 18342
68664 17792
73098 17862
73083 18432
73074 13420
73066 16011
73050 7168
73051 9146
73067 6370
73075 11594
73084 16960
73085 19338
73100 20858
73101 17982
73086 21272
73087 16250
73102 22110
73103 16094
73088 22218
73089 15698
73090 22218
73091 29208
73076 13952
73092 22158
73108 22157
73123 22158
73107 29208
73106 22158
73122 15674
73121 22558
73105 17730
73104 22498
73120 19278
73119 22848
73118 16574
73117 20350
68666 24790
73099 22378
68665 27398
73115 22122
73116 28940
73132 22128
73133 24394
73144 13034
73143 19722
73131 16058
73142 24374
68667 16186
73153 17582
73154 19007
73155 24674
73173 19006
73172 26056
73184 19006
73171 19007
73192 19013
73193 26063
73182 19262
73183 19172
73195 19123
73194 26174
73204 19203
73203 19315
73213 18816
73214 18930
73224 18816
73235 18906
73234 18813
73223 18933
73222 18805
68675 19654
73212 18933
73202 19245
73201 26295
73191 19245
73211 19246
73200 21060
68368 28614
73210 5632
73221 19088
73231 25803
73232 18759
73233 19412
73251 19368
73261 26298
73260 19368
73250 26418
73249 19433
68369 19258
73248 23088
73259 22934
73258 29986
73274 23680
68370 22686
73285 22336
73302 23690
73303 22048
73319 23552
73318 23136
73327 16386
73344 18674
73352 23486
68371 22422
73360 19862
73361 21882
73353 18510
73345 12250
73328 19264
73329 19595
73330 12545
73321 19594
73320 12546
73322 18799
73323 12806
73307 19515
73289 13463
73288 18674
73306 14179
73290 19515
73308 13464
73291 18619
73292 22907
73293 20382
73310 20382
68683 21876
73309 24670
73311 22907
73294 15470
73295 12945
73296 15469
73312 12945
73314 12946
73313 15470
73297 22909
73280 25391
73281 22951
73282 23120
73299 20102
73298 25434
73316 22907
73315 25434
73305 24212
73287 25765
73304 25847
73286 16950
73275 15614
68680 24734
73276 24536
68679 18914
73277 19722
73262 26638
73252 19589
73236 19588
73253 26638
73254 19589
73263 19589
73278 26638
73279 19588
73264 26639
73265 22016
73266 8672
73267 12096
73268 12096
73269 9856
73270 5950
73271 15566
68677 19638
73255 14314
68678 18816
73256 17102
73272 18596
73283 16930
73300 23872
68681 22816
73301 16848
73284 23938
73957 12650
73273 16986
73257 18542
73956 17022
73955 17478
73247 17626
73230 15466
73954 16294
73953 15358
73220 16354
73209 22542
73199 15370
73208 15998
73219 19394
73229 25734
68676 21638
73246 18638
73228 19230
73218 25794
73217 18778
73227 26246
73245 21296
73244 14382
73243 17920
73242 12992
73241 10052
73240 10052
73239 13664
73238 12834
73237 21874
73226 28454
73225 22310
73215 28374
73205 20522
73216 23786
68673 13188
68671 6916
68669 16128
73156 20490
73157 5306
73158 0
73159 -14010
73160 24582
73161 34486
68668 30304
73162 26550
73145 18682
73163 18846
73174 29846
73185 21046
68672 20966
68674 21131
73196 20691
73206 23542
73207 20690
73198 20690
73197 27740
73187 20691
73186 27740
73175 20691
68670 21132
73188 14370
73189 20590
73178 14532
73166 20760
73165 14371
73177 21066
73176 14371
73164 18046
73146 17832
73134 17831
73124 17832
73135 24882
73125 24882
73126 17832
73137 24882
73136 17833
73147 24883
73148 18162
73149 11738
73952 8710
73951 9350
73138 10106
73127 12244
73111 24864
73110 19901
73109 16778
68663 20450
73077 19902
73093 24846
73094 19902
73070 18524
73071 21324
73063 18525
73948 19510
73949 19766
73950 17950
73078 18525
73062 19788
68661 25866
73046 26822
73045 19162
73037 20382
73038 19768
73047 19802
73947 18884
73039 18888
73946 19920
73032 19986
73945 18958
73024 18624
73944 19520
73943 20894
73016 19866
73008 21103
73942 20078
73941 17990
73000 19644
72999 21101
73007 19678
73015 18648
73023 21504
73031 18594
73030 18622
73022 18598
73014 21770
73006 19108
72998 17988
72991 24342
72990 18560
68658 8330
72997 -1974
73005 2688
73013 -896
73021 4480
73029 3360
73036 11540
73044 25664
73061 25469
73060 32520
73069 25470
73059 4698
73058 -3584
73057 -3584
73056 -3584
73055 -10752
73054 -3968
73053 33696
73068 33366
73052 40630
73043 36110
73042 29938
73034 35074
73035 30350
73028 1774
73027 -1838
73019 610
73020 -306
73012 452
73011 882
73003 16194
73004 16878
72996 15358
72995 17264
72988 15278
72989 18794
72982 15671
72967 22720
72966 15710
72956 22406
72957 15730
72948 22334
72939 15066
72947 15804
68655 21854
72938 14800
72937 21178
68654 22070
72929 16896
68652 15066
72930 21616
72931 15034
72914 22156
72913 22368
68651 22586
68650 21714
72897 22422
72882 21154
72883 22119
72898 23222
72899 14146
72915 17278
72916 13646
72900 18866
72901 13526
72917 18958
72918 12106
72919 15742
72903 22791
72904 15742
72890 15002
72889 22053
72888 16481
72871 22052
72870 16481
72887 22053
72902 15743
72873 23388
72872 16339
72854 16339
72837 23389
72855 23389
72856 16340
72838 16340
72839 21490
72816 7090
72824 21184
72840 28118
72857 26334
72874 19026
72858 21366
72841 26534
72842 19842
72825 5530
72817 17920
72809 27912
68646 23736
72802 27800
72801 27190
72800 27226
72808 18548
72799 19118
72798 21038
72797 22814
72780 20882
72781 22850
72764 21010
72765 18912
72782 24804
72783 10874
72766 16926
72749 10057
72767 10057
72750 16927
72751 10056
72768 16927
72785 10052
72784 16927
72748 28191
72747 21863
72746 21830
72729 21863
72730 28191
72731 21863
72713 28191
72712 21864
72711 14058
72710 20682
72728 20896
72727 19166
72709 21418
72708 15946
72726 20890
72743 27039
72742 19990
72759 23896
72760 19990
72744 19991
72761 17947
72779 17947
72763 17946
72762 24997
72745 17947
72796 15594
72795 22644
72778 15595
72777 22643
72794 15595
72793 22642
72776 15595
72697 10017
72687 21760
72677 19157
68643 21725
72678 26207
72668 21568
68640 23478
72650 17142
72667 22558
72666 13502
72665 10752
72664 13664
72663 11242
72662 11746
72661 21312
72676 19623
72675 23030
72659 19623
72660 26673
72649 19666
72631 18534
72630 20174
72620 16878
72621 20266
72610 16878
72632 11484
72633 10080
72634 10444
72635 8260
72636 10752
72637 8006
72638 18934
72622 25678
68638 26432
72611 23872
72612 28886
72613 21358
72601 23858
72584 21920
72600 28972
72599 138
72598 2240
72597 1764
72596 3332
72595 18816
68635 29430
72594 13141
72609 18899
72593 22637
72592 22835
68636 27030
72608 26600
68637 25544
72619 19524
72629 18684
72648 18674
72647 25731
72646 25538
72657 24742
72658 26158
68641 17846
72674 20544
68642 26870
72684 25984
72694 18386
72685 18578
72686 18844
72696 20902
72695 19208
72704 20360
72705 19210
72706 18506
72707 22962
72725 18408
72724 23470
72741 23954
72740 22744
72723 24258
72722 17926
72721 18450
72738 23266
72739 20222
72756 22874
72755 23318
72754 24770
72771 20726
72772 25262
72789 19129
72790 19078
72773 15722
72774 19122
72757 15866
72758 15565
72775 22615
72792 15567
72791 19106
72807 19127
72815 20419
72823 18666
72822 20416
72814 19126
72806 20433
68645 25905
72805 25467
68647 27232
72813 26775
68648 26230
72821 18272
72829 17857
72846 19766
72847 17858
72830 24907
72831 17860
72848 16276
72865 18386
72866 16276
72849 23325
72832 16276
72833 23324
72850 16276
72867 21909
72884 24760
72885 22070
72886 25458
72869 21911
72868 26764
72851 21909
72834 14861
72835 21911
72852 14862
72853 21910
72836 14862
72734 28335
72733 21942
72732 28335
72714 21810
72715 28336
72698 21286
72716 22970
72717 16402
72735 21288
73926 12600
73927 11806
73928 12628
73929 11821
72810 15128
72818 15178
73930 15926
73931 14646
72826 17354
68649 22870
72843 19210
73932 19264
73933 18816
73934 9416
73935 9184
72894 13445
72877 19084
72860 12448
72859 18770
72876 12914
72875 19552
72892 12846
72893 19622
72908 13444
72909 24945
72910 17895
72926 24945
68653 20960
73936 17198
72943 17143
72925 17896
72934 18648
72933 13443
72941 18218
72942 15122
72951 17760
72950 15538
72959 15830
72960 15834
72976 15771
72975 17130
72983 14610
72984 20534
72992 17292
72993 19614
72985 17293
73940 14117
73939 15586
72977 15200
72961 15772
73938 15388
73937 14998
72952 14948
72924 24946
72923 30438
72907 26392
72891 25819
72906 32871
72905 26496
72920 23018
72921 30214
72922 30942
72932 25280
72940 10330
72949 23482
72958 34806
68656 21764
72974 19282
72973 2622
72972 0
72971 -2030
72970 -2030
72969 2016
72968 15671
72688 17110
72679 17152
72680 17111
72689 18870
72699 17110
68644 15114
72690 17110
72681 9788
73925 9758
73924 11590
73923 9694
72654 9789
72671 13508
72670 9789
72643 22316
72642 29367
72625 22317
72624 29366
72641 22317
72640 29366
72651 22317
72623 22317
72639 22317
72653 22318
72652 29367
72669 22317
72614 22698
72603 15296
72602 17422
72586 15226
72585 17808
72574 11850
68632 16154
72575 15102
72587 17930
72588 18484
72604 21686
72615 16330
72626 16194
72616 23270
73922 12650
72605 18018
72589 22086
73921 11850
72577 14856
72576 21870
72565 27604
72566 22226
72550 25180
72539 23733
72538 24634
72537 23733
68629 23322
68630 22498
72564 22516
72548 24550
72549 23733
68634 25424
72580 26488
68633 26895
72581 19210
72570 20096
72569 26560
68631 27788
72553 15738
72554 21671
72555 23140
72556 20384
72544 23141
72543 21672
72532 23141
72542 23142
68628 22111
72541 21672
72531 21673
68627 22114
72571 18361
72582 25408
72583 18360
72572 25410
72557 22754
72545 15704
72534 22368
72518 15316
72533 15319
72558 15711
72559 2016
72560 3808
72561 2430
72562 28862
72573 26850
72563 35702
72546 27996
72547 21110
72536 27076
72535 23690
72524 26734
72523 10534
72506 13122
72505 10330
72522 13214
72521 9350
72504 13626
72503 24058
72520 28926
72519 23598
72502 28970
72501 24842
72491 22988
72476 22797
72517 23151
72516 22797
72500 22798
72490 16160
72489 22798
72499 23152
72498 22797
72515 23153
72473 15750
72460 15750
72444 22799
72443 15750
72459 22800
72474 22800
72475 15751
72488 15751
72472 22801
72458 15750
72457 22800
72471 15752
72470 22799
72456 15752
72461 15752
72445 15751
72446 22801
72447 15751
72448 15840
72449 21576
72464 15839
72463 22010
72478 15840
72477 17726
72462 15840
72479 20078
72480 26622
72481 20114
72466 26266
72465 20666
72450 15642
72434 24960
72422 20222
72423 27446
72424 23520
68622 24758
68623 22820
72451 16080
72452 23612
68624 19264
72468 17472
72485 13354
72484 20566
72483 13402
72467 12474
72482 20102
72493 25970
72492 19074
72507 25660
72508 19642
72525 12594
72509 14815
72494 14812
72510 21863
72511 14813
72526 21864
72527 14817
72433 15757
72417 15755
72418 21598
72400 15755
72398 15755
72399 22805
72416 22805
72383 15752
72382 22803
72370 29852
72359 22801
72369 22802
72381 15755
72397 22803
72396 15756
72380 22805
72395 22804
72379 15756
72368 15756
73920 15282
72528 17306
68626 19282
73919 18870
73918 14336
73917 9408
73916 10314
68625 20490
72454 24416
72453 18418
72437 23616
72438 19138
72428 22818
72348 15785
72347 22835
72336 15786
72335 19954
72346 15788
72357 22832
72358 15786
72337 12274
72326 19254
72315 12194
72325 12358
72324 11674
72313 12828
72314 12350
72303 12734
72302 12746
72291 8018
72292 15807
72304 14914
72293 22454
72282 15875
72271 22786
72270 15807
72281 22856
72280 15807
72427 15770
72426 22818
72408 15769
72436 15769
72435 22602
72425 15770
72390 22817
72389 28206
72375 22818
72374 27170
72388 22872
72406 25214
72407 22819
72376 15769
72365 20654
72364 16214
72353 19490
72354 16276
72343 19650
72342 17280
72330 12446
72331 19570
72332 17514
72321 11002
72320 19218
72319 21864
72308 19219
72309 26034
72298 19219
72299 25960
72310 19219
72297 12190
72286 19112
72285 12118
72296 19142
72307 19712
72318 12116
72329 19856
72341 19776
72352 26825
72351 19775
72362 26825
72363 19776
72340 26826
72373 11554
72387 20026
72405 13670
72404 18566
72386 15706
72385 18538
72403 15822
72421 18418
72420 23630
72419 17526
72401 23434
72402 18512
72384 16886
68621 23488
72372 26102
72371 18017
72361 18019
72360 13476
72349 20526
72338 13476
72350 13477
72339 23730
72328 30662
72327 23778
72316 30498
72317 23886
72306 13118
72305 6778
72294 13034
72295 6990
72284 12910
72283 7002
72272 11298
72273 5726
72262 11198
72261 6002
72250 11106
72251 6286
72240 23422
72239 19089
72228 23142
72216 19090
72217 19696
72229 19090
72227 22783
72238 15803
72249 22853
72260 15803
72248 15804
72259 22782
72247 22782
72258 29832
72269 22782
72391 15776
72409 22825
72410 15776
72392 24386
73915 -8310
73914 -7168
73913 0
73912 -3584
73911 -3584
73910 0
73909 0
73908 -3584
73907 -3584
73906 0
73905 0
68620 5201
68619 15232
68618 22400
72222 28318
72210 26674
72209 28578
68617 27990
72221 18516
72233 20058
72244 13008
72255 20057
72254 13008
72243 20057
72232 13008
72266 12808
72277 19670
72288 12690
72287 19520
72276 12734
72265 19969
72264 27019
72263 19969
72274 26616
72275 19970
72253 19969
72252 12986
72241 20036
72230 12986
72242 12988
72218 20060
72205 27109
72206 20060
72220 20059
72219 27109
72231 20061
72236 15811
72237 22803
72226 15810
72225 22807
72213 15763
72196 22822
72197 29872
72184 22822
72198 22823
72215 20478
72214 22823
72204 11485
72203 0
72202 12602
72201 20182
72187 19102
72173 17256
72172 18594
72186 19166
72200 20386
72199 15771
72185 15773
72171 22822
72157 15772
72156 22822
72170 15775
72155 15888
68613 19510
72142 20064
72141 21504
72140 21152
72123 22454
68611 18259
72109 14462
72014 16079
72015 20638
72032 16080
72031 23129
72030 16079
72046 23127
72047 16079
72033 19796
72050 19795
72065 22058
72064 19795
72049 26845
72048 19797
72081 19396
72080 26418
72063 19397
72062 23250
72079 21069
72094 24745
72095 19397
72082 17702
72098 17701
72113 24096
72112 17702
72097 24751
72096 17702
72111 21388
72110 24745
72124 21387
72125 25162
72143 19478
72144 24454
72126 21402
72127 15426
72114 15018
72099 22038
72100 17664
72085 21930
72084 18846
72083 21542
72066 18690
72067 21664
72068 15419
72069 10304
72070 14602
72071 21292
72053 24818
72054 20536
72072 26646
72073 19596
72088 26644
72087 19598
72086 17488
72101 24538
72102 17488
72116 17710
72132 19372
72131 14336
72130 2522
72146 22068
72159 22382
72158 20754
72145 22458
68612 23926
72128 22069
72129 29118
72115 22069
71928 16631
71927 19264
71913 25353
71912 18303
71898 19210
71882 18442
71866 19136
71865 23900
71851 18112
71852 23908
71839 16878
71825 22192
71824 29242
71823 22193
71808 27198
71807 22192
71822 29240
71821 22192
71836 22192
71837 29242
71850 22192
71838 22193
71849 15978
71863 22506
71862 15979
71848 22718
71847 15978
71834 21822
71835 15980
71861 22811
71877 22810
71876 17424
71892 12856
71893 22811
68601 28832
71878 29861
71879 22811
71894 16377
71895 23376
71880 18026
71864 17022
68599 22092
71881 20992
71897 21344
71896 20682
71911 21788
71910 20314
71924 17426
71923 24458
71909 21486
71908 23346
71907 20106
71921 23414
68605 22032
71922 21490
71938 24442
71939 21518
71954 17382
71955 17552
71973 23224
71989 17230
71988 17290
71972 23642
71971 17150
71970 14552
71951 14551
71952 21601
71953 14552
71967 19454
71950 25562
68606 25100
71937 30374
68604 15959
71936 25562
71920 25561
71935 32612
71934 25602
71933 13374
71947 13216
71932 20368
71917 13218
71931 13618
71946 10130
71930 20192
71915 19470
71916 17938
71901 18962
71900 18092
68325 18686
71884 27130
71885 21462
71870 19956
71869 27030
71868 21514
71854 15040
68324 28662
71841 29470
71828 22384
71829 29433
71830 22383
71843 29432
71856 22383
71855 24332
71842 22384
71844 22383
71814 16440
71801 16441
71802 23490
71803 16440
71817 23489
71816 16441
71832 23490
71833 16442
71815 23491
71831 16442
71846 22681
71845 17090
71857 17089
71858 24139
71872 17090
71873 21650
71859 18550
71860 11500
71871 19168
71887 26216
71886 19168
71902 26060
71903 19306
71918 26076
71919 19267
71904 26117
71888 19169
71889 18686
71905 18478
71906 18684
71890 22682
71891 26354
71875 22320
71874 26355
68777 14255
68760 21304
68761 14256
68778 21306
68779 16576
68780 12574
68781 20054
68782 22848
68783 28289
68784 21238
68766 21239
68744 14123
68745 21504
68746 23782
68762 21176
68763 23432
68747 21188
68748 14218
68764 17150
68765 14213
68749 17802
68750 14188
68785 17623
68786 22942
68769 17624
68768 24673
68767 17623
68751 24673
68752 17624
68753 22099
68754 29149
68755 22099
68770 22103
68771 17329
68787 17328
68788 24379
68789 17790
68790 20470
68791 27206
68397 24146
68398 22778
68798 23542
68795 23238
68792 22462
68775 22270
68774 20202
68773 18590
68772 22940
68756 18586
68757 23810
68758 19754
68759 17920
68741 11706
73812 7110
68740 6858
73811 11467
79713 6411
79696 -638
79695 6411
79694 -639
79712 -638
79711 15525
79710 22575
79709 15525
79693 15526
79692 11634
79691 14858
79708 15310
79707 12798
79690 17034
79689 12274
79706 15134
79705 17022
79688 15306
79687 15546
79704 15358
79703 15494
79686 15831
79685 24181
79702 25830
79701 23398
79684 26882
79683 23316
79700 15995
79717 16584
79158 15555
79157 18070
79682 15996
73809 -5120
73808 -3584
73807 0
73806 0
73805 0
73804 0
73803 0
73802 0
73801 0
73800 0
73799 0
73798 0
73797 0
73796 -39424
73795 -46848
73794 -57535
79444 -10096
79443 -6272
79442 -9413
79681 17700
79680 25898
79156 26678
79679 20608
79678 16128
79677 10958
79676 11264
79155 12544
79675 5376
79154 2688
79674 0
79153 0
79673 0
79152 0
79672 0
79151 0
79671 0
79150 0
79670 0
79149 0
79669 0
79148 0
79668 0
79147 0
79667 0
79146 0
79666 0
79145 0
79665 0
79144 0
79664 0
79143 0
79663 0
79142 0
79662 -17920
79141 -24576
79661 -33782
79140 -36854
85649 -4738
83398 -5910
85650 -5844
83399 -4812
85651 4914
83400 3886
85652 3805
83401 4835
85653 4658
83402 3630
85654 9020
83403 10052
85655 9954
83404 8926
85656 8512
83405 -1472
83406 -174
85657 -1106
85658 -42
83407 -694
83408 20762
85659 20134
85660 20550
83409 19962
83410 20250
85661 19782
85662 20182
83411 20106
83412 7098
85663 7462
85664 7238
83413 7674
83414 7522
85665 8222
85666 7008
83415 4928
85667 5258
83416 13206
83435 20014
83434 17758
83433 24806
83452 17758
83432 17758
83451 24807
83450 17758
83431 24807
83430 17757
83449 10646
83448 17695
83429 10646
83428 17694
83427 10646
83446 17694
83447 10647
83426 3650
83425 -3397
83444 3650
83424 3650
83445 -3396
83443 -3396
83423 29788
83442 36837
83441 29787
83422 36837
83421 29787
83440 9670
83439 16721
83420 9671
83438 9670
83419 14706
83418 20928
83437 16862
83259 22562
83417 20987
82903 20546
83436 21888
82904 28918
83455 27840
83456 19690
83459 16021
83462 12986
82905 14991
83458 15648
82906 19126
83461 17984
82907 16556
83465 17693
83468 22614
83261 -1718
83471 16128
83464 23833
82908 23990
83467 20928
82909 25839
83470 -896
83473 3584
82910 0
83475 -3584
82911 -6912
83477 25018
83478 25122
83497 24592
83496 25932
82912 24594
82913 25510
83515 24374
82914 24008
83534 18780
83553 20223
82915 19193
83572 19596
82916 20627
82917 19360
82918 22420
83610 22446
83629 22859
83630 20358
83611 24368
83592 20602
83591 22860
82919 23030
82920 -10752
82921 0
82922 -3584
82923 -3584
82924 0
83263 -6134
82925 -6134
83654 0
82926 0
83656 0
82927 0
83658 0
82928 0
83660 0
82929 0
83662 14
82930 0
83664 0
82931 0
83666 0
82932 0
83668 0
82933 0
83670 0
82934 0
83672 0
82935 0
83674 0
82936 0
83675 0
82937 0
83676 0
82938 12544
83677 17920
82939 26880
83678 29600
83679 36472
83680 29422
82902 22017
82901 21728
82900 22400
82899 21648
83453 24806
83454 23342
85668 17501
83457 18531
85669 18211
83460 17181
83463 8690
85670 7662
83466 7485
85671 8515
85672 7070
83469 11450
83472 -1150
83260 -1280
83262 -2304
83474 9856
85673 8970
83476 19702
83495 24570
83494 17808
83493 23442
83511 23317
83530 28174
83531 23317
83512 30367
83513 23510
83514 17402
83533 20522
83532 20286
83551 20464
83552 20636
83571 14450
83570 20816
83589 27866
83608 20815
83607 25688
83588 20816
83590 20816
83569 21015
83550 22000
83549 21016
83568 28064
83567 21014
83587 21015
83548 28065
83529 14412
83510 22400
83492 19354
83491 27126
83490 19458
83509 21685
83528 27644
83527 21685
83508 28734
83507 21685
83489 21685
83506 20299
83488 20299
83487 27350
83486 21530
83485 18170
83504 22172
83503 17862
83484 22498
83483 15770
83482 22707
83501 29756
83520 22707
83519 23782
83500 22708
83502 22707
83481 18632
83480 25683
83479 18631
83499 18634
83498 18256
83517 25305
83518 18255
83516 18257
83535 24134
83536 18402
83555 23034
83554 23790
83573 23000
83574 25286
83575 22868
83594 22318
83593 22868
83556 18290
83537 24322
83538 18291
83557 24718
83558 21442
83577 24558
83576 22478
83595 22814
83596 18291
83615 24466
83616 18291
83578 18291
83597 25342
83598 18292
83617 22678
83618 29727
83599 22677
83619 22677
83639 22282
83638 29406
83637 22678
83636 29727
83635 23518
83634 17114
83633 23662
83632 18291
83631 22590
83612 18293
83613 22946
83614 18292
83559 22982
83540 30031
83521 22982
83522 24128
83541 22982
83539 22982
83560 18363
83579 23546
83580 19000
83581 23454
83562 18363
83561 24892
83542 18363
83523 21474
83543 21475
83524 28525
83505 21475
83525 21510
83526 20386
83545 25100
83544 22340
83563 24200
83564 22790
83565 21790
83546 22530
83547 20592
83566 21866
83586 21836
83604 21835
83585 28886
83584 21836
83603 20457
83602 27158
83583 20458
83582 20258
83600 20047
83601 27097
83620 20446
83621 20458
83640 20895
83641 27946
83642 20895
83622 20896
83643 21430
83624 28480
83605 21430
83606 23452
83625 21431
83623 21431
83644 18204
83626 18205
83645 25255
83646 18205
83627 23822
83609 22522
83628 30070
83647 24128
85674 11072
83648 24064
83649 25427
85675 24397
83650 24429
85676 25459
83651 25251
85677 24221
85678 25410
83652 24382
83653 9570
85679 8542
83655 8406
85680 9434
83657 9538
85681 8510
85682 9633
83659 8607
85683 21181
83661 22211
83663 21117
85684 22147
83665 21890
85685 20862
83667 20940
85686 21972
85687 20672
83669 0
83671 1034
85688 502
85689 502
83673 3082
83264 3584
85690 -5376
83265 -5376
83266 0
83267 -5376
85691 6272
83696 18446
83268 10738
83269 17778
83699 15374
85692 18742
85693 17654
83707 18218
83703 20774
83702 17926
83701 19210
83698 18816
83695 11424
83694 -3808
83693 0
83692 0
83691 -3640
83690 -3640
83689 0
83688 0
83687 0
83686 -3612
83685 -3612
83684 0
83683 0
83682 0
83681 13142
82940 12892
83697 8960
82941 5376
83700 0
82942 0
83704 0
82943 0
83708 0
82944 0
83711 112
82945 0
83714 0
82946 0
83717 0
82947 0
83720 0
82948 0
83723 0
82949 0
83726 0
82950 0
83729 0
82951 0
83732 0
82952 0
83735 0
82953 1792
83738 32448
83275 25184
82954 36726
83741 33632
83760 23168
83761 18461
83762 25467
83742 18417
83763 18418
83743 14750
83744 21800
83764 14751
83745 14751
83765 21801
83746 -12197
83747 -19244
83748 -12198
83766 -19244
83767 -12197
83768 -19243
83749 -29299
83750 -22253
83770 -29300
83769 -22253
83771 -22253
83751 -29298
83772 14159
83752 21208
83773 21208
83753 14160
83774 14160
83754 21210
83755 14160
83775 26589
83776 33639
83780 18912
83777 26589
83758 26589
83757 33639
83756 26589
83739 5786
83736 15232
83733 22784
83274 19638
83731 24110
83730 17058
83727 24109
83728 17059
83724 18722
83721 10578
83718 13276
83719 8448
83716 12804
83715 8778
83712 2184
83713 20954
83710 27590
83709 21314
83705 23680
83706 24862
83270 31574
85694 24766
85695 -4418
85696 8064
85697 12608
83722 15866
83725 13720
83271 16000
83272 15232
83273 10618
83734 18208
83737 13498
85698 14150
85699 12806
83740 16970
83759 15106
83276 12544
85700 8960
85701 9118
85702 4190
83808 25254
83827 16294
83826 23166
83807 16410
83789 22378
83785 28086
83781 20900
83784 21074
83788 18434
83806 25185
83825 18134
83824 25184
83823 18134
83804 25185
83805 18135
83803 19042
83802 17794
83801 24154
83820 17286
83819 24038
83800 17378
83799 23290
83798 21130
83817 23290
83816 19838
83797 23410
83796 16530
83795 23106
83814 30156
83833 23105
83832 22846
83813 23106
83834 30156
83815 23107
83835 23118
83836 17034
83818 16992
83837 24044
83838 17106
83839 23570
83840 24462
83821 23746
83822 23242
83841 24126
83842 23350
83843 16600
83844 23200
83848 27714
83851 21454
83852 27580
83849 21538
83845 18162
83846 24766
83277 20650
85703 14762
83853 13066
85704 12918
85705 11446
83857 13956
83856 14618
83855 19798
83859 14583
83860 20004
83861 17616
83879 18450
83878 17640
83897 23336
83898 23106
83917 23288
83916 23128
83935 23275
83936 23388
85706 13312
85707 22786
85708 23374
85709 21904
83954 22934
83949 22345
83944 23815
83940 23226
83939 17792
83943 22862
83942 17791
83938 23354
83934 20272
83933 16932
83914 23986
83915 21254
83896 23930
83877 26495
83876 23830
83895 26509
83894 23802
83875 26525
83874 14480
83873 19650
83872 14461
83871 7403
83891 19602
83892 14469
83911 17290
83912 24339
83913 17289
83932 24178
83931 17290
83893 17290
83930 8190
83929 12814
83910 12930
83909 12546
83928 13262
83927 7382
83926 24372
83907 31422
83888 24373
83887 31421
83868 24372
83869 31422
83870 24372
83890 24370
83889 31422
83908 24373
83906 24373
83925 15938
83924 22988
83905 15939
83904 22988
83923 15939
83886 22989
83867 15940
83866 22989
83865 15939
83885 15941
83864 24073
83883 31122
83882 24073
83901 31122
83884 24073
83903 31121
83902 24074
83922 24074
83921 31122
83920 25478
83279 -3766
83946 15744
83951 9898
82972 14912
83950 17408
82971 18102
83945 13376
82970 13494
83941 11492
83937 6052
82969 12416
82968 13162
83918 12512
83919 12078
83900 11646
83899 12288
82967 14290
82966 19970
83880 23424
83881 23310
83863 16754
83862 24566
83278 21376
83858 10342
82965 6282
82964 9186
82963 10354
83854 9326
82962 19548
83850 20580
83847 19834
82961 20902
82960 19726
83828 20880
83829 19898
83830 26917
83831 19867
83811 19868
83812 18274
83794 18094
83793 25274
83792 18406
83791 22362
83810 21258
83809 22432
82959 21266
83790 21672
83787 20351
82958 22702
83786 23584
82957 26412
83782 27552
82956 27990
83778 24992
82955 25261
83783 19936
83779 22559
83947 23264
83948 18806
83953 23264
83952 18852
83972 21490
83280 22146
83971 25903
83970 20118
83969 -5610
83968 0
83967 0
83966 -3696
83965 -3696
83964 0
83963 0
83962 0
83961 -4046
83960 -4046
83959 0
83958 -3640
83957 12488
83956 25984
83955 32342
82973 26812
83974 27844
82974 10114
83977 9086
82975 9237
83980 10267
82976 10177
83983 9151
83986 9793
82977 8767
83989 8846
82978 9874
83992 9841
82979 8815
83995 8957
82980 9987
82981 8736
83998 7552
84001 8834
82982 7806
84004 7900
82983 8932
82984 7738
84007 12678
83283 8960
84010 2688
84014 1399
84018 -1718
84022 -2954
82985 370
84013 2816
82986 3574
84017 3200
82987 4730
84021 4285
84026 -22580
84030 -25787
82988 -23018
84025 -22912
82989 -19114
84029 -19072
82990 -21280
84032 -9378
82991 -9034
84035 -11968
82992 -7530
84038 -10586
84033 -14580
84036 -11434
84039 -13371
82993 -22471
84041 -22656
82994 -20362
84045 -20608
82995 -22583
84042 -26484
84046 -27841
84049 -16868
82996 -15626
84053 -18064
82997 -16298
84057 -17367
84050 -21318
84054 -19258
84058 -20818
82998 21809
84061 22336
82999 21878
84065 19588
84062 18461
84066 20243
84070 19588
83000 19213
84069 20243
83975 18122
83979 18121
83976 25172
83973 18123
83982 21298
83981 28348
83282 19234
83281 20674
83978 21298
83984 21298
83985 15906
85710 15166
85711 16006
83988 15666
83987 15940
83990 15102
83991 16000
85712 16038
85713 15040
85714 -6262
83997 -5430
83994 -5034
83993 -5440
83996 -3354
83999 -10246
84000 4663
85715 3538
85716 6174
85717 6054
85718 3040
84006 4663
84003 8416
84002 4663
84005 -7286
84008 -1738
84009 -2474
85719 -3574
84012 -2218
84011 -1754
84015 -5574
84019 10538
84020 14498
84016 10554
85720 10802
85721 12646
85722 9600
85723 426
84028 1264
84024 1210
84023 -144
84027 2072
83284 1538
84031 1510
84034 3558
83285 4442
83286 3490
84037 11438
85724 10090
84040 12346
84088 30109
83001 34710
84107 31339
83294 23786
83295 24539
84127 13230
83002 33894
84126 31552
83003 31040
84145 27072
83004 22567
83296 17043
84150 26854
84151 19637
84170 26686
84189 19637
84152 26686
84153 19637
84169 19637
84171 19638
84190 16535
84191 23585
84192 16535
84193 23585
84194 16534
84174 16536
84172 16536
84173 23586
84154 16537
84195 22687
84176 29737
84177 22687
84159 22686
84158 29737
84175 22688
84156 29737
84155 22687
84157 22688
84160 8897
84180 8897
84181 15947
84161 15947
84162 8898
84179 15947
84178 14330
84196 8897
84197 15947
84198 15614
84199 17920
84200 8897
83297 22566
83298 27788
84188 20842
84207 24542
84149 26753
83005 31646
84168 29312
83006 26390
84187 23552
83007 30966
84206 29258
84211 -9869
84215 -11965
83010 -7159
84214 -5824
83009 -5034
84210 -7792
83008 -7784
84218 18063
83011 18134
84222 16128
83012 20139
84219 13159
84223 15926
84227 11524
84201 30715
84202 23667
84182 23668
84163 30715
84164 23668
84183 30717
84203 30717
84184 23669
83299 15693
84208 16720
84204 23698
84205 16704
84209 23754
84213 17120
85729 16832
85730 15552
84217 -6294
84212 -6742
84216 598
84220 -6346
84224 830
84225 5410
84221 1082
85731 62
85732 5158
85733 512
84229 26902
84228 27026
83300 25098
84232 26646
84233 27168
84252 25824
84251 28092
84250 23331
84185 15941
84186 22940
84167 15942
84166 22992
84165 15942
84147 15942
84148 5692
85728 -630
84144 11012
84143 15876
84146 14855
84142 21906
84141 14856
84123 16004
84104 21074
84105 27338
84124 22654
84125 26368
84106 24970
84087 19840
83292 19958
85727 11658
84068 23438
83291 21330
83290 22498
84064 21582
84060 20320
84056 18560
84052 17986
85726 12062
84048 12346
85725 13376
84249 16280
84248 2688
84247 0
84246 -4536
84245 -4536
84244 0
84243 0
84242 0
84241 -4060
84240 -4060
84239 0
84238 0
84237 -5614
84236 16082
83302 22474
84235 24566
83301 18009
84254 16281
84259 12292
84264 14182
83303 13088
84265 11846
84260 14236
84255 12544
84256 14522
85734 13374
85735 14694
84261 13658
85736 13726
84266 16544
84270 17636
84269 23798
84288 17634
84289 24326
84308 20356
84327 11138
85737 522
84330 4606
84332 7902
84334 7102
83305 7026
83304 8554
84329 7994
84326 30366
84307 23316
84306 30365
84325 23316
84324 23486
84305 23317
84287 23316
84286 13442
84285 16778
84284 19606
84283 12514
84303 14710
84304 20518
84323 14494
84322 4010
84321 9742
84302 7234
84301 8770
84320 7950
84319 5262
84300 8650
84282 6794
84281 14262
84280 6978
84279 8582
84278 13390
84297 8581
84298 14438
84317 8582
84318 13694
84299 8582
84316 6942
84315 14262
84314 5966
84296 7226
84277 3706
84276 8202
84295 7942
84294 7798
84275 8130
84274 1218
84273 14841
84292 21890
84291 14842
84293 14842
84313 11642
84312 18854
84311 14842
84310 21891
84044 27266
84043 20862
83287 15714
84047 11070
84051 24862
84055 24182
83288 21702
83289 20710
84059 25086
84063 14228
84067 16576
84086 19776
84085 13370
84103 23553
84122 25598
84121 24780
84140 25138
84139 22818
84120 26528
84101 23554
84102 29036
84084 23555
84083 8386
84082 14146
84081 10874
84080 13066
84098 10873
84099 13862
84100 10874
84117 14111
84118 11450
84137 14111
84138 10866
84119 14112
84136 12798
84135 9534
84116 24595
84115 31644
84114 24595
84095 31644
84096 24595
84079 24594
84078 31644
84097 31645
84077 24595
84134 24596
84133 11201
84132 18252
84113 16004
84131 16003
84112 18251
84111 16003
84130 18252
84129 11202
84092 8678
84074 11200
84093 11201
84075 8679
84094 8679
84076 11201
84073 26383
84072 33431
84091 33432
84110 26383
84109 33432
84108 26382
84089 33432
84071 26384
83293 26824
84128 26383
84090 26384
84226 29183
83013 37062
84230 36233
84231 28403
83014 35488
84234 29514
84253 8586
83015 13846
84257 12472
84258 4374
84263 10122
84268 4402
84267 12175
83017 13350
84262 6912
83016 11174
83018 30846
83019 30058
83020 29967
84309 29096
84290 30408
84271 31821
84272 24772
83021 10118
84328 11146
83022 11026
84331 9998
84333 10921
83023 9895
84335 28269
83024 29299
83025 29154
83026 29958
84356 28992
84357 26874
84337 33828
84338 27122
84339 -398
84340 -3584
84341 0
84342 -3696
84343 -3696
84344 0
84345 -1820
84346 -1820
84347 0
84348 0
84349 -1848
84350 -1848
84351 -10752
84352 -3658
84353 29750
84354 36032
83306 33794
84336 33934
84355 42230
83307 38656
85738 18614
85739 -7178
85740 5376
85741 12544
85742 9184
84385 17736
84388 18114
85743 18014
85744 18118
84391 18170
84394 -6
85745 70
85746 294
84397 794
84400 -38
85747 614
85748 7590
84403 8410
84406 7842
85749 8766
85750 7488
84409 -5824
85751 -5668
84412 -4636
85752 -4413
84415 -5443
85753 10974
84418 20226
84422 24787
84426 17736
84421 18816
83308 8258
84382 767
84381 -3584
84380 -3584
84379 -3584
84378 0
84377 -3584
84376 -3584
84375 0
84374 -3584
84373 -3584
84372 0
84371 0
84370 -3584
84369 -3584
84368 0
84367 2688
84366 8192
84363 8522
84361 234
84359 1418
83027 5462
84358 5728
83028 7382
84360 6592
83029 6230
84362 602
84364 23752
83030 23030
84383 21824
83031 24502
84386 24320
83032 21047
84387 18376
84384 20838
84365 16702
84389 -12116
83033 -12842
84392 -14336
83034 -13226
84395 -13892
84390 -19154
84393 -15690
84396 -17376
83035 -3810
84398 -2912
83036 -3146
84401 -3904
83037 -3082
84404 -4060
84399 -7125
84402 -5046
84405 -7314
84408 -14904
84411 -13798
84414 -15964
83038 -11357
84407 -10752
83039 -10570
84410 -12224
83040 -9242
84413 -9520
83041 -11766
84416 681
83042 886
84419 448
83043 -330
84423 -2418
84417 -4830
84420 -2954
84424 -1730
83044 34673
84427 34233
84431 27186
83045 34294
84450 33632
83046 32384
84455 26272
84451 27185
84428 27186
84432 34234
84433 27248
84434 -1998
84435 -3584
84436 -4508
84437 -4508
84438 0
84439 0
84440 0
84441 -1904
84442 -1904
84443 0
84444 0
84445 0
84446 4712
84447 20056
84448 26082
83310 17210
84429 17737
84425 16686
83309 17297
84430 12520
83311 17750
84449 13690
85754 10282
85755 13678
84454 12530
85756 12804
84459 13836
85757 7530
84464 18841
84468 13176
84487 18840
84486 13134
84467 18842
84463 13602
84458 6500
84453 9906
84452 5626
84457 10574
84462 7744
83312 5470
84506 12267
84525 11872
85758 -630
84528 6006
84531 -2922
84534 10198
84533 15038
84530 12766
84527 11044
83316 11842
83317 14358
83318 11936
84536 18742
84537 20672
85759 7306
84541 17430
84540 23195
84539 16144
84559 16145
84505 18549
84524 20462
84523 18549
84522 21227
84503 18549
84504 21227
84484 21227
84485 18549
84483 9414
84482 16463
84481 9414
84502 16464
84501 9415
84480 16464
84499 12860
84498 16465
84479 12994
84478 10338
84477 12514
84476 15906
84495 12701
84494 15558
84475 12703
84521 9416
84520 17280
84519 23514
84518 16464
84500 16466
84517 9416
84516 13734
84497 16642
84496 13634
84515 17102
84514 13179
84513 12701
84493 12701
84512 19753
84511 13310
84510 10874
84509 16905
84508 9855
84489 16905
84490 9856
84474 13179
84473 17594
84492 14022
84491 16334
84472 15874
84471 16025
83314 9669
84470 10111
83313 11238
84466 8320
84461 9152
84456 5482
83047 11926
84460 11968
83048 12598
84465 12480
83049 10176
84469 12544
83050 11446
84488 26256
83315 19322
83051 30838
84507 28992
83052 26304
84526 20736
83053 13568
84529 10752
83054 0
84532 0
83055 1344
84535 6720
83056 16192
84538 18144
83057 21888
83319 8928
84543 18088
84544 22400
84545 19368
84546 11447
84547 336
84548 0
84549 -3584
84550 -3584
84551 0
84552 -3612
84553 -3612
84554 0
84555 -1792
84556 -1792
84557 8960
84558 14673
83320 -18041
84577 20730
84576 16562
84581 18230
84582 19782
84587 18816
84592 6972
84572 18638
84567 25452
84562 18370
84542 18639
83058 26870
84561 25968
83059 24822
84566 18640
84571 25884
83060 25206
84575 20184
83061 6558
84580 11936
83062 18902
84585 17696
83063 16204
84590 13333
84586 9404
84591 13306
84596 16783
84595 23832
83064 17223
84594 19776
83065 24630
84598 23928
83066 22934
84602 16783
84599 16783
84600 13190
84603 13191
84604 20242
84608 13200
84612 16591
84615 16565
84611 23631
84607 16635
83067 21974
84606 21728
83068 20630
84610 18560
83069 24550
84614 23840
83070 22808
84618 16658
84637 14143
83072 5376
84641 5376
83073 12544
84645 11648
83074 9856
84649 8064
84653 13440
83075 20918
84657 19844
84658 11982
83076 18783
84663 12764
83077 20252
84669 19811
83078 18781
84674 15358
83079 20253
84678 19811
84675 16434
84676 11981
84680 15882
84679 11981
84670 11981
84664 14236
84671 14237
84665 21287
84659 14826
84654 7402
83331 1792
84650 1792
84646 922
84642 23898
84638 30832
83071 21786
83328 31366
84616 30794
84619 37548
84620 -6753
84621 -10752
84622 -3584
84623 -3584
84624 0
84625 -3584
84626 -3584
84627 0
84628 -1792
84629 -1792
84630 0
84631 0
84632 -3594
84633 8950
84634 22400
84639 19417
84635 28422
84617 19419
84643 11399
84647 11958
83329 11330
84651 11572
84640 11743
84636 10274
85766 11232
85767 10016
84644 19580
84648 20608
83330 21878
83332 18378
84652 18621
84655 18864
84660 11816
84666 12286
83333 11008
84667 11815
84661 18866
84656 11817
84662 7674
85768 8070
85769 6782
84668 15426
84673 7934
84672 16496
83334 22274
84677 19750
84681 20614
83335 19834
83336 19842
84685 22270
83337 -7168
85770 0
85771 -1792
85772 -1792
85773 0
85774 0
85775 -3584
85776 -3584
85777 5376
85778 11568
84560 14672
84565 16141
85760 15112
85761 13878
84570 14674
84564 14675
84569 16142
84568 14674
83321 14272
84573 14674
84563 16144
84574 16142
84579 10067
85762 9037
85763 7567
84578 17219
84583 24478
84588 19747
84584 20162
85764 19910
84589 24914
83322 20205
84593 -12608
84597 -9930
84601 -13434
84605 -16535
83323 -13065
83324 -10074
85765 -20417
84609 13305
84613 11399
83325 12777
83326 15086
83327 13454
83080 17806
84682 20288
83081 25526
84686 24254
83082 23225
84689 17202
84687 16433
84683 23323
84684 16380
84688 14366
84690 14320
84691 21371
84694 14321
84697 16496
84700 23545
84699 16496
84703 16554
84706 12986
84709 18690
84708 17210
84711 18150
84712 18942
84715 18944
84716 8256
84717 0
84718 -3584
84719 -3584
84720 0
84721 0
84722 -3584
84723 -3584
84724 0
84725 -3584
84726 -3584
84727 0
84728 0
84729 -3584
84730 -3584
84731 3490
85779 19249
84735 20280
85780 20115
84739 19085
85781 18848
84743 2112
85782 1802
84747 12662
84766 16262
84765 9634
84764 15626
84763 18898
84762 12150
84781 18818
84782 12194
84783 18622
84784 25645
84785 18594
84804 25645
85783 11850
84807 18594
83341 15563
84803 18620
84802 25652
84801 18684
84800 12058
84799 19086
84798 12035
84780 12037
84779 18780
84761 18780
84760 25830
84759 18780
84758 11982
84757 17554
84776 11982
84777 18952
84796 11981
84797 18874
84778 11982
84795 16842
84794 23830
84793 16462
84775 17538
84756 12010
84755 17090
84774 13510
84773 17010
84754 13786
84753 15642
84752 19370
84751 14842
84770 18782
84771 14962
84772 14242
84792 14074
84791 21142
84790 16170
84789 12126
84788 16118
83340 14922
84769 14624
83339 15936
84750 15562
83338 21878
84746 24246
84742 16145
84745 16145
84693 16499
84696 14324
83083 20418
84692 20324
83084 22890
84695 22154
83085 21750
84698 18128
83086 25654
84701 24816
84702 17098
84705 18298
83087 24630
84704 24288
83088 24130
84707 18496
83089 13926
84710 14528
84714 14100
84713 21151
83090 20576
84732 14102
84733 14676
84734 16054
84738 14675
84737 19978
84741 14676
83091 21475
84736 19264
83092 24054
84740 22506
83093 15132
84744 17728
83094 24182
84748 23224
84749 15159
84768 17233
83095 21959
84767 20916
84787 12904
84806 14410
84809 11191
83096 16021
84786 17152
83097 16950
84805 15872
83098 19030
84808 18144
83099 16265
84812 19073
84815 19510
84818 21760
83344 15752
84811 23711
83100 24726
84814 23744
83101 22838
84817 22553
83102 13456
84821 16080
83103 20630
84840 17440
83104 16342
84859 11402
83346 18904
83345 13854
84822 14514
84841 18463
84842 14278
84823 18464
84824 14090
84843 18466
84844 12440
84825 17002
84826 11984
84827 18750
84846 11980
84845 18752
84864 11996
84863 18464
84883 11776
84901 18464
84902 11773
84884 18465
84885 11772
84903 18465
84904 11654
84905 18606
84887 15618
84888 18502
84906 17166
84907 18488
84908 11436
84890 18484
84891 11436
84909 18485
84910 11436
84911 18440
84894 18439
84893 25491
84873 18441
84892 18441
84889 11437
84869 18485
84850 11436
84851 18483
84870 11437
84868 11539
84867 18356
84886 18348
84866 25399
84865 18349
84847 18404
84828 11494
84829 18506
84848 16598
84849 18491
84830 17994
84831 18826
84832 11425
84833 18492
84834 11480
84835 18444
84854 11480
84853 18490
84872 11480
84871 18487
84852 11481
84874 12558
84875 19518
84855 19519
84836 12556
84837 19519
84876 12559
84857 19518
84856 12560
84838 12812
84819 17829
83343 17787
83342 17394
84810 15876
84813 17347
84816 18382
85784 14282
84820 24879
84839 17830
83347 24887
84895 22271
84877 25675
84858 12817
85785 18266
84896 29321
84915 22346
84920 7906
85786 8126
85787 7230
84925 10820
84929 16702
84933 16822
84937 15422
83351 16170
83350 16170
83349 17266
84924 16736
84919 20168
84914 13692
84913 20746
84912 13012
84918 15448
84923 20326
84928 6862
84932 8960
84936 12992
84940 12672
83352 11650
84941 19544
84960 26521
84959 19472
84964 19530
85788 18606
85789 12242
84968 12416
84972 11738
84976 11535
85792 9738
85791 11264
85790 11976
84975 19463
84971 19540
84970 19465
84974 19564
84978 13263
84900 12535
84899 19560
84882 19561
84881 12536
84862 12535
84861 19561
84880 19561
84860 12536
84898 15228
83348 14602
84879 12774
84878 19910
83105 19402
84897 16896
83106 21462
84916 20416
84917 12461
83107 19261
84921 -2856
83108 -778
84926 -1664
83109 -1546
84930 -4744
84922 -5765
84927 -5354
84931 -3876
83110 42418
84934 42064
83111 41118
84938 39176
83112 43672
84942 40356
83113 36480
84961 29902
84935 34751
84939 38464
83353 33207
83114 7897
84965 3136
83115 0
84969 0
83116 0
84973 0
83117 2688
84977 2688
83118 5712
84981 3360
83119 6944
84999 5376
85003 5376
83120 14230
85007 11136
83121 19190
85013 17696
83122 16446
85019 16480
83123 16054
83124 8704
85038 15847
85020 11182
85014 9860
84943 -1768
84944 -7168
84945 0
84946 -4536
84947 -4536
84948 0
84949 0
84950 0
84951 -3836
84952 -3836
84953 0
84954 0
84955 0
84956 -2366
84957 14210
84958 18574
84962 18584
84963 11534
84967 18583
84966 11534
85015 21140
85009 28190
85008 21141
85004 21376
83356 15424
85000 8736
83354 9042
84982 9438
84983 -3808
84984 -3808
84985 0
84986 0
84987 -5432
84988 -5432
84989 0
84990 -4494
84991 -4494
84992 0
84993 0
84994 0
84995 10688
83358 16660
85039 15175
85040 15888
85021 22814
85022 15880
85041 7615
85042 14664
85043 7615
85024 14663
85023 7615
85025 15760
85026 22809
85027 15759
85045 15760
85044 22810
85046 10869
85047 17920
85048 10869
85028 10870
85029 16359
85030 23408
85049 16359
85050 23406
85031 16361
85032 11981
85051 4937
85052 11979
85033 4938
85034 11978
85053 4938
84979 17738
84980 21744
84998 18542
85002 19867
83355 20898
84997 22589
83357 19430
85001 18991
84996 20313
85006 11974
85793 12702
85794 11006
85018 11974
85012 14018
85011 13322
85016 11973
85010 19958
85005 11973
85017 19022
85036 26070
85037 19023
85055 19023
85054 26063
85035 19023
85056 26072
85058 19042
85059 26080
85063 19042
85062 26083
85081 29551
85080 22501
85060 4960
85795 5638
85796 4486
85064 11990
85082 11990
85087 11651
85083 19041
83359 16132
83360 15050
83361 -2278
85797 -5094
85099 846
85102 7928
85103 4574
85107 8022
85111 5866
83365 7176
85110 8326
83364 6130
85106 6320
83363 7458
83362 7298
85098 8184
85094 9532
85095 8094
85091 8112
85090 8346
85086 1481
85079 8718
85078 0
85077 -3696
85076 -3696
85075 0
85074 0
85073 0
85072 -1848
85071 -1848
85070 0
85069 0
85068 -3584
85067 -718
85066 27890
85061 27552
85057 24800
83125 26226
83126 27992
85065 34603
83127 34586
85084 34145
85085 27976
83128 -173
85088 1472
83129 2742
85092 2368
83130 1750
85096 352
83131 3478
85100 3264
83132 939
85089 -804
85093 -2006
85097 -438
85101 -3386
85104 10790
83133 10614
85108 7776
83134 12790
85112 11623
85113 4573
85109 10390
85105 5407
85115 14464
85134 17039
83136 19638
85137 16576
85138 8692
85141 10652
83138 13531
85140 16704
83137 15493
85144 -23687
85147 -20042
85150 -22891
85149 -17652
83140 -16266
85146 -20452
83139 -17482
85143 -16854
85153 -23972
85156 -27172
83143 -20682
85155 -19504
83142 -18426
85152 -22336
83141 -22410
85158 -14398
83144 -11546
85161 -12144
83145 -13264
85164 -19500
85159 -17617
85162 -19564
83146 3395
85167 1696
83147 5616
85171 -4093
85168 3904
85165 -3340
85170 1584
83148 9558
85173 9040
83149 7584
85174 1714
85176 29453
83366 28424
85177 23072
85178 8820
85179 -1820
85180 0
85181 0
85182 -4046
85183 -4046
85184 0
85185 0
85186 0
85187 -3696
85188 -3696
85189 0
85190 0
85191 -3640
85192 2408
85193 16464
85194 23042
85196 8123
85813 9154
85199 9186
85814 8158
85202 7788
85815 8820
85816 7456
85205 8832
85208 10242
85817 9278
85818 9478
85211 9658
85214 9402
85819 9990
85820 830
85217 12098
83367 10890
85220 15350
85239 6400
85237 4313
85236 10538
85255 16290
85254 10366
85235 16291
85256 21313
85275 19294
85276 21313
85257 28362
85238 21314
85258 21314
85234 9335
85253 16291
85252 9332
85233 16292
85232 9326
85251 16294
85270 9330
85271 16292
85290 9254
85289 16302
85288 9244
85269 16380
85250 23429
85231 16379
85230 23429
85249 16380
85268 23429
85248 23429
85229 16380
85267 16380
85247 16380
85287 16380
85286 -25
85285 7025
85266 -24
85265 7026
85284 -23
85283 7018
85282 -36
85264 -23
85245 7038
85244 -11
85246 -10
85228 -19
85227 7034
85226 -9
85225 7039
85224 -6
85223 7762
85242 14811
85243 7825
85263 7795
85262 14846
85281 7800
85280 14810
85261 7861
85260 14808
85279 7862
83371 14363
83370 8305
85241 7863
85277 4313
85296 11424
85299 12430
83372 11922
85295 14274
85294 10558
85293 16386
85274 9336
85273 16385
85272 9335
85291 16384
85292 9337
85175 8124
85812 5766
85811 6150
85172 6522
85169 6080
85810 0
85809 14
85166 -14
85163 2
85808 -2
85807 -10
85160 10
85157 0
85806 1904
85805 3027
85154 1997
85804 1853
85151 2883
85803 3186
85148 2158
85802 1774
85145 2802
85142 26093
85801 27123
85139 27218
85800 26190
85136 26220
85799 27366
85798 18560
85114 25906
85133 20014
85132 11086
85131 0
85130 0
85129 0
85128 -3598
85127 -3598
85126 0
85125 0
85124 0
85123 -3640
85122 -3640
85121 0
85120 0
85119 -3696
85118 7952
85117 21504
85116 27776
85135 23472
83135 23840
83369 23744
85222 23798
83368 28605
85218 25439
83158 30582
85221 30302
83159 34782
85240 31532
83160 27733
85259 21163
85219 6085
85216 9312
85213 5011
83156 11764
85215 11008
83157 12162
85210 949
85206 998
83154 9366
85209 8192
83155 7104
85212 999
85207 222
85204 7606
85201 917
83152 7718
85203 4864
83153 9885
85200 8882
83151 7360
85197 9984
83150 8128
85198 7296
85195 12454
83161 17696
85278 20864
83162 25462
85297 23488
85298 17162
85301 17034
83163 24438
85300 24832
83164 23296
85303 10250
85304 13156
85307 8694
85306 13980
83165 14850
83166 12720
83167 11034
83168 9498
83169 8826
83170 7354
85354 6150
85352 8326
85350 9318
85347 10470
85344 14950
85325 18946
85326 14346
85308 17252
85309 13312
85327 18204
85328 11894
85310 5145
85311 12194
85329 5146
85330 12194
85312 5146
85313 12193
85331 5147
85314 11681
85332 18730
85315 18730
85316 11681
85333 11682
85334 -10
85335 14
85317 2
85318 2
85336 14
85337 -66
85338 12832
85339 19880
85340 12831
85321 12833
85322 19882
85320 19882
85319 12832
85323 11930
83374 21090
83373 20778
85302 20070
85305 21606
83375 15488
85821 20234
85324 28486
85343 35100
85822 27020
85823 25550
85346 28050
85345 35100
85341 20330
85342 28050
85348 -10554
85351 -6912
85353 -5796
85349 -563
83376 -4256
83377 -8569
85355 32465
85357 32640
85373 30259
85374 37310
83378 35239
85824 23850
85375 33645
85372 10463
85371 0
85370 0
85369 0
85368 -3640
85367 -3640
85366 0
85365 0
85364 0
85363 -3696
85362 -3696
85361 0
85360 0
85359 4402
85358 28338
83379 39934
85356 35454
83171 34490
83172 34432
83173 26880
83174 19712
83175 6720
83176 -3584
83177 0
83178 -1792
83179 -1792
83383 0
83180 0
85387 0
83181 0
85390 0
83182 0
85393 0
83183 0
85396 0
83184 0
85398 0
83185 0
85400 0
83186 0
85402 0
83187 0
85404 0
83188 0
85407 0
83189 0
85410 0
83190 0
85413 0
83191 0
85416 0
83192 0
85419 0
83193 0
85422 0
83194 0
85425 1344
85428 128
83195 34041
85431 32768
83196 36384
85435 31626
83388 7561
85432 32886
83389 27746
85376 7442
85377 8410
85825 6049
85826 5608
83380 16362
85827 3772
85378 3072
85379 10298
85381 7648
85383 8316
85380 8151
85828 7786
85382 10732
83381 6709
85384 21707
83382 23317
85386 19676
85829 20708
85830 19276
85389 10010
85385 9594
85388 16710
85391 9770
85392 14059
85831 13874
85832 12662
85395 21382
83384 17280
83385 14996
85394 14059
85397 15692
83386 -9444
83387 -11417
85399 -10140
85401 -8166
85403 -6860
85405 -7912
85406 -7272
85833 -7744
85834 16076
85409 16260
85408 16326
85411 16206
85412 16366
85835 16578
85836 15494
85837 11552
85415 16172
85414 -11638
85417 -4650
85418 -5290
85838 -6038
85421 -5002
85420 -3610
85423 -10254
85426 -2894
85427 982
85424 -1942
85839 -2002
85840 -730
85841 -1920
85842 15626
85430 16954
85429 17920
85433 14582
85434 21046
85453 15808
85843 8330
85456 18726
85455 19522
85452 25062
85451 22400
85450 14336
85449 11648
85448 13664
85447 10080
85446 10752
85445 14336
85444 13888
85443 18368
85442 21056
85441 17920
85440 10963
85436 11620
85437 8064
85438 10963
85458 10306
85457 23408
83197 14101
85454 18688
83198 24439
83199 25536
83200 20992
83201 -7168
83202 0
83203 0
83204 0
83205 0
83206 0
83207 0
83208 -7168
83209 -1596
85484 33432
83210 32404
85485 30912
85486 18624
85487 4480
85488 -3584
85489 0
85490 -3584
85491 -3584
85492 0
85493 -3584
85494 -3584
85495 0
85496 -3584
85497 -3584
85498 0
85499 -3584
85500 -3584
85501 0
85502 7542
85503 24333
85852 23303
85504 23045
85853 24075
85505 24306
85854 23278
85506 9342
85855 10370
85507 10466
85856 9438
85508 9632
85857 10664
85858 9480
85509 7552
85859 7884
85510 8916
85860 8515
85511 7485
85861 29406
85512 36354
85531 43158
85862 34944
85863 33232
85533 36000
85530 36224
85529 1632
85528 -3584
85527 -1792
85526 -1792
85525 0
85524 0
85523 0
85522 0
85521 0
85520 -3584
85519 -3584
85518 0
85517 0
85516 -28
85515 -28
85514 15232
85513 29120
83220 27964
85851 15624
85850 9632
85849 -2688
83393 -3328
85483 -10
85848 -3318
85482 -3136
85847 -11456
85846 -10674
85481 -10766
85480 -11134
85845 -10946
85844 -11850
85479 -10934
85478 -5632
83392 21824
83391 22882
85477 22078
85476 23366
85475 21258
83390 22850
85474 24342
85473 13278
85472 8960
85471 11648
85470 10080
85469 13664
85468 14336
85467 10724
85466 8932
85465 5376
85464 2240
85463 31616
85462 39616
85461 43574
85460 40064
85459 29358
85439 27964
83219 10963
83218 0
83217 0
83216 0
83215 0
83214 0
83213 0
83212 0
83211 6524
83221 11802
85532 5376
83222 2688
85534 0
83223 0
85536 16128
83224 25616
85538 29552
85540 36472
85541 29422
83225 12892
85559 8960
83226 5376
85562 0
83227 0
85565 0
83228 0
85568 0
83229 0
85571 458
83230 0
85574 0
83231 0
85577 0
83232 0
85580 0
83233 0
85583 0
83234 0
85586 0
83235 0
85589 0
83236 0
85592 0
83237 0
85595 2688
83238 2688
85598 6720
83239 8960
85601 9216
83395 0
83240 12544
83241 15232
83242 17472
83243 18816
83244 18784
83245 18944
83246 18816
83247 17472
83248 16576
83249 13888
83250 11648
83251 8064
83252 4480
83253 -144
17 -474726
18 -478882
20 -208958
19 -209138
21 -105775
22 -105937
24 -115120
23 -115280
25 -105844
26 -105996
28 -115530
27 -115638
29 -107659
30 -107765
32 -113486
31 -113586
33 -109275
34 -109349
36 -112988
35 -113060
37 -112576
38 -112600
40 -111208
39 -111224
41 -110344
42 -110328
44 -110286
43 -110258
45 -109918
46 -109858
48 -111395
47 -111325
49 -111975
50 -111897
52 -109809
51 -109711
53 -112575
54 -112449
56 -107154
55 -107022
57 -114832
58 -114688
60 -107073
59 -106923
61 -211604
62 -211436
64 -481506
63 -474263
85542 13143
85543 0
85544 -1792
85545 -1792
85546 0
85547 0
85548 0
85549 -3584
85550 -3584
85551 0
85552 0
85553 0
85554 0
85555 0
85556 -5386
85557 29558
85560 43638
85563 36082
85561 36582
85867 31786
85558 33824
83394 16694
85539 11882
85537 11706
85535 10000
85864 10518
85865 12150
85866 11082
85868 12158
85564 10778
85869 10678
85870 9152
85567 12038
85566 5042
85569 6552
85570 4098
85871 4650
85872 5022
85576 4098
85573 5686
85572 4098
85575 5744
85578 19102
85579 21782
85873 19894
85874 21030
85582 19554
85875 19160
85585 16714
85581 16450
85584 23554
85587 16710
85590 17074
85593 23938
85596 16822
85594 16906
85591 16886
85588 17262
85876 16398
85877 17722
85878 17344
85879 16410
85597 17194
85600 16650
85880 17550
85881 16584
85603 17530
85599 17230
85602 24366
85604 17334
85605 16458
85882 17402
85883 16014
85884 13680
85607 17074
85606 16558
85608 23366
85609 21186
85885 21627
85611 22998
85610 21186
85612 6241
85614 5982
85615 6240
85613 6018
85886 5801
85887 6662
85888 5248
85889 8005
85619 8398
85617 8446
85616 8168
85618 8448
85620 8338
85621 8447
85890 8866
85891 7416
85623 23906
83396 19406
85622 22604
85624 24576
83397 22016
85625 20874
85892 -630
85893 0
85894 0
85895 8123
82898 20946
82897 19712
82896 18816
82895 15904
82894 12544
82893 9632
82892 5376
82891 672
82890 0
82889 0
82888 0
82887 0
82886 -25088
82885 -36416
82884 -43456
82883 -51702
618 12650
619 13440
620 11904
621 10752
622 8512
623 5264
624 3584
625 0
626 0
627 0
628 0
629 0
630 0
631 0
632 0
633 0
634 0
635 0
636 0
589 0
637 10
638 0
639 0
640 0
641 0
642 2688
643 0
644 0
645 0
646 0
647 0
648 0
649 0
650 0
651 0
652 0
653 0
654 0
655 0
656 0
657 0
658 0
659 896
660 0
661 0
662 0
663 0
664 0
665 0
666 0
667 0
668 0
669 0
670 0
671 0
672 0
673 0
674 0
675 0
676 0
677 0
678 0
679 0
680 10
591 -8694
592 23231
682 30282
681 23233
683 1344
684 0
685 3734
593 -5110
686 6566
687 3360
688 0
689 0
690 0
691 0
692 0
693 0
694 0
695 0
696 0
594 -3526
697 3526
698 0
699 0
700 6720
701 14224
702 19488
703 21624
704 21376
705 18816
706 11648
707 4032
708 0
709 4736
596 -16118
710 4992
711 21568
597 14518
712 19456
713 7168
714 0
715 0
716 0
717 0
718 0
719 -14336
720 -20352
599 5376
721 -498
722 0
723 0
724 0
725 0
726 5376
727 10538
601 -2422
728 13286
729 10752
730 4704
731 0
732 0
733 0
734 0
735 0
736 0
737 0
738 0
739 0
603 8702
62543 30467
62544 31055
62545 29585
63042 30026
63037 31497
63038 10948
63043 8204
63048 12145
63053 10962
63058 11634
63063 11256
63068 11144
63073 11592
63078 10752
63083 6870
63088 29974
63093 39552
63098 43547
63103 39525
63097 22529
63047 14443
63052 15911
62546 16887
63057 16507
62547 15531
63062 15485
62548 16463
62549 15014
63067 15994
63072 15196
62550 16180
62551 15155
63077 16141
63082 20565
62552 21555
62553 20840
63087 21832
63092 21176
62554 22192
62555 21499
63102 21139
62556 22169
63107 22551
62557 21525
63112 21735
62559 21291
62558 22762
62752 17600
63108 4292
63113 17154
63118 21302
63119 14964
63120 8433
63121 7168
63122 1792
63123 5376
63124 7616
63125 11648
63126 15680
63127 12338
63128 28442
62754 26048
63136 26454
63129 25346
63130 26418
63137 25966
62755 23302
63154 24384
63171 25344
62756 29184
63170 29120
63188 29446
63187 22826
63169 12492
63153 9738
63152 17366
63151 12492
63186 19542
63185 26592
63184 19541
63168 19543
63167 18384
63166 25434
63183 18384
63182 25432
63165 18385
63150 25435
63149 18386
63117 22966
62753 27766
63133 25432
63142 25431
63135 25430
63134 32482
63143 18385
63160 25434
63161 18385
63144 25435
63145 18386
63148 25431
63147 32480
63146 25430
63164 25431
63181 18385
63180 25433
63163 22850
63162 25432
63179 23950
63178 26558
62757 26368
63203 23588
63202 20229
63219 23587
63218 20229
63201 23589
62759 29856
63200 26056
63217 21197
63216 22620
62560 28966
63198 29671
63199 22621
63192 23066
63174 16122
63157 19966
63140 13418
63141 19834
63158 15014
63175 18384
63193 19958
63194 18383
63177 18383
63176 25434
63159 18386
62561 27996
63232 27696
62562 26558
63238 25438
62563 29622
63245 29003
63233 22620
63239 24744
63246 21174
62564 21622
63262 23616
62565 22570
62566 20670
63296 20208
63297 21454
63279 21130
63263 22758
63264 20816
62761 20746
63247 26306
62762 24758
63248 21210
63265 22698
63282 20843
63266 20844
63284 20843
63283 27894
63249 22757
63250 29808
63267 22760
63251 22759
63268 18776
63285 24366
63286 18808
63287 25662
63270 18776
63269 25770
63252 18776
63253 19866
63254 26915
63255 19864
63271 19866
63272 13055
63288 13055
63289 20105
63290 13059
63220 20258
63221 19086
63204 20738
63205 17922
63222 22030
63223 16126
63224 10105
63208 10105
63207 17155
63225 17155
63206 10106
63209 33550
63210 26501
63226 26501
63227 33630
63234 18306
63240 24930
63257 31113
63258 24064
63275 31112
63276 24063
63292 24063
63291 30878
63274 24196
63273 30858
63256 24064
63301 20115
62763 21736
63310 20115
63311 27163
63303 20116
63302 27165
63293 20115
63300 24108
63309 19432
63325 20148
63326 17092
63343 27173
63352 27173
63353 34222
63345 27173
63328 34223
63329 27173
63346 34223
63344 34224
63327 27175
63354 8634
67990 7870
67991 8894
63362 11808
63369 25167
63368 25422
63378 25168
63377 21174
63367 25184
63360 22066
63361 25169
63379 18078
67992 17782
67993 17014
63389 25242
63406 19610
63416 23113
67994 22083
63427 21665
67995 22696
67996 21249
63437 22904
63436 29908
63446 22859
63435 22908
63425 21740
63426 22920
63415 20622
63405 25189
63388 19074
63387 25190
63404 19641
63403 25189
63413 19628
63414 25190
63386 19696
63385 23895
63375 27862
63376 24378
62767 20992
63366 24790
63359 24320
63351 13066
63342 26180
63341 31182
63324 24346
63323 30994
63340 24390
63339 30854
63322 24570
63321 9250
63338 3102
63337 8990
63320 3290
63319 8826
63336 3382
63335 17214
63318 11962
63317 17058
63334 12198
63333 16838
63316 12254
63308 23926
63299 23758
63281 23662
63280 23588
63298 23746
63307 23826
62764 26130
63315 31264
63332 26438
62765 31842
63331 18632
63314 24546
63306 23002
62567 31058
63305 30720
62568 29734
63313 29472
62569 28222
63330 24688
62570 32534
63347 32144
62571 30854
63355 24458
63348 24658
63349 17834
63350 19678
63358 17886
63365 20046
63364 17536
63357 20378
63356 18402
62766 21734
63363 31112
63370 30891
63371 37942
63372 30891
63373 23306
63382 26566
63381 30892
63380 10538
62572 18230
63390 17506
63391 16548
63408 17330
63407 16764
62573 17886
63417 17280
63418 25920
62772 26838
63428 26311
63429 21470
63419 21864
63420 21396
63430 21880
63440 21394
63441 28444
63442 21394
63452 27484
63451 21394
63432 28444
63422 21393
63431 21394
63411 21996
63395 21354
63394 28602
63393 21995
63410 29045
63421 21996
63409 22242
62771 28454
63392 31662
62770 24608
63383 28370
63374 20730
63384 29774
62769 672
62768 -5574
63396 6202
63397 0
63398 -2044
63399 -2044
63400 0
63401 14336
63402 19501
63412 24110
63423 31158
63424 24108
63433 24896
62773 17856
63443 23274
63444 28733
63434 21683
63445 22440
63456 23726
63455 22820
63454 16564
63453 16564
62775 16256
63465 21394
63476 21429
63487 24258
63488 21431
63499 23730
63498 21432
63477 20762
63466 21431
63478 21432
63489 20762
63490 21238
63479 20763
63468 21431
63467 20764
63457 20759
63447 20756
67997 16938
63458 27807
63469 20762
63480 21429
67998 20446
67999 21062
63491 21250
63502 20570
68000 20822
68001 20030
68002 18512
63512 20438
63511 21726
63501 23104
63500 21510
63509 21488
63510 28540
63521 21546
63522 20642
63523 24670
63533 23432
63532 27690
63542 20641
63543 24901
63531 20642
68003 24418
68004 9332
63552 20580
63563 26900
63579 20576
63578 26897
63562 20578
63551 13442
63541 13390
63550 20446
63561 14274
63560 27654
63559 30445
63576 34703
63577 27654
63594 27655
63593 27624
63575 31914
62781 30884
63558 18107
62780 8625
63549 15194
63540 15194
63530 24512
62777 22784
63520 23488
63519 26102
63508 20760
63312 17202
63304 24678
67989 13706
63295 22428
63294 25214
63277 20900
63278 25418
63261 19354
63244 22896
67988 12234
63237 24536
63231 22096
63215 23246
63214 21178
63230 23772
63236 22354
63243 21058
63260 24976
63259 20682
63241 20578
63242 27630
63235 21136
62760 23216
63228 22990
63229 23222
63213 22946
63212 25734
63211 18986
62758 22054
63189 19290
63195 21302
63196 22742
63197 21342
63191 19258
63190 25174
63172 19146
63155 21945
63156 26118
63139 21946
67986 23350
67987 22240
63173 21946
63138 20586
63131 26950
63132 21310
63116 26710
67985 23898
63111 24870
63110 22130
63115 24928
63114 18242
63109 12850
63104 19812
63099 18622
63100 19558
63105 18630
63106 11238
67984 7952
67983 10151
63101 10573
67982 11605
63096 12001
67981 10973
63091 17718
67980 18770
67979 18078
63081 17604
63086 19148
63085 12128
63090 11270
63095 17790
63094 11258
63089 17898
63084 11404
63079 11742
63080 11418
63075 11644
63074 11516
63069 8346
63070 11694
63065 6330
63064 11800
63059 6112
63060 12668
63061 5610
63055 5994
63054 12922
63049 -13602
63044 -14578
63039 -21158
63040 -15038
63045 -19206
63050 3498
63051 10272
63046 3898
63041 3530
67970 3246
67971 4822
67972 7454
67973 6566
63056 4122
67974 4102
67975 8286
63066 7218
63071 8059
67976 7029
63076 6702
67977 7734
67978 6266
56945 -43672
56944 -33152
56943 -34304
56942 -37408
56941 -32256
56940 -36128
56939 -34520
56938 -32256
56937 -36744
56936 -34088
56935 -33486
57395 -53762
57399 -46592
57403 -45696
57407 -39552
57411 -25088
57415 -38400
57419 -43904
57423 -43008
57427 -51496
57431 -19808
57435 -11168
57439 -10700
56946 -26898
56947 20154
56948 19168
56949 21312
57135 19446
57443 5146
57447 19004
63605 17083
63620 17083
63604 24134
63592 19712
63591 13594
63590 21904
63574 22463
63573 18458
63589 22465
63588 15420
63572 22218
63587 22218
63571 29268
63570 22219
63586 15266
63585 23402
63584 26114
63602 22214
63603 28398
63613 23552
63614 20900
63615 16346
63632 16766
63633 15878
63616 16858
63617 15034
63634 16886
63635 20686
63618 25498
63619 20646
63636 25886
63637 20634
63648 13646
63657 27576
63658 34622
63668 27572
63659 28042
62785 24426
63649 17236
63660 17087
63661 24137
63650 24138
63651 17088
63640 17088
63621 24140
63638 26534
63639 24138
63622 29158
63623 24810
62782 23853
63606 17809
63595 19456
63596 17811
63597 24131
63608 17546
63607 24135
63624 17087
63625 24136
63642 31186
63641 24136
63652 24137
63662 17238
68005 16966
68006 17366
63672 17450
63682 17522
68007 17998
68008 15466
63692 25734
63708 20312
68009 20652
63718 23622
63717 20186
63707 24702
63691 20314
63690 21170
63680 26252
63681 24580
63671 24866
63670 24946
63669 18970
63679 24742
63678 15446
63667 13996
63677 21466
63687 14526
63688 21052
63689 20166
63705 27209
63715 20159
63706 20160
63716 21463
63726 28513
63736 21462
63735 22454
63725 21463
63727 21480
63728 20168
68010 21144
68011 20110
63738 21346
62787 25312
63737 22878
63747 26630
63746 24026
63745 19762
62788 24374
63762 22846
63763 24618
63764 14722
68012 10602
68013 14462
63781 12410
68014 12136
63792 22050
63780 21767
63779 24278
63790 21766
63791 28818
63808 21910
63809 17786
68015 18240
68016 16480
63820 19936
63819 21194
63807 20757
63818 27808
63817 20758
63829 21018
63830 20350
63831 26166
63848 20350
63847 26486
63863 20350
63862 22930
63846 20350
63881 20009
63864 20009
63882 27060
63900 20242
63916 21687
68017 9226
62794 17142
63933 18624
63948 20218
63957 21687
63974 22272
63973 20174
62799 21120
63982 22930
68018 10890
63990 19914
63998 21142
62800 20266
64013 18966
64014 25312
68019 9322
64029 20494
64028 17186
64036 20410
64037 17446
64045 19974
64044 17642
62806 19937
62807 20527
64060 19497
64068 20967
64069 19493
64061 20969
64053 19142
64052 20968
62809 19937
62797 20657
62796 22550
62795 16160
63932 16436
63931 23454
63915 18450
63897 24382
63879 25986
63880 23352
63898 26158
63899 23292
62793 20658
62810 21968
64067 21332
64076 28381
64092 21331
64093 20657
64075 21331
64066 15906
64058 22200
64059 18750
64051 20296
64050 20234
64042 13250
64043 24178
62805 24970
64035 22848
64034 29612
62804 27626
64027 28416
62802 30784
64012 23258
64011 31350
64010 24335
64104 20961
64116 20960
64126 20959
64115 28010
64114 20962
64103 28011
64102 13570
64091 20514
64090 15232
64089 3360
64088 -2016
64087 0
64086 0
64085 6706
64084 21234
64083 27894
62811 21770
64074 23040
64065 11368
64057 11144
64049 15232
64041 11648
64033 17100
64019 24134
64002 26390
64003 21578
64020 26694
64021 19942
64004 21280
64005 28329
64006 21280
64023 28329
64022 21280
64007 17283
64008 10234
64025 17284
64026 10234
64024 10235
64009 17284
63996 17464
63997 12022
63989 17450
63988 14346
63980 17428
64105 20945
64094 22414
64077 20942
64078 22412
64095 20944
68020 21383
64106 22414
68021 22173
64117 21143
68022 19626
68023 18126
64128 20886
64127 21278
64137 17658
64138 24584
64148 19072
68024 18024
68025 20294
64168 19170
68026 20646
68027 18120
64178 22242
64177 17094
64167 21066
64158 20924
64157 27976
64147 22656
62813 19632
64136 28636
64135 35654
64125 28722
64113 28370
64124 35574
64134 29288
64145 30256
64146 30606
64156 8830
64155 9866
64165 8258
64166 10526
64176 8238
64175 10850
64184 22226
64185 26936
64195 21362
64194 27198
64210 21998
64209 16902
64208 9734
64207 7438
64206 5376
64205 7168
64204 7058
64203 33170
64202 40310
62815 28592
64219 33728
64228 22722
64246 18404
64247 24758
64229 18405
64230 24414
64231 18562
64249 24413
64248 18662
64264 24330
64263 18405
64262 22754
64277 22482
64295 22722
62819 28944
64278 29772
64279 23246
64280 17738
64281 24460
64265 17410
64282 17410
64283 24410
64284 31459
64285 24409
64268 24411
64286 17387
64298 17385
62821 14602
64314 10335
64297 24436
64296 17387
64330 23400
64338 23401
64355 9431
64354 23401
64353 30451
64365 25090
64375 7618
64385 0
64394 3360
64403 16347
64418 23399
64417 28714
64432 24146
64431 28238
64416 24186
64415 14842
64430 13758
64429 14598
64414 13834
64413 14378
64428 13846
64427 22798
64412 23114
64411 22726
64426 23452
64425 22716
62829 21184
64409 21924
64410 23590
64401 20932
64402 23846
64393 16832
64392 22874
64400 22504
64399 22526
64390 22505
64391 29556
64382 22510
64372 17235
64373 24130
64383 17236
64384 23472
64374 17792
64364 23520
64363 17237
64362 21490
64361 21574
64360 23510
64343 21490
64344 23574
64335 20516
62824 17268
64345 22918
64336 29846
64321 22832
64320 29656
64319 22576
64304 22692
64305 29708
64306 22738
64322 29688
64337 22870
64346 16874
64347 11648
64348 6022
64349 22726
64350 27958
64351 23552
64352 12426
64326 23982
64325 14534
64324 20038
64323 12882
64307 19626
64308 14010
64309 20610
64310 15482
64327 16346
64328 23396
64329 16346
64311 23397
64312 16348
64313 23398
64419 18399
64434 25450
64433 18400
64435 18401
64445 23394
64462 23394
64447 23395
64446 30445
64436 23395
64463 17038
64481 15802
64464 23126
64448 19594
68033 8586
64438 26752
64437 20126
64420 25794
64421 20220
64405 22728
64404 21826
62828 20746
62827 16832
62826 18134
62825 16598
64376 16034
64377 13930
64386 17240
64395 18598
64396 17010
64387 4230
64378 14202
68032 13126
68031 13670
64368 13066
64367 26215
64366 25376
64356 32368
64339 25316
64340 26216
64357 31590
64358 26216
64341 12620
68030 10762
64332 11088
64316 24518
64315 30676
64299 24519
62820 23906
62822 28212
62823 26982
64331 24519
64300 16562
64290 23612
64289 16563
64271 23612
64272 16564
64255 17998
64239 25047
64222 17998
64240 17998
64256 25047
64223 25194
68029 14122
64214 25014
64197 24834
68028 23722
64187 24298
64186 24740
64196 24768
64213 24930
64212 17990
64211 23362
64220 23302
64221 30530
64238 16558
64237 23942
62817 24332
64254 25010
64270 24428
64288 25138
64287 24412
64269 25230
62818 18266
64253 18578
64236 18210
64235 25338
64234 18346
64252 17387
64251 24435
64267 17387
64266 24412
64250 17410
64232 23378
64233 17387
64444 23416
64459 30450
64460 23400
64476 28381
64475 30266
64458 28440
64457 12958
64474 11150
64473 12948
64456 11194
64455 12920
64472 11200
62833 2191
64506 21912
64505 28951
64514 21902
64513 27290
64504 21903
64495 21902
64486 15837
64468 27588
62831 26558
64467 22812
64451 24528
64441 17389
64452 26118
64442 19319
64443 18421
62830 25911
64469 19530
64470 25470
64453 27061
64454 25394
64471 27061
64440 24453
64423 21106
64424 24774
64408 19974
64407 25946
64439 22969
62628 25288
64422 26848
62627 26998
64406 21476
64398 21476
64397 25947
64389 20246
64380 24634
64381 19352
64371 24608
64370 19466
62626 25486
64388 27584
62625 27574
64379 23840
62624 26266
64369 27872
62623 28982
64359 18656
62622 19974
64342 21504
62621 26774
64333 27392
62620 27766
64334 21328
64318 20890
64317 27690
64301 13714
64291 21504
64273 25134
64257 20066
64258 24976
64274 20242
64292 19282
64302 25864
64303 19268
64293 26090
64294 19154
64276 21854
64275 19706
64259 19712
64243 26410
64244 19586
64260 26438
64261 19536
64245 26474
64227 19424
62816 25088
64218 19354
64226 19778
64225 19668
64242 16862
64241 19618
64224 16922
62619 18614
64215 10432
62618 37018
64198 32384
62617 34828
64188 35857
64189 28028
64199 33248
64200 27308
64201 20259
64217 21566
64216 27309
62616 15678
64170 18056
64169 21944
62615 25334
64159 17024
62614 10880
64160 20672
64161 21014
64151 21174
64152 21112
64142 19562
64130 15092
64141 22143
64150 22143
64140 20673
62613 27473
64149 27033
64139 10153
62612 15328
64129 19456
62812 23744
64120 15735
64108 16515
62610 23162
64107 23504
62611 22022
64118 15702
64119 23565
64179 14516
62814 20246
64171 14517
64180 21567
64190 14874
64191 21567
64181 15906
64182 14166
64192 20420
64193 13946
64183 20710
64174 13834
64173 11622
64172 17742
64162 11570
64163 17834
64164 11944
64154 14528
64153 12042
64143 18578
64144 19318
64133 17696
64132 23220
64131 16139
64122 17410
64123 23229
64112 16188
64101 15037
64100 22087
64111 15491
64110 22541
64121 15491
64109 15492
64098 20126
64099 15947
64082 20082
64081 15947
64080 20084
64071 15888
64097 19519
64096 19900
62609 22806
64079 22016
62608 22687
64070 24288
62607 27318
64062 6016
64054 10752
62606 10752
64046 5376
62605 7168
64038 15622
62604 30060
64030 32621
64016 21665
62803 29718
64031 28717
64032 21504
64040 25210
64039 30342
64047 23858
64048 10394
64056 17216
64055 11396
62808 18294
64063 17012
64064 13826
64073 16426
64072 20084
64015 4458
63999 5824
62603 6720
63991 6720
62602 13152
63983 22308
62601 29178
63976 25402
63977 23102
63985 25310
63984 26342
63992 19858
63993 21428
64001 28477
64000 21430
64017 21445
64018 18234
62801 24470
63994 23666
63995 16569
63987 23619
63986 16570
63979 16570
63978 21080
63961 28131
63962 21081
63954 22254
63953 21081
63960 21082
63959 20687
63951 21081
63950 26826
62798 27664
63975 19474
62600 26128
63958 30464
62599 33300
63949 34064
62598 34402
63934 14148
63935 21080
63918 14114
63917 21116
63901 14070
63902 23317
63903 20814
63885 23319
63884 27278
63883 23318
63865 26914
63866 23318
63936 20690
63919 27736
63920 20691
63952 20689
63937 27740
63938 20692
63921 20278
63922 26166
63939 20279
63940 19558
63923 26379
63924 19329
63907 19332
63906 20279
63888 18449
63869 18351
63887 25401
63905 18450
63904 22270
63886 18452
62629 25674
64449 25234
62630 24203
64465 21024
62631 25526
64482 24736
64491 17540
64450 17405
64466 22698
64483 18048
62632 27250
64492 23786
64502 25606
64503 23450
64493 26318
64494 19941
64485 26150
64484 19942
64501 20528
62633 27606
64510 26816
62634 25206
64519 20762
64536 25186
64537 20606
64520 25348
64511 20608
64512 14810
62835 21434
64521 26620
64538 22154
64556 23710
64557 21942
64539 24298
64540 20426
64541 20444
64523 27495
64515 20444
64524 20445
64522 20445
64559 20137
64560 27186
64561 20136
64579 26806
64578 20136
64542 20137
64558 21074
64576 28124
64593 21075
64594 23954
64577 21076
64575 21706
64574 17950
64592 23510
64599 16458
64591 16560
64573 16894
64555 21472
64554 16186
64572 22126
62635 22262
64590 19968
62636 15968
64597 27174
62637 25982
64604 19890
64598 19708
64605 26759
64606 19709
64622 19710
64639 21669
64621 21770
62638 29846
64638 28880
62639 28114
64647 22848
62640 22470
64656 22528
64665 28810
62641 29302
64673 28256
62642 26742
64682 20282
64674 20790
64666 22720
64667 17386
64675 22874
64684 29616
64685 22566
64695 19136
64694 22567
64683 22566
64693 17044
64692 21010
62643 21302
64709 17043
64720 24092
64721 17043
64710 24093
64711 17044
64731 17039
62644 25142
64743 24312
62645 23262
64756 20221
64744 17037
64757 20905
64774 13500
64773 20544
62646 20985
64788 13497
64805 20310
62647 19366
64820 13212
64806 13495
64789 20544
64790 20581
64775 27628
64776 20580
64791 27630
62850 26894
64807 20580
64792 20580
64823 20006
64824 27056
64825 20006
64839 20006
64808 20007
64822 21021
64821 27960
62853 27366
64836 21021
64837 28071
64853 21021
64838 21022
64852 19642
64851 13402
62648 20854
64865 21248
62649 18576
64866 15738
64880 21322
64879 28230
62650 27446
64893 21186
64894 30694
62856 26950
64907 26784
62651 21622
64920 17578
64934 17234
62652 24774
64950 24088
64964 17037
64965 24085
64951 17037
64952 24088
64936 31138
64922 24088
64921 23910
64935 24090
64937 24202
64938 17038
64924 21692
64910 14642
64909 21691
64923 14642
64908 14750
64895 19008
64896 14942
64882 25578
64881 22702
64867 25554
64868 23334
64854 20230
64855 22659
64869 20337
64883 20466
64897 26430
64898 20694
64911 26636
64925 19578
64912 19826
64899 26950
64885 20465
64884 27116
64870 20467
64871 15154
64857 22012
64856 18197
64840 21934
64841 21514
64826 21282
64827 20448
64842 21318
62854 15206
64858 24644
64872 22920
64886 24402
64887 22902
64873 24574
64859 22954
64844 16738
64843 23692
64828 16698
64829 23718
64812 21238
64813 21440
62852 20032
64830 21152
64845 25754
64860 19646
64861 25550
64846 20756
64831 20054
64832 20673
64816 19928
64801 19074
64800 19922
64815 20674
64814 19850
64799 20674
64732 24089
64733 31139
64722 24089
64734 24132
64746 23598
64745 25660
64758 20577
64759 20548
64747 20547
64748 23233
64760 27597
64761 24913
64778 23231
64777 20549
64762 23232
64749 24914
64798 20452
62851 20982
64797 20576
64796 11058
64795 20678
64811 21270
64810 21142
64809 22030
64793 20610
64794 23332
64779 17895
64780 14044
62848 21534
64763 22078
64764 8402
64765 22450
64766 29277
64767 22227
62847 17966
64750 29277
64751 22227
64768 29277
64783 22227
64782 29278
62849 21198
64781 22229
62845 2593
62843 8116
64736 18218
64735 21002
64724 24088
64723 17039
64712 24088
64713 17040
64737 22131
62846 23738
62844 22571
64725 24828
64726 21438
64715 23599
64714 24194
64703 7082
64702 3136
64701 1792
64700 10752
64699 20160
64698 24054
64697 17039
64696 24089
64686 21504
64677 23998
64676 19366
64668 23834
64669 20194
64660 20014
64661 17228
62839 938
64652 20152
64643 15954
64642 19930
64651 17886
64650 20586
64659 19870
64658 23894
64657 19686
64648 19770
64649 23820
64640 19464
64641 21678
64624 28728
64623 21679
64625 22090
62837 20832
64607 18382
64600 22842
64601 18050
64608 23786
64626 25250
64627 22398
64609 25546
64610 698
64628 4798
64629 -666
64611 5002
64612 -710
64630 8126
64631 14286
64613 9090
64614 14146
64632 10766
64633 13588
64615 27557
64616 34607
64634 27558
64635 34606
64636 27556
64619 24426
64618 31894
64617 27558
64602 20509
64644 6538
64653 8064
64662 18928
64670 20456
62841 16682
64678 24454
64679 30644
64680 23593
64689 23596
64688 17549
64687 17938
62842 18742
64704 17548
64705 23614
64716 17716
64727 21402
64728 20416
64740 20776
64739 27478
64738 19806
64752 20710
64769 15707
64784 22174
64785 15705
64770 22756
64771 15706
64754 22755
64753 15707
64755 18389
64772 25452
64787 18391
68044 17362
68045 15894
64804 25578
64786 25514
64803 32566
64802 25538
64817 22550
64818 25574
64819 14974
64835 22024
68046 9194
64850 14973
64834 14975
64849 20474
62855 26492
64848 27523
64847 20474
64862 18256
64833 20474
64875 15856
64874 21542
64888 16088
64902 22030
64915 14922
64903 15854
64889 22502
64890 15854
64876 23348
64877 29098
64863 25354
64864 26576
64878 27210
68047 26422
68048 27342
64892 26912
64891 25584
64905 10794
64906 10069
68049 9190
68050 10966
68051 9742
64933 10069
64919 10694
64918 10070
64949 23548
64948 30598
64947 23548
64932 23549
64962 23549
64963 15540
68052 16352
68053 15808
64996 16070
65014 22838
65026 23036
65036 15752
65027 30098
68054 21510
68055 2728
68056 14284
68057 12775
65061 13216
65060 13552
65052 8640
65051 30216
65068 16143
65059 30114
65049 30113
65050 37166
65035 30240
65024 19336
65025 16164
65012 23130
65013 16114
64995 22964
64980 16322
64979 22082
64994 16986
64993 22094
65011 16258
65010 22936
65023 20992
65022 25565
65034 18515
65021 24422
62862 23278
65008 22898
65009 27664
64991 20808
64976 17606
64977 24655
64978 17606
64961 10556
64992 17608
64946 28649
64931 27179
62858 28576
64930 32315
64916 25265
64904 23351
64917 30403
64929 25268
62857 20764
64945 24416
64960 27574
62860 20598
64975 27514
64959 34516
64958 27556
64944 21692
64928 18308
64914 17168
64901 18294
64900 16930
64913 18306
64927 17490
64943 21266
64942 14976
64941 2970
64926 23893
64940 30945
64939 24630
64955 24103
64956 26182
64970 24103
64971 17056
64972 23012
64957 19702
64973 26754
64974 20336
62859 19882
64990 16304
65007 23606
65006 17920
65005 24104
64989 17054
64988 24103
65004 17055
65020 17054
65019 24104
65032 25654
65031 19142
65018 26288
62861 26742
65001 24472
65000 24084
65003 24107
64987 17059
65002 17059
64986 24107
64985 17059
64969 17059
64968 17077
64954 24124
64953 17077
64967 24126
64966 17077
64983 24085
64984 17077
64742 22838
64741 20606
64729 22839
64730 20746
64719 23082
68043 19503
64718 17637
64717 23654
64706 17636
64707 24686
64690 17636
64708 19944
68042 21188
68041 22568
64691 23336
64681 22106
64672 17634
64671 19132
62840 17970
64663 17566
64664 19414
68040 16714
64655 17222
64654 19968
64645 17930
64646 22998
68039 22304
68038 24934
68037 21610
64637 24346
62838 28022
64620 17244
64603 16502
68036 14250
64596 27382
64589 25370
62836 13242
64588 17723
64587 24773
64569 17723
64586 27771
64595 20722
64585 11272
64584 17870
64566 15426
64565 17506
64583 15950
64582 20550
64564 21154
64563 18682
64581 21518
64580 14738
64562 21758
64543 21632
64525 23538
64526 21632
64545 21632
64544 28683
64527 14794
64528 21830
64546 17842
64547 21246
64529 17922
64530 11272
64548 25241
64549 32291
64531 25243
64532 32291
64533 25242
64551 26816
64550 27750
64568 22898
64567 25244
64516 5898
64507 18240
64498 15642
64497 22990
64496 15898
62834 8512
64487 13465
64477 18524
64488 18477
64478 25555
64461 18479
64479 18860
62832 26874
64480 26428
64489 33478
64499 26427
64490 26428
64500 9218
64509 10176
68034 9408
68035 8192
64518 18890
64508 17706
64517 25014
64534 18834
64552 14272
64570 21320
64571 14273
64553 21322
64535 14273
64981 24210
64982 19960
64998 24212
64999 17163
64997 20368
65015 13920
62653 28678
65028 22634
65016 22025
65017 19990
65030 22024
65029 29076
65038 22186
65037 17106
62654 25142
65053 23480
65054 21566
65063 23130
65062 22044
65071 16962
65080 23403
65090 30452
65100 23403
62655 31478
65117 30512
62656 29734
65126 23388
65118 23403
65101 30453
65091 23404
65102 23404
65103 16353
65104 23384
65094 11735
65084 12939
65083 17580
62867 19538
65093 18786
65075 24269
65066 28352
65057 24209
62863 29397
65065 27008
62864 31414
65074 30976
62866 29339
65056 17160
65041 24210
65040 17920
65039 21706
65055 19134
65064 17938
65073 21002
65072 23404
65081 18806
65082 23404
65092 16355
65042 15608
65033 24954
65043 16448
65044 2562
65045 -5502
65046 2688
65047 15866
65048 22750
65058 16576
65067 10738
65076 7154
65085 10752
65095 5878
65113 26895
65112 34160
65111 26897
65122 27936
65131 21360
65146 11410
65145 0
65144 1792
65143 1792
65142 2688
65141 16333
65140 23383
65155 24668
65154 23482
62870 26022
65139 30432
65129 23381
65138 23381
65130 16439
65120 16440
65121 23491
65105 29194
65106 23944
65107 7752
65108 5376
65109 5376
65110 12926
65137 16439
65128 23487
65119 16435
65127 16438
65136 21030
65135 16436
65151 21016
62657 22774
65160 20312
65161 17030
65152 16438
65153 21154
65162 22626
65172 23670
65173 20658
65163 23738
65164 18574
65174 18312
65175 25362
65165 18313
65186 18374
65198 12744
65197 22080
65196 27616
65213 20567
65212 20567
65194 20566
65195 27617
65185 20567
65184 20568
65183 17450
65182 24452
65171 21194
62658 24894
65170 25344
62659 24502
65181 21290
65192 18242
65193 20356
65210 18234
65209 20572
65218 18148
65219 20308
65211 20253
65220 27304
65221 20255
65237 20254
65222 19563
65223 12826
65239 13203
62874 19766
65238 19536
65247 13203
65248 21859
65258 28908
65257 21860
62875 22208
65274 21860
65259 21860
65260 17014
65276 21380
65275 17015
65293 14614
65294 17590
65295 19934
65277 17015
65261 18457
65262 25507
65263 18456
65278 18458
65279 19287
65297 26336
65296 19286
65298 19286
65299 15931
65300 22858
65282 15931
65281 22860
65280 15931
65264 21006
65265 15931
65266 23848
65249 23750
65267 30870
65283 24702
65284 26110
65268 25962
65269 19609
65270 19124
65252 22306
68071 21038
65243 21274
68070 22542
68069 15574
68068 17654
68067 15886
65208 16394
65217 17362
65216 20198
65207 23134
65190 16083
65189 23134
65206 16084
65188 16084
62872 24342
65205 23134
65215 23134
65214 16085
65233 15230
65234 18686
65242 17494
65251 19254
65250 15046
65241 21830
65240 15038
65232 22742
65231 17024
65230 18882
65229 15490
65228 12096
65227 8196
65226 25092
65225 31360
65224 29182
62873 34934
65199 27448
65200 10408
65201 14336
65202 11200
65203 7168
65204 3786
65187 23882
65176 29430
65177 24282
62871 19648
65166 18926
65156 22498
65157 17986
65158 22818
65168 17374
65167 22870
65178 15822
65179 22534
65180 26598
65191 22538
68066 23006
68065 23270
65169 22566
65159 16238
68064 16352
68063 17822
68062 11788
65134 14670
65150 9866
65149 16162
62869 17142
65133 11426
65124 27704
65125 29820
68061 27626
65116 27450
65115 30752
62868 31350
65098 25218
65099 12274
68060 10712
68059 12286
68058 11473
65089 11798
65079 27924
65070 29006
65069 27924
65078 29394
62865 28364
65077 25134
65088 27924
65087 25134
65086 14658
65096 21708
65097 14659
65114 16894
65123 9636
65132 14336
65148 17718
65147 11410
65256 20500
65246 20500
65255 27551
65254 23102
65272 20958
65273 24732
65289 19852
65245 18029
65236 20500
65235 22607
62660 26070
65244 25079
65253 18458
65271 19162
65287 25728
62661 25410
65305 25344
62662 23523
65306 19852
65288 18678
65307 19624
65316 19820
65317 19623
65327 18110
65326 19623
65308 19820
65336 19821
65337 22238
65347 20648
65358 14090
65357 22246
65356 19821
65346 24076
65345 19820
65335 19120
65325 23158
65315 19626
65314 25664
62663 25654
65324 23360
62664 27670
65334 26472
62665 25582
65344 19120
65354 19819
62666 22582
65371 22176
62667 23030
65381 23040
62668 20264
65355 19120
65372 19818
65382 17645
65290 19624
65291 20160
65292 26222
65309 20388
65318 5348
65328 5824
65338 4738
65348 30338
65359 36726
65375 29406
65360 30848
65361 19898
65362 -6790
65363 0
65364 -5852
65365 868
65366 14336
65367 20250
65349 19142
65350 20950
65340 19030
65339 22282
65329 16452
65319 21322
65320 26346
65330 21670
65331 25774
65321 23906
65311 24416
65310 26150
62876 24698
65301 24270
65302 14646
65303 21658
65285 21147
65286 21630
65304 21153
65313 21270
65312 21206
65322 15642
65332 15142
65333 15516
65323 15890
68072 15018
68073 16502
68074 15088
68075 19584
68076 18113
65353 20580
65352 20023
65370 20274
65369 20023
65351 20374
65341 19962
65342 20386
65343 20025
68077 21330
68078 22006
68079 20449
65390 20889
65380 22934
65379 19546
65378 19650
65377 26472
65376 19421
65386 23286
65387 19422
65368 19422
65400 19422
62878 17664
62877 27766
65416 25984
65425 19682
65435 15970
68080 14794
68081 23542
68082 22144
68083 13754
68084 10106
65496 26490
65495 21404
65486 23472
65485 21470
65468 21584
65469 22438
65452 15650
65451 20548
65434 23205
65424 17506
65423 23778
65422 18394
65432 23206
65433 19936
65450 23206
65449 20114
65448 16954
65447 23226
65446 16452
65463 23194
65464 16456
65481 22965
65482 24782
65465 23042
65466 24386
65467 19280
65484 24126
65483 23174
62880 24336
65493 23782
65509 18462
65508 20775
65507 32032
65506 36086
65505 30843
65480 16274
65479 22983
65462 18910
65445 22975
65444 18913
65443 22950
65460 18911
65461 22981
65478 18911
65477 23018
65476 16201
65475 23248
65492 23040
65502 22850
62881 22404
65503 22428
65504 8419
65520 9815
65519 16825
65530 9813
65531 16847
65542 23816
65543 21042
65544 4466
65545 0
65546 -5432
65547 -5432
65548 -3584
65549 3818
65550 31796
65560 24747
65551 24748
65534 24740
65533 31792
65532 24751
65521 17704
65510 20799
65494 18618
65511 26022
65522 21878
65523 24318
65512 23446
65513 13338
68085 13492
65524 14524
68086 14802
65535 13774
68087 24627
68088 29881
65562 13351
65552 18606
68089 30146
68090 -1022
68091 2240
68092 5376
68093 6390
68094 23397
65622 21049
65612 20300
65611 13251
65601 19826
65602 13263
65592 16523
65582 23425
65572 16451
65571 23494
65561 16444
65570 16446
65580 23426
65581 16521
65591 23426
65590 17858
65600 11802
65610 17934
65620 22878
65621 16740
65631 22562
65630 16828
65640 9968
65641 26967
65651 34013
65650 26967
62882 30617
65683 23271
65702 23124
65684 30175
65666 30802
65667 30104
65652 26967
65642 9968
65632 15887
68095 13546
68096 19614
68097 18719
65668 8790
65686 15796
65685 11382
65703 15784
65704 13194
62884 13696
68098 13910
68099 11504
65737 12410
65736 19066
65720 16474
62883 22758
65719 22752
62885 22390
65735 22400
62886 19206
65751 13482
65763 18060
65764 25110
65776 18061
65777 22320
68101 21291
68100 21078
65765 21218
65753 21158
65752 18062
65792 20411
65775 20412
62887 28694
65791 27462
65803 21920
65802 16165
65819 20398
65818 19314
65834 20397
65835 20254
65848 20396
65849 19582
65836 20397
65793 16153
68102 17182
68103 15978
65805 17970
65822 16167
65838 23032
65837 16167
65821 23216
65804 16168
65820 16168
65847 18930
65846 20399
62892 19370
62893 18930
65860 18931
65861 20400
65833 19060
62890 16088
65816 18288
65815 17312
65814 24140
65832 17614
65845 12434
65859 26404
65876 34032
62897 30368
65877 29834
65888 36966
65906 29822
65889 30264
65878 23308
65890 15530
65891 16856
65909 15298
65923 11815
65907 10318
65908 17718
62898 21526
65922 15108
65933 22158
65950 15107
65951 22110
65934 15108
65932 15109
62901 24169
65948 36888
65947 40990
65946 36786
65975 20098
65976 18458
65977 25430
65961 30840
65949 23732
65962 23796
65978 14998
62905 20414
65994 14742
65995 21534
66010 14969
66011 15622
65996 14991
65979 23818
62903 23604
65963 23704
65980 30780
62906 26640
65981 23882
65997 13120
66014 12202
65998 19510
65982 13258
65965 24318
65964 17874
65952 16938
65953 24234
65954 18050
65937 11194
65936 24584
65935 23794
62899 24610
65910 24066
65924 30964
65925 25434
68104 -182
65894 11504
62895 18922
65865 23170
65851 16296
65850 23160
65864 16358
65881 22418
65893 28166
65892 22178
65880 28182
65863 23368
65862 24256
65879 23686
62894 25241
65921 21471
65920 20618
65905 17280
65904 20606
65919 20608
65918 20562
65903 15355
65902 22404
65917 15356
65916 22403
65901 15357
65875 5385
65874 8512
62896 13386
65873 15062
65872 20322
65871 23486
65887 16437
65900 23483
65899 16434
65886 23484
65870 16438
65701 16202
65700 24578
65699 19570
65717 23227
65718 24942
65734 24248
65750 16890
65762 14730
65761 16402
65773 13062
65774 17550
65790 16113
65801 23163
65817 22354
65800 29558
65789 26560
65788 20418
65787 5250
65786 5376
65785 9284
65784 25220
65772 23189
65783 30240
65782 23190
65799 23194
65811 15846
65812 21818
65813 15188
65831 21758
65830 15430
65829 22050
65844 15866
65858 19170
65857 15886
65856 22892
65842 15867
65843 22912
65828 15867
65810 22897
65798 15853
65797 22899
65809 15856
65796 15859
62888 21174
65780 21194
65781 15862
65808 22876
65807 22396
65825 26338
62891 22006
65840 19674
65841 22876
65826 27430
65827 22876
65770 23433
65771 16384
65760 16383
65744 23395
65743 16383
65759 23433
65758 16384
65742 21410
65725 23232
65724 20946
65741 27426
65757 26715
65769 19664
65756 27398
65740 26715
65682 16056
65681 23057
65665 16058
65664 23050
65680 16091
65698 23039
65715 23039
65714 23954
65696 23039
65697 30089
65679 23040
65678 16083
65661 16083
65662 23133
65663 16083
65660 15699
65675 15698
65676 22749
65677 15700
65695 22748
65694 15701
65713 16372
65712 23458
65711 23160
65693 23423
65692 18746
65710 23655
65709 16606
65726 22927
65727 23424
65728 23198
65745 15922
65746 19392
65729 24450
65730 18112
65747 24526
65748 17526
65749 16083
65732 23134
65716 16084
65733 16085
65731 16086
65739 12610
65755 12613
62685 15278
65754 17152
62684 18038
65738 16312
65767 26713
65768 19664
65766 33759
65778 26712
65779 33762
65795 27168
62889 17372
65794 12682
62686 20342
65806 15808
65824 13536
65823 20588
65839 17754
62687 25526
65852 24128
65853 16608
65866 16612
65882 22712
65896 22712
65911 22711
65895 29762
65897 16605
65898 23192
65914 16605
65913 23330
65928 16605
65927 23010
65912 16606
65940 22269
65957 29251
65958 22268
65941 29319
65929 22270
65942 22312
65943 16926
65930 24256
62900 25302
65915 16924
65931 18048
62902 21888
65944 8576
65945 2951
65973 19370
65974 20548
65992 19328
65991 22808
66005 19282
66004 22794
65990 19306
65972 22856
65971 16072
65970 23046
65960 23414
65959 22788
65969 29818
65968 22768
65987 22768
65986 16278
62907 18048
65985 21046
65984 20496
65967 22198
62904 16874
65956 17468
65939 17418
65926 16730
62688 24694
65938 23784
62689 24262
65955 24352
62690 24022
65966 18202
65983 18954
65999 14336
66015 20192
66016 14394
66017 23754
66000 22661
66019 22662
66018 29712
66034 22662
66001 16374
66002 23423
65988 16373
65989 23088
66003 16373
66020 16374
66021 21174
66022 19586
66038 21106
66037 20174
66036 21202
66051 17674
66050 24536
66061 17674
66060 20462
66049 19876
62911 23502
66035 17674
66062 25638
62915 1408
66073 7168
62917 8064
66084 10304
62918 8064
66096 6720
62920 14336
66108 17920
62921 21568
66121 19088
66138 12669
62922 17634
66122 19486
66123 5982
66124 20446
66109 19033
66097 18122
66098 17752
66110 21982
66126 19032
66125 26084
66139 11688
66152 10752
66168 10874
62923 26520
66137 28096
62925 35286
66150 33888
66151 26346
66164 26784
66163 19444
66162 17854
66149 19902
66148 20722
66135 18922
66136 21186
66120 18466
66107 13026
66106 18718
66094 12644
66095 18762
66083 11714
66082 19722
66070 19721
66071 26773
66072 19723
66059 20800
62913 19070
66048 21258
66033 17850
66032 25206
66031 19158
66047 25334
66058 18010
66069 13572
66080 20202
66081 16380
66093 19936
66092 16696
66104 10618
66105 14676
66119 14526
66118 21702
66117 14938
66133 17344
66134 15330
66147 16842
66146 18114
66159 16200
66160 21590
66161 14442
66174 15530
66173 21958
62691 21952
66189 16192
62692 24287
66199 21630
66190 20434
66191 21618
66175 20210
66176 19208
66192 20224
66201 20982
66200 20700
62931 21107
66198 17487
66207 27328
62693 34102
66215 33744
62694 31863
66216 26280
66208 20667
66209 17611
66218 24662
66217 19482
66226 26198
62935 23632
66227 22154
66237 21874
66236 28926
66252 23450
66261 7834
62936 8096
66270 6720
66279 10826
66278 18880
66287 25929
66296 18880
66297 24310
66288 18880
66286 18880
66235 10184
66225 11998
66224 16125
62695 18502
66234 17940
62696 16910
66250 10890
62697 24909
66259 18888
66251 18817
66260 25906
66269 18852
66277 18186
66268 18187
62698 26614
66276 25352
62699 24366
66285 18187
62700 26189
66294 26056
62701 24950
66303 21632
62702 27254
66312 26032
62703 25062
66321 18698
66313 18697
66304 25747
66295 18698
66305 18699
66314 16999
66306 16998
66315 24048
66324 16998
66333 24048
66342 16997
66332 16999
66323 24048
66322 16999
66341 18102
66340 25121
66331 18102
62704 23990
66330 24576
62705 23926
66339 20800
62706 25814
66348 25328
62707 24078
66349 18102
66350 12743
66351 19014
66360 12741
66368 12740
66359 19791
66358 12747
66357 16487
66366 22922
66367 16568
66385 22862
66384 16587
66398 22145
66399 16469
66415 15782
62708 23270
66414 22831
66423 15838
62709 24022
66440 22876
66449 15781
66441 15781
66450 19834
66451 24352
66463 19622
66462 25034
66461 19840
66477 19072
66478 20622
66494 14554
66493 23002
66505 29658
66506 23198
66522 23142
62710 30150
66521 30032
62711 28790
66532 23160
62712 22074
66543 22544
66554 29554
66555 22505
66571 22505
66583 16241
62713 24150
66600 23290
66601 15459
66611 22490
62714 22260
66610 16259
66620 22417
66621 19695
66637 19696
66654 22416
66655 19695
66638 22418
66622 22418
66639 19696
66656 12746
66673 12737
66672 19788
66682 12738
66671 12778
62715 16829
66670 18240
66680 23511
66681 16461
66697 23510
66696 16462
66715 14146
66714 21195
66733 21196
66745 14145
66755 14140
66744 21193
66732 14147
66734 14146
66716 20306
66698 25666
66699 20162
66683 25546
66684 19568
66700 25756
66718 19652
66717 25836
66735 20474
66747 17034
62966 25118
66759 32272
66748 36566
62963 34048
66736 32384
62962 27008
66719 22032
66720 15500
66721 17948
66703 20418
66704 17540
66722 20686
66723 16914
66705 17822
66690 17748
66689 24800
66688 17850
66687 15146
66686 17218
66702 19238
66701 16626
66685 19322
66674 18198
66658 17963
66657 24964
66640 17962
66641 25012
66642 17964
66659 25014
66660 17965
66661 20639
66662 27689
66663 20639
66645 20640
66628 17745
66627 21698
66644 21458
66643 21510
66626 22018
66625 22718
66629 20640
66646 20742
66647 20639
66630 21282
66631 21570
66632 16002
66633 22864
66615 21916
66616 15394
66606 21774
66605 15460
66595 22806
62956 23228
66596 16840
66579 16904
66568 22868
66567 16370
66578 23396
66577 18602
66594 5082
66593 8736
66592 11984
66591 12096
66590 16182
66589 22177
66576 22170
66587 22169
66588 29220
66604 23680
66614 15668
66664 17746
66648 17746
66649 22550
66650 15716
66666 20504
66665 16354
66675 17747
66624 15710
66623 21162
66613 23233
66603 16184
66602 23231
66612 16186
66166 10875
66165 8704
66180 12358
66179 22462
66178 31094
66177 21604
66193 24192
66202 11172
66210 6692
66219 2688
66228 10874
66238 27874
66239 21504
66240 8064
66241 -1568
66242 7502
66220 10226
66211 0
66203 -4508
66194 24804
66183 29084
66182 34924
66181 27875
66167 27875
66263 10226
66272 0
66281 -3696
66290 -3696
66299 0
66308 0
66317 -4494
66326 -3150
66335 0
66344 -5404
66353 4004
66362 16576
66377 14538
62939 18592
66376 22316
66375 14922
62938 19146
66374 20988
66373 16448
66372 23258
66390 18128
62940 16576
66404 16576
66405 11546
66406 26314
66407 33278
66408 26227
66392 33276
66378 26227
66393 26227
66391 26228
66409 33277
66420 26330
66434 19470
66435 18942
66446 19968
66456 24076
66457 18018
66473 18878
66472 23622
66471 18144
66455 18882
62943 9318
66433 19022
66432 14112
66431 11648
66430 8064
66429 13018
66428 25180
66419 18660
66403 18127
66418 25179
66427 21334
66426 16106
66425 23114
66417 18240
66416 23060
66424 18368
66442 23094
66443 20302
66452 14494
66464 20798
66480 25158
66479 19222
66495 24598
66496 20090
66481 26938
62946 20164
66465 21888
62944 23776
66453 18308
62942 20534
66444 16156
66445 18152
66454 16118
62945 11532
66466 27619
62947 28057
66498 20565
66482 29108
66483 22126
66467 16019
66468 23069
66469 16018
66484 16019
66470 22486
66486 29536
66485 22487
66487 24448
62949 22928
66499 27712
66516 27414
66515 25438
66514 6238
66513 2688
66512 15849
66229 28522
66243 36798
66254 28523
66244 31360
66245 18816
66246 19334
66255 12468
66264 5376
66273 6720
66282 9842
66291 13426
66300 8064
66309 10280
66318 27273
66319 30188
66310 26168
66311 28190
66320 26169
66328 26168
66329 30188
66337 10382
66346 6364
66355 10381
66356 6364
66347 10382
66338 6365
66327 10273
66336 12992
66345 14336
66354 11648
66363 9834
66379 20150
66380 26378
66394 31542
66395 25458
66381 31926
66382 27164
66365 31518
66364 27165
66383 11583
66397 17794
66396 13384
66412 17618
66413 15710
68120 1866
66439 20342
62941 15658
66448 17046
66438 16234
66422 15258
66421 21702
66411 14736
66410 7700
66436 19808
66437 22950
66447 16024
66458 22290
66474 22870
66475 22254
66459 22873
66460 16626
66476 22940
66492 22050
66491 22894
66503 15820
66504 16764
62951 12414
66520 22918
66531 15817
66253 10874
66262 15008
66271 15232
66280 11872
66289 8064
66298 2660
66307 8932
66316 2688
66325 5712
66334 4368
66343 8064
66352 5376
66361 10752
66371 16080
66370 20622
66369 26009
66387 22282
66386 26010
66400 22281
66401 26011
66402 20622
66388 27671
66389 20622
66511 22899
62948 18626
66497 22899
66510 29948
66525 22898
66509 25152
66524 22855
66507 22854
66508 29905
66535 15736
66546 19091
66545 19431
66544 18294
66533 15736
66534 22786
66523 15737
66556 16246
66573 23293
66572 16245
66584 23290
66585 16247
66586 22758
66574 16247
66575 16584
66559 16583
66558 23634
66557 16586
66526 15850
66537 22168
66536 16736
66547 22166
66548 17760
66560 22166
66561 16550
62955 15483
66562 10752
66563 10126
66564 13598
66565 16912
66566 22494
66549 15852
66538 22868
66528 22865
66517 22866
62952 18784
66527 29917
66518 15881
66500 22931
66488 15881
66489 22930
66490 15880
66502 22931
62950 22054
66519 15881
66501 15882
66529 15883
66530 22931
66541 15883
66540 22933
66539 15883
66550 22926
66551 15884
66552 20674
66569 18816
66570 20446
66553 24398
66542 24090
62953 20226
62954 21578
68121 10730
68122 21494
66582 20154
68123 19972
66599 18926
66598 25302
66581 18396
66580 21846
66597 21926
66607 19576
66608 18722
66609 19638
68124 18518
68125 20002
66619 18902
68126 19270
66636 20402
66635 17938
66618 19766
66617 23358
62957 26134
66634 25496
62958 24168
66651 21318
62959 22710
66667 18062
66677 21234
66678 17976
66668 21268
66652 18078
66653 20214
68127 19102
68128 19742
66669 18702
68129 18274
66679 20442
66695 27483
66694 20434
66713 20802
66731 17146
68130 11018
66743 22070
66742 16510
66741 21806
66729 28855
66728 21806
66710 21805
66711 28855
66730 21806
66712 21806
66693 21816
62961 16122
66676 18810
62960 23606
66692 21504
66709 15834
66708 22841
66726 21921
66725 28971
66724 21921
66706 21754
66707 28051
66691 21002
66737 21922
62964 23264
66749 24239
66738 22842
66727 22841
66740 22841
66751 22322
66750 28495
66762 21502
66739 29892
66763 16966
66764 23670
66752 16872
66753 22266
66765 18216
66766 20722
66779 18216
68132 19326
68131 18926
66754 18217
66778 21230
66777 16894
66776 20951
66790 27904
66789 20951
66803 20878
66804 27829
66818 20779
66805 20930
66791 20951
66775 17034
66774 20202
66761 17034
66760 11456
66773 17696
66787 16910
66788 17382
66802 19502
66801 21034
66815 19138
66816 25174
66817 17850
66830 18754
66829 13826
66843 20418
66857 21315
66858 20348
66844 21315
66845 16778
66831 20578
66832 18194
66833 20994
66847 16778
66846 22956
66860 16777
66861 20126
66876 20001
66862 27052
66863 20002
66848 20170
66834 17622
66821 17528
66820 24660
66819 17528
66806 17794
66792 17238
66793 21942
68133 18906
68134 20966
66807 18542
68135 18120
68136 18470
66835 19278
66849 18362
68137 19382
68138 18580
68139 19294
66877 18218
66892 19183
68140 18161
68141 18741
66907 17723
66906 19765
66891 19362
66890 25830
66875 18780
66889 19098
66904 19756
66905 25812
66922 19756
66923 15092
66924 21398
68142 18772
68143 20454
66941 18364
68144 17926
66954 17531
66969 24578
66981 17526
66968 17529
66967 16638
66952 22846
66951 16639
66938 20346
66939 17874
66940 21456
66953 16639
66966 17532
66978 16330
66977 17890
62979 16493
66965 16970
66950 18477
66949 11429
66937 16019
66920 22314
66921 15265
66936 23070
62975 25590
66919 19456
62974 21283
66903 16776
66859 21280
66874 21281
66872 21282
66873 28332
66888 21282
66871 16781
66886 23592
66887 16781
66902 23581
66901 16782
68119 15856
68118 16672
68117 16928
68116 17920
68115 10752
68114 4480
68113 11648
68112 14336
68111 10048
68110 24384
68109 24494
66267 34138
62937 37526
66275 25414
66284 11934
66293 15006
66302 11118
66301 14498
66292 11874
66283 16370
66274 15874
66265 22636
66256 15586
66266 15586
66918 14975
66935 9846
66934 14973
66917 10442
66916 15034
66900 15594
66885 23744
66870 16192
62973 11648
66856 6048
62972 5376
66842 7168
62971 21248
66828 27008
62970 29568
66814 33510
66813 31610
66812 27410
66798 31576
66786 26013
66799 33065
66800 31734
62967 -10600
62965 -5878
66772 14130
66771 23420
66785 17258
66797 5989
66796 13039
66784 13040
66783 5991
66795 24666
62968 30685
66782 31717
66781 24668
66769 24668
66770 31715
66758 24667
66757 31716
66746 24666
66756 24668
66768 31717
66767 24669
66780 8378
66794 2688
66808 0
66822 -2502
66836 12702
66850 18750
66851 12702
66823 12703
66837 19753
66838 12774
66839 24762
66825 31724
66824 25028
66809 23936
62969 23678
66810 25106
66811 31719
66826 25240
66827 12218
66841 19162
66840 14530
66854 19024
66855 15470
66869 20676
66868 20846
66882 19270
66883 22115
66884 15065
66899 22114
66898 15065
66897 22657
66896 19650
66911 22656
66912 21726
66913 22660
66914 15609
66930 19582
66929 22663
66946 15623
66928 14393
66945 21439
66944 14392
66927 21440
66926 14390
66910 14966
66895 19110
66881 19050
66867 25420
66853 18838
66852 25290
66866 19050
66865 26099
66879 19051
66880 26101
66864 19364
62716 27318
66878 14848
62717 21622
66893 21114
66894 17600
66909 20254
66908 19008
66925 19778
66942 16366
66943 21902
66956 16350
66955 22020
66970 16222
66971 22100
66972 15874
66957 22210
66958 15338
66973 21426
66984 21424
66985 28474
67000 21425
67001 28474
67002 21424
66987 28474
66975 21425
66986 21425
66974 28475
66959 21426
67017 16292
67016 21970
67031 16293
67032 22150
67049 21818
67050 15734
67066 21870
67082 15586
67098 21778
67099 14878
67083 21832
67067 15646
67051 21938
67033 28622
62981 18314
67003 8694
67018 21565
67034 21577
67035 14844
67052 14820
67036 21880
67019 17998
67020 22054
67005 17090
67004 22213
66990 7117
66989 20848
66988 27733
66976 20701
67048 21418
67047 28468
67030 23344
67015 16293
67029 22416
67046 29465
67045 22416
67062 22416
67063 23416
67028 14998
67013 16562
67014 21262
66999 16384
66998 21438
66983 16300
66982 21520
62718 22262
66997 19200
62719 23350
67012 21335
62720 23287
67027 22827
62721 22614
67044 24300
62722 31862
67060 31304
67061 23422
67078 23416
67077 30468
67093 23422
67092 31252
62724 31774
67076 24768
62723 30222
62725 30248
67108 16798
62726 25526
67124 23712
62727 23454
67141 23936
62728 22022
67156 15882
67142 17370
67125 16666
67109 16848
67110 23896
67094 16938
67095 23418
67111 17310
67127 22702
67126 16942
67143 20362
67158 15100
67159 20358
67144 15101
67145 20082
67160 15108
67176 20162
67175 15101
67157 22235
67173 29285
67174 22235
67172 22238
67189 22624
67190 23126
67206 13406
67205 14826
67223 10112
67236 -918
67273 3825
62731 3312
67285 2240
62732 5376
67297 6020
67309 10052
67320 8064
67331 12040
67342 7560
62733 10080
67354 8866
67366 18818
67382 17492
62734 17230
67399 10441
67383 18094
67367 17494
67368 18937
67369 12018
67356 18937
67355 12020
67343 18272
62998 18535
67357 12020
67345 17026
67344 12862
67333 9293
67334 5458
67323 9238
67312 5370
67311 8738
67322 5942
67332 10421
62996 12742
67321 13802
62995 14550
67310 11056
62993 11478
67298 19294
67299 18482
67300 19014
67288 18483
67287 19276
67275 18482
67274 18554
67286 18483
67276 20196
67263 15598
67262 18742
67250 15578
67251 19290
67239 14602
67226 17720
67225 19970
67208 17550
67209 20790
67193 17314
67192 22722
67191 17114
67207 24296
62986 23158
67224 18208
67238 17772
67237 24832
62990 24262
67249 17792
67261 18636
67248 37825
62729 43606
67260 41914
62730 42316
67370 25395
67371 19776
67387 25396
67386 19964
67402 15447
67388 25397
67403 18347
67389 11742
67390 10742
67374 11588
67373 12938
67372 18626
67358 11122
67346 12096
67335 16072
67324 13384
67313 15680
67301 11424
67289 2352
67277 4368
67264 5376
67252 4004
67240 9828
62988 12544
67228 15374
67227 19806
67210 17522
67211 24395
67212 17346
67196 24396
67179 17346
67178 24396
67177 17346
67194 24396
67195 17347
67161 17776
62983 19392
67146 24384
67129 26758
67130 24726
67115 24926
67114 25204
67113 26734
62982 25816
67128 17578
67112 20194
67096 17072
67097 15966
67081 22128
67065 15898
67064 16714
67080 21048
67079 13999
67401 22263
67385 26430
67384 20930
67400 26492
63001 26550
67411 22380
67427 27270
63004 25920
67428 22262
67412 27990
67413 22382
63003 10090
63002 26790
67414 17920
67415 10752
67416 8234
67417 25166
67391 33728
67375 26618
67392 37862
67393 33776
62999 26304
67359 5578
67347 3136
67336 2688
67325 10096
67302 10019
67290 16768
67278 20032
67265 26870
67253 19540
67266 20160
62992 24256
67279 17947
67291 19091
67303 25906
67304 24158
67316 26556
67327 23504
67337 18586
67326 25750
67315 26374
67314 27020
67267 19751
67255 26801
67254 19752
67241 19751
67243 19752
67242 26802
67244 26801
67232 19751
67217 19751
67231 26801
67230 19752
67256 19753
67229 15590
67216 15590
67215 22640
67199 15702
67198 21290
67214 16086
67213 20814
67197 16426
67180 20738
67181 17246
67163 20050
67162 21066
67147 13482
67131 13018
67132 20096
67116 18507
67133 25557
67134 18610
67149 23040
67148 18894
67164 13802
67182 22478
67165 23082
67166 22400
67183 27907
62984 26886
67200 20856
67184 20858
67167 16792
67168 21446
67152 16781
67151 23778
67150 16726
67136 16733
67137 20912
67121 20907
67138 27958
67139 20909
67153 20908
67169 16718
67186 20857
67170 23765
67187 19626
67204 20856
62985 16376
67188 21630
67171 16718
67154 16719
67155 24166
68152 10816
67140 19328
67122 17626
67123 24698
68151 17606
67107 17702
68150 18794
68149 18748
67075 19140
68148 20172
67059 20537
68147 19507
67043 15594
67026 21578
68146 12790
68145 13750
67011 14574
66996 21281
66995 24430
66980 21282
66979 22478
66994 21376
67009 18094
67010 21304
67025 16274
67024 22602
67023 16106
67040 22652
67056 16136
67057 22602
67041 16234
67042 22602
67058 17124
67074 20402
67073 18494
67089 20282
67090 27006
67091 19930
67106 20058
67105 16758
67120 16721
67103 16721
67088 16722
67104 23772
67257 17899
67245 20354
67246 17898
67258 24462
67270 17897
67271 24412
67259 17898
67247 19754
67235 18552
67234 25600
67233 18550
67221 25600
67222 18551
62987 22400
62989 21149
67220 18553
67219 16797
67218 19286
67201 16798
67202 23847
67185 16796
67203 16798
62991 16544
68153 4480
67272 13390
67284 23908
67283 18362
67295 23850
67296 19402
68154 18742
68155 18166
67308 23778
62994 20524
68156 8170
62997 21130
67330 24130
67341 30724
67352 23673
67340 23675
67282 19800
67294 18607
67281 18608
67269 19800
67268 18142
67280 19800
67292 18607
67293 19801
67305 14049
67317 14022
67318 15269
67319 13924
67307 13926
67306 15243
67328 15269
67329 14022
67364 14024
67365 15842
67353 14250
68157 13054
68158 15334
68159 13312
67381 24034
67380 23624
67397 23873
67398 23624
68160 23798
68161 22518
67409 23824
67408 23625
67379 23874
67396 23625
67407 23873
67363 23064
67351 17218
67350 23065
67362 22124
67361 19222
67349 26271
67338 19222
67339 22429
67348 19222
67360 15418
67376 14198
67377 21226
63000 20014
67394 14630
67395 19628
67378 13214
67422 13417
67432 20466
67440 13416
67439 19750
67431 13416
67433 13417
67423 20467
67424 13469
68162 12106
67434 23350
67441 22226
67442 29278
67450 22248
63008 18488
67457 22304
67449 21174
67448 21822
67456 21242
67473 22278
67474 21298
63010 14598
67475 8874
67491 10902
63011 8064
68163 8064
67514 15650
67520 12638
67536 12544
68164 11056
68165 9580
67553 12206
67552 15866
63015 16918
67535 17766
63014 15162
63013 16054
67519 15438
67513 12794
67512 19590
67507 24725
67506 17675
67490 18944
63009 13692
67472 15718
67489 15604
67470 15603
67471 22655
67454 15678
67455 22654
67447 15668
67438 15605
63007 15722
67446 22655
63005 18772
67429 19802
67430 20521
67420 19801
67421 20521
67406 17662
67419 20522
67418 13472
67404 16090
67405 22662
67119 20989
67135 20989
67117 20990
67118 28040
67102 20990
67101 15956
67100 19968
67084 16024
67068 22893
67069 15957
67085 22968
67086 15956
67087 21673
67072 21673
67071 28724
67055 21675
67070 21676
67054 15933
67053 22893
67037 15932
67038 22983
67021 15933
67039 15933
67022 21727
67007 28776
67008 21726
66993 22542
66992 21727
67006 21727
66991 15224
62980 15265
66964 21248
66963 12416
66962 14336
66961 9961
62978 26723
66960 29190
62977 25981
66948 25543
62976 29360
66932 29804
66933 22750
66915 22751
66931 22751
66947 22094
67410 27273
67425 34324
67426 27275
67436 22559
67435 27274
67443 18023
62735 14184
67451 7953
63006 21768
67444 15732
67437 15453
67445 22505
67453 15614
67452 22505
67460 15476
67461 22538
67462 15456
67458 29609
67476 22558
67493 22558
67478 22558
67459 22559
67477 29609
67492 29910
62736 6528
67508 1792
67515 10752
67521 16474
67537 19996
67554 26807
67563 19757
67580 26806
67581 19757
67564 26807
67555 19758
67589 20034
67606 12506
67624 10833
67640 10832
67623 17883
67641 26624
67642 20820
67659 27826
67660 20777
67676 20792
67675 26624
67658 22036
67657 26624
67674 22096
67682 14966
67683 12642
67700 14916
67699 12686
67716 5770
67724 23741
63027 24764
63028 21628
67723 30791
62737 29770
67740 28425
62738 32906
67757 1637
67774 8232
63030 12650
67775 21564
63029 22262
67758 22657
67759 21688
67760 22754
67777 21563
67776 22970
67784 21563
67783 23035
67794 15322
67810 15322
67785 15323
67795 22373
67796 19968
67797 6930
67798 -2030
67799 0
67800 0
67801 -4602
67802 10630
67803 24000
67804 28849
67786 21799
67805 21800
67812 28482
67811 21800
67818 7370
67825 1678
67831 7368
67832 1676
67826 7369
67819 1679
67839 26797
63035 25216
67846 15337
67838 21106
67845 25152
67851 11548
67820 9794
68179 26257
68180 25488
68181 17149
68182 1432
67827 8832
67833 17184
67840 19126
67847 13136
67857 17609
67873 24659
67891 18097
67890 15598
67871 11047
67872 18097
67874 4242
67875 11058
67893 5830
67894 10358
67876 6602
67858 -977
67852 16022
67853 11210
68183 12214
68184 11190
67859 17226
67877 9524
67895 5360
67913 11818
67912 8446
67919 10422
67920 10386
68185 8138
68186 10278
68187 7456
67927 9242
67926 4234
67933 10550
67940 7107
67941 9506
67948 7108
68189 8462
68188 7958
67934 7109
67947 9630
67954 3714
67961 11295
67962 13706
67969 11296
68192 13082
68191 11918
68190 11270
67955 11297
67968 13870
67967 -32838
67960 -20608
67953 0
67946 0
67939 -3584
67932 -3584
67925 0
67918 3997
67909 11047
67910 17494
67911 10330
67892 10805
67908 18122
67889 18123
67907 25173
67870 18123
67888 25173
67887 18123
67905 25172
67904 18123
67906 18124
67869 4536
67868 11588
67886 9982
67885 11587
67867 10826
67866 4754
67865 11236
67864 18276
67882 11307
67881 18252
67863 11309
67900 4816
67901 11736
67883 10050
67884 11712
67902 10062
67903 4538
67899 22267
67917 15221
67898 15222
67916 22268
67923 15219
67924 22268
67931 -6134
67938 -1014
67937 -4396
67944 -1090
67945 -4356
67952 -9270
67951 -1935
67958 5114
67957 -1935
67965 -1935
67966 -8277
67959 -1934
67964 5115
67963 -1838
62751 4326
67956 -7664
62750 -1648
67949 -736
62749 -794
67950 -7494
67943 -7878
67942 -1104
62748 342
67935 -7888
67936 2610
67930 2179
67929 9229
67922 3591
62747 12320
67928 8000
62746 10230
67921 10900
62745 12619
67914 14144
62744 14582
67896 15459
67915 10219
67897 8410
67878 8175
67879 15224
67861 8175
67860 15225
67854 8177
67848 15833
62743 22120
67841 22872
67842 15780
67834 16576
62742 12544
63033 16450
67821 13483
67880 8833
67862 17920
67855 22825
63036 23510
67849 15776
67850 22824
67856 15776
62741 20282
67822 16640
67815 16650
67816 10208
67809 14462
67808 10209
67814 10573
62740 5376
67807 6720
62739 11648
67791 12072
67792 17472
67793 13850
67843 8280
67835 1233
67828 8210
67829 1233
67844 1234
67836 8283
67837 8960
63034 -18998
67830 14538
67824 20899
67817 13849
67823 13849
67741 14558
67742 21604
67743 14555
67726 14557
67727 21606
67719 14555
67718 21605
67725 21606
67717 16596
63024 17826
67701 23576
67684 24580
67677 16471
67685 23548
67702 24734
67703 22814
67686 25962
67687 8554
67704 13042
67705 7078
67688 13076
67689 6029
67706 30054
67707 37008
67690 30055
67691 36992
67708 30055
67731 21566
67730 14518
67729 21533
67728 14483
67744 21533
67761 14482
67762 21532
67745 14484
67763 14484
67746 21533
67764 21804
67765 14755
67766 21804
67767 14752
67749 14755
67748 21804
67732 14754
67747 14757
67768 22462
67751 29512
67750 22463
67733 22461
67734 29511
67735 22463
67752 22463
67736 29512
67753 14613
67771 14614
67770 21665
67769 14616
67778 15488
67779 14615
67780 15417
67789 15416
67788 22467
67787 15417
63031 28460
67806 26656
67813 27422
68178 10958
63032 25682
67790 24652
68177 15578
68176 21498
67782 22734
67781 23154
67772 22520
67773 25090
67756 18250
68175 6058
67739 18218
67738 23020
67755 17678
67754 22834
67737 18130
63026 21530
67721 22506
67722 20146
67715 15082
63025 25248
68174 14528
68173 7722
67681 12732
68172 13764
67673 13912
67656 12443
68170 13473
68171 12883
68169 23603
67639 24633
67622 24592
67621 29054
63020 30950
67638 30432
63021 29942
67655 25344
63022 23614
67672 23171
67680 29914
67698 22857
67714 22820
67696 22821
67697 29871
67679 22888
67671 22014
67678 22924
67694 382
67693 7218
67692 230
67709 7168
67710 232
67711 7696
67695 7563
67713 7564
67712 14614
67720 7565
67479 15062
67496 15061
67495 22112
67494 15442
67509 20704
67510 16490
67517 13878
63012 23542
67516 21888
67522 21544
67538 19966
67539 21543
67523 28595
67524 23754
67525 22058
67541 14914
67540 16426
67557 15754
67556 19308
67565 14974
67566 19596
67583 13698
67582 20117
67591 27165
67590 20116
67607 26818
67608 20386
67625 26854
67626 20116
67609 27165
67610 20115
67592 20117
67643 17007
67644 24057
67645 17007
67646 24055
67628 24056
67661 17007
67627 17008
67662 24057
63023 22042
67663 17009
67629 17009
67664 17777
67665 24826
67647 24827
67648 17778
67649 24826
67666 17778
67632 17778
67630 17779
67631 24828
67614 17778
67613 19098
67612 25126
67611 18038
67593 17802
67594 24882
67595 19066
67596 25282
67597 19386
67598 17626
67615 19950
67616 17462
67599 19970
67600 17186
67617 20146
67634 16506
67633 19698
67650 16500
67667 20502
67668 16402
67651 20522
67652 15922
67669 20606
67670 16254
67653 21982
67654 15678
67637 21784
67620 15122
67619 21746
67636 16094
67635 21346
67618 16970
67601 20058
67602 23488
67584 29217
67575 22164
67585 22170
67586 15002
63018 17078
67603 15978
67604 19982
63019 18424
67605 15858
68168 13969
68167 15742
68166 14186
67588 15000
67587 21898
67578 28948
67561 21898
67562 28642
67579 21899
67577 21899
67560 15075
67551 15074
67576 15075
67559 22126
67558 15080
67574 15039
67573 4032
67572 8064
67571 8736
67570 5376
67569 1792
67568 5152
63017 7130
67567 8184
63016 21770
67542 22670
67526 15539
67527 22589
67543 15539
67544 22589
67545 15539
67528 15540
67529 7282
67530 13642
67546 11806
67547 12670
67531 12394
67532 10386
67548 24036
67549 31086
67550 24037
67533 24038
67534 31087
67518 3658
67511 15272
67505 22110
67504 15062
67503 22111
67502 29160
67487 29161
67469 22111
67468 29161
67486 22112
67488 22113
67501 6781
67500 14592
67499 20881
67498 13830
67483 13832
67485 13830
67484 6781
67465 6781
67466 13831
67467 6782
67482 22113
67481 29163
67464 29163
67480 22114
67463 22114
67497 22114
66257 23278
66248 16229
66258 16229
68108 14606
66249 23279
66233 16228
66232 22299
66231 27274
66247 19826
66230 20926
62934 27958
66222 11868
66221 12214
66212 11646
66213 13898
66205 10770
66204 22998
66195 28940
66196 23552
66185 28670
66184 25226
62929 19040
66169 20112
62927 24374
66153 31074
62926 27008
66140 27718
66127 21485
66141 28535
66142 21485
66128 16368
66129 20982
66113 16366
66112 21610
66111 17822
66099 21124
66100 17962
66088 11680
66087 26090
66076 33139
66065 26090
66075 26090
66074 33139
66085 26089
66086 33139
66063 26090
66077 26090
66053 26090
66064 33140
66052 9970
66041 15232
66040 21710
66039 17888
66023 20930
66024 17890
66006 19834
65993 19728
66007 26780
66008 19752
62908 24817
66009 24590
66026 24359
66025 31708
62909 31046
66042 24818
66054 12898
66066 12650
66055 19942
66043 18966
62910 13840
66027 27968
66028 34540
66012 27504
66013 27910
66030 27418
66029 34470
66045 27966
66044 28104
62912 27121
66056 11079
66046 10954
66057 18006
66068 11014
66067 15534
62914 15410
62916 14050
66078 22364
66079 15700
68105 11498
66091 22278
66090 15986
66089 21406
62919 21738
66101 28457
66114 21405
66102 21407
66115 16448
66103 16447
68106 13322
66116 23497
66132 16449
66145 20470
66144 16448
66131 23499
66130 18880
62924 19040
66143 18272
66155 23493
66171 16442
66170 18966
66154 16443
66156 16446
66157 15798
66158 14656
62928 12170
66172 17920
66187 17877
66186 10827
66188 7098
68107 2688
62930 9669
66197 7102
62932 13483
62933 15210
66206 16051
66214 17842
66223 15556
65869 22888
65885 16238
65884 22722
65883 16615
65867 22719
65868 16616
65854 22720
65855 16450
65721 23092
65722 29735
65723 22881
65708 22876
65707 29926
65689 22877
65688 29736
65706 23078
65705 29736
65687 8898
65669 15894
65653 22853
65654 15868
65670 22854
65671 15804
65690 15789
65691 22808
65673 15789
65672 22840
65656 15799
65655 22841
65645 16497
65644 23544
65643 16494
62683 22726
65633 23904
62682 23984
65634 16494
65624 22409
65614 18150
65623 21721
62681 24950
65613 26080
62680 27638
65603 20256
62679 24262
65593 25072
62678 25358
65583 24457
62677 24895
65584 18466
65594 18102
65595 19789
65605 26838
65606 19788
65604 19789
65615 19789
65616 15567
65617 20016
65627 15567
65626 22562
65625 15567
65635 22506
65636 15567
65646 23819
65647 30870
65657 23821
65674 23819
65658 30870
65659 23820
65649 30870
65637 23822
65639 23821
65628 23821
65638 30871
65648 23822
65629 13290
65619 19544
65618 20112
65608 19164
65609 21706
65599 16948
65598 22210
65607 22028
65596 22029
65587 22028
65597 29080
65577 17382
65576 22019
65586 17382
65585 21130
65575 17629
65566 17382
65565 21773
65567 22021
65574 21775
65564 17632
65573 21316
62676 24431
65563 25856
62675 26358
65553 18912
62674 24150
65536 19604
65537 20574
65554 17890
65555 19618
65538 18038
65527 19330
65526 19002
65515 18218
65525 18666
62673 24918
65514 26528
62672 28118
65497 21632
62671 18582
65487 23962
62670 25766
65470 16898
65453 23217
65454 16802
65471 23284
65488 16177
65489 23227
65499 30278
65498 23229
65516 23230
65517 19198
65500 23554
65501 16736
65518 22649
65529 29636
65528 22752
65539 29664
65556 22606
65557 29630
65540 22874
65541 29622
65558 23032
65559 16114
65569 23006
65568 17384
65578 22848
65588 17382
65589 22634
65579 17384
65490 16197
65491 22714
65474 16197
65473 22740
65456 16198
65455 22652
65472 16199
65457 22761
65440 16522
65441 23571
65442 16521
65459 23318
65458 16522
65431 16521
65430 22298
65420 22168
65429 29280
65439 23103
65438 20992
65428 23183
65427 16225
65437 22718
65436 16219
65426 22762
62669 23286
65417 15954
65401 21845
65391 28893
65392 21844
65402 28894
65418 21845
65419 21788
65403 21846
65404 17584
65405 28672
65421 25130
62879 31504
65406 33798
65395 25130
65385 11159
65374 18704
65373 19626
65383 21801
65393 19198
65394 18706
65384 22725
65407 5402
65408 0
65409 -3136
65410 -4480
65411 0
65412 2688
65413 15680
65414 21408
65415 16974
65397 24025
65396 16975
65398 22272
65399 20009
65389 22144
65388 20009
63889 23455
63908 23455
63891 23455
63890 30506
63872 23596
63856 18018
63839 17642
63838 24694
63837 17690
63855 23644
63871 21998
63870 23612
63854 29982
63853 23678
62791 22882
63836 23722
63825 22278
63814 19482
63797 28432
63786 19378
63798 22400
63799 16688
63800 20410
63801 20714
63802 21504
63803 17427
63909 18449
63925 25014
63926 18449
63910 25026
63911 18448
63893 23740
63892 18449
63912 23454
63894 22948
63913 22948
63895 23455
63896 22948
63878 17092
63877 22948
63914 23455
63876 23458
63875 18353
63874 24652
63873 18734
63857 24444
63858 18770
63840 24498
63841 18354
63859 25174
63860 18353
63842 14430
63843 21504
63844 25506
62792 22912
63861 19220
63845 22142
63828 22012
63827 19098
63826 22179
63815 29230
63816 22180
63804 24477
63927 23456
63928 23106
63945 23455
63944 23566
63943 23520
63942 17294
63941 23560
63963 22058
63964 27510
63965 23744
63966 13370
63967 2170
63968 5376
63969 17427
63970 24477
63971 31526
63972 24476
63981 24477
63956 24477
63955 17427
63947 21710
63946 18449
63929 20546
63930 18451
63787 17427
63788 22466
63805 22142
63806 22236
63789 24458
63778 19328
62789 18518
63761 27574
63744 36497
63760 41222
63777 36497
63776 38270
63759 36497
63758 5406
63775 3798
63774 4798
63757 4378
63756 4426
63773 4774
63772 26822
63755 27562
63754 26546
63771 27894
63770 26446
63753 28226
63743 13058
63733 4032
63723 4032
63713 14819
63734 5407
63724 7168
63714 11066
63704 28352
63703 21504
63702 8456
63701 -4536
63700 0
63699 8064
63698 20035
63697 27085
63696 25984
63695 32974
63712 30462
63722 22842
63711 28422
63694 30496
63684 28210
63685 30654
63675 10110
63674 14946
63664 9634
63665 15054
63655 8026
63646 33870
63627 33869
63645 40920
63654 33870
63644 34112
62584 29206
63653 22407
62585 17920
63663 16576
62586 17024
63673 11648
62587 11648
63683 20160
62588 24501
63693 21329
62589 23129
63709 22650
63710 15072
62786 13222
62590 25909
63719 26496
62591 31110
63729 29994
63720 26688
63721 19638
63730 22164
62592 29166
63739 19352
63748 24906
63765 19178
63766 24438
63749 19214
63740 19326
63741 26375
63731 19326
63732 22134
63742 19326
63750 19326
63751 15638
63752 22104
63769 15534
63768 22274
63767 15754
63784 21718
63785 15834
63796 15624
63795 22676
63813 19354
63824 19766
63823 19353
63812 21664
63794 19356
62790 19021
63783 18320
62593 26192
63782 25814
62594 25184
63793 22816
62595 27590
63810 25976
63811 18130
62596 18532
63821 20128
62597 24022
63832 22353
63822 19562
63833 15304
63849 15302
63850 18587
63851 25633
63834 18586
63835 22112
63852 20268
63868 23946
63867 18586
63643 19497
63626 20608
62583 21350
63609 15390
62783 8592
63610 13072
63598 26514
62582 30168
63580 31199
63599 28833
63581 24149
63564 24150
63565 17100
63566 23654
63554 20121
62779 20559
63555 21500
63567 22158
63583 20144
63582 20121
63553 17100
63544 20832
63534 27260
62581 27676
63524 26598
62580 27037
63525 20810
63535 20239
63536 20447
62778 28134
63545 27493
63546 20445
63537 27493
63527 20443
63538 20445
63547 19594
63556 19942
63568 19102
63569 19850
63557 19144
63548 19946
63539 20226
63529 27175
63528 20126
63517 27175
63518 20126
63506 20126
63507 27175
63497 20126
63496 17224
63485 24274
63474 17225
63473 24273
63462 17223
63463 24273
63464 17223
63475 24274
63486 17225
63495 23162
63484 16714
63483 23164
63482 16113
63471 19578
63472 16114
63494 17050
63504 22538
63505 22848
63516 21288
63526 19944
63515 26995
63514 19945
63513 20450
62579 22758
63503 21504
62776 24706
63493 27648
63492 21194
62578 26230
63481 27328
62577 28198
63470 21440
62576 26786
63459 28160
62575 27744
63448 26588
62774 30226
62574 17367
63438 31226
63439 23409
63449 30363
63450 23314
63461 24282
63460 28058
63600 21782
63601 22446
63611 26920
63612 19870
63628 19870
63629 21946
63630 33910
63631 25302
62784 34112
63647 32256
63656 18946
63666 14082
63676 17920
63686 14819
57451 26055
57469 26054
57468 33105
57467 26056
56950 23850
57484 21440
56951 20408
57485 29030
57486 26126
57502 18860
57501 25198
57518 18802
57519 25840
57537 18791
57520 18809
57503 21386
57487 20042
57488 21810
57489 21688
57505 21385
57504 22270
57521 21386
57522 22998
57523 18042
57506 21686
57507 17924
57524 24334
57540 17278
57541 24274
57525 17514
57508 23597
57493 23596
57510 23596
57509 30647
57526 23598
57527 17030
57543 24079
57544 17029
57562 20918
57561 17030
57542 17030
57560 24080
57559 17070
57558 27840
57557 32542
57539 25536
57136 25208
57556 25784
57572 18658
57584 15557
57585 5376
57586 9604
57587 6020
57588 9408
57589 6206
57590 22728
57601 25982
57611 18746
57602 19098
57591 21978
57592 23114
57593 20828
57575 23062
57574 21910
57565 22970
57564 21898
57573 23192
57138 23936
57563 21888
57545 25390
57529 18430
57528 24742
57511 18314
57512 24934
57513 18358
57530 25208
57546 18478
57547 22250
57531 18834
57532 22244
57548 24690
57566 17862
57567 24638
57549 17878
57533 23286
57516 23026
57517 23196
57534 24942
57550 23744
57568 17166
57577 23742
57576 19250
57594 23420
57595 19326
62316 12618
57605 23384
57604 19730
57603 21282
57613 22650
57139 22576
57612 22598
57627 18850
57628 22274
57629 19746
57614 21874
57615 18944
57630 22104
62317 12170
57641 19490
57640 22046
57639 19830
57654 13928
57655 24066
57143 23574
57671 21732
57680 19290
57681 21250
57672 19964
57656 19106
57657 21852
57673 21907
62318 20877
57682 20800
62319 21832
62320 21120
62321 19466
57700 20490
57691 21526
57690 20826
57689 22656
57698 19136
57699 24070
57708 17790
57709 5922
62322 4990
62323 8558
62324 4640
57725 9810
57724 9194
57707 6426
57723 15990
57733 6666
57734 18599
57735 21750
57746 21242
62325 21606
62326 20390
57757 22330
57756 18598
57745 24790
57744 18599
57755 20754
57766 20012
57767 27064
57780 20534
57781 19282
57768 21584
57769 18370
62327 11402
57782 22390
57798 17028
57797 24098
57796 26922
57812 24440
57811 25198
57795 25146
57794 24126
57810 17076
57823 24127
57822 17136
57834 24127
57835 17170
57155 20742
57824 20272
57836 21770
57849 20244
57850 21494
57837 20253
57825 21806
57813 17190
57814 25406
62328 12170
57826 19446
57838 18926
57851 22128
62329 21950
62330 23206
62331 21076
57865 24802
57864 19988
57863 21213
57877 22846
57876 21213
57862 24862
57848 20976
57847 24754
57861 20991
57875 20172
57889 23598
57888 20175
57887 27141
57873 20173
57874 27207
57860 20174
57859 17076
57845 24125
57833 17075
57846 17078
57821 24125
57808 31176
57809 24126
57792 25980
57791 24802
57807 28696
57806 24126
57790 17075
57789 25312
57151 22400
57153 21248
57788 25078
57776 23930
57148 384
57147 576
57805 17076
57804 21270
57820 14336
57832 6020
57844 6020
57858 2688
57872 5376
57886 7042
57900 3458
57913 8064
57927 6720
57158 3360
57941 0
57942 8456
57943 22984
57944 28348
57957 28253
57969 21202
57970 28253
57958 21203
57160 19727
57987 21408
58005 27478
58004 21888
58003 24078
57986 17050
57985 24072
57984 31066
58001 24016
57983 24026
57982 17164
57981 22550
57980 23158
57967 20630
57968 23274
57956 17706
57955 22922
57938 22077
57937 29080
57953 22077
57954 29128
57159 28334
57966 22080
57979 19119
57995 19118
58013 24304
58014 20922
58015 24363
57997 19118
57996 26168
58029 19646
57164 23001
58030 16205
58046 13290
58045 22770
58055 16906
58054 24125
58065 23953
56969 29974
58053 31004
58043 24124
58044 31005
58028 9992
58027 16874
56968 18998
58011 9992
58012 16875
57994 22077
57993 28963
57976 22076
57964 28964
57977 28964
57978 21914
57965 22076
58066 17249
58067 24297
58078 17249
58079 18406
58096 17206
58095 18796
58094 17248
58077 24298
58076 17249
58093 11418
58109 17674
58110 16562
58120 17174
58119 17022
56970 30102
58135 29434
58136 23828
58153 29386
58152 25020
58168 18112
58178 11920
56971 35510
58189 29354
58179 29101
58180 36151
58190 36151
58201 29101
58218 29101
58202 36151
58191 29102
58203 29102
58181 29103
58192 36152
58193 29102
58182 12098
58171 18046
58172 20798
58183 10586
57176 13312
58173 17686
58158 20634
58157 17802
58156 20938
58155 8714
58170 12250
58169 8474
57174 12342
58154 12394
58137 28344
58121 32230
58111 24846
58122 28314
58138 32484
58139 28120
58123 35138
58112 28088
57169 23828
58124 28089
58204 12099
57180 13440
58219 17408
58230 23790
58229 17418
57183 21043
58239 24028
58257 23488
57185 22816
58256 24662
58255 14633
58238 21682
58227 28732
58237 28733
56972 30262
58226 23684
58216 21346
58200 13738
58217 21684
58254 21684
58228 22073
58270 16314
56973 24054
58286 23156
58287 28954
58288 21903
58298 22842
58297 28955
58315 11798
58331 20608
58349 23730
58350 18847
58363 23382
58362 18849
58379 21626
56974 21526
58390 17002
58391 21625
58380 17330
58381 21622
58392 17566
58404 21406
58417 18522
58428 18675
57195 25030
58416 25725
58415 20808
58403 25792
58402 22122
56975 28982
58414 27552
58427 20160
56976 24278
58439 24256
56977 23254
58452 22026
58453 20594
58440 18804
58441 19722
58454 18954
58467 20138
58484 23720
58485 18640
58499 23721
58500 18166
58486 23800
58469 17764
58468 23721
58498 18886
58497 20362
58483 16894
58466 20146
58465 17834
56978 23542
58482 22432
56979 22006
58496 17840
56980 27174
58510 26304
56981 25260
58524 22816
56982 27654
58538 26290
58539 18460
58525 24138
58511 18460
56983 25952
58552 20454
56984 26870
58566 24818
58580 17159
58581 24186
58582 17159
58568 23236
58567 17160
58553 22522
58554 17161
58540 23315
58541 30365
58542 23316
58526 30366
58512 23315
58513 30365
58514 23317
58527 23317
58528 30367
58529 23318
58543 17009
58544 23946
58558 17008
58559 23400
58545 17112
58531 23620
58530 17009
58572 23319
58571 30368
58570 23319
58556 30368
58555 23318
58569 30368
58583 23318
58584 30369
58557 23320
58585 23320
58515 17086
58501 23988
58487 16939
58488 23989
58502 16940
58503 23988
58517 16938
58516 23989
58489 16940
58470 23376
58457 16327
58471 16327
58458 23376
58445 16327
58446 20664
58459 16328
58472 23378
58473 16458
58474 8064
58475 21280
58476 27590
58460 11318
58447 1344
58434 2688
58422 7112
58409 4424
58397 4032
58385 14402
58374 13476
58373 20527
58372 19948
58356 23306
58343 21818
58342 29142
58341 30748
58340 35073
58339 28021
58324 29566
58325 35075
58307 28031
58306 11818
58305 18855
58323 13534
58322 18853
58304 16236
58291 16235
58274 22580
58275 29589
58276 22539
58259 22539
58277 16698
58278 22462
58262 16699
58261 22782
58245 16699
58244 20914
58260 16699
58246 13890
58247 20714
58248 21650
58264 20334
58263 22330
58279 13674
58280 20650
58281 19542
58293 19766
58292 21322
58308 12954
58309 20118
57187 15680
58326 22406
58310 21042
58311 21386
58327 21502
58328 21192
58312 22308
58294 19438
57186 15552
58282 28998
58283 24918
58267 29102
58268 24994
58252 24240
58234 24024
58251 31074
58250 24098
58266 27254
58265 20846
58249 17794
58233 24593
58232 17543
58221 24593
58222 17544
58212 21876
58211 14858
58210 1344
58209 -7168
58208 1434
58207 33818
58194 32114
58206 39165
58205 32115
58220 32704
57182 25664
58231 21504
58243 19674
57184 25024
58242 27116
58241 21504
58240 17630
58258 20010
58273 19597
58272 26647
58290 19597
58271 19598
58289 18852
58300 25901
58299 18851
58318 18851
58301 18852
58319 20669
58335 18460
58336 25467
58354 18418
58337 18487
58321 20669
58320 23285
58302 20668
58303 23286
58338 21418
57188 18684
58371 19958
58370 24784
58369 24688
58384 20342
57190 30052
58368 26474
58355 21487
58383 17928
58394 17927
58406 23590
58407 17928
58395 24978
58396 17929
58408 18706
58421 25146
58433 20326
58432 24846
58420 20938
58419 15774
58431 22418
58444 24928
58443 22718
58456 25016
58455 21998
58442 25052
58429 22074
58430 26124
58418 22574
58405 15946
57192 20790
58393 22848
58382 22848
58367 21540
58366 28591
58353 21541
58365 21571
58364 18863
58351 23630
58352 20562
58334 22528
58333 28679
58317 21629
58316 28678
58332 21629
58573 17158
58587 24209
58586 20670
58603 24207
58602 17158
58604 27238
58621 23602
58622 26574
58605 23734
58588 16262
58589 23734
58590 16154
58606 16778
58623 13758
58624 20156
58607 16986
58608 19806
58625 17254
58626 20322
58639 17418
58638 20606
58652 16768
58653 20828
58667 14618
58666 9018
58680 16068
58694 9019
58707 16067
58695 16068
58681 9019
58708 9020
58721 9525
58735 16572
58722 16572
58736 9525
58750 16570
58749 9526
58767 16482
58768 22076
58769 22990
58752 21982
58751 23066
58737 16274
58738 23241
58725 23240
58711 21296
58710 23242
58724 30292
58723 23242
58709 14746
58696 20974
58697 20726
58683 20866
58682 20728
58698 19288
58699 23418
62363 21214
62364 22454
58712 20890
58726 21830
62365 20878
62366 18630
62367 17030
58754 17854
58740 17890
58739 17450
58753 18544
58770 17432
58771 18254
58789 21252
58788 23538
58800 20942
58801 23854
58817 20944
62368 7168
58831 19880
62369 19944
58845 20976
62370 20680
58859 19652
62371 19273
58876 20303
62372 20740
62373 19344
58904 20300
58889 19798
58888 20300
58903 19871
58916 20250
58917 19873
58934 20007
58951 27055
62374 15818
58961 27056
58977 20005
58960 20005
58950 20006
58933 19787
58932 26836
58931 19786
58915 19787
58949 19787
58902 20011
58887 20380
58886 21194
57210 19370
58901 22870
58914 20430
58913 17810
58912 21286
58928 13750
57212 24128
58900 20842
58899 13664
58898 7312
58897 6528
57211 5946
58925 15044
58942 11662
58943 14942
58926 12218
58927 14530
58944 12518
58945 17806
58946 24664
58929 19970
58930 23292
58947 20110
58948 21574
58958 15070
58974 20012
58991 20012
58975 27063
58976 20013
58959 20013
58992 19999
59003 20009
58993 20009
59014 20001
59004 20001
62375 19430
62376 20302
59015 20010
59026 20000
62377 19738
62378 19470
59037 19442
59048 19102
62379 19138
62380 17744
59059 21174
59075 25406
62381 14578
59088 25910
59087 21750
59074 23638
59073 22662
59057 20208
59058 26552
59047 19618
59046 20294
59045 27266
59034 20354
59022 20126
59033 27214
59044 20568
59055 20800
59056 20742
59072 18882
59071 20194
59084 18844
59085 22942
59086 18412
59104 22830
59103 18841
59102 21081
59120 19912
59119 25891
59137 18842
59118 20290
59100 21081
59101 25101
59070 20788
59069 3444
59068 7168
59067 3686
59066 31744
59065 37220
59054 30666
57220 36778
59082 25104
59083 31870
59097 20289
59114 20289
59096 27340
59098 15143
59099 14664
59117 15142
59116 14909
59134 15143
59133 14909
59115 15144
59135 14911
59136 25011
59165 25018
59166 37312
59167 39110
59181 35256
59168 25316
57223 11466
59197 11680
57224 8512
59213 8064
57225 4256
59229 27392
57226 31030
59245 26458
57227 32896
59230 31382
59214 23482
59231 23834
59246 33158
59260 22952
59274 16266
59275 22408
57228 28406
59292 26560
57229 25110
59309 19002
59293 19330
59276 19878
59262 18894
59261 17078
59247 16274
59248 19858
59249 18720
62387 18789
59263 19819
62388 20099
59277 19071
62389 19085
59294 20115
62390 19699
59311 18669
62391 18368
59328 21218
62392 21066
59341 25294
59340 21056
59327 27838
59310 20664
59326 23102
59325 14154
59324 19818
57230 21174
59308 22414
59307 13882
59291 16511
59273 23278
59259 16372
59258 14114
59272 16512
59290 23563
59289 17138
59288 19714
59287 20706
59286 18890
59303 19462
59304 19166
59305 17002
59306 23610
59323 16686
59322 23738
59321 17058
59320 22478
59336 22221
59349 28510
59348 22046
59335 28592
59318 22222
59302 22222
59319 29273
59301 16811
59284 23662
59285 21714
59271 23336
59270 22200
59269 22898
59255 22146
59256 23138
59257 22256
59241 16926
59226 16454
59242 23506
59243 17094
59244 10162
59228 16412
59227 14590
59211 15268
59212 15786
59196 12330
59195 23082
59210 22354
59194 29406
59193 23128
59180 24000
59164 14905
57222 21406
59169 18818
59182 23639
59198 16589
59199 23639
59200 16589
59184 23639
59171 16589
59170 23639
59183 16590
59215 16590
59216 21046
59232 20110
59233 21206
62386 19964
62385 21376
59217 20346
62384 20613
59201 21643
59185 15530
59172 25674
62383 24374
62382 25750
59155 26530
59154 21186
59141 18576
59142 13626
59124 18306
59106 14086
59105 18222
59123 14172
59122 25368
59140 21081
59153 19590
59152 21097
57221 24316
59151 25348
59138 21081
59139 25365
59121 21082
59163 25031
59150 28256
59149 25031
59148 28074
59130 24878
59131 28098
59132 25031
59162 28258
59179 21220
59192 18730
59208 25747
59207 18698
59223 25746
59239 18697
59240 23302
59224 18718
59225 23894
59209 18698
59222 18697
59013 20009
59024 27059
59023 20009
59035 20009
59036 22398
59025 20010
59191 21313
59190 28361
59206 22722
59189 24132
59176 28142
59175 24134
59188 28218
59204 22722
59205 29771
59221 22721
59174 15866
59187 22726
59186 15854
59173 22762
57007 23382
59156 15730
59157 20599
59144 27649
59126 20599
57006 26558
59143 20600
59158 27649
59145 20601
59159 12122
59177 11995
59178 18820
59161 11996
59160 19047
59147 12114
59129 21009
59128 28059
59127 21008
59110 21009
59146 21010
59111 18778
59112 15296
59113 19786
59095 15092
59094 19870
59081 15042
59080 18762
59093 16368
59092 23184
59079 21234
59062 20905
59078 27957
59077 21010
59090 21014
59091 26024
59109 19202
59108 20462
59125 20292
59107 27418
59089 20522
59076 19298
57005 25494
59060 26334
59061 19250
59050 26300
59049 19251
59039 19251
59038 26300
57004 26740
59027 19930
57003 21206
59016 21216
57002 22950
59005 23800
59028 20620
59017 19918
59006 16750
58994 9130
58978 22400
57001 25344
58962 28416
57000 30614
57215 21318
58953 22762
58936 14954
58952 15450
56999 21686
58935 23328
56998 25334
58918 17856
56997 14144
58905 24156
58906 28679
58891 21630
58907 21630
58908 25760
58921 24422
57214 24784
58937 21626
58920 28622
58919 21630
58879 21629
58892 28680
58890 18352
58877 25403
56996 26086
58860 18354
58878 18353
58861 25402
58847 18353
58846 25626
56995 26246
58832 17952
56994 22022
58818 23016
56993 23410
58802 21006
58790 22696
58791 20674
58803 22746
58819 16962
58833 22438
58834 16962
58820 24010
58821 16961
58804 16962
58848 21413
58862 18926
58863 21600
58864 25930
58850 21412
58849 26258
58835 21414
58836 26436
58837 10862
58851 16202
58852 10498
58838 16342
58824 10062
58823 16450
58822 21598
58805 21449
58794 21449
58806 28500
58776 18350
58759 22648
58758 18351
58775 22934
58774 18350
58792 22904
58793 18351
58757 22943
58743 16877
58744 22564
58730 16306
58716 23250
58715 16303
58729 23252
58728 16250
58742 22680
58756 17178
58773 21654
58772 17165
58755 22532
56992 23478
58741 18816
56991 22694
58727 23660
56990 24306
58713 24384
56989 23904
58714 23968
58700 23104
57203 22120
58687 24288
58686 16688
56988 22978
58672 24204
56987 24950
58658 16689
58673 16689
56986 31354
58644 26656
56985 25985
58659 21646
58660 19770
58646 21442
58645 27016
58631 26288
57202 20358
58615 23510
58614 16406
58597 23334
58598 16454
58599 23320
58600 25848
58601 22972
58618 25848
58617 23012
58633 25848
58647 18797
58632 20346
58616 25849
58634 23072
58635 16666
58619 22986
58620 16598
58636 23498
58637 16556
58651 23426
58650 16584
58649 23308
58648 23249
58662 30297
58661 23248
58676 23249
58677 23191
58663 30239
58664 23309
58665 16500
58679 20618
58678 18340
58692 20190
58693 18482
58706 20068
58720 23234
58719 18132
58733 23122
58734 18138
58748 21706
57204 22784
58779 14154
57205 16218
58780 21094
58762 21750
58763 15282
58781 23528
58782 30578
58796 16479
58783 23529
58765 30578
58764 23530
58811 23441
58810 16576
58809 13440
58808 16912
57208 22688
58807 29914
57207 33446
58795 29120
58778 26028
58777 21584
58760 18260
58761 19454
58747 18214
58746 23842
58745 17386
58731 23778
58732 17424
58718 22370
58717 19390
58703 22186
58704 28874
58705 21822
58691 21842
58690 16874
58689 23718
58702 16670
58701 23618
58688 16771
58674 23362
58675 16672
58825 16567
58839 23574
58853 16522
58840 16562
58826 20594
58812 19042
58813 20593
58827 22222
58828 20593
58842 21358
58841 20594
58797 23532
58784 30854
58766 23533
58785 24330
57206 28160
58798 20160
58786 24032
58787 17262
58799 20622
58815 26468
58814 19418
58816 19419
58830 22974
58829 19419
58855 19417
58854 23706
58872 19946
58885 17590
58884 19520
58871 23505
58870 16453
58869 16016
58868 16650
58867 22634
58866 29738
58865 23858
58882 25954
58883 23966
58896 17114
58895 22750
58881 14325
58880 19262
58893 14324
58894 21376
58909 22734
58922 15646
58910 21460
57213 23288
58911 22790
58923 27238
58924 25042
58941 28782
58957 21750
58956 22258
58940 28068
58939 25744
58938 22456
58955 17539
58965 24579
58966 17529
58980 17558
57216 23616
58964 22506
58954 18562
58963 25830
58979 10522
57217 18102
58995 16922
58996 12992
59018 3191
59030 3190
59029 10241
59040 4928
57219 25526
59051 24832
59063 22070
59064 22410
59052 26150
59041 22122
59053 10128
59042 13914
59043 11766
59032 13890
59031 11888
59020 13887
59021 13418
59010 13887
59009 10274
59019 20971
59008 28020
58997 20971
59007 20972
57218 26991
58999 22893
58998 26506
58981 19251
58982 26302
58967 22426
58968 22892
58983 29916
58984 22890
58969 29917
58970 9470
58985 16501
58986 9462
58971 16501
58972 9460
58973 19348
58988 26398
58987 19348
58989 19348
59000 20002
59011 22384
59012 20002
59001 27051
59002 20002
58990 20002
58843 20592
58844 19310
58858 20593
58857 19344
58874 20593
58873 18922
57209 21430
58856 20594
58875 19712
58668 19288
58654 20750
58640 19286
58641 20749
58655 19286
58669 20751
58670 19263
58684 20728
58685 19261
62362 18926
62361 19701
58671 20730
58657 19261
58656 20730
58642 19301
58643 25794
62360 22208
62359 24358
62358 25022
58630 24802
58613 24224
62357 8000
58596 20048
58579 19362
62356 17230
62355 18422
62354 16990
58551 17706
58565 17690
58564 17760
58550 17956
58549 17618
58563 18184
58577 16978
58578 18046
58595 17178
58594 18690
57200 19062
58611 16794
58612 18710
58629 16638
58628 19284
58627 20748
57201 22486
58610 28374
58609 20730
58593 20732
58592 17092
58591 24038
58574 17093
58560 24140
58561 17092
58575 24142
58576 17092
59238 21580
59237 20069
59253 21580
59267 20068
59266 21554
59252 20070
59236 21580
59254 20069
59281 17768
59282 24819
59268 17769
59283 17924
59300 23469
59299 18370
59316 20186
59317 18057
59334 20048
59347 19461
59346 20022
59333 19461
59332 19674
59345 19461
59220 17557
59219 24606
59203 17556
59202 24426
59218 17556
59234 24604
59235 17557
59251 21545
59265 17677
57008 21298
59250 22432
57009 26262
59264 24727
59278 17677
59295 20504
59296 27178
59279 20505
59280 23224
59297 22282
59298 23106
59315 20342
59314 27086
59331 20036
59313 20505
59312 18218
57010 25750
59329 24832
59330 18910
59343 18378
57011 25878
59342 25744
57012 24930
59354 20160
57013 18982
59366 23568
59379 30529
59380 23480
59393 30528
59406 23479
59419 20786
57015 27038
59405 28192
57014 28662
59392 23480
59394 23479
59381 14442
59368 21084
59367 21398
59355 20570
59356 26727
59344 19677
59357 19677
59359 20733
59358 20519
59370 27569
57234 27222
59382 26652
59383 20732
59371 27356
59369 20519
59360 18586
59361 11961
59373 18588
59385 11950
59372 11963
59384 18622
59397 21038
59398 27754
59412 21016
59411 27760
59424 20890
59425 27990
59426 21214
59427 15550
59428 28864
59413 27778
59429 35334
59442 28040
59455 8072
59468 5376
59481 9408
59494 6146
59506 8386
59519 5376
59532 5460
59545 20996
59562 27018
59578 22670
59561 29722
59560 22766
59559 15866
59558 21056
59544 24894
59531 18142
59530 24810
59543 18242
59557 20570
59575 19855
59591 22800
59590 19854
59574 26906
59573 19858
59572 19762
59571 22386
59554 19741
59555 24322
59556 20030
59542 24248
59541 20346
59528 17666
59529 15154
59516 17470
59515 15490
59502 17034
59503 15710
59504 22404
59517 21472
59518 21734
59505 21482
59493 14866
59480 22288
59479 29337
59478 22288
59491 29336
59490 22287
59477 29337
59464 22287
59465 29337
59492 22288
59466 22289
59467 16114
59454 23164
59441 16114
59453 16115
59452 18788
59451 19840
59438 18788
59439 25839
59440 18791
59423 18842
59410 19638
59396 20866
57236 20030
59395 19636
59409 21070
59422 20418
57239 20128
59408 20608
59407 17482
59421 22016
59420 19926
57240 24182
59436 21498
59437 19974
59450 13322
59462 9790
59449 16954
57016 9704
59448 11072
57017 18358
59461 17024
57018 17750
59474 12928
57019 11638
59487 6410
59488 12416
57241 14534
59500 12123
59501 14507
59489 17920
59475 16840
59463 16840
59476 23891
59514 20780
59513 27832
59526 20847
59525 28678
57021 30358
59512 24320
57020 22135
57022 27673
59538 20601
59551 22538
59568 20585
59569 22464
59552 20591
59539 17953
59527 17850
59540 24902
59553 18858
59570 20582
59586 27631
59587 20581
59605 19446
59604 20582
59585 20583
59584 18868
59602 21546
59603 18873
59620 21486
59619 18875
59635 20582
59646 27632
59657 20582
59647 20582
57023 25646
59674 19602
59658 19428
59675 26480
59676 19538
59687 18614
59686 19574
59702 16205
59719 23253
59718 16204
59701 23254
59685 16205
59728 23253
59743 19614
59744 23254
59729 19615
59745 19615
59754 18290
59753 19615
59730 23254
59752 17292
59761 24342
57024 23446
59778 17291
59762 17292
59779 22147
59780 15098
59764 15097
59781 22147
59763 22148
59791 22148
59808 15097
59792 15099
59790 15099
59807 22327
59806 29376
59789 22326
59823 22366
57025 22342
59833 20672
57026 24438
59843 23904
57027 21878
59844 16834
59834 23058
59824 16602
59825 23046
59835 16618
59845 11032
59855 18070
59865 11019
59854 11020
59875 16214
59890 16214
59889 23264
59873 16214
59874 23264
59863 23264
57028 24278
59853 16214
59864 16215
59720 16205
59703 23254
59688 21990
59704 29042
59705 22406
57252 19392
57253 16730
57255 16470
57256 14880
59746 16042
59731 17382
59721 20854
59722 24352
57254 27840
59732 16002
59733 13762
59734 14336
59735 10304
59736 12858
59737 19776
59747 23544
59756 16494
59757 23545
59748 16496
59774 15834
59784 23434
59802 22688
59803 19726
59785 24778
59786 21568
59775 15456
57257 32246
59758 24634
59759 31156
59760 24105
59776 24106
59750 24334
59749 13402
59740 19868
59739 17920
59738 24000
59724 17986
59715 13194
59698 7168
59697 12842
59714 21867
59723 21867
59713 28917
59712 21868
59696 21868
59695 28918
59711 17011
59694 9963
59710 9963
59693 17012
59692 9963
59709 10238
59708 10752
59707 16096
59691 20305
59690 27355
59706 20305
59689 20305
59678 20628
59662 16554
59663 22442
59679 22206
59680 22294
59664 28134
59651 21050
59665 24832
59666 12766
59667 13790
59668 25088
59669 29046
59681 22752
59682 27132
59670 25013
59671 17963
59653 22404
59652 23606
59641 20201
59642 19256
59630 24291
59615 19266
59616 24291
59617 18750
59632 24289
59631 19267
57247 21051
59643 22943
59654 15893
59644 20238
59633 19269
59621 18876
59637 25927
59636 18877
59648 19198
59659 20114
59677 20032
59660 27084
59661 25144
57248 18936
57246 20384
59622 20330
57245 22966
59606 20656
59588 21146
59589 20258
59607 23454
59608 19802
59623 19602
59639 26609
59638 19559
59649 24006
59650 19559
59640 19570
59624 19542
59609 21762
59610 19434
59625 21774
59626 18786
59611 17722
59593 24315
59577 17265
59576 23826
59592 17265
59594 17478
59612 20311
59627 19194
59628 20313
59629 19258
59614 20311
59613 19262
59595 20311
59596 19264
59597 20193
59598 16350
59580 18192
59579 17058
57243 13824
59563 13694
59564 17780
59565 18886
59547 19080
59546 21166
59533 18488
59534 21384
59521 18242
59520 21786
59507 15730
59508 21830
59496 15676
59495 21954
59482 15730
59469 22578
59456 29366
59457 22830
59445 21906
59444 29190
59443 23274
59430 11747
59431 18799
59432 17489
59433 18002
59416 17488
59401 17488
59415 24539
59414 17491
59400 17405
59387 15485
57238 17843
59399 13265
57237 19763
59386 20794
57235 15924
59374 15485
59375 20922
59362 11274
57232 10170
59350 10128
59337 21074
59338 27350
57231 23552
59339 19646
59351 21366
59363 13402
59376 18738
57233 17834
59388 17906
59389 24438
59402 17910
59403 21566
59390 17972
59377 19726
59364 25230
59352 19546
59353 15290
59365 19664
59378 25500
59391 20194
59404 16962
59418 23970
59417 21104
59434 23868
59435 21630
62393 22054
59447 23382
59446 21678
59459 16922
59460 20218
62394 16674
62395 18486
62396 15558
59486 16538
59473 16302
59472 17366
59458 16900
59471 23950
59470 17168
59483 23350
59484 17300
59485 24032
59498 17258
59497 24038
59509 17150
59510 16118
59511 20150
59499 17594
62397 18360
62398 18854
62399 16704
59524 21230
59523 22058
59522 20568
59535 21760
59548 19800
59549 21654
59536 21222
59537 22250
62400 21598
62401 5438
62402 3818
59550 6410
57242 11862
59567 10530
59583 27562
59582 26150
59566 19882
59581 27530
59599 23048
59600 27166
59601 10708
62403 3466
57244 11638
59618 13312
59634 20190
59876 23260
59877 16212
59892 16212
59893 23261
59911 16211
59894 16212
59912 23157
59928 16576
59938 22098
59939 16175
59956 16176
59972 21998
59973 16398
59974 21838
59958 16175
59957 22548
59941 16174
59942 21418
59943 28422
59944 21290
59959 21754
59975 16734
59976 21672
59960 21106
59961 21324
59977 22574
59978 20990
59986 16660
59994 24182
60002 15706
59995 17274
59996 14356
60004 17794
60003 17744
60011 17266
60012 18288
60019 11482
60018 18115
60010 16482
60017 23542
60025 18114
60026 25164
60035 18114
60027 18115
60034 25180
57270 24336
60050 18246
59940 23226
59913 16245
59914 23268
59896 16240
59897 23224
59915 16247
59916 23153
59898 30145
59899 23153
59917 30145
59918 23125
59882 23154
59883 30146
59884 23124
59900 30174
59901 23125
59919 14294
59920 20682
59902 22682
59903 20616
59921 23342
59922 20522
59931 17718
59930 20546
59947 18617
59946 25666
59945 18617
59929 18618
59962 18618
59963 18238
59979 25098
59987 22776
59988 25088
59980 23514
57265 20418
59881 16196
59880 23946
59895 23194
59879 30246
59878 23213
59866 16145
59856 2184
59846 -3276
59836 19124
59826 29574
57260 28224
59810 32502
59809 24922
59793 25482
59794 23552
59811 28454
59812 21438
59813 16710
59814 17318
59815 16630
59798 17226
59797 16666
59796 17410
59795 16994
59782 27680
59766 33846
59755 26795
59765 26796
59767 29312
59768 28672
59769 21122
59770 6146
59771 5376
59772 18432
59773 23694
59783 16794
59801 17650
59800 18666
59799 17538
59816 18406
59817 17550
59818 18730
59819 20389
59820 20430
59829 20389
59828 27438
59827 20389
59837 27437
59838 20389
59830 18977
59831 20164
59841 18977
59840 20389
59851 20390
59839 18978
59849 20388
59850 18978
57264 18948
59948 19979
59932 18566
59924 16266
57263 20342
59923 21056
59906 18967
59905 27382
59904 18968
59887 20396
59870 22511
59860 20392
59859 22511
59869 20393
59868 22512
57261 22838
59885 17594
59886 22512
59867 11928
59857 18979
59847 11929
59848 18979
59858 11931
59964 19418
57266 19638
59981 15514
62421 12010
62422 15646
59989 13762
62423 13804
59997 14836
62424 17586
60005 16558
62425 16430
60013 17458
62426 17473
60020 16447
62427 12413
60028 13443
62428 13859
60037 12829
62429 12474
60053 18466
60069 19548
62430 14640
62431 13124
60086 15800
60085 23482
60084 23552
60068 27182
57272 20800
60052 28630
60036 21470
60051 26024
60067 27454
57271 27955
60066 21192
57273 25078
60082 24256
57274 22606
60099 16422
60100 23082
60083 16032
60101 16234
60112 22898
60113 29590
60102 22899
60103 26930
60114 25494
62432 26426
62433 25878
62434 24332
60125 26900
60124 22899
59861 19073
59871 20501
57262 19480
59888 20500
59872 19090
62420 18646
62419 19493
59862 20519
59852 19518
62418 19664
62417 20766
59842 20538
59832 20098
62416 20118
62415 19590
59822 19786
59821 19514
57259 24598
59804 25808
57258 26070
59787 18346
59805 19728
62414 19920
62413 20886
59788 21402
59777 20218
62412 21466
62411 16608
62410 16960
59751 17472
59742 16578
59741 21177
59725 21175
59726 28226
59727 21177
59716 21648
57251 18268
59717 10530
62409 10066
62408 11542
62407 9066
59700 11218
59699 17120
57250 22970
59683 23032
59672 21467
57249 21908
59673 22216
62406 20436
59684 21467
59655 23582
59656 22518
62405 18254
62404 21344
59645 19285
59891 23263
59908 23263
59909 30314
59927 23265
59910 23265
60123 16579
60122 23628
60121 16579
60110 23142
60111 16580
60132 16579
60141 16578
60131 23629
59926 16215
59933 16214
59925 23265
57029 24438
59907 16216
60156 15851
60155 2688
60154 -3640
60153 1736
60152 12800
57276 4010
60151 16215
59949 23266
59965 30022
59966 23558
59967 28110
59951 23266
59950 30315
59934 23266
59983 15683
59984 11482
59992 13570
59991 11715
59990 19546
57031 20358
59982 16784
57030 16020
57032 19296
59998 14890
57033 18550
60006 17600
60014 10010
60007 10326
59999 13098
60000 13584
60008 19712
57267 15232
60015 14336
60023 13806
60031 20674
60030 27470
60022 20730
60021 25498
60029 20784
60038 27272
60039 20774
60055 18522
60054 12166
60070 18602
60087 11464
60071 12382
60072 26802
60056 20768
60040 20106
60041 20682
60042 26490
60058 20498
60057 26494
60073 20950
60090 13846
60089 25461
60088 28251
60106 32510
60117 25461
60116 28060
60105 29721
60107 25461
57034 34774
60104 34416
57035 36462
60115 12128
60126 19093
60127 12043
60136 12330
60146 21362
57036 27414
60162 26944
57037 25184
60163 21354
60147 27214
60137 21978
60138 17922
60148 22110
60149 16802
60165 21866
60164 18026
60175 21662
60176 18298
60187 20634
60198 22346
60209 20220
60220 21078
60219 20110
60208 21088
60197 20346
60186 18517
60174 18517
60173 24150
57038 24246
60184 21376
57039 26294
60195 25704
57040 24718
60206 24202
60185 25567
60207 19883
60196 18519
60218 19178
60229 19098
60240 20543
60239 19853
57043 22454
60228 22528
57042 22902
60217 22048
57041 21659
57044 23606
60250 23240
57045 22430
60261 16116
60272 23165
60282 16115
60273 16116
60262 23165
60251 16116
60300 23250
57046 30934
60318 30299
60327 23250
60328 30298
60329 23249
60345 23249
60320 30299
60319 23250
60302 23250
60301 30300
60283 23250
60344 16197
60360 23233
60361 16299
60378 23225
60395 16300
60394 23192
60377 16300
60412 23180
60411 16289
57047 23878
60428 23680
57048 22149
60429 16289
60437 20965
60445 24286
60461 18975
60460 26806
57050 27670
60444 22464
57049 25142
60436 24817
57051 18278
60469 18432
60478 24382
60479 17332
60495 17384
57052 28806
60511 26432
57053 29318
60519 22640
60512 29574
60496 22518
60513 22590
60520 29670
60527 4602
60534 11218
60541 3982
60540 10502
60533 4266
60526 14906
60518 15376
57054 22934
60525 22480
57055 21794
60532 17024
57056 14422
60539 8864
57057 18406
60546 17544
60547 23118
60548 16634
60555 23119
60554 17104
60571 23118
60570 17026
60553 23120
60572 17260
60590 22200
60589 29246
60605 22197
60588 22506
57058 30134
60604 29776
57059 28602
60614 22584
57060 21158
60624 17408
60634 21442
57061 20286
60650 17394
60651 18374
60635 15070
60625 21945
60615 14888
60606 14846
60616 21924
60626 15030
60636 23722
60652 20958
57298 21176
60637 21994
60638 15434
60653 20622
60671 18160
60682 11110
60692 11109
60681 18160
60670 11110
60669 22428
60680 20654
60679 22429
60690 20386
60691 22430
60668 21178
60667 21786
60678 21694
57062 24854
60689 17392
60702 16831
60716 16832
60701 23882
60703 16236
60719 16236
60734 16236
60718 23287
60717 16237
59935 16215
59936 22666
59937 19026
59953 21814
59952 20590
59968 21014
59969 18058
59954 17928
59955 23996
59971 17928
59970 24978
59985 22778
59993 -7686
60001 -7168
60009 -588
60016 39892
57268 40296
60032 18830
60024 41362
57269 42728
60033 6152
60043 13178
60044 18214
60060 16550
60061 17566
60045 17210
60046 9274
60062 10630
60063 7944
60047 12098
60048 5122
60049 6968
60065 14018
60064 6968
60081 6970
60098 6826
60097 10766
60080 7778
60079 10562
60096 7918
60095 16006
60078 15746
60077 14690
60094 16142
60093 12750
60076 19262
60059 19182
60075 26234
60074 19234
60091 25678
60092 19782
60109 18708
60108 19042
60119 18118
60120 19662
60130 16058
60129 23088
60118 21604
57275 29622
60128 29120
60139 22862
60140 16312
57277 23520
60150 23265
60720 23245
57305 26870
60735 25466
60736 23246
60750 20682
60749 27206
60748 16197
60721 25680
60722 19422
60737 19626
60751 18856
60766 19583
60767 18582
60768 18566
60753 18218
60752 19624
60738 18954
60723 19774
60724 15366
60725 18262
60707 15194
60706 18730
60705 15874
60704 19663
57303 14410
60693 26713
60694 19663
60683 19690
60672 19670
57299 25684
60655 26692
60654 18938
60639 24918
60627 19595
60628 24272
60640 19598
60656 19162
60642 19162
60641 26213
60657 20210
57301 6250
60658 16710
60643 21934
60644 28514
60659 24242
60660 31624
60661 24838
60646 25208
60645 28396
60629 21994
60619 16266
60609 18306
60610 16267
60620 18374
60621 16266
60631 23314
60647 16262
60630 16267
60747 23246
60762 23245
60746 30295
57064 29265
60761 30296
57063 30966
60745 23632
60732 23930
60733 23246
60779 16188
60796 16662
60811 18016
57313 12394
60778 19879
57065 21654
60795 21536
57066 20214
60810 19194
57067 23690
60820 20442
60836 18906
60853 25947
57068 24918
60868 21710
60854 18897
60869 23135
60879 16139
60889 23402
60899 16138
60898 23925
57071 24790
60888 19584
57070 22918
60878 23926
57069 24364
57072 22146
60908 21968
57073 24566
60918 24272
57074 23398
60928 22755
60909 23134
60919 20730
60929 22086
57075 22218
60938 23936
57076 29622
60948 29216
57077 27958
60958 22137
60959 28463
60949 21777
60950 28824
60951 21775
60940 21777
60939 28824
60941 16086
60931 23135
60921 16087
60920 23135
60930 16088
60910 16086
60911 23134
60901 16086
60891 23134
60890 16087
60900 23135
60881 16295
60871 23343
60856 16295
60870 16295
60880 23344
60855 23345
60837 15916
60838 23768
60839 18222
60822 22940
60821 21446
60812 15098
60797 20218
60781 19510
60780 26622
57310 20013
60763 17920
60764 23318
57309 19596
60765 19883
60782 29046
60798 23770
57311 26144
60783 26722
60784 21084
60785 21192
60800 19714
60799 22320
60814 10090
60825 17666
60842 13726
60841 17078
60824 17062
60813 9050
60823 16138
60840 23084
60859 23010
60858 30126
60857 23010
60872 24100
60882 7604
60892 10752
60902 10402
60912 11410
60922 12432
60932 9184
60942 12432
60952 13608
60962 13776
60972 14336
60983 19007
60984 20424
60985 18146
60973 11648
60963 9268
60953 9100
60943 10752
60933 13776
60923 10178
60913 11186
60903 12432
60893 12488
60883 15064
60873 19488
60860 26146
60861 19526
60862 15278
60863 9856
60845 15226
60846 19549
60847 19881
57314 24790
60830 19550
60831 19196
60848 19990
60849 14958
60866 19762
60865 15081
60864 18762
60875 18762
60884 18762
60874 25812
60876 19912
60886 26962
60885 19915
60896 20206
60906 14462
60905 21262
60895 18848
60894 21210
60904 19200
60914 12850
60924 11864
60925 16634
60915 11865
60916 11760
60926 14320
60936 13558
60935 11865
60934 11002
60944 17026
60954 21040
60955 16262
60945 21738
60946 16068
60956 20258
60966 27190
60976 19834
60965 21006
60964 15354
60974 20298
60975 18980
60991 20190
60990 20438
60989 14850
61007 20374
61006 13902
60988 20482
60987 13858
60986 21324
61005 21324
61004 28375
61003 21568
61016 18996
57317 19840
61002 19007
60829 19882
60828 25802
60827 29894
60844 24638
60843 26540
60826 24858
60801 19740
60802 18989
60787 24838
60786 18990
60769 21246
60754 21406
60755 16434
60770 21634
60771 21322
60788 18990
60803 20024
60815 20926
60816 19998
60804 22362
60805 19654
60790 22120
60789 20394
60772 18058
60773 17130
60757 16756
60756 17610
57307 18934
60739 16197
60728 23191
57306 23952
60727 25270
60726 21302
60708 24898
60709 21780
60695 16510
57302 15402
57300 14974
60673 14714
60684 15542
60696 23198
60710 18814
60711 23197
60698 23198
60697 30248
60685 23199
60699 16215
60686 16216
60687 23266
60676 16217
60675 23184
60674 25248
60662 23183
60663 26186
60664 25130
60648 18784
57296 18511
57295 20847
60632 21863
60622 23814
60612 21857
60601 16271
60602 23322
60603 21854
60613 23323
62459 22295
62460 20982
60623 21859
60633 17496
57297 21268
60649 21288
60665 26117
60666 19067
60677 25266
60688 3466
62461 -2806
60700 7350
60715 22774
57304 18191
60714 16136
60713 23295
60712 16245
60730 23294
60729 16245
60740 23277
60741 16246
60731 16245
60742 23654
57308 22070
60758 23216
60774 23690
60791 18944
60792 22590
60775 20426
60776 21554
60759 14234
60743 16112
60744 14187
60760 17040
60777 14354
60793 17820
60808 24870
60794 24870
60819 17821
57312 14298
60809 17821
60807 17922
60806 20620
60818 27451
60817 20401
60832 24524
60833 17602
60834 21170
60835 18256
60852 16832
57315 28720
60851 31952
60850 24798
60867 33190
60877 23034
60887 15794
62462 8362
62463 15862
62464 15680
62465 6878
62466 15062
60897 6986
60907 17024
60917 18294
60927 8986
60937 10082
62467 4078
62468 12278
62469 11002
62471 10819
62472 8506
60995 18218
61011 23074
61010 18446
61020 22380
61021 18876
57320 17673
61029 17714
61042 24765
61041 19978
61057 24884
57323 20372
61056 18358
61040 24900
61039 17877
61028 20636
61027 27636
61017 21270
61008 19210
57318 21248
61018 23744
61019 16746
61009 20580
57316 19840
60992 20222
60993 19712
60994 21078
60977 14820
60967 23108
60957 30646
60947 29162
62470 27820
61043 14554
61059 21602
61058 17980
61068 21583
61069 17983
61085 21573
61084 17985
61083 21425
61101 21246
61100 21425
61082 21450
61081 21426
61080 17840
61066 24540
61067 21696
61055 24228
61038 24207
61054 31257
61053 24207
61037 4729
61036 11779
61052 4729
61051 11778
61035 4730
61099 17843
61117 24892
61116 17842
61134 21190
61135 21427
61118 22122
61119 21425
61120 17843
61137 21425
61138 17574
61121 21425
61103 17840
61102 21425
61050 27491
61049 31255
57322 31215
57321 19600
61026 20438
61034 34539
61065 23734
61075 21946
61093 17234
61110 17165
61127 24074
61128 17166
61111 24216
61112 17166
61129 13962
61130 20622
61131 21580
61114 19778
61113 21620
61095 17558
61094 22686
61076 17426
61077 23210
61078 17550
61096 21507
61079 21509
61097 28559
61098 21508
61115 21541
61132 17642
61133 21558
61146 26118
61147 19069
61157 19069
61168 20114
61158 20114
61169 27164
61185 22690
61186 15626
61187 17280
61170 15464
61188 24182
61197 16109
61213 23160
61220 27990
61228 20638
61244 19866
61229 26990
62477 22974
61221 23394
62476 24806
62475 16510
62474 7582
62473 10752
61171 24064
61160 16932
61149 21902
61148 27686
61159 24892
57328 24392
57327 26178
57326 25938
61136 17844
61212 16134
61211 15904
61210 22684
61196 16874
61195 22402
61184 21614
61183 15232
61182 12096
61181 12922
61180 12922
61179 18816
61167 16752
61178 23818
61194 16826
61193 19326
61177 16938
61176 22493
61192 23424
61191 22834
57329 24118
61175 25374
61174 16716
61163 23759
61164 16716
61001 20424
61000 27450
60982 20728
60981 27434
60999 21018
60998 27429
61014 20566
61015 27429
57319 22949
61024 25155
61025 18104
61033 25154
61048 11016
61047 18103
61032 18105
61031 17133
61045 24184
61046 17135
61061 17135
61071 15334
61072 17134
61062 24184
61063 17308
57324 25364
61064 24906
61073 27014
61074 20800
61092 23230
61109 22870
61090 22871
61091 29921
61108 15524
61125 22573
61124 15524
61142 21164
61143 15524
61126 15525
61144 22788
61145 17408
61156 22768
61155 23226
61166 23122
61165 22966
61154 23426
61153 22718
61152 15677
61141 17758
61140 15140
61151 17818
61162 18970
61161 17722
57085 19446
61150 21248
57084 21142
61139 23104
57083 24374
61122 17024
57082 26690
61104 23602
61105 28782
57325 25794
61123 24050
61106 24382
61107 24238
61089 23778
61088 26226
61087 23226
61086 3794
61070 7392
57081 8400
61060 6720
57080 8064
61044 2688
57079 8064
61030 12992
61022 19228
61023 14528
61013 18750
61012 14531
60996 23855
60997 20200
60979 23814
60978 21222
60968 23784
57078 24095
60969 11122
60980 10967
60971 10967
60961 18014
60960 10968
60970 18018
60611 23180
60599 30229
57294 23260
60583 23178
60600 23179
60584 16263
60567 16162
60568 16250
60585 23270
60586 16678
60587 18750
60569 14272
57293 11766
62458 3338
60552 8960
57292 10304
60545 12406
57291 4028
60538 7280
57290 18937
57289 20167
62457 12619
60531 15688
60524 16384
60517 9956
60510 26469
62454 17335
62455 27062
62456 23806
57288 19379
60494 21646
60493 23804
60475 20952
60466 18102
60467 20418
60476 24108
60477 17774
62453 19584
62452 18752
60468 19360
60459 18410
60458 18194
60443 17014
60435 15082
57286 12314
57285 22138
60427 26038
60426 19818
57284 24118
60409 23990
60410 21658
62451 20426
62450 22438
62449 12138
62448 13558
62447 12416
60343 11242
60359 12938
60376 12982
60393 14602
57283 13312
60392 14720
57282 15990
60375 18880
57281 20022
60358 15232
57280 16394
60342 15866
60325 23006
60326 28000
62446 17162
60317 22832
60299 29482
60281 22374
60298 22772
60316 29526
60315 22610
60324 16542
60341 18246
60340 24354
60323 17984
60313 23346
60314 20028
60296 17994
60297 18048
60279 24614
60280 17826
60270 22400
60269 19876
57279 18472
60268 27438
60257 20588
60245 20258
60256 27326
60267 20658
60278 17818
60295 22538
60312 16013
60311 23063
60294 23064
60293 16015
60310 16210
60309 23259
60308 16210
60292 23260
60290 23260
60291 16212
60289 16215
60277 16194
57278 18912
60266 23242
60265 16242
60254 23239
60255 16244
60167 16216
60166 9604
60177 6494
60178 9986
60189 6402
60188 11470
60199 4506
60200 23236
60210 23236
60221 30285
60232 23237
60211 30287
60222 23238
60233 30287
60244 23238
60243 16243
60242 23774
60231 19914
60230 21282
60241 20028
60252 23646
60253 20246
60264 18466
60263 17058
60274 23536
60284 16686
60285 16358
60275 22366
60276 16189
60142 22903
60158 29953
60159 23000
60170 23267
60180 23266
60169 30317
60168 23267
60157 23631
60191 15696
60190 22745
60179 15696
60201 16738
60212 20338
60223 22586
60234 19370
60235 21046
60224 19376
60213 18910
60202 23538
60203 19234
60204 23646
60215 18870
60214 24582
60225 18918
60236 19322
60246 19290
60247 26342
60258 19626
60259 23326
60248 19954
60249 18274
60260 16658
60271 17168
62445 16210
62444 17722
62443 17226
62442 21034
60238 20654
60237 20116
60226 19818
60227 21408
62441 20246
60216 20352
62440 16928
62439 18019
60205 16989
60194 18122
62438 17094
62437 16724
62436 17504
60172 17212
60161 15743
60145 16235
62435 15200
60135 18070
60134 16587
60133 22929
60143 16235
60144 23282
60160 16240
60171 15738
60181 15696
60192 22654
60193 15696
60182 22747
60183 15697
60286 23292
60287 30339
60288 23290
60307 23287
60322 23287
60306 30338
60305 23291
60304 30340
60303 23858
60321 13018
60330 18680
60331 23349
60332 16298
60348 16299
60364 23181
60363 16264
60381 16264
60347 23182
60346 16262
60362 23184
60380 23183
60379 16264
60398 23193
60397 16694
60414 23193
60431 16350
60430 23192
60413 16568
60396 23194
60415 16918
60416 22238
60432 15936
60440 22090
60441 15926
60433 22122
60417 18058
60418 21070
60419 15470
60402 20834
60403 15138
60420 21134
60421 14462
60404 19290
60388 18874
60371 24142
60370 18874
60387 25925
60386 19082
60385 16818
60384 23334
60383 16284
60382 23333
60365 16283
60399 16283
60400 23333
60366 23333
60401 16285
60367 16289
60350 23186
60349 16854
60333 23185
60334 17162
60335 11010
60351 23132
60368 23201
60369 23131
60353 23131
60352 30182
60336 23133
60337 16042
60338 23092
60339 16042
60355 23090
60354 16042
60372 15881
60373 22406
60356 15882
60357 21358
60374 16032
60391 21536
60390 15882
60389 21002
60406 27880
60405 20830
60422 25406
60423 20830
60407 21134
60408 16340
60425 14144
60424 20784
60434 14340
60442 27968
60457 26726
60456 34086
60455 26728
60465 5646
60474 17920
60491 23205
60490 16155
60489 9106
60507 9106
60506 16156
60505 9107
60488 11814
60487 18864
60486 11814
60504 11814
60485 22214
60503 22214
60502 29265
60501 22304
60515 16118
60522 21252
60529 23422
60528 21225
60521 23802
60514 21266
60500 18034
60483 25012
60472 17961
60484 17962
60482 17992
60481 17083
60498 24133
60499 17083
60497 17084
60480 22238
60470 22210
60471 29262
60462 22442
60446 16286
60438 19010
60439 23184
57287 23104
60447 10466
60448 28810
60463 22128
60473 21574
60464 28726
60449 23690
60450 17090
60451 2562
60452 0
60453 0
60454 12696
60492 16155
60509 23205
60508 30255
60516 23460
60523 9476
60530 0
60537 0
60544 3010
60551 17538
60566 23914
60565 30264
60564 23213
60582 23216
60581 16143
60580 23192
60579 16142
60562 23190
60563 16143
60598 16143
60561 15955
60560 23004
60577 19238
60576 23004
60559 20434
60550 17186
60543 18204
60536 16248
60535 18165
60542 16318
60549 18206
60558 20749
60557 19066
60556 17202
60573 22223
60591 17586
60592 19065
60574 20748
60575 19066
60593 19891
60607 15698
60617 19888
60618 15342
60608 19889
60594 15954
60595 23003
60596 30053
60597 23003
60578 23004
61173 23119
61172 22474
61189 23119
61190 23454
61199 23118
61198 25314
61214 4186
61222 4032
61230 0
61245 0
61251 -7290
61265 24710
61272 25610
61290 25488
61291 23774
61273 26442
61274 23534
61275 16878
57338 9915
57336 29578
57337 31044
61252 17193
61246 30015
57334 31046
57332 24402
61231 30774
57333 26911
61200 16414
57330 17444
61201 17004
61202 16414
61216 17004
57331 15975
61223 17005
61215 16415
61224 19422
61232 13158
61233 20207
61225 15680
61217 6290
61203 23392
61204 18816
61205 11130
61206 11130
61207 12096
61208 11050
61209 18638
61218 25688
61226 18638
61219 18638
61239 11588
61238 12320
61237 16104
61236 12536
61235 14336
61234 10023
61247 22441
61253 22440
61254 29491
61266 22441
61255 22914
61256 9218
61257 10416
61258 6718
61259 28574
61267 27926
61260 34977
61248 27927
61261 27928
61262 11588
57339 16256
61269 25474
61270 16486
61288 23458
61305 9567
61287 16619
61304 29929
61303 22880
61285 29929
61268 22878
61284 22879
61286 22880
61302 15810
61320 22859
61336 15809
61335 22802
61319 15810
61321 15810
61301 22952
61300 15903
61283 15903
61282 22953
61281 15958
61280 22754
61279 29790
61278 22739
61297 22741
61298 15965
61299 22882
61317 16017
61318 22959
61334 15966
61333 23007
61332 15964
61316 23012
61315 15966
61314 23247
61296 16475
61295 23247
61313 16476
61312 23034
61277 16476
61276 22754
61294 16690
61293 22793
61292 16097
61311 16450
57340 19392
61310 23148
61309 17630
61308 14234
61326 16576
61342 23061
61343 16011
61354 15228
61365 9408
61373 5376
61381 6720
61389 2002
61397 21906
57086 29110
61413 26768
57087 25001
61423 26304
57088 22933
61414 18201
61424 20270
61433 23864
57089 23110
61443 20672
57090 24126
61454 16816
61434 16817
61445 16816
61444 23866
61435 19846
61436 14310
61426 19816
61425 17072
61415 19578
61416 17130
61399 12986
57349 15744
61398 20698
57348 26102
61390 19712
57347 17664
61382 15680
57346 13440
61374 16576
57345 21888
61366 29312
57344 30784
61356 29956
61355 22286
61344 22706
61357 22370
61358 16603
61359 14502
61347 16603
61346 22860
61345 16603
61327 22766
61328 16604
61329 23009
61330 16506
61331 23854
57341 22848
57342 10752
61367 18386
61375 4578
61383 15680
61391 27968
61400 26742
61401 34158
61402 26743
61417 5723
61427 -3584
61437 2688
61447 16233
61403 12773
61404 0
61405 4032
61406 17594
61249 20878
61240 28550
61227 20879
61241 21504
61242 12768
61243 20494
57335 23712
61250 23212
61264 30185
61263 23135
61271 23282
61289 16162
61307 23082
61306 29994
61324 23030
61325 30006
61341 23048
62478 9256
61353 24934
61364 20096
61363 23464
61362 20238
61351 19762
61352 20400
61340 13642
61339 24746
61323 30014
61322 24324
61337 24265
61338 31317
61350 24928
57343 20054
61349 20346
61348 23870
61360 20112
61361 23884
61369 20014
61368 23968
61376 15082
61377 19582
61385 15080
61384 19900
61392 14873
61458 23283
57351 21906
61459 21458
61473 23262
61474 21246
61460 23308
61461 21245
61475 18269
61490 18268
61489 25319
61488 19118
61487 18742
57352 18602
61501 25984
61513 30084
61512 25470
61511 5918
61510 19680
61509 25356
61526 19129
61534 20370
61542 26550
61557 18314
61543 20864
61544 10910
61545 27798
61546 35814
61547 27770
61535 29056
61527 15898
61514 9914
61515 4032
61516 3528
61517 6216
61518 14336
61519 20402
61520 13028
61529 17546
61528 13178
61536 12758
61537 13358
61553 24798
61560 31130
61561 24080
61569 24190
61568 26684
61559 24594
61552 31350
61551 24452
61550 5572
61549 2688
61548 10642
61558 7122
61567 -1568
61576 -3584
61585 -3584
61594 0
61602 5376
61611 15936
57357 22336
61622 27712
61632 34422
61645 18842
61644 26912
61631 28394
61621 2858
61620 9987
61619 29475
61630 23274
61629 29476
61618 26303
61617 33353
57101 32323
61628 30688
61638 23133
61608 26304
57100 22868
61600 22427
57356 24577
61593 20717
61601 23898
61609 23897
61610 22427
61584 15904
61575 21984
61566 21152
61565 21568
61574 21706
57097 22104
61573 15304
57098 20534
61582 19904
57099 18006
61591 11922
61583 11794
61592 18844
61564 15360
57096 18048
61556 21312
57355 22230
61541 26406
61540 19095
61532 26145
61533 19096
61525 20393
61508 18713
61507 25763
57094 25190
61524 25088
57095 23054
61498 19584
57093 23958
61484 25424
57092 31394
61470 32576
57091 32966
61453 25360
61471 24770
61485 14260
61499 20694
61500 14208
61486 20946
61472 15962
61455 22990
61446 25818
57350 31606
61456 21504
61457 16233
61462 18270
61476 22688
61477 18269
61463 22922
61464 20490
61448 22050
61438 15874
61439 21744
61429 15728
61428 21754
61418 14873
61419 24644
61407 24645
61408 31696
61393 24645
61409 25984
61410 23746
61394 17318
61386 19910
61387 16332
61379 19736
61378 16828
61370 19538
61371 17054
61372 19866
62479 19006
62480 20262
61380 19898
61388 20676
62481 20358
62482 15870
61396 25862
61395 20930
61411 24766
61412 22516
62483 22956
61422 24582
61421 22517
61420 13790
61430 20841
61431 20929
61441 20840
61440 20930
61442 13461
62486 12010
62485 13480
62484 13351
61432 13372
61450 18275
61467 25190
61466 18271
61449 17866
61465 24982
61479 18270
61480 25062
61481 18271
61482 20743
61468 27636
61469 20743
61452 27636
61451 20743
61483 27638
61497 11878
62487 12317
61506 14223
57353 18102
61523 12756
62488 13784
62489 12864
61531 18592
62490 18980
61539 20012
62491 19746
61555 18718
62492 18862
61563 19890
62493 11169
61572 10143
62494 10030
61581 11058
62495 10906
61590 9878
61599 10753
62496 9727
61607 6581
62497 7611
61616 7490
62498 6462
61627 6684
62499 7716
62500 6368
62501 20386
61637 20952
57358 20354
61653 22536
61671 18944
61670 15056
61686 24459
61687 20608
61705 22386
61713 23576
57362 23134
57361 24606
61704 25382
61703 16234
61721 16823
61729 28160
62502 23818
57364 32054
61746 32063
61763 39113
61762 32063
61745 23264
61779 32102
62503 31106
62504 8294
61796 19534
61806 18688
61822 19312
62505 18336
62506 17152
62507 21034
61848 21248
61831 23488
61830 19968
57370 25782
61847 25792
57372 13702
61856 26214
61857 19160
61867 26210
61866 19160
61883 20330
62508 12682
61893 23618
61910 19078
61918 23502
61917 19045
61909 23532
61892 19112
61882 18984
61881 25886
61865 19050
57374 18774
61880 19158
61879 20102
61864 21790
61855 17588
61854 21514
61863 19942
61878 26974
61889 19906
61877 8362
61876 5712
61875 9488
61874 14224
61873 10080
61872 19464
61712 16233
61720 17472
57363 12746
61728 18038
61744 16254
61759 16213
61760 26502
61761 18575
61777 23745
61778 16698
57366 25375
61776 22656
57367 23158
61793 21514
61794 21235
57368 22318
61795 20058
61805 22134
61821 20366
57369 21088
61804 17888
61803 21542
61820 28574
61819 21854
61828 28498
61829 22396
61846 21408
61845 28480
61844 23832
61843 11942
61842 14336
61841 12516
61840 10612
61839 12768
61838 16233
61837 23283
57371 23232
61853 17920
57373 10752
61862 14336
57375 20494
61827 16233
61812 23180
61801 16129
61811 16130
61813 18434
61814 10850
61815 12432
61816 10752
61817 8698
61818 20718
61802 22976
61792 23694
61775 17730
61774 23234
61791 18734
61790 11706
61789 22536
61788 25966
61771 22536
61772 29586
61755 22537
61773 22538
61739 9162
61740 16212
61741 9162
61757 16211
61756 9164
61758 23305
61743 23304
61742 30355
61727 24544
61719 10794
61711 24170
61700 30341
61701 23291
61684 23292
61665 23288
61683 30339
61699 23294
61698 25070
61682 23296
61681 16219
61697 16070
61696 16217
61680 23258
61679 16215
61695 23259
61694 16210
61710 17062
61718 16207
61726 15474
61725 16206
61717 16094
61709 16209
61693 23257
61678 23257
61660 30306
61661 23257
61677 30307
61659 23258
61643 19268
61642 23108
61658 19324
61676 23258
61692 16208
61675 16207
61691 23258
61690 18358
61708 17322
61716 23162
61715 16222
61723 23160
61724 16336
61732 23054
61733 24650
57365 23840
61750 23936
61734 23392
61735 23260
61662 16236
61646 21218
61647 16234
61663 23276
61664 16232
61648 23279
61649 16233
61666 16233
61667 23228
61651 22146
61652 23216
61668 30250
61669 24462
57360 23435
57359 31304
61685 29568
61702 23284
61738 30354
61737 23306
61736 24610
61752 23305
61751 16257
61753 30354
61754 23306
61770 23436
61787 15710
61786 18794
61785 24790
61769 22916
61768 23450
61784 23580
61783 23212
61800 16426
61799 23053
61798 25334
61797 23050
57106 23926
61780 24194
61781 23050
61782 16465
61767 16465
61749 16465
61766 23516
61765 16810
61764 16114
61747 23312
57105 23498
61748 16578
61731 16586
61730 22990
61722 16410
57104 22354
61714 23316
57103 29078
61706 29920
57102 29910
61707 23378
61689 22994
61688 29770
61672 22866
61654 16384
61655 23433
61673 16384
61674 23342
61656 16473
61657 23343
61641 16418
61640 23362
61639 16385
61650 23284
61633 24550
61623 18878
61612 21402
61613 18866
61624 23964
61634 19122
61635 18430
61636 14710
61626 18258
61625 14946
61614 19362
61615 16370
61606 19318
61598 15266
61597 19170
61605 16414
61604 18718
61603 16970
61595 16482
61596 17566
61587 16302
61586 18950
61577 13250
61578 17382
61588 16662
61589 21138
61580 16663
61579 23712
61570 16663
61571 23713
61562 15582
61554 9408
57354 6720
61538 10304
61530 5830
61521 26597
61522 33647
61504 27960
61505 25295
61496 27640
61495 25304
61494 18246
61493 21268
61503 26792
61502 21249
61492 28297
61478 21248
61491 21250
57376 19052
61888 22208
61898 28614
61899 35766
57378 33226
61900 26994
61901 9362
61902 13440
61903 17360
61904 19349
61905 20272
61890 19838
61891 21982
61908 17038
61907 24090
61916 22639
57379 23936
61906 26889
57380 19611
57381 19997
61940 17920
61948 21504
61965 27302
61964 21297
57382 20295
57383 17044
61966 16603
61981 18198
57385 17167
61982 16597
61967 18200
61949 15741
61941 17827
61933 20627
61934 17070
61942 21088
62509 13706
61950 22784
61968 16074
61983 17682
61989 24395
62006 17344
61988 17345
62005 22279
62022 29328
62021 22279
62027 23552
62028 22279
62029 29329
62510 18826
62023 22280
62045 8315
62511 4480
62512 2118
62513 25030
62514 32438
62515 30720
62516 21578
62084 22076
62081 6973
62078 21760
57387 25088
62062 27957
62044 20835
62043 27885
62061 20837
62042 9731
62041 16780
62059 9731
62058 16779
62040 9731
62075 9730
62076 17976
62077 11648
62060 16779
62074 22578
62057 16962
62039 22578
62038 16963
62056 22579
62055 16962
62072 21790
62073 16963
62037 20410
62036 27830
62035 20274
62054 21306
62071 16086
62070 21838
62053 18402
62052 20930
62069 18830
62068 18030
62067 24192
57389 17210
57388 30752
62066 31622
62065 23598
62048 19362
62049 18138
62050 25798
62051 20822
62034 17866
62033 24950
62032 21818
57386 22240
62026 15298
62010 15299
62011 20030
61994 20738
61995 19962
62012 21830
62013 14822
61996 18074
61997 14490
62014 18886
62015 13990
61998 19138
61999 13186
62016 6262
62017 11726
62000 14002
62001 10370
62018 14350
62019 9590
62020 15368
62003 22418
62004 15368
62002 15368
62009 23280
61993 21184
61992 16696
61986 19954
61971 24767
61972 17717
61954 24163
61953 18322
61952 22914
61970 17718
61955 15462
61973 22040
57384 21116
61987 14964
61974 15461
61956 22068
61957 15458
61975 22104
61976 7374
61958 14138
61959 7364
61977 14140
61978 7362
61960 14150
61961 9622
61979 16458
61980 9530
61962 16502
61963 18354
61947 11310
61939 19792
61932 19411
61931 26462
61915 19412
61930 3278
61929 7168
61928 10752
61927 14336
61926 10304
61925 -526
61924 28450
61946 14283
61938 28258
61923 35304
61922 28268
61914 21257
61897 11310
57377 25110
61887 21259
61896 21256
61886 28307
61870 21258
61871 28307
61861 21378
61852 17626
61836 17218
61835 24270
61826 17313
61810 23928
61809 17314
61825 23980
61834 17312
61808 21254
61824 15390
61807 16576
57107 23862
61823 22440
61832 15390
61833 21257
61850 28305
61851 21256
61860 20722
61859 21257
61858 28304
61849 21257
61868 11310
61869 18358
61884 18359
57108 17782
61894 11310
61885 11311
61895 18361
61912 25410
61920 18360
61921 24518
61913 18361
61919 25409
61911 18361
57109 21057
61935 21264
57110 24966
61943 24505
61936 21342
61937 15602
61945 21344
61944 17455
61951 17462
61969 22250
61984 23690
61985 22334
61991 23462
61990 22524
62007 15920
57111 23958
62024 17594
62008 17322
62025 24534
62031 17578
62030 20970
62046 27934
62047 21020
62064 27864
62063 21134
58546 16430
58532 21878
58533 16842
57198 15456
58518 18006
58504 17130
58490 13242
58477 22272
58491 23946
58505 22854
58519 15696
58506 20982
58492 24245
58493 17195
58478 17504
57197 31126
58461 23492
58462 29911
58479 22861
58480 24526
58463 22861
58449 22892
58448 16882
58435 23874
58436 20465
58424 22916
58423 21378
57196 20920
57194 18967
57193 20423
58410 19393
57191 19465
58398 20495
58386 19143
58547 23480
58562 23478
58548 30530
58534 24528
57199 20224
58520 24928
58521 30230
58535 23180
58536 30229
58537 23178
58523 30229
58522 23181
58508 30228
58494 23178
58507 23181
58509 23670
62353 16392
58495 16746
62352 17778
58481 18187
62351 17157
58464 17354
62350 18430
62349 17963
58438 17509
58451 19082
58450 17109
58437 19457
58425 17104
58426 19095
58413 20789
58401 23584
58400 20771
58412 23585
58411 20646
58399 23585
58387 20768
58388 23585
58389 20772
58375 20768
57189 21622
58358 20022
58357 20046
58344 19298
58345 20047
58346 20019
58359 20046
58376 19301
58377 20610
58378 20019
62347 21048
62346 18474
58361 20609
62348 19580
58360 20020
58347 20490
58348 21814
58330 18838
58329 21950
58313 18730
58314 22370
58296 16142
58295 21526
58284 15762
58285 22298
58269 16450
58253 18426
58235 17073
58224 18801
58236 24124
62345 14730
58225 22398
58214 22397
58213 25206
58223 22698
57181 22208
57179 23616
58197 22816
58186 16938
57177 17890
57178 18022
58196 15974
58195 20096
58184 15460
58185 20236
58175 15098
58174 21630
58163 28912
57172 29062
58164 21920
58147 22018
58146 28978
58145 10346
58144 12833
58129 5784
58128 11677
58143 6940
58162 5784
58161 11678
58127 20273
58126 20938
58142 25011
58141 24346
58159 20658
58160 20274
58140 20938
57171 19909
58125 24346
58113 16850
58099 23899
58098 16850
58082 29228
58083 23474
58100 29734
58101 22958
58084 13242
58085 19306
58102 14670
58103 18926
58086 15010
58087 24164
58104 21854
58105 22770
58089 17196
58071 17195
58088 24246
58059 23822
58060 30872
58049 23822
58072 23823
58061 23823
58050 16330
58039 23264
58040 24384
58041 22532
58025 23640
57162 18830
58008 28985
57990 21935
57989 28983
57972 21934
57971 24000
57988 21935
58007 21935
58024 19061
58023 26111
58038 19061
58006 19062
57161 21334
58022 19062
58037 20386
58048 19062
57166 19072
58047 20238
58036 19338
58035 12818
58021 17202
58002 17198
58020 24249
58034 17205
58033 21982
58019 17207
58018 23808
58000 18948
57999 24042
57998 22094
58016 23958
57163 22776
58017 22335
58031 23806
58032 23006
57165 6186
58070 12080
58058 21322
58057 28682
58056 25826
58068 22954
58069 27598
58080 31219
58081 24169
58097 24170
58215 18801
58199 24678
58198 19678
58187 24594
58188 20548
58177 19470
58176 20684
58166 19258
58167 21254
58151 14538
58134 23428
62344 21886
62343 23006
58118 24322
58117 19842
58133 17514
58150 24192
58149 25792
58165 25702
57175 17824
57173 26112
58148 28658
58132 19124
58131 19468
58130 23850
57170 24886
58114 19002
58115 24224
58116 19774
58106 19018
57168 24992
58090 26422
58073 18786
58091 21504
58107 19298
58108 18786
62342 16414
62341 17570
58092 16762
57167 22166
58075 17846
62340 16378
58064 22162
58074 22122
58063 29173
58062 22123
58051 22146
58052 12748
62339 7434
58042 19252
58026 18394
58010 22456
58009 21750
57991 21276
57992 22378
62338 18864
57975 19192
62337 20230
62336 19538
57963 20622
57962 20565
57974 23934
57973 20538
57961 27586
57948 20536
57960 20539
57947 20078
57931 22382
57930 20077
57946 27126
57959 20077
57945 20077
57929 27126
57928 14068
57914 21118
57901 14068
57902 21117
57915 14070
57903 19990
57904 27039
57916 27039
57905 19990
57891 21182
57890 19990
57917 19990
57906 21212
57892 20617
57878 21214
57879 20604
62332 20184
57893 21214
57907 20622
62333 21652
62334 20432
62335 20205
57934 21244
57950 20636
57949 20667
57920 20646
57919 20669
57933 21214
57932 20667
57918 21212
57951 12238
56967 18302
57935 19544
56966 20214
57921 15840
56965 15386
57922 16417
57936 12148
57952 19126
57908 21995
57157 22480
57896 27460
57897 22780
57910 21996
57909 29012
57923 21996
57924 19157
57939 19156
57940 24786
57926 19157
57925 26206
57911 19157
57912 19762
57899 26813
57898 19763
57885 19762
57871 20346
57857 22656
57856 20347
57870 27397
57869 20347
57883 27396
57884 20348
57882 13742
57881 19264
57895 25616
57894 19146
56964 24950
57880 26016
56963 26230
57866 18784
56962 24422
57852 23040
56961 21888
57853 22702
57867 20882
57868 20922
57854 22924
57855 20948
57841 22814
57840 20982
57839 21358
57156 29248
57827 30340
56960 16658
57815 23100
57828 22602
57829 18170
57830 22266
57842 20820
57843 19318
57831 21168
57819 18832
57818 20835
57802 20317
57803 22774
57787 20301
57786 27166
57774 20313
57773 27161
57785 20315
57784 20766
57800 25282
57801 20818
57817 24584
57816 20906
57154 27824
57799 26688
57152 26580
57783 14908
57150 20776
57772 13923
57759 14702
57758 19890
56959 19446
57770 13922
57771 21754
57741 20256
57730 25742
57729 28822
57714 25298
57715 29050
57716 22564
57717 15204
57718 12992
57719 4802
57720 -1918
57721 8064
57731 17075
57732 24126
57743 27530
57742 24636
57753 27008
57754 26054
57765 22718
57764 17076
57149 13450
57777 17076
57778 24125
57779 17076
57793 17076
57722 17076
57145 19712
57706 19264
57697 14336
57688 4480
57679 6566
57760 27279
57749 20230
57761 20231
57750 27280
57751 20234
57740 23166
57739 20238
57728 13200
57762 20932
57775 20915
57763 27978
57752 20947
57727 27972
57738 25142
57737 28334
57748 26500
57747 22338
57736 26946
56958 26942
57726 28938
57146 19968
57711 20154
57710 10961
57701 23191
57702 30241
57693 23191
57703 23191
57713 29010
57712 23191
57704 17513
57705 14326
57696 17514
57695 23754
57686 17514
57685 23674
57694 17514
57687 17442
57678 24414
57677 17454
57144 23344
57663 17470
57664 23701
57648 16652
57649 23701
57665 16652
57666 23701
57650 16653
57667 13524
57668 20574
57651 20574
57652 13525
57669 13616
57684 18010
57683 25061
57692 23650
56957 23151
56956 24621
56955 24210
57674 12914
57675 19628
57676 12630
57660 19629
57659 12714
57658 19629
57642 12610
57643 19629
57644 12744
57645 24876
57661 18106
57662 24714
57646 18166
57647 24688
57635 18002
57634 24786
57633 18109
57141 15998
57608 18174
57607 20274
57140 25546
57616 24256
57632 30434
57631 24906
56954 22858
57606 3178
56953 9600
57596 17056
56952 22656
57578 23424
57569 15558
57551 22552
57535 15508
57536 22530
57552 15558
57579 15558
57570 15558
57580 22609
57597 19730
57598 21694
57581 21730
57582 15558
57571 22608
57137 23446
57555 23296
57538 22545
57554 29595
57553 22608
57670 27586
57653 28896
57636 33998
57637 35786
57142 31680
57638 28574
57626 29394
57625 37110
57624 29108
57623 11492
57622 8064
57621 9408
57620 7034
57619 28154
57618 32696
57617 25646
57609 32696
57610 25646
57600 32696
57583 25646
57599 25647
62079 21630
62080 14970
62083 21738
62086 14498
62082 15150
57112 23478
62085 22284
57113 22230
62089 14336
57114 21974
62093 21088
57115 20070
62097 19700
62101 14564
62102 19198
62098 15002
62094 13434
62090 13264
62087 12682
62091 19990
62095 14354
62099 19586
62103 25350
62104 18506
62105 24482
62106 17338
62122 18158
62121 24830
62120 18918
62137 18790
62136 24686
62119 18791
62118 23914
62135 18890
57116 27510
62152 24634
62153 18791
62154 14428
57390 5726
62138 18426
62139 20286
62140 17086
62123 20786
62124 17026
62141 21118
62142 14574
62143 25631
62126 31596
62127 25632
62111 19370
62110 26838
62109 25642
62108 30902
62107 23266
62125 25632
62144 10238
62145 17230
62128 17730
62129 16002
62146 18958
62147 12730
62148 22394
62131 28582
62130 23390
62112 20034
62113 27350
62114 23882
62115 16754
62116 22151
62133 20062
62132 22151
62149 16558
62150 22182
62151 19974
62134 22151
62117 20104
62100 22986
62096 30482
62092 29744
62088 21030
62517 22308
62518 29862
62519 8022
62520 10752
62521 10752
62522 10752
62156 19962
62155 24042
62159 19935
57391 18907
62160 25096
62165 26566
62523 25538
62170 25978
62524 27008
62525 25730
62526 17776
62187 26194
62190 27222
62189 20932
62193 26096
62194 20958
62198 -3330
62197 -5902
62201 -3742
62202 -5154
62206 -4082
62205 -4894
62208 11434
62209 10942
62213 10854
62212 11212
57394 10656
62216 15094
62220 6689
62527 776
62528 8960
62529 9088
62530 7712
62531 8064
62532 -790
62217 5760
62533 2560
62534 -4666
62223 12013
62240 19063
62258 12057
62259 18894
62241 12058
62239 25951
62257 32958
62238 32959
62256 25952
62237 25954
62236 19026
62235 26065
62234 19015
62253 19015
62271 25962
62270 33013
62269 25963
62252 25964
62268 19004
62267 26033
62249 19005
62250 26036
62232 19005
62233 26025
62251 19006
62255 19056
62254 25998
62272 19050
62273 26066
62274 19104
62275 25907
62276 32958
62277 26300
62535 16702
62280 26428
62283 19294
62286 -4740
62536 -1892
62537 6678
62538 4640
62539 -25177
62289 -15756
62292 -13642
62295 -22182
62298 -45652
62301 -44935
62540 -42177
62541 -36512
62542 -38179
62231 26008
62230 33058
62229 26006
62248 26011
62266 18984
62265 26010
62247 22146
62246 26007
62264 23182
62263 25980
62245 19033
62228 19007
62227 26059
62226 19033
62244 26059
62225 25978
62243 18953
62242 25978
62222 18954
57126 26418
62221 25978
62224 18954
62218 8859
57125 10870
62214 11232
57124 12076
62211 5276
62215 7830
62219 9524
62210 13466
57123 -4480
62207 128
57393 448
62204 2726
62203 -6384
57122 -330
62199 667
62200 -6382
57121 25075
62195 27840
57120 27638
62191 24320
57119 23966
62196 22416
62192 24997
62188 26688
57392 28400
62172 29158
62171 18178
62166 25106
57118 25846
62161 26984
57117 27494
62157 20450
62158 26254
62162 20302
62167 22026
62173 14730
62174 2688
62175 -3500
62176 -3584
62177 0
62178 -56
62179 -56
62180 0
62181 -3584
62182 -3584
62183 0
62184 6888
62185 17158
62186 24246
62168 25462
62163 19036
62164 25226
62169 19037
62262 19080
62261 26130
62279 19082
57128 25100
62278 26480
57127 27638
62260 19082
62281 -1114
57129 -74
62284 -2688
57130 470
62287 -1074
62288 -4845
62285 -2858
62282 -4805
62291 -36537
62294 -37811
57131 -33508
62290 -33312
57132 -31946
62293 -31488
57133 -33703
62296 -33684
57134 -34058
62299 -38166
62300 -34805
62297 -39285
1108 4248
1109 14336
1110 21151
57452 19057
57453 23578
57470 23326
57471 23510
57454 24234
57455 17474
57472 22472
57490 23508
57491 27212
57492 22022
57474 22471
57473 28988
57456 22473
57457 21690
57458 28740
57459 21689
57475 21691
57476 23113
57494 21680
57495 26832
57496 20178
57478 23113
57477 25498
57460 23114
57461 25670
57462 18666
57479 22126
57480 18534
57463 23082
57464 17634
57481 23170
57498 30042
57497 22992
57514 26784
57515 22992
57499 23122
57500 21922
57483 27918
57482 22258
57465 27658
57466 22692
57450 22308
62315 14142
62314 15142
57446 14266
57445 27884
57449 21024
57448 27698
57444 21290
57440 14248
57436 29698
57432 33278
57433 29568
57437 33792
57441 30022
57442 31798
62313 30030
57438 30042
62312 14288
57434 14482
62311 15806
62310 14038
57430 15914
57429 15698
57428 11150
57424 16480
57420 10938
57421 15540
57425 12536
57426 19162
62309 18710
62308 18118
57422 18434
57418 17626
62307 18178
62306 15580
62305 15470
62304 13870
57406 15010
57410 14546
57409 19013
57413 26063
57417 19014
57416 23856
57412 19014
57414 19015
57408 10290
57404 15836
57405 19998
57401 14532
57400 20170
57396 13978
57397 15258
57398 21218
57402 19610
62303 20678
62302 20104
51377 -45070
51861 -40310
51378 -40192
51863 -35968
51379 -35840
51865 0
51380 0
51867 0
51381 0
51869 0
51382 0
51872 2016
51383 9408
51875 10304
51384 12992
51878 12320
51385 17536
51894 34880
51386 39286
51897 38528
51387 38144
51900 34304
51388 29984
51903 23572
51898 32967
740 3032
741 0
742 0
743 6720
744 12320
745 15208
746 12992
747 6720
748 0
749 0
750 0
751 0
752 0
753 0
754 0
755 0
756 0
757 0
758 0
759 5376
760 12544
605 0
761 19712
762 19712
763 16128
764 8960
765 1344
607 -3584
766 -3584
767 0
768 0
769 0
770 0
771 0
772 0
773 0
774 0
775 0
776 0
777 0
778 0
779 0
780 0
781 0
782 0
783 0
784 0
785 0
786 2688
787 5376
788 5376
789 2688
790 0
791 0
792 0
793 0
794 0
795 0
796 0
797 0
798 0
799 0
800 0
801 0
802 0
803 0
804 0
805 672
806 84
807 0
808 0
809 0
810 0
811 0
812 0
813 0
814 0
815 0
816 0
817 0
818 0
819 0
820 0
821 0
822 0
823 0
824 0
825 0
826 0
827 0
610 -3526
828 3526
829 0
830 0
831 0
832 0
833 1680
834 1680
835 0
836 0
837 0
838 0
839 0
840 0
841 0
842 0
843 0
844 0
845 0
846 0
847 0
848 0
611 0
849 0
850 0
851 5376
852 13384
853 19488
854 22400
855 22304
856 19392
857 13888
858 6048
859 0
860 0
861 0
862 0
863 0
864 0
865 0
866 0
867 0
868 0
869 0
613 0
870 0
871 112
872 0
873 0
874 0
875 2688
876 6720
614 0
877 2866
878 0
879 0
880 0
881 0
882 0
883 0
884 0
885 0
886 0
887 0
888 0
889 0
890 0
891 1344
892 6944
893 9856
894 8960
895 4928
896 0
897 0
898 0
615 0
899 0
900 0
901 0
902 0
903 0
904 0
905 0
906 0
907 0
908 0
909 0
910 0
911 0
912 0
913 1344
914 3066
915 2688
916 0
917 0
918 0
617 0
919 0
920 0
921 0
922 0
923 0
924 0
925 0
926 0
927 0
928 0
929 0
930 0
931 0
932 0
933 0
934 0
935 0
936 1792
937 840
938 0
939 0
940 0
941 672
942 1344
943 0
944 0
945 0
946 0
947 0
948 0
949 0
950 0
951 0
952 0
953 0
954 0
955 0
956 0
957 0
958 0
959 1372
960 336
961 0
962 0
963 0
964 420
965 1344
966 0
967 0
968 0
969 0
970 0
971 0
972 0
973 0
974 0
975 0
976 0
977 0
978 0
979 0
980 0
981 0
982 812
983 336
984 0
985 0
986 0
987 1008
988 1344
989 0
990 0
991 0
992 0
993 0
994 0
995 0
996 0
997 0
998 0
999 0
1000 0
1001 0
1002 0
1003 0
1004 0
1005 -3584
1006 -9094
4212 -28214
4213 -21504
2152 10752
4214 2718
2232 1122
2233 2499
4215 1469
4216 22651
2234 21621
2235 22617
4217 21591
2236 21622
4218 22650
2237 20817
4219 19791
4220 20977
2238 19951
4221 19918
2239 20946
4222 23649
2240 22623
4223 22854
2241 23882
4224 23777
2242 22751
4225 23981
2243 25011
4226 24899
2244 23869
4227 23696
2245 21232
2246 22696
4228 21667
109 -487475
110 -496610
112 -226726
111 -226906
113 -103791
114 -103953
116 -113035
115 -113141
117 -106199
118 -106281
120 -111006
119 -111074
121 -106785
122 -106847
124 -113314
123 -113374
125 -107500
126 -107540
128 -110393
127 -110407
129 -110465
130 -110463
132 -110284
131 -110260
133 -108949
134 -108907
136 -109727
135 -109665
137 -110498
138 -110430
140 -108907
139 -108821
141 -112761
142 -112647
144 -107454
143 -107330
145 -113282
146 -113150
148 -105734
147 -105594
149 -121048
150 -120872
152 -96386
151 -96126
10 -206298
9 -206720
8 -476502
7 -467940
4572 24241
4571 23912
4570 23072
4569 21392
4568 19264
4567 17024
4566 13664
4565 10080
4564 5712
4563 840
4562 0
4561 0
4560 0
4559 0
4558 0
4557 896
4556 3878
4555 3584
4554 0
4553 0
4552 0
4551 0
4550 0
4549 0
4548 0
4547 0
4546 0
4545 0
4544 0
4543 0
4542 0
4541 0
4540 0
4539 0
4538 0
4537 0
4536 0
4535 0
4534 0
4533 0
4532 0
4531 0
4530 0
4529 0
2231 12544
4149 16586
4528 14518
4527 15774
4147 16066
4145 29862
4526 31022
4525 21080
4524 24762
2230 23288
4106 19771
4104 8232
4523 23072
4522 23942
4520 -5907
4519 4032
4518 4162
4517 162
4516 5376
4515 -4907
4514 10093
4086 20672
4088 24182
4090 14752
4092 -10976
4094 -8064
4096 -13564
4098 18276
4100 26776
4102 27234
4521 11093
2229 23626
4084 27854
4083 18702
4080 23802
4081 20482
4513 19830
4512 22166
4511 -13794
4075 -14342
4078 -11226
4077 -15112
4074 -10858
4071 -16982
4072 -28542
4510 -29248
4509 -27586
4508 -28162
4069 -26862
4068 -22358
4065 -15322
4062 -16064
4063 -15466
4066 -15990
4507 -16758
4506 2144
4505 2910
4060 2196
4059 2270
4056 2196
4057 2370
4504 1757
4053 3887
4050 5356
4047 3886
4048 5358
4501 4326
4054 5357
4051 3888
4502 4918
4503 4328
4044 -16945
4041 -19510
4042 -16944
4499 -17975
4500 -17385
4045 -18414
4039 -13034
2228 -15286
4037 14402
4498 10558
4497 11910
4035 11130
4033 20858
4496 20742
4495 21118
4031 21314
4029 19968
4494 16352
4027 16718
2227 20870
4008 19753
4492 14713
4493 17749
4007 26000
4004 32554
4005 30362
4491 31042
4490 14042
3999 12906
4002 17238
4001 12864
3998 17302
3995 10638
3996 6042
4489 4656
4488 6438
4487 6442
3993 7114
3992 6350
3989 13318
3986 6250
3990 6874
4486 17512
3987 17930
4485 19878
4484 17982
3984 21302
3983 19050
3979 18938
3978 8736
3977 0
3976 0
3975 -3584
3974 -3584
3973 0
3972 -224
3971 -224
3970 -14
3969 -14
3968 0
3967 -896
3966 -896
3965 0
3964 13608
2226 21584
3960 18726
3956 26201
3952 27862
3959 26556
2044 32670
3955 33644
2043 34182
3951 31946
3948 -5493
3944 -3346
2042 135
3947 1504
2041 2310
3943 -240
2040 -540
3940 -601
3936 -2313
3939 3395
2039 4150
3935 5288
2038 6230
3931 -1941
3932 23360
3928 28758
3924 23934
2037 32699
3927 27040
2036 30657
3923 31687
2035 22889
3904 25496
3885 32508
3882 25458
3886 25486
2225 5662
2224 15064
3859 19708
3860 15904
3861 4919
3862 0
3863 0
3864 0
3865 0
3866 0
3867 0
3868 0
3869 0
3870 0
3871 0
3872 0
3873 12586
3855 23338
3851 12096
3848 10752
3844 11760
3840 11088
3836 12096
3832 9744
3828 10584
3823 12754
3818 11984
3813 10920
3808 10752
3803 10878
3798 11984
3793 12712
3789 11872
3785 11200
3781 7728
3777 7056
3773 6384
3769 6216
3765 6216
3761 6216
3757 6216
3753 6216
3749 6216
3745 11200
3741 23124
3736 30020
3737 23156
3718 33747
4441 30925
4440 13925
3713 11127
4439 12374
2218 12458
4438 4170
4437 5376
4436 6048
4435 6720
4434 7392
4433 7056
4432 6720
4431 6048
4430 4032
4429 8064
4428 8064
4427 16398
4426 14942
4425 14806
3635 14434
3640 15474
3645 15602
3664 20738
3663 27742
3668 20976
3672 8512
3676 6048
3680 4480
3684 4816
3688 4704
3692 5152
3696 5824
3700 6720
3704 11424
3708 11984
3712 16576
3717 14848
3735 14902
3734 2688
3733 0
3732 -3584
3731 -3584
3730 -3584
3729 -3584
3728 0
3727 -3584
3726 -3584
3725 -3584
3724 -3584
3723 6720
3722 18901
4442 13925
4443 1344
4444 6216
4445 6216
4446 6216
4447 6216
4448 6216
4449 6216
4450 6048
4451 5712
4452 5040
4453 4368
2219 13354
4454 16350
3794 15170
4455 15205
3799 16235
4456 18097
3804 17069
4457 17102
3809 18130
3814 17110
4458 18138
4459 15149
3819 16179
3824 15187
4460 16217
4461 14920
3829 17368
3833 18515
4462 17485
3837 16069
4463 17099
3841 17097
4464 16071
3845 16118
4465 17146
3849 17346
4466 16318
3852 16364
4467 17396
4468 16128
3856 17536
3874 18227
2223 17197
4469 16660
4470 15190
3878 18358
3877 11632
3721 25951
3720 22206
3715 24502
3716 22208
3711 22586
3707 29586
3703 22522
3706 22566
3710 21429
3714 22206
2008 28227
3709 29258
2007 29782
3705 22336
2006 21886
3701 29516
2005 30262
3697 23488
2004 25398
3693 26592
2003 26774
3694 22402
3698 29164
3702 22094
3699 22146
3695 16675
3690 16634
3691 23685
3687 16922
3683 18442
3682 25296
3686 19594
3689 19392
2002 25654
3685 26800
2001 28246
3681 23424
2000 21238
3677 20928
1999 22590
3673 21504
1998 19612
3669 21376
1997 27042
3665 27776
1996 28470
3646 20562
3666 20186
3670 14954
3674 17408
3678 14510
3679 17206
3675 14776
3671 17698
3667 24586
3647 24523
3648 31574
3643 24524
3649 4964
3650 1344
3651 -2240
3652 -3584
3653 0
3654 -3584
3655 -3584
3656 0
3657 -3584
3658 -3584
3659 -3584
3660 -3584
3661 5376
3662 17258
3644 17220
3639 13194
3634 17322
3633 16352
3632 12096
3631 14336
3630 11424
3629 11424
3628 12992
3627 11424
3626 12096
3625 13664
3624 11424
3623 10080
3622 8320
3621 26496
3616 25775
3619 25776
3620 32826
3638 25776
3637 16678
3642 18604
3641 22146
1995 23254
3636 24344
1994 25126
3618 17378
3615 17876
3614 25818
1993 27318
3595 23616
1992 26294
3592 22848
1991 17792
2216 20912
3593 20265
3590 8736
3587 10714
3584 26300
3589 31456
1990 37824
3586 42432
1989 46592
3583 46208
1988 47222
3580 640
1987 7200
3561 10146
3557 16384
1986 21504
3553 20160
1985 22400
3549 16384
1984 14698
3542 13536
1983 15040
3538 14336
1982 16576
3534 12096
1981 12992
3530 7712
1980 6922
3523 20736
3522 26400
3518 20672
3514 6144
3510 8064
3506 7168
3502 16576
1979 21184
3483 19730
3484 12744
3485 20124
2207 8960
2208 8064
2209 8960
2210 9344
2211 -7366
2213 27968
3527 37120
3531 25504
3535 14560
3539 11392
3543 26240
2214 24672
3546 26390
3550 15232
3554 5024
3558 35936
3563 42573
3581 35522
3562 35523
3564 35696
3565 5120
3566 0
3567 0
3568 0
3569 0
3570 0
3571 0
3572 0
3573 -1792
3574 -1792
3575 0
3576 0
3577 -3584
3578 7660
3579 17339
2215 20900
4418 15450
4419 16694
3582 15450
3585 11075
4420 10045
3588 10396
4421 11428
4422 10048
3591 -2304
4423 -2614
3594 638
3613 41150
4424 30298
3617 34142
2217 30952
3612 35648
3611 30272
3610 9120
3609 10080
3608 13888
3607 12544
3606 15008
3605 15008
3604 12992
3603 15008
3602 15666
3601 13650
3600 15008
3599 16352
3598 19456
3597 15680
3596 21736
3559 27562
3555 27104
3556 27571
4417 27132
3560 28173
4416 11008
4415 12294
3552 12320
3551 11766
3547 11970
3548 12114
4414 11998
4413 11014
3545 11610
3541 12670
3540 19720
3544 12670
3536 13034
3532 17530
3533 24406
3537 21210
4412 20590
4411 23334
4410 22414
4409 17194
3529 17580
3526 17920
3521 17984
4408 15552
3517 15564
4407 16982
4406 14366
3513 16754
3512 14858
3516 16638
3520 23722
3525 32118
3528 23442
3524 25088
2212 16128
3519 4032
3515 8498
3511 11858
3507 8064
3503 17812
3500 17531
3501 24581
3504 30870
3508 27784
3509 30374
4405 28638
3505 28698
4404 11584
4403 8736
4402 9790
4401 9790
4400 10018
4399 29570
4398 30262
4397 18238
3422 29792
3441 25968
3421 33750
3418 29186
3399 11874
3396 10666
4396 23718
4395 6494
4394 11648
2206 10752
3375 14882
4393 14122
4392 14944
4391 21504
4390 33344
4389 33574
4388 33918
3320 32890
3325 34562
3324 28797
3319 13313
3314 18582
3309 11502
3315 11722
4387 9128
3310 9378
4386 10526
4385 9730
3305 10922
3304 9494
3299 16558
3294 9362
3300 9786
4384 21984
3295 22322
4383 23462
4382 22934
4381 22118
3285 22098
3290 25904
3289 21974
3284 15126
3279 22198
3274 14986
3280 15530
4380 15152
4379 15488
3275 15920
3270 14730
3265 24968
4378 23298
3259 26262
3258 24969
3264 27302
2204 23937
3269 24969
3263 24970
3256 24969
3262 32020
3268 25432
3273 11080
3278 8064
3283 14336
3288 12096
3293 16576
3298 12432
3303 16576
3308 15680
3313 10752
3318 13440
3323 7777
3257 17140
3251 23596
3250 18094
3243 22490
3244 18530
3245 23106
3252 18958
3253 21922
4377 18904
4376 20702
3246 20228
4375 21260
4374 20607
3220 20167
4373 21199
3212 21638
3211 19160
3219 22268
3238 19246
3239 21639
4372 18208
4371 19398
4370 18390
3194 18730
3203 18898
3202 22130
3193 24618
3192 21778
3201 28702
3210 22206
3218 18986
3237 24126
3236 20218
2202 25590
3217 25994
3216 28039
3235 7019
3234 -2240
3233 -3584
3232 -3584
3231 0
3230 0
3229 3136
3228 15360
3227 24000
3226 26432
3225 21248
3224 20669
3242 23840
2203 10589
3208 14069
3209 20414
3200 13524
3199 20458
3190 13506
3181 27481
3182 34531
3191 27481
3183 27518
3174 21376
2196 21878
3155 28166
3136 20794
3154 24579
3173 17529
3172 24780
3171 17529
3152 24580
3151 31630
3170 24580
3150 24581
3131 24378
3132 24581
3169 17437
3168 24458
3149 17456
3130 24405
3129 31464
3128 24389
3148 24418
3167 17514
3166 24402
3147 17654
3146 24390
3165 17674
3164 24312
3163 17309
3144 24776
3145 17814
3127 17706
3126 24772
3125 17840
3124 24176
3115 17248
3107 12539
3089 22490
3088 29538
3080 29558
3072 22496
3079 24320
3078 17789
1953 19072
3071 19882
2191 23030
3064 23552
3063 17258
1952 21814
3055 22336
1951 21151
3153 17530
3134 24579
3133 17530
3135 22238
3116 14862
3108 18816
3101 24580
3082 17529
3074 15202
3067 25122
3068 22072
3060 24494
3059 22778
3051 23290
3052 18597
3053 23854
3061 18846
3069 20164
3076 27002
3075 28016
3083 25910
3084 28060
2192 18786
3102 17018
3109 24002
3117 18816
3118 25728
2194 24898
3137 23040
2195 25030
3156 24580
3175 23542
3184 18670
3185 23722
4369 23998
4368 23574
3176 24282
3157 23724
4367 16926
4366 17726
3138 18378
3119 17138
4365 18014
4364 23450
3111 25174
3110 17834
2193 23818
3103 24326
3085 25472
4363 8000
4362 9362
3077 8334
4361 8052
3070 9084
4360 11226
3062 10198
4359 10252
3054 11284
4358 11106
3046 10078
4357 14844
3038 15876
3032 14528
2188 27126
3013 21522
4356 18778
4355 20254
4354 21294
3005 20266
2997 21258
4353 20230
4352 21191
2989 20164
3044 23195
3045 19182
3037 21150
3036 23001
3030 21098
3031 23003
3035 18791
3043 18598
3028 15952
3027 4032
3026 -3584
3025 -3584
3024 -3584
3023 -3584
3022 0
3021 4872
3020 21510
2190 11098
3019 5170
3018 10752
3017 14564
3016 23038
3007 18430
3008 25480
3000 18506
2992 20130
2973 26981
2966 19931
2965 24726
2972 19931
2974 21832
2975 -4088
2976 1344
2977 4368
2978 3696
2979 3332
2980 2660
2981 4704
2982 4466
2983 4242
2984 5824
2985 6720
2993 17833
3001 21120
3010 21119
3009 28171
3029 23002
3002 17834
3003 24690
2995 18789
2996 21108
3004 21976
3012 21014
3011 18790
2994 21120
2986 25536
2187 25366
2987 20165
2988 21629
2969 28679
2962 21628
2970 21630
2968 21630
4351 20808
4350 22171
2963 21141
4349 21386
2956 22418
2937 17370
2933 22634
4348 20534
4347 21166
2929 20914
2925 19990
4346 20038
4345 19646
2920 20186
2915 19618
2914 19816
2919 19772
2924 20080
2928 20834
2932 24256
2185 23810
2936 25644
2955 23406
2186 25494
2954 22464
2961 25408
2967 24288
2960 32022
2953 19702
2952 2230
2951 3360
2950 4480
2949 4032
2948 4256
2947 6720
2946 5600
2945 5600
2944 5796
2943 11172
2942 17920
2941 22006
2184 10858
2183 13130
2923 26204
2918 17517
2917 24592
2922 20945
1942 24788
2916 25328
1943 28822
2921 27995
2926 20945
1944 16943
2930 13319
2927 10143
2931 14798
2935 13319
2934 14798
2939 26321
2940 20850
2959 24298
2958 21666
2957 29496
1945 31062
2938 24842
1946 28822
2964 19456
2971 22848
1947 21392
2990 30274
2991 22730
2999 23782
1948 30102
2998 30016
1949 29046
3006 24338
3014 17234
3015 24256
2189 19792
3033 31222
3034 24190
3041 30206
3040 27760
3039 20710
1950 28406
3047 27759
3048 20711
3100 17530
3099 4900
3098 -1820
3097 0
3096 -3598
3095 -5390
3094 -1792
3093 0
3092 10824
3091 24776
3090 31606
3081 25736
3073 4424
3066 8064
3058 4032
3050 17952
3042 12148
3049 21562
3057 27062
3065 19882
3056 21399
3106 12572
3114 16991
3105 23266
3087 17790
3086 24321
1954 24214
3104 21888
1955 20662
3112 20058
3113 18848
3122 24409
3141 19957
3121 22554
3120 22706
3139 19958
3140 27007
3159 19957
3158 13892
3177 19331
3178 22678
3188 22673
3179 29726
3160 22776
3161 18646
3142 25019
3123 17968
3143 18446
3162 25020
2197 23775
3180 17920
2198 11648
3189 5376
2199 4032
3198 6080
2200 -6950
3215 22122
2201 28064
3207 29120
3206 23512
3197 19325
3196 22734
3187 20638
3186 22732
3195 21164
3204 14750
3205 26756
3214 33318
3213 27388
3221 32214
3222 29192
3223 21441
3241 13618
1956 17366
3240 17154
3247 14226
1957 20950
3254 19936
1958 18767
3248 18888
3249 11841
3255 12710
3261 -13895
3267 -13642
3272 -11862
3277 -13607
3260 -10241
1959 -8650
3266 -9056
1960 -9226
3271 -10256
1961 -8666
3276 -10528
1962 -12834
3281 -12544
1963 -12746
3286 -13504
1964 -10378
3291 -13489
3292 -16341
3287 -15030
3282 -16555
3297 -13709
3302 -11574
3307 -14924
3306 -8986
1967 -6794
3301 -10944
1966 -10698
3296 -9728
1965 -9760
1968 14246
3311 14336
1969 18070
3316 17440
1970 15404
3317 10756
3312 13385
3321 30937
3326 25875
1971 25120
3345 18827
3322 25876
3327 30938
3344 13313
3348 11424
3352 12318
3356 23134
3374 27574
3373 32517
3393 25467
3372 27404
3355 21922
3351 14594
3347 28176
3343 27706
3342 34926
3341 27888
3340 13696
3339 0
3338 -3584
3337 -2968
3336 -56
3335 0
3334 -224
3333 -1120
3332 1792
3331 0
3330 -1806
3329 1554
3328 11172
3346 23888
3350 26766
1972 30084
3349 28960
1973 27207
3354 28410
2205 19456
3353 25152
1974 31094
3357 28480
3376 24432
1975 23194
3394 17792
1976 11456
3397 6274
3377 16394
3378 22414
3358 22946
3359 21250
3379 23398
3380 294
3360 4482
3361 -1126
3381 5070
3382 -1346
3362 -8190
3363 -4350
3383 -7226
3384 23622
3364 20890
3365 23322
3385 21158
3386 22246
3366 21530
3367 -4934
3387 -3802
3388 -5050
3368 -3622
3369 -6982
3389 -1786
3390 16766
3370 22650
3371 15842
3391 22846
3392 18086
3395 14964
3398 25268
3416 32124
3420 25073
3417 25074
3415 26230
3414 9814
3413 12096
3412 12740
3411 12964
3410 9744
3409 11312
3408 13328
3407 14336
3406 13720
3405 13384
3404 11424
3403 12768
3402 13324
3401 27328
3400 34646
1977 34368
3419 29568
3423 24970
3424 17140
3425 12992
3426 12768
3427 14112
3428 13440
3429 11984
3430 12096
3431 15232
3432 15008
3433 16016
3434 12992
3435 15232
3436 14784
3437 16352
3438 13034
3439 24580
3440 17531
3443 17531
3444 17529
3463 24580
3482 17530
3481 24580
3462 17531
3461 24580
3480 17531
1978 23940
3442 23552
3445 29990
3464 23130
3465 29928
3446 23296
3447 17914
3466 22920
3467 17766
3448 23334
3449 16746
3468 23090
3486 22630
3487 29734
3488 22750
3469 17742
3450 23986
3451 17186
3470 18369
3489 20078
3490 19342
3491 18998
3472 18369
3471 22532
3452 18369
3453 11810
3454 18346
3473 12232
3492 17673
3493 24723
3494 17672
3474 17674
3475 15461
3455 15461
3456 22511
3457 15461
3476 26492
3495 27582
3496 26492
3478 26492
3477 33542
3458 26493
3459 11922
3460 17531
3479 24579
3497 18814
3498 27894
3499 24581
2913 24791
2912 17742
2907 24791
2902 17742
2903 24792
2908 17743
2885 17194
2886 12992
2887 15680
2888 14672
2889 13440
2890 11424
2891 8064
2892 11424
2893 12768
2894 9744
2895 9184
2896 10976
2897 7168
2898 4986
2880 28930
2875 25770
2881 28554
2182 28544
2899 29766
2904 18366
2909 22814
2910 27606
4344 23424
4343 26086
4342 25678
2905 24706
2900 16058
4341 15814
4340 15518
2882 16282
2876 14912
2181 25494
2857 19746
4339 17258
4338 18846
4337 19406
2852 19127
2180 22687
2911 24321
1941 25022
2906 20160
1940 23556
2901 25152
1939 31106
2883 31982
2884 24926
2877 25792
1938 22838
2858 21376
2853 23776
1937 24198
2854 16882
2855 24969
2859 24969
2878 21302
2879 24969
2860 32020
2861 25138
2862 10290
2863 11088
2864 13328
2865 14896
2866 17920
2867 14056
2868 12712
2869 16016
2870 16324
2871 14980
2872 19008
2873 21504
2874 17132
2856 24358
2849 24042
2850 31092
2851 24042
2831 24043
2830 16913
2829 23963
2848 16915
2828 17176
2827 24225
2826 17176
2846 17176
2847 24225
2845 13637
2844 20687
2843 13637
2825 13638
2824 7042
2823 12810
2842 7622
2841 11198
2822 9530
2821 20090
2840 19646
2839 20038
2820 21706
2819 18306
2838 18390
2837 25750
2836 18278
2817 25202
2818 18754
2178 -1470
2810 16456
2809 25382
2816 24826
2835 25070
2834 24758
2815 25122
2808 24914
1936 25378
2802 23254
2803 25770
2798 23094
2797 26586
1935 27318
2792 19968
2793 16940
2788 22848
2783 17707
1933 24413
2787 23040
1934 26650
2778 2074
2773 3801
2772 7491
1931 10070
2777 9412
1932 8364
2782 2168
1930 39745
2767 40984
1929 41302
2748 33725
2768 33725
2749 40776
2750 34082
2751 7066
2752 4704
2753 -1792
2754 -5404
2755 -3612
2756 0
2757 -4032
2758 -4032
2759 -3696
2760 -3696
2761 0
2762 -10
2763 8894
2764 30918
2744 28666
2745 23646
2765 29278
2770 28414
2769 28890
2774 12602
2775 15678
2780 12384
2779 15964
2784 11606
2789 29654
2785 29655
2790 36706
2795 30220
2177 24768
2800 13450
2794 12930
2799 20182
2804 13162
2811 19744
2812 24572
2805 21946
2806 21348
2813 22878
2179 20342
2832 15887
2833 26326
4336 23478
2814 23392
4335 24422
4334 22969
2807 24001
2801 19068
2796 24314
4333 21398
2791 21805
4332 22835
2786 19566
4331 18536
2781 18656
4330 19328
4329 20618
2776 19734
2771 20538
4328 19766
4327 22202
2766 21578
2176 26230
2747 22598
4326 21158
2741 21986
2746 21957
2740 29009
2734 26154
2733 29006
2739 26990
2738 15746
2732 24566
2731 16065
2713 16067
2730 25332
2710 25332
2711 32383
2712 25333
2729 18426
2728 25476
2727 18426
2709 18429
2708 25334
2690 25333
2689 32384
2688 25334
2707 18442
2726 25376
2725 18442
2706 25404
2705 18442
2686 25397
2687 18443
2724 18363
2723 25413
2722 18364
2704 18364
2685 25413
2666 24796
2665 25415
2703 25413
2683 25413
2684 32464
2664 15588
2663 22390
2682 20758
2681 21082
2662 24856
2643 20850
2644 25652
2169 2650
2645 21796
2646 17658
2647 19170
2648 25336
2667 18385
2668 25335
2649 18407
2650 25334
2669 18444
2670 25333
2671 18445
2652 25333
2651 18446
2672 25330
2653 18445
2654 18795
2655 24981
2674 18794
2673 24981
2692 18794
2691 18446
2656 18475
2657 25525
2676 18475
2677 24848
2658 18476
2639 25524
2638 18477
2634 17613
2633 24664
2627 18390
2621 25396
2622 19238
2615 25388
2614 19394
2607 22562
2608 24042
2601 21982
2600 24082
2592 21514
2593 24160
2586 18810
2585 21754
2578 19394
2571 25614
2565 18578
2566 25566
2572 18594
2579 24378
2587 24166
2580 31344
2573 25612
2574 25430
2581 25774
4311 24758
4312 18138
2588 18994
2595 18506
4313 19374
4314 18464
2603 19078
2594 19010
2602 26118
2609 19077
2610 17611
4315 18640
4316 20278
4317 19238
4318 16864
2624 17611
2617 22928
2616 17611
2628 25517
2623 25519
2629 32956
2168 29120
2630 27152
2635 15424
2640 11304
2170 16257
4320 8881
4319 10275
2659 19142
2171 24414
2678 20880
2172 22246
2697 18196
4321 16810
4322 19227
4323 23912
4324 24535
4325 23021
2735 23471
2716 25098
2715 18038
2174 24484
2714 25720
2173 26454
2696 18465
2675 24664
2694 31713
2693 24664
2695 24674
2702 18366
2721 26040
2175 13664
2720 27502
2701 23122
2700 23922
2719 24590
2718 23670
2737 13034
2743 16646
2742 13970
1928 17014
2736 18026
2717 14082
2699 15753
2698 22805
2680 26700
2661 19651
2641 19650
2660 26701
2679 19652
2642 23440
2637 30491
2632 23440
2636 23441
2631 17433
1927 23662
2625 24728
1926 25526
2618 17433
2619 24481
2626 17433
2611 23337
1925 23780
2604 16288
2605 23337
2612 16290
2597 16288
2596 24890
1924 25462
2589 19008
2582 4790
1923 44490
2575 45488
2576 38446
2577 24430
2569 38472
1922 10816
2558 15008
1921 19376
2552 18592
1920 19936
2546 14784
1919 12752
2527 4268
2528 35359
2523 35357
2529 42408
2530 35359
2547 35359
2553 4269
2559 24976
2163 23178
2564 26358
2570 17918
2164 -4432
2584 30397
2583 23346
2165 30890
2590 30397
2591 23347
2598 23347
2599 30424
2166 6784
2606 7872
2613 17718
2167 4378
2620 16289
2531 5616
2532 9156
2533 12740
2534 13440
2535 15624
2536 15176
2537 12544
2538 15680
2539 13650
2540 11858
2541 15456
2542 15680
2548 18336
2549 25384
2550 25437
2556 25384
2562 25440
2561 25384
2560 25280
2554 25385
2555 25440
2567 18216
2568 24226
4310 20096
4309 23142
2563 22401
4308 23431
2557 19943
4307 18913
2551 18696
4306 25036
2545 25471
4305 26501
2526 26073
4304 25043
2522 24606
2505 18958
4303 17846
4302 19081
4301 17606
2499 18640
2502 18052
2498 25077
2495 18030
2494 25078
2497 18041
2491 17938
2488 24508
2485 17886
2486 24500
2489 17890
2492 25034
2493 28326
2496 25086
4300 26286
4299 25974
2490 25140
4298 18404
2487 18815
4297 19847
2484 20262
4296 19232
2481 18894
4295 19986
4294 18964
4293 18614
2475 18502
2478 20088
2477 19602
2480 25346
2483 19490
2482 25330
2479 19542
2476 25364
2473 18238
2474 25210
2471 18228
2470 25232
2467 18114
2464 24174
2461 17738
2462 24066
2465 17806
2468 25358
2469 28614
2472 25418
4292 25438
4291 26710
2466 25520
4290 17664
4289 18976
2463 19824
2460 23458
2459 19814
2159 18698
2457 23600
2455 21559
2500 25636
2503 25666
2520 25632
2521 25666
2504 25634
2501 25667
2525 18040
2544 18282
2543 18335
2162 22070
2524 18578
2519 18077
2518 12096
2517 12096
2516 15680
2515 13664
2514 12096
2513 14336
2512 13440
2511 12096
2510 13440
2509 15008
2508 18592
2507 22176
2506 18496
2160 4106
2161 27840
1918 19264
1917 14336
1916 4032
1915 0
1914 0
1913 -3584
1912 -3584
1911 -3584
1910 -3584
1909 0
1908 -3584
1907 -3584
1906 -1792
1905 -1792
1904 0
1903 -3584
1902 -3584
1901 0
1900 3136
1899 8748
2437 1948
2418 6610
2419 1402
2438 6702
2439 1254
2420 6818
2421 -9046
2440 -3402
2441 -9130
2422 -3286
2423 -9526
2442 -3274
2443 19254
2424 25810
2425 19250
2444 26054
2445 19046
2426 -4862
2427 1218
2446 -3066
2447 710
2428 -1190
2429 8698
2448 8390
2449 8646
2430 10434
2431 8098
2432 22442
2450 22442
2451 29942
2453 22148
2436 41758
2435 36294
2434 41759
2415 36162
2416 41759
2417 37306
2156 30602
2410 -3830
1898 -5248
2407 -10240
1897 -7168
2404 0
1896 0
2401 0
1895 0
2398 0
1894 0
2395 0
1893 0
2392 0
1892 0
2389 2688
1891 9216
2386 15232
1890 21119
2454 21559
2456 22148
2458 20386
4288 20798
4287 21118
4286 22950
4285 12862
2452 15738
2158 20150
2433 15296
2157 14016
4284 15562
4283 16486
4282 16198
2412 15866
2414 20270
2413 15402
2411 5490
2408 9702
2405 7350
2406 8150
2409 7508
4281 7466
4280 6720
4279 11110
4278 5958
2400 7738
2403 12706
2402 6922
2399 306
2396 6598
2397 5635
4277 4604
2394 5526
2393 5635
4276 22587
4275 24486
4274 22942
2385 22146
2388 23618
2391 25026
2390 21559
2366 21561
4273 21214
4272 22758
4271 20678
2362 21560
2364 25316
2363 21560
2361 5938
2359 11178
2360 11714
4270 6982
4269 -26
2358 361
2357 -2198
2355 530
2353 -1646
2354 362
2356 -482
4268 -78
4267 9376
2352 13750
2351 12736
2349 6314
2350 3322
4266 2112
4265 5350
4264 3646
2348 7574
2347 3370
2345 -5438
2346 -6304
4263 -5674
4262 -6378
2344 -5474
2343 -6302
2341 -6622
2342 -6018
4261 -17552
4260 -16282
2339 -16966
2338 -16810
2335 -19254
2336 -15984
4259 -17238
2333 -12160
2154 0
2331 10
4258 -10
4257 -10
2329 10
2327 0
4256 0
4255 14
2325 -14
2323 2
4254 -2
4253 -10
2321 10
2319 0
4252 0
4251 14
2317 -14
2315 2
4250 -2
4249 -10
2313 10
2311 0
4248 0
4247 14
2309 -14
2307 2
4246 -2
4245 -10
2305 10
2303 0
4244 0
2153 -5376
4243 -5376
4242 0
4241 0
4240 0
4239 0
4238 0
4237 0
4236 0
4235 0
4234 0
4233 4032
4232 13354
4231 30353
2269 30982
2288 16832
2287 4190
2286 6374
2285 6384
2284 6384
2283 6384
2282 6300
2281 6384
2280 6300
2279 6384
2278 6384
2277 6720
2276 6720
2275 6384
2274 6720
2273 6720
2272 13715
2367 21558
2368 10080
2369 0
2370 0
2371 0
2372 -3584
2373 -3584
2374 -3584
2375 -3584
2376 0
2377 -3584
2378 -3584
2379 0
2380 -3584
2381 -3584
2382 11648
2383 23360
2365 22148
2384 30198
2387 22148
1889 22589
1888 11424
1887 0
1886 0
1885 0
1884 0
1883 0
1882 0
1881 0
1880 0
1879 0
1878 -4342
2155 -4342
2340 0
1877 0
2337 0
1876 0
2334 0
1875 0
2332 0
1874 0
2330 0
1873 0
2328 0
1872 0
2326 0
1871 0
2324 0
1870 0
2322 0
1869 0
2320 0
1868 0
2318 0
1867 0
2316 0
1866 0
2314 0
1865 0
2312 0
1864 0
2310 0
1863 0
2308 0
1862 0
2306 0
1861 0
2304 0
1860 0
2302 0
1859 0
2301 0
1858 0
2300 0
1857 0
2299 0
1856 0
2298 0
1855 0
2297 0
1854 0
2296 0
1853 0
2295 0
1852 0
2294 0
1851 0
2293 0
1850 0
2292 0
1849 0
2291 0
1848 0
2290 0
1847 6720
2289 10080
1846 13464
2270 37266
2271 30216
2268 30560
1845 26304
2266 17482
1844 22481
3719 22646
2009 30934
3738 30112
2010 32326
3742 31739
3743 23908
3740 18901
3739 25953
2011 30838
3746 24848
2012 9070
3750 9472
2013 11126
3754 10880
2014 9590
3758 7360
3759 7418
3755 8614
3751 7546
3747 8520
3744 8334
3748 15530
3752 8562
3756 7610
3760 9466
3764 6730
3768 8762
3772 6022
3771 8438
3767 6122
3763 9482
2015 16662
3762 16800
2016 16918
3766 12544
2017 9062
3770 16256
2018 23862
3774 23472
2019 24630
3778 24304
2020 23126
3782 16448
3779 16954
3775 18272
3776 11850
3780 11338
3784 18272
3783 11222
3788 11594
3792 6954
3797 11722
3802 17306
3807 10694
3806 16918
3801 11002
3796 7434
3791 12602
3787 8522
2021 13590
3786 14848
2022 13526
3790 11456
2023 16534
3795 14992
2024 9622
3800 10304
2025 9030
3805 9056
3811 2674
3812 8362
3817 10154
3821 10093
3822 17145
3827 10698
2221 -15158
3831 4744
2026 16525
3810 18752
2027 26166
3815 24480
3816 16330
2028 23286
3820 17648
2029 7862
3825 3530
3826 11648
2220 14455
3830 14784
3835 16320
3834 9626
2030 18038
3838 13696
3839 10858
3843 -566
2031 5558
3842 5440
2032 4278
3846 -950
3847 6016
2222 7168
3850 17920
3854 18364
2033 17335
3853 16896
3857 26611
2034 28342
3875 28544
3879 19396
3876 25309
3858 25144
4472 12662
4473 11424
4474 23162
4471 32190
3884 33220
3881 31822
3880 33221
3883 32294
3903 25280
3902 18902
3901 25950
3920 18902
3919 25950
3918 18902
3899 25949
3900 18903
3898 18460
3917 25509
3916 18460
3897 25509
3896 18459
3915 17436
3914 24486
3895 17436
3894 24485
3913 17437
3893 19189
3912 26238
3911 19188
3892 26238
3891 19188
3910 9470
3909 16302
3890 9866
3889 16290
3908 10022
3907 32118
3888 27884
3887 32106
3906 27944
3905 20933
3921 25950
3922 23360
3925 29181
3929 22130
3926 22131
3930 22793
4475 21764
3934 21588
4476 22620
4477 21304
3938 23322
3933 23134
3937 30286
3941 23366
3945 20686
3946 26338
3942 22282
4478 23150
4479 24870
4480 21376
3950 12666
3949 13152
3953 12518
3954 13526
4481 12634
4482 12822
4483 10880
3958 12458
3957 19722
3961 26698
3962 24086
3981 26510
3980 25989
2045 25260
3963 20496
2046 16832
3982 11648
2047 6888
3985 1344
2048 0
3988 0
2049 0
3991 0
2050 0
3994 0
2051 0
3997 0
2052 0
4000 0
2053 2688
4003 6720
2054 15872
4006 20128
4009 26458
4010 18627
4011 8400
4012 0
4013 0
4014 0
4015 0
4016 0
4017 0
4018 0
4019 0
4020 0
4021 0
4022 0
4023 0
4024 0
4025 0
4026 12035
2055 25552
4028 19968
2056 13568
4030 8064
2057 336
4032 0
2058 0
4034 0
2059 0
4036 0
2060 0
4038 0
2061 0
4040 0
2062 0
4043 0
2063 0
4046 0
2064 0
4049 0
2065 0
4052 0
2066 0
4055 0
2067 0
4058 0
2068 0
4061 0
2069 0
4064 0
2070 0
4067 0
2071 0
4070 0
2072 0
4073 0
2073 0
4076 0
2074 0
4079 0
2075 0
4082 0
2076 0
4085 0
2077 0
4087 0
2078 0
4089 0
2079 0
4091 0
2080 0
4093 0
2081 0
4095 0
2082 0
4097 0
2083 0
4099 0
2084 0
4101 0
2085 -3584
4103 -2432
2086 4768
4105 4506
4110 4507
4128 3286
4129 1190
4111 3834
4112 -102
4130 4710
4131 -8698
4113 -3838
4114 -9710
4132 17214
4133 24126
4115 17370
4116 24090
4134 17654
4135 -698
4117 -6566
4118 -982
4136 -6394
4137 -1194
4119 -6166
4120 -5558
4138 -10362
4139 -5658
4121 -10166
4122 -5798
4140 -10074
4141 19750
4123 15546
4124 19698
4142 15630
4143 9002
4107 41467
4108 43800
4126 41465
4127 43446
4109 41466
4125 44026
2087 44032
4144 7840
2088 5632
4146 -896
2089 0
4148 0
2090 0
4150 0
2091 0
4151 0
2092 0
4152 0
2093 0
4153 0
2094 0
4154 0
2095 0
4155 0
2096 0
4156 0
2097 0
4157 0
2098 0
4158 0
2099 0
4159 0
2100 0
4160 0
2101 0
4161 0
2102 0
4162 0
2103 0
4163 0
2104 0
4164 0
2105 0
4165 0
2106 0
4166 0
2107 0
4167 0
2108 0
4168 0
2109 0
4169 0
2110 0
4170 0
2111 0
4171 0
2112 0
4172 0
2113 0
4173 0
2114 0
4174 0
2115 0
4175 0
2116 0
4176 0
2117 0
4177 0
2118 0
4178 0
2119 0
4179 0
2120 0
4180 0
2121 0
4181 0
2122 0
4182 0
2123 0
4183 0
2124 0
4184 0
2125 0
4185 0
2126 0
4186 0
2127 0
4187 0
2128 0
4188 0
2129 0
4189 0
2130 0
4190 0
2131 0
4191 0
2132 0
4192 0
2133 0
4193 0
2134 0
4194 0
2135 0
4195 0
2136 0
4196 0
2137 0
4197 0
2138 0
4198 0
2139 0
4199 0
2140 0
4200 0
2141 0
4201 0
2142 0
4202 0
2143 0
4203 0
2144 0
4204 0
2145 0
4205 0
2146 0
4206 0
2147 0
4207 0
2148 0
4208 0
2149 0
4209 0
2150 0
4210 -14336
2151 -23040
4211 -26278
7639 -35222
7638 -25088
7637 0
7636 0
7635 0
7634 0
7633 0
7632 0
7631 0
7630 0
7629 0
7628 0
7627 0
7626 0
7625 0
7624 0
7623 0
7622 0
7621 0
7620 0
7619 0
7618 0
7617 0
7616 0
7615 0
7614 0
7613 0
7612 0
7611 0
7610 0
7609 0
7608 0
7607 0
7606 0
7605 0
7604 0
7603 0
7602 0
7601 0
7600 0
7599 0
7598 0
7597 0
7596 0
7595 0
7594 0
7593 0
7592 0
7591 0
7590 0
7589 0
7588 0
7587 0
7586 0
7585 0
7584 0
7583 0
7582 0
7581 0
7580 0
7579 0
7578 0
7577 0
7576 0
7575 5760
7223 30278
7221 28378
4978 29792
7220 34578
7203 26874
4230 16078
4229 17549
2267 18578
2265 25626
2264 20864
2263 8552
2262 6384
2261 6384
2260 6384
2259 6384
2258 6300
2257 6384
2256 6300
2255 6384
2254 6384
2253 6272
2252 6272
2251 6384
2250 6608
2249 6608
2248 10752
2247 22921
1843 24002
1842 12992
1841 1344
1840 0
1839 0
1838 0
1837 0
1836 0
1835 0
1834 0
1833 0
1832 0
1831 0
1830 0
1829 0
1828 0
1827 0
1826 -21504
1825 -31430
7289 -31026
7290 -17920
7291 -3584
7292 0
7293 0
7294 0
7295 0
7296 0
7297 0
7298 0
7299 0
7300 0
7301 0
7302 0
7303 0
7304 0
7305 0
7306 0
7307 -3584
7308 2039
4994 -2242
4993 -10752
4992 0
4991 0
4990 0
4989 0
4988 0
4987 0
4986 0
4985 0
4984 0
4983 0
4982 0
4981 8736
4980 19433
4995 48938
4996 60628
7309 44659
7310 55016
7311 43968
7312 176
7313 -7168
7314 0
7315 0
7316 0
7317 0
7318 0
7319 0
7320 0
7321 0
7322 0
7323 0
7324 0
7325 0
7326 0
7327 0
7328 0
7329 0
7330 0
7331 0
7332 0
7333 0
7334 0
7335 0
7336 0
7337 0
7338 0
7339 0
7340 -14336
7341 -6936
4611 26233
4612 13664
4613 1344
4614 0
4615 0
4616 0
4617 0
4618 0
4619 0
4620 0
4621 0
4622 0
4623 0
4624 0
4625 0
4626 0
4627 0
4628 0
4629 0
4630 0
4631 0
4632 0
4633 0
4634 0
4635 0
4636 0
4637 0
4638 0
4639 0
4640 0
4641 0
4642 10752
4997 21708
4644 14908
4645 -1568
4646 6192
5017 17503
5018 3024
5019 0
5020 0
5021 0
5022 0
5023 0
5024 0
5025 0
5026 0
5027 0
5028 0
5029 0
5030 0
5031 9313
5016 29193
5015 33626
4647 32704
4648 21888
4649 5338
4860 19290
5036 19338
5037 30510
4861 29272
5038 15242
5039 4704
5040 0
5041 0
5042 0
5043 0
5044 0
5045 0
5046 0
5047 0
5048 0
5049 0
5050 0
5051 10752
5052 20736
5035 33014
7351 31847
7350 14847
5034 14905
7349 15935
7348 15331
5033 16364
5032 30334
7347 32070
7346 22848
7345 15008
7344 3584
7343 28160
7342 36776
5014 42336
5013 30633
7352 14848
7353 6720
7354 12992
7355 12992
7356 5950
5086 21810
5069 16370
5068 21178
5085 22030
5084 20664
5067 22434
5066 20986
5083 24502
5082 20968
5065 24778
5064 18130
5081 25865
5080 32915
5079 25864
5097 25865
5063 25866
5078 18244
5077 25294
5062 18245
5061 25295
5060 18246
5076 18244
5059 25293
5075 25293
5058 18245
5057 25293
5056 18244
5074 18245
5073 25294
5091 25292
5090 18244
5108 18245
4863 21290
5107 25293
5106 18243
5089 25293
5092 18245
5109 25293
5110 18244
5111 25293
5094 18244
5093 25294
5072 18245
5055 25602
4862 17672
5054 29510
5053 12250
5070 18890
5071 24148
5088 18558
5087 24178
5104 18522
5105 25340
5122 18334
5121 25369
4650 24939
4651 29184
4652 15760
5123 23040
5124 10048
5125 23552
5128 26976
5127 11298
5126 15544
4653 14546
5146 16592
5164 15414
5165 16576
5147 22474
5148 26830
5143 19904
5129 14458
5130 17920
5131 14112
5132 10752
5133 7840
5134 10528
5135 8064
5136 12936
5137 11144
5138 7168
5139 12096
5140 10752
5141 21536
4864 19934
5112 18245
5095 25294
5096 18247
5113 25296
5114 18798
5115 24430
5098 19010
5099 24130
5116 19478
5117 23878
5100 19922
5101 23812
5118 20342
5119 22958
5102 22442
5103 22930
5120 22686
7357 38694
7358 38032
7359 4816
7360 -7168
7361 -3594
7362 17462
5142 22574
5144 28390
5162 27024
5163 27964
5145 27025
5161 16568
5178 15988
5160 23040
5177 24760
5176 17711
5159 17712
5158 24761
5157 17711
5175 17444
5174 24494
5173 17444
5155 24494
5156 17445
5172 26162
5171 19113
5154 19114
5153 26164
5152 19114
5170 22938
5169 29988
5168 22938
5151 22939
5150 9946
5149 16994
5167 10112
5166 33598
4865 34024
5182 35270
5187 23690
5186 22082
5185 15074
5202 22056
5203 15122
5204 28841
4866 27872
5220 21791
5205 26286
5188 23418
5189 25394
5206 23462
5207 10086
5190 9778
5191 8154
5208 10798
5209 5438
5192 15187
5193 22237
5210 15187
5211 22236
5194 15188
5212 20429
5213 27478
5214 20429
5195 27479
5196 20430
5197 18337
5198 25388
5215 18338
5199 18339
5216 25264
5217 32854
5218 25263
5221 26208
5225 14753
5201 18213
5200 25265
5183 24384
5179 30486
5180 24078
5181 18476
5184 18784
7363 17984
7364 17920
7365 10290
7366 4018
7367 0
7368 13238
7369 30237
5246 30912
5229 28723
5245 36304
5249 28724
7370 13239
5250 22464
5266 29120
5271 24040
4873 16550
4871 28448
5265 24041
5244 7705
5243 10752
5242 12096
5241 14336
5240 15680
5239 12096
5238 14336
5237 16016
5236 12082
5235 13650
5234 12544
5233 9408
5232 22544
5228 29011
5227 21962
5224 21962
5223 21482
5219 22038
4654 30214
5222 29228
4655 28950
5226 22288
5230 20832
5231 23296
4867 23280
5251 6421
5267 4480
5272 1792
5278 21480
5277 28654
4656 27952
4657 14800
5304 21240
5321 22198
4658 19274
5322 21198
5305 17920
5306 22016
5298 24142
5299 21244
5293 23696
5292 21386
5279 21750
5273 26706
4872 26550
5268 24806
5269 20874
5274 20958
5280 27036
5281 13264
5282 3808
5283 1120
5284 3864
5285 1120
5286 -3584
5287 0
5288 0
5289 6250
5294 27458
4874 31808
5290 32308
5276 23787
5275 30838
5247 29752
5248 32256
4868 36630
5252 33536
4870 29152
4869 26144
5253 16160
5254 13664
5255 14784
5256 11522
5257 14322
5258 15680
5259 11872
5260 14112
5261 15680
5262 16868
5263 21220
5264 19437
5270 12387
5295 12784
5301 17226
5302 14192
5320 17190
5319 15548
5318 28730
5335 22414
5334 28436
5317 25052
5300 17994
5316 24096
5333 26446
5332 14662
5315 18146
5314 14234
5331 18190
5330 14030
5313 27469
5312 34519
5329 27471
5311 7475
5310 14523
5309 7475
5328 14524
5327 7476
5326 14524
5308 30994
5307 23945
5325 23946
5324 30995
5339 23945
5323 23946
5347 20640
5363 20640
5338 20641
5346 27691
5345 20700
5344 20154
5361 27182
5362 20914
5379 27102
5378 21058
4659 13274
5391 6976
4660 8960
5398 8064
4661 8464
5405 11648
4662 20224
5412 22624
4663 19982
5425 13460
5433 20794
5432 28022
4664 27712
5449 25088
5457 23488
5458 19574
5475 23382
5474 21568
5483 15232
4665 19574
5492 17274
5493 27218
5505 27218
5494 34268
5495 27222
5485 20832
5484 27956
4881 28838
5476 21452
5477 25378
5460 21304
5459 25496
5450 20786
5451 25786
5452 20778
5461 25602
5462 18354
5463 16310
4880 12362
5464 14056
5465 15680
5466 14000
5467 13854
5468 13990
5469 15742
5515 17121
5531 24170
5532 17121
5516 24172
5506 17586
5496 19558
5486 26290
5478 19152
5487 19322
5497 27142
4883 14984
5507 19456
4884 26946
4885 25159
5479 21547
4882 18295
5488 25014
5498 16706
5499 24650
5510 24435
5500 31644
5489 24437
5501 26290
5502 15810
7390 14846
7391 14398
5512 15616
5511 22595
5526 22595
5527 29645
5528 22595
5543 22620
5553 21558
5554 25294
5544 21806
7392 22462
7393 23126
5564 21846
7394 21416
7395 22742
5584 22042
5574 24342
5573 21664
5583 26230
5582 21472
5592 25672
5593 21502
5594 18626
7396 17510
7397 18790
5604 17738
7398 17488
5614 26370
5603 25918
5613 33374
5630 26294
5631 15738
7399 10268
7400 8684
5640 11308
5639 21214
5649 26896
5648 21858
5658 25752
5659 22070
5660 26534
5650 24382
7401 24894
7402 19218
5670 18111
7403 17672
5680 18702
5669 24332
5668 20512
5679 23742
4888 23252
5678 27562
5677 20534
5687 21766
5686 22430
5676 24002
5666 19234
5667 24182
5657 19092
5656 24346
5646 17506
5647 23059
5638 23058
5637 30109
5636 23060
5517 18150
5518 25199
5519 18149
5534 18149
5533 25199
5535 18135
5536 25185
5537 18135
5520 18136
5521 17346
5522 23514
5538 19374
5539 22678
5523 19682
5524 22622
5508 27842
5509 20994
5525 22820
5540 22699
5541 29749
5542 22699
5551 22700
5550 14930
5560 21210
5561 22946
5562 29926
5563 22875
5552 22876
5572 22898
5571 21260
5570 22958
5580 21209
5581 22960
5591 21207
5590 22962
5601 23060
5602 18748
5612 23080
5629 21282
5628 23060
5611 21304
5610 23060
5600 21305
5549 12091
5559 8064
5569 8064
5579 4480
5589 7168
5599 8064
5609 18645
5627 21280
5626 15232
5625 1792
5624 0
5623 -3640
5622 -3640
5621 5376
5620 18645
5504 20169
5503 27219
5514 27219
5530 20170
5513 20171
5529 27264
4666 26284
5545 26950
4667 26998
5555 26208
4668 28278
5565 28096
4669 25736
5566 23732
5567 24330
5557 23670
5556 25230
5546 23570
5547 20434
5548 27448
5558 21834
5568 20106
5578 26602
5577 21991
5587 26046
5588 21993
5635 18645
5645 8064
5655 10752
5665 6496
5675 8054
5685 8234
5693 28734
5710 28734
5717 14764
5694 35784
5695 28804
5696 14868
5697 5376
5698 3794
5699 4858
5700 7784
5701 20608
5702 21962
5711 22300
5719 22198
5712 29338
5703 22674
5704 15682
5688 21538
5689 25714
5706 24329
5705 28589
4891 24770
5713 25890
7404 16074
7405 15882
5738 17790
4893 21558
5721 18796
5720 13274
5737 21966
5746 22902
4897 28176
5757 29165
5747 27778
5748 26694
5758 28278
5774 29135
5773 28514
5772 23272
5783 18763
5793 18798
5792 25702
4902 19196
5781 18764
5782 25750
5771 18765
5780 25570
5770 25571
5769 32621
5754 25571
5768 28310
5767 5030
5766 3528
5765 5544
5764 2688
5763 14944
5755 18519
5756 25570
5745 21482
5736 22484
5718 22250
5735 29418
5744 28092
4895 31616
5734 33230
5733 3018
5732 5702
5731 7392
5730 5362
5729 28690
4894 34816
5728 36726
5727 31272
4896 26720
5753 22097
5779 22250
5790 23344
5789 21406
5778 23345
5762 29301
4899 21117
5752 18743
5742 25696
5743 18662
5726 24082
5725 18666
5724 25695
5741 18724
5751 25697
4898 25050
5760 25088
4900 29446
5776 28822
4901 27791
5787 21772
5761 25205
5777 20995
4903 29368
5797 23348
5788 23346
5798 30397
5799 23348
5810 23348
5827 20989
5836 20989
5826 28040
5809 20990
5825 20991
5824 23346
5807 30397
5808 23347
5796 23688
5786 8904
5775 5250
5759 19778
5749 25693
5739 18643
5740 25692
5750 18644
5723 18647
5722 25696
5714 20160
5707 18630
5690 25679
4679 29846
5681 30896
4678 31182
5671 32038
5672 24210
5682 25678
5691 18631
5692 25590
4890 27318
5708 27392
4892 26742
5715 20122
5716 26058
5709 21322
4889 20278
5684 26858
5683 19366
5673 26264
5674 19602
5664 26212
5663 19831
5653 24478
5654 18136
5644 23698
5643 18346
5642 24514
5633 30090
4887 28905
5616 21963
5617 25695
5634 19195
5652 19831
5662 24479
4677 21983
5661 25600
4676 26631
5651 28128
4675 28726
5641 23552
4674 22566
5632 21504
5615 28480
4673 31222
4886 22786
5606 23230
5605 29587
4672 24428
5595 26560
4671 26870
5585 27232
4670 28470
5575 28338
5576 22350
5586 24478
5596 25374
5597 18686
5607 22346
5608 18662
5598 22347
5618 18645
5619 25695
5800 21005
5811 21004
5812 28055
5813 21920
4904 27318
4905 13386
5814 21568
5815 10626
5816 -1022
5817 5376
5818 18652
5828 23363
5838 30414
5837 23366
5848 24366
4907 20256
5849 17487
5847 18658
5857 22411
5873 18240
4906 24622
5856 21901
4908 26902
5872 26071
5846 25652
4909 25056
5881 25222
5882 24308
5891 25118
5890 24546
5898 24866
5899 24750
5907 13118
5906 14242
5921 12994
5922 14638
5937 12602
5936 15394
5944 26566
5958 20346
4915 32448
5945 29622
5946 26402
5959 26292
4916 17514
5960 22574
5947 15322
5948 22373
5961 15323
5949 15324
5962 9102
5963 15950
5964 9678
5951 15810
5950 10293
5925 14729
5926 20348
5927 14262
5912 19588
5911 14378
5910 11650
5909 17442
5924 13062
5923 15814
5908 14138
4912 11294
4911 12834
5900 11648
5892 7042
5883 10626
5874 18592
5858 24538
5859 18314
5860 5376
5861 -1820
5862 -1820
5863 4704
5864 18650
5865 25700
5875 28406
5876 25742
4910 24832
5884 27266
5893 5914
5901 28196
5915 24282
5914 31430
5913 25028
5928 30174
5929 25334
5938 17690
5953 36090
5952 28626
5965 35510
5966 29054
5967 13082
5968 19248
4913 21896
5954 22519
5969 25170
5976 22952
5977 24638
5970 23186
4917 20043
5971 24531
5955 23593
4914 22360
5940 28009
5932 21026
5931 28010
5930 20960
5916 20961
5939 21050
5845 18698
5835 23389
5834 21055
4680 27318
5844 25749
5855 5572
5871 2688
5880 5376
4681 8960
5889 8960
4682 8960
5897 9744
4683 15232
5905 14336
4684 17024
5920 15680
4685 15104
5935 12442
5943 22330
5942 29430
4686 29952
5957 24576
5973 10752
5974 18810
5975 24246
5981 18654
4918 23552
5980 25270
5979 18854
4687 13450
6001 11904
4688 12432
6007 8064
4689 11424
6013 10560
4690 10464
6019 5088
4691 28940
4919 34646
6025 25510
6031 25989
6032 22507
6026 27006
6021 23966
6020 26066
6014 18082
6015 20414
6009 16560
6008 20938
6002 15732
6003 26730
5997 33781
5996 26731
5982 27392
5983 20722
5984 16946
5985 15680
5986 18816
5987 14708
5988 17892
5989 14336
5990 14224
5991 17808
5992 14406
5993 29915
5994 22889
5999 29912
6005 22888
6004 29910
5998 22889
5941 20961
5934 20984
7415 12394
5956 20994
5972 23334
5978 36192
7416 27481
7417 32111
6000 33031
5995 21462
5917 23390
5903 24138
5904 23390
5918 30440
5933 23391
5919 23413
7414 9543
7413 12432
5888 19000
5896 20911
5895 23407
5902 23397
5894 30449
5885 23822
5877 19850
5867 25935
5852 18884
5866 18885
5868 18918
5878 25390
5886 23686
5887 25361
5879 24834
5869 25738
5870 21504
7412 15258
7411 6058
7410 10752
7409 11776
7408 26240
7407 27136
5806 26460
5795 28846
7406 14219
5785 27462
5784 26162
5794 25630
5805 18694
5823 25701
5833 18651
5832 25698
5842 32747
5853 25698
5854 23328
5843 25698
5841 25699
5822 18652
5804 25698
5803 18653
5821 25701
5831 18653
5830 25700
5820 18653
5802 22666
5791 22122
5801 29302
5819 25700
5829 18650
5839 25598
5850 18651
5851 25580
5840 18652
6011 21761
6010 14739
6016 21762
6022 14737
6023 21763
6017 14741
6028 21504
6027 28532
6033 21503
6034 28535
6051 21497
6050 28548
6049 15294
6048 2688
6047 -4032
6046 -4032
6045 0
6044 -28
6043 -1820
6042 -1792
6041 1344
6040 15095
6039 25322
6055 18278
6062 25162
6061 18234
4921 24238
6054 25214
6038 18661
6037 25554
6030 25420
6036 32982
4692 32032
6053 26848
6060 12474
6066 29178
6067 23792
6068 27320
6086 23878
4923 25130
6085 28396
6084 24176
4693 28074
6102 22400
6120 21882
6119 29270
4694 29312
6136 23744
4695 22752
6141 24672
4696 30016
6146 28448
4697 28688
6151 24944
6156 29450
6157 35146
6174 29110
6173 35262
4698 10112
6177 12288
4699 17920
6182 16576
4700 22848
6187 20608
4701 21248
6192 17216
4702 14080
6197 8682
6193 14338
6188 7250
6183 13666
6184 6798
6189 13758
6194 7794
6199 24864
6198 18428
6204 25726
6203 29120
6202 35766
4703 34792
6217 18928
6222 25646
6223 18597
6228 25645
6229 25108
6224 25646
6218 18596
6219 26054
4928 9576
6205 19574
6206 17152
6207 14336
6208 2688
6209 -1904
6210 -2240
6211 0
6212 0
6213 -2240
6214 5824
6215 15567
6227 18597
4704 18112
6244 18368
6250 25264
6267 18202
6268 24854
4927 8996
6200 21760
6195 10752
6190 -2912
6185 0
6180 9856
6176 23936
6170 30230
6171 23712
6172 18341
6220 21626
6225 7808
6239 14250
6238 12768
6237 12768
6236 10528
6235 12768
6234 12432
6233 12320
6232 23936
6231 27944
6230 21322
6246 23080
6245 19390
6251 19389
6252 26441
6253 30646
4931 29100
6254 12341
6255 15232
6256 15008
6257 14784
6258 15008
6259 16128
6260 14560
6261 14448
6262 16352
6263 14762
6264 27006
6265 19706
6247 29520
6242 28220
6241 35740
6240 28221
6269 24852
6275 31903
6274 24854
6290 27840
6291 24854
6276 24976
6277 12928
6278 13440
6279 12992
6280 12768
6281 14336
6282 13328
6283 13328
6284 11414
6285 12762
6292 22930
6286 32022
6270 22930
6287 25664
6293 22350
6294 18262
7446 15402
7445 16998
7444 18090
6288 17066
4932 21302
6271 18210
7443 16878
6266 17261
4930 20638
7442 18291
6248 17760
6249 28404
7441 23780
6243 26960
4929 25590
6226 20554
7440 19594
7439 21094
7438 20534
6221 21194
6216 20416
7437 19600
6201 19684
7436 20716
6196 20962
7435 19934
6191 19892
7434 20924
6186 11250
7433 10222
6181 9858
7432 11742
4926 21422
6155 18852
7431 18411
7430 10344
7429 11615
6150 10585
7428 10477
6145 11507
6140 10080
7427 22720
7426 22336
6135 24394
4924 28918
6118 31126
6101 23186
6117 23358
6116 20350
6115 26488
6114 18832
6132 25374
6133 32246
6134 24138
6139 25344
6144 11648
6149 1792
6154 14426
6169 14346
6168 4032
6167 0
6166 0
6165 -3584
6164 -3584
6163 0
6162 11232
6161 27008
6160 41152
6159 48022
4925 47040
6175 43520
6179 37710
6178 31010
6158 40480
6152 2502
6153 -2682
6148 2228
6147 -790
6142 23394
6143 20718
6138 23118
6137 20882
6121 22914
6122 21086
6123 22282
6124 28854
6125 21738
6106 21938
6105 21378
6104 27846
6103 20768
6087 20958
6069 19476
6070 26526
6071 19477
6089 26524
6088 19477
6090 17132
6072 24180
6073 17130
6091 22333
6108 29382
6126 22332
6127 23150
6109 22333
6107 22333
6092 18936
6074 24458
6075 18934
6076 25674
6077 18606
6094 18758
6093 24792
6110 31842
6128 24791
6111 24792
6129 18544
6130 25595
6131 18544
6112 18546
6095 25660
6078 25661
6097 25661
6096 32712
6113 25662
6018 12502
6012 12981
6006 11619
7418 12539
7419 12061
7420 13422
7421 11084
6024 12070
6029 11138
7422 12158
7423 10870
6035 12938
4920 29078
6052 25338
7424 24438
7425 23190
6059 29350
6058 21498
6065 21946
6083 21570
6100 21198
6082 28310
6064 22152
4922 21328
6057 24430
6056 22810
6063 19930
6080 25632
6081 18582
6099 24380
6098 18582
6079 18582
6273 19618
6272 26850
4705 26656
6289 27840
6296 27258
6295 34326
4706 10240
6312 6586
6317 26122
6318 26180
6335 25438
6334 27292
6351 25010
6352 17794
6358 16618
4935 20086
6353 23734
6336 24808
6337 17727
4934 17802
6338 22544
6321 18586
6322 18434
6339 22630
6340 16614
6323 22274
6324 16538
6341 22862
6342 15934
6325 23813
6326 30863
6327 23814
6344 30863
6343 23815
6328 18524
6329 11474
6345 11477
6346 21942
6347 28966
6330 22978
6331 28304
6348 24088
6354 16740
6360 17920
6377 24382
6383 16622
6376 16922
6375 17248
6374 15008
6373 13216
6372 12544
6371 14784
6370 13440
6369 10080
6368 6386
6367 28850
6359 26816
6366 34934
6382 32042
4937 31092
6381 20808
6365 26464
6364 20160
6357 17866
6363 24958
6380 17330
6387 17174
6386 24630
4707 25088
6402 10752
6407 9408
6412 4432
6416 25280
6433 24719
6432 31771
6449 25214
6466 7422
4708 13750
6483 14528
6488 11648
6494 8618
6493 16342
4709 19936
6499 21888
4710 27254
6505 26208
6511 21810
6506 15214
6500 14080
4948 2240
4947 7434
6484 18528
6467 24766
6450 17482
6451 24474
6468 18078
6469 20014
6452 18510
6453 16250
6470 17798
6471 15142
6454 19954
6455 14674
6472 20046
6473 14734
6474 21533
6475 14484
6457 14485
6458 21534
6476 21195
6459 14146
6477 14030
6478 20928
6479 13894
6462 20900
6461 13918
6460 21178
6443 28228
6442 21179
6444 21179
6425 21179
6441 14183
6423 21233
6424 14184
6422 14184
6440 21453
6456 21452
6438 21453
6439 28504
6421 21455
6420 13122
6419 19930
6437 15806
6436 19472
6418 15890
6417 18994
6435 17348
6434 11426
4943 21632
6413 17920
4942 12992
6408 10496
4940 7872
6403 11542
4939 17208
6388 15680
6389 19152
6390 15920
6391 12068
6392 12068
6393 12992
6394 13216
6395 10976
6396 9170
6397 23026
6398 27792
6405 27791
6404 34842
6409 27795
6414 14701
6428 21726
6427 28586
6426 21534
6445 21608
6446 15609
6463 22236
6464 15549
6447 22552
6429 15503
6448 15503
6430 22553
6320 24776
6319 17727
6314 17728
6313 24778
6297 17728
6298 21956
6299 15568
6300 16272
6301 15232
6302 16576
6303 15456
6304 14112
6305 15120
6306 15218
6307 16370
6308 17472
6309 23670
6315 17502
6332 15202
6349 19278
6350 12242
6333 15842
6316 26230
6310 16410
6311 23982
4933 26080
7447 24506
7448 2682
7449 12470
6356 10858
7450 11136
7451 15434
6362 21046
6355 16346
6361 25846
4936 22944
6378 24822
6379 24224
4938 20618
6385 24674
6384 26542
6399 20358
6400 27244
6401 24298
7452 15530
6406 22848
4941 21517
6410 22548
6411 19952
7453 11242
6415 19952
6431 20074
7454 15680
7455 23744
4944 22752
6465 22048
7456 18906
4945 27238
6482 23792
6487 18960
7457 19520
7458 17408
6492 21006
6491 19546
6486 25632
4946 32032
6481 27678
6480 29858
6485 22938
6489 16682
6490 22084
6496 16670
6495 22284
6501 16538
6502 23586
6509 23490
6503 30562
6497 23800
6498 27318
6504 24538
7459 23658
7460 14282
6510 15526
4949 18646
6527 14394
7461 15118
7462 14238
6531 16194
4951 13076
7463 11088
7464 10416
7465 10472
7466 9660
7467 5184
6587 23514
7468 18304
7469 5814
7470 19254
7471 26390
7472 24714
6627 21402
6624 18716
4955 21286
6608 25774
6592 22135
4954 27656
6607 25055
6586 16700
6585 22208
6570 16701
6571 22986
6566 18452
6562 14038
6557 20717
6552 13667
6551 20717
6556 13668
6547 9652
6529 9652
6530 16702
6526 9719
6508 16629
6507 23664
6525 16702
6524 10846
6523 8064
6522 8064
6521 6706
6520 11634
6519 10304
6518 6692
6517 8036
6516 8064
6515 7200
6514 21600
6513 28334
6512 21506
4950 25088
6528 22150
6533 14784
6534 22030
6535 6578
6536 11648
6537 8036
6538 8036
6539 10304
6540 6608
6541 7952
6542 10304
6543 8064
6544 8064
6545 16768
6546 19390
6550 12468
6555 17486
6560 19842
6561 16701
6565 18566
6564 16702
6569 15893
6584 22942
6591 17980
6590 25030
6606 6754
6623 6731
6622 13782
6621 4118
6605 11147
6604 4118
6620 11149
6619 4115
6603 11149
6602 7402
6618 14437
6617 7401
6601 14439
6600 7399
6616 14440
6615 22821
6599 29863
6598 22819
6614 29865
6613 22817
6597 15910
6596 22929
6612 15923
6611 22920
6595 15924
6583 15893
6582 14000
6581 18032
6580 14000
6579 17920
6578 12992
6577 17664
6576 13504
6575 5348
6574 8932
6573 5376
4953 10080
6568 12218
6563 22870
4952 20362
6559 21888
6554 12192
6549 25920
6532 24448
4711 30774
6548 29568
4712 29696
6553 25376
4713 20992
6558 15178
4714 11978
6567 10080
6572 10080
4715 24790
6588 23546
6589 16576
6594 22914
4956 -5837
6629 10184
6626 19454
6610 16664
6593 16663
6609 23714
4716 23126
[truncated: 600,347 more chars]
