# Supplementary material for: Solving the clustered traveling salesman problem via traveling salesman problem methods
Source: PeerJ Comput Sci. 2022 Jun 13;8:e972. doi: 10.7717/peerj-cs.972 (PMC9202618; doi:10.7717/peerj-cs.972)
Supplement: Supplemental Information 1 [file peerj-cs-08-972-s001.tgz › CLKH-1.0/PI_FILES/1lin318.pi]

318
222 5130
230 5260
233 5108
238 5144
243 4561
237 4775
234 4890
229 4974
226 4322
227 3926
228 4486
235 4572
236 4428
246 4010
247 3860
252 4346
251 4585
253 4902
256 4784
262 4864
263 4640
268 4556
267 4667
264 4728
261 4638
257 4808
254 4767
314 4155
250 5167
143 3437
144 3189
140 3960
139 3938
242 4797
241 5070
240 5186
239 4836
232 5080
231 5098
313 5082
225 4979
119 3346
118 3963
221 4503
220 4360
217 4441
216 4473
212 4279
211 4082
109 4182
110 3602
114 2610
113 2784
108 2700
117 2850
125 3839
128 3730
133 3782
138 3044
132 3636
129 3666
124 3540
121 3336
122 3003
123 3490
130 3296
131 3115
141 2746
142 2598
147 3037
146 3264
148 3542
151 3496
157 3408
158 3440
163 3181
162 3424
159 3560
156 3316
152 3384
149 3476
209 2849
145 3855
154 3403
150 3786
153 4038
155 3940
160 3560
161 3584
210 3251
164 3537
60 2428
61 2642
66 2148
65 2401
172 3603
173 3800
176 3995
183 3638
187 3800
188 4006
189 3681
190 3532
87 2930
88 2846
94 2887
95 3059
100 2480
207 2154
206 2334
202 2936
201 2922
197 3108
196 3049
198 2400
203 2544
204 2384
195 2366
194 2475
186 3192
180 3344
179 3574
175 3103
174 3422
178 3286
181 3544
185 3424
191 3125
184 3793
182 3712
177 3566
169 3023
167 2541
168 2563
63 1229
62 1505
70 1689
69 1963
74 2136
75 1898
81 1682
73 1641
76 1874
80 1791
64 1355
67 1926
68 2128
71 1840
78 2456
82 2340
83 2448
84 2110
85 1998
91 224
92 -50
96 -96
97 -224
101 -1168
102 -1382
93 1140
98 985
99 779
89 787
90 993
72 1896
77 2198
79 2104
86 1515
105 2058
59 2178
56 2272
55 2284
50 2616
48 2718
45 2422
49 2220
317 270
316 464
40 2356
104 1851
44 2165
47 2400
51 2472
54 2428
57 2247
58 2109
53 2328
52 2472
46 2432
43 2614
41 2313
42 2037
37 1572
36 1728
26 1901
25 2088
18 2034
17 1396
16 1710
19 2207
24 2098
27 1892
33 1824
28 2250
23 2314
20 2412
12 1196
3 1395
1 -198
2 -114
6 704
7 928
10 1480
11 1472
15 2210
103 2340
21 2356
22 2316
29 2096
32 1860
31 2131
30 2311
8 1347
9 1197
5 2485
4 3063
106 2927
107 3135
111 3360
112 3337
115 3256
116 3447
13 2880
14 2288
120 3639
208 3895
126 3877
127 3784
134 3532
135 3964
136 3886
137 3709
34 2607
35 2480
39 1856
38 2134
171 3398
170 3639
166 3960
165 3756
269 4862
259 4707
255 5146
258 5274
260 5222
265 4856
266 4892
315 4592
272 3797
273 3664
280 4480
279 4786
284 4920
285 4702
291 4492
283 4636
286 4822
290 4810
296 4402
289 5140
287 4966
282 4900
274 4320
277 5012
278 5110
281 5349
288 5022
292 5264
293 5424
294 5112
295 5024
192 4226
193 4124
199 3936
200 4114
205 3546
312 3154
311 3406
307 4000
306 3996
302 4168
301 4088
303 4120
299 3998
300 3830
308 4240
309 4446
310 1178
305 2276
304 2144
298 2734
297 2576
276 2656
275 2600
271 3202
270 3136
318 1690
249 2554
248 2704
245 2988
244 2960
224 2752
223 2664
214 858
215 1458
219 4634
218 4178
213 4170
-1
EOF
