# Supplementary material for: Solving the clustered traveling salesman problem via traveling salesman problem methods
Source: PeerJ Comput Sci. 2022 Jun 13;8:e972. doi: 10.7717/peerj-cs.972 (PMC9202618; doi:10.7717/peerj-cs.972)
Supplement: Supplemental Information 1 [file peerj-cs-08-972-s001.tgz › CLKH-1.0/PI_FILES/2000C10k.0.pi]

10000
4346 487040
7719 478698
2016 415498
9443 424192
6145 503306
1659 516086
8662 499840
5713 522096
7152 514816
712 522230
7162 513718
258 512650
2068 463104
5858 479734
671 460426
9978 184064
264 126464
2351 132096
6315 132352
8323 152000
1319 165056
1477 163574
1739 165238
4928 149002
10000 123914
9873 108810
9037 116096
3487 148480
2147 150528
7628 157046
5107 142720
4091 143872
6770 150774
7187 130048
1809 129024
3695 57098
25 90762
1067 160714
4270 174774
7751 190720
6120 191894
7997 165034
6047 166326
4040 131512
9936 138941
7155 133671
3176 138052
3832 143037
3117 153178
2046 149868
2291 145206
5776 141376
2491 151680
1952 150528
7478 143488
9489 139082
5997 156608
3286 152576
6794 129610
6673 141952
3058 144320
1221 152822
1410 146048
7067 159542
8171 149194
3980 149248
6474 171520
8407 171200
5272 170240
8103 160758
4773 159040
3312 160512
7585 158400
9821 170304
4097 171638
2236 171584
1156 129920
3337 120778
8334 113948
8875 114598
8068 127158
8063 126648
4140 117748
1210 130497
7045 131542
1242 127338
2311 136960
1414 128992
2174 171168
8493 159715
9765 162880
9090 162208
1361 164640
9362 168480
1740 158976
6274 143831
5388 151495
1212 162091
7239 153920
2371 149184
1722 146071
2557 83274
9940 143360
2882 140288
8409 143424
1849 131520
678 154112
5501 154870
5886 151690
5516 146432
3288 142336
391 154634
7305 163052
2895 154634
197 147712
1745 162038
7164 160256
5433 162038
9490 119552
7759 82698
7917 78848
9628 72832
6116 96512
2816 131777
4210 144758
1585 117967
1465 138880
5470 105062
431 117729
9574 130688
7236 135163
4145 117966
2192 126896
3599 130816
2835 129024
9751 128128
4606 120320
7435 126814
9679 141086
4341 139453
5247 109824
5554 107935
89 127523
5118 130550
4536 131456
5392 113754
2408 108045
4071 111872
1532 117760
994 118016
1667 83210
7304 75530
4926 85978
7649 124725
9680 119872
4611 111178
1348 122240
3053 122624
3019 69322
6828 86745
4284 119023
2506 141800
410 121664
1790 119802
8091 134950
3517 129676
6893 136550
3515 130678
9610 124164
9803 103414
921 105472
7522 68106
7108 114880
2709 106432
8365 76259
9891 131633
3039 130560
2691 144256
7143 144566
6019 138933
9338 129536
2320 137294
2798 124342
3743 126966
6233 124874
4727 121846
6650 115210
8027 120330
7387 126518
270 125630
2700 63210
3063 105482
8233 118016
3826 131456
8502 141312
9175 135808
5807 133120
495 138022
6680 136272
2770 133627
7829 134223
5170 135734
4523 134848
5411 118304
6563 127670
7853 141376
664 150528
7279 153526
9056 84160
7007 83712
4018 79626
3453 123136
7758 118080
527 122934
5184 100362
9868 104192
4591 90624
6992 164944
1293 172032
1937 172432
1904 253664
3291 245820
8941 245367
387 254522
4754 256061
8626 264709
9828 280096
5003 286912
9797 287936
2298 277362
688 279168
4212 280840
9179 290534
9115 283112
8867 284210
322 285184
3250 284528
5561 277376
674 271184
9100 255735
7633 262528
7686 271648
7618 270070
157 259026
2290 266910
7142 272384
277 273558
6824 279040
3716 278758
9334 256040
4134 239391
5067 241664
8907 246518
7635 236298
2858 218000
3492 214400
3547 200714
6184 195385
2318 237115
1101 187696
7476 181065
6238 232615
5355 219948
3785 240628
5660 242182
8806 238112
780 256703
6266 270145
9259 263978
9742 264364
9386 269350
3806 272816
5547 250698
607 266662
5315 264672
6368 259904
5015 268214
8818 246528
6587 242432
5566 240536
6132 249334
722 243916
3522 244480
2560 243232
856 228602
6317 245760
9734 233234
8121 247552
6369 248506
3535 238424
2866 257252
4962 244732
7030 229852
2696 217178
7263 217114
6479 221766
8865 181274
3552 226004
3796 245412
8450 265646
6969 251860
4782 254208
5057 260854
2830 260608
2021 159162
7185 243776
857 261536
9075 267168
8930 263424
8282 260304
6289 251904
5772 247850
1705 259062
5690 232320
3508 237350
691 228470
6653 219258
5075 288395
1295 309440
4049 311222
9316 311216
6316 310525
4998 296536
1642 302986
4455 265450
488 186890
2864 240576
9069 248494
6102 241211
1660 257970
7960 265936
8073 268800
9655 268992
3148 250810
3474 257252
2913 274364
93 280524
7154 286606
1409 278814
9355 266186
2136 268904
7690 274452
84 276594
9339 269034
9426 278692
5523 302198
7334 304768
9667 289536
7945 312118
9572 308928
3285 297856
4602 310208
7124 290816
4483 229888
9739 191590
7846 258088
9607 267407
1126 260754
4102 269942
8074 265100
8163 328182
2652 299914
940 313346
7471 328496
5934 324096
8942 327942
2286 317584
6599 322752
4745 324767
4664 331457
1516 326080
4106 312328
466 315904
8837 307930
868 324533
8859 333918
6981 273864
4934 277632
795 286892
1187 279442
2890 282600
5724 278560
325 274066
2845 311730
6618 318738
6086 325342
9834 324448
7022 316496
7991 323888
8900 324488
8291 325518
4035 299424
5875 298752
6946 310518
4351 318376
2480 312958
7687 327542
4600 324336
2508 322060
2852 275704
2661 280320
7985 289472
2456 282432
4794 290154
5158 289664
4225 296694
6858 298998
5557 294656
6939 292736
9281 288768
508 280363
314 316003
3443 307160
246 315613
2060 281866
7999 309993
6321 306266
5590 309078
7392 295482
5955 298314
7655 318966
1918 320278
6576 315744
7206 319670
3719 317290
6350 293776
1560 297034
9146 258778
2641 250896
3154 237014
6371 220426
9741 234528
3183 263862
8560 239776
1473 169920
4420 174833
7321 158409
3908 186752
9349 194806
9778 163509
3106 182956
1241 195596
1190 177763
4241 173594
1998 237120
2426 241760
3470 238604
4816 237952
9557 241935
9597 220954
3407 225462
6378 237704
3041 251628
9284 250659
6544 224665
5502 219346
6685 219915
1890 217306
7681 220926
5620 216064
3030 214912
4355 218496
7456 217250
1803 222887
3627 235520
680 240408
4452 238390
591 238336
5237 244352
8078 242678
3311 244480
1505 245440
2787 249472
7996 248480
7250 234656
3653 234826
2393 242934
5617 242102
7474 239050
1087 231493
8803 223345
7905 226934
2120 221952
3747 198448
5298 211770
2203 222826
7027 232630
8953 227264
8967 238870
265 233856
7990 225878
4105 182837
7307 171786
993 174890
3014 217782
1645 221174
5267 215050
9867 168512
8352 171850
2176 143882
2968 204608
6753 209728
2106 212064
7410 191402
4231 194816
8599 190848
2139 187422
7519 218506
1675 234368
521 245046
7343 233856
3768 233216
2828 235648
4484 229760
1287 228352
5980 225920
128 219238
5943 218112
5654 213248
9777 192154
6940 148650
7892 182080
6906 187904
1035 196480
1575 216714
7518 222198
3410 222336
2825 225654
4299 235194
483 236166
573 229183
5792 238198
986 231872
8514 222836
8155 218227
1959 224150
4885 221344
7660 222592
5854 218816
8118 225344
178 232544
2502 201920
5822 225403
6258 242496
2207 178464
7710 177910
5765 225792
1698 229189
6229 236720
1530 241898
5018 269750
6024 252061
9018 245610
81 245154
5478 260712
7450 254993
7314 265525
2212 261199
7383 262487
8280 267552
8621 260231
8197 262624
9043 265231
9613 259484
4646 259468
2399 258944
9084 264566
9558 258415
2912 262738
7354 254986
8845 258092
9587 268320
2971 281075
1399 280753
9817 282200
5827 277068
5357 268346
4708 271616
2107 275936
3861 279054
5625 270461
7936 250527
9796 256768
498 240896
8780 254080
1179 239104
6662 241528
2639 243272
7355 237440
9012 239222
3729 236544
6386 227904
1593 227904
4318 226688
6507 236749
3858 176498
121 226550
4848 220416
4853 213248
646 218624
8756 174730
8538 228266
3086 233920
8240 258688
8802 245462
5791 243814
1369 228240
766 235072
289 245888
2974 234720
8827 229120
9363 237184
4222 245120
7272 247552
9983 241664
5484 253430
9590 243520
8422 246911
1905 199690
8581 253098
847 253238
9209 243904
8500 237312
4903 240746
2736 251944
2214 250276
5981 260058
5215 266087
6746 256417
8668 251843
1121 264158
415 245621
1725 240971
9535 239722
7083 286087
8377 304564
3672 280643
5572 275437
8147 306384
565 306864
2086 269238
5198 241600
1629 223834
4042 262240
6644 263114
99 266742
2645 227904
9826 255168
5428 276384
4418 262628
1504 261440
9228 254218
2856 247946
6569 253322
211 255718
3591 250504
3441 270547
4377 278166
9954 278538
2766 287328
7409 296686
8399 281032
6995 252324
5769 259738
2860 267099
9132 272775
945 265782
3619 260682
7796 251440
5511 199072
6429 251090
4160 281984
6512 291258
6934 291974
9839 269674
4883 279062
8511 270656
9943 270320
5774 272200
351 266048
3922 263762
2565 281590
3607 283968
4620 270756
1655 272512
1310 275232
3582 280472
7873 287142
6617 286326
8178 281600
4287 282576
4763 280704
8017 280800
448 274880
1324 275504
4990 282384
7228 268516
8793 251598
8346 250720
9372 247597
4113 245680
2763 268368
634 278848
2512 272960
4125 245248
5457 243904
6127 296960
1171 315712
9212 321590
4028 316544
1333 313360
7637 274122
5976 202368
9889 204208
411 225680
131 217918
1644 234752
6209 238208
489 192188
1064 157474
9465 217770
3466 174098
5531 178832
7547 204663
905 220462
1982 220894
5892 233472
6483 236790
5699 222976
1407 256256
9467 253440
7292 235111
8781 257270
5786 249274
5628 256054
1365 239433
7813 246378
2166 236544
679 240896
1828 245184
7058 253623
8405 256064
1594 253355
4850 263904
3899 258594
419 259246
1935 224355
7129 221066
9794 232150
3145 228650
6815 223232
3958 199779
4882 201209
7653 200192
8847 201024
6105 153702
4472 236352
8527 231744
5422 237376
4854 239558
8731 218870
1026 241548
142 243350
1793 239514
758 224576
3405 223488
9979 232266
8445 236022
5114 238880
1825 240838
2386 241147
164 245718
3761 244719
935 246680
6591 233216
1606 241152
3335 231164
7273 239343
7218 247263
7949 245453
59 241292
6085 237514
7344 236960
2492 245729
2656 256060
1529 256886
4029 257341
1330 253040
4431 238490
6099 255648
7138 226652
9111 253098
4818 254240
4965 249310
5828 238351
8678 236992
3679 236288
511 242166
5221 225946
7744 220332
1386 221440
4361 219278
1588 219850
5652 235186
417 222576
998 219974
8350 223040
9119 164762
3571 203050
4298 216701
4121 236183
8270 206582
2171 201728
3561 204288
8239 195805
8364 207017
3585 268996
7433 273398
1599 272845
9268 258453
2208 254000
7831 245504
3277 247808
3134 227016
7569 235926
2707 230880
3954 197594
7311 218448
9095 187136
2653 183302
5066 251000
3864 256160
3907 259680
4843 250944
392 250493
1780 242912
2057 247158
5569 240954
96 236032
3352 241421
335 248806
700 254208
3688 247649
9290 271202
8183 257032
9165 222143
1963 223184
2592 226366
8833 221098
9070 216728
4301 213066
5677 224650
8852 222436
3569 227328
8200 221005
9964 227309
941 234996
60 221594
2083 233920
2964 240886
895 239552
6771 237048
2167 236628
4761 238300
4826 226800
5001 224352
4549 241584
4103 246106
8015 246144
8881 235276
4543 241920
4714 240328
5250 227850
3071 216810
8327 227072
3416 228744
5602 234565
9959 233662
1702 240982
6835 240435
8659 203914
7988 223232
5467 226810
1472 227685
8390 231031
8096 232374
7893 231003
6722 238872
9216 240984
9004 228036
473 229807
2900 237372
5651 237174
9501 229504
3567 217671
3138 218013
855 218470
5365 222944
312 224182
5535 231696
7140 226984
2260 220416
5678 213472
4119 149849
5332 204913
9500 209152
537 201378
1891 197509
805 177664
8957 196053
7849 253942
2243 233728
8857 243573
4165 203232
1720 193616
3548 204245
6706 264896
1309 263370
2836 275328
897 271626
5978 271872
7589 268704
8651 284064
4205 287190
5404 247488
6164 252000
574 260976
7743 241336
2604 242626
8279 293819
3365 277097
3718 287088
237 283658
5490 272980
2131 291638
308 291207
5106 250923
816 182538
2876 283648
8079 291584
2197 280086
307 285174
9861 281248
5941 268176
889 275270
7297 271286
4566 262938
9864 264960
5033 264960
8396 262912
7415 258048
584 253440
4873 233728
2869 227840
4104 215258
1847 263178
823 265632
8972 264832
26 264992
1587 263425
6451 263660
8414 254829
6325 259699
5290 270049
6187 270340
9020 264992
4955 270200
5707 265080
2788 263730
9030 269797
492 266339
6314 265330
9219 256652
9830 248128
7530 243136
6998 235993
3967 275034
8446 282174
5351 276656
6602 289057
9479 269468
5130 288544
2017 289917
9401 254976
2258 277462
8952 258419
5019 261120
1638 259968
6950 270336
2897 265654
8392 260949
5022 267660
8260 252311
7541 272768
4440 274054
8755 262666
8095 264608
6072 264820
1754 279473
9603 279104
6606 289353
2609 288102
9708 282336
1272 264751
6469 264073
4001 285654
7252 274392
4141 275208
748 281632
4618 280480
4259 284736
913 288253
2477 274843
3717 277834
8477 276874
4300 270688
5591 286272
4603 286804
4923 160394
3596 251786
2880 251142
2987 238576
2143 257078
6250 271424
548 274336
3213 275520
6363 274816
8914 275200
7630 277822
2051 281984
7864 287680
2412 287424
2229 277757
6807 280377
5260 288932
8726 188352
8704 221312
3261 213114
652 239400
2348 274672
8988 278352
2349 283158
6639 269680
1480 271200
9198 270720
3995 279478
2746 269870
2731 278432
710 286847
7078 70568
5455 97686
4076 113270
6348 80704
1903 76618
5453 135424
974 136296
7665 144892
1557 138417
4930 141760
1973 139747
7629 142227
5329 133184
9651 142886
1609 153458
8326 145344
4010 142966
5564 139844
786 148762
3438 140714
3897 145526
4317 136542
3960 148908
5534 144312
6546 153606
5691 154710
3118 118808
9507 118518
3736 113290
1459 117386
8206 125942
4256 130944
3391 130816
2038 123776
4285 133622
9226 116992
4011 6922
2364 101376
7565 99840
8102 103690
5771 116330
7816 126560
7005 128464
5300 131776
7841 149332
6755 150710
2326 141898
8437 152256
9973 150412
2795 140604
4628 145462
5121 147254
2250 141284
877 98576
4551 106058
4827 107958
4098 105216
9299 110080
6253 108416
2574 112246
7863 112362
5816 41066
9642 93952
2903 -10486
7786 55296
783 101632
3944 92076
6772 127492
9235 136832
6701 133148
1979 127008
1280 119638
9203 137807
992 137846
1373 120319
1380 132459
2052 128802
3901 128664
3088 135629
5794 137536
3306 140415
6261 130630
6977 139118
606 138888
1691 148726
5766 134154
8490 131072
5197 119552
979 113664
4079 102166
6342 148169
4468 147732
6091 165477
61 151997
8650 141204
4194 156238
8090 115107
6596 97112
2662 86248
2963 84514
3432 102856
5196 114816
1578 102308
8708 96410
3575 94650
4598 150369
7171 144732
1019 152758
1993 149248
2209 140416
7255 131720
1496 116145
4494 111735
4197 120538
3951 119318
1968 114273
3915 109613
3276 106198
4129 89369
9289 123648
6124 103152
5975 120027
4936 137430
3170 148320
6659 154350
9384 140019
8764 150720
1981 152527
8804 142400
9569 139837
9461 126247
5036 121232
6000 -17664
9376 18977
576 132942
438 134112
6444 129971
3488 130120
4247 141627
1478 145328
3101 140172
950 140000
3722 143158
1540 136704
3339 139510
8156 133218
1086 143749
8771 138816
3773 119643
8136 140346
381 141894
9995 143089
9406 145711
2776 143676
1095 149556
3943 152506
8247 155604
9968 149855
6572 147005
693 158784
7204 155652
739 149956
9989 151093
2962 151315
2975 156869
2303 144099
5190 153094
5286 147246
2453 146338
8873 155606
5844 139008
7479 139936
4006 148002
3974 129183
2929 146080
4831 149558
619 144032
7262 149888
5638 148327
5403 148697
6742 147158
1797 152478
6030 85258
1727 98294
8836 87050
6492 81418
7205 134582
6141 111178
1787 115968
2216 127238
4338 118656
8000 112072
4632 121238
975 122688
5139 111808
893 105529
4319 129568
4481 72998
7824 85632
7888 274880
854 261257
2277 269862
1256 261548
2101 287155
1500 279577
7570 284159
4058 285856
6687 298742
9879 298102
9436 293376
5402 277059
5343 263680
4776 281920
8751 296320
9258 295232
6848 299190
9909 282394
4811 284416
9825 290944
7749 291358
1032 285345
3490 294262
8572 275648
6559 273609
5898 289000
5552 281836
8959 280562
7705 278343
4000 279435
3511 276840
3753 270311
4037 273561
69 288050
1508 285184
861 289792
2008 289600
1394 290522
9344 295030
2540 296064
1933 304318
7444 300727
5817 301297
3932 279494
9704 283275
3740 302656
6411 299264
500 298976
236 301174
9464 295616
1652 283904
169 307504
8423 307504
2919 312384
8639 297334
7513 305328
4635 313413
7472 300464
9446 301952
5790 288515
4694 288202
2271 304525
1184 305396
7042 268290
1062 267136
3227 282038
1917 266442
3570 274704
8539 269354
6820 281514
5659 282848
513 284928
2817 284288
9993 288128
8049 287328
3945 295488
3950 302656
6228 304598
2541 201194
9393 231424
9157 263612
4894 236544
716 211731
7260 262423
3735 263360
696 271606
6713 262848
70 254086
7434 275359
874 264648
1481 265660
167 268791
7175 248576
6374 240164
5271 267971
3097 275872
609 252138
7908 290522
1440 278272
3205 280304
4736 289456
2439 302467
2498 272447
7370 301828
9242 308966
2158 302327
7061 220456
3122 270400
2485 284344
991 284135
2385 211001
7449 167482
7246 207382
7969 267520
8589 281526
2058 256659
6593 99487
9686 108534
5712 88224
1932 104470
5930 79872
2121 60672
8324 49682
3083 70802
2481 80512
184 144512
8735 137574
2335 140256
5921 123210
9047 138442
366 145766
6372 137522
126 136482
762 153142
5958 151936
4732 142410
9135 76516
774 81498
2224 60999
7121 117139
1612 137728
8287 138752
9843 136630
9711 140108
9760 135088
7609 161227
7319 159427
5053 140057
5574 151797
282 149937
339 141478
6707 124206
5161 121568
2409 112042
5472 124662
4156 127302
4246 144640
6702 153462
850 143882
9728 153088
4689 148544
6562 149942
4456 137290
5706 144902
7350 134022
7193 123402
8740 122762
2705 135990
8924 138304
2023 131193
4352 133659
2738 127228
2692 139264
6151 137014
7820 128186
760 128566
7399 110590
4584 121610
4839 121503
343 149622
2690 145520
2436 139737
5714 136523
4915 146298
430 149270
5648 148544
1346 142976
4518 141952
6034 137728
9102 137024
9053 142613
2792 142252
254 130183
1573 138928
3545 129458
4890 141973
2717 151392
8744 147840
4605 148736
6921 142080
5340 137660
8157 139264
2695 153472
1167 152576
4066 150016
1836 149622
625 133514
2223 126334
3497 136228
8889 128182
8586 124426
4819 103690
3001 122176
4614 125568
1977 126966
7384 123850
5748 134022
4541 132099
1033 146578
6730 134439
8570 136240
152 129748
6517 138998
5405 136448
4947 125658
3200 141952
4977 141622
4558 131786
7315 125280
3404 146208
5756 129363
7261 143716
9787 111189
3528 163318
8766 158653
875 84717
9230 -51712
8210 -31922
3214 -43778
960 -8495
5120 -5888
7819 9301
9669 -12675
4463 -33024
1730 12234
3398 42816
9101 35104
9740 40354
6170 17776
3095 -20992
7029 -16448
7089 -15872
88 -12170
8926 -18742
1215 -12170
5293 -20306
8447 -33436
183 -46592
406 -36864
7904 -94198
5206 -35318
4722 -38912
7600 -46196
8104 4082
5759 9558
187 13872
5350 11648
4621 -7400
7182 18296
4717 20928
8722 33848
2781 37622
7755 36782
1431 38390
7953 16064
5150 8292
1404 -21072
1266 -19776
421 -21728
1298 -55030
1476 -23818
7508 -35325
4789 9925
3550 9430
6765 26870
642 -4150
9854 -20758
9379 -6144
4023 -13312
9041 -20288
3175 2560
5613 6016
1713 17686
124 11136
951 6848
6231 -6710
71 5312
8418 18752
3042 -3446
4684 2400
2657 512
4421 662
6879 10400
6589 35062
7617 31818
1871 34998
9769 30656
5859 37962
6493 39862
3029 13951
1183 -90902
1367 -39030
5658 -24960
916 4470
9980 -5046
5553 -2048
9705 -1152
6580 11840
3662 9718
9185 2570
1983 122
1662 16533
5183 20470
9827 16640
3961 24064
4180 26235
1831 5355
6983 12125
8382 -1152
9790 3594
6842 19584
1862 24054
980 -78554
199 -4342
7767 33792
2138 140534
7036 135424
7799 135818
1673 126082
2411 130742
8241 130048
7237 124554
424 125312
1995 114096
1104 98234
5745 103007
5758 118656
8303 119905
6224 132705
1331 153190
4161 149040
2114 147872
8123 151904
3325 133872
4555 131000
262 131264
5125 123466
9674 142218
1887 141734
944 133568
1686 135752
2741 135176
7167 134129
7889 142302
1 120846
4413 107666
9644 125856
8180 127008
5311 136774
3946 125210
958 129377
3028 145804
1988 157184
2561 149248
2283 145270
4266 151862
5352 148362
8739 155190
3287 148906
5518 152826
7676 152758
8042 148240
9933 156438
542 152811
5918 142271
9668 136361
1978 127434
3942 124654
4021 132144
1964 134310
4065 133242
4485 128790
5041 113962
49 122938
4812 139638
9188 115424
4685 137984
4535 135808
6800 133192
3611 138518
5563 135112
5806 120510
7458 103738
459 59594
3877 120312
9291 131744
3516 130048
7019 115584
5257 98266
1118 133366
9487 120938
9450 96805
2899 53760
3069 112128
990 109194
6283 118464
900 122506
2097 149504
5789 151680
242 165110
5165 162304
4495 177273
8934 176045
948 174033
5986 169291
1141 151692
7276 127061
6333 144768
4568 146688
5364 149494
2803 145920
3698 141824
5153 141184
7490 126986
8438 130422
9153 121856
5636 76032
6836 34442
5923 139904
3087 125184
4130 127194
1388 97187
4367 119680
2204 120640
7947 108042
784 113152
8923 125056
7575 120192
8082 95387
6851 154247
6586 152192
742 157302
9633 141632
6121 153504
9902 154208
215 143008
4033 152320
3080 152512
3850 142774
2760 159990
2055 151072
4392 130118
22 146260
5868 143562
6790 156758
6077 151936
3252 145963
8772 113617
9194 114112
9643 87797
6779 156726
4186 158966
7408 154176
2688 150016
8832 151552
1149 146506
3479 165527
4497 141717
117 139927
4675 152356
16 155297
3246 153392
8252 136304
4293 149504
8962 147850
2137 156022
2357 136018
4879 159119
1533 133609
8812 139254
1600 120529
4 133214
2188 144066
6885 113024
692 120484
1872 146429
206 144259
8984 142912
6242 132352
3364 143670
4983 123520
9180 119808
1200 98560
1090 136345
8292 290816
6777 287607
98 293257
2430 299946
9791 265994
4239 305472
4517 307584
6691 305920
9886 292730
1180 245572
8980 295092
3657 233732
1085 304960
9306 303280
1072 308372
4126 300544
7192 295936
4272 301797
5259 320116
569 323702
6936 311214
858 308864
1395 300932
1014 302574
886 288202
6039 308229
3428 311094
6022 312392
5193 305408
1355 326774
5815 319552
3032 293760
5398 299488
9888 298048
934 304833
4051 303244
400 311950
6550 315702
8329 310984
9014 315692
5341 305810
771 307070
7771 308200
9596 303792
3610 319790
2535 314568
8654 296770
4639 287880
5504 284058
7754 291586
7535 294620
1390 285522
8524 288754
8036 285006
6251 321874
9850 322286
2784 319112
7425 327560
3142 301162
3678 312646
4908 314208
3202 324592
5538 325398
3300 320736
5327 326752
828 324384
41 328224
8128 334598
4099 318736
2827 310992
3917 300640
2358 288154
8481 285735
4328 266614
9171 303376
6907 323184
7332 323510
8110 307872
2918 300896
75 316176
8087 307654
9871 308888
5729 304256
6671 308470
6208 307584
1630 298634
3810 297610
4581 321104
1527 327968
6001 330368
7256 331424
2389 328320
8939 329600
4137 322958
2284 322493
4796 329942
811 324080
9432 327238
9917 321618
6272 326816
2957 314450
2328 322070
5012 312599
3231 314275
8150 315206
5376 298304
6300 298240
8661 293179
8293 255706
5427 308726
1274 298067
6808 249488
244 253637
1492 274243
9970 78624
9204 158016
9190 217954
8564 210933
3573 195562
817 218808
7881 215936
4316 224256
2620 219392
8296 225536
5746 167306
4790 166400
57 128778
4562 210422
5437 228342
5385 224218
7348 199260
2528 187168
27 64522
3629 178710
6382 184054
504 171547
256 214884
8189 213893
4801 205897
4072 209120
7299 208512
7373 215948
7708 174685
9019 184416
6436 184064
316 208880
9270 208678
7032 197498
1321 214822
5737 207980
108 208416
9168 206838
3201 204103
1329 207320
4306 198340
8427 199270
6715 212406
1345 209866
4465 219264
2027 220544
6886 218624
5088 215414
3558 211328
8861 205760
7994 195456
3263 204160
2589 204662
6388 220352
6135 226016
6869 213646
6899 191865
924 202225
8606 211687
1025 213632
1010 213870
859 226027
4540 227114
4320 230345
1566 205684
5483 235686
8288 214624
563 211600
5446 218678
9511 209692
8669 199521
7785 211264
7989 212343
5506 212545
4114 223103
1417 213783
4599 232654
7721 235724
9658 232576
6071 228096
5458 225606
4258 202728
5938 208640
1442 215040
4516 123854
9444 110418
449 218880
9730 217792
7374 220934
9302 188848
1750 212928
2218 211456
6489 209920
8474 208240
5560 204992
2998 215126
3168 210698
377 216950
5380 214112
6041 210176
3880 203440
2973 134586
8658 152128
4173 171136
5747 164472
8122 117272
8008 139288
9438 132608
6464 132736
7611 70114
804 147968
7762 156321
3804 174262
2570 163112
1670 162633
5097 164322
7419 175414
4101 161664
2099 170422
2783 164746
506 160072
8741 171126
2703 151704
2078 169584
1284 164082
6346 167262
7574 168022
3583 167152
556 159776
38 158992
7298 164744
1080 137354
6402 176374
5998 170496
92 164106
8278 171254
8808 157450
7006 129356
1558 127670
3625 126922
5884 127675
5304 147965
9904 148736
6984 134400
6195 134400
8918 66176
6057 158048
1690 173942
8903 176064
7582 165354
9849 171776
5692 127488
5682 134646
2744 133888
7531 123136
3712 93184
1843 55050
6686 120842
1712 124160
2019 117760
5961 147571
8204 162816
5514 166086
7812 162548
2501 161408
5969 162496
8393 159397
1867 159194
7561 163232
7670 148111
8994 158723
1461 182348
2569 178220
7333 184544
6033 179729
1553 184579
2516 187104
8834 186464
6460 182998
9220 188739
5201 185188
5192 172717
8483 187619
8243 185899
6781 163286
2773 183672
4808 185868
4096 155760
3924 163830
2314 169016
160 173558
1323 172288
3378 156529
6814 170176
9263 171264
2818 164426
9866 158410
9001 152320
6605 166290
5418 150601
7559 164334
2108 158476
4673 169451
2594 163685
3667 166187
8028 167767
2085 173568
6719 167180
1919 118794
7436 130048
8457 142917
3010 143319
6073 147220
9278 144896
3926 147968
809 123392
1312 92618
5643 147338
8083 143872
2262 144256
6139 132736
4078 137728
8132 100362
4666 182282
261 184256
3685 170040
1518 179872
4381 191522
9086 191731
1748 191510
6032 165263
2945 151831
2863 155649
7492 128338
8991 148992
7506 162816
4488 171542
1127 167936
3244 147978
9457 154934
810 152768
3226 145152
792 137680
2811 177378
7616 178230
4154 175670
7331 175744
8408 170186
9513 168758
8719 159178
801 162979
7341 162751
4475 189184
6774 188096
6230 200576
2255 199926
6751 175104
9543 161024
4604 164352
7065 163658
9054 175670
9329 167040
8628 170240
9937 165311
2088 165758
8225 168752
4746 151260
6532 144838
4593 162854
800 162202
4967 163302
6933 157440
5203 190512
4896 190998
5622 179526
6709 169880
3526 179296
4100 176086
6990 164362
4509 142858
1197 151232
6967 152166
8516 142202
3900 147072
192 170540
8665 171968
2461 174966
3934 145690
2955 174160
53 160079
103 174576
3766 177398
2452 171328
5697 161856
7874 179190
1206 145224
1592 158397
6792 146621
9413 152801
7580 156302
3189 150368
3421 140160
3699 101632
6036 91392
9335 13578
9900 121354
9088 123392
9764 131072
3016 136960
4230 149504
4974 152576
1050 151941
6621 148080
4159 158966
3537 154112
5723 154368
1234 171392
1202 173088
7727 168870
1631 164378
1735 158346
4191 166390
3130 161888
9496 171510
1387 163136
2588 141044
9460 26932
4810 124330
8402 131292
5079 139494
207 134413
4059 162702
7459 164298
8220 167704
8624 173686
8632 151034
5060 155776
3831 159488
7646 162048
4661 161536
531 168320
3253 121610
8779 79882
4146 146560
4169 162304
6863 162704
5797 123744
571 121098
6909 167754
1678 144256
9160 166259
1957 172079
2689 157696
5026 158272
2513 159398
5123 180152
2850 188406
3593 179272
9388 174420
2162 161830
9223 178560
4233 155730
9113 179881
2244 185520
5373 180864
518 167488
8795 179190
9932 169442
8432 179162
1102 182902
2801 179760
4436 171078
2103 164226
5445 162962
7085 169728
9752 181728
7136 180774
6752 153666
5742 181324
5102 183158
6470 186048
6537 167104
4077 181631
1099 180650
8883 167432
3841 176353
8313 179254
9759 168093
7930 174534
9058 172639
4860 179724
6319 177938
6956 177303
5644 169921
4378 140130
4207 148714
6294 189696
6115 169670
6162 161546
2153 146304
955 143360
4394 145152
9617 141568
8421 122112
5043 113408
1672 138248
1421 138554
7242 141558
6766 105728
8860 79370
6449 111626
3299 131072
6913 148864
5837 141728
3104 151456
814 165680
113 167072
1281 173375
7418 168738
1449 170113
3941 179056
579 178656
6757 163322
3820 166208
3433 177630
1795 175389
1406 160129
6191 172502
5885 180174
2989 179066
6962 168840
6947 170126
5487 168352
8901 168034
2150 169474
1649 171664
4629 174302
1168 172280
6227 172352
7493 172224
8434 172040
8798 173486
4070 152498
7284 166272
5233 167894
8394 153114
9928 166272
8518 159328
5500 156736
9611 158704
5108 167830
6048 157800
5525 163966
3005 123904
802 136832
8372 123914
6031 60810
2925 36778
9466 104224
3187 151552
4760 153078
8236 131520
5023 162166
2944 151370
2388 146176
9038 160256
612 152704
1864 160088
3991 159880
4350 150914
2 159331
9034 160896
7768 165912
3878 167742
4473 169080
9836 167132
291 166179
8380 158670
4401 157982
9250 118958
4276 145929
1736 144190
9260 164379
3049 148708
7422 135168
640 133888
5720 127744
5911 122432
1375 123328
2186 82570
9166 104448
6246 156160
9300 155264
785 169974
7543 160246
2486 156032
177 145280
4500 107904
3203 119749
6768 114899
8810 112704
4575 105849
8631 98068
9947 102912
3668 113792
4951 116618
4380 127360
2104 132086
9307 127030
7455 122954
1602 122240
2321 118390
9154 120832
896 113098
8534 102144
8970 112896
8153 131830
7711 122624
1572 126662
384 124474
4379 126112
7895 126282
4609 128064
6273 128064
7139 135734
1590 128256
4331 114806
393 115210
3362 118784
7693 129270
6298 117299
5970 105160
7664 99328
1802 91648
9459 90890
4650 1706
7594 73098
4477 77056
670 81152
6323 117504
479 128876
1703 121984
5597 108938
4507 112512
4375 112192
4112 118390
6202 133430
6543 127370
8856 123584
9234 124416
8879 124342
7452 115210
9862 122048
7048 101322
5960 103094
7271 81920
517 86282
2790 11786
247 -6006
1604 57846
6801 114688
2330 121600
1911 124032
4617 121130
7163 102144
2248 108288
4036 107776
1425 105472
7961 102666
3357 118262
9303 92480
4964 86528
5476 71754
5856 78218
1128 103872
9855 112576
443 109430
491 87040
5104 106752
2752 95815
4724 121480
9351 135392
5640 189462
2545 175091
5562 195083
7901 193728
1271 170762
8361 190249
2410 182074
9478 178159
641 145139
3355 158742
9851 156928
4898 154710
4619 152608
3779 150518
4707 138297
7891 138624
971 132708
4358 139872
6917 141070
2444 159552
3822 159830
2178 145408
3070 131306
8009 111160
6061 141294
3173 119610
1543 126912
7517 139085
7797 151789
3708 178816
4855 186678
5128 184416
3502 170432
6547 170835
7498 176576
7095 179904
7545 184565
888 173312
2440 169974
6711 160202
9032 146080
9912 136650
8064 137216
2676 142902
6539 89354
2997 116480
8053 153846
1824 142208
5679 149750
3852 135296
5142 137984
9808 151808
4083 146826
311 106890
1453 124928
6163 123648
6392 143360
2936 165120
5869 165110
363 155914
8848 165376
7339 146432
7814 160374
8993 165120
3918 168694
8415 163402
9011 168630
7602 151306
2240 134688
8194 145920
6243 140106
8228 147574
7923 147200
1896 147712
1043 161296
1996 166646
7161 198552
3076 195376
7462 187584
3192 182922
447 195814
6498 199680
8868 160512
3035 158800
3415 169856
5474 181750
8298 154496
5310 155392
7130 154250
2533 192576
8186 207104
4303 209664
2649 200192
64 201120
632 212672
1418 225216
6009 234198
4268 232160
1162 224527
6477 227574
4157 220170
348 221760
3436 225024
9624 224768
4499 217066
5929 222698
8286 219008
73 227016
5168 224016
8406 222000
8109 231984
9399 222515
2434 225963
4553 227912
5549 225820
1975 230137
2904 231168
8776 227008
3152 227722
6699 232438
165 233246
6204 231986
2806 235957
4127 215332
7515 220378
6029 222211
914 230514
3467 234150
1900 233740
4398 237536
6255 233942
58 234608
9520 230620
1174 235376
4292 230090
4199 233680
5710 232968
94 238656
7087 239062
879 235434
769 224618
637 235184
1165 237158
1034 233088
551 233728
8479 228096
6307 231168
8826 233600
422 229191
7023 224912
6147 221401
1758 229760
5672 227190
6404 222026
3004 223434
5004 228822
824 236766
6107 236215
7244 234075
9370 238346
3340 240506
3230 227392
101 227328
8612 233334
55 233728
186 233280
6656 225615
8692 226954
3701 201354
3293 211328
8253 210422
1621 231542
2755 228191
1088 230290
3177 224591
3489 215342
6542 217566
5936 212312
5956 207116
5739 218577
8456 214276
5811 219894
9974 211328
9112 210672
8600 218248
4235 208970
182 208650
6245 218282
6154 217846
8201 219264
3434 220438
2995 210762
4823 222070
2715 215808
18 214038
9015 213168
9441 205984
8981 204282
4144 209834
7788 208976
2986 224042
1711 225216
4659 228038
8410 222720
1731 222290
9326 224768
4993 224640
6567 229854
918 228728
741 225842
5277 226541
6714 223856
9404 220168
8714 229496
7827 231062
8019 226368
525 227830
5711 228672
5952 224128
9910 222080
9273 221312
9754 229248
6763 230902
9841 227456
8340 227584
9294 227840
9634 224554
4168 225970
6522 205056
3600 223840
8674 230038
6749 225496
2768 224944
1494 227456
2073 225792
8896 223488
4594 226432
7285 215808
5933 217312
2942 219424
3193 218240
5431 219872
7860 226158
3886 221312
1666 219680
373 218928
5510 211840
9405 220634
3676 209024
719 201509
7429 224174
9623 223616
5317 225600
8144 222544
3830 227632
6991 228010
2242 229094
5468 224896
8002 216872
516 221606
6690 223699
2771 219520
2815 223802
1826 211046
5582 208875
5448 222075
995 215914
5882 217864
5155 218856
8706 207155
5689 168234
7300 187414
6182 176054
9504 164954
8620 174208
8043 188672
4867 200438
6081 189706
7203 193280
9039 188416
427 189184
8783 191360
2758 211264
9761 212992
5459 226048
8012 227766
7769 219776
3615 202400
4733 207360
1548 206688
8111 224832
6629 223722
7505 222902
1260 219296
5314 223744
446 219414
5719 218880
2145 216650
4026 220288
7417 210176
6431 226358
9700 219136
7277 214198
878 210378
3677 211552
4274 199018
947 227174
3643 226999
2323 220224
7442 233033
6329 234323
5407 231992
3957 227808
8920 222399
5157 229118
6911 229280
2939 226018
4939 225757
1160 218650
5462 222262
7306 216687
4869 222348
7880 223226
9545 223744
4329 233142
7638 232704
3647 225280
6104 226512
2621 212476
8738 223222
9447 231639
5942 207075
5838 211775
8357 217600
8143 208970
1818 217782
1646 216305
6398 216254
4290 221584
8467 224115
5977 218160
3989 217088
5540 213494
2870 209802
4878 211925
8635 219936
9296 216354
340 210284
6174 214432
808 212640
985 217462
8273 198602
6237 202496
2353 209344
9647 216832
6625 220918
7406 216100
8443 209448
5477 211688
6871 220207
8333 221287
2482 198899
2133 202920
9202 216996
9573 211386
5101 221206
4109 229907
9736 219737
7172 220608
6361 221056
3894 221814
723 221312
2415 213002
2877 220037
1576 230630
699 208586
7614 222384
1869 208048
6068 214310
4041 202384
6018 188602
3454 206656
441 195840
1029 190922
756 216288
1823 193930
3012 156826
4388 217026
9218 228758
2916 223286
5177 209056
9356 225146
9753 226300
5908 201874
5995 221526
4223 217280
5146 221596
2403 215786
2181 218507
8899 228421
6891 218683
9546 235664
4464 236326
9217 225728
1130 226560
2762 224064
4409 215872
9944 198592
2343 196028
7055 196048
2509 158086
8274 176246
6281 172032
5185 177816
4970 160250
9243 97802
6600 169984
1049 170496
4851 191488
8656 195210
4297 207222
8471 223264
6004 227360
7746 229524
2947 222915
5633 222227
2448 231216
1342 231004
5100 229194
3451 223552
3011 218830
7482 208330
9748 208712
3889 213602
6822 234050
8784 229824
8020 227072
7792 211274
644 216456
5113 227648
5263 212958
80 196176
5971 180736
3644 160384
8453 169226
9654 189834
1835 210390
7159 206426
4249 199196
8024 226673
5832 213583
4344 214400
6006 213888
9702 206848
1022 220534
4120 212490
4357 216328
1318 219416
883 212520
7718 216986
3103 223734
6864 218528
1464 207874
4856 214016
4060 219974
2607 208425
2647 213343
6923 177972
902 214943
1176 197612
9106 221558
8142 198602
2693 213760
8745 218368
4417 211786
7426 199178
9048 222070
3694 212490
7507 211968
3952 222720
1066 225536
6446 226608
9582 221814
1117 217488
899 210258
1620 221888
5207 222040
4092 218791
9515 224948
1542 221492
4884 222520
5362 217384
9913 212306
3320 218952
1605 217352
4672 222269
9143 223444
3538 226545
7123 220552
7432 213162
7906 219830
9837 220252
7913 219482
1138 218304
9946 222065
1114 219445
2873 220111
3089 217624
534 218463
9767 221824
493 217233
9033 195017
4905 205248
4430 206208
1338 216146
6381 228800
9251 218141
7606 226400
267 228982
3813 229376
5166 226048
3116 222464
6504 230665
1928 225315
4748 221674
9494 224544
4444 224768
8231 223286
5800 222171
4177 219776
3920 218112
6441 225162
1122 226294
1808 226304
6524 207872
7674 171264
1909 182144
1693 188672
3050 194560
1829 190208
9840 192768
1546 192886
1092 189834
5618 172954
5537 189686
8232 177664
586 113162
5047 128010
3125 177920
2344 199360
4795 179712
4382 202230
9733 204938
2359 220032
9269 219008
7677 219264
9554 222208
6286 221770
5663 226678
9256 224512
6795 221110
6360 216906
2032 223254
6391 224512
5994 225590
2191 218624
9046 205578
8499 218368
694 216320
496 181504
9707 180234
5848 160832
2227 158730
8597 201728
5578 216310
8462 203520
4907 201216
6310 197120
5461 195072
115 174602
4641 193392
7927 0
6633 -34560
1397 -22784
5464 -25098
1531 -23872
8559 -31104
4897 -34294
4405 -23424
9972 -13312
4345 -8714
3483 -13120
5204 -17984
1623 -5878
9036 2550
3870 -5248
5384 -5386
2865 -13312
3881 -14080
6646 -14336
630 -18944
2014 -22262
5887 -3766
2092 19392
4711 11012
3902 12096
6248 -12534
5681 -3072
8242 6134
3574 -489
8616 18622
9766 19873
9897 21472
9142 -30080
8512 -19978
5668 -23808
3737 -23808
7003 -22528
1856 -25354
6328 -27648
8130 -29952
1358 -39030
9484 -44534
8452 12682
7360 29184
5634 31360
7439 -8970
8007 34816
7883 34678
2033 8438
1688 -896
5034 -13312
5653 -3446
9211 -2476
2966 -7016
3687 -14400
3975 -25654
6844 -13120
8203 -9792
5896 -21184
2855 -16266
7131 -19958
2198 -18112
8887 -18944
5861 -29088
4531 -34646
3440 -51702
1146 -41792
7946 -28160
2140 7414
2222 -4086
5493 -2058
2259 -23040
830 -42102
925 -44160
4182 -68342
3463 -54006
8548 -82944
9310 -16896
1920 -17408
2170 -16640
4110 -13824
5974 -6922
9813 -14602
3601 -18934
8648 -82166
9124 -69110
475 -56074
7592 -60800
8226 -2944
227 1024
266 -2048
5670 5504
7443 1290
1863 6646
972 5120
4765 8950
2722 -24832
4895 -14336
9713 -28672
2310 -33088
5728 -47542
3238 -34454
2891 -129928
50 4086
3108 -9846
9776 -4480
1624 -6142
6117 21128
8385 20917
4678 25590
4725 29696
4918 35574
544 34058
9378 20948
9857 -24590
3709 2294
4118 -58614
3620 -27126
6306 -20224
1927 -25344
8546 -17920
6840 256
9297 502
9107 -24438
8165 -11584
9122 8256
7092 8960
3194 -1038
6370 -35760
9373 -101366
2585 -158582
3751 32640
3754 32128
7536 35652
9894 34368
6259 18442
731 33398
8814 30492
1412 27018
2879 40438
2367 37923
1715 23888
8777 22438
1446 26588
9131 4748
832 -3830
2745 13999
2959 1720
9785 24384
3235 27584
9721 31222
1833 27466
7397 36352
40 36224
2026 25014
6146 24214
7627 17624
8398 8768
5395 3146
6632 14218
3289 9542
2601 28360
4376 5722
4512 9088
865 19104
8011 14866
7836 27616
7088 23574
5124 27030
8439 26976
4511 15456
5565 20288
1191 17456
302 11512
930 21760
5889 15616
7120 13384
4775 18304
7579 19574
2182 4946
3215 16416
4738 20736
7576 17312
3099 14230
3816 23222
9960 18944
9110 23360
4496 21328
6002 20648
7941 1720
9169 16586
2398 26022
9167 22768
355 24558
3904 720
9594 4800
1640 -2798
5058 5214
577 2544
6390 -2006
7098 -1777
5835 12928
156 27274
8799 39414
1460 32768
6497 32256
2605 -35840
8371 -23620
1093 75850
6608 91904
1899 90871
1261 126920
469 138731
5609 142432
1841 141042
4486 139025
334 144640
8401 141585
4772 142272
6729 141312
5031 138536
33 108055
9923 104976
1008 90570
9416 99392
6868 106112
6696 105152
4184 67936
9598 51338
6114 94208
3821 78858
1177 93952
4704 109952
86 106378
7413 114806
7656 106880
9342 111734
6775 75530
9957 113600
9958 120384
3772 129856
7168 143478
3135 139040
6529 133110
7564 118448
2874 129408
4408 119296
4332 59146
1792 98038
6275 117392
8819 124408
3673 134710
12 128768
7560 110356
4596 64616
6838 72714
6065 74986
7615 76910
7775 117942
4909 106176
7047 114522
8898 90832
8055 121202
1316 127744
6666 111931
6428 129280
3366 102134
6212 97952
624 124939
1252 128640
8034 129930
5734 126935
2558 115559
5902 125767
4709 126819
9618 125074
7096 127222
9848 117918
7736 84729
4262 82933
4433 87210
6003 99254
7075 96608
6890 88550
7176 90142
3518 90615
821 75133
7489 61245
915 51692
8038 53095
547 52534
4838 69153
3752 70544
8530 95840
8670 102604
6297 76343
3212 101654
2930 91946
8187 83927
9508 20840
5049 93760
6901 78237
2116 43808
3442 14826
7811 67072
2163 41856
5545 80202
7784 112822
9577 87576
9380 76486
9139 98722
2810 50240
8018 49504
7407 61248
1534 47040
6216 21002
8858 27264
2414 51850
1561 73152
3872 72512
4648 63424
8610 81600
849 65906
6045 72764
6511 84598
1816 79286
1491 49303
1023 36244
939 73216
6265 92150
2521 84480
3656 23296
7215 13834
2030 65802
6588 68352
5439 53568
1619 67134
3055 98560
276 93802
9988 85152
6778 83832
1244 92826
4429 94208
7117 85072
1030 61994
873 72622
8191 72758
3568 70815
6878 51973
8056 76024
3807 77064
8797 84438
1385 73472
175 78016
578 74880
3498 75062
2514 70816
5224 70634
3251 67850
4817 88320
9293 81954
1474 69715
9555 63113
4366 68394
6846 61037
2675 63106
2179 81537
4913 61785
524 71168
7773 61365
3445 68754
6553 80145
105 68796
6213 76032
4450 81152
4940 86730
7858 98166
3847 104064
23 105206
3129 96608
5841 86912
519 79243
6856 68458
8982 75574
6226 78016
7391 73424
690 71526
9150 68834
4545 78208
8154 79808
9136 78390
6488 67658
8787 82310
7876 79426
6183 86312
4251 99072
6760 97016
6611 82794
3983 99084
1554 90746
4089 69314
7243 85056
5718 98198
3219 96818
9319 37698
2013 61128
9990 88576
2305 94976
3271 101878
4295 100352
5229 92160
2757 82944
8213 78976
3040 78774
3258 72522
7349 93706
8337 103542
9312 78346
5296 107008
4937 110592
6811 99254
5406 77308
9414 19448
2714 29184
4187 25829
3738 114277
6218 109248
9017 124854
4564 120832
4330 122112
1204 118947
1091 119219
3741 122624
5151 123648
4859 117206
2029 102600
2765 90046
9184 98816
4219 92938
736 73034
6023 78848
9147 75264
4069 61408
6834 133248
318 142272
8774 164278
3098 156682
812 163232
8592 150368
3284 158102
7113 143680
7921 132864
2636 130048
3423 73728
8023 50378
4552 21028
5985 52497
2809 94687
596 125919
1936 130304
3333 123136
5226 119460
3374 127478
1490 101184
140 104502
6365 97482
9971 106368
5299 111104
8911 112502
5285 93696
8977 98496
1053 101376
9028 102976
6660 107766
3037 89363
9678 113993
4526 125280
6615 98506
2148 96938
9726 111360
9576 108480
2307 133856
9361 135606
9183 133056
1738 129408
2015 79552
9301 94208
3987 88704
5482 88896
3603 119926
8508 122880
7848 120064
1313 87776
6674 80938
209 108544
2946 119680
7636 102528
1246 88970
9818 84224
1076 91449
4840 181152
6125 206672
656 215786
6256 213160
8325 224131
9244 235159
8316 231500
512 226000
5199 227974
172 217956
813 222217
8025 234512
1774 238304
9257 243864
7190 244512
1661 249856
8686 250294
9540 222120
1000 222424
3865 216621
2299 218480
4038 224330
3485 240136
7464 243166
3242 223968
6354 231952
5063 233958
9681 226832
9049 211536
5721 215974
3939 214618
8653 178336
8080 147392
8591 173722
2043 156619
7357 235574
8526 229042
7977 227480
1783 228980
932 233000
6475 234358
9434 230709
2355 224771
5671 220544
2200 243446
3947 232474
2256 220783
4203 224644
1999 236768
4769 241222
3763 228920
6850 229504
4559 240391
2728 228384
4054 227816
2713 227975
7902 224960
6731 225024
7878 223750
7318 223210
9410 211442
3389 220291
4815 140650
3866 217674
1337 177900
5979 162816
2920 169780
2727 225490
8700 225968
1249 231688
4560 217000
1415 215712
1520 221558
3075 218091
3860 216889
2630 217472
5738 224437
9684 224272
5864 211225
9537 212720
107 226720
8864 225712
5944 236530
5211 244214
1511 241030
8222 241562
2654 117620
2611 138880
4644 182800
2967 195200
4792 213578
1633 215862
1732 209782
7325 204032
845 163424
8425 136661
3544 -35318
6867 -29888
8435 31616
8816 43392
5905 21490
4768 44918
9528 17344
5901 17738
232 -67830
3360 -45568
6876 20101
1743 19370
9653 27829
3721 28872
2819 45834
8680 49078
3255 29921
457 48726
37 54196
5068 56736
5338 52051
4986 51734
8389 57898
7062 63706
9423 56608
8061 22976
9081 21888
3748 41476
3871 43008
2608 23076
3842 39593
1951 60880
8224 67583
2315 66784
5091 65632
6447 66486
4244 57623
9422 58133
8590 59899
2789 63225
8995 46408
5551 61024
7356 62689
4902 43519
6723 54326
1926 48394
523 44224
5507 14602
2417 -38902
8520 27382
1689 15498
285 19712
8718 41216
7264 47184
6421 46384
8419 43200
319 37824
1193 36835
2308 45645
4139 44875
6078 46464
3275 41462
7697 21055
272 32424
4901 39026
7619 36192
361 22634
2595 21962
2956 38396
478 18816
8695 4726
7562 -12022
195 -886
7453 30582
2549 38144
356 35509
689 33950
844 39296
4131 39151
353 50373
3022 38656
7189 4463
7286 -4013
8671 51654
7970 38902
8108 14858
9976 74329
5249 100729
9609 99328
6724 103680
1422 103660
1420 90215
8571 106405
7742 103232
9805 86016
572 86016
4416 6130
484 91033
3726 102425
4004 111670
2664 99182
7613 133465
6741 114043
7948 123346
1832 108444
4654 114816
9875 113340
1898 123226
6750 123776
4020 143862
5451 133915
7821 139254
829 115520
9717 121536
1974 140065
1943 125049
6716 123562
2423 136022
210 102096
412 117076
973 128096
1668 123894
9559 132144
2380 126604
7520 42762
9522 74250
837 93858
8747 95370
1250 121150
2293 121216
474 125712
6616 129672
6597 133638
2951 112988
4697 130294
8060 127299
4448 75020
6400 73730
1079 77056
7974 68864
2306 74752
6358 73834
686 44330
3976 112879
6118 138574
8838 134290
1003 125184
8829 125942
3206 140945
1011 121199
2273 114790
5276 115445
570 120576
5145 120054
7516 103690
3430 113280
4750 121270
440 108800
3868 106496
1820 114688
743 97866
5228 85642
5390 87990
1555 82944
1251 81226
7302 45898
5064 78784
943 85056
4216 89600
5703 88320
4982 84054
8454 26730
4872 66592
6554 90720
7914 106406
2039 91968
7698 94970
2844 100790
5284 88698
1107 84224
3780 56618
1699 105750
390 96426
588 98390
1233 116736
3092 132224
8584 123136
6357 111744
8417 110070
6809 110912
5252 110208
1817 132926
8318 131874
5675 124608
104 124096
6217 114906
9283 95805
7500 102789
6993 108058
4691 98908
9872 103355
8430 107924
1486 111748
8098 101034
4324 109934
1986 99904
8449 101888
418 96202
7782 106816
380 107382
4143 92928
9782 112896
432 97920
3182 119936
6970 110890
6932 106752
4196 121094
6624 114998
3024 114688
2979 112256
5999 89689
5126 115730
434 118048
6304 116170
7258 116790
8212 116953
6865 114462
4498 113223
5645 129142
6677 129590
9911 109984
4525 110014
3046 101636
8368 109714
4837 125685
8367 87527
9453 62730
1729 81674
8724 105216
6356 105216
8487 123584
5205 121632
1734 134560
5571 124150
9381 119360
7038 110782
6467 124800
9588 119808
2304 116106
5778 123328
6128 132759
119 109029
7983 117120
1147 116064
8510 119619
6953 105405
8841 105465
3564 116812
497 120419
6734 85794
6676 96395
8395 129329
458 128310
5050 108760
2118 116736
5916 122358
3931 115146
5149 90624
2473 112374
7641 114560
4279 113536
867 102282
7566 41098
5144 48600
2970 99415
290 121306
6093 126633
6816 129443
5863 124275
5040 130048
7992 108544
1110 101386
8400 125430
8595 110966
5491 76170
9187 101632
7494 55296
8938 160282
5025 197120
9313 186816
2261 207872
9010 233600
8442 252864
765 242816
7416 230624
9699 229632
1796 232576
3608 248758
605 198512
8349 209216
5335 200640
5685 140409
3595 215032
2878 213720
7550 219981
5988 224992
9469 206954
904 208192
9027 217600
4929 217536
5164 219670
653 212192
9629 190122
6450 225472
6278 229248
7601 233024
2983 245568
3745 250048
2080 239904
4461 241984
5521 240384
7717 237952
6758 234170
3338 237008
796 225568
553 245728
3520 252278
9318 251734
8788 232768
453 221974
6327 223072
7667 193482
9657 203456
5494 219872
5498 207232
3411 210880
2157 220416
8345 218624
8031 220150
6122 209418
9395 225280
1291 185856
4325 168448
6614 160266
1188 172298
5056 200448
2238 193792
4784 194304
7725 197760
9360 223498
9691 225856
463 225910
1707 228342
4164 239350
56 229002
7275 239094
1245 233846
3418 226550
6292 224522
3074 201866
7220 221312
6420 220160
5877 223862
4218 227712
8622 226038
1349 221056
8604 203146
5587 208522
2309 232970
1942 237824
7886 241024
2908 241536
7789 240118
5926 234870
5962 237504
8441 236608
7720 239990
6756 239168
9853 224192
9689 226560
505 222464
3149 227200
7090 229376
8638 229248
7158 228608
5639 216118
616 209034
6806 203674
7525 206976
9419 211584
4519 212746
1650 206080
4469 223488
7555 166720
5095 192886
2622 184576
2834 155904
5326 146432
9725 407424
6813 408832
1892 397386
4224 487680
1893 492918
9921 487808
6565 477568
7053 475766
5544 409600
6158 387968
14 375818
7046 417792
9712 459648
9229 445440
2451 463616
376 459946
8005 464256
3343 462336
470 461162
1552 462486
7293 470528
2564 471808
9287 449952
6375 468202
5533 485728
8770 491894
2737 495552
8275 472992
2237 462880
1848 463936
2800 477120
5481 477952
8373 479350
9746 475840
8689 474304
8888 469898
4720 432970
7699 480128
4753 488960
8794 506166
9463 500810
3706 492672
9266 480800
8256 480992
6736 473248
444 478672
1636 492298
6971 493557
8947 488937
5539 462088
4579 477696
1253 483328
100 480408
1017 483832
8336 487166
4198 484150
5900 484214
8195 483008
6419 480938
4232 476800
7238 462346
383 471808
3577 479360
9191 478582
5616 465482
9254 482944
3082 480320
2686 469568
5773 480886
3449 468416
4968 481600
8488 485238
6167 479178
4073 483488
4030 477962
2859 485366
9186 479584
6963 474690
1728 480650
4122 482084
6937 485870
706 485487
2984 163174
1352 152443
4086 132618
1813 154112
3506 209410
5244 211789
2854 181512
4570 210244
4234 208480
8913 196966
2266 200166
5795 203712
870 203638
6513 206360
5788 208910
1972 182921
4703 184048
882 201152
2135 203562
9514 193375
1761 186821
1084 194936
8374 206268
9650 211595
5621 207461
5519 211776
5996 218614
8075 220544
2575 220416
1143 219124
8996 213066
3353 213120
8567 208896
2496 208512
5346 213888
24 214784
7033 215575
8752 212326
3119 206296
4491 214627
9749 214342
6351 222187
7781 189420
6435 212864
5605 210048
7722 199690
5623 209014
6153 207062
1471 204928
2597 196768
7313 199926
1106 190090
3696 196336
2778 172256
2910 164014
9497 177002
9324 198544
1427 191056
8289 170074
7842 179680
2289 193376
4989 188416
2552 185984
8523 186021
1924 237622
329 235928
6140 229440
6920 231616
4067 215542
4548 218752
1209 221352
4785 222704
8223 219920
9364 208172
5779 200385
3114 196992
6857 196854
6825 193674
8931 197440
4642 199936
5732 187232
9412 181978
9471 204170
6782 208118
4393 200192
7371 200320
8871 199426
7499 200920
3624 200832
8850 203264
5078 203776
2267 201564
5269 201734
127 199368
6785 218912
5282 218240
8949 217088
6974 221952
6839 227944
4390 227614
1894 234592
4670 218739
327 221974
8344 224261
6396 217408
7052 225402
793 223028
1874 199328
3208 227879
3310 230966
7859 228864
4984 199968
5937 197975
4804 210565
6074 219106
5048 216438
6192 205002
8685 212928
4969 203008
4537 206680
3370 210170
3660 209330
4612 199408
5915 201615
1967 199040
6119 192539
7887 207279
599 208852
3388 202091
9568 209122
1224 198048
8711 207178
4313 208454
708 199296
1506 201536
6577 203830
3452 202336
8162 201720
9140 200071
8986 207390
9595 198280
3132 214320
4749 218248
2270 217974
5169 207680
5693 200394
4039 198880
4573 207158
3143 204946
6935 208896
3682 210944
7822 204656
8255 218898
8145 219390
9986 214598
9914 222422
1037 218496
8081 193890
3354 200976
8532 205824
635 198184
6337 199694
3003 183914
1416 196576
1822 186250
2924 196566
7234 187850
4713 192904
6964 197736
7015 203258
4193 206728
4522 202990
1170 187402
1166 205450
1021 210806
9955 209536
6784 215136
2241 216070
5579 188934
5775 203024
2797 208000
5480 191882
7031 201472
4009 199434
853 200736
675 205558
4630 200512
7843 202880
1326 199808
2602 200634
4849 204298
6812 207956
6097 205952
9820 207360
9981 203536
6066 198082
2634 201584
4269 204342
767 199050
7701 189392
4627 186160
3808 194944
3331 206848
779 205216
4147 206848
4308 207296
7548 209152
4489 207318
1226 201216
5248 202954
4608 211382
8463 201600
7654 207424
4671 204234
3190 206902
7815 196970
2651 207910
268 208576
6698 205430
7918 204250
5014 216822
2009 222512
8625 217600
2201 213942
9425 201712
5396 201674
9495 209434
4407 209152
4201 211456
7010 211200
1806 211840
3448 220614
7894 215366
202 214010
1016 210586
1463 213334
3638 207920
8262 207968
2069 202138
4132 207184
4846 210678
3361 213238
2932 206730
6787 198896
836 209536
4174 214144
4910 213942
9672 201354
778 208746
9177 213366
575 215046
8455 214048
3199 210688
6482 210432
1258 210934
1857 203196
76 198565
6960 193200
9564 186490
7546 214149
2894 219630
3928 213686
1997 210826
6383 211648
1969 194720
9579 204032
8351 216416
7196 111441
9079 136202
428 124554
5669 143360
9145 199926
4368 195200
3144 197130
7480 191232
7102 188704
9881 206016
9870 185740
4195 198052
8672 208038
6733 193751
1879 190261
9006 187691
6904 202624
1635 202992
1617 209991
6486 204470
6240 192672
476 202496
3883 179856
6311 215808
9197 227040
3597 225856
4245 221248
8655 235296
5586 210426
3746 238486
9918 232246
7254 234240
6394 237568
1854 232640
2901 224160
8071 227904
775 232600
4800 232374
3220 211776
1263 203246
6519 167640
3048 172160
368 200576
7967 205750
3427 196368
9409 185984
481 191798
4340 173962
6194 191360
881 142592
2384 111882
6355 155274
9621 171274
8094 189184
4695 198656
2400 197120
4025 214784
4257 219584
6630 221808
1897 205672
732 231726
136 227643
2573 204978
4111 201457
9998 224367
7937 211072
4778 213807
4505 204194
8353 194824
5680 203648
2193 193536
7607 211638
5386 210080
8342 212235
7266 201164
3732 209121
4288 197790
2210 201984
7044 208256
6052 217216
5240 221302
1503 212572
4718 190733
7972 201031
2848 205686
9354 164160
6214 157244
6393 156001
7855 157463
3460 167808
7328 185536
1078 205046
5131 202240
2441 197504
4124 192202
4043 196608
85 192896
1054 180170
3978 182378
3499 175446
1071 171517
6829 173258
1134 178752
4561 179456
4716 174815
399 181248
3704 175758
8999 179452
1744 191744
6198 199168
7966 183392
4360 182056
8713 164227
3845 155904
1207 119160
5823 174733
936 170914
7532 194304
7666 192512
3234 190902
2721 179512
2851 165606
9833 177194
2697 197888
5883 203264
8614 225654
6413 210048
5222 227424
9163 178246
3988 174080
1389 177850
8642 172170
8314 214282
2840 194432
2341 225632
7558 225782
6645 214272
4412 211333
891 157569
6830 154249
5850 152320
2433 201984
3965 212480
1766 196608
2832 211978
225 214518
5849 226294
1682 217610
8494 226048
6805 189952
1031 149091
9907 203196
681 201226
1484 226038
8014 219200
3131 231776
9536 222901
4307 230118
2699 228322
2370 224876
3081 211954
4476 221753
667 223696
7366 222498
370 224256
7595 224406
4973 219205
5051 220645
2671 222362
5052 226550
8992 224896
2563 226048
2347 229632
1259 228342
6485 233600
66 230664
3973 245096
7703 242918
3179 244638
1125 225604
9480 240366
2484 247398
8565 239808
7100 240384
2626 240054
9249 226588
8172 238880
3161 230218
87 234112
1517 240374
2028 242304
7938 233232
6126 240272
8388 241999
9096 242630
7644 220234
1063 223636
3424 220510
9151 229494
346 235830
7714 228966
3635 222594
3853 230536
3962 230196
6894 235030
8465 229945
7973 231367
1648 231774
3297 239343
4117 240492
5055 241376
2113 217313
4787 241066
7869 245622
8575 245888
7852 243840
7209 233088
7568 226112
6613 233341
8376 236820
4031 238784
8070 235792
2329 227650
3419 229216
8649 237206
344 232040
8912 237102
907 230931
5874 236187
8905 240534
7823 240128
3395 224002
1482 241545
3156 241280
1322 240832
7691 236608
1821 242496
9812 238826
8521 233962
4414 242093
9429 239940
5891 246334
8904 236454
8936 243626
8556 233920
1047 239040
6113 238542
2454 228646
8478 238534
7696 239862
6179 241910
8387 236420
3562 239424
2868 242112
5757 240656
3617 231229
271 240780
4013 231222
8775 226880
239 227594
5382 231424
1770 229541
8504 223705
7957 227667
3292 223473
4185 236224
7438 236551
4493 233411
4138 214486
4770 209226
3513 189194
5291 214208
240 219574
7223 223135
5117 229454
7335 235256
7552 220118
3533 211211
8217 215408
1276 209462
8135 205418
153 224784
8378 243977
9083 248031
4323 235054
8100 242934
5378 243268
7772 232141
2070 227637
468 238336
4502 230528
8983 237706
1756 225441
8754 227851
5946 231745
952 242816
7544 242816
3579 249526
1692 247560
141 239064
2556 252150
8503 254582
6754 251776
3209 253376
1044 252160
2503 248320
3367 230435
6366 239331
5698 231502
4227 224548
347 223196
9098 229888
1069 229888
7911 226816
3112 220928
7013 191036
3180 190898
1383 236896
4354 236352
5027 231648
1704 237184
5846 230262
2272 231680
648 227466
526 230410
9899 162304
5744 146442
5330 189696
2915 191872
423 210944
4975 221201
4680 170310
1213 164218
5082 187146
7253 198838
6873 186698
6067 229494
6123 236544
8310 233088
8114 186880
2629 221296
3697 214728
4326 203946
6296 198378
252 225085
189 206317
5641 218288
2047 234294
4310 245408
5619 229354
336 253248
6929 256630
8715 250944
6536 234912
1762 219599
1082 243446
5217 225280
6595 224000
3328 224589
4426 236519
8954 233718
2324 232704
852 230144
8339 230940
20 222266
3572 226076
21 233883
5323 237690
2495 237568
5132 237778
9345 239290
5105 238108
1565 235830
737 222074
8809 238229
7174 237278
7488 242048
9059 236790
6234 229338
1120 238968
1798 239561
4715 243349
6819 242788
5371 225935
5727 239316
981 236639
9276 216614
3859 229504
720 226112
4589 241078
6287 241408
8460 237504
2281 229174
8702 225482
2543 212736
8234 198144
4348 198144
6514 213578
9120 173850
965 200252
9938 212779
613 210432
5073 213248
3157 212620
9639 238868
864 238464
4870 248726
2711 247670
2754 237209
123 235626
6322 244162
8198 248390
2698 238976
4572 239936
2168 138082
4904 139008
7180 141440
2382 203264
9962 212726
1018 208138
9348 198026
1684 218432
5038 199242
2761 191238
2887 196229
5087 200410
5543 157690
5154 139261
5262 219881
2566 219352
9252 214218
6249 234560
949 241462
5818 239328
5893 224892
4438 209648
5716 213600
494 221338
5426 166336
9357 104730
5763 157696
1359 198378
4757 199168
3207 200246
2274 194880
2164 245792
1907 235994
472 245222
5606 236384
4503 240502
3163 234752
9516 235008
8892 226304
6282 228682
1356 240394
3066 239724
6525 234976
6798 231248
5913 226602
8284 239504
3377 222298
8801 233110
3315 233334
3301 231248
8370 235872
3566 234208
592 232870
2494 229430
7183 218809
2537 225696
9882 222774
2397 218370
1430 223698
5175 229539
7850 223989
7014 228480
6817 223890
788 233070
4777 231488
1225 243141
5726 237401
7675 242533
249 226323
8703 229361
5632 236800
7910 227940
2678 232822
1158 232934
2550 236368
3744 233782
1701 230080
7984 223946
4243 233072
983 232360
7358 236260
557 232520
2257 230990
5098 215643
1564 213741
9693 216572
5077 230656
6380 227722
8709 227658
32 231542
4443 229824
3982 240000
125 239192
3478 240054
5239 226560
9201 226048
7763 233472
9863 232448
398 230463
394 233608
6780 233408
7724 229852
1396 233390
7753 240822
2846 234171
869 243608
8577 238838
5436 233337
3345 235717
7962 239378
6571 237188
6789 241518
6060 238269
2455 243778
3136 222243
8356 236416
2911 239658
6732 230197
6739 242598
2638 243528
4972 221604
6063 222422
6859 210672
3636 212288
8386 207872
8099 187170
2024 219136
2302 218672
5138 235622
4655 227514
3068 236022
7976 227690
2581 243094
5903 223658
6552 220656
4976 218304
7421 172480
6884 226192
5904 214464
1956 234768
8927 241024
9816 242998
3971 241408
9156 249792
5429 251030
4735 249690
6903 234928
2183 246454
7466 245344
222 239328
2917 239946
3308 250464
4866 243200
191 242928
7919 247735
2045 257341
2063 256898
2322 257214
8769 263942
5814 260864
6803 263147
1865 261158
1060 265702
1537 266358
4470 265344
1580 265135
3096 249128
2948 235392
600 246262
2928 244832
2632 231680
3825 217690
9770 212480
9051 216842
1444 222656
7916 234806
7376 242688
1884 216960
7116 213248
4662 215296
5441 208128
6349 218378
8763 218954
8519 214490
2199 244598
7733 244688
5558 251850
4027 254944
2969 255702
2443 263750
9903 246379
665 264125
8683 266934
8544 271427
6961 259448
1435 258176
137 270080
2424 271336
6631 273646
3319 266496
3814 262592
2117 267766
1157 267544
6387 274358
4454 267744
9659 256442
4080 254528
1870 256310
454 232672
3368 216576
9786 210944
8048 206080
5592 209654
890 186314
7118 200704
3613 204544
2598 117258
676 213770
9961 218690
7467 229610
3916 236544
7024 216202
9593 227293
6027 214361
8152 224692
5735 237952
9806 249856
650 251104
8320 259654
7074 248996
2881 248895
8173 254824
2483 250251
5953 248701
8902 252160
1341 261180
4487 258997
8753 262351
3268 249628
9437 236670
7381 232322
9661 239658
2960 235808
5156 244790
5873 236352
6853 240128
6510 241152
5914 231249
9930 232960
7150 226469
5367 244991
9845 245400
8522 246427
9092 244046
7817 241185
6134 240648
6409 252637
6938 247969
8608 247237
5890 243848
1742 235648
3689 238619
5496 242112
4200 244429
1538 242042
2628 253574
1674 245184
5515 240640
4847 255136
2538 241858
9164 239264
8264 241782
959 240598
5085 237138
8507 245952
6996 247168
4597 254869
4991 252864
6330 243564
9089 262848
7303 271776
8444 275382
3514 259395
2253 264824
5430 264960
1656 261824
1559 272406
5694 267816
6892 268380
1882 273622
1984 272416
8004 270112
7101 261376
5242 259663
9529 245124
1901 246694
1247 248612
3665 261502
3549 255883
7779 251864
2407 240492
7199 234560
5862 234852
631 242656
3185 246602
9440 248694
3630 229792
6747 182298
4767 156682
1214 257462
6538 254720
5444 249408
3623 250368
1929 254421
5342 241321
8119 245440
9385 241825
6415 255341
9747 248756
200 254866
3882 257904
6926 260712
7657 252296
4061 229192
7695 225034
9737 173130
2640 252992
3723 268022
6130 265732
5939 263030
3091 252952
9876 247235
8077 245489
7534 207859
8067 241178
2527 267638
1845 263517
5410 265768
5595 262620
5178 258119
4221 255488
2775 232384
3641 236430
2377 249144
5608 260008
5753 301208
7586 257152
9473 323670
8044 296448
3521 271250
2935 253658
5176 271104
2571 298704
3529 297984
8517 299062
3034 300034
6862 294597
5588 290673
1499 296943
4931 293594
610 302015
3771 298516
5725 289304
8263 304306
6149 302086
7818 304015
8536 306935
8828 295230
7658 312055
728 311312
2159 314991
1965 268176
4887 277376
5743 280448
4857 247296
545 278390
5556 269962
2025 242986
4506 264714
8699 297264
713 285632
6463 287808
5370 297856
7865 296906
4696 306540
8800 293664
2061 289451
2532 312613
3390 315852
5071 313170
8495 315405
595 316291
3218 314596
7533 310656
2723 320466
455 317568
44 317760
1192 315840
4015 319430
8598 300813
5312 318264
7195 308018
8305 295528
2701 312502
8979 302336
1470 311626
1726 314934
9750 292992
7740 298048
2172 299126
6189 285706
5826 288768
3174 305142
7475 299776
1268 289536
798 288512
3914 235126
7563 210570
6331 192394
6100 254474
1075 257792
2002 295552
5318 306944
2976 308598
9359 319616
5420 305354
6928 317376
4362 323766
6037 311296
9969 298880
2756 282112
6175 285952
6084 288000
1771 143616
9336 188160
2202 323568
1791 311808
1510 323552
6744 188512
2774 211648
6592 249174
7778 240112
8894 248087
2972 252928
8205 255998
4150 252661
7764 246743
5140 247168
3527 247557
6703 242752
8215 185376
3394 209654
2180 198922
4515 202890
2769 237842
4302 220144
7571 221312
6712 201062
8644 162329
1632 230393
372 263296
7326 235328
6196 219704
3060 224368
4729 219360
2254 263872
4996 246244
594 257429
65 268389
8322 269154
3998 270379
7509 270079
9560 267429
7267 255580
2000 250031
9308 248241
6454 259180
5550 251616
3270 264574
6551 268598
8773 255262
6262 251466
8895 260243
6619 259894
2387 261475
4437 242634
6670 231312
1488 245590
9474 242378
5530 236189
7122 246198
2764 246803
8308 245488
509 247040
717 239649
9468 218359
9442 250368
3385 252704
1866 257366
6872 266998
5529 266512
4988 261632
1767 248192
8037 235776
9025 234890
3007 254717
6762 235226
7871 253878
6665 249981
8268 261744
4007 280502
9031 277856
8140 282158
1419 280048
8696 265200
1301 265329
480 266798
8987 266110
3584 260314
4692 268784
2579 274512
2228 243984
5684 258702
3815 267606
3938 256903
9745 200130
6663 210240
989 271872
1954 290240
9804 253426
8636 266582
4343 283558
6313 283152
2831 257147
2582 264448
1240 249774
5062 254520
8177 239730
3245 236315
1706 246590
4933 253608
8174 252794
651 254806
9068 245312
2683 248876
9890 206254
901 201297
554 262865
7372 247220
9105 260480
9094 269408
1915 264352
1286 262359
764 272789
827 285112
8301 290369
5065 272258
8052 271009
2327 261261
643 217749
7337 218308
5214 224258
530 227096
938 256910
8555 256773
2295 268180
5349 286784
3204 286718
7233 276368
5812 267280
1314 269626
5148 235235
4228 222155
7851 213120
7445 196751
4643 161811
3510 176552
7661 259674
1181 278912
3996 266998
1781 272480
4397 254378
9951 262742
9315 268864
8872 282336
9952 283190
9934 248192
8870 248448
1270 249088
2991 257024
5667 257408
9694 254944
5359 257434
6530 258182
2614 251936
179 248416
2100 275408
3802 274048
3731 269824
5851 272694
4712 261482
3843 270160
9824 279910
3259 266944
1265 267008
669 274432
7805 273728
5879 278816
6332 276032
1687 266864
8785 281846
6574 259536
6655 283616
9264 266198
7968 262986
2391 286070
5246 281896
7178 281000
9103 238240
4532 224512
2725 245270
120 239088
6528 303718
2530 292736
9013 285392
7382 296064
2952 275658
4645 245354
467 244992
8076 251840
2332 266922
2156 272950
238 277926
6900 253568
9774 223498
6035 252730
5434 257392
1989 262528
6545 267830
3298 265280
5843 276064
6138 244648
3455 250454
405 241322
3420 240522
1105 273718
190 246730
6509 274616
4807 265464
2907 281648
568 272446
5770 286326
2420 278813
7026 200372
2922 277403
9286 268554
9719 271990
8046 261812
2779 292182
8227 285791
3693 289104
7157 273632
3348 271498
1525 278646
6726 285622
1539 220480
5006 196234
6503 254976
3078 253888
982 255498
6889 247818
133 277366
1724 279089
593 274819
9953 271444
2500 268938
6740 266432
1398 251698
7834 264160
7194 264859
8208 267678
4868 278998
3496 289718
7308 280000
6455 280576
1582 281350
6697 266634
2280 270678
9896 263007
6725 264986
1551 267152
2185 279312
4088 278602
9706 292470
5642 289728
8675 288992
4822 266960
8362 266384
7147 276150
4835 276624
280 277578
269 278912
6566 276128
6144 279184
6679 281302
487 275152
8250 266658
7808 281854
9005 258104
2680 256456
5173 254722
5870 261526
8428 261200
7460 246272
7529 249003
4820 259783
135 262688
5768 270586
9601 276134
6221 246538
5408 233466
6973 244736
7377 244800
2931 245696
4410 291210
9698 295478
8312 295232
6717 294976
8299 295788
233 287360
1343 289408
3874 285578
5820 282762
4774 293760
4181 295104
5662 290432
4183 297334
10 281088
2886 280959
4793 240000
3829 159488
6038 71680
9292 74346
6895 88576
3267 114176
7756 107488
9445 111414
6520 97472
9215 92658
6050 118604
5358 116346
9566 124440
4314 119722
3968 119712
4206 116882
5115 120864
1196 97930
1065 116234
9148 112938
7227 131094
2487 110592
539 98368
5907 89480
533 57426
1950 2058
4876 51702
2943 69120
2978 43136
7481 133504
304 137206
6193 135808
7557 134144
248 130186
7405 141558
4415 127744
5122 78336
2555 82432
9433 80268
176 80202
5208 105030
7694 118646
8825 116224
8849 128256
31 119744
1694 140534
3855 105472
887 113536
1749 115318
2833 103818
5241 112640
6887 118400
3929 128310
9482 108726
2985 101898
6053 120832
8120 126546
337 117908
6499 103496
4992 71434
2646 119050
7709 127488
1512 129792
5764 123904
7134 124406
7766 129216
4115 131318
1938 44042
8065 22538
790 37632
3446 42496
7317 81664
203 90230
7903 81802
3491 89600
4116 113408
1681 127222
482 132224
365 133888
437 128896
1320 114314
6412 127222
8347 100234
5195 126112
5528 121098
5236 129030
3997 123638
9343 123136
6012 116964
7776 83968
4877 94208
2519 79872
1524 66314
839 72182
9128 120960
6176 182784
3789 203136
8106 200448
550 190518
7986 203466
3018 156810
3742 164816
9196 177664
7151 186022
3683 178634
8179 157058
2146 171214
4242 164338
9656 167611
2007 152851
6131 171382
1429 167936
8277 163827
2497 154348
2568 136632
2724 123648
8843 107947
3539 116714
1549 156728
8089 140678
911 162640
1498 156440
4688 172014
7706 171072
846 174848
747 173824
6414 172544
4411 173824
6335 171529
5081 179446
7145 170299
7483 120330
8541 91018
6040 187904
8815 184822
9390 179584
7605 175840
8807 193470
8611 211729
1718 216178
5825 218749
6628 208350
7830 211189
357 199638
3691 191909
4373 182949
4428 197702
6791 192024
3225 196912
3406 203190
8146 206248
7867 210670
6445 190970
9159 210710
2534 214506
1360 182918
2404 191138
6979 180010
1411 184704
6773 190838
8978 183744
9205 184096
4267 180414
2586 164554
3937 178623
7549 170074
9288 187928
673 176474
6379 192752
7362 195336
9809 191385
7437 175744
6637 181206
5730 197014
2759 153024
9652 157440
1198 158198
7040 152586
2807 149248
2151 174976
2119 169610
6728 125450
8576 169088
5876 171510
3495 153354
749 178678
3775 161280
1382 122122
3767 135680
9352 134538
1279 138870
6270 177536
223 177536
6423 183030
3336 176640
9192 179968
3787 185408
3480 188224
567 187264
6103 178506
5182 190774
7398 184640
1591 178560
3879 191872
1839 157696
7037 152906
3783 155584
8054 159776
1960 169376
5909 165024
2542 164150
8485 171690
6165 179446
2489 179136
8831 163370
4833 165030
4133 168300
7952 182944
7214 189472
4633 187904
5804 183914
1799 189169
3586 189706
929 172225
3791 191232
4649 192549
4924 191808
6377 193997
9677 192032
5324 188045
3655 190617
5741 170409
3727 172327
7610 172886
9481 167936
6654 166680
2889 185162
7502 181604
2612 187423
782 195142
3295 189583
5254 186894
714 175097
5393 173312
9149 180224
471 169770
7396 192528
6710 191770
6837 195510
6437 183669
2576 185814
5261 188238
3887 182109
3504 197560
5479 210938
4253 198976
8937 199296
9874 197066
8790 208240
9832 203382
6769 205494
5881 198538
9060 209926
5268 191450
1441 201296
5899 208560
6461 202720
4457 183456
3913 185760
263 197558
5570 175630
3120 195318
1658 196314
2177 176691
6207 196430
1509 184192
3123 195959
1401 198274
6735 177570
3265 178230
5096 174482
2040 165032
3875 171848
7009 191104
2648 180096
3563 191488
6849 191014
6658 192768
367 182282
1469 184054
8789 92422
2617 77873
7294 182800
2093 174437
2263 196349
6225 150186
241 137738
3272 161162
1709 161184
3910 170688
1665 178614
323 133568
1455 -78848
3222 135168
5968 133376
4449 136448
1789 119040
2169 102400
4391 116854
1883 101906
8311 113390
4280 95050
7301 103958
842 115190
6359 107840
9565 111104
6743 80906
7868 87040
7110 107382
4237 102912
3530 83739
3006 85479
9714 92864
7041 94454
6681 79096
2392 75346
7229 78526
6260 94259
2796 94043
1931 85869
3239 81354
5512 91318
1577 95488
5137 93696
5966 -20992
6854 -49654
2791 54536
4014 108096
7685 114646
2059 102624
655 87840
9483 77970
8039 112920
4864 102646
1723 108576
1100 102080
2334 82496
7712 82176
6201 81418
385 58368
7780 44298
9213 74240
3243 81408
5069 103680
8630 110326
5928 104320
306 57610
1137 44554
7200 42253
8138 116487
7729 119068
1277 119989
7671 134902
1657 126464
6425 100336
3 112896
3923 120576
305 114304
9994 114944
6101 118518
9080 107376
1294 112534
4791 107050
7056 108624
7008 110982
8139 109824
4554 93248
5517 84106
9992 99638
1248 102424
4954 106283
5495 91011
7951 106861
1335 103504
2804 99252
9097 102774
5387 86794
7221 96128
1327 106240
9367 44554
6215 54262
931 32256
8762 108032
7463 172800
6997 168960
7554 172288
4017 173302
9732 172288
9963 136960
3266 163643
1873 165632
3329 155840
1005 131914
7847 126688
1679 141414
1068 136848
9801 158528
9458 161302
3664 146080
9755 159488
354 160256
7241 147466
5508 121418
5661 137856
1805 140312
9327 137462
6694 135744
8328 144502
8412 139136
6612 116618
3072 124928
1680 123776
9099 96138
3458 100874
7106 126208
9280 127232
7169 128000
4669 113152
2577 109568
63 70666
1350 139456
2082 144128
9189 159872
4445 154614
2950 133120
2130 126720
5611 139786
4064 144502
703 144394
8164 150518
1550 151030
5243 146624
1985 143424
7278 143168
9591 141648
9716 102693
2319 120906
2668 126080
7320 54794
7652 169216
2750 174262
7072 155370
4914 161344
7034 156704
5452 123158
4148 91626
9570 163584
3330 160780
7295 154272
3169 154282
185 141002
8202 152438
5687 150880
9780 155584
9789 156032
1083 144682
295 157898
8192 174656
3592 166464
9575 177494
6416 177750
310 165504
2493 154028
6042 150240
908 152886
6347 160598
7389 157322
8016 147712
6448 157206
3317 144576
5473 131712
3356 147456
4601 101834
7795 125888
2808 122688
9641 139520
2220 128576
7745 179114
1278 170080
6556 185056
8379 165664
3425 182550
6257 121354
6561 127114
6150 148736
1230 159094
6941 155018
7367 124426
806 124224
4374 128736
6055 169558
1300 170816
9858 165490
1840 163584
4090 163456
3649 177160
1347 190131
4547 191216
3256 195840
1507 188022
8609 193670
3381 179360
2312 169256
3471 177802
284 166922
6205 184368
226 172122
6799 184192
9195 192998
3155 193408
4451 188416
7777 196694
1562 191786
6877 189120
6490 200128
872 199296
9589 198294
1009 193462
1483 193866
7486 198454
8498 169408
1800 188672
9366 201536
8640 206912
1944 208374
8129 194698
4592 200064
4950 108104
9298 116598
3283 120096
5665 103850
797 78144
5421 77706
174 81290
6982 86358
7323 89686
1223 88380
6385 167041
5673 176128
8302 182016
3160 188214
2867 184022
3038 181795
2813 185270
8730 165492
1403 178432
3191 180084
1339 179122
7551 189650
2089 170738
7899 166919
3977 172166
603 181238
5450 183990
7838 180170
8694 181002
5860 195926
3282 187152
5542 195254
8667 191296
9067 194176
5449 186171
9965 152321
5360 142031
1663 154391
3211 167143
2217 189552
2655 182528
374 188918
628 180874
7730 187008
462 188022
9462 188022
114 183434
4539 167744
933 113654
9584 199463
6064 172802
2447 218243
7201 191494
6692 131803
7747 160650
5740 172288
3833 138240
2547 157184
7170 155824
1334 159875
9793 172155
8003 175953
906 176793
5397 164042
4153 173312
8701 168448
5042 147456
5037 144960
294 139056
9247 167616
6484 170752
6220 166656
1175 180608
2785 178805
597 172917
2077 173302
5415 171776
9172 164256
9802 186838
7787 183222
9772 181913
734 132240
1695 139968
4858 159306
1434 171382
9178 168448
2144 152320
8219 187392
6468 187658
250 190966
5573 183296
2875 163840
3456 165686
2580 163274
4163 171722
3493 172086
956 172976
8515 166912
8229 176054
9997 180416
7702 176630
5417 174800
9637 169518
9738 150564
2265 155552
4024 170614
6252 167582
5070 163938
8199 155318
5234 107594
6177 134858
6199 108042
4779 151744
9544 161910
5443 151882
8746 167712
2464 125750
4679 166892
7446 180352
9246 160651
4008 199712
1601 202240
9208 195848
1569 187112
8673 204056
3023 212844
6866 213296
1285 211613
2195 197525
6634 196337
8181 206728
2020 200651
623 172200
2934 172170
4427 180128
3327 184576
2823 189686
8307 186112
3326 159744
4623 172800
1307 176034
4963 156992
5984 159136
6564 170794
9431 168425
9505 133745
8066 172406
9072 159424
4999 158805
1371 167168
1433 169216
1366 151040
4524 111370
6069 142090
2466 168997
8985 169767
7207 178742
8472 171018
4422 185824
721 184193
7212 186842
9580 190353
3400 171742
9365 179021
6622 176969
5646 194010
5819 194779
9417 198691
8882 191991
1370 192119
4616 193180
7394 200006
5159 198032
4211 197888
7368 179666
7621 191487
8835 152281
5316 165809
9807 158980
7270 169344
9411 184320
7939 190710
4400 177418
1777 142336
9108 140032
3940 151798
7071 131082
112 145290
4172 158528
2822 156096
8369 190080
5275 190582
6636 185608
3372 190639
4214 192759
7073 193108
6495 198069
3576 201558
4504 196204
4705 169580
8593 201114
3930 199759
3948 177446
6648 169738
4107 173197
5116 174368
7857 174464
5695 172104
2475 173478
3323 173125
7825 176986
1336 178730
1514 128682
2161 123136
1971 122688
1103 169486
6972 181105
5813 196496
2064 195276
1311 187507
1910 192844
3309 186798
9942 164378
1042 169568
6855 177024
8688 175360
5092 174838
1002 163658
4957 181002
7068 196096
3476 191734
9860 178667
7109 170390
9271 171739
7035 180471
1613 186763
4002 185078
5830 162618
2735 178285
9077 188355
7651 135936
7076 116106
4162 150519
1297 198979
7050 196864
3542 172404
2885 173600
6136 165120
6999 116234
590 140416
6573 121088
8602 195072
9265 182080
1902 198070
6014 193430
5295 190666
4434 145312
1228 154880
4892 135562
746 170848
968 161088
6159 169504
598 139786
2909 150138
2111 162966
4912 158800
7956 163712
3819 170502
1351 164608
5008 153584
9210 174272
8209 172160
4828 190326
5339 166602
5423 90474
9756 146170
7577 161408
7540 157440
4743 184054
4631 181760
5171 176384
3781 175902
9503 175522
6106 166144
6557 172800
8283 176182
4658 174218
5954 174838
303 172096
1424 169290
3303 166666
8876 167958
697 175392
34 175872
4335 187584
7704 170346
6430 186998
8035 183254
4802 179072
8666 168250
4900 179424
3893 187414
2126 178432
5505 173072
9982 159568
751 166336
654 169334
4053 155264
4439 160016
2941 160208
7713 150666
9985 138773
953 140870
7401 125345
8566 183177
7133 193760
1119 198298
3711 199296
2363 199552
7165 180374
1779 197378
559 193863
711 195488
9137 195136
3892 188554
2074 200940
5951 199424
3782 197952
7928 191488
761 178875
8429 175168
180 170496
5372 141696
698 118272
477 87296
8158 81546
8537 174026
4880 166400
6823 169344
2716 163136
9551 165866
7802 188342
9162 186976
5836 163264
6422 177526
3888 175370
5245 173312
220 185744
2710 183792
464 191382
5805 186144
2091 180224
9449 183094
5005 151296
245 149504
389 150528
2406 155648
4528 154240
6943 68874
1377 149504
9451 121600
3534 53504
6362 35594
3115 82944
7112 100598
2718 87818
1194 66186
8822 74742
9949 89152
6954 87936
4740 87680
1131 106688
3334 25354
6826 44288
970 47872
8332 77776
8093 87158
3580 100214
8948 90090
9880 93142
4580 86528
8125 85386
702 64778
8259 65088
9636 73846
2383 68480
7191 -15222
4660 71936
9331 61162
8643 77722
4252 89088
5281 84470
8869 81398
552 63232
9382 19466
8116 81418
9510 65664
4825 22858
8619 69888
5866 100096
4336 97546
7091 104416
7688 119830
2472 117760
1634 102902
1733 80128
6652 86234
5319 87808
2362 91318
9420 90474
375 94976
204 94134
946 80250
3633 90490
6026 108070
8168 107280
6584 92586
5782 96790
7738 100086
729 99456
2687 88064
9452 87136
7225 92736
1765 103926
8030 88064
8482 100224
3979 99328
1384 102144
6290 104960
8404 107008
2056 100352
1519 98416
2142 77824
6376 70656
4588 85450
2003 95670
5188 90016
9371 89270
2669 66688
2996 80202
3670 104000
4171 96982
1830 96022
9783 93120
7810 89760
8932 90518
3896 79834
9320 84480
7240 72192
8574 78400
7097 73888
3876 59638
2872 55552
4387 53760
8480 26378
4624 60672
7791 412928
4236 414528
9675 490112
8249 520438
5232 492490
7800 509077
1607 510592
9087 518959
6171 191616
9635 184576
4752 195328
3823 270080
6185 271360
9170 250506
7527 263168
1946 269174
7922 272704
3981 237194
4271 233962
62 249078
6324 261136
7598 260672
1115 268662
7082 265728
2232 262016
4178 261184
9614 261120
7222 261120
1344 262144
4179 263798
7002 281088
4751 283702
3836 276672
3412 275584
1142 274986
662 267274
2394 269568
6232 276256
5235 282742
6526 282976
7069 280320
8251 279104
5394 281270
8085 270144
6540 280214
4938 262570
48 245770
6720 232874
4821 238592
2610 238016
3848 250230
6568 251552
7451 250368
528 255488
602 252416
5829 226602
3703 253674
8244 268288
7866 271104
3383 260352
7447 266240
725 267584
2231 273046
9118 279136
8965 268026
5878 285248
633 287974
5767 285248
6088 280768
3033 279030
5992 269706
5589 271846
5136 272336
3314 257641
2333 273812
9114 279040
5801 271074
6604 275484
3714 274288
132 271520
3501 247866
91 263497
3730 250144
7000 258848
3469 259072
5612 260032
2892 259328
4861 264630
9337 263808
3909 260994
8281 263104
6345 268510
2888 267434
4226 278710
6222 180842
9521 150208
8729 261130
217 263734
1603 262688
8647 274272
4700 255168
6303 274678
118 270774
401 266186
9592 256096
9762 271136
6353 275190
9488 267274
7342 258560
9052 257536
4399 254464
9878 262454
1216 256970
6684 199360
429 203904
4899 194720
7390 189496
1357 262498
2037 272230
8246 263433
8169 265744
369 270944
1185 230087
9727 226470
2958 200704
8909 235160
3121 196938
6804 248602
3150 270208
8029 280640
8001 270311
1717 282871
4756 279093
3557 267241
2221 272303
231 277057
259 278468
2681 274846
6090 271232
9773 274255
3167 272714
1299 273846
8475 270336
4651 266726
9502 261500
1586 268288
3824 273152
2402 278016
5731 280576
7875 274816
5172 276352
2275 273182
1109 269421
4202 259583
1930 279338
4311 285488
331 286214
5187 284501
1178 283091
6452 284722
4881 271216
8160 285592
3084 246001
3064 257446
3553 263168
7584 280960
7625 294464
9578 280586
9524 283232
5655 296320
6952 296630
1721 281216
5044 280106
5334 273702
9815 262912
9744 266496
5777 264694
7668 259810
7591 275170
2462 279198
892 278784
7126 277558
8623 265162
5258 271616
162 267530
6312 263894
1392 280904
988 280756
8115 272768
1203 266634
8990 216202
7935 199040
3147 184586
2670 242432
5435 247286
7624 262656
435 266240
4728 280118
752 262769
5575 255808
7683 264438
9091 262879
4286 273950
4941 237898
8607 240118
8884 232202
439 172170
7077 248054
2252 246592
5629 246592
8069 256630
3809 237814
7932 230282
2805 240128
5919 237056
8971 250634
3790 259456
6883 263414
1859 227328
7017 223040
5568 -116608
6860 -130038
7900 -28160
4273 -31104
818 -32714
5425 -26762
9332 -36000
2732 -37248
6108 -32394
6958 -46646
4403 -43200
4220 -31264
116 -26896
7485 -29120
8306 -23797
3198 -35270
1039 -39384
3344 -28202
7623 -28886
2325 -41116
5030 -21477
9328 -60937
7336 -60288
9 -59747
5179 -52544
5526 -51136
6089 -48096
6704 -54432
1273 -30432
9666 -23638
6197 -20032
6607 -22106
4674 -21984
9424 -13194
3164 -13952
425 -15882
8998 -16256
6664 -44960
218 -34346
8916 -41078
2435 -30592
6558 -24448
51 -28544
6367 -24714
8245 -25866
1448 -35776
4966 -46022
6661 -54704
9127 -67072
7181 -77025
7804 -30536
8529 -28160
2999 -24896
2624 -23616
919 -37270
2596 -35242
1140 -35616
3733 -50688
3431 -52768
6910 -46336
8569 -46506
7020 -47600
3302 -54496
3393 -53222
9029 -48967
9811 -49744
6965 -50432
278 -57088
3986 -70822
754 -49452
6087 -54232
3371 -50256
3541 -46107
7393 -33424
445 -21464
549 -26807
2445 -20868
7964 -19238
1467 -19466
9477 -29686
1755 -35840
6582 -117202
9865 -75118
111 -71973
3359 -63232
4167 -85192
7647 -81098
5086 -80266
6949 -86593
2154 -133330
4550 -107520
9279 -105793
6172 -65718
4176 -38272
143 -65344
433 -46144
1877 80714
4275 98912
7021 165511
2066 159212
9563 168312
9996 210345
8214 209856
219 203183
5935 181911
8330 205008
7251 203264
7737 191272
407 195030
3375 181783
2160 169965
3223 176563
7080 180503
9847 184912
9134 192374
3304 194624
8717 193952
3788 186276
286 192937
4189 189255
2090 185650
2982 194598
9141 192288
9883 204726
9472 203366
3503 196490
6598 199216
9282 187988
6181 205329
1236 204869
1980 206560
9050 205952
2993 201514
6518 203040
1364 210646
672 209478
3386 209338
8578 197302
6925 186560
4369 190592
7454 196864
2739 184832
8285 190474
1651 191478
3158 180992
5749 177920
7770 170496
7457 205504
4277 218678
5833 217856
2599 196938
6025 184960
279 201718
7632 218112
8906 148864
6976 176768
3237 169600
1751 140928
2132 110592
7141 112714
5949 131776
3447 202560
6738 200564
1772 200074
3770 206710
8235 202496
2189 186476
7469 192632
8331 194432
1515 193819
8196 194488
3519 173870
7039 164240
4321 152832
5147 85514
5784 151798
5796 134400
2316 92170
2276 139658
7803 178742
5361 179210
9305 171914
5054 180278
7882 206764
6761 198902
3769 178058
397 182080
6531 194506
4577 201600
9885 198592
2123 196736
9605 185856
1239 199936
6788 205558
4721 196874
2072 201984
5160 172810
2554 207862
1811 207616
8613 205824
3621 107520
8664 118784
707 101376
6472 58112
6247 50442
321 118666
5353 123510
3992 105984
8211 112128
28 153856
8193 155904
15 155904
8791 135936
9975 137472
3911 154102
5736 150784
2780 111872
2708 123840
6620 122358
6870 124800
2650 125440
2474 125942
4759 123146
5213 118784
8149 103690
461 101888
5922 94464
150 94710
4158 117248
3505 125430
6881 119040
3124 125184
4057 136694
255 134336
2365 133376
9125 123392
8989 124416
9852 124592
8854 125774
3507 126242
3241 121546
328 125424
6456 129862
9248 119296
4530 116736
618 103936
6594 99328
2794 92544
4744 99574
1913 68362
757 78592
3044 100618
6548 113920
4389 113664
3759 132608
6609 132086
3278 132096
5522 130560
5925 131072
8768 126720
8748 78336
4888 81408
6989 84214
1059 54784
3532 28170
1163 -2038
3602 34816
5912 88064
8618 86016
3854 45066
4095 58368
1155 133376
3639 116234
1914 115210
8272 119296
3728 122358
1876 133878
917 126208
2606 127478
4702 122624
5016 112640
4492 118016
772 115712
39 94730
7312 73738
4337 111360
7912 105984
8830 139008
7537 123904
1737 144630
9632 126464
2413 130560
1851 65546
5191 133376
6533 125942
8679 86026
7879 82432
6016 37632
3749 23626
2184 32000
8535 97920
3654 117248
3953 151552
8440 156298
9548 165110
6647 168448
2035 175104
617 157482
6254 179830
1004 165002
1304 173056
2802 173600
6480 164822
198 163323
1834 171776
3000 152064
826 157056
6491 161760
4788 161408
978 152778
5344 127658
7379 146496
4175 162998
3027 155434
8749 163574
9173 162688
6693 151338
927 130912
8458 122250
8473 140086
4701 131520
7501 182272
9408 164159
9987 188510
6897 180032
9330 185041
8086 60762
4741 138506
3724 157942
1172 103434
7659 94986
8712 135936
6502 145920
1372 144896
6667 134400
1497 140534
139 175360
7224 170512
5567 169422
705 172966
5755 172614
3056 178432
657 171102
2627 139282
8840 169728
9908 164170
9599 169846
8846 154972
638 170064
7188 160743
8561 175865
6129 171392
5847 165440
5412 157232
5253 174608
4758 183286
1625 185098
5279 194806
5186 184320
6239 188416
9581 187446
5715 175944
8961 178092
2673 184000
1363 184192
5127 188923
2733 177082
7726 166336
9916 167456
4652 181392
6793 187680
6271 166352
9493 164444
1229 193382
4435 176632
8528 171378
6236 174218
5456 178752
4404 187382
5111 195161
8554 194391
3905 181456
2457 190784
1487 192582
6364 194395
3797 190020
1451 188001
2587 191498
1881 192854
6288 188623
7757 178384
7692 183144
7028 185718
9945 187904
9158 188588
5585 159744
6916 170240
1513 164992
8844 169728
2590 166026
7885 160266
9795 174198
4978 177910
6426 177408
663 154112
8276 146570
8945 141386
7723 153334
4636 141056
7975 84426
862 106956
4766 151296
5708 169600
6549 161290
5895 171072
3210 171894
8451 163328
7608 171808
8552 148109
3645 154528
8416 156745
7583 157997
3384 149962
2954 144378
2980 152360
4638 156760
8338 163684
3426 165065
2499 158794
315 158204
8257 172150
6705 174837
2665 176960
5802 179607
1426 168828
8117 179728
8677 156250
7160 160352
966 171638
4653 172604
1257 179072
3681 158216
7678 162423
1108 164415
2432 168448
9035 164608
9144 164640
9064 168854
8105 179712
7084 176618
1468 177376
7931 182038
8786 178976
781 181632
2010 180608
6882 183328
6627 185856
4056 178176
5391 173312
8605 167327
5194 170496
6418 170496
5020 180352
4315 182390
451 183680
6833 169354
807 174720
9325 177408
6096 180982
5627 183584
3710 180480
251 176128
1598 167744
1941 166336
6264 173824
2354 176118
460 176128
6241 173184
2048 173952
8358 165807
349 116291
3181 154341
8113 161918
2053 164464
7965 156914
205 168928
3195 173312
6948 167680
8496 154112
5083 135850
6827 50618
7495 119744
7806 131594
5688 128896
9703 130944
3008 138358
1308 137206
8355 96502
5594 92426
8343 103306
753 139520
7790 136192
7363 135168
420 112640
8436 117360
5399 79624
8489 105514
3707 97348
2018 77117
3105 82058
5503 33930
3605 123530
3786 131328
7963 127232
6043 124032
9181 120576
2465 142594
7338 136832
560 143040
9586 136256
6494 143990
7783 132768
4312 141825
9387 131854
4192 135920
4824 144056
9295 124524
7473 129742
546 121011
8583 127276
5750 121674
2075 117514
2663 127030
74 112768
3799 88202
8525 56362
3107 121856
7856 119296
520 120950
2149 99840
5336 106368
6579 78474
6767 133760
2396 108544
7672 92010
3970 102122
4590 106880
4363 145536
6570 145792
6638 124928
6875 144118
2615 141440
9093 143862
9341 133376
2719 125120
9232 153664
6496 160000
3606 149376
8464 171360
9207 170870
6669 168448
5686 165760
8261 159222
5932 143520
2578 116426
7424 129398
843 132992
9121 128586
7375 134656
7378 137472
5021 136596
7412 135896
8960 120438
4190 130496
9905 119296
730 143360
3262 141184
7016 148874
8878 152310
8657 151808
6708 124032
8006 142336
1855 142336
9061 137329
7380 149804
6168 154928
5754 144960
1541 147788
964 143339
3472 150268
3559 129223
1254 150784
9939 154112
7542 54272
9374 67584
2799 101376
3762 93437
5134 103670
6688 95050
1292 85062
9016 94258
4217 86410
1290 105910
7684 94570
9066 103766
1217 104000
2553 99952
6267 97218
3803 100412
8759 102823
532 97143
2511 104956
8925 107264
8792 113270
4322 127862
7461 125834
1144 129344
8758 123328
5845 120640
5626 118272
9333 111673
2642 113246
7345 123338
6302 125494
3525 120320
8596 115830
3891 124918
3616 122616
2425 70840
4482 84598
3598 81664
1786 76618
490 69376
5853 75136
9967 59136
4278 -2038
3054 -45814
11 87040
7231 79872
7828 71498
8420 75958
6044 72576
5416 90907
976 97028
3486 96640
8558 102144
7588 98864
5647 99462
181 95691
7 89201
9556 90513
923 103062
6142 107638
7465 107270
292 106550
1238 96768
7111 97790
3725 100412
6581 109290
8092 111616
7235 107520
2505 102774
5383 103296
7715 102272
4889 98688
7149 93194
884 51520
562 46592
5072 44288
3236 -17910
5039 61274
5306 78720
8059 67360
860 63354
1154 67014
3380 39427
5163 129125
1641 128886
7739 126208
5604 99717
1570 114057
6745 126710
6143 107961
5793 100653
8897 88626
2356 100049
416 102641
8705 100682
3925 108506
6438 108467
4424 110958
7198 91950
4402 95936
2793 107448
6434 110592
8300 105722
1400 56909
5630 78602
2839 64896
4305 56592
759 84518
4747 81840
5821 20512
4534 -25632
2282 105062
1237 102080
8976 95640
6810 107446
4563 101850
7086 102744
5593 101637
3102 33503
6094 55848
2239 55529
1710 90841
8637 88288
8545 71143
1077 69304
2340 92606
8663 93360
7103 94660
1846 100150
4814 97934
2777 94991
9676 93182
260 16996
212 36352
1220 32718
364 71958
7395 83968
582 75200
7643 82316
2054 -23162
3409 89344
6082 95680
3651 82506
4953 98678
1235 85632
2619 35232
1195 22304
3594 11338
9757 68096
7765 85504
6649 80883
7431 88733
6457 104256
5676 102230
3233 90886
1028 87546
9350 74436
8057 87760
5045 90458
9533 98496
8956 98366
7060 81923
8431 82966
2583 91824
2524 91600
8919 73134
4047 92416
9625 90106
9498 90630
309 75636
3581 63911
2041 80201
7208 80056
1763 54067
876 40744
5948 37566
8817 47106
9549 92544
5705 86816
4289 86134
342 83376
6874 77792
5931 77978
926 79354
3658 87296
4781 87744
7470 82742
2129 84736
5489 80192
2898 77632
5894 92406
6173 88896
5231 77028
4334 89422
3065 90368
5414 97840
4370 103136
9664 106048
2893 103632
8360 109526
9407 107072
5251 107232
3964 103728
2128 104694
1752 100522
5265 97288
6473 98752
8112 92224
659 96566
2361 85024
9553 81776
6994 77834
6641 81936
9929 80470
9085 79530
1860 86272
8723 99328
1116 86727
9856 88993
6373 78672
4188 93254
3778 88336
3396 74340
4123 61900
9775 75008
1354 96978
1759 76253
5447 83030
404 87552
7070 80455
8309 90066
109 96496
3955 113504
9008 28794
6821 64000
8950 49594
3578 78727
3524 85366
35 78336
8033 70496
1445 74240
7385 84576
2471 76356
5683 59136
4356 103878
6384 114496
7353 127744
7845 143023
4582 151693
8469 167724
8617 173888
3927 177910
1462 172394
3756 176682
6898 181360
4726 181568
3500 178944
4149 176726
1288 176352
3079 163840
1653 169856
4871 174582
1012 161418
1129 174400
841 180784
4458 177302
9649 182646
3794 176728
9831 159872
4282 147638
4327 146058
1878 159488
8397 159360
2551 159360
2618 161664
8258 147584
5603 161920
538 165814
149 162560
4510 166784
2631 150890
2518 165504
7249 166272
6341 147072
8237 115082
583 128458
9200 143360
1948 137728
3109 176128
3828 160258
2476 176210
2175 150328
3254 160832
1782 159862
8842 154880
1306 147968
7179 126976
1616 120320
9697 133920
5488 137504
6111 129984
1801 110538
540 125952
5810 128512
3863 147712
3435 169056
5369 169814
2437 166090
7716 167574
4637 167792
6417 157024
871 170880
1139 167072
6845 161024
5824 168374
2428 147914
4084 118332
3481 135936
3512 145910
1457 130816
2127 115312
6478 86538
5328 118528
6133 137728
3648 125906
4706 143360
2300 109064
1317 91753
4960 49584
3546 32330
9620 97526
4587 125686
5717 114442
7950 119114
2292 118774
6453 114400
6336 45578
3316 110316
9724 101120
6623 53156
3043 41094
2659 115180
5463 115121
5702 136240
6957 137136
6721 139782
9396 97518
5028 91895
1006 92264
1639 76442
7063 91823
3073 87120
4607 114144
894 120502
9237 118682
3898 118272
6343 107394
541 95074
6056 100352
6280 93674
6523 110016
4386 111616
4208 98304
4044 99935
7943 131215
6295 156016
9927 159872
7004 157072
2395 159424
9701 161069
4446 155509
9984 153600
1597 147712
9687 146048
1852 145290
9415 146934
4681 150144
2613 139776
6668 140839
8363 144529
4254 131434
2812 128714
8946 131808
8734 132634
9321 102396
7680 106038
2937 97600
3399 98034
3634 96495
5600 112706
3801 112608
8266 102027
755 113273
9550 97352
4830 107776
3382 97033
7064 95286
7137 95078
224 76906
2076 73712
8940 62592
274 59392
7689 51082
1812 94858
4467 107136
8684 108416
4294 106496
1096 125046
1098 150848
3196 152046
1232 146422
5559 139326
4371 139018
4927 134755
3093 132345
4710 134236
6466 151360
840 130987
4615 95195
1040 86394
7125 97024
614 85440
4798 106822
300 100824
7526 100096
7572 124800
5513 125110
3422 74708
6277 109268
4055 136624
5305 111564
9532 103914
8501 87562
3403 -4086
5294 117504
622 122368
3589 112128
9915 121344
3178 131062
3031 132140
735 157932
4406 160630
7512 155546
5993 152965
5546 146970
5783 151344
2331 160688
9492 162448
1861 160992
831 145923
3700 154166
6902 149194
9304 155886
7599 140806
1589 164031
5133 162359
8062 137955
9869 153136
5084 161830
8893 158212
1182 150799
3324 154679
3869 160037
6160 162558
9977 165718
3949 155912
5548 144368
1056 164384
3111 164448
4087 164188
3307 157528
2884 159057
7940 131940
2520 144031
7523 135402
5288 152421
3777 137984
4944 133643
4152 98964
5596 105856
2095 117632
7567 148480
3873 149303
7801 120202
8484 131840
1112 135424
1189 126208
3279 128512
7832 134656
8917 118701
5266 132004
5216 133992
6924 128146
7807 137640
7514 137616
4264 140614
4048 148736
5287 114912
8238 136394
9176 155074
1479 157572
5839 161980
8633 162038
3933 170496
4142 172800
9123 175360
52 177248
5320 183734
8426 161197
6206 179789
5094 177152
5366 173290
2742 174518
4730 153744
7958 140024
9078 166525
501 165744
2981 169102
281 145745
7861 159370
7662 141591
2837 142048
4304 155296
3464 136754
7752 143656
9627 158696
6626 160566
159 161782
6927 145946
5227 154296
3652 151528
2352 160974
5982 161152
5374 137338
3993 127850
2531 143104
661 154336
4075 161526
3690 160064
3349 157066
7741 159638
8922 153056
5760 133160
2635 150560
6880 131226
1757 151670
8765 139338
1437 147264
3151 155104
9956 151808
8176 156864
8929 157280
2674 156128
5524 152960
6555 154240
9322 153536
8549 151616
1458 151734
2115 149440
7980 150080
9906 146240
2926 155168
9646 152342
382 148389
8557 136518
5959 145058
7925 140028
9394 143037
3392 147486
5831 145516
2857 147574
4657 147557
7245 145287
2458 148409
5442 145729
9506 152214
1186 133460
2490 149819
1753 164352
1408 163584
2726 167350
5089 161792
3990 156234
9823 161792
9347 155136
122 148840
1376 146452
8550 149425
5189 152704
942 145673
5752 152724
4045 159168
9126 161654
4690 151823
6439 152496
7998 157504
1153 126617
3776 88196
7707 121386
9829 131670
7177 143744
5973 156832
3604 169558
1024 163648
1844 150272
1912 149504
9138 149760
9715 157312
4527 160000
2360 164128
6471 171232
7929 150144
3248 150016
8750 78666
7290 133898
8540 150326
2861 149430
5432 145098
4834 132144
9509 151718
3373 130362
3609 140135
787 139111
7933 137376
1152 157942
6276 152960
4625 149440
3680 140288
7388 135126
2338 130442
8159 143552
1987 130538
7590 137686
5032 127474
7924 128142
5855 138082
3895 136134
3062 141846
6521 149134
9397 132082
7774 140328
2226 146026
611 154806
7728 156958
8185 154352
963 148662
1328 144202
3077 140672
8951 135802
1627 117002
9660 126848
9309 141824
7521 150656
146 153238
9630 147104
5584 93712
2345 95914
9893 79882
2165 82432
9709 111104
9161 126134
587 120842
4786 131200
3671 140672
3110 132672
7679 131712
8973 163712
5017 163958
273 150272
2065 134218
7127 147290
7604 158198
2460 152480
2515 155120
5649 148902
4204 140554
287 133898
3387 147136
7971 147808
2375 150518
6683 147552
8315 144512
6458 144656
8384 141882
2730 151238
1452 150944
5212 152416
5555 154016
2269 154624
7596 145792
744 132288
1961 143922
6583 148096
9526 150344
2071 151808
3811 159374
193 157133
2546 155136
2004 152054
3846 133898
7926 140000
214 138769
8743 155433
9040 151414
8531 147338
3294 149376
4478 149888
1568 156312
6092 155729
7281 129674
3793 142080
9375 143818
3890 130036
7581 132128
1038 139999
9073 139072
1132 128052
3475 123695
5701 120942
9696 136610
8728 41798
5635 65048
5803 82392
8051 77322
6675 67680
4920 112854
6059 110570
6640 93728
1567 61770
5409 125824
9941 119552
1151 141558
4893 111168
3013 76810
2637 97034
9391 121856
3113 124534
1886 73120
647 117546
1262 118870
2134 109576
6344 116864
5345 117078
5499 114394
7427 119946
6915 120035
6403 122368
3017 103680
7232 98944
8175 109056
134 117100
7186 107274
4917 111414
1061 131242
4385 141964
3659 134698
6914 129356
4255 134572
1716 132490
3509 138486
2507 130058
5223 132552
2390 135414
6955 136081
1958 131540
7524 137024
4082 130861
8297 121898
8562 125712
8676 125840
8459 124570
1074 124577
1769 129472
6678 126070
9369 125746
2084 118328
2767 122477
9024 120800
2206 116893
7995 123296
2278 125694
7556 128670
529 124154
4737 122497
8963 111067
510 117696
371 118656
2268 118843
9398 123702
4803 116928
1889 114378
2965 116566
147 117560
1671 114432
30 113216
8269 119562
78 111214
2155 110043
8088 114202
3963 114580
682 117663
4520 108928
3642 112896
4742 123648
2658 99713
5527 106165
1073 120652
6 123136
1760 115680
230 122924
3172 121594
4961 122758
7650 122042
9583 119850
4852 123022
7347 125102
1289 115306
819 102512
5700 102442
5273 128264
7247 120982
770 113930
2488 148896
9000 148960
1303 84448
5656 94238
8218 88674
1934 75264
3560 90624
3482 85067
4997 101962
7981 116622
4005 119252
7761 114666
3280 117248
658 128437
8634 123912
4372 121543
1208 125760
8022 124790
1111 107894
9240 121920
3614 118656
9400 126078
822 129828
3051 127628
1615 113575
4806 103057
4209 18097
4034 9585
2067 102037
9887 98064
9245 95817
4529 109187
8725 106378
7059 119798
7934 105824
228 102336
7441 96868
6700 95418
668 91819
1608 74552
4260 74514
8579 120320
6211 117258
7148 142326
6244 121952
4771 122720
7907 125175
9846 129166
8823 124864
4261 107874
7219 110196
229 124104
2279 130956
615 119201
9023 129526
1966 122928
1205 119240
4240 119377
4471 126833
2034 126384
2548 128512
7700 128071
7491 130432
6718 128918
3358 119891
9547 123672
2031 118640
8681 128096
5255 127470
8943 121830
7322 126608
7734 134589
9435 118682
996 123959
1921 128958
9784 119849
6210 108506
1164 118336
330 116256
608 123398
5607 125382
9525 120967
1379 130906
776 114986
8304 134767
2704 136948
3397 131752
8133 128194
4016 114282
6178 134880
8851 134336
1046 154291
4677 173366
1778 161674
1696 158112
3351 117472
3805 120202
9221 90890
5798 94720
102 88054
6305 73738
7978 131584
2342 131424
360 177814
620 179286
3459 178304
7269 163274
9454 170026
4764 168000
7330 133072
8594 102794
9844 134346
7259 139904
7287 125840
1719 161942
2720 180416
9966 180022
5840 179136
4395 179578
835 180896
2044 183910
8107 184036
4647 183680
2190 162960
4490 174036
1123 181350
1169 180770
7079 167562
3228 178384
2350 184982
4068 183192
6986 179168
4003 133720
834 161152
6269 162806
1571 155272
5200 137474
8698 156616
763 147584
8184 139778
8645 116986
2826 118784
9418 127232
3590 127350
9645 161600
3047 166582
2923 152842
6931 159232
5424 152896
8563 163014
4155 157696
8682 152320
9009 149332
6818 152172
6534 167142
151 160918
3750 159074
9368 163766
2961 155712
7265 152301
9810 155746
4676 158924
163 165910
8021 165296
2287 159542
3774 155585
6908 155812
848 147248
5945 143188
9104 190373
2753 175080
1773 198668
2847 188278
6284 173976
6759 192758
1315 192665
9924 193814
2285 182970
8391 159270
8615 145024
9071 155648
8041 157696
2706 125952
5781 140032
1708 165622
5238 173164
1493 176794
1842 175316
724 149742
5964 150298
5751 155296
2623 160950
4128 157696
6186 66314
8126 107226
2245 0
2296 38928
4911 19386
4981 62103
320 60973
7001 80128
8691 80630
6601 59850
9999 62140
558 76224
2933 75532
7066 70378
2633 72306
8050 68848
72 66630
8964 70848
3413 76544
1556 71862
1885 66088
8866 69034
8433 64646
6462 84982
54 96438
3661 64768
4479 64008
8509 62416
9042 67233
9002 66176
9735 70832
4797 55795
2672 69319
7844 42985
8687 63296
7897 68480
3540 62070
188 57121
2666 41900
4836 47464
2369 54846
7093 52870
7484 54221
4508 52709
3321 61321
6011 66169
6951 62460
2194 65050
5024 59234
1547 64704
4135 46090
1325 40458
5413 39310
3795 61528
9274 61402
196 -12326
4813 18864
4583 65870
6975 72704
3408 39072
903 48746
1269 58038
3812 68992
5865 75648
9835 68352
6942 70710
7504 68032
1173 57002
7211 52586
937 47552
352 46629
7979 18220
138 8320
4384 43786
733 50432
7959 50934
3646 35234
3715 33866
791 43072
2772 46518
9720 54774
1015 36618
338 45312
6219 39168
4949 58624
275 65920
8588 72054
5356 54656
8216 54666
5389 46724
3867 46080
1048 38869
7620 47249
4046 42474
4626 47798
9673 50624
3758 50915
6399 43820
2743 12025
1150 -6326
543 58762
8733 61322
1815 74102
3702 45882
8813 45369
5368 48896
6541 45888
9311 63286
8697 45213
6308 46443
6407 45183
9261 67475
9814 68854
6083 64463
6527 72320
503 71478
7915 64103
298 57472
3240 52618
3429 -27062
6515 8960
9561 14400
5888 28350
1962 29190
7634 11160
1614 23021
3720 45143
1374 51968
7573 22113
2992 15523
4971 14208
9771 0
2006 -13558
3994 -12695
5202 38518
5400 36608
8101 33216
6005 31360
5469 26112
6487 63744
4686 71862
4460 69088
2251 70314
9571 55872
6020 54176
3269 73590
4063 65344
8877 63734
5274 58122
3281 52608
8629 46336
2544 35072
1994 56128
9193 56694
3587 69632
82 69562
9538 69958
6190 73280
4108 82934
9792 63882
345 36490
7622 34816
1949 40448
9665 57590
1697 63232
3956 67584
514 79872
9174 83968
3985 97792
7340 99318
2001 97526
243 72778
3755 73392
1052 71290
4349 8656
3674 17888
3126 35040
928 -1014
9530 27648
324 13322
999 24576
6408 14336
1850 38651
485 81419
6945 79729
8127 64490
1895 76992
3543 74689
7289 74464
639 65701
1991 61200
9898 67904
6737 63606
4425 57501
29 68064
9638 51072
9389 67837
8582 34687
4832 41620
2313 47020
9323 61398
9663 60712
1450 41600
8742 43670
8491 50944
257 56320
9499 31296
2729 32045
2921 29220
5289 21098
8476 -13114
5419 48735
5000 61046
6028 68800
3020 75136
2336 72822
969 68288
5852 52466
9486 58432
8148 55504
7793 47876
4845 59942
898 69094
8757 68678
47 66128
5520 67120
83 63094
9798 64778
7603 64330
5 67856
4945 73600
1135 75264
789 72448
8506 70144
4170 59298
2896 68208
3026 30762
7663 44912
4932 35455
6727 45504
4521 32637
2694 42476
9236 56832
5348 60416
9225 64512
7359 63302
1489 49699
2814 37081
3663 57856
7248 44365
465 40934
8248 51328
9076 51872
7099 48298
984 63478
1837 63744
9233 53120
9421 42464
8010 59734
6657 53130
8915 61952
3257 66560
5280 69120
9117 70912
2603 76594
6443 75776
1013 64256
3494 69475
3341 72635
2824 71326
2747 64448
6161 40630
5313 40032
2012 41728
5109 42496
9935 44672
5880 49664
9585 43254
235 37642
5011 41408
5337 34314
8161 -27648
5990 -25334
7987 -76790
5303 16480
6847 17398
9518 10248
3640 26642
5577 60662
5278 42240
5967 -9974
6339 22006
2233 9226
3002 -29686
7226 35840
803 30464
561 35104
5454 48800
4663 48256
8933 43574
9277 31840
9057 25290
4667 36278
8547 31360
1596 62966
3800 43786
5576 61056
6338 58112
8045 65920
1945 46255
5780 49735
442 52992
2660 52736
8497 54784
5610 35840
6978 -22646
3296 -16426
1438 -9856
19 9477
8221 18632
2376 30450
46 48368
1628 65270
3818 56842
2225 71414
2838 -64256
5381 -31104
1819 -33792
3903 -24378
4952 -27648
4994 -9984
5614 -6272
9919 -3594
2849 -62326
740 -17024
2504 -3274
636 -7296
5321 -7936
5475 -17536
5029 -22272
68 -32522
5090 -67574
1447 -68918
3632 7370
8188 -14262
4339 18102
1058 15680
5230 2816
9534 -853
6988 -72
7324 -7383
9615 6816
2301 -6710
161 -10614
3318 -5610
6980 10422
7587 11264
7954 9216
8707 -5312
3052 3776
773 14774
6590 12288
7051 3402
3484 10218
9859 10134
8975 -93824
2247 -193526
1976 -37110
5007 -21408
7890 -23542
1923 -16906
3100 -23872
3186 -24064
9948 -32768
1654 -7329
9541 3456
9920 8832
8335 -8057
6299 7424
145 14572
3666 -366
7257 -14760
7049 -6184
1545 12864
7920 14258
1283 -9237
6017 8287
507 12550
2682 7178
1595 -10880
2449 -5292
2152 2831
9600 10368
2751 11254
1563 2822
3260 -15616
4640 -8266
299 -12854
6786 -15447
9619 -20480
155 -19456
9358 -20224
7329 -34816
2667 -34816
8254 -94582
6476 2442
3588 67200
8890 138358
977 124416
9383 79882
683 106698
957 122230
5141 99850
920 29002
6340 67936
213 142482
1391 152832
7104 158454
7351 132608
2990 92096
1201 82410
6397 123562
1432 116864
296 125056
9055 141046
704 133120
1788 93184
6944 96512
5302 87562
9439 133050
8974 131962
5129 121341
170 115850
2643 123840
1611 121681
4829 127862
8928 128012
5466 109312
1741 80138
8710 121864
3350 121834
3247 124234
580 129206
3346 124640
2562 153088
3885 153878
1113 146122
6406 145032
6748 148090
3739 141178
8134 127826
6326 151784
6578 151552
7872 123856
8542 119370
6320 125440
2702 136704
4634 117750
2205 148236
3021 143600
4081 153846
4419 151465
7210 147958
1027 135754
7503 150996
6560 150272
3305 142144
997 137024
6137 134784
333 134336
7539 140256
7135 141580
9838 136448
4557 116810
8853 139018
627 132352
4916 135808
6603 113248
7365 111562
3840 124096
3229 127468
645 124800
1622 122112
910 120502
9214 43008
1746 174592
8820 166912
1199 186890
2125 183808
3437 181376
4281 231712
2468 236096
2373 239968
6010 235474
2927 231072
9199 210944
6501 229514
1574 238144
6285 240444
1990 242323
8295 220925
1145 238832
8767 239600
1544 241205
208 243318
5920 226976
9884 230240
1466 165120
9227 151050
9253 221706
4935 217334
2842 215050
3036 228770
1255 228598
5002 225438
9604 217866
5696 211968
5497 208000
3969 198415
3059 179006
7760 166077
7403 206218
79 224280
768 222528
6058 208074
5917 206720
4238 207560
3959 221928
8796 217632
2234 218112
2584 224822
8921 224704
2005 218294
5210 183818
6075 197696
7477 187274
8778 200512
1264 207422
6235 200263
6535 220472
6166 223902
194 224908
1436 200175
3760 222577
3999 204256
5536 169122
5112 164608
4347 157514
6148 176502
6896 202624
8727 220928
4875 209152
43 207872
555 203136
1501 209910
2124 200832
4342 198656
5119 208568
2405 217024
67 228696
5256 231947
9648 234947
1827 221231
5162 235725
8997 229816
8660 224835
8381 217511
2421 242066
7132 239776
9476 229376
3919 228864
5354 213598
3921 209910
3984 215497
6180 226210
3650 230770
6401 221091
3221 224774
6797 224768
6049 228302
2625 227653
4263 217604
3159 230264
8862 224320
436 216280
5733 203252
4922 205924
1041 207802
5947 207476
9206 201136
2173 201600
1764 188936
9722 206342
7288 206326
7280 197472
13 196906
2418 204416
2109 207510
1275 197652
687 199516
2938 210147
8294 206096
3827 208512
4364 203320
6516 206936
4734 208193
6802 218448
9926 214522
2346 217408
3379 228080
5308 227664
9317 228966
8880 217334
660 222464
77 221691
4151 227962
7402 224192
7057 227392
8167 226193
3322 211818
6672 220224
9779 222454
5709 191232
8040 205824
4533 206164
6432 196352
326 206432
6508 205332
7833 197814
2122 197810
3165 198146
1888 206596
7094 193145
5897 202824
2862 196792
1747 204882
6651 202368
6200 206966
8821 201024
6831 200896
3612 203118
6930 202760
9800 195272
9275 195642
5957 204216
2317 197069
2902 209928
1051 192592
1868 224518
3094 221520
7184 220650
9671 209322
2510 226380
1218 223520
5910 220970
1610 184394
403 211520
3835 221504
5333 229504
9475 219072
4995 233532
7310 233856
9606 232896
9314 175094
5872 165898
1020 170154
5174 189136
4501 209024
4166 200624
3184 184586
5059 189174
7414 186368
5991 149258
3414 199168
8124 189706
4668 193280
332 197878
4423 194432
777 197376
2616 203520
5181 180224
42 172402
1669 175853
666 172992
5809 215232
5601 218144
9129 218400
5704 216782
6575 211642
701 227082
9612 228076
4946 222730
1880 215658
9602 228160
1853 233814
2098 216790
2022 211434
7316 201895
1296 193849
5167 204534
1222 195854
2374 192114
4610 195338
8492 198656
4466 212480
1057 209983
8026 209984
9062 206031
7128 213467
1535 215459
1036 209949
8190 213504
452 210076
4942 194985
7750 204857
7942 196604
695 211776
6918 217536
833 212416
2416 208128
4283 224598
6966 223786
2381 210506
2469 224310
2883 217216
9021 216064
5347 213760
6405 195840
3216 194560
3045 188138
825 197120
2368 195990
7673 154496
909 131840
880 52224
6968 -16886
9470 43008
5785 39670
9116 24074
3332 70799
2102 73880
1089 64297
3015 59094
2196 53897
4956 63356
2593 62931
3090 65978
8271 60855
4799 56839
4215 78214
2843 84464
7115 85728
6395 85718
402 69814
954 67522
3363 69312
7230 -84854
6109 -62208
3837 -63232
502 -52416
1007 43914
4959 54388
7631 68598
5225 59052
4805 59854
2677 68640
5583 59530
7612 73846
5787 81398
2105 64394
2211 48960
3402 32556
9788 27328
3465 16650
8587 39902
2479 50034
7896 49550
9542 39914
4841 44572
3686 62784
362 61173
7487 75584
7898 75648
1495 68096
9718 53039
3477 76767
961 89856
6263 73675
408 94582
3342 74113
5099 -24817
726 40016
5637 41846
2422 39178
4865 37248
2187 45878
4943 33738
4731 43254
5046 38912
3935 4598
1231 -5632
7528 -43254
8944 -32246
168 6410
3468 16256
253 32768
4453 57606
5080 70982
5924 72500
7411 79306
8341 63886
1700 73120
6070 77744
7854 73632
5471 71082
6013 76854
1768 73216
4665 59406
5465 65180
4012 71320
9155 73280
9842 81408
1456 77344
359 85301
106 82893
6912 56982
6852 75858
7837 68416
4979 84831
6888 179216
7669 178448
378 196646
9768 188250
1858 173312
4574 212486
5375 187794
5301 203958
7107 206848
677 182666
8760 200780
1714 197840
9285 159242
7327 185610
8874 197878
3025 191744
3473 194954
922 192000
313 211606
3839 212640
9430 209098
9485 224246
9723 212480
4441 202230
1332 150026
3290 194048
4474 156544
6796 162890
8761 209280
9222 220928
3764 222464
5093 189440
9895 133642
1094 181814
8032 169728
8321 96970
838 105280
5013 125174
3249 151296
9455 146880
1643 151948
2246 166007
341 161798
6110 168399
5598 130672
1353 141440
1579 135424
1685 139702
9662 117184
9626 107274
7291 131402
8131 137334
1955 132480
1814 138160
5180 137220
2871 140331
8265 138154
5152 141824
7173 140352
6112 145270
6642 143552
8716 141408
5143 130730
7202 133146
6689 135686
6440 137414
3884 140944
317 129818
6427 130122
3556 112586
2379 144374
1906 136896
3618 151702
6410 131840
9045 118437
110 117504
9688 109578
5834 117238
2740 121856
1947 63872
6424 57994
4546 103434
3692 108288
5438 111616
9931 131072
9512 125440
8207 119040
5220 118016
6051 131629
7748 136228
3628 119296
7420 120320
9758 109778
7862 118041
5871 128000
8084 128768
7640 137216
4948 145142
3551 138486
5940 122890
3765 29514
1423 78848
626 81216
3554 136970
851 126870
8375 118998
2685 137904
4052 141686
2062 125198
154 129144
6293 149344
3536 152678
5842 141915
7283 125835
1378 143304
9710 141952
4365 150712
4699 142912
564 109727
4296 110427
6352 93184
216 24517
4567 115658
9428 117440
5110 128117
1097 155937
7809 170870
2829 166272
2517 154378
3274 154207
5061 161079
2087 161311
3128 83584
5857 97408
6776 96768
3844 102272
718 130106
1581 165664
7870 153168
2431 136570
2288 80906
4514 126208
3197 145920
4265 176896
9491 135168
738 181248
4459 165216
5219 181366
621 160618
4844 118602
129 185580
2438 166220
5799 173394
9109 171840
4578 182710
2782 199478
2522 190112
2749 189504
7105 190624
8573 197366
3461 183338
7955 193142
3140 192768
173 191702
6301 192246
2559 190090
8319 176394
5309 183552
8461 194048
7798 195574
2821 193536
6442 195072
6905 184960
604 188480
9822 165632
9531 151066
9403 195520
4544 191862
8072 190528
9377 182006
9799 177674
148 177706
9640 189760
7025 191488
3705 182272
2953 177910
5074 178176
7144 178524
1992 178550
5965 182194
7732 175872
2526 165286
7645 176390
912 189734
4480 185084
6459 187104
3669 176366
1676 177450
9003 178176
6291 181248
585 165824
7296 208320
7369 210742
5492 187491
4353 217523
3936 214848
7282 181542
9682 139898
1677 170870
5509 164992
1136 106634
234 110710
221 122138
8383 140529
3188 171058
166 170448
5927 180554
283 184950
4432 184936
9082 185792
8403 180814
8935 188666
1302 182135
4980 172745
5983 176097
9427 175887
486 180866
36 187715
2853 177890
4613 185856
8182 186102
7642 185952
2112 170486
9631 174370
7944 178806
2591 185590
1618 185728
8601 173346
7361 191950
4442 193968
6095 195201
8359 198710
2079 190207
8151 187865
9224 182276
6783 180145
8955 191296
7114 193152
8891 190538
2050 173194
499 191868
2366 180074
715 186528
8839 187392
3817 187632
7386 175242
5325 188790
1219 189488
2049 177072
1584 179664
9683 195904
2523 197280
1939 200464
6157 200718
3849 198644
9743 200523
2459 199748
8097 200192
7011 195904
8910 195072
8267 181720
3622 182080
1443 179392
4874 178784
9695 174986
9729 196626
6155 198642
3224 200406
5377 197323
1775 201344
1528 204992
9238 203342
4359 194826
8568 175146
2429 200086
6021 195318
5972 197366
6643 193546
5666 196352
7352 197504
1161 189864
4571 196480
9130 201462
2419 168704
799 175104
2427 177408
5485 173020
2600 148046
90 87370
1523 157952
9448 150272
6062 186624
7197 203501
2905 197443
4462 202710
6919 198283
4513 202842
379 193686
2372 197832
409 193570
4019 198071
629 184884
4396 179675
3857 201280
7468 198528
7081 200950
2536 200280
3417 196913
866 188992
1282 188298
3141 189696
2841 183872
8966 183808
3684 188022
4050 178208
7448 184896
3523 183808
8908 183776
9670 191702
7794 176683
1405 174070
1081 152586
7346 171904
2572 154112
1001 164086
171 137258
8553 141184
386 150688
9819 172694
5331 146826
1413 153408
9340 149255
396 193010
6318 200438
3972 174346
9255 186464
8886 189046
9567 177920
9262 160256
9685 137866
7012 110444
3057 126410
7826 205952
3137 211190
6841 198016
1055 190198
9781 174016
7153 204406
727 192256
1925 184960
9616 201792
9044 200448
2988 197568
9991 195402
7578 197814
3834 168064
8141 171318
4919 163530
3862 159232
5363 170560
7682 173248
4569 183606
5264 176448
5599 182144
17 169856
9892 183296
2679 161354
4622 147914
9133 172832
820 178122
1439 178166
2914 166602
3264 170336
7593 188587
5270 191488
2235 197014
9007 187446
6635 186112
3166 183936
7626 171252
8413 170492
4719 176896
5867 179830
9692 175370
4762 193108
3798 210583
4094 196765
4595 202244
7430 204342
3347 206704
7274 210870
8732 209450
2712 199168
7043 182720
9519 177674
9562 204544
8058 205814
6843 196874
301 195318
7309 197622
4333 189696
8885 169718
515 176192
6169 161344
1922 164406
6861 137546
7553 121610
1381 125194
1428 153344
8782 147456
3273 169920
6309 177472
1521 166976
8737 172160
7735 162954
9182 184128
8317 185078
8641 174090
2378 176128
6152 171894
9065 175808
8448 185664
5674 142666
4842 130048
1637 137728
6585 195642
3637 131594
6505 155776
9026 228042
7018 241664
3153 253430
5650 247050
8968 259830
6500 252672
1227 248064
3565 221952
2470 237952
6334 221952
8411 232832
649 241782
4780 239872
8805 239293
4863 239233
5987 198623
293 213760
456 217194
8627 245190
4585 256886
2734 246912
3127 239242
2994 247542
3133 245760
7054 241152
8424 233344
9763 245888
2219 250624
4656 252416
4542 250624
5009 247552
7216 243260
2940 231530
794 247670
6098 246336
3401 240181
9267 235468
7840 230922
2081 242934
7982 168392
750 232654
158 241664
4739 256294
8513 249344
1940 234075
5283 249088
8824 238481
9022 199157
2141 213070
2644 219020
4891 170812
1502 131771
2786 218368
2011 221808
6389 220470
1402 198570
4755 232353
4886 240669
2906 229549
3856 231909
297 190299
6764 182259
7428 192112
8811 195589
8690 199416
1454 201997
4682 200114
5761 207766
9901 204172
6610 216789
1393 227616
4906 232400
1475 227232
9074 215360
3139 215264
7835 216502
5631 204502
8603 206336
5307 210678
9239 182090
8354 194304
7909 233728
4291 231680
3675 238454
2249 237814
2463 222218
745 194880
7597 75264
9523 40270
601 66554
2450 149039
9925 147269
6188 159916
3067 151546
9690 161792
7146 149504
7510 149504
45 141382
4693 164416
2748 155648
2110 161152
2264 165143
7648 168976
7156 167654
8470 152800
3171 151592
522 156054
358 154950
95 150962
3838 140901
3369 128191
2042 132526
4383 95754
144 126539
2297 182978
4687 198391
414 184608
2977 178944
4213 159488
5322 100362
9622 147702
1368 149494
6481 137216
8013 128512
6465 102922
7404 151988
7993 131136
2539 169472
6987 186902
9272 186784
2567 176874
3784 167712
5963 183472
4062 182601
288 173410
6156 185541
4022 190710
1908 176632
2215 160930
2401 164954
5218 181790
3450 172464
6922 177722
8 166130
5580 162996
4809 168455
967 173524
3146 180280
3851 177902
97 170682
536 179718
6223 182902
8348 181323
8720 155931
3631 165248
4032 174390
3734 170048
130 156736
3462 170784
1045 168416
5615 164866
4862 171714
1267 159553
1362 168192
9152 169726
2525 181938
7511 179488
9552 171424
8736 40391
2213 95744
6506 99840
9241 103168
2337 106752
4921 155008
8137 146986
709 155382
7731 161408
9527 166582
3626 158880
1683 146944
885 142710
9539 134026
3555 144512
413 129792
3531 122122
3313 144906
9731 142848
1810 141302
395 149514
5135 95532
1148 132168
8366 134704
5722 137510
5486 116461
426 131161
4586 138698
1340 116682
2446 128916
3757 177556
6268 150461
2442 168694
4093 161994
9877 178951
4958 125302
1875 159561
1485 159242
4250 163690
5103 165090
8466 167200
2339 144822
8585 155351
1211 162566
4309 170752
1133 167392
1526 176736
3009 171776
4447 176800
3439 165760
7839 168672
6008 173688
201 177246
1838 166352
1776 165134
2478 147389
6959 143041
7496 161497
3085 148963
5657 129653
5989 169109
9231 172670
1243 183320
6079 180539
8230 193610
7538 185140
987 195654
450 179090
3713 177627
9353 194206
5379 194979
3912 202477
2820 199646
3376 202838
5076 188928
9392 201258
4085 195598
4576 189440
9950 175722
7119 183630
8468 181962
4925 176970
6007 179756
581 189559
8551 190528
9063 179561
3457 191816
2294 192448
5541 185594
5762 179496
4565 172160
2036 159119
4698 116469
3217 113408
4985 144053
6985 102634
4074 145746
8170 164866
1664 172278
535 163496
8693 172639
3232 187942
8047 183610
2096 186567
5440 192726
5297 192695
2230 192135
863 184376
589 169797
5401 122422
4248 59818
6433 63520
6682 129072
7400 126048
6832 143104
566 129232
6203 139664
1784 140950
1804 135978
9922 13687
9346 91136
8958 89246
3906 126307
1953 131768
962 129378
1807 103554
4987 128576
7213 136374
1916 66493
8166 133939
9456 149344
1785 137162
8855 145158
8505 123248
9402 129096
1647 44146
1124 -86016
2949 -13814
5532 91590
1583 122802
7217 152000
6080 137952
7364 137728
815 115688
4783 128694
8969 144349
7877 125552
5950 134869
4229 115426
5460 125928
5906 157307
9517 159478
3061 151297
7497 154877
5292 157368
7423 154668
6695 158849
4723 159846
2684 153058
7440 160215
8652 162150
1070 154169
4136 136181
350 161556
6076 162856
388 145957
5624 145288
684 136789
3792 116368
7166 141568
1305 135322
8533 80346
7639 132288
3162 129934
6015 93418
1794 126984
6054 135296
7268 129126
1159 128632
5581 111134
2467 126574
8863 123067
9608 119656
8543 130499
8486 138318
5035 130272
2529 140608
685 128638
7884 124457
1522 146336
6046 124057
4538 125120
8721 128214
5010 114779
1970 146666
1536 157440
5209 155818
4683 157750
3966 147693
5664 135155
3444 140845
4556 148032
2094 156504
8290 153403
5808 134843
6279 147013
1626 144176
8646 138703
8580 131153
-1
EOF
