# Supplementary material for: Solving the clustered traveling salesman problem via traveling salesman problem methods
Source: PeerJ Comput Sci. 2022 Jun 13;8:e972. doi: 10.7717/peerj-cs.972 (PMC9202618; doi:10.7717/peerj-cs.972)
Supplement: Supplemental Information 1 [file peerj-cs-08-972-s001.tgz › CLKH-1.0/PI_FILES/2000E10k.0.pi]

10000
4630 190474
4817 151542
2731 139999
1344 190976
598 194742
8649 180736
4832 217088
7429 226186
9886 233974
2702 145930
4180 157706
4433 164352
5030 212224
8333 294134
8592 240000
351 262518
8372 151296
8514 118282
4682 157450
7029 229366
9943 214026
7695 229366
3783 230902
4638 187392
8522 228352
4068 218634
9314 233462
3706 222720
2867 202240
2787 175350
9164 158474
488 150233
5943 152093
3238 216302
6352 205859
3340 173738
6291 224789
3069 232348
2193 196864
9755 185655
2132 144646
6154 136770
2788 151063
2114 200848
8737 211136
9460 247062
5269 213504
7407 210816
835 201866
7749 162698
7341 229120
9319 232960
8099 195702
8718 248320
3159 333312
1961 332288
1273 252682
1342 263414
8717 346614
750 278016
2021 285184
8443 284160
6737 117504
557 139776
8395 128512
1666 127382
6327 132021
412 170506
2789 174582
1604 162816
1643 126976
3272 189686
7280 176906
9442 182784
9321 218622
6911 225728
7827 226304
2957 269056
2860 266240
1116 219722
1298 228460
3141 279350
3624 268416
5985 214528
5428 204224
3510 209280
2147 208138
817 242422
7851 242560
837 237814
4103 191882
2573 175242
8195 226294
7460 200192
2426 223744
4159 198872
4062 178003
1748 200768
6710 231286
4535 236032
6488 210944
8153 165888
972 158720
7311 212025
2990 216064
7157 212992
5520 136192
3110 100352
2918 108544
2445 271104
6298 235786
2937 309238
4782 251392
8802 169472
4039 203274
8721 223734
9632 195594
7941 85002
3524 168448
9083 204790
4056 175616
5422 173056
7746 168970
8176 158208
8317 103306
5384 183946
9640 202742
9406 204544
2288 199936
8022 197130
9165 215542
6137 209920
3979 215542
9169 236544
776 228342
8396 214528
5881 184842
2273 201206
8552 164864
8967 173056
1766 174080
3299 171520
4510 227062
9711 209664
1196 172288
9080 152202
8793 140835
1110 165136
3701 158160
319 145676
791 175670
3098 169984
4249 161034
6584 167872
2556 208310
2581 186880
7001 183296
6062 204800
1889 192512
7083 142487
5445 227635
4859 228557
7452 190346
789 202240
6337 200822
361 197120
8963 215818
86 222454
4437 215040
5 191242
2107 103434
2748 133376
3646 190976
4116 211432
1773 143090
2922 97270
6661 76544
5153 46976
6248 36874
1041 86282
2951 205066
6456 214902
8313 166410
9557 70154
6857 43520
2304 43008
8287 96768
9253 164864
1735 231424
9818 256817
130 249837
8811 279167
5639 180091
3367 150016
120 161792
1530 166912
4086 231414
9695 223616
9292 193290
4324 205216
8131 201920
166 145696
3013 144634
142 232246
4334 212352
8579 243712
1739 191478
5585 162095
9887 126260
1899 169470
252 144865
1676 147968
5352 167158
6170 147066
4848 160573
8830 163328
2594 154497
6280 204525
1761 218368
2413 216566
2239 208650
3637 94218
5414 178688
6671 173824
8179 193792
4557 145601
7905 174761
9401 223864
7088 196245
7573 217214
7641 188674
8348 211284
4141 199145
3454 120914
483 201805
4835 201718
9403 195018
3397 202128
9284 212869
5058 174041
1891 182108
8654 187849
1251 174606
3093 202656
8575 183680
4474 208758
1981 228662
4690 216445
8630 197568
2402 236736
8918 295134
1126 285984
9310 253881
7165 245561
6063 205832
3593 184214
8472 172010
9259 210176
414 235078
9766 228688
3667 225059
6215 172504
1645 222454
2973 201719
5760 200283
4431 224534
5434 216978
9653 198385
3705 205824
749 232606
5578 235894
3544 251014
9937 247265
9597 244134
7844 176448
5669 196598
28 189440
3001 205824
9489 146218
8303 214218
2486 219136
1417 231926
1927 224256
9040 201536
894 206848
6831 191488
7386 174582
9587 165898
8018 185952
8863 226304
6445 244726
530 242688
4796 187402
7418 241664
3410 195776
1505 172278
7575 143114
919 185344
7171 200640
7074 156864
5922 143626
4358 201826
3288 188416
8343 165760
2790 254406
9848 193213
2400 250226
84 205568
9262 162816
7098 140554
4168 173046
7732 203776
4593 204800
9706 240118
2636 237312
8919 254966
7889 221706
8777 235018
6494 263158
90 246272
9431 132096
710 147456
1966 142346
4549 144394
3652 145792
3734 157312
633 160768
1409 162176
9041 172544
7329 186378
3095 214822
6599 206744
9551 196570
8031 214272
1030 191526
1000 179584
9842 236598
5154 231168
8454 168938
51 190070
7940 144282
6663 143152
6711 148612
8393 156463
3922 214792
4119 228113
217 238198
5588 145257
7193 192957
7596 189228
3683 198710
6845 210832
9820 205378
7894 180126
5493 194762
8734 222710
8291 203847
7060 211456
2599 152241
1021 186821
8431 181411
2276 161024
9416 190011
7979 228553
6779 282624
3823 209983
1603 259190
5458 208896
6513 214390
7224 205358
5984 197120
6815 194666
239 197888
1358 185738
2450 185344
5880 210678
6601 198400
7554 193418
9980 194570
4397 176384
756 178688
8155 180490
1136 197110
8380 199552
968 108554
1363 176118
403 200704
4261 200704
3733 201728
7492 148490
7508 140661
3787 189070
5019 173180
5403 161226
2820 186678
3010 158986
4920 158208
399 186358
918 172544
8600 163338
3647 181238
5337 157686
5704 139274
3413 79025
3732 232392
1212 233536
9491 245561
3567 208064
9033 189602
6070 198902
2684 195530
167 232768
2902 187264
5231 172032
503 201728
8311 239104
1209 241430
5237 233546
8817 181752
4772 220971
3604 195033
9449 235382
3537 200960
7528 224246
3437 220870
5450 204301
235 225221
4413 193653
5077 194294
7303 186122
3388 120534
65 178413
5171 183860
9899 180423
6808 206070
3144 155392
294 202240
4164 202742
2964 171392
4111 165472
6507 94302
6723 116352
8642 104778
5308 163702
6269 149504
2501 131456
9528 121728
703 103564
2230 253052
9617 195034
4450 195516
5498 257526
9405 239606
9430 210954
6691 202496
3083 179446
9074 175104
4283 158026
7306 148992
9338 114666
3798 144138
6684 167936
2241 139264
7465 133120
4442 200704
7401 222208
648 208886
950 35594
4959 144384
4924 166400
603 162058
3203 125706
9024 190454
1932 182774
542 157440
7983 182774
5360 161280
4576 151552
2579 185344
8319 223232
2908 223478
6006 187914
1637 209664
2337 168704
9541 218998
9207 191114
8564 194688
4884 207350
3708 199168
9075 195850
3160 150154
1340 161280
702 205046
8893 178754
3991 190844
1200 175963
6125 194230
1463 145712
4482 154342
9459 144415
9845 140800
9342 152064
3025 149504
747 153600
9934 132331
8052 106944
472 139152
5907 144294
3655 154163
2069 195584
5031 167734
5656 189632
8389 191456
8151 177674
5948 190262
6635 147776
513 87552
4160 92736
8844 80330
6767 -1046
5467 -9642
2770 -88054
2061 72714
4708 65280
7939 82432
7417 131670
6126 150528
9611 120906
874 173856
4688 176064
787 158912
7801 168214
6865 190456
9979 197878
1902 127178
3848 190699
2805 173824
10 174083
1194 182779
9670 176640
9173 188404
1394 170105
1129 198074
7349 205792
7439 236118
9039 181424
7091 188928
666 156032
1572 116746
7408 143862
6206 109578
9660 150538
5546 253184
6763 254198
2845 214528
4716 213760
1419 225162
7992 160768
3809 200448
2383 229888
9691 251638
2208 225792
5810 147456
9217 93738
5582 194058
7586 195594
8529 201526
2270 183296
2804 184310
2935 213632
5365 232438
2311 200704
9130 202993
9999 212588
4184 204894
5139 245380
8071 267569
9861 280246
6024 263259
9072 245498
8614 288950
7585 280093
9826 276452
6503 269992
3751 138022
1028 145088
6922 227264
734 241088
5611 271606
1973 267008
2781 247296
618 196864
7249 246784
4036 159488
7737 164864
4733 152064
3963 178678
6826 185856
9936 187126
5089 157573
5572 174536
3366 131920
9499 131000
5236 218484
4645 227658
5895 200330
716 228214
1738 222976
2597 194304
1201 205360
1090 205824
844 193536
4810 242176
7286 243402
5729 246156
1996 218624
2792 187392
8448 184320
8541 249344
7937 260598
5481 238837
4447 246207
9892 120897
9754 165120
527 152202
7735 163530
7443 175104
4177 245248
2853 238080
4073 209517
4577 229440
5918 263670
8057 245504
1874 223744
1690 237302
7296 215947
4639 110077
9771 158777
6497 160388
9255 186067
1466 198317
4228 209719
5463 187398
5513 196891
3745 192149
508 177185
4422 172233
1178 196128
1535 189046
3037 182666
5266 161546
477 215158
9103 181760
1384 230912
1655 249430
387 231808
3222 220928
317 233536
8257 241024
7866 185344
9409 235648
6771 168171
8505 234961
7653 226506
9719 213373
1506 228042
3365 188116
3955 229888
1924 257526
1076 242432
586 240886
9325 237322
7233 192000
9626 243702
5192 212736
4242 188992
5689 210699
7623 180379
7245 180186
7779 134784
8008 195584
5610 181238
3977 154378
4678 180618
4459 197420
7686 189784
8492 167104
6195 175254
4989 167505
5359 154734
5507 134993
2753 128256
2897 193536
4330 228076
4303 229376
339 200704
7030 196352
7218 184320
4564 249856
828 266486
9352 237568
3820 199812
1925 144525
9281 131456
8578 109626
5410 139072
1236 190656
4192 196864
3999 197888
4825 212982
8278 178186
4029 208095
6649 178257
9151 180992
3242 149706
3836 213184
4550 222134
4635 202136
5835 224608
9663 189205
9396 189174
5254 170752
5431 104605
6827 187392
6933 192000
4314 198144
9419 159040
3831 221440
7597 214356
7385 259072
1199 263158
7283 152320
313 206336
3753 220918
69 184842
1545 210432
8173 166656
8408 166400
9450 161280
883 151040
546 148598
256 131530
7394 124618
1277 194368
7501 241398
6320 227248
4936 230982
8263 223744
5419 183539
6372 215971
2692 215040
5964 180082
5663 232438
4910 221592
8712 209864
9645 247478
3006 222134
5528 234044
7208 116746
3283 139776
3138 167168
9921 174026
8974 184464
9948 180635
3959 223474
7611 241398
6080 197632
8274 204800
5559 207136
2466 251784
3687 119474
3566 123904
307 119808
2338 229120
793 265462
8286 223232
8892 273290
2179 276598
1753 242678
8165 210762
9303 191232
7219 190336
9066 206336
8948 211830
47 222272
7938 229034
3100 136362
3597 174080
9734 169664
1473 167050
271 180460
101 162496
7661 156170
5279 180214
3294 163904
2841 178688
2461 146944
9971 184320
4507 184320
5007 173066
9246 187894
2218 195072
8244 172032
8323 181582
554 172253
8420 111310
2220 148613
4628 157675
2997 118815
4369 128825
5409 121856
6430 165888
7070 156160
1070 174582
781 163850
7327 206464
6861 210816
5893 199178
2195 216566
3079 220278
4381 205728
4155 215382
4270 224256
2925 181290
2496 147072
657 142848
3455 141834
2506 150538
1455 161792
7655 168448
6441 143360
7878 174336
8437 215030
4341 184064
903 173834
6981 205420
2930 206009
8290 203900
2363 195459
1038 213750
6 182912
3546 230464
9684 236800
1013 202784
9945 178826
7191 190070
4594 197784
4345 167378
6027 223168
3118 184330
3233 222710
8253 209398
2554 193536
2743 228096
2881 262144
37 231424
71 157194
2713 185334
9199 190976
4899 233472
8296 188272
5924 105306
6793 100128
1439 108288
8652 163840
188 199670
3978 199168
9490 196598
1383 192522
398 117760
9740 107520
5118 131072
4332 154800
7291 187970
3891 117312
3319 103588
8378 149504
6716 164352
1781 158208
2112 189440
9100 180034
5339 226038
7728 171936
5456 145514
4570 181600
7775 228096
1387 239024
144 203408
1374 138154
9825 252790
5473 240096
3282 225762
3249 212992
1523 209514
4665 130472
4280 97106
9118 99728
5769 151026
7558 162176
1184 163542
8462 177664
4890 121344
4793 136192
2858 170240
8542 237440
8876 246828
5736 227008
1634 189450
7533 229376
6937 180864
2425 209398
9425 184330
9345 175616
5063 160256
2958 161290
4340 172170
7502 176640
2204 164864
6397 197632
9230 147260
5938 167520
4326 191382
8281 172096
2687 174660
6090 201200
6152 143650
8881 206592
2709 184981
797 193910
1964 208531
8551 103535
2144 142720
1566 156416
3755 175094
3104 132805
3298 224333
4293 230454
9329 241577
698 239611
5930 240054
8997 226559
8168 217349
7457 171779
8498 145197
1616 153955
4982 200473
3653 212370
5792 218701
559 207193
9519 214262
8203 167533
2129 211585
386 201728
3639 239804
8646 231984
2955 205824
732 195274
7279 184133
6395 163301
5996 208246
2416 226258
6591 160310
3691 205339
4963 200090
8152 202986
6820 219894
2016 241088
9540 241910
3062 143104
2993 120842
6701 177338
2415 184310
5188 170122
3773 164960
7936 185040
5540 147456
243 167738
9336 182875
2985 201343
2111 250392
6021 239131
3177 204042
4122 144394
6660 146070
1980 156672
1512 153600
7921 151552
8048 158208
6754 179712
2817 188928
4161 234496
9567 242698
9997 289584
5564 289526
614 235424
3502 234496
9956 240630
1186 183424
6928 219392
5263 218144
3237 201718
2680 172042
4986 241408
8002 188354
2802 198902
4129 190680
9330 245814
1926 212048
6634 215616
4757 220672
7227 190976
6132 171882
4929 109552
2608 121856
7909 110090
3412 201602
7772 249950
7647 210688
1560 224768
4085 260439
2726 267529
1541 289099
2320 269376
5693 260352
2889 271429
6960 285974
9034 265696
7651 163584
6482 175350
9819 139264
8170 131072
4684 143360
5140 136192
375 148992
6632 236022
4526 216298
3259 224160
669 219050
7691 235510
3899 218112
5532 211190
3852 212672
1271 184064
8686 168960
7059 187754
254 185338
1080 164864
1040 167424
5394 200192
3571 189942
5148 160416
6265 278944
5183 280406
5666 243275
5219 258275
4145 257024
6182 215686
7784 176460
5549 151562
4202 141706
3490 180608
945 154496
4170 106496
9751 212992
2280 233984
7284 231424
649 216064
3824 184074
8820 207104
6987 219894
3906 187382
4583 166656
3889 154250
5651 159808
7132 157834
7671 230016
6184 218486
3101 193536
6010 208128
1667 213750
2427 169866
266 139354
6338 129174
8339 190464
1071 178384
2436 137908
198 137216
93 127398
4389 158507
1675 173526
8585 162067
7004 147200
5251 150548
1928 165888
7023 159754
6052 185334
9261 200832
3730 207424
2812 202496
2739 214272
2816 218112
8870 219393
3208 172089
3981 204022
3281 156170
9816 152714
579 157696
8713 172032
9832 156022
3491 172298
4837 183232
2330 166538
2136 220303
517 174464
2407 195456
5953 222976
9809 225536
1569 218624
8624 219254
108 149258
8391 203392
192 212224
4761 74742
8103 59402
9051 114688
5602 108032
5257 190939
8880 261759
2326 267510
9872 258186
7556 263388
1816 250368
4943 212982
1653 196618
9337 147456
1775 139264
2870 139584
4009 219638
325 226304
543 195584
2901 189450
9715 186880
1510 202102
1224 216896
8762 180874
4601 223370
3892 234998
6059 242688
2565 224256
6610 226304
5079 101390
3804 92160
5854 156672
1249 161270
9296 147200
7024 130250
6017 200896
868 172032
3005 173824
9906 207488
5078 203766
3047 232263
9010 232434
6621 190225
5074 238120
2711 242782
9968 178081
6502 182272
1752 195584
5793 162816
5758 204800
3315 160710
2166 124160
2675 141642
1350 172234
7028 166912
1732 181888
7517 152330
923 173814
4329 176640
2177 168448
9869 176128
9473 190464
348 195466
1476 212726
8626 204032
4350 130570
4531 187392
6973 199670
6888 208896
2601 198400
2910 184704
9858 143274
6797 153340
3508 129072
9011 41866
9954 269149
6487 253952
816 281344
7706 269957
18 257606
2799 285797
905 244750
5871 263798
2316 242823
2105 233898
8783 276499
1170 132094
6157 151225
7305 154368
338 148480
5917 230400
3019 217078
6455 184394
578 195072
4966 214912
5974 208758
5545 195008
5768 180800
4319 189568
1390 226944
7898 229782
572 241530
5161 223552
6692 195830
6512 246094
3306 271542
5124 280368
2893 165398
5567 240128
3803 244122
6359 142848
3063 180224
1649 208512
9079 209408
8326 215050
3009 219126
1741 130026
9283 178432
3215 164032
594 150314
639 163840
3332 179750
7852 158314
3988 172032
2087 184822
5035 192704
6295 184320
1777 155648
9339 169974
9498 148490
1702 184320
5224 166400
6345 179712
3382 182784
2498 164864
1337 155648
3015 161280
7258 150528
6293 146432
1607 154112
6404 145792
1736 234710
802 203840
1148 161738
5834 146698
1470 156416
457 137728
7071 143360
2811 151552
5238 190976
6909 200704
4648 187894
2960 191990
7930 179584
6992 175606
2047 142336
1381 130570
2433 172032
3531 161802
512 133120
3793 120576
1583 117642
3627 215808
8463 193546
231 231158
8345 195072
9144 193024
1865 236224
2126 228864
7947 239862
7744 239606
4440 200074
8681 159232
9929 178422
8091 160512
2088 204810
291 226038
3258 222208
6377 207094
2625 205056
8554 154378
202 183286
876 149194
577 166784
4734 164096
3275 264128
607 290624
3316 292835
9036 309504
9729 270970
8781 250640
4244 252160
6257 306435
3918 191450
6403 180608
2202 186112
5623 180608
8947 176981
4448 153719
5605 140810
8976 143862
6242 143040
2849 94479
5667 131291
995 157834
4940 185334
8594 179968
8827 165632
7785 167690
1429 181494
8132 187648
6374 172800
1611 173312
7504 193536
3489 201216
2778 172554
6113 173066
7151 179968
6595 187648
9122 191488
8709 194560
310 207808
7163 191616
2275 160298
7096 219990
4695 193792
9779 203510
1106 183050
7152 121856
9795 172032
4255 188928
6795 192000
1917 195584
7080 137216
2063 237686
89 260352
2258 284032
9646 284534
7811 228992
1095 172032
9081 212992
8363 196746
3392 229484
1232 215296
6301 211594
9048 195584
3323 101182
5680 124736
4595 132864
788 135936
2274 136576
5053 147968
3766 116522
7201 268911
7589 265859
5121 278889
8980 245208
94 215808
1367 218439
821 253429
2345 230656
8521 281000
7595 279340
8488 153856
8356 177162
4780 171712
3717 173824
3317 202742
5392 199680
8826 177152
4213 178688
8715 210432
5052 217334
2493 193290
9747 214528
8019 210432
3884 214016
2214 196444
6961 205046
7187 175633
4390 228598
4152 185365
7257 64874
1894 101610
8157 189568
3011 186890
7400 225152
2068 143866
1762 184560
3505 221606
2221 192512
4977 211622
3241 195466
4130 172256
5141 199040
4133 200320
3555 217968
2265 209408
193 209280
9708 223744
3033 230400
6829 223744
444 251126
9823 199168
1619 198656
5169 157696
8729 172032
1704 172032
6237 211968
2408 214774
6155 259062
5775 235264
524 201962
4027 138411
2721 188150
7774 179712
5735 203264
861 216171
3396 197150
2073 202240
1886 211328
247 175970
735 208810
6665 272614
1202 201090
1840 264710
4221 241061
2604 193691
9318 247414
4278 218112
4908 188416
9613 203371
7225 162232
5318 169994
2421 141066
907 146944
9601 155402
6346 142080
9904 143461
6731 209238
4662 236736
2390 236524
5631 181258
1418 203757
5576 236790
8743 229248
6500 209920
2962 224965
8001 222208
7103 239616
5978 175488
6910 159744
2592 158976
4993 155072
5045 215168
6224 234486
4131 212992
8986 156672
4379 147978
257 151050
7489 187264
8316 164519
5995 232980
4344 277760
3909 278656
9727 290486
1309 280832
5345 243584
1779 208650
8632 219840
694 129738
8673 145408
5283 112704
1803 235210
9142 304886
6752 268800
2145 248576
5889 248458
9830 313526
8683 244864
6022 181760
3444 153088
2161 152576
1906 178944
9353 177920
7955 212096
7189 232054
7455 192512
2035 182784
7931 186880
8093 245504
3456 236022
8177 213002
2050 222976
453 245504
3067 249580
8055 165120
7364 165386
2359 184832
1605 193280
427 192266
1737 198656
8011 186688
2203 210934
7105 169882
9831 207399
8424 256827
786 237407
8862 213809
1203 226797
3173 204837
8161 164318
3448 169206
461 178826
4288 170496
7849 221184
7813 226742
2929 220096
4515 197888
3742 113408
5389 128512
2857 142032
8359 158564
4949 152044
2570 184273
3034 200704
6549 188928
8810 167680
1230 158730
7184 186102
6285 131079
6587 180598
1197 160750
3873 203264
7121 152576
916 152576
7403 156491
635 184591
1039 216832
5156 229888
4592 238752
5561 257792
6615 262062
2643 211851
4764 210081
9637 203591
7308 177549
4464 226550
5992 249216
5230 189118
2167 250614
4124 249360
4912 232621
9313 158730
4408 182518
7708 158730
6531 178176
3068 204288
1869 198912
9273 99338
5752 267136
8275 232202
9548 206592
1945 273398
9037 255744
6841 272630
6749 240384
8346 239104
5642 146432
1934 163574
3522 156682
5776 161280
3608 147978
1022 140042
8207 141792
9383 222112
7116 246966
6234 182090
5999 239872
3178 226984
3405 184896
6700 194048
9631 199168
9028 210880
3781 206656
8877 221174
6643 182272
9802 160256
8470 155136
8449 146944
4076 140800
2717 136960
3182 117696
7214 184650
100 187776
6565 200138
9717 246454
7175 231744
4033 213056
3552 252918
9880 205824
9003 179190
5061 204138
5650 256406
6983 201807
700 172451
6071 172544
9770 160768
5740 146506
8672 136522
1078 154998
2174 161536
7681 143360
6495 228352
3195 204800
4182 208758
9745 192768
5629 182538
7302 172160
8441 231068
1957 218624
3982 218585
6562 147918
2257 174592
1812 178758
8415 166832
88 138250
2745 143360
5815 158208
9311 170122
9218 179318
5638 148490
3360 192512
9487 186133
5326 166684
2267 180736
4514 167680
7561 151178
255 167061
805 201334
3869 190142
6585 183753
1388 181754
7120 181968
6336 196137
7569 211057
9672 214897
2055 218366
6266 192179
3255 187109
8804 190909
1903 226294
889 218816
5908 232969
8628 192000
1536 258550
7017 226570
8943 236288
1680 254966
6832 214272
8137 202752
2329 221952
6884 188928
7841 182538
1664 249846
6037 247296
7712 248768
2591 213760
1519 215210
3688 215371
925 212992
6098 221824
1565 223488
3905 177866
7265 131082
7331 140800
5280 126976
885 166922
8368 163328
5725 166400
8248 166400
2289 173568
5806 219136
1564 231926
8335 222720
7721 252928
6263 245238
8615 158022
3602 151292
9256 152074
2697 134444
2071 191990
7491 201728
5997 267328
7356 248950
2026 190986
9813 268662
638 228234
5552 172800
3744 203510
2823 220790
1668 193398
2852 166794
1503 166794
9815 182942
8942 139291
8815 183296
5048 171008
759 173568
4784 172160
3132 181120
8999 192970
8376 220662
8528 221846
869 209676
1879 190752
2523 151210
3713 212806
4505 194115
8109 184394
3607 206336
9994 173824
2809 151798
2540 137469
1944 180578
9671 233312
5433 263670
7176 265206
4747 209930
4569 269824
2490 202496
8297 196214
8403 223616
3399 247670
8484 196288
5537 241728
4655 187594
4207 188778
2127 196008
6624 193930
9508 264822
122 202176
9783 235776
7912 252197
1067 221696
7351 231926
7101 227328
4284 177148
8392 217088
9961 230348
2588 159191
2350 169641
4199 205824
3974 184051
7855 168751
2760 179878
5059 187914
3477 196598
7869 217590
8223 186253
3630 118274
6822 130058
116 154624
1297 111114
9392 159670
6405 147648
4826 158464
9457 160246
3126 228086
2683 222730
82 226816
6732 172032
9852 167936
5437 188416
469 192512
7839 181248
2694 207562
1185 208182
5568 188298
9472 197750
3966 219392
3046 195200
1622 218980
8273 205440
9089 195072
8665 238326
8315 189956
4946 222274
3903 213171
5466 201212
4480 216512
6801 212400
8847 205411
191 245446
912 219094
5759 220778
466 187258
3846 168704
3165 126922
979 178902
7388 204304
6721 215552
5747 228086
4024 205568
9920 183968
4807 220406
4870 211456
9555 217846
600 208128
3622 208467
2732 155186
9186 135434
5684 181568
7547 201182
5489 203520
105 156928
9730 125786
9046 150570
9547 172790
6714 162208
478 157952
5136 149386
3346 175872
4075 254198
1550 207382
4897 214504
6031 214360
6890 188320
7092 227992
2059 256726
954 243210
9143 198536
3377 210688
8342 216832
3888 252406
6527 211210
1845 222208
634 231168
1767 198902
6309 205834
9298 215808
6934 179978
9198 224896
7276 137482
8308 190464
4088 208384
2723 223103
7626 150825
3993 153484
9817 171456
327 194816
5044 191232
4863 223232
7197 229120
5436 202389
2172 96622
7215 221184
396 231414
4104 213504
6331 217088
4069 174080
6617 158583
2776 145376
6946 186368
5495 182464
1729 173416
4721 184160
1948 204118
9035 187712
6296 184167
4444 207367
304 210826
656 217206
194 180554
1241 198646
2482 189942
3279 179338
6836 117450
4818 136744
8771 160016
7929 179456
2228 168714
2679 126346
4218 143360
83 150528
9784 154112
1284 195584
9114 131338
5797 158208
1287 171520
1124 180224
3497 173056
5387 172032
2891 184832
5158 157184
7222 184576
6192 184320
400 134635
6124 181658
4339 236569
1647 210330
8164 241509
8259 192256
6409 249344
3748 312758
3663 289024
624 196672
2671 294912
5931 309184
7503 150720
8267 174784
4950 168842
8507 185546
8857 199878
3636 189568
8254 189760
8803 192208
6789 214835
9991 201600
1910 196992
378 197495
4023 164184
2672 163626
9326 226842
3053 202326
7840 222710
3114 218752
8899 204891
1500 146378
2301 103242
5258 136576
5757 162624
8596 166390
3871 158272
3514 235297
380 196065
2571 217078
293 205824
7073 223137
574 171448
8785 172032
697 165376
7182 196988
5099 174207
4241 174976
3972 196959
664 217407
7917 145930
300 190474
3225 210944
2199 216054
2298 183818
7421 200704
811 202937
7324 166986
2580 243702
4001 232374
3715 238592
5162 234890
1180 217536
5534 226496
8937 161408
7560 163200
8860 191478
6333 196928
127 194550
9709 184330
7434 190848
3561 171520
2989 166922
9777 177664
7607 164362
4267 155904
4257 150591
9805 165071
2644 188406
6640 171530
8684 148490
4415 189430
4105 198144
4273 210688
2233 228608
4416 188160
2825 176128
9905 155648
2668 159498
6642 185334
6097 174080
1382 162314
2665 156704
4743 168704
5101 159498
8597 185910
7592 180534
8545 165760
1322 166090
4237 216950
4183 207714
8384 200704
3040 169889
6674 225320
5616 216576
5482 204800
4999 203008
5539 203648
4991 194594
4356 176944
5461 179200
6886 160010
5331 175425
347 103626
7823 102656
6878 122081
4808 247451
8215 243672
3670 205568
6196 155392
9933 256758
3772 247562
5017 241664
7524 232960
5479 262400
1068 230316
5090 130492
6076 129202
8145 126976
2374 152576
2548 159478
8476 148618
964 195190
1491 175754
6614 171840
3507 121866
3819 154614
8617 139264
5292 173056
3882 167936
4434 187146
4620 202742
2235 214272
6277 192266
6129 178698
9154 211446
8446 222454
2448 221440
7988 123648
6492 110090
5612 169866
1077 176000
8158 166282
5382 178048
2198 178688
8928 174218
3327 187894
7948 191222
7927 177536
7228 181888
5862 148124
9126 243711
8668 258491
1831 283808
1398 285662
4518 238464
6472 153994
8853 200950
2293 151818
9665 204022
7169 212736
5259 189706
8025 211244
7705 205632
7843 208064
5100 148618
626 216950
2755 201802
7156 189952
6508 246774
7076 217088
6416 206858
6520 107786
558 137216
1780 153600
6208 148490
371 163830
3389 144778
8789 152126
9052 138665
2118 196608
8289 204800
4198 186880
6308 197632
2676 195584
6341 193536
1916 167094
3224 153624
9791 188658
6932 222600
1933 247110
8751 240912
6905 215680
8796 174110
3020 190272
3952 188544
1847 215542
1740 203658
6175 220150
2036 216064
9835 162180
8110 235200
6139 238336
7908 291328
8674 304374
8548 254688
3417 214222
9827 195276
5965 200218
7789 203062
1103 227584
5131 210278
9331 185080
6391 150161
3529 219688
4524 257459
9328 231881
2924 210982
8728 190963
3589 189075
3920 123085
3695 125738
1181 178858
3023 181760
3685 187360
8399 208502
4673 168448
4014 180160
395 170614
4584 166154
5739 165962
1854 165834
5779 172480
6851 189046
8322 142442
8456 153952
3335 198589
8293 219830
8865 218016
4599 201309
7057 181482
4752 176030
4147 203078
8200 116304
1796 148736
2420 154880
8242 155136
4680 141312
6906 155139
5878 156432
7755 160000
5636 168960
3575 162816
9588 140768
233 174304
719 163328
9983 178816
1576 152199
6706 160768
5081 155701
2773 189745
6658 158976
3911 230912
3528 169188
1797 213494
7730 201472
6688 197632
3478 196096
2907 223488
7572 234496
5723 235382
5262 217600
4232 188770
6041 160161
3116 175502
5438 152266
8922 176118
9200 159702
2291 172144
2110 175424
1487 175296
8452 179812
185 172812
9344 157440
8295 195584
2419 145096
6974 186368
5196 190506
3463 174780
388 188534
6387 207571
2715 226362
4893 241492
8883 187882
3540 257590
1104 263853
1522 200803
7684 187815
6300 190755
9814 212206
8398 200978
9855 212261
3210 190550
137 245494
3024 168876
5989 233578
3619 258225
2406 242410
2920 250155
1238 262184
1602 147320
970 264555
2954 258210
484 284500
5596 272896
8247 137984
1188 137984
5827 114688
8082 164864
9799 130464
2140 184042
6382 215296
2741 205760
2196 220022
3946 165002
7519 204918
9500 199818
1312 132234
3975 148773
7513 213860
6860 234678
9107 213760
3542 225088
5665 166006
714 178122
78 173450
5733 187776
891 226806
765 205824
8733 205184
8531 172928
1066 146826
5942 212598
6667 186378
9589 115210
653 120832
7892 164352
4607 161088
6254 188554
999 191734
5946 204800
771 173578
8677 208945
5488 164609
2397 159872
2305 176000
9244 172416
1650 124170
6353 202240
9287 197376
9301 205312
2192 211446
4709 124388
9506 185705
1319 172032
9964 217088
1172 212982
3387 164096
2564 203776
3188 209408
8701 214784
7710 208640
7235 136448
6411 120330
8491 159232
4401 160768
5658 175104
374 177152
5241 202230
216 215552
2544 218604
6217 172554
487 204810
9110 195648
6580 192246
9203 194432
9804 158592
1651 240512
2876 241344
2762 242422
5496 238144
1833 202794
9749 208320
7791 200704
857 218496
9362 222592
9223 214080
5401 220544
881 196864
5613 204544
8265 143360
5413 168970
9183 153856
6518 139018
4271 154378
1255 193773
731 125891
9168 133120
3482 119552
5935 190208
3174 247286
6912 187136
4425 207872
3710 182080
7674 233472
6855 187402
2403 191734
8819 187392
5177 211712
4477 226806
1099 190976
2738 205942
1952 230400
7242 232192
9380 234090
801 132912
7487 176384
9058 180982
3393 157184
9629 156426
8924 174848
2279 160768
1380 178176
5818 209162
7663 223478
1204 216896
7275 165888
9167 180224
6002 195832
5328 229526
4066 197312
5819 207040
9492 194415
6464 193056
4705 166352
7763 204290
9071 170172
2650 191744
2292 136704
5396 235766
6816 188426
7606 211968
6526 208384
4819 214528
3081 217088
767 188458
5527 202786
6606 214758
3361 225792
4511 209408
3262 216438
926 198429
820 129738
8211 143240
9752 163328
7248 235520
1834 262784
7158 269814
9720 250112
3273 173568
5316 188918
9162 159744
582 160266
7211 167936
2417 176128
8171 223222
4247 213514
1119 174592
3711 216691
1351 222443
2188 220398
1266 221046
2978 213888
2200 221962
6364 178186
6741 217832
6212 198013
2837 190452
2878 177548
3240 188160
2319 189824
5095 200512
533 143114
654 201728
6092 212480
7971 222198
8987 224246
9821 220042
3879 212480
2077 231670
538 178954
3874 189440
3916 206080
7731 190218
9532 185344
9793 211968
8866 200704
6185 194417
9696 215103
2921 212705
7447 184487
4053 241515
9447 255724
7762 240138
2826 203264
4037 221696
2222 224256
4738 238080
3754 256512
2660 269302
7307 237558
5903 211978
5379 170784
9616 207383
4424 212224
822 193082
3263 176336
9121 135712
1105 179830
13 173082
7485 218218
7942 222102
9677 219648
7113 192000
7565 164864
3115 246262
8501 222198
3197 220928
1226 213770
4558 219136
2578 225280
8068 224896
5533 152704
5722 191360
6186 215094
4508 187914
6809 202230
2344 205824
6918 193536
1292 191488
7800 175104
360 165376
4822 150528
4112 233536
8909 219680
1867 158162
3645 164713
2294 195830
3090 191488
3414 183296
9470 179712
8023 165386
8754 168458
6839 155718
8546 153018
2178 155648
2385 223110
9195 216410
1670 212480
4209 255798
613 172544
766 158986
1955 217952
9277 191840
4815 217606
8911 150676
5592 187944
9026 172734
2737 204741
8307 194054
2437 224876
298 234874
4814 233713
1594 243864
9859 195434
4672 209561
3856 198785
4454 184105
9686 199163
376 176532
3676 188416
2517 233462
7260 214390
7342 197096
7678 194174
3714 171264
1210 155136
8805 151562
7795 140042
2843 182336
308 161344
942 171776
5321 152064
4938 129787
2341 192044
3164 230912
15 219648
3780 218314
1688 238710
742 218102
6659 138604
6847 105402
6570 169894
6044 229045
4693 228416
5449 239872
6350 221155
3321 269302
3625 250368
7039 230239
5175 200578
7015 177654
5144 130913
5929 165386
9853 149174
4962 147298
4969 185718
1904 171816
1681 186368
2515 190976
4338 211456
5986 228224
353 232182
8905 207210
9137 205280
4317 200704
721 217728
1929 205696
6813 210246
775 197376
5398 216074
443 228892
5415 213974
9907 229120
1302 211968
2618 234496
3052 230400
2307 209184
5210 175594
9369 186586
6156 197932
8043 150282
3184 183168
7570 241280
2600 244480
6842 229302
7167 227574
5250 150336
8931 232512
1596 232448
3252 224886
8620 192346
7786 165194
2372 217386
3338 254966
1399 194239
5494 221696
587 218112
3518 197121
5400 144780
2798 164864
7046 194048
2085 170945
3122 168059
6505 119999
7515 190960
4190 190454
6055 187180
4167 181710
8923 232400
8430 254582
9115 266496
9112 246538
8504 264428
8601 220682
2664 244224
9685 141578
2376 170496
7713 195584
591 203766
8965 169482
3343 217590
5341 173066
8875 136202
4423 232448
6288 235520
9656 211456
8915 212992
87 242678
2637 207862
4411 212480
8478 220552
988 190050
9610 224198
6232 197372
2477 212985
9723 230400
6414 223222
3000 200714
3816 192631
7835 135105
9044 173568
3458 173824
4855 166400
4537 154624
4958 189862
9372 182784
9354 137103
9125 159645
3113 216076
7781 198432
8840 194176
1075 163584
3211 166208
8079 249206
1359 239408
7241 223488
8855 231680
5898 181248
1279 143010
2347 201723
6083 214262
7097 227072
5385 247557
4891 206951
4506 254172
899 230072
9157 192512
5705 244267
306 234657
6777 243488
7363 249917
7635 155136
9398 248054
9959 221696
4206 218624
2404 197632
566 194048
7048 154122
1060 211218
218 129149
5952 151040
3642 176640
1480 187466
9139 237302
1551 232256
3014 196935
5544 135080
7355 167936
4017 208384
5208 172554
8787 231916
6426 183306
6101 183306
4588 190454
9523 195584
251 163840
3603 177664
1892 180726
4873 164864
3274 162314
5703 159178
4739 186337
6054 187578
1733 169418
303 149514
475 156160
6819 233888
1610 244000
2617 252662
3802 94966
6120 88842
7106 118272
5390 124426
6547 140298
7910 189953
9851 196155
2242 164864
5562 171008
2295 185856
7085 175616
2470 194560
3806 190310
3921 199170
4158 197250
8397 192478
6747 246619
5284 238848
6787 176128
1434 173220
5226 230185
9268 234506
3857 251136
924 253430
465 170681
3855 177271
3947 273613
672 267410
418 256537
9068 281181
5721 260096
8113 258294
5751 248832
1161 187946
5790 174474
49 178432
3450 181587
8547 201438
1208 193616
2882 286720
5347 237737
2115 240876
9513 255167
3539 308167
330 227537
3018 223428
6720 233782
8887 207872
8417 235254
2595 219136
401 204288
7963 190358
320 175104
6800 227328
284 238070
6780 198154
5510 207360
8746 173568
2655 172032
9798 188554
4828 135690
6149 172544
1673 196598
357 163978
2779 195936
8073 61610
4961 81920
2926 164864
1802 209910
4759 234496
6072 223232
5155 193024
2056 201728
4019 206714
499 153255
1310 172032
3704 159232
9982 170486
9140 158054
1821 218155
2836 189184
7920 180490
6583 140042
5185 155000
1757 153088
1706 154112
3447 179878
4101 96808
1371 119680
5336 237312
7960 272502
1876 275968
6370 264704
9 226816
5021 162038
4762 158720
3117 163840
4096 157450
8352 183856
1728 212296
1742 256512
1987 227776
1285 259840
6172 268438
4756 232534
1018 223626
4798 252160
5114 243210
5594 258550
4176 171264
565 170496
723 204544
4044 210422
1499 192010
197 248278
3312 243968
3483 243388
8069 215712
6394 211456
2948 251382
2225 244224
2646 219904
9978 201216
5206 205814
3684 175104
21 211712
7976 205952
56 211872
1930 198666
2796 161098
1303 158976
8197 181760
6490 199158
3660 114688
390 120490
1810 213472
3150 208288
4746 203360
5805 197898
1304 218614
3328 186624
3194 186496
3662 158336
5541 175094
3196 160906
8284 145076
9098 191920
3395 188416
2392 172288
6980 142858
3213 160842
7542 173110
6533 197866
6993 212044
5427 172032
610 151552
2861 162944
1121 219382
9131 217088
7870 223232
523 203776
3459 199680
2122 165386
1658 183798
4063 193536
2735 132608
2463 145542
1260 156322
7511 190657
8332 139456
7583 205312
848 167936
4892 165120
3969 206838
3656 197642
6753 223984
3112 161146
7837 182784
5560 174224
5809 232438
1146 262902
5176 236534
6742 219264
8086 264448
3051 271360
1941 224928
8604 209362
8029 243594
6776 229888
491 250230
736 197180
5411 152533
7624 165712
3913 167590
1415 178432
9002 203264
6207 199168
4483 203648
6877 262582
6373 256394
2757 257728
8130 298517
8193 273235
7702 294496
6803 274778
436 258761
1368 190000
6950 190720
5346 179466
2892 208886
4800 190070
6478 188554
2116 193024
9828 207370
8798 212470
2759 213238
2968 206602
4215 193536
5448 177152
4922 174080
6834 154624
1478 131072
7005 124928
9069 239872
6897 235392
990 246704
111 225674
5547 224246
1329 274294
4858 259584
7825 269686
2560 244992
4644 242176
3992 226816
1458 211328
8748 218102
675 215296
6775 227850
3503 237302
8705 227840
5174 168448
4598 194048
4353 199680
4150 153088
6537 151552
3596 156969
5746 219271
2704 223734
5928 172778
5506 156406
3779 162134
6335 149066
1278 156736
4006 167936
9913 172544
7300 192010
6356 189430
4316 187914
5994 213494
6652 179722
30 220662
2942 186880
2710 187904
680 226304
5033 192512
5444 184832
2216 185856
4520 182588
5049 160366
6241 201728
8608 197184
4148 154510
1341 178020
3854 215030
7346 206624
9554 222966
1254 209416
5842 213184
6093 218720
1839 193824
8499 193024
6485 178908
4915 232730
3847 222848
3641 248832
1047 197742
5630 273353
3057 223206
8756 156954
9062 181792
8233 221084
9895 175832
9634 204800
7613 185088
97 152576
7352 194890
9213 200310
6802 172288
3251 162448
4960 226474
9998 194193
4773 238976
9882 259782
6616 207336
8758 245184
5982 225728
5268 204810
627 129930
9668 240384
9102 236800
3700 233728
1648 234489
3230 132889
9482 166400
6144 161280
4485 181248
1216 214528
5711 219648
305 157706
895 227318
3885 192576
5404 220086
2568 215040
9598 211968
3599 216064
683 232128
5969 232438
2152 179722
3923 201216
4106 235008
6840 274422
3762 250496
6325 251392
7454 233984
1614 245760
8926 234186
2720 110016
679 164598
1726 158528
2563 157568
9297 189056
1567 204288
1485 225014
92 220490
3817 261888
8095 278080
4407 299830
6885 253568
7180 211520
2234 242378
7978 259126
8106 158848
411 155648
1573 161120
8895 172310
2724 197110
1213 163338
1440 191488
311 187392
8903 143360
5110 142336
5726 145472
2784 116224
5182 70346
6180 121556
1857 173056
1785 168438
2996 155776
3725 163790
174 194940
1511 206554
9759 200704
4400 179200
6064 173960
9174 181948
5773 211072
5142 221568
8643 219830
9690 229489
9593 234999
2815 239649
2976 186169
2621 195594
1524 211446
4854 200458
5278 198912
4446 213494
9061 213219
1864 181999
7523 246518
6079 233728
7748 202752
3886 208630
4157 201994
9194 187712
6158 250566
8629 250426
8540 259179
2828 223744
9563 237815
8513 250099
5591 210314
6823 205923
9078 200995
6188 172032
4586 169472
1931 168970
9025 149002
8026 165878
9379 149642
7854 220150
9185 200704
3968 176682
4406 106218
4305 123648
1243 153589
3850 159808
2156 148480
7672 155648
5282 183840
5708 191798
9055 167328
240 221472
9612 174464
9721 188960
2763 133408
5036 131584
5575 132810
5875 147712
1233 147456
1414 205824
8657 180746
2052 201718
479 179200
3268 171402
7902 136970
5315 146624
9738 199872
6990 188800
7440 141514
5075 237686
495 234048
4770 215488
8282 88586
1589 213494
2227 199680
7652 216438
8969 184138
5310 212470
9286 183562
5801 184128
4384 185856
8566 201728
3648 194560
1051 216566
1801 217088
6392 173568
9878 173056
7584 156672
6343 184320
9609 195072
5866 199168
8939 179190
4246 156298
779 230016
4343 262262
8251 249600
2060 232960
429 237568
3409 234240
1250 204032
9900 157962
9180 200960
4398 208364
4376 181002
3868 219766
573 157420
1814 224089
102 219638
6738 200714
1445 208896
1334 199178
4760 211446
1574 187808
1109 203878
8401 204800
893 188928
7399 195786
526 203392
2584 216566
6727 212480
8788 169946
1448 218086
860 216624
5307 181760
4906 195072
5720 172004
4861 208886
6136 204885
2653 196414
556 167335
1597 185290
3757 216064
9725 215385
4813 154624
7968 132992
6966 127870
6385 201753
5587 245760
9538 248832
3362 213504
3494 173312
8192 186368
46 189440
6546 220864
8822 219894
5113 200714
5273 247542
5756 246064
1825 217088
3964 152576
7237 190966
9323 142346
5645 159754
6268 182282
6444 167680
4419 191488
909 164608
8178 187766
4050 185078
4456 181770
9526 181248
229 149898
8423 187408
9834 181522
947 196608
5245 211456
6453 201216
2938 169984
448 198134
1468 179200
7112 200198
5034 131918
2441 205578
3183 201216
1646 215286
8797 222710
7317 216576
6722 210422
278 204544
1336 187904
8134 184682
2530 182016
5370 221526
4781 217210
3560 130114
6774 202988
7337 136458
1149 196054
5323 163882
7232 168960
7450 166272
67 216781
1118 269017
9963 226359
1625 185709
6181 246523
1759 247865
4694 244561
7696 231321
3460 148058
7819 179168
6756 159392
2585 180352
3583 170870
3659 180918
9411 144138
6281 147850
253 248064
8846 268032
7822 272384
7136 282358
9135 241920
9655 203766
4642 260352
1115 226816
9659 237568
6429 233930
752 156618
8661 200182
1325 190976
9407 184576
8978 165120
7146 195317
4495 195840
7375 209447
6119 138675
8852 184064
5012 183562
5334 202742
3123 196800
1627 191168
1059 216768
7881 185866
3094 186368
3845 216650
1036 211254
4089 237056
1454 250348
4602 212416
9846 151488
2249 126474
8991 235274
6260 200429
7904 164864
5018 152877
6698 231460
9333 229376
1192 134544
3202 235503
6091 232405
6292 250505
2084 265996
3386 260608
3813 168538
1335 136918
3368 121351
4337 129401
204 129664
3134 155648
4874 172032
8111 172032
5374 149258
5190 204096
9972 183680
6161 187136
1187 185344
5615 192567
157 207689
9222 201093
5618 192566
7527 82920
974 150272
1046 150538
1613 131584
706 117002
2546 132096
3586 125952
6538 202752
5879 215296
6543 219800
2351 222326
5178 133632
6743 131594
4235 145782
7962 145408
6029 138112
1102 135424
1107 191114
2444 204790
6552 186112
7557 176906
851 135946
458 171776
7714 152829
4013 144930
6751 175391
4445 190278
1950 191872
4429 193536
3045 155648
9271 166922
1402 174582
4473 161290
2915 189066
965 209047
6475 185346
5295 203775
4233 208637
8081 246187
1798 202217
798 172367
7148 144925
3812 135416
7140 199680
7630 215808
5503 238454
6089 209281
602 149620
4700 201226
6109 238972
2380 138147
1937 156160
6967 174080
1807 128024
2772 169418
9556 179840
3940 185261
2986 155456
7254 140288
8260 161792
9962 173568
6013 180232
3339 198982
7668 219648
3021 202304
6511 229726
4737 225680
2887 215990
5472 219265
6233 210836
5715 197066
6882 202596
6633 162234
9511 212400
7315 261998
9910 257824
9564 265943
3881 281856
9669 272959
6084 308233
9231 308288
7707 253696
1219 145920
5499 152576
6991 186368
6612 142858
6421 202742
935 176640
8618 178176
7010 174090
4552 192768
606 198902
9413 202752
9970 165386
6449 173046
997 170230
7065 174592
4553 122122
628 209418
4795 228086
3807 224272
2170 233836
9990 214240
8370 204176
5362 151200
708 170663
7383 186484
6681 202755
2533 172032
7128 175104
9327 179200
6358 197878
9178 189194
552 169738
8768 160970
6351 173184
3176 239222
5213 226816
4040 217974
9085 216576
5678 224256
2782 195584
5991 181345
7141 216677
6201 210497
9689 200704
3352 200938
7522 212982
7793 187520
1008 225462
4646 216480
3310 256758
4803 181642
1837 203008
9742 253056
4965 195328
3523 198144
928 220416
2626 234368
5571 226816
9561 235510
5312 223744
5785 191488
5216 192160
3896 166410
7122 215808
2261 223488
3554 204800
7056 245966
7616 194266
1893 113882
3877 124208
9710 158720
2705 221184
8349 248576
9049 270838
8906 238592
8405 234752
8328 172800
4426 184320
5333 195584
7874 180480
4323 195072
3638 209910
7803 182442
4312 146453
6222 158203
1636 180298
8791 198592
8050 193664
4698 187829
9175 217744
4501 229878
6476 198764
5988 183744
3120 200929
7294 248444
2499 238582
501 219684
6695 208204
8394 201635
3746 179556
3987 212457
4392 188966
8139 155758
4997 109482
3592 193014
4792 246518
2106 215168
3467 190826
3549 101042
5671 151680
4427 112138
2357 169994
4302 187904
8935 205696
6344 207350
5184 131210
5406 165632
8133 147456
6825 163830
9007 128010
4691 150656
326 170496
8483 114913
854 97034
1532 110582
5248 114176
4534 100746
3345 151306
7468 176640
435 163285
322 163194
8006 169728
877 148234
2555 174710
452 111104
514 98132
8085 135332
2703 207616
5822 181514
1630 183798
3260 145930
1885 181770
176 201984
1843 220416
8949 206080
3032 211968
8607 214784
9265 222208
3894 199062
9384 270080
7216 277494
3686 242698
3526 225802
2734 215030
8868 240118
4664 222720
140 158720
2761 161280
50 177782
8502 149282
3167 131810
5003 254539
8097 240590
9521 262358
6305 231990
5453 253310
8318 235690
8972 234048
6111 180096
7206 159434
6262 162102
8202 166090
2460 188306
7540 215542
4469 201216
6539 204800
718 194048
3248 174592
528 171449
4522 82466
1669 170240
4528 219904
2058 250624
7297 252416
2358 247734
5026 189992
7198 237440
5652 235904
8841 167424
4315 214016
1654 178176
7212 205302
6876 137404
5290 209704
911 207744
1101 181290
9607 200022
906 180928
2487 179360
9928 220646
9464 198320
1811 227072
3949 209801
4878 231276
5097 207032
6086 191498
7310 153776
8839 132554
2589 156208
3151 193190
2602 192266
6001 219008
2483 213100
420 211504
234 164064
4363 182390
5205 156938
8074 185590
2984 180544
146 193504
6858 222336
9857 246134
2197 215690
1661 224064
2131 232768
9488 217152
8944 177728
9179 217344
6644 187914
6499 148992
1143 129546
6817 199168
6178 198154
3353 225664
5849 229878
5812 203776
1959 183040
8832 191734
3901 175104
1248 181248
6924 201226
9625 215542
7204 171776
1096 215286
9615 200704
774 219638
6925 210442
262 145802
5402 125184
7123 159232
8612 169974
1010 143370
2083 198400
141 191744
9530 214016
644 241920
4720 253174
8957 221440
2100 169728
6459 160768
334 178688
5291 205824
3517 209920
4811 249088
3438 231143
6944 260416
888 275830
1386 248474
8747 168842
8977 160704
9893 201424
9429 197050
1055 208022
904 211168
1923 232630
7650 241910
6799 224896
1412 190794
1167 169450
8671 172624
3107 161280
1971 152000
4862 235286
6299 226304
163 207360
7543 199168
2480 193536
1064 187392
7433 255232
323 232310
996 253276
9241 231936
4581 259811
2633 215231
4203 232256
8033 282816
3416 284976
3594 120384
7864 135680
6095 140800
6542 139274
5338 217610
7682 244470
4471 235978
1789 248374
1717 206336
8872 128128
4153 162816
7072 177408
3587 224580
8309 185310
9485 183040
7313 196086
3065 257014
5648 254080
6880 231936
6871 223754
6363 218880
9012 202752
4025 205312
2531 221376
3545 231168
5555 229110
2072 198656
8837 178560
7738 213258
8445 213110
2332 218240
8739 236790
7111 172864
462 196362
382 184064
5119 188928
3198 205824
8766 212888
8104 205942
5407 197888
2605 189696
8141 155648
6563 192512
4560 186368
6620 172032
1601 201216
9045 191232
1089 185610
1436 134538
1599 111360
2489 168970
2324 243702
7999 193024
152 204928
2095 185354
3605 214774
3301 212480
1235 202240
5876 180490
985 191232
8588 221686
6588 200714
5302 206848
7008 220672
1794 219392
7319 254976
5300 262134
3671 240896
1747 237056
7350 191498
575 234752
2767 248566
4821 249536
57 223744
5129 190710
4487 177674
3493 242038
897 209418
8945 220214
5515 195648
5096 207232
26 274230
7108 243829
588 220798
8404 265472
9705 259090
1800 169235
4250 158218
2669 194273
8848 155519
5973 162652
5313 196096
3031 124938
7203 177162
5073 184832
4346 197004
6012 195072
3610 202240
7293 189962
5674 223222
2718 168950
9651 219136
5754 254966
4545 211466
3543 252928
6160 220874
4879 80266
1141 84992
5123 95456
7974 132608
5530 155552
5865 170742
7236 162570
9542 143360
975 185334
1663 163338
3445 144384
3941 87040
4799 97152
5925 218570
9578 228758
2561 194816
8882 187978
1838 159114
2260 167670
8982 145472
1366 127488
2909 91402
7935 148746
9957 134592
9922 158710
2039 177270
2537 164746
106 166848
9533 168310
5597 174571
3777 191421
415 172032
1824 161974
4166 170230
1958 172032
9433 158830
274 140870
91 224502
2462 219904
4466 202506
1428 212096
562 114698
8711 202752
2758 175626
6525 182784
6794 212982
2373 202240
5586 217814
5962 214646
1225 201216
3256 194560
6600 179584
2297 189056
8302 171520
4864 178688
5102 184832
8694 137482
2468 143360
8121 226550
7086 221962
7338 222208
1467 248832
1447 217088
9642 201206
85 162304
3707 136192
1353 130826
1189 226048
5186 238080
2504 226564
52 238578
2547 190720
4767 191222
7906 198144
3785 163577
6947 191488
4719 194560
7289 203766
2818 143777
3253 174183
6680 78843
8 216576
4902 199178
9117 224256
1632 231936
7153 254144
2089 252918
76 197632
95 124170
7698 183296
2382 218112
5368 160768
661 165888
263 232438
1239 213979
855 182287
937 221989
1493 213422
7371 171113
1888 225273
8357 225152
1069 224896
3613 215378
8560 197507
2567 215552
2751 202102
6051 136054
9584 133002
9510 143360
9212 178038
4497 161994
5150 124993
2896 183896
7217 198625
3469 257574
5579 251776
2624 228074
7740 231702
806 171520
4539 186368
4849 190976
3606 179466
4266 215030
1976 203008
1835 175104
7925 105641
1870 175956
5580 167936
3383 142871
5836 152097
502 150666
5617 162927
2678 156086
9467 161088
2138 186711
4191 155884
7723 179450
5967 140212
1215 168448
1007 181750
570 180736
1660 150528
7615 180852
8299 169856
9150 141504
7318 84874
226 191616
2328 215040
4121 215552
4467 154112
6342 77637
1211 193088
6015 193024
773 198154
1578 201728
5372 206326
2283 218112
7658 136458
4264 223990
8410 172032
5838 184960
1701 209920
4713 231414
5748 244224
2919 205056
537 251894
8732 252928
1006 147200
6985 107530
2507 224010
2478 234506
7009 240374
7816 209098
7195 257280
1113 260662
6745 259040
2810 261238
8206 211712
6810 239424
1218 207552
6778 199680
7660 206154
8369 220214
9871 214966
4430 223296
7853 210762
8362 149056
9778 176512
6998 208566
6818 215296
2308 234678
693 210506
7884 209664
4951 205824
160 201920
4923 205440
3703 185728
8294 220150
7270 183552
4128 175872
1222 154112
9091 219392
8879 204992
3795 199808
5581 228598
3519 181258
6705 138122
2348 169984
5874 207872
1288 210294
5690 156928
4409 175872
6713 185098
187 203510
8114 194038
8904 168970
8310 180470
9891 165258
660 182774
609 171402
2699 176672
1745 172800
6009 171008
4732 144618
4258 148266
104 171158
6574 166272
7625 215552
9463 208640
2541 216054
6791 181984
2066 168672
3277 186614
2003 156160
9507 235264
7420 271872
8525 283638
1360 251904
622 276224
4171 276480
1472 287744
7662 280566
1079 225290
7042 122368
9414 137728
2514 155136
9438 157184
9453 173568
6153 199926
470 108292
5471 126976
1111 139264
6213 137728
385 103582
758 159831
3359 224256
2097 167779
199 145763
7255 182518
9757 179722
5229 163338
1147 179456
341 179520
1531 178518
7416 191968
6979 204992
8283 149898
8690 215542
5556 204288
8385 143484
7441 130748
1822 134802
2522 221859
994 184832
4548 167936
4438 121098
6765 218496
8536 162698
2521 207104
490 204150
850 184192
5134 201728
9843 228864
7820 227830
8167 211978
3296 198656
7891 199296
7133 230400
4681 235520
3318 251382
4979 199680
9308 205824
2217 151233
2562 187136
164 211830
455 168064
7536 141568
3303 150282
4624 188032
2898 197366
8913 175104
9580 179456
2266 130954
6790 136320
852 199936
6631 204534
8243 196608
6760 141824
5469 138762
1308 108800
3735 107530
230 124426
6891 142848
3767 126976
8740 122880
9317 122368
5913 188406
836 168458
7430 185344
9866 177142
8874 95350
3097 73984
1220 71168
8619 70154
7067 77706
6435 137984
6173 159744
9480 176630
8471 162113
3861 186773
2030 182016
6357 156810
6324 146058
5181 193536
1348 232192
7911 207043
681 222582
9295 273920
6914 272758
9565 246272
283 192000
5584 225664
4741 227712
3496 237322
3337 81034
1558 212992
2545 218112
2706 202752
7876 209654
1300 183050
4352 193014
2862 186368
4872 156682
1520 140298
9254 173302
6219 165658
8175 161259
992 200394
955 207734
5082 155018
2934 164214
651 255094
54 232330
114 237952
32 239616
6133 257142
9394 258038
6582 244106
6945 206848
7880 165088
44 170784
6255 221152
64 250678
9363 214368
5764 226240
9208 226112
4742 219616
4336 211104
6310 157878
1286 124458
3082 156544
8616 163338
2700 143370
7833 193024
9129 218102
551 192458
2645 197632
5814 172032
2109 183808
4194 141440
7496 152576
8135 174080
597 195382
4667 154880
2102 146698
8426 156160
1787 189430
1422 170506
1999 200304
7058 261500
9356 272886
9860 257000
8884 222208
7309 243712
6221 182912
6578 199158
1827 182474
5344 134858
640 170080
1763 175754
6969 88074
9546 138250
23 151030
9623 146432
4357 192000
8467 204407
8907 214847
2614 197681
4604 221551
7541 161034
4994 194634
4647 221006
3887 207872
2635 165494
4785 151690
1482 169354
5830 184064
2139 183040
1426 181494
4022 139264
3143 174592
2062 164672
4252 150794
1477 172032
4657 211958
1770 204800
4005 230390
7405 168714
3937 104842
5225 121654
7078 181524
173 193536
2269 194048
1618 177152
9674 159744
6020 204288
667 179200
1772 186368
1492 167680
5852 169974
8044 168074
1433 155392
2783 214774
8538 210432
7410 215040
4633 163328
7683 178688
6450 200182
9290 189952
7099 180234
8842 196598
151 160768
6067 221696
9681 247808
7365 254748
5395 191716
819 219558
4529 205030
3878 128158
1326 155597
8858 159487
930 156534
5202 197125
7463 200192
5668 185662
1793 143872
5459 110114
8017 149096
8808 209920
6025 196771
2343 196598
6689 189450
1953 171336
8537 245990
7673 239450
1231 281344
900 278784
7994 247008
2034 243606
2991 283126
3843 235360
1620 165152
6209 194464
6554 206496
8009 201994
1555 223744
3826 233952
5979 242550
790 170752
1795 198784
3234 188453
2378 237673
936 239606
8414 229898
3990 211303
8468 126913
6673 160184
3161 135653
7402 168425
3789 114698
5001 156672
3784 156160
9960 156160
3036 218870
2384 230390
1316 197696
6376 196746
6496 173120
9995 215936
8112 228342
6267 227318
7830 212224
8767 210016
8648 164010
5426 205568
8549 162550
8040 137482
5905 213632
8269 212864
4571 204042
4852 167562
3422 172255
2352 211392
7860 190601
998 199687
6788 224576
1183 226816
5397 150037
1518 259574
9334 253440
2244 143360
9432 136202
4953 154112
5485 142858
3799 184320
5657 184832
296 177162
9021 221174
5356 180736
9346 188160
5603 177408
6053 199680
9716 122634
4918 190048
3390 200182
6110 177920
8625 35840
5159 114688
3289 130976
281 220384
6949 234304
3035 200970
8358 238678
5971 234824
4582 197888
6971 90265
5872 111616
4597 111365
3673 169206
7608 204167
1635 150904
4492 129098
3326 170320
8226 165850
498 200448
5276 130058
7041 130816
4932 184832
2123 204288
5841 216054
6821 204480
7913 122202
5051 212196
5625 193536
3156 163306
7473 191556
2455 220928
3041 229926
5856 220416
5227 218102
6121 184822
4521 211776
5606 218112
9524 251638
8116 167975
6360 107869
8120 113610
6935 147968
8479 251648
8561 228352
6594 238592
690 227850
548 253676
982 230400
8240 199680
344 192512
58 241152
3908 232458
4791 250870
8869 249078
3347 210432
2686 160522
898 205568
2240 195840
4605 171392
3133 128800
5681 124416
1836 137984
685 146688
5601 201728
6550 238273
7995 218191
8693 245238
8897 189834
2927 206123
6940 159650
8682 110259
3074 184694
7924 196096
7253 88330
5774 196800
772 216586
6556 228598
6306 222208
3054 211978
1479 220150
3615 223848
1315 177178
1922 220202
7964 240832
9239 232877
6728 225792
7359 207988
1852 244325
7391 240512
5885 242052
9063 236129
2992 180082
43 246784
2610 238592
1026 212608
6235 193920
178 189440
190 185334
8436 172042
6534 178698
1097 187382
8720 183424
8252 205056
7807 179200
4926 176726
4831 209664
9839 208437
1432 167097
5670 196086
5013 175104
9649 180992
3096 206326
3629 194826
422 176576
3598 227232
9914 264694
7054 215552
846 176392
8382 208531
2037 242110
4491 259072
6685 280566
7733 203090
9282 201170
5417 271344
5647 269696
6367 274440
4883 218170
8761 234891
4896 171457
6564 160316
4935 205100
2685 157578
834 204288
2093 207862
1441 173066
8688 215040
3675 223424
7896 203766
2847 162816
4361 151798
1697 125450
6604 148736
5322 136458
397 173440
1969 210442
9364 220022
1449 189952
7847 148480
9184 144650
2449 152310
1860 124442
2947 204656
7185 202008
5661 187904
8087 181760
4008 180288
4575 221490
3016 153000
4139 194336
623 184320
8010 204790
5589 196747
337 215681
6622 224256
9455 217718
1900 215434
4661 208000
8402 188928
1978 202614
3418 232960
3214 237558
3588 232330
3420 196687
9509 141401
8481 198784
2422 223222
5891 200192
856 211446
9141 163840
711 204288
5288 205578
5478 135306
9427 139264
7675 125952
1037 107840
4436 109962
2299 161920
3246 193536
2446 183808
1395 121876
4383 142429
4778 145712
8429 152919
1710 147968
1754 155658
4833 103048
5829 160438
3250 183542
3236 230656
3747 211356
1588 230358
1703 225476
7012 231353
463 243420
295 163797
7220 229170
6605 196288
6452 189760
5961 186560
2323 190198
9358 204800
2814 196096
7415 189962
1882 234998
2434 223744
5691 172032
2846 178176
6607 150528
8930 131285
2559 222838
2895 237696
5692 243272
4204 250943
1275 229968
829 244323
8956 212909
1497 160407
1346 201728
7773 189952
8772 193462
7736 188688
7020 185872
933 158643
8520 206302
9015 282152
8655 209381
6256 257920
753 250112
2512 109386
3008 134144
9635 122496
5702 127488
4110 142336
1577 118528
9134 124544
5240 120895
342 222281
2120 173706
6953 219532
497 178954
4600 216630
4178 196999
3632 190590
4374 191238
7470 190410
2212 215936
5915 218432
2368 165536
6014 171520
5607 153440
2032 222358
8714 218816
9925 161994
6050 143434
5465 219446
5714 223744
5697 226816
3912 168074
9947 193536
8962 182272
755 182528
6203 196918
7127 207616
5553 198528
7627 234038
1193 201216
7034 186240
2229 143872
3690 233920
6598 215296
2829 206720
2885 264320
1677 269046
2045 198784
7444 208640
1863 212342
9226 197258
7404 180490
1252 192010
880 210934
7850 225782
7798 212726
5945 193782
2819 139018
68 145152
9622 163830
6418 113418
449 148234
3997 201216
6420 196746
8800 219408
1282 193994
1088 235552
6509 219122
7636 220978
3768 196864
7919 206261
9862 162184
9772 236534
2552 269302
406 209408
4299 219136
3669 136448
5919 142602
4382 138250
6193 159488
3515 185088
6506 165369
2454 189174
1716 197632
3061 210230
5659 211776
5004 227574
424 187658
4142 224054
5128 181738
4081 174624
7599 189952
5277 175104
9029 157738
5839 200704
4478 174582
958 172928
1108 162742
8495 158924
1764 209187
4049 200051
8347 198181
5483 167581
9621 185590
5451 181002
7725 187904
3308 207941
2246 190848
9216 150272
6575 190858
6678 196716
3609 177024
6386 172298
8752 76170
4245 141578
5194 175104
8496 172544
7333 171072
7677 211702
3403 183946
2155 163968
8148 198636
2000 190592
1345 164362
8228 210166
4455 191690
354 190720
2553 168128
7094 180736
859 207596
7633 193802
2648 140106
2469 144008
5518 178208
1280 180918
4794 143360
2629 126218
5009 166646
2716 157194
7900 162560
3270 174592
6074 165226
8245 94810
5851 188426
2656 209142
4585 182774
4217 182026
9844 165888
7726 179200
8288 167434
60 168458
5993 165376
8461 152576
7529 159744
4937 157174
493 155146
7435 214026
4366 222198
5956 217078
1809 202762
8409 238582
9576 231936
6668 150528
9955 197632
1486 213504
1413 244726
7031 218112
1357 174070
4070 136714
4370 135168
1939 144906
9864 122890
2611 139638
7525 177152
2143 199680
4677 179200
7075 211968
9444 216064
7448 172032
8047 154634
8676 149834
8854 158976
7639 144768
1946 155648
7863 192000
6283 181514
6852 125194
4468 124416
4461 139254
4138 124938
4185 143882
2850 185334
1689 179328
5778 126730
4282 127232
8544 184320
724 244214
7131 230016
7871 224640
9602 218112
349 219648
8574 195584
7505 202752
7314 198144
1907 221440
5633 216054
9177 212480
1912 212096
2327 147466
5511 194550
8058 154634
4867 197504
3379 166912
3086 177152
796 143360
5408 151040
9496 151040
9911 169930
8651 177098
7462 228134
1992 216832
4871 187648
4240 218870
1936 167434
9764 185600
9724 191744
1474 200192
440 219638
4749 196551
2988 157932
8390 161911
6864 166300
8447 207360
2011 198656
2961 193280
867 158208
8934 164352
1420 165888
6303 177152
5157 163840
1376 171520
3865 164352
2528 175712
956 203102
4165 199936
8995 219136
2914 186352
4652 218390
9306 153456
9600 219962
4279 226678
5660 216800
8049 169632
4441 182282
536 186848
5845 220662
260 168448
1385 170496
1032 186880
539 214406
9343 171040
1830 205312
6075 253440
5970 265206
8219 229040
9944 142544
823 148224
9437 167936
1975 177152
1722 120064
4262 111616
7620 234496
4386 252470
1861 239104
2940 194058
4987 219008
4002 260214
7139 259712
9477 163456
2662 141450
9235 151926
7251 194570
4223 225270
5086 200918
4109 166693
1168 205312
6887 175616
7742 184392
1128 152401
6677 195072
4830 195584
8015 196374
5197 197120
4710 179456
3125 141142
31 234439
3731 216379
9087 247808
6551 174912
8989 235414
1347 269757
4074 208252
4654 235132
5857 272928
4012 228187
4753 154112
8205 151616
6811 221686
5981 174602
3344 208896
5299 206702
4453 216792
5087 223293
267 212376
5325 231784
7782 231168
7915 234230
9474 224768
6951 189696
4812 166912
5904 156938
4083 154624
4927 70794
9503 165632
5848 207872
6243 226816
3140 231670
8849 160502
7836 147968
8336 140810
9889 239872
7500 240000
3022 289536
4880 281664
5378 286380
993 306038
3320 262784
8350 158464
404 188662
8637 173066
9534 188416
6191 217600
3304 188672
9590 222966
8329 225280
3421 204288
2956 222966
2317 170634
9898 219904
5963 161280
5861 151808
9446 147776
3808 156096
9697 176960
6854 183040
4132 204352
9393 136512
1784 150006
2168 136202
4328 139520
5501 139274
4541 166410
4740 178954
757 162816
946 152586
3430 214262
6202 208384
7590 179456
7134 163082
9652 186604
3739 167680
2793 160010
1693 166666
8590 190464
5008 180992
6936 189942
6528 169984
8285 183552
3193 180096
3694 173834
9675 138848
4626 207626
8500 202998
133 192832
1098 174496
3633 178688
2075 177418
3928 206816
7467 50570
9031 103936
9351 270336
428 273408
223 292982
3601 215018
4750 241888
5286 219510
4616 224512
5551 217088
5115 167936
7676 176128
134 205056
2428 202880
4995 209152
9030 151562
4981 147968
5464 200182
1692 212726
3329 194538
7724 198250
363 186340
1875 220032
3763 214528
7334 206336
794 228992
4841 217728
1437 204278
9400 252672
8364 189952
8051 208384
6629 237174
3411 213248
6978 154368
5223 203776
6469 208896
5067 208896
8062 199168
7886 215250
4723 217846
3290 218892
2623 143701
5868 204800
5598 232566
2899 181853
4463 151040
5936 170496
9104 189130
9841 211958
3175 156800
8221 171981
4703 213192
3442 228512
695 219083
3349 232616
143 164214
1179 188544
1776 181632
7002 185344
6030 203776
6229 194560
7604 229888
9357 229888
9123 215552
4187 166400
1405 194806
1191 180362
8262 178880
8878 156170
7202 184310
6433 180224
2868 143360
9504 163584
2315 172032
1982 159232
717 188170
7207 242678
1137 184832
5565 239350
5717 233226
6314 120586
5976 151552
3348 139776
5824 163830
1708 152064
5168 112138
8494 205824
5027 154624
9666 155648
222 143360
2410 207104
2933 243200
4123 252662
4591 247040
5672 236534
8493 194570
1813 200704
6214 204332
4587 181704
4768 168815
1507 172032
9448 143360
2173 150016
456 221814
6004 220800
7718 214784
8706 207360
3428 129024
6236 114688
4996 98314
3689 198144
3674 164586
9517 164330
4134 173206
3276 166346
2719 179702
4985 179776
9501 188352
7178 159242
8971 184704
6873 179702
4060 192000
6204 200704
2158 179200
8115 170102
219 159744
5130 143613
2370 189683
2520 185162
4018 195584
5233 199168
8710 231424
340 224256
2165 220170
6322 245238
1354 193546
2153 221696
3910 231926
11 205312
7778 202240
6862 199680
9824 224332
7168 230454
6901 212224
4385 187773
1723 216400
5340 215936
1446 263692
6929 257536
9435 235658
3077 254154
8898 260662
7144 232224
5755 255744
437 247424
1163 181824
2447 168384
9633 158282
858 55535
1968 186624
1311 236288
8119 232438
7336 183168
9148 183590
9381 199815
5682 214267
4186 211264
2725 228854
9227 221174
8371 196581
4686 81610
722 116224
2928 128522
9552 155136
9627 157686
8927 145546
4728 118784
2572 267520
7226 231936
9553 229750
1887 264704
3976 194068
2785 259958
6142 262878
8280 264537
282 253588
8021 189706
4714 194806
7550 190474
9850 161792
2519 179712
6321 212214
2006 171018
2119 201728
8012 217088
1884 223232
7808 245136
1606 245078
8250 210698
1155 231722
4612 249974
3702 183050
9909 199286
5983 207792
2652 218102
4290 200704
847 197750
8647 194954
1682 161280
2808 138250
6381 187894
4380 105216
5604 173440
2130 142410
2749 199350
2963 177152
8032 159488
783 183808
9479 175050
9197 147530
8731 190464
2527 204800
8864 195296
9387 79114
7104 223744
9531 192512
1 229878
8092 193408
3771 133642
408 165898
1206 219894
6874 222208
4377 225792
336 195082
7077 222198
6577 203264
1755 196096
332 185856
7259 204160
2803 200832
9094 287232
9867 254080
5002 230176
6833 277622
8526 105984
410 165366
6340 145418
6138 154112
3939 181760
3163 166912
433 114698
7700 168950
4476 133120
7239 122880
3271 197504
2877 171136
6167 184842
2833 209910
6623 204288
6419 185600
7903 171520
7370 184310
5369 188928
2022 143370
9373 226560
927 206384
5120 171520
3244 136458
8162 183050
9220 185334
446 244214
485 195584
9201 158966
6729 153354
2503 125450
8782 143370
7038 154112
3953 170364
2769 179984
7089 124917
442 185541
1533 197120
504 197376
3743 192522
8497 178432
7552 226294
2780 177664
434 186624
3201 181770
203 192128
686 196608
8741 214518
938 202742
3535 194560
9251 201472
3558 218842
2639 185610
8277 196726
5831 154240
7081 159553
1633 222542
7367 191498
3726 197120
1873 208374
3358 204288
1081 211968
9732 216576
7382 196746
6329 210560
2730 211574
292 190848
5355 178632
9544 171352
2365 194048
6205 176014
2613 218486
3782 206070
5104 170276
4327 224634
2146 223664
7032 270886
7701 190208
9119 215416
7442 224782
3076 233728
4736 190542
8568 154932
5937 147904
1516 193910
63 184704
4011 172554
5039 152970
1962 238354
2727 183877
1135 172032
5072 191488
6176 175616
451 170752
6654 131660
5152 126464
6963 168997
7021 235571
3527 219638
5125 208906
6792 202496
882 146432
5270 245504
6211 246774
1842 242304
5076 252928
1730 282304
9280 296950
1144 195968
7711 226432
3849 223744
8489 244352
6773 260608
5731 233822
1639 228096
1548 233323
4525 263553
7526 171146
595 219653
507 131072
4930 166912
1330 229110
8186 180736
6650 154762
7 160448
450 161270
2395 138250
7518 127360
6349 136074
3563 182922
6849 188032
1626 150922
6927 218476
1749 202880
3243 228086
7644 214060
5470 209142
8266 191498
4181 208138
3354 196298
8027 187146
2044 223222
5734 231414
5135 208896
7598 202250
872 210422
6135 187392
870 230400
425 211456
8902 162058
2949 213760
7476 108042
5350 131840
8958 137472
6975 231926
9763 207872
1954 176128
5644 185344
1416 161536
5475 161744
5966 173450
9512 200310
6930 207360
4517 254966
6830 233984
8413 194826
309 218890
9702 128266
9013 162550
4028 137482
6470 184320
4298 228352
4224 216064
8421 216832
7093 197454
5770 197920
5484 174210
7966 173834
9454 173824
7272 177024
5487 192110
6761 188692
3644 121866
5741 156160
3960 169738
7373 173558
1751 170122
8210 164096
8355 209152
1527 213248
186 189440
5367 140928
1240 175488
1057 159744
5497 165258
7659 143104
5041 283520
209 288502
4801 251648
6289 215424
4136 268406
8813 244480
980 210176
7477 210422
6514 205962
6389 214272
4137 225920
9673 212736
125 183146
6662 221696
687 226166
976 222208
3935 197376
1305 175840
9156 202224
9536 162754
1502 131072
2057 122528
77 197994
8543 189962
2619 239222
1151 228608
8143 261110
7716 232086
879 143840
2615 148864
1581 134538
2430 161024
3929 156278
892 178176
3191 158208
7229 174720
9515 188416
8373 183552
5271 158474
2435 139274
2806 154112
8656 162624
7125 166922
7946 175094
9801 177664
8172 136192
5863 146944
5535 151818
3876 158720
1138 178176
290 182272
3954 165682
9350 149783
7577 214262
7545 202752
1166 209910
4490 175882
3152 149514
7250 180343
8258 193236
7234 208758
2070 201866
6941 200704
107 209920
8611 188875
7794 177056
70 178157
7970 178048
7268 185424
953 211412
3967 205824
7766 236544
1995 235254
4540 218855
7776 217829
621 202742
2104 179722
3666 184320
2641 151552
4838 150665
7177 179712
3863 196352
6398 194046
764 175326
5218 125450
8351 173346
3048 151867
6638 151754
8979 207798
2017 196480
5165 136160
445 202762
6362 154186
6434 158976
5608 185895
9109 129567
6683 142837
6479 137099
8964 172278
5621 194304
5791 196854
9187 189450
3401 197888
8631 202742
9159 185098
7451 183434
780 170176
242 207945
4230 225526
6410 206784
5421 241536
840 216320
6957 253568
3680 253174
384 224906
6038 261078
6197 134984
9574 196854
9876 167434
2464 164746
2149 205184
4513 168192
4174 190336
6471 219136
5332 216064
6368 205642
2331 262390
2340 172524
7118 167424
3066 135818
6446 144138
1621 148992
8013 210500
5977 203203
2300 184096
9057 167291
7986 198400
421 198358
4320 218007
1718 197622
3130 167434
2476 176896
544 199936
2134 241142
480 206858
2148 226304
8270 188234
1169 242240
7901 255606
3292 253568
7469 212608
430 209418
8035 115338
1659 206322
1534 226336
2313 193034
1293 213986
3875 206612
803 137041
2366 215808
3950 185098
3309 219638
6536 198134
1112 182538
8859 230912
9894 221184
6166 165279
2213 169792
9181 144794
9903 135168
3833 164307
6326 145385
8640 158473
2894 195360
9775 204544
8344 232182
6725 182282
7562 227438
760 164608
1094 102656
224 87040
4054 80352
6666 151796
5685 166851
4621 210560
6069 212736
6555 207722
1612 231680
7479 241430
8444 235520
5255 234496
4957 208193
5780 213942
4561 196261
5203 203008
1895 203136
286 176048
5837 190848
7414 217766
4563 211603
571 133149
3099 134474
5960 162550
809 176601
6982 185957
4919 189046
3464 196608
1791 195872
3570 153866
1256 187046
3441 224066
1140 168255
7033 202368
754 206027
1731 166316
6447 182784
8072 195094
5455 143866
2791 142784
6179 99978
7047 102774
393 73223
7050 188160
5902 167414
5888 150282
8689 182758
159 178618
3614 144592
569 144256
9849 137018
9901 171126
2271 164618
2525 103690
2582 88832
704 185354
3372 189952
1156 220672
4674 225014
6007 175872
2869 175872
5187 192950
3356 152256
467 142710
9786 135690
8697 126026
9701 122858
4355 153002
5614 197942
4613 136448
9092 204918
1828 211200
9713 207114
5005 214784
6848 223990
8658 220160
7475 171520
2322 166080
1543 189366
4846 206080
9289 179968
3452 215050
6259 220928
5107 225782
9452 225602
2966 167168
1025 205312
2369 126976
9288 139786
9692 150518
949 212480
8439 196106
3266 241142
4735 236032
625 231320
7493 198272
3124 219814
9170 134182
5655 132058
959 158710
2024 145930
6245 145408
7856 112640
9258 179200
6128 168960
4956 157696
7312 124871
5635 256291
9807 278910
409 243021
2651 239120
1580 193611
1265 180992
9908 200511
1411 222399
2871 174634
7588 222546
8149 246838
5212 236910
3235 127924
5750 162038
7961 143370
8692 149448
1281 200366
1641 203264
14 198144
682 178570
4263 186998
5566 173462
2251 229120
9307 258496
4372 267510
2125 254720
3232 236010
4097 234496
6657 268534
9426 216064
3050 171040
7715 229120
4675 172544
4451 237686
3261 199808
2277 182144
1662 127104
6740 90011
1846 212295
9976 226507
4395 240128
3774 264064
8218 270070
7959 250368
2309 253440
9952 253952
3342 264192
922 244224
2081 155648
4755 143360
4412 175616
6965 209920
1372 212073
328 170059
5955 176650
2859 204278
321 202230
7544 181514
3419 183818
6100 182774
3574 159754
7628 185334
124 176128
5772 164864
6332 226304
7263 225504
3209 161615
1134 196608
7806 244736
2708 205897
6227 180375
3149 203776
866 235254
5662 225802
9780 230246
1671 199727
7998 190464
6150 158208
9630 170496
302 165888
8264 242176
2510 263158
7750 236928
4725 222090
4321 255626
7648 256736
6388 254336
6423 260876
232 247808
6163 234496
2607 232960
8550 202978
4034 211558
5542 189450
824 227830
8407 202934
7958 192842
1898 183488
1484 250102
7566 206794
2647 287670
763 283552
4402 240778
2550 275104
4547 262912
55 275606
6718 285494
3371 281408
7003 261632
5709 258038
8506 230410
8985 149706
545 214528
3841 184832
3269 177024
3936 168714
2516 206454
7374 199414
5252 207104
1590 158720
800 103434
7640 129728
9445 155456
2414 159232
7664 178422
2557 197248
2768 183434
581 213238
6603 177098
7759 215936
279 131392
519 155136
5306 222208
314 235360
1019 233974
9095 201536
1234 193536
3961 206326
3738 182794
7507 159744
1734 167936
2 164864
3565 170496
3506 172032
3980 164352
1450 174592
4048 167424
8873 230400
5201 243456
184 266230
3818 204032
1911 167306
8375 141952
3154 136074
1012 158016
576 173056
7539 194560
1314 206199
4000 178208
9573 182976
6145 184320
7601 183808
5512 153600
1459 150784
9812 129144
9146 154779
6347 157770
8679 174582
4717 161034
5043 83018
1457 112896
6183 143606
8386 123018
7147 137216
4163 153600
6999 207488
9682 209014
6371 203072
8129 189248
8213 204490
875 196362
4806 199552
2099 199670
4015 195072
6040 188928
833 158588
8932 180534
8136 191424
6672 179200
8212 162576
3374 168458
2627 167424
4671 149574
740 188332
8255 182192
1362 206593
839 204150
3351 189066
7398 225536
6530 234853
7745 174454
9518 174656
4234 176212
1521 218114
6018 201291
6313 199936
6645 235136
7760 255522
200 233085
8487 241142
7612 236078
4418 185849
4140 197802
636 159712
5056 216054
4465 179968
7796 154112
8063 206838
616 177152
80 172800
2310 176761
6812 238502
3378 200704
9902 200704
553 203246
9101 214815
6734 173056
2839 193024
8524 174858
6317 152485
2048 214377
8105 247086
2334 247808
1709 215040
3682 167424
3815 148501
567 171232
189 149271
5375 166041
6735 159744
1700 176891
8779 135198
4035 138728
744 135168
1456 159744
4057 193792
534 220160
7159 182346
2154 196662
6134 186240
1913 122762
3844 164382
4843 168871
1092 135466
689 198144
1268 204288
8508 241142
3943 207611
2250 182241
5091 196288
4059 231936
1003 239360
5853 252682
9097 259574
9324 264438
3462 258560
8667 162048
5529 162304
6920 175104
5261 195072
1517 161290
4403 212982
3189 209920
6461 206336
7859 180214
6697 173568
7378 248320
6436 252160
2524 254198
917 227840
6676 234192
1404 147734
593 108266
6065 145664
1817 147296
9977 161440
2211 198762
5016 124801
1002 110592
6187 120554
2191 158208
6535 160256
208 138731
5800 210722
4393 168960
5595 167680
5366 163013
3761 179842
9399 157433
1544 209920
2429 213558
8142 175855
7354 160266
6883 170486
7993 171776
1027 173136
3532 209006
3572 187210
2458 207414
1528 190658
9662 168642
6675 242688
7885 244204
9229 230400
1062 159744
3457 174592
5281 206848
3794 221276
5867 213674
8187 230838
3231 227448
6938 137663
1851 173312
1642 185088
5679 196864
9415 191626
9522 214518
7954 186368
7238 181504
155 193280
5105 189450
2151 210166
1720 212480
4542 155360
8708 164842
7357 165184
2042 171008
8533 165888
7471 192512
5429 210944
9879 120586
9248 142848
6523 177985
4172 181173
4359 227819
5676 203547
9790 200818
7622 255316
4113 230479
5377 204088
9768 195909
6168 241077
8765 260877
5443 254657
612 250112
8039 168192
2497 190858
2638 226294
6323 196598
6239 212392
9973 190473
8214 197632
7747 222208
6408 197632
8763 212480
9781 225953
3192 173033
1401 170636
5688 172032
9250 166922
3295 193526
7883 184832
3287 174080
2256 229120
1657 197002
5147 196608
9939 238464
373 223606
9837 218368
244 189952
5504 180224
6648 184723
2041 168712
2598 169472
7145 181248
1207 120714
7055 145024
5243 174198
2268 179200
845 114176
962 95370
2941 216970
1983 212480
135 229120
3513 240256
1724 234112
1214 240246
8509 185088
9388 180608
7277 192640
8613 195072
601 167936
438 200202
6375 207350
5418 188928
9145 222752
2834 237852
9309 224342
5968 267254
6023 268993
5782 162630
2674 177152
2201 193024
39 214006
9023 214262
5632 205322
8912 170944
842 231594
2822 253942
7767 231936
2424 233782
6651 219616
5563 211888
6970 227214
8169 179200
2264 201728
9375 198346
5825 162592
4786 204288
6766 206464
2848 214518
6290 208010
7932 188042
2185 224000
5024 224512
6798 240886
7957 178944
4227 225856
4615 239606
4193 254454
6962 176778
709 199168
4844 191242
6068 192682
3551 201974
2286 170506
5287 213217
9712 215316
1430 208896
2387 166922
3064 164864
8056 178688
4636 176118
7079 227062
5491 223616
3716 210176
9737 214528
8605 233462
5011 232704
1460 221696
3859 222464
8950 157002
9424 198144
1453 211456
6664 195658
2752 203008
5941 216118
8941 165292
725 170194
383 208896
7427 198016
8650 188864
5940 187648
6099 187430
2797 192544
3893 162586
3131 114146
9389 123360
521 139506
6898 143966
9919 172158
1462 202240
8609 178496
9008 148758
7890 212998
7553 225589
5951 195738
6783 183528
9264 212480
5843 205716
662 170943
2670 180853
5521 180832
6868 242230
4702 208106
5784 219040
5314 210838
5023 240864
3085 220598
2206 168933
987 169472
3814 154112
6483 158720
9545 135002
269 143714
4905 142336
2038 138442
4776 182794
8160 208256
2231 213622
2740 166912
6889 171003
3984 198027
6703 275609
7600 204100
301 234349
1585 290240
9789 295670
4031 204554
9644 145418
2098 188416
4064 189184
8324 179456
2409 199946
6926 199680
4976 211958
5193 186368
1053 192256
7752 192586
7551 211382
4699 216640
8159 172042
9494 184950
9985 187648
297 219894
8222 189760
1972 201728
2851 206784
9108 191104
8127 111191
5294 124928
4881 181238
3948 192832
6316 193993
1979 88983
3621 132224
8660 129920
9529 161920
5590 172672
3038 172288
8388 215936
3187 206534
1756 201216
520 194400
5055 138520
7119 213378
2995 235520
2014 225406
4061 228608
7062 232310
3075 208448
8453 234752
3239 186170
2263 168876
2321 167305
6653 184940
5373 171520
2180 152528
2306 210138
6058 191733
1858 236284
9240 193920
8367 198509
3728 235144
5145 238784
3924 184288
5821 193280
967 217280
7802 173207
3427 213336
2325 220160
3307 179200
2302 178176
3030 192768
1361 150831
121 201666
7687 222080
3749 223749
6048 232482
8702 227443
7764 229940
6522 113354
1656 195584
838 212982
8730 206848
8460 181248
1276 227328
7011 232448
941 176627
5909 162846
2872 115967
6466 162752
3305 177088
9206 243425
1165 280576
7831 292908
2771 254791
9585 268441
350 281974
8059 300139
4860 253952
6042 237312
9591 213750
8809 150735
6739 81055
359 100802
6253 279968
9370 289782
5509 262272
5508 231538
333 247808
6428 191946
3765 149226
5327 152192
2117 184064
3028 244864
8054 246262
459 216320
2558 252672
1195 240128
8084 210944
4052 148352
8602 225920
7657 230390
3142 204288
1306 173824
9543 188042
358 157952
9792 163702
4093 153738
1571 207606
1584 192576
9152 168714
7530 218032
3860 195492
6318 214962
7790 180466
4530 172032
7287 184832
8234 151264
3983 221024
1091 232134
6548 236886
3752 219162
8466 204266
5265 191744
1423 202112
9694 143616
1951 168960
3578 147456
8780 156336
8894 202362
9305 207606
7486 179072
36 194560
1826 150529
4080 150528
6904 228598
3858 172369
7345 188591
7362 206848
8321 144190
362 169170
9794 194742
4144 222720
6702 221942
2388 185160
5583 149568
2253 131498
7323 189184
3070 145098
1509 232294
9278 244224
7188 243200
8061 273654
2210 196763
3516 273408
2150 252672
4609 118016
7117 133775
4656 141925
4470 201898
9875 218112
9245 244487
2287 203546
6246 232192
1320 249677
8503 143733
7722 167680
6249 163328
2043 167593
1942 121676
9332 151117
7432 147456
6986 111744
5111 183808
4637 184320
6796 183040
5864 192768
2142 178624
4248 204432
2471 153198
9371 182784
2766 194914
9410 226817
5873 206117
5117 210422
7424 211666
8659 164718
6261 181082
2049 212196
3557 233891
7406 241012
8272 236862
4622 203958
5628 218613
8198 243446
7865 230550
9582 157824
2774 162058
7210 158592
8539 188416
1120 204918
9084 181248
79 184320
6008 165832
6646 106303
1909 245248
6117 229376
7717 234496
7244 253440
3168 247798
4126 230752
3129 170827
2015 195062
4371 163840
5796 248832
3600 253942
9618 236790
7632 230666
3471 204032
5354 210757
1469 146924
6919 147693
1805 148434
9209 161160
8845 138854
3472 158213
1820 159833
8238 171776
812 187648
6782 172997
1829 183744
3550 237814
5423 227914
3221 286144
138 289334
813 231626
3650 229238
6892 252310
9466 249632
8090 270720
1157 277888
991 265216
3394 176640
9767 209194
1465 187264
2342 215670
8633 157696
7619 167936
4603 165120
6412 172032
5894 176108
4947 162826
6972 168128
5371 160522
5505 231606
7170 209258
4606 218774
7425 187594
4256 195808
7838 225088
6755 177152
555 182464
7756 204800
8833 209856
24 156544
5548 154282
8416 179712
1554 194944
5122 206304
5180 204480
3698 187894
4614 212736
3044 165104
3325 177284
1549 261064
8138 221445
9693 256195
6105 211072
9761 243072
1407 236863
3895 124932
2485 135616
6769 196992
7956 218112
7669 230016
4973 232332
5164 57098
9228 196906
476 245760
1307 237696
7366 159370
8556 234486
4894 171520
27 169354
5253 169856
737 190454
9099 194560
221 199168
8724 192000
4348 177024
7741 182144
2394 200448
8823 167946
9014 183552
7594 205814
8227 195840
8292 194816
4175 190464
2854 159273
4268 212267
277 224758
8908 201226
2389 203776
4238 222720
4900 171708
4934 191940
2262 215932
5432 182162
7395 170532
4420 172873
8480 193970
1695 180889
8128 205312
2456 192190
3473 172134
2418 191106
6943 212962
370 182902
4834 178058
9188 169994
3759 169226
6682 167936
853 176128
2987 179456
9285 166016
34 210678
8236 181376
5502 225270
9926 161024
7490 227840
1290 216576
9549 227328
9483 228982
9161 189376
3105 201344
9883 191370
5275 179754
5447 199121
2065 205501
2453 202511
8698 176821
1774 216852
1145 170982
9391 184576
3938 182774
5274 138122
3509 204406
9687 162142
7546 167992
4829 160074
7422 176694
4766 170870
345 171648
8156 176064
9355 173492
5901 217367
8268 169537
699 244150
6902 224896
74 199198
4236 237760
9196 242112
9966 250080
2339 248768
4045 222570
48 233238
785 177856
7045 206144
920 195722
7037 224758
2452 176896
7879 169994
9539 169738
8451 188416
1328 203446
9888 202816
9756 221760
9022 230400
5195 233206
73 215296
8940 234368
8570 221814
9605 208832
6406 174442
8353 161546
3486 172223
7192 191774
4876 199936
9086 189505
8231 210273
5172 198400
6560 238336
42 215562
6171 243446
3429 220672
72 237302
4378 223242
4933 101898
2884 119808
3492 207360
9916 235542
9132 209898
9896 201546
9385 215030
7484 187392
2967 178050
5399 176866
9404 131274
1365 145408
8576 143616
7689 242944
3322 254710
826 228202
3468 242582
9138 193270
3072 204544
5622 150538
8920 208384
3179 222720
4090 222208
2500 169392
3635 163600
5430 239104
3058 242934
9243 198144
2243 239872
7288 239872
4295 240246
5412 238474
7758 189696
258 204992
7787 203402
8610 210507
3764 183297
3166 107958
5062 170388
7325 185116
663 126906
6159 203776
8603 256000
2536 253440
5624 268790
9312 163849
4847 124147
7102 139520
3476 148352
1901 180234
4087 166400
5649 214528
7858 229558
3998 201543
1513 228082
6544 256064
4154 309942
9744 299008
1355 249536
2609 235520
7456 236022
934 236096
7991 219722
5939 157440
3433 169216
4360 200704
6915 126976
3127 121856
6481 112951
3737 123251
2681 182784
1504 217088
3226 144384
5083 154112
5065 194048
8936 188406
5887 180736
5673 164864
6872 175616
3139 174720
7332 171096
4098 156862
6696 216997
329 164544
2603 146092
2728 155402
8960 171264
7472 205824
5522 193408
902 193536
3487 184320
4875 164864
1629 161280
2695 182262
8438 181312
8166 159178
343 180608
691 172352
6572 159968
1296 192374
3569 196352
8981 184288
9988 199168
4499 192810
7997 196160
2865 211478
7022 217334
3556 200720
2714 211712
9571 146017
8140 211190
1425 184169
7205 194959
981 184806
5054 202283
9458 221184
4942 216320
1997 230710
7591 222640
963 199408
2775 242422
8583 223744
1114 207338
7474 220640
1949 230016
6216 240374
1553 179584
9428 228736
5163 237952
6501 227712
6115 157952
5209 168960
2577 133770
901 136384
1158 182501
1085 174912
1205 221952
3088 222472
3146 217152
201 229376
1139 207616
2405 239414
4917 230323
3612 176506
5199 181618
6893 278368
318 282614
4640 237056
3658 254464
3408 232960
1321 177920
8230 179968
6407 162698
9237 207872
6540 216576
6748 211840
9636 180672
2682 145152
3380 116746
2981 167542
6814 172032
5593 164864
8517 104128
6835 116288
9233 208192
6458 187840
3951 183114
4225 232438
7321 211584
1052 228161
468 255532
2284 237066
6123 250584
7027 287232
8387 287473
6250 267776
8276 269312
2020 251131
9113 271212
432 244502
4964 207872
312 166752
5949 189952
8098 199670
841 174848
2526 140288
9469 148746
5143 131584
9739 169472
6019 134144
2078 173578
3758 183798
3722 162176
6988 165878
2696 138250
7466 214794
4231 266624
8146 264950
9149 244608
9441 242031
8305 262282
9088 188031
2278 208384
180 216566
8838 203274
7387 186624
8123 207606
4046 232428
5516 224768
2090 197130
1373 203776
707 220982
9927 191296
1853 194816
2756 228096
5357 169984
8829 118794
2396 152586
590 213376
5517 126986
4978 170496
6517 215670
782 172248
3324 233837
1153 274678
2290 289098
2190 278560
7897 205558
8558 169612
1259 164864
5934 172032
580 168064
165 130314
5524 167168
6976 154112
407 143360
6339 155136
4901 176128
7379 205169
814 178688
550 195072
9606 197429
7343 205731
369 158303
5619 194114
9931 221074
2628 248595
8477 215552
1299 125440
9481 169984
5108 168152
7559 211963
5010 151285
6032 145664
5896 154112
9495 198990
668 130048
3805 142848
3415 226484
4730 219994
7183 214614
4865 202431
8966 110602
9214 145920
2906 199680
8742 193536
6425 182016
8511 159498
2750 172288
4928 183296
884 198784
1570 187722
5906 193920
1684 220790
6772 217216
7292 213238
932 226038
8634 224560
5980 226168
8678 221120
3121 180698
1563 145210
1017 150528
7829 139264
9299 187520
9365 173056
8108 147584
3620 205430
9993 184832
3830 141824
4580 113920
3485 106506
6866 230144
7164 193536
1856 190464
7199 200815
66 192490
2733 248696
4666 260342
8917 273066
3331 207360
6348 184832
7568 192512
5958 178186
8455 200428
5753 180234
6744 182794
6116 145418
9263 138638
1883 223967
9027 218912
8427 214528
7949 240128
2959 249344
9219 262144
5763 264630
3825 283382
9707 248586
3223 259584
3012 228864
5215 164608
9274 147338
9204 177654
9932 145280
5944 185312
2040 182912
4988 220672
8641 225408
6393 204288
6276 179786
2832 203136
643 204790
2079 219648
7360 208000
6401 212096
745 147904
3995 127434
7458 160192
1217 156320
4335 116522
8464 130960
45 171008
9234 160768
2094 186134
2086 236854
4042 193536
431 192512
2356 191488
9276 215040
6959 225280
3512 252918
1332 241142
7729 239094
9722 209418
3370 251904
4617 246784
212 161280
8435 171008
6903 196608
8229 208906
6670 235510
5246 179734
3536 150832
7006 129418
8030 131200
381 186912
3042 176176
630 192394
2103 219382
6637 174336
6140 196598
5050 202752
8379 234752
8562 221952
8691 215040
6995 185728
4779 232512
5388 253942
7301 215338
9366 252406
2381 223626
3071 226971
2411 180762
7166 177984
481 183808
2232 145282
9935 189622
8994 196352
5244 217344
761 217334
6162 167680
1514 153216
9418 195968
1083 161034
8078 147072
8983 172032
9854 175616
3770 166400
4889 209152
276 228342
8225 190710
6177 181760
1023 186614
6043 157706
971 196864
1988 198400
1872 185088
392 162816
6853 195318
4551 171405
2916 168448
4021 154976
792 143433
9147 172175
2911 162328
1154 177952
6768 197120
6164 238070
7298 223744
6422 161792
6328 183296
7951 176128
4820 193536
3439 182272
2673 176128
4260 194048
5959 189952
7482 141921
646 216472
236 215283
5823 225536
10000 251510
5573 227643
4651 239213
7512 251742
9193 196033
2226 195974
1815 222662
585 210862
529 201618
2160 147911
5620 208886
973 164362
7810 184320
1561 204278
8644 161802
6690 176640
5574 191990
7247 182784
3559 188992
3375 153649
5987 152832
6056 93706
6870 129014
6576 163840
2371 210934
9619 211456
7495 205312
6724 165878
3681 164352
9923 152074
9073 155136
8038 155230
7875 230680
5098 228310
7036 250870
4689 178688
1758 184054
9577 165888
150 195776
6462 196928
1392 211200
7549 246518
2355 192522
2247 243712
8232 207370
5899 107562
8970 86154
3162 101376
8122 93216
5324 122080
5474 178198
8889 218112
2950 227840
7548 203530
8174 215926
8239 75968
1043 110592
9856 141056
804 142582
9733 108458
6807 274688
9575 276992
1301 280576
6448 308726
5683 293888
9190 261888
8196 233951
5211 106480
8126 103414
4983 97802
7967 125440
4804 137216
2259 139264
3384 150528
3334 198646
8716 192522
8825 208896
1848 189952
1871 200192
9341 62474
4265 83446
5855 110602
7531 191508
3017 228357
9683 200304
7804 227696
9038 197314
3039 212336
1768 273045
4391 251924
6005 208328
6948 214909
9811 227680
832 228864
40 229078
1488 202784
2314 208184
7670 120386
1406 157696
3661 147814
7637 117760
364 116720
1031 93769
5643 141485
5042 111102
8790 217801
6274 223488
9497 221696
9191 205824
2028 270838
8101 253194
8621 259072
8271 248832
2596 221696
6035 203264
6608 179712
2007 182784
352 217552
8921 114042
2333 136704
1539 287872
7014 272784
6515 238768
6708 289654
1338 275968
2689 251126
1481 170553
9890 192433
5804 222884
2838 215854
3679 211675
7090 154361
8816 218005
9042 236340
7893 170194
2009 156864
3500 159754
9731 187520
9643 196726
2913 177920
2248 182400
355 130698
3548 104906
5170 139520
6297 193920
3634 238592
1295 238080
6559 197760
676 182912
3853 196096
41 238592
7478 258550
3078 191744
8337 157258
2008 193866
7186 174280
3769 202358
9664 183424
9550 111312
1686 106934
7381 53399
5923 175673
8300 175616
20 182144
5846 207728
8901 228756
2459 230198
1765 234486
7019 121098
7267 130294
4944 66550
7161 31754
8992 31370
8577 172042
4565 222016
8077 185092
1267 185971
9679 246784
3776 194568
7063 252406
8861 209712
8824 158282
4574 137472
9266 143872
8475 164864
7981 164864
2412 137482
4498 164214
8553 220672
2010 229642
7923 243958
4914 214784
6824 196490
3286 198016
346 209142
522 178570
8622 239232
5787 240000
3136 246892
2659 237440
5084 230528
7845 162304
7453 212992
7751 189194
6726 138112
3618 130570
1727 212736
4631 203008
6762 192768
3897 158218
5460 174838
4189 147882
5006 119772
7692 130368
6486 128618
2654 107520
9676 111680
978 150166
7266 117162
7426 146006
9390 213840
2431 219894
8204 196096
6286 183536
1559 216448
474 204150
1501 207072
1016 199722
2593 216528
2971 270454
482 221520
7190 248064
3330 225280
3119 220672
525 181760
1624 193536
394 187904
9377 185344
4971 216064
2162 269312
977 220930
8723 281598
5094 242944
9294 238592
3432 223063
2364 167008
1769 151040
632 156672
368 182272
2917 200192
2786 214390
1778 176778
7996 166794
6088 155968
4010 158208
6474 155392
299 169462
5256 157696
7498 251638
6361 231178
1631 233472
1127 221686
5220 187712
3915 129172
6602 142592
154 205672
2215 204022
4362 185572
3842 202742
6519 150110
7578 186431
8606 177043
3190 154112
7918 190720
5884 153088
7221 203968
2080 196224
5531 164453
2023 166656
4697 175904
6750 167664
650 103370
6656 163814
5425 227968
2535 210314
8587 260096
1042 250742
6589 225152
7969 206336
7634 201216
5789 202240
5696 224768
2051 228864
1228 182538
6046 206080
5112 222572
8440 210634
1369 213120
2479 256502
6230 254976
3059 227978
2013 257942
2067 228384
2495 268800
3945 265568
9322 187154
7824 181022
1849 178353
1593 183493
6238 78921
960 218752
5267 242816
3341 204930
9059 187904
5381 232448
5179 245149
9224 217860
9535 230390
8759 208384
99 233131
2842 126293
6733 136363
8442 192581
770 183502
7982 192384
7933 190464
807 152352
7609 179487
3934 194318
2076 151587
986 182592
3693 216768
8334 229056
6757 245750
8933 243840
9300 210688
2494 213494
5138 201610
5363 194560
2890 197238
9192 176896
8000 163328
5950 165706
5536 182976
6804 143178
7135 178176
3914 155648
1552 142336
769 154112
8753 123079
3385 127964
4842 141184
9232 142480
2590 134022
7256 151936
2303 160262
5303 127517
6427 115536
2255 158801
4955 197642
170 209526
3985 174016
9275 221248
3073 207872
264 224182
3611 197002
7788 219734
4658 168576
7777 227318
5526 203146
1568 224128
6579 227318
2245 201344
5766 195206
532 228042
4125 274742
2018 250112
3786 260342
989 214144
6380 109696
128 124682
1424 133110
7882 137001
8125 146477
2053 144896
863 144384
8764 131210
6647 166016
631 193536
8557 158218
1713 182234
1270 218559
7066 228362
3530 229057
4619 258882
7114 256180
7051 176832
2391 212219
8582 193536
7812 191488
9650 179648
3488 157514
5698 187766
8851 136244
3206 250263
9070 251520
9986 244714
951 226905
4488 264950
8490 248320
5783 210025
8411 161853
808 149754
3957 238444
9116 221184
1844 206474
5249 200385
8801 163531
413 213804
7861 175242
5383 186624
4850 158208
9367 154890
9050 192216
6837 152554
3796 188757
1672 203209
5916 230902
8147 202800
4718 206912
7990 196992
7348 198666
9304 216054
4907 184320
5712 193536
511 156160
696 164864
4579 200704
7494 157706
3002 168950
8199 217590
8486 194570
1483 205824
6730 178176
4311 163594
5799 198666
2282 199680
1818 218870
3521 204800
9620 133622
8064 109066
9359 190319
7887 226817
4322 236702
7423 207370
81 147210
8591 206144
729 203200
1542 271030
4219 236544
4504 250944
8016 240246
6879 149888
7815 176640
7431 202240
8080 209408
6627 158794
4292 169226
16 135746
6856 215040
9946 222208
6047 230134
4410 188416
9967 192522
6130 189184
1587 199680
1652 215040
2064 196096
1960 156800
6781 203264
2176 212224
5640 189952
7142 218112
7129 163843
4984 210934
1938 206713
6568 134530
1065 164608
7464 196598
4047 238627
9005 247360
272 233724
2238 183911
7703 153162
8856 219648
8361 252605
5092 185654
9897 158464
3788 180992
1034 177792
4572 162314
9698 143626
7914 115712
9699 183306
4439 202934
3944 227424
9136 225024
7654 232448
5832 198400
1274 211446
743 146432
1896 175104
5724 152074
1878 176630
2539 136746
831 139168
5932 175258
4201 201216
913 209744
1258 208704
4082 171936
1743 115142
9788 208659
6200 174090
4222 197110
5745 179808
8037 181243
4146 172032
8663 204032
2184 198144
3186 199168
701 227072
1490 202506
4092 256000
6838 272118
9570 232800
8867 178902
7213 175104
8916 160234
4851 172032
4516 188416
1352 217088
3218 179200
1056 160458
7261 218806
6625 257033
8354 239675
1244 213481
4310 253440
3851 257803
8327 183465
3171 129802
516 156662
5844 107018
8028 226304
7665 241142
7488 194048
952 218614
6746 166656
7975 221184
1294 231680
6102 227830
110 207882
7690 203776
8687 204800
8482 178176
8580 176256
6383 168530
6415 148376
5070 125386
2033 159232
2207 177152
1526 168448
5441 171008
3994 160768
5301 172032
9471 173056
4375 177142
4512 176428
7295 170378
62 162314
7965 144384
8020 151798
4685 143754
1327 123904
931 129482
4836 220096
6939 251402
6096 257536
9874 273910
5029 251904
7922 128768
5217 139264
6669 124426
9090 220042
4291 237504
3750 203520
9000 195392
6424 217920
2224 251894
2543 175616
259 173302
7369 164352
9762 158346
1431 150922
6034 160118
1015 126666
777 130186
1132 130368
3832 140800
4632 138496
8736 155648
2630 155648
6355 162816
5351 178688
405 182784
5860 227233
4715 237173
9873 136784
705 153472
3811 162304
5713 146688
563 165376
5730 173568
7582 153738
4789 154122
179 128096
4239 236624
4990 238646
7335 230496
2205 220682
1617 298102
3155 287744
6003 269248
9335 226443
506 209293
3381 200448
4775 155648
9987 148992
5442 143360
3665 267008
5600 240640
1799 221568
5811 182666
6707 251894
6923 279424
1556 283894
1595 269952
6190 228874
9376 224128
8518 256832
4417 259446
6712 173280
560 250166
6759 203466
7095 214390
5330 219136
8024 192505
6463 219814
8821 229376
7603 187552
6592 222848
7818 154314
3623 199680
6628 194358
4349 167296
2707 185098
8685 153216
5990 197120
7574 205110
1087 204490
8163 190976
211 232182
2367 225280
2019 184704
7223 180549
4351 199168
2939 198912
2616 206326
7679 176384
6758 204304
1582 234230
8814 211328
943 145198
7380 160790
4500 183699
4704 199670
8096 188416
2583 174794
8680 178613
6581 159125
1908 151131
126 178447
1715 190390
1744 236262
4866 184625
5706 163384
3180 178442
6491 192522
9257 201728
500 212470
4449 225109
3426 119732
6264 141162
3696 174602
3007 165888
3834 158986
1074 192502
8555 255222
3170 272896
8465 233472
3956 229376
7107 206838
4297 185792
8573 171160
2488 175922
6094 231345
5127 219392
9806 256364
4502 243274
3461 250166
7389 211978
7064 214634
1125 213760
1586 174848
2474 209149
3111 181448
8088 214070
1694 199069
4745 219832
3724 179110
3880 203442
6913 232438
589 177654
6085 209856
5486 193408
6498 186954
3547 229622
7052 170240
957 172032
225 167936
5348 153600
8776 169974
2969 167258
8459 169728
2666 159402
2586 183126
5234 142346
9105 119053
9581 184558
6693 204218
8188 187936
8598 190212
910 205817
9127 223353
4824 208640
8795 210944
3801 225802
9347 239596
2827 190474
5109 232448
1674 216064
5695 199434
2606 233462
6244 230666
886 241654
4731 199168
2401 239360
9803 273920
7173 240650
1444 277238
3626 248320
3585 287232
8534 294656
4026 296438
4458 215808
5126 205824
4527 163338
171 196342
6655 200438
1058 161802
4536 173312
6223 178944
7174 158208
5242 157184
205 165386
3278 165386
9785 181258
1628 170752
4274 187894
2124 189696
1033 174858
6143 209504
5476 203830
1935 214858
4253 221324
3800 198730
6566 204912
7797 178550
4313 180682
5840 178176
3 210624
8938 171328
825 189440
4769 173056
4094 147968
4254 200074
4289 141194
7087 180224
3971 196096
4195 197888
6437 197632
8946 183296
8664 222006
6567 172079
6045 173851
2999 241875
1965 246852
9736 166828
4367 229209
4980 221856
9465 204288
4156 185618
7602 128137
2794 138624
7857 204544
4611 204800
4200 219136
2575 216576
2754 232950
8189 228144
9111 222748
4301 247296
3973 218778
3907 274422
8235 208010
4077 151808
6294 143690
7977 161664
417 204800
2157 204928
3049 170687
1045 201652
2532 170984
9614 218102
1247 184576
4114 178685
4051 255739
5088 270469
5817 305398
3712 221952
3043 145920
7281 142848
8984 127242
3504 164362
1020 199362
3839 149275
8374 183914
6431 193718
7826 139365
8988 184018
2538 152162
3084 198032
7848 193536
6081 245750
8298 206602
3297 114442
6521 207872
5677 198380
5749 178698
275 188810
8406 201344
7322 181878
8719 112520
1313 120192
8645 161674
8381 169216
4952 159278
3228 182443
5699 177346
1557 178166
35 187727
8523 184904
8998 130917
1921 154567
8433 198979
9527 198749
3917 192256
3495 201728
6468 205812
5064 216440
5435 188810
123 251894
4788 216711
4898 142387
5654 164864
1177 153024
1054 147994
4149 184250
356 204790
7150 179376
2513 158208
4486 168202
4276 198790
2491 207872
3564 200704
9160 201728
4578 189952
3484 170250
2620 177664
2729 230902
3128 231424
3423 191242
4220 211456
7638 198666
6432 199670
2946 212982
7987 194304
1289 238720
3026 190218
7846 228086
5167 188672
1190 188416
8181 193024
5701 193792
8377 206848
8755 169718
8850 119306
1591 163072
4885 147974
4727 230204
2128 191488
7720 174602
5361 191222
4100 166410
4573 134199
9787 229184
4306 222976
5882 226582
2054 219478
8469 212490
3357 213750
5416 229381
5342 233344
4787 226304
9047 195574
4701 170506
22 166912
5664 143370
315 184320
4259 173056
887 161034
9172 138752
9884 181120
3736 178432
3828 188470
1264 181760
4627 178698
9726 127754
1719 155402
4643 189440
4143 159734
8450 212480
8770 194816
1421 208384
9800 134666
5060 183040
7872 210678
3709 210266
3245 200976
8042 195614
5762 218102
3595 193536
6439 199168
6863 171536
4543 191408
9475 213184
4916 192896
1164 179328
3363 202422
1339 198400
1970 159850
678 195904
6510 161806
175 162436
4179 149002
7580 186358
915 193536
6151 188406
246 173251
2219 239736
9838 245248
6147 194570
5910 214006
8990 204288
9996 143882
4115 163482
2974 179776
8241 166186
7376 177206
5420 201770
9514 214262
464 198912
7989 201728
1918 192000
3525 199670
7483 186122
5319 165207
4173 174952
5272 158730
4365 174070
5771 153088
1783 193536
1082 195594
1261 191488
8075 213494
564 201718
4845 190464
9153 186368
921 176906
8473 190198
324 174186
1721 190196
153 191744
1525 186916
615 171530
1615 175542
162 128650
8666 152310
7480 175670
4886 124394
2952 156330
4281 169174
604 155776
5538 130314
1841 193536
2677 195328
2698 182784
2423 204288
940 176640
8312 169216
1698 168202
9735 178176
9810 220150
5933 188416
9440 190976
4970 203776
2349 190464
4107 185312
5828 172384
331 205034
9018 224374
5335 232288
4641 228400
9205 236874
5349 249078
5015 248428
4294 208512
7320 213632
3103 162560
5214 159488
9202 161536
7754 157706
3775 169728
547 172042
3958 164224
8094 170230
6311 165898
7397 185472
4712 175370
1176 196342
5599 203904
7110 189696
1498 232960
9478 263158
2393 252544
2795 188672
6493 232847
4216 225018
8535 197864
5813 201785
8458 166912
9468 138762
4783 207360
4457 202496
7353 188928
9647 134410
6218 175370
9462 157194
115 173312
227 177398
4532 171776
29 173824
9395 179200
4387 187847
6118 181537
2164 186146
9599 183646
7262 206838
5738 198144
584 169738
2944 176374
1746 244214
8180 216842
6165 219904
9579 252416
1956 254976
7587 252928
4856 225792
5500 231926
7194 183040
3727 205312
9782 192522
9537 211692
6619 193792
4169 146442
4277 195328
1974 182014
249 236533
5047 266752
9969 276214
9975 205943
7877 263863
9032 256512
7025 211978
2189 200704
8191 171677
7358 157696
4007 164050
7396 167820
2873 187361
6996 179937
6489 262048
7769 250048
9171 220840
890 227938
3424 229888
1198 213446
7697 219707
2492 243712
7162 224887
5626 190080
6103 263680
7828 266144
6225 290102
1403 215850
6473 241888
7344 241642
9870 90314
645 99712
5954 118784
2141 162816
4188 137728
3864 125952
2439 110879
3302 206294
3900 231414
8581 224576
1223 185910
5710 164544
6049 141514
4972 133019
9054 217529
8216 244389
670 214560
5886 243702
1993 240219
1464 221760
4596 222080
261 201024
6618 206336
3996 213248
9989 238240
3055 251190
8089 213376
4275 220160
5765 191670
9758 189554
1782 106240
5732 120064
8773 124416
2254 151030
726 101578
8750 140672
9316 131082
4421 140298
9374 185088
6057 223744
8675 236160
6596 214528
1004 248832
9938 279158
9525 242176
1920 269056
6881 271744
9124 138624
7680 225664
2252 148990
1665 219638
7124 234688
3932 223692
9746 133224
5523 117602
3538 150848
5298 179456
3254 225386
3581 173152
1291 207968
5093 235968
6636 214016
9210 136566
4300 140544
8760 111626
6524 86282
5166 186112
1705 154368
5391 185354
3181 195820
9340 186368
9638 110090
4481 152586
3989 87040
2903 68608
9808 187402
4554 178752
7040 210934
3930 194560
1986 201728
2187 192512
9422 106496
6532 106496
1122 114688
2135 136704
156 132269
5686 135719
6899 165120
6846 167424
2765 166144
4414 189184
509 114698
3649 196234
9348 226678
6942 210724
4479 230618
7907 244929
2855 231424
5543 226368
6028 195488
9017 213504
7765 211968
5912 222208
9476 173824
8457 203008
827 242176
3185 260854
608 223579
6994 148144
715 150538
5317 168438
6107 195328
210 200448
9242 201216
6082 212480
3617 190464
7459 116480
4546 116992
4722 199168
1714 197878
8775 164362
5921 185472
2004 136721
8885 193446
7571 241664
738 248832
1173 248320
4790 201353
6271 200041
2237 223360
5926 204032
5569 210570
6231 220566
3792 212374
7328 191952
2840 213494
8589 231936
4895 243200
7699 224125
4333 238213
4676 233472
8695 236928
8330 238592
1786 200704
1881 123904
4208 136192
3219 193536
4650 140069
215 150949
7115 169216
8996 143360
4748 181314
671 149143
7304 207360
119 213238
4610 222710
4331 176650
8434 193024
5457 186368
768 186358
8102 173450
8365 182272
8818 174464
3089 206838
2432 192394
3336 222464
4072 226294
7768 247734
8383 220618
7061 225280
3628 211712
9378 149632
6033 189440
2632 196352
1152 224768
9773 130570
1443 159744
9568 195082
1356 187392
8338 209910
8512 190464
316 212992
2457 248064
7411 246262
4404 229376
1377 226304
6354 212992
7753 191488
2121 199670
3293 199168
5103 198144
416 160768
3668 156426
3866 176650
677 199680
5440 210094
6867 206864
1150 185846
7719 167946
6073 181238
8828 173066
3135 188288
8341 181248
4805 222208
7984 220188
5468 208959
7368 235428
7899 245632
5700 210888
2657 257789
4286 242944
5046 210682
5892 167650
2900 217206
3840 224256
8595 200704
288 233472
9950 242166
549 216600
2746 181576
9915 146750
8704 179622
7436 190934
7709 190112
6569 164448
9067 160832
7160 249334
3986 246592
2002 223882
9594 240000
5781 253430
8563 209418
2398 142346
5446 145920
665 151552
1011 160458
1317 199520
7629 219126
3654 185014
8360 175104
9918 202570
652 228854
7000 228704
2096 238934
6366 228736
540 192320
169 189696
1540 228342
6916 202358
7509 195722
109 235008
1990 200704
3333 212982
5309 201216
2133 151552
2688 146954
5364 168448
8749 151050
647 153088
7564 147464
1084 211390
1130 230390
655 167046
611 160234
4903 186752
1123 193280
5132 190538
8890 153322
3431 146378
3400 201677
9291 192474
6573 164864
3145 161280
5490 168950
3212 146261
9648 200783
3925 190745
7945 132985
9166 197323
713 179244
1061 189952
5743 159744
8572 186368
1711 186368
6917 200704
7576 157696
4067 178166
6770 193536
8209 199699
7792 217189
9451 192000
9661 181248
5869 189952
6039 181248
168 198134
1452 200448
1919 207872
4683 203008
605 215895
75 128441
6597 78650
7290 248096
7138 201216
3810 203318
3867 200448
3902 197450
9760 228928
8182 147696
2027 123658
8118 125440
5311 134154
5920 172032
505 214064
2091 223446
2736 264182
5742 146442
2181 200704
4623 201728
5947 215562
6784 250358
3443 239104
4945 243200
5847 135168
9603 109578
3080 103690
5204 105472
4802 106432
8412 274688
8194 294902
4765 292352
9397 250816
7016 257078
8993 233984
5653 191488
4653 135168
8066 175606
1442 151306
8722 218218
6921 224406
5057 183818
6467 232960
6189 250368
2101 244736
1174 227840
2801 259584
1370 264182
7497 124416
8532 129930
6330 117258
8738 162304
3790 188416
6895 177408
6131 177408
8053 199168
3719 191626
3723 203510
9043 183552
3640 184586
2866 230400
9877 241142
9703 218648
9060 211678
5803 200704
7409 180053
7326 238067
1245 242176
9158 206336
9106 194624
8485 208438
4091 244832
778 228874
3791 238496
1375 265334
4670 275648
2631 309014
1804 224768
6593 181248
3169 183296
6400 189440
2965 177262
4707 184990
8224 131626
1529 223911
619 204039
7537 237932
1242 226432
2813 169109
5514 205824
849 221696
4108 258294
473 256182
7481 255690
9269 173322
4127 222720
3087 218112
712 211968
195 188416
6114 225792
1679 246794
9252 269302
3391 295030
9236 295936
6484 240694
389 237184
4347 128704
8046 141056
1221 141578
1832 150912
3756 185600
6399 213258
2442 215798
6686 236278
6964 217600
5260 211328
1272 220151
637 169456
908 225086
1333 262351
8807 104423
9260 122915
1471 128000
7264 179958
9741 149504
5149 122762
1685 151296
8955 215296
7667 216320
3446 171520
5877 166144
6287 148992
8696 157706
4659 187904
4212 228246
6968 225056
9065 218112
9592 141578
966 211338
3465 192778
7646 204534
688 163338
1508 193014
1808 179200
7895 195072
4625 250368
3425 255990
6315 270326
4925 226560
2377 239104
9718 225770
2970 187568
7618 135690
161 162806
5694 136842
2932 194314
9020 202752
6630 173568
8700 211446
5069 208064
3970 178954
7445 204878
6719 196628
5200 227338
3616 242166
3265 230390
9658 197120
7230 168448
541 161034
961 163840
9604 188426
2451 204790
6417 173056
3364 146442
9423 157440
9930 232187
1438 214134
5393 207772
1750 174562
6984 175147
7688 169494
6378 167424
5068 198144
1227 211456
5577 209920
4484 248822
4460 224768
2722 204150
8070 169290
8076 179840
7143 199424
96 163904
136 200128
3562 222208
6931 227840
720 229728
8975 223372
1562 184078
8519 208279
8834 153708
372 163187
6956 145920
730 167040
6626 166720
8007 169472
4888 115232
2953 220402
6699 210913
6764 224246
9624 160768
3590 163968
2863 230006
7926 186368
228 142154
1859 164096
8669 191232
454 151772
1263 168064
4853 222966
8910 208896
9951 202752
2318 198858
2335 200128
3148 223936
3718 199008
6977 240480
7980 284886
9128 228326
9006 235767
7645 189587
8699 192239
3577 194656
2994 195104
1049 240886
9439 190602
9412 151306
1131 161738
1683 168758
4668 170122
6061 173430
9211 212598
810 192140
8530 164368
8045 157511
6869 173235
3291 235652
2137 261664
4151 228556
8973 257782
4118 264715
4205 238080
5807 140032
2473 156938
5160 91658
6060 106240
2634 206986
7739 203814
1349 192128
8896 150016
4663 136634
4868 163056
8792 213952
3106 219680
3533 172032
6557 195712
1623 192000
9829 185472
5032 208768
878 212224
7347 171872
7428 163840
6077 154112
7514 185066
7934 199478
6087 184448
8150 210944
8786 219136
3285 227840
9320 166400
3651 199040
815 165888
6715 173056
287 186870
4998 155648
3870 154890
5320 184064
2108 161290
7555 170496
2362 198134
3829 166922
6384 207862
7084 144384
4197 157696
4309 161802
1237 100874
4941 133632
6609 119296
9004 260874
7339 262134
3205 280310
2980 277248
3827 225802
1494 253686
4099 251776
6282 256896
8184 251254
1877 176768
7200 212342
1142 198538
4065 143370
6611 141878
3576 154614
1998 148224
7950 138250
6590 162442
914 153088
7419 152064
7377 188012
748 182154
1035 159274
9225 170414
5798 223991
1546 243941
7246 250112
9221 215778
1977 213737
6480 218308
2360 214090
9516 250624
2975 183926
3927 193920
4032 220918
7704 204298
6275 235510
2502 231296
1495 252406
2835 246922
6545 188672
944 171658
9133 161226
8812 148864
1725 164598
2353 116938
5728 125888
6709 192347
7278 170213
629 174637
3004 123203
2509 104698
9505 124918
8968 134144
4909 138240
4634 141824
4590 114442
1608 139520
9560 180746
3942 185088
7817 123688
4214 125952
2171 113667
9657 170496
7068 203510
1396 184310
9279 175370
6561 172032
1855 181979
7018 187260
2569 199812
118 203481
2658 217398
377 157734
8569 158832
1400 164352
9267 194560
1712 187520
3480 166810
6785 187574
6396 176784
3172 182528
4660 179274
3643 179264
1257 191222
2661 172416
7109 146058
6952 200704
3003 199168
969 196352
9863 206336
2465 233462
147 187840
5462 177536
7007 172490
2236 240640
5151 238956
5239 191498
2443 219530
1229 228096
6736 197888
9917 124778
1435 163030
7449 203830
9974 195958
2346 169354
2336 195638
7727 155142
1967 129223
2074 152000
1579 180618
3931 211702
4285 196608
727 229494
3435 226688
289 196315
6894 170951
6553 155224
939 166862
6571 208896
8067 162090
1063 193207
1044 157409
8959 150528
3257 177408
4809 181248
8725 192000
8107 242432
5727 217856
2982 210314
5737 266486
7563 257792
3741 234808
784 143269
3692 220672
9456 229878
2438 186570
3449 188310
896 175206
5296 164042
7069 164330
8871 170236
1475 170897
6443 147003
5264 176211
6169 220873
6106 236800
3109 184114
6307 250870
9417 223232
4272 101376
2354 176000
1868 180288
3029 182774
7642 188544
5927 164056
220 162745
9559 195318
3697 178159
9984 191538
2223 203075
9562 125005
1182 143936
3499 148534
4968 94346
8065 138624
3350 135616
4120 123026
4 205975
515 177328
4763 123417
5066 245263
3153 248122
5380 201722
7126 241004
9924 224080
9386 227344
9408 173304
4251 226296
1592 277760
181 268656
1678 245552
3582 265280
9765 240192
8794 276726
496 263680
6312 246944
9667 272470
8301 250426
6805 238944
3217 231585
4489 155905
4568 236534
6828 228746
6112 198656
6278 237174
2163 241664
2472 186368
751 179200
3300 139592
3720 240553
1451 233782
9176 220672
366 182683
1897 219136
6036 159882
1991 210166
3541 166400
8320 185334
5570 183306
9238 190976
8571 210422
98 207872
2879 206848
5883 191488
2566 175584
6907 163914
4533 132320
3534 176256
2622 136192
8806 123018
5285 200384
1699 224256
8627 207872
9182 174080
5716 176128
9009 195707
4030 200408
1598 206198
5452 169990
5305 190144
795 185450
1984 195504
8004 183402
7499 214422
7799 225248
9019 242560
2880 250230
2972 248832
61 240640
799 226304
2712 221184
4566 157184
7412 128768
3204 188682
6850 200556
4758 195082
1024 165130
7209 195830
1496 176394
7734 157530
3404 143808
4711 189430
6334 175872
1696 166912
4589 162304
4877 172650
8727 173930
4696 186624
9249 178688
9093 173568
8249 198774
1994 174909
5289 181821
2542 150889
5767 178599
4706 156552
531 310094
6442 270408
8925 283328
6026 301600
9016 247532
7868 267594
8154 253920
207 261632
599 280960
2690 270624
568 149984
3147 198902
7567 176906
4443 195840
4003 185088
2361 168730
1947 167581
5687 186142
379 165339
2511 189359
2375 164416
3898 170047
6011 164490
6228 197302
6413 185088
1364 238006
3838 212874
8769 212992
7783 168832
9992 172001
2998 237272
1790 285982
3883 262134
7743 258304
9586 190986
674 135680
1324 154112
7593 156672
5207 193280
9443 156672
733 208374
4869 217856
4038 209930
494 220662
3579 179200
2551 183562
4724 216832
7985 193674
8891 212736
9155 195318
158 181258
3553 198656
8527 200704
5870 199670
6369 176128
1862 224256
4020 234998
4975 214016
6516 176128
984 188416
5480 174592
3498 156672
3060 152832
5519 128768
9558 162624
659 174336
9865 196106
5525 209920
862 217590
335 227168
7044 189696
2905 290294
2113 274806
7392 272906
8325 272502
2691 240704
8670 261322
4823 64378
4396 91392
4992 163840
9912 235520
4462 240640
7761 266230
5405 264192
3027 193408
1410 235894
5022 222208
250 199168
2923 202752
8331 209218
2830 235243
8929 234352
3284 200581
5358 247342
1644 216896
9272 197130
8314 204278
1408 164864
6108 141312
3474 120320
6438 122243
280 164061
2831 169102
9654 187017
4058 195210
6379 209056
6000 212342
447 207030
2574 206371
7026 155999
3657 161963
9572 198656
4016 201472
2012 185600
8005 166922
7952 191862
3264 195200
9953 219638
3314 158773
3862 210734
441 194570
1427 188545
3220 178115
8586 225311
7299 152793
4751 152334
3470 137728
8559 122880
2587 152576
9628 163456
4913 206336
7282 220406
7888 202752
1009 218102
8914 155264
9361 199424
9700 218486
2824 195584
8428 163328
8220 169344
2640 208640
983 192650
265 234230
9421 172672
7361 163200
3157 204416
365 149898
439 208896
5744 217984
6104 197888
9728 227446
7862 181130
5761 192256
5198 199680
9881 228480
6258 224896
5137 182784
6460 238080
739 173568
4095 213504
1489 220150
5627 209280
2031 194560
5646 187904
3740 150884
7643 239254
1393 218240
7535 208128
2945 171392
59 152296
7273 192576
9315 210294
642 200864
196 171018
5675 171018
1269 194442
1943 208374
7252 236278
6247 201984
1100 205440
7757 182912
7842 163850
8599 199670
5353 205686
5795 197760
6174 187402
7771 151946
4567 256000
4296 258550
6541 218890
9493 232950
3355 225280
4004 194176
2693 231040
6251 209664
6402 186624
8636 208502
1029 195466
7130 233462
5000 234880
241 212470
9349 209792
7231 193546
2649 203008
9382 178570
2529 203766
1323 196096
3402 201984
8799 160330
5085 206582
9748 173120
2807 100042
5808 223722
248 231040
6284 193536
8735 150528
7271 205824
4102 228854
8954 218554
7834 204736
2092 190432
620 195840
1515 185280
33 184960
9434 202902
1283 206336
2194 209664
6844 214006
8366 179210
510 60928
2281 87050
9688 212490
3835 243542
6252 239978
1537 208704
5038 144694
4307 143360
4544 171722
3926 200343
7372 211136
4071 236790
7461 217088
9678 143359
7821 190747
5222 196406
9949 200704
3729 199613
3933 214272
6272 212470
9704 220022
8703 206976
2272 231424
8886 231565
1792 144573
5637 155254
5146 192000
9189 185098
2484 199414
6997 206336
4523 220928
4388 116224
7179 134656
5820 101005
2169 275065
5133 250448
129 305318
8952 294038
5343 287222
3216 265331
1771 224632
148 283584
3451 153024
9436 123642
9583 219254
7285 183744
7770 151040
1171 158592
9847 206956
4472 173066
471 163328
4342 170496
7181 154890
6859 147338
1575 151670
7814 204288
460 214134
8623 210874
2399 211456
1905 212992
9520 206336
3591 197632
2912 221296
2764 108442
9753 110663
5850 133504
273 140377
9082 226627
5914 210941
6717 205083
7928 220398
1391 160640
3200 204864
3904 204896
5376 198954
3580 216310
8778 183428
535 144999
1788 151808
7534 170910
3890 162031
8124 171776
5297 164982
2883 163978
8653 112650
2467 200704
8638 170496
1005 173568
8432 173312
8034 137856
1940 194688
9486 236032
5116 247856
3056 245760
9608 234806
7649 198176
213 236320
8100 287862
684 264086
3672 284256
9769 279936
4503 248842
2576 76394
3311 77354
2936 85846
4931 57344
9056 148480
7780 164864
7049 223232
8279 224133
1379 108572
4162 131370
5858 143574
5080 187126
4669 181258
3247 162550
5641 152330
8261 137088
3965 155658
3568 203254
214 214528
6641 153409
741 144029
4373 151480
2440 208200
112 219648
8745 155999
3837 182459
5719 207663
8041 221184
5106 218880
7390 235520
8635 250880
6954 241152
285 181760
8961 169482
8474 202752
5554 191478
4771 223232
2904 254966
4797 222208
2182 243446
8662 147714
2025 128155
1691 136215
8014 193426
2821 180950
1262 168970
8237 179702
9502 141312
6704 225280
6148 273910
7240 211456
3137 252160
4226 196889
4754 210934
948 214759
2312 190236
1117 143360
2844 144266
9981 201728
4967 265718
2159 233280
9680 229258
9822 192603
5293 169984
3440 165907
5492 179676
103 235254
7438 169482
3199 227968
592 169984
673 145024
9569 126656
9247 130179
486 228843
8419 267072
8060 266291
139 263972
7953 262573
3631 263936
1073 266142
4079 271144
8190 277494
1915 260495
4325 149168
5558 143360
929 134112
492 220938
6440 222294
3919 239680
7510 138890
5975 171008
8510 147200
873 207616
9360 231744
6694 222976
5454 201472
4269 226688
7520 233206
4364 159744
6908 171008
5718 223478
6529 223072
9796 215946
6679 235872
6504 225920
4043 244214
3280 109056
6786 143678
8836 176678
9743 227328
7393 223744
1609 189942
3466 221184
1072 228352
2667 232192
9941 260086
3436 245002
2518 230912
8208 187136
2663 154122
4435 161270
7082 121354
2505 162058
641 152822
8003 144384
7579 142656
206 140790
4744 124042
4679 132962
1343 220018
4432 231424
4687 176804
9942 185824
38 200134
9797 138364
5228 166144
3821 184225
7944 224896
3398 239222
8593 222848
8418 209674
2475 236544
3797 235510
3313 252406
4196 217449
6390 104538
7243 133376
9750 132352
8201 139510
5232 133120
7617 107008
5890 133120
8306 134144
419 109290
3158 114442
6220 115328
6146 198784
6454 192000
8900 260106
7196 251392
7972 267382
5972 249216
1963 162614
25 266262
4904 249856
1331 217354
2046 237312
8831 246528
12 181088
7330 188298
5071 155648
9833 190848
8584 188128
9064 172544
5304 213366
1086 218624
1687 214528
8117 175626
1246 228480
4494 136842
4726 152064
4287 119296
8422 192182
7100 118402
4559 171392
3102 173430
149 175370
177 200096
2856 201216
8726 217974
6900 211062
6141 203520
7516 182794
2742 205952
3584 206080
4974 172042
5900 207370
2864 196608
9868 193152
5221 222710
3267 175872
3721 205686
8835 187858
9885 219052
6016 234240
2977 273398
3434 243200
596 176640
7384 183808
5020 208886
7581 198400
3369 154448
4428 139187
7532 205286
6078 169994
1133 215040
7916 217928
1014 250030
7437 212952
9840 213760
1914 203136
2082 174858
7413 188416
4475 185078
4729 172032
5025 183296
367 202230
692 200320
1823 166986
9484 174922
2379 186522
4496 108260
172 159504
6270 159600
5028 122368
8707 119120
6066 113919
9714 55401
4618 130048
6958 177024
5957 213094
6896 178880
1160 164480
7614 186704
3872 155184
2874 178198
6240 157610
4939 159232
4556 165632
1175 160896
5014 149824
9053 187894
7446 159744
2005 121856
4041 145971
4394 227350
7521 193536
1850 211968
4538 206464
7610 205056
8784 240118
1538 234752
131 228352
17 193024
4954 172224
7809 136570
7013 121344
6451 119808
8639 108554
7043 193546
391 197120
6558 202240
7631 191488
4304 185481
1397 233839
1819 219136
5634 252416
5897 212490
8246 247276
2875 231670
1707 184842
746 186368
6273 203766
864 222710
8144 221184
4840 218112
19 186890
9639 151562
9420 147328
4135 163564
9958 148480
2029 144010
6875 167808
2508 114688
2979 73226
7832 132598
4318 151050
9566 136714
8217 132096
2481 158976
6989 58406
8516 144896
2800 202752
658 165632
53 222966
8185 192323
2186 211213
8843 224624
9836 199168
7685 229174
5386 219904
9077 169670
2612 148618
4229 173888
4117 151552
4948 134352
8744 208406
132 172818
5424 166234
8425 215104
9940 218672
3227 232918
4816 222592
2296 228112
7656 253744
7316 260550
6613 251392
4493 232182
9776 219584
5609 171968
4857 239350
1806 231168
402 230902
7694 223882
1378 213583
1866 161167
8183 216576
5247 217600
1318 219658
7137 231926
6457 235496
6465 126836
9215 217600
5998 206822
2983 196352
7538 148170
4399 188938
6279 152586
6304 150101
7943 141086
4555 157440
6127 198648
8256 223256
2386 207114
1600 239094
113 277760
1253 272438
5173 261430
3677 254026
9402 256960
5788 173568
5329 146186
1638 241654
6639 177152
561 144394
865 51210
4368 117376
5191 248832
423 229888
4692 247798
6687 211456
1461 194048
843 178176
3407 165120
8400 206080
3373 172032
426 157415
9596 185075
4629 190976
9293 157696
182 155008
8888 145792
6199 118602
8515 233290
6955 194826
1985 200448
6194 193654
6198 188810
7053 242688
237 254454
7154 254774
1890 243264
9595 218294
9641 215562
8340 251584
4777 255606
3229 107136
5439 153226
1389 167414
3108 147840
9270 153482
4608 166404
2175 165696
8774 162395
9120 151735
4243 168324
3664 192443
1989 175478
5786 176128
6210 177930
1547 161546
7155 162441
3481 216806
1880 242944
3091 232966
2183 183808
238 173056
183 163658
2534 180804
3760 160730
6477 176992
5833 206314
3479 216502
2886 205786
489 189342
5816 215490
5707 222208
1050 267510
4211 223488
5826 222208
1001 196096
2001 225270
5235 215040
117 208896
4055 171520
4084 174080
617 138506
9076 153098
8083 192502
6226 189706
4405 175606
7605 147210
1159 187392
8565 205824
4509 215552
9368 228352
4078 229702
7873 141587
4452 162304
3092 155904
7805 155136
4519 146018
7149 151978
8567 133632
4887 123392
9461 91914
6122 229130
5477 231680
9163 215926
3207 262656
5911 267510
5189 210816
2642 188544
2549 235776
5037 237568
1162 182518
7506 173578
9001 186880
7035 147328
270 222016
4210 229504
518 235008
818 220736
871 231030
4774 173536
5550 267264
2888 281728
9302 287494
5557 201944
3511 210042
2747 232069
2777 219018
6806 176906
7269 199936
6586 167552
3475 204800
3778 222966
7693 194688
6302 159904
2285 215552
9774 186102
6319 220224
4921 164352
7973 117504
5802 289344
8036 291456
3520 301536
583 319808
7274 317974
4649 245134
4882 237822
1093 258240
3822 228882
6843 148578
7621 180086
6365 173874
3453 169044
4827 179948
2931 239542
762 201170
9096 179773
3699 179592
2943 214710
5777 189881
3962 201920
8757 155744
3376 226464
8953 254113
9965 246912
1640 241142
4354 185600
268 230144
3573 205342
2209 236784
8304 151394
8951 176128
2744 154624
7340 132938
3406 145920
4839 143168
4308 239040
2701 236736
245 232650
830 241344
728 238080
7172 201738
7867 225270
1760 269174
145 229248
7666 168822
3678 179200
5859 185344
5794 203008
5040 212963
4911 223888
1048 236525
3501 231519
4562 208072
-1
EOF
