# Supplementary material for: Solving the clustered traveling salesman problem via traveling salesman problem methods
Source: PeerJ Comput Sci. 2022 Jun 13;8:e972. doi: 10.7717/peerj-cs.972 (PMC9202618; doi:10.7717/peerj-cs.972)
Supplement: Supplemental Information 1 [file peerj-cs-08-972-s001.tgz › CLKH-1.0/PI_FILES/200C1k.0.pi]

1000
787 1516042
995 1521408
789 1662720
486 1642870
894 1594122
206 1608960
81 1606528
321 1613678
94 1623771
799 1594535
739 1643008
512 1660662
936 1639818
232 1516773
271 1530250
641 1544850
270 1557558
822 1541886
135 1561647
628 1621494
219 1627635
827 1638820
4 1614208
710 1638868
478 1621644
728 1572394
767 1610071
609 1482068
96 1530048
159 1537546
874 1558828
997 1282048
264 992256
269 1294336
304 994570
297 963584
24 999296
632 1029120
327 1028086
196 997504
395 767091
711 720394
195 914954
766 896000
426 865568
430 867584
588 892384
941 692485
228 828377
251 820345
881 805514
982 893184
79 896896
248 866634
341 896906
630 910838
55 925184
44 900918
14 878266
188 888000
627 917462
323 910656
493 866048
404 899072
385 910966
29 917376
330 888832
898 534528
506 467978
263 600907
751 685262
925 728064
888 722703
153 926693
357 1022710
130 1021046
782 1011018
725 979584
584 948288
80 892135
511 801689
798 833466
47 731392
732 692234
610 710400
948 721920
879 829398
709 816107
291 923510
794 911990
812 881738
687 869504
33 884224
213 882186
448 887296
406 898038
954 848064
961 920195
983 910582
415 923702
606 910058
467 894720
437 902032
783 966262
746 899872
771 925110
935 954550
569 934154
573 926282
214 949174
508 947584
851 909728
523 929728
978 984950
290 983902
720 1016445
744 1017462
368 1001450
669 1006525
57 974025
123 953344
12 957952
973 935286
574 922538
239 925568
735 994320
115 952516
712 993027
578 917658
411 928042
645 927542
593 940416
113 942710
649 906666
125 913920
676 923094
282 917248
551 901942
931 899274
273 899072
795 882800
306 908288
99 836762
797 946010
300 954816
731 926720
915 909312
262 919040
204 957942
928 935350
423 950630
220 967031
441 975616
613 985392
969 995190
625 946815
145 948614
2 938620
750 949756
762 953088
896 949721
563 941131
545 993310
698 990434
185 979190
455 968704
108 925194
207 955392
192 969472
37 1004534
322 964691
36 969981
476 957184
532 969142
919 933240
319 950262
671 943104
405 924416
498 939328
779 939712
944 907008
261 962806
693 949632
660 890112
989 868864
246 847507
144 842365
119 820397
764 821472
897 814902
112 806912
558 842466
949 803840
280 387072
777 370698
621 838666
451 837376
17 777216
434 881873
107 902057
83 936584
167 935814
664 929536
730 936055
427 924619
179 954009
23 906044
218 908407
908 1022440
539 1051392
704 1053974
833 1044665
343 1045915
410 986634
22 978934
683 965750
638 979968
803 841216
386 905718
813 876042
417 887808
808 928128
53 1058816
867 1103360
154 1069558
227 875018
568 885376
409 1000448
642 1026048
215 1040128
921 1460224
852 1445888
384 1573366
187 1509596
51 1485365
507 1501507
102 1498496
315 1474550
124 1476362
105 1505280
646 1333578
557 1503498
663 1524992
471 1531392
85 1545344
561 1575670
911 1568128
636 1522304
770 1546880
238 1542976
612 1583104
72 1564160
67 1536425
629 1522176
926 1551350
781 1543790
178 1561140
619 1562736
572 1571318
429 1547776
456 1507072
122 1520320
470 1522678
489 1492112
985 1607754
472 1627392
644 1655808
807 1649920
647 1657206
388 1691766
481 1683840
88 1684736
171 1651072
639 1617398
372 1600052
314 1437450
333 1488896
877 1489910
960 1424650
958 1477222
82 1588512
60 1687040
151 1669366
702 1672960
686 1631360
549 1565834
673 1625984
544 1611776
705 1608622
939 1688064
170 1680384
916 1692672
900 1794048
659 1763328
56 672768
313 707594
205 777728
361 779248
331 812800
930 853750
850 807260
449 814630
666 614464
576 755968
546 733184
308 681738
432 761856
635 771840
653 832384
943 877952
790 876790
579 842714
817 841728
408 868096
342 824192
442 823296
884 861184
932 850944
468 860918
482 846592
917 795242
366 850685
148 872424
566 801955
885 763392
741 701962
224 717824
338 769280
396 784354
616 825344
657 805888
774 844288
117 838124
830 819104
866 819072
128 804894
920 733893
345 746613
980 785883
651 824444
802 783551
390 791873
910 712097
106 685066
674 695286
942 649226
293 526346
604 620022
976 622080
35 584714
296 732672
749 778230
785 715392
688 545270
253 489482
957 522250
517 685066
329 573850
842 659046
861 698784
150 718564
761 766464
226 794281
103 800109
399 769740
114 778240
181 780544
927 787968
8 768120
682 766464
716 762630
681 681024
42 668934
382 694784
554 699392
503 738709
193 790791
32 754035
278 785408
883 812032
889 793600
548 806390
590 737408
654 749056
424 714113
831 798668
287 798016
400 789883
46 758352
714 793344
157 790272
66 787082
519 788086
525 758287
104 734794
335 804652
176 730794
922 603658
740 761265
793 1109514
235 1227264
756 1228800
873 1228534
603 1122560
413 1125376
223 1183232
276 1157130
68 1211382
914 1175733
690 931130
531 951296
605 1072640
570 1127424
602 1135360
169 1142784
875 1140736
136 1141760
599 1069834
74 1083382
640 1143552
847 1187798
522 1150109
69 930155
259 925760
526 764967
722 975104
461 983040
713 984064
175 961859
137 1091136
302 1116928
906 1153352
473 1145818
694 1166070
374 1180662
267 1153128
15 1185326
993 1167800
536 1158048
369 1176470
518 1157140
446 1151150
258 1133296
587 1104720
197 1140208
737 1139200
878 1096362
242 1161782
61 1181824
73 945674
583 986614
528 942592
6 1055488
585 1018880
84 1009674
401 891018
166 1093376
230 1083904
924 1129472
256 1154816
591 1171712
700 1161222
5 1153270
631 1107456
964 1058826
829 1084298
734 1142282
857 1145600
465 1168384
871 1178358
281 1172470
581 1157130
209 1177590
886 1169920
364 1117184
950 1166336
298 1139456
805 1109258
996 1145600
963 1146624
255 1116938
309 1133814
509 1127680
743 1099274
633 1183232
520 1201910
26 1175040
475 1155072
48 1149174
378 1150848
324 1120010
586 1186484
70 1057280
723 1058816
141 900096
553 1002624
575 1215978
260 1217008
856 1210336
485 1076888
418 1098474
40 -74198
769 95408
244 92298
752 152523
211 180726
820 176640
393 164294
339 68640
387 -63382
515 113654
436 109568
121 86016
312 43008
111 -171357
156 -120480
168 44032
855 96246
348 61724
765 40590
893 56832
571 80856
118 32764
938 -209837
909 142326
268 81920
16 153590
165 102410
689 55296
45 512
806 -2304
439 29631
823 -3059
27 -13430
18 -4608
967 32000
397 -40438
876 32768
650 34294
162 6144
699 -2058
987 -14880
679 13048
904 62454
274 45931
595 70522
895 70262
452 140961
86 60639
328 113430
706 -136606
143 -87040
28 -29174
547 9344
132 -23296
316 -27510
392 24960
25 31478
403 16374
994 18868
862 73344
505 99830
845 101376
708 92736
257 51786
530 58496
864 92768
149 92160
791 99830
120 70710
367 65776
416 64559
351 75536
217 76800
562 76864
54 64918
307 89856
623 95222
555 97024
637 57344
763 55476
992 33370
652 44534
490 14602
305 69376
379 79616
504 136184
825 134134
100 138880
182 141952
77 129152
784 181238
564 171520
463 144000
198 146086
326 139792
521 139144
301 77752
968 89088
41 82513
252 89078
11 56526
661 80757
768 84800
164 65280
923 62208
110 62720
458 22563
462 58112
236 -7168
835 -112768
479 -170998
999 1067776
358 1034752
550 1126400
838 1205248
20 1188864
447 1174003
356 1139792
58 1211941
50 1235456
951 1229511
655 1239552
34 1233238
457 1237216
203 1262848
421 1260544
901 1267258
991 1137991
648 1159168
376 1172224
839 1354496
39 1351670
265 1307648
668 1301504
299 1282560
221 1234304
560 1179914
310 1159434
360 1193984
152 1207296
354 1232630
191 1228726
952 1270838
474 1246250
320 1240522
887 1302518
212 1275648
843 1313270
580 1289310
491 1296522
984 1287552
860 1286144
634 1314198
425 1266538
87 1308288
934 1276936
254 1266761
414 1230329
500 1261824
284 1282678
109 1257452
311 1278686
250 1271688
620 1284982
288 1246913
662 1261548
596 1287724
283 1276545
891 1277952
412 1283334
453 1215506
303 1299016
422 1309484
905 1283360
373 1306560
98 1206666
804 1331904
718 1297482
692 1323904
295 1324432
819 1324022
480 1296512
31 1292802
10 1340800
438 1341174
63 1275914
286 1313270
420 1325568
527 1266688
858 1268234
371 1256192
981 1290870
92 1284480
577 1230218
597 1232960
907 1227914
501 1241718
615 1242176
821 1290678
853 1256842
435 1236736
454 1181706
955 991242
979 1103360
370 1148928
180 1180160
469 1150080
190 1256330
945 1233224
3 1294870
933 1288022
940 1289216
966 1321472
986 1252352
691 1099914
173 563210
757 645120
672 662272
622 752118
772 665866
598 723200
383 758518
161 768522
353 746240
237 771574
444 778752
174 735744
733 700672
815 759040
975 751104
695 759808
419 610038
600 554250
91 644106
464 666624
607 518666
701 541194
275 677622
62 684790
656 666880
810 687370
340 701686
611 685322
684 828672
947 870912
836 874230
139 785398
71 840960
510 874240
848 858112
147 793590
844 760064
177 743168
381 692972
775 675338
289 551946
828 644362
970 644874
626 736310
685 729034
155 773110
146 755712
912 844790
837 827392
658 825856
729 806912
194 843776
882 799744
870 759296
484 752384
129 740864
801 798406
880 820278
929 798262
758 773251
344 816721
854 769398
163 809876
21 708058
389 738550
565 711434
624 744448
89 744199
450 738979
355 710486
347 681898
913 679936
535 675338
394 634890
529 646134
946 590858
231 734208
497 802816
902 797194
443 820214
778 780288
184 777728
617 635402
200 738560
990 801270
540 777216
618 145408
431 213750
428 208384
277 132096
594 16906
918 28672
225 250890
755 276214
160 283648
496 283648
589 215040
859 -5878
332 212982
346 75018
754 -2934
502 145920
796 334848
524 347648
868 345344
899 354048
846 265354
1000 292352
559 326656
971 307190
753 323830
533 279306
460 197504
696 267904
90 161546
285 288010
158 340480
513 328704
222 338944
245 335350
13 341504
133 354294
890 328704
199 307712
1 194048
365 155648
488 141194
233 240778
516 298486
834 318464
892 310784
738 312576
534 322422
567 284928
703 279818
675 269568
466 283126
680 295424
78 297984
279 306678
337 279808
972 270336
988 261110
736 249866
543 242688
350 246272
788 239616
30 255616
760 273560
816 283904
974 293376
65 243776
665 291584
142 291776
433 290496
131 291766
499 286080
362 283904
43 264842
487 263360
336 294678
670 294694
727 260206
537 265884
64 229376
998 274176
459 249344
9 244608
349 257398
101 257034
249 283638
334 283136
186 274550
538 263562
352 212106
903 259584
19 173760
717 180480
492 120394
140 -78006
541 41994
243 298998
759 381430
377 366602
116 309248
542 282614
582 268938
318 197514
556 188416
719 259062
202 217600
826 217098
380 -147126
869 -118784
189 38656
742 49024
75 229840
95 241200
840 194854
391 191226
183 198550
477 303904
266 324086
643 292854
814 327168
398 324746
678 329334
514 323648
592 307616
824 283146
134 294816
483 320118
809 311798
229 320920
786 288224
811 314230
445 314880
494 320064
614 304896
959 269568
776 219402
38 249325
317 321024
953 226602
962 185600
234 300928
495 252564
707 256465
407 250734
865 240384
216 203874
667 277144
126 265084
937 279518
780 285440
172 292608
977 297856
359 280384
792 249280
552 268416
841 259055
292 241600
97 231178
724 227072
956 268470
745 251328
965 180416
863 270838
748 220544
127 226816
241 222464
375 219210
715 193152
76 200320
818 209930
697 210826
52 201984
93 236662
208 252928
800 210816
677 294912
272 296960
363 297600
7 266933
849 274272
872 282506
747 297078
402 258271
138 298944
832 291140
726 281520
201 234438
247 260448
59 275520
601 305752
294 308622
325 302784
773 293132
440 246710
49 308224
240 308736
210 300790
721 287744
608 274053
-1
EOF
