# Supplementary material for: Solving the clustered traveling salesman problem via traveling salesman problem methods
Source: PeerJ Comput Sci. 2022 Jun 13;8:e972. doi: 10.7717/peerj-cs.972 (PMC9202618; doi:10.7717/peerj-cs.972)
Supplement: Supplemental Information 1 [file peerj-cs-08-972-s001.tgz › CLKH-1.0/PI_FILES/200dsj1000.pi]

1000
909 7024740
860 10997760
568 12513280
529 11234358
415 10809600
50 11975580
109 10982500
923 11130880
978 11389340
660 12287900
162 12084380
309 12023460
955 12083200
84 11448320
517 10916995
227 11115620
839 12026780
307 12495260
263 11450880
41 10582940
116 10570880
418 10982938
195 10539588
732 10050660
107 10194020
293 11417588
137 10900380
726 11762005
897 10648870
124 10800688
725 9585918
503 10086400
362 10803100
549 10536960
841 10711040
696 10388480
34 11220480
762 11335580
563 10311580
789 9692260
302 9100900
919 10625180
684 10397340
286 10495900
581 10268160
102 10127460
462 10504960
480 10419200
938 10140160
179 9885540
327 11312740
197 11373980
588 11235940
948 11276800
118 11381660
951 11425280
130 11004160
894 11770780
414 11287040
183 11059200
79 11028480
577 10690560
184 10337180
678 9761280
661 10076260
421 10772380
247 10557440
142 10675100
209 10378140
958 10135040
434 10060900
770 10214500
828 10301440
395 9256860
699 8125540
513 8297060
389 9128960
24 8970240
902 8002660
991 6374500
305 9523000
931 9379940
650 8284260
977 9236480
291 9728000
120 10301440
760 11100160
987 10997760
199 9784420
748 9984000
594 10316700
237 10260480
621 11601920
865 11734940
16 10869760
356 10449920
45 11648000
996 10060800
528 8004619
836 9799720
652 9393220
71 8688819
750 9976220
672 9589860
29 4193380
25 5135360
835 6983680
551 7088640
42 10434460
786 10693020
560 10291200
694 9786880
210 9205760
66 9088100
208 10240000
96 9640860
439 8990820
980 8888420
172 9018980
449 9144320
329 9576894
331 8951140
249 9105694
193 7445994
441 6628694
240 8025792
671 8478720
368 8488960
431 9274780
310 9094400
345 8500380
94 8442880
734 8227840
658 7992420
664 10777700
979 10943900
139 10403840
970 10014720
714 9338880
917 10968420
164 10981020
682 10344960
140 10681500
479 11687580
686 11269120
452 10485760
832 10424320
575 9943040
31 11141120
511 11519900
600 11059200
806 11612160
636 11694080
18 11792540
364 11829120
642 10899300
800 10435940
777 11304960
557 11089820
763 10464100
539 11530140
992 9697280
811 9871360
325 8990820
744 10209180
397 9072740
411 8376420
350 8949760
138 7772160
965 8888420
99 9303140
740 8995840
677 10219420
995 9902080
944 10188800
83 11349760
743 11489280
612 10808220
213 10614940
656 10339200
687 10747520
494 11345500
857 10957760
868 10348900
114 10323840
695 10321920
904 9820260
940 10593180
257 10915740
269 10535680
51 10817060
819 10058340
974 10493440
821 10944000
855 10600860
680 10025012
935 10390113
149 10614613
226 10850460
579 10232412
619 10237440
556 10421760
376 10229760
336 10414080
531 10542080
990 10030080
570 9459300
186 10168320
390 10787740
540 10501120
582 10086400
527 10242660
587 8834560
943 7841180
87 7480420
134 10926180
478 11616519
605 11083620
111 10862180
840 11106460
566 11704220
337 11441920
170 11207580
720 11105019
28 10778819
921 10918300
281 10449920
349 9807460
62 11210140
982 11333719
646 9888000
23 10091420
989 9589660
72 9459300
427 9679360
905 9361920
906 9674340
217 9832960
158 9515620
925 10115740
204 9743360
493 10736640
486 10606490
447 8404087
360 9953280
340 9574400
44 9410560
900 8795601
192 8968860
229 8663040
632 8759460
40 8806400
207 8089700
769 8755200
893 8790940
634 8309760
864 7884602
279 9847003
876 9508202
614 10803200
57 10731420
255 9888102
202 6765060
524 7936640
534 8371300
136 7065700
85 8048640
615 9431040
967 8636138
372 9303438
190 10905600
655 9462760
514 10183780
544 10746780
512 10899160
727 10851940
150 10960962
256 8936715
562 9409500
386 9345522
741 8299516
266 10086300
882 6881280
679 6983680
320 5017600
409 5222400
275 5406040
937 5382180
52 5120000
80 4915300
591 4997120
178 5560320
822 5560613
398 7168000
826 7392578
657 7201920
117 6947840
576 7247260
287 7328000
886 6922029
314 7019979
604 6921229
236 3445860
238 6123420
339 5857280
862 5819850
648 4742449
541 5860848
205 4476649
219 5155940
649 5771350
755 5439513
702 4218980
262 5283840
942 5613440
296 5683100
776 4447877
533 4730880
585 5058560
986 4935580
228 2508800
874 3102820
455 3177641
420 4902005
268 5189178
104 4693026
30 5117203
824 5469529
153 5390331
98 5758631
290 4956160
125 4608000
907 5058560
781 4771840
245 4618240
603 4549641
433 4000486
448 4116480
988 3850240
332 4321180
773 3870720
542 -1474460
443 1044480
366 3896420
759 3379200
745 2554980
97 2595840
317 3440640
708 3461220
392 3384320
484 5135460
435 6113080
384 5273700
749 5253120
780 5053440
571 5171300
488 5301760
459 5416860
143 5360640
355 5560320
416 5048320
74 5191680
774 4500480
417 6092700
550 5939200
916 5406620
253 5632000
169 5263460
852 5161060
467 5488640
495 6410140
959 6164480
629 6440860
787 5611520
378 5324800
738 4360378
703 5486679
243 5754780
547 5606400
112 4865500
878 4600079
396 4574179
623 5754779
729 4815360
644 4321380
154 2662400
767 2580580
625 6287460
718 6430720
640 6717440
842 7393380
182 7864220
964 7700480
387 8141139
688 7059884
141 7551385
280 7633920
651 8437760
152 7434240
260 9123840
601 9236480
884 8929280
620 9907100
292 9626880
797 9620480
952 9779200
610 8813440
561 9427840
858 9251840
521 10536860
348 10160100
633 10232320
196 10772480
608 10071040
624 10364060
21 9402980
250 9885120
385 10178560
757 10199040
971 10368000
77 10552320
300 10332160
324 10321920
914 10316900
1 10480540
817 10698240
728 10702620
871 10046400
659 9357760
422 10260380
248 9687140
825 9584640
892 9635840
538 10280860
830 9850880
180 8980480
829 10490880
662 11366300
896 11269120
997 11248640
64 10429540
666 11182080
373 10900480
285 9593280
505 10523862
321 11039460
635 10880915
704 10267515
567 10297600
854 11068160
49 11033500
994 10455040
200 10711040
510 11120640
466 11202115
312 11066922
76 10400400
690 9918080
122 10146460
499 9680740
43 11837340
930 11438080
299 10793060
532 11591680
145 10752000
747 9461760
953 8970240
406 8253440
438 8181860
259 8806400
555 8314880
32 9175040
798 8406365
681 8247780
641 9615360
155 9420800
428 8821760
711 10551040
796 10813440
391 11125760
756 11530240
47 11765760
885 11653120
592 11642880
788 11862940
472 10931200
115 9144320
400 8376420
908 8747690
535 10265600
593 11110300
844 10793060
595 10639360
404 7127140
163 10857272
241 9913971
879 10319360
127 10841600
174 11125371
282 10808960
498 10720740
899 11656095
297 11847680
519 11964160
442 12008960
405 12072860
252 9482240
254 10040320
838 10232320
793 10639360
119 9252200
59 9698372
379 10088960
859 10188800
270 10291100
847 10017380
602 9226240
509 6737643
148 8027967
394 7444580
877 10178460
723 9472100
731 9144320
470 8980480
65 8744960
890 8499200
86 8867840
491 9390080
239 9328640
506 11028380
316 11212800
334 11264000
818 11079680
328 10956800
3 9318500
4 5908580
903 9226240
569 8939520
2 9006080
631 9027840
289 9370980
487 10129920
151 10179840
144 10496000
915 10490780
618 10997760
637 11100160
983 11110400
934 10007290
746 10539912
758 9891840
288 9756210
701 10381711
54 10212910
159 10133860
244 10030180
850 10280860
736 10179960
388 10360860
880 10716060
165 10086500
351 10833920
458 11100060
692 11212800
863 9465600
471 10150500
166 10485760
90 10699620
775 10552860
322 10611738
273 10386088
461 10746780
933 11161600
401 11412380
445 10247680
831 8762980
689 8965120
294 10178560
126 11069440
70 11235740
553 11013120
242 10140160
526 10140260
341 10864640
67 11069340
318 10224640
654 10393600
962 9815140
365 6686820
722 6891520
489 6876160
35 10078820
156 10593180
950 10245020
475 9146880
377 11942300
791 11059300
924 11560960
176 11724800
133 10854400
815 11852700
799 11489280
167 11018240
599 11781120
92 11776000
626 11340900
693 11970360
1000 11120740
936 11128320
665 11200000
58 9433600
110 10352640
221 10501120
271 10741560
55 10291300
617 9769060
419 9656320
751 9431140
966 10342300
251 9270912
338 10150912
823 10885120
910 10946560
440 11714560
814 11519900
717 11518720
357 11791360
453 10969600
173 11747740
121 11533980
326 11238500
19 10676112
999 10346240
61 10741760
985 10342500
920 11816860
929 11356160
888 11325440
947 11029991
912 10369180
956 11120640
691 9922560
402 9584740
709 9697280
628 10974620
669 9968640
469 9948160
710 10393600
374 10608640
613 10787740
425 9948160
380 10762240
883 10158080
803 10938780
12 10496000
813 10112100
643 10920960
968 10923420
333 7854080
887 8447900
889 8427620
730 8591460
676 10362880
683 10823580
344 6758500
809 9451620
559 10065920
715 9277540
9 10014620
724 10076160
234 10129920
185 8611840
68 8806300
78 7577700
508 7372800
347 7352320
106 4858980
572 8443731
606 8391631
258 8932680
922 9123732
220 9623166
53 10337180
500 10255360
609 9978240
875 10109683
483 8848600
211 9704860
460 9697380
522 9410560
358 9669120
827 10108383
36 10188800
653 9697280
181 8404480
716 7823360
403 8575900
846 7797660
171 7887460
468 6840420
845 7296100
816 8657920
272 8998500
444 10217060
993 10262940
772 10711040
6 10219520
954 9584740
901 7879780
367 9773980
73 9758720
558 10895260
11 10680320
545 11233180
5 10777700
497 10879900
851 10813440
135 10199140
516 10209280
371 10977280
100 11325440
383 11263900
735 10848733
46 10281165
330 9664000
463 8081920
476 8806400
370 10444800
574 10526620
804 10178560
233 1290240
808 9031680
941 10152533
187 9963520
754 10516380
474 10951680
343 9472000
323 11146140
88 10444900
782 9052160
805 9011300
315 9697280
705 6287460
303 8294400
261 9727900
89 7127140
464 5207140
502 6479360
20 11238300
375 11612160
584 12259840
976 11038704
504 11622400
998 11709760
674 12485006
168 10340
856 -153600
231 5652380
14 5416960
485 5324800
203 5488640
611 5201920
283 4136960
663 3153920
451 2478080
802 1334625
113 1828952
69 2419420
295 2007040
490 -40860
216 1121380
872 2739200
429 2009600
129 4190720
984 4311040
737 4137060
833 3824740
939 4505500
160 4925440
10 4833280
354 4689820
481 5427100
225 5416960
408 5160960
849 5222400
639 5043200
17 1848220
399 3010560
308 4136960
733 3706880
530 4300700
778 3655780
496 1792100
412 1617920
926 3563520
369 3105280
870 2736640
103 3655680
848 3609600
719 2590720
969 3911580
63 2291200
753 2926080
457 798820
590 858240
700 4285540
198 3681180
785 4797340
201 3427740
361 3156580
801 3105280
313 4549120
298 4462080
22 1057380
630 3840100
721 4723100
413 4602880
932 4707840
670 4979200
218 4950940
616 3962980
975 4684700
278 4072960
39 3783680
928 4454400
175 3304960
33 3090020
359 3161600
456 3286940
837 3166720
437 3891200
525 4526080
274 4520960
752 4362140
869 3130880
867 3468600
622 1605220
573 2232320
410 1904640
482 1879040
589 1300580
881 3253760
911 3389440
927 2544740
790 3169180
267 3110300
7 2334720
761 2580480
212 3176960
13 3440640
873 3642980
189 757860
537 2600860
554 1940480
473 -1192860
843 -3481500
820 -1843300
668 -3932160
128 -4935580
246 368540
465 -573540
105 61340
675 -204700
647 102400
580 -634880
866 -1044480
586 -2334720
795 -2355300
223 -1884160
432 -778240
430 -1259520
215 -1064960
276 -1983900
450 -1825380
895 -9809820
507 -2949120
961 -2232420
706 -3481500
132 -2641820
147 -2457600
739 -2621440
812 -2682880
191 -1499755
861 -1290240
353 -1495140
352 -1687040
596 -2360220
230 -2037860
311 -2396060
93 -2416640
56 -2757120
564 -3192320
363 -3154656
918 -3771356
913 -2580480
765 -8314780
552 -2211840
742 -2370560
946 -3123200
891 -2902940
95 -3261155
607 -1241145
60 1223780
436 1346560
131 1356800
101 2001920
578 2191260
454 1863680
91 1951180
523 2051999
232 2276500
638 1974798
583 491904
685 3311482
945 2892900
712 3097500
194 3035100
768 3162880
597 1725627
264 3133738
301 2950309
75 3024772
477 2606218
161 2632305
38 2981392
265 3363740
963 3138560
972 3220480
222 3246080
973 3440640
707 2902480
794 2720345
667 3446205
783 3263014
779 3251200
146 2972260
82 3010560
214 3077120
853 3532800
957 3071900
673 3329868
546 1858978
807 2273280
426 1091940
15 1107520
543 -1740200
960 1000960
627 1986560
277 2088860
108 1413220
81 1195520
319 734202
834 2508203
123 1710180
520 2211740
697 1360740
698 1414300
810 655647
784 3415885
26 4039315
981 3358174
381 3344274
548 4070897
37 3980700
177 3830940
304 2761745
713 3008100
645 3244793
598 2146192
515 2566200
224 2503780
771 2242660
565 2826240
335 2989980
536 2693120
492 1162240
157 701440
407 -1541020
48 701540
898 906240
446 1098240
284 2255460
501 2736540
27 2458098
8 1909284
382 1745412
206 1870598
346 2122240
764 2176000
393 2327040
949 -646400
188 -1925020
424 2528649
766 2087248
423 192948
792 60278
306 2263920
518 2990080
342 3338140
235 2517649
-1
EOF
