# Supplementary material for: Solving the clustered traveling salesman problem via traveling salesman problem methods
Source: PeerJ Comput Sci. 2022 Jun 13;8:e972. doi: 10.7717/peerj-cs.972 (PMC9202618; doi:10.7717/peerj-cs.972)
Supplement: Supplemental Information 1 [file peerj-cs-08-972-s001.tgz › CLKH-1.0/PI_FILES/200E1k.0.pi]

1000
166 955402
295 984896
411 1034762
360 1042934
136 1175552
448 1128320
475 1159168
445 1172140
595 1080251
41 1042432
851 811018
876 1042422
232 1038336
409 1038326
366 1008650
19 872448
975 1257472
927 1385462
351 1373184
459 1113088
745 1069056
865 1335296
336 1258496
610 1145856
8 1095680
85 1097728
77 1153024
344 1169398
439 1110528
274 1110026
365 1135350
715 1086464
464 998400
958 1185750
394 1098505
789 1099114
861 1148864
339 1143955
270 1093632
526 1076234
228 1048735
423 1108676
498 1095680
754 1183744
454 1165217
682 1173943
752 1180604
211 1186468
858 1217477
941 1082134
809 1127688
621 937984
94 1073152
107 1074317
943 878002
599 976582
830 1120218
354 1002493
172 877066
807 885002
897 915446
652 776192
618 790121
241 933519
710 950760
863 997376
589 1121526
106 810496
460 931328
701 807946
285 657418
968 724224
548 1081856
490 1119222
82 1087488
443 949258
981 924682
15 1084928
555 739338
390 962560
645 1083392
919 1095680
288 1015808
201 1060874
487 1144822
307 1157120
874 1183744
69 1240054
571 1172480
886 1161728
176 1118720
275 644106
11 719360
903 839936
785 784778
108 778048
782 887798
99 769034
657 762368
898 848768
739 1180416
197 1000512
960 1200118
578 948480
252 926208
837 931840
299 808970
421 868342
549 1128448
934 1058816
214 1223040
181 1226742
870 1055498
994 1107190
410 881920
953 925264
604 928768
209 888054
125 1093002
175 1128950
400 1177600
26 1179638
883 1121152
544 1114171
297 1117153
583 1025707
808 1085370
23 1193538
116 965120
363 1042954
633 1097206
272 1087488
22 1061898
370 1089024
882 1037312
843 1127424
760 1160694
408 1036800
776 1200128
957 1219584
650 1144330
481 1267702
926 1051648
612 1009674
115 1095670
156 1095424
173 1090038
833 1042432
714 1063936
358 986122
787 794308
44 824320
266 886784
463 842330
129 851978
670 832758
594 774922
681 1134592
90 1134592
666 1015818
970 1132544
155 1122698
893 1145462
689 1189888
581 1157110
735 1138678
261 1071114
435 788480
877 817152
716 881664
699 906574
434 883329
996 942080
984 915958
149 884736
773 890880
588 1009664
313 1006080
814 972810
685 1021952
57 1013760
138 1089536
401 1100288
503 1110006
131 1025536
565 1085440
362 1109514
502 1159158
330 1190912
32 1243126
226 1158656
127 1205760
340 800256
804 895488
718 839404
786 1154304
620 1087478
347 1167360
627 1117184
885 1073152
609 1017856
911 987136
936 981494
990 965120
359 1129984
281 1002496
791 976384
810 933888
569 949760
145 980470
880 914432
431 752650
350 1038528
649 1087420
189 978059
101 1031592
944 1047616
622 1091888
453 995840
134 1002496
231 1038464
268 775754
219 814912
966 799616
677 980538
659 979270
969 995328
148 962560
318 950272
527 1022208
771 1059318
76 1027660
444 950016
160 864000
711 1011287
100 947712
591 932352
700 992246
89 961034
476 1054218
856 1113078
171 1089014
678 1074176
698 1014784
332 984576
220 852419
146 1023601
164 1176298
982 1205927
729 1212416
119 1207230
470 1039858
321 1035360
939 920269
456 912384
27 995001
738 931854
312 926437
184 606995
277 1032704
126 1095670
329 1206262
868 1117819
378 1072412
783 1132022
349 1001533
381 1138166
946 1095680
430 1029604
68 915456
938 942080
88 920576
215 978944
123 912896
947 901130
523 885258
248 998960
286 955136
311 915456
198 954378
210 751626
326 630784
815 736768
775 611993
154 731136
1000 778240
709 739338
447 800758
224 836618
900 874486
194 1102838
47 898048
794 1114112
613 1159168
653 1110390
560 707210
593 886794
538 957952
474 1048310
570 923402
485 997376
963 1013888
31 1008512
831 1024000
196 1093632
507 883868
58 1025281
879 905585
514 974556
634 1012736
888 882688
16 854016
818 863418
792 1005015
802 1012875
40 1082976
554 1114102
967 1030976
680 894730
62 930816
914 1051136
820 974848
743 1048566
91 935936
587 956309
940 867849
562 1085430
596 966656
328 1044480
624 996003
907 1081134
304 1148928
158 1257462
573 1001472
629 1036288
70 947200
290 923658
287 1163254
753 1128448
1 1048320
866 928522
956 1021942
812 995328
552 989184
829 1036288
977 1007616
427 1038336
961 1056006
54 1041097
61 1074176
841 1018048
204 1023616
724 1016778
512 1040886
559 981381
83 1041531
949 1009547
978 1068096
860 1053556
763 1020687
258 1066813
294 997039
234 1061760
580 1068140
910 1063946
364 887909
104 967542
5 1046528
195 1042422
986 951296
756 927754
303 946176
694 870390
187 747530
244 882688
574 868362
959 840714
904 1044470
46 939018
605 1001472
660 1031178
950 1095680
846 1147894
367 1188864
73 1123830
397 907510
691 773130
928 1039360
10 1069046
826 931752
546 1030764
684 768312
813 779776
923 882688
727 1058816
74 1072128
377 944138
375 1009654
638 968704
765 976896
130 888832
611 944128
913 1067008
887 920586
346 1038336
520 1075200
780 1053686
327 1116150
227 892928
151 452618
188 446474
579 614400
952 673792
558 995328
601 970742
937 894986
942 932874
407 1020928
728 1045494
894 994304
179 969728
712 1054720
616 1148918
12 1150976
65 1041408
13 1018410
663 1010821
300 1051037
703 1116160
847 1071626
279 1121792
522 1200118
534 1024000
540 1036278
383 844288
769 808970
979 926730
585 933869
269 913920
932 857345
345 1071099
206 1033216
737 970752
335 942592
63 1026480
455 847847
25 868868
105 898048
428 880887
2 1019053
382 1007872
218 1017846
342 1000167
530 937708
117 1051106
920 1047552
603 977896
356 1046528
24 1066822
264 1014716
80 1026048
567 836465
458 1014786
143 784458
513 944958
451 888832
972 924402
631 999781
875 1093110
662 1082838
402 1049586
640 1031063
827 1066448
890 989035
854 995399
529 972544
17 998852
479 826665
373 902412
343 1037312
835 1190912
81 1155072
852 1200118
380 1245184
177 1253366
648 1142784
995 1165312
97 1136640
832 888832
518 913408
446 915456
905 913408
292 962550
779 793600
199 790528
124 773002
405 899210
140 928768
34 919552
238 952320
761 970752
568 1091584
517 1077750
515 1094902
795 1017344
901 946595
341 1008921
506 1104640
284 1085440
169 1107702
906 1185732
902 1193044
168 1113002
412 1103362
889 1216510
183 1041920
528 1026550
493 1014784
235 961536
357 776202
416 824576
33 772106
672 764426
265 811766
673 785398
931 912384
669 922112
816 918016
989 821248
399 778240
29 831488
796 577536
770 497664
437 514058
964 942080
784 958464
741 954368
403 1015808
590 892928
504 778250
597 1089526
778 1028096
762 1069056
564 1050624
665 1140106
864 1145462
191 1200765
317 1254390
92 909710
628 1195120
205 1155072
111 1136277
545 1176438
667 1052208
519 1183744
71 1208055
651 925274
547 813056
267 827392
395 733706
696 800246
325 925306
121 1042422
170 971075
221 977422
955 1026907
933 994280
951 916386
531 789595
449 978763
186 1029120
441 1025024
165 965632
372 835584
308 1011712
676 1105855
392 1187840
899 1219072
337 1234934
855 1188854
575 939535
853 789274
217 940544
636 984576
414 1000950
18 1041408
683 754186
425 1025024
838 935936
368 786432
422 836608
929 888832
706 850166
980 840704
491 740490
236 765088
608 903338
282 1064448
661 1172982
334 1112064
249 928266
918 940382
656 869096
692 950262
644 886794
556 779764
759 862534
477 920158
777 908288
954 801762
478 982380
536 1041344
208 956224
103 1050112
157 1056492
508 975946
78 911184
825 982635
203 687554
442 761856
457 909312
521 952320
471 979584
577 997376
66 1007979
719 792297
912 848896
606 810496
190 1016923
251 1019301
823 1012736
255 1011171
632 898613
95 985946
607 916306
387 1026230
793 1136999
872 1078794
615 1217875
751 1231040
821 990796
985 974689
764 1012678
758 988274
748 1076214
655 1055026
45 1000259
289 909923
450 903583
113 1104432
732 989184
658 958454
750 854026
398 967424
96 958454
60 792074
28 949258
675 1055744
859 1040522
178 1074870
537 990902
52 1099520
991 1079818
924 840458
551 1092608
916 1116150
137 915456
707 824320
563 823296
30 900096
465 1036278
256 975872
112 987136
862 1029120
432 996352
561 990208
921 1004544
207 987198
222 925068
413 924017
755 776202
473 851978
118 874486
273 744458
524 1123328
747 1018368
202 957248
842 1117184
230 1089034
469 836362
805 835190
642 828298
426 942070
643 876810
688 935936
462 973874
617 1013238
997 1004022
84 955914
511 977152
291 937944
988 684519
247 577930
801 1337460
333 1319540
494 1186826
824 1246208
371 1244170
262 1192939
702 1228800
839 1145831
625 1124230
153 1022957
671 942080
102 884736
305 823296
768 839680
324 819200
141 929792
260 1182976
623 1366262
389 1121152
857 1188864
734 1205120
541 1327616
315 745728
566 587776
87 949248
822 979072
369 993142
646 733194
182 842762
721 890880
263 888320
240 851968
695 663296
992 845824
850 802304
708 877568
790 915456
803 1013248
254 838400
338 811520
811 794573
420 1031396
93 984945
908 998400
323 962570
43 1073142
925 950272
840 962560
922 1006602
147 1000704
433 925696
384 1130486
993 1110016
557 1132544
48 1011712
915 937482
79 952822
873 917504
654 926592
461 825750
550 916480
122 939008
6 927721
917 1139021
4 1176576
497 1146011
976 1166060
496 1108681
945 1165302
348 1031936
742 986852
72 1094006
799 1116672
162 1052672
533 1048576
385 1081344
505 1133558
109 1083776
736 961792
213 960512
973 856064
602 983040
110 1022656
584 949306
161 931456
246 857310
492 757036
516 1133342
39 1180534
543 1163547
720 1014528
713 1089296
845 1126390
314 1111050
800 1106432
679 1083942
64 1095460
817 1068028
216 999474
884 1073280
386 903847
806 986917
133 1120624
376 1016138
819 1176310
185 948480
14 1066977
488 1059328
630 1132534
7 1056000
948 1166336
237 1140822
717 948512
253 950784
480 955264
733 1090016
746 1052352
895 927414
212 903882
379 940032
896 876554
419 929536
871 930894
438 880913
320 866505
250 1151320
962 964608
20 1069056
128 1158072
730 886663
891 915691
834 1024758
302 950774
725 869386
974 947008
200 994496
55 986122
486 1039350
159 1111286
749 925440
388 1053578
797 1011608
705 919354
766 1077504
935 1101558
600 880778
59 1127727
987 1179136
619 1231827
319 653289
150 801280
132 783858
867 771931
283 954533
142 952832
245 1105920
280 1114112
542 1135808
998 1145846
223 1116160
139 1083392
152 1112064
417 991242
635 667168
965 1158727
243 1166208
668 1165312
42 1161206
576 1071974
572 1227958
983 1059392
301 718560
881 804736
276 1034400
686 1011354
489 1048214
174 1040384
306 1042432
163 870218
259 1135792
731 1142720
582 1092738
229 1113088
396 1184246
271 1046026
637 1080320
472 997376
500 1146112
798 1157878
781 948480
436 1076480
51 955904
331 808202
135 896000
38 948224
693 864426
352 980992
310 963584
3 928768
697 1107880
722 1153024
36 1163274
501 1172992
687 1141760
353 1223168
930 1231350
467 1229558
674 1203530
468 1213430
466 1155546
374 1103946
75 1001416
844 1083392
53 1036288
509 1049600
180 1066656
114 942976
67 915082
836 1129462
482 1070848
192 990720
704 1121280
592 908736
525 1002250
257 1013215
726 1226465
225 1194980
553 1266646
767 1219405
86 1077477
452 1159296
744 802318
404 946176
598 992256
167 951818
878 789530
309 825809
539 849920
690 890322
535 1088392
316 1156096
499 1039872
239 1027584
483 838400
120 781824
971 668441
233 985077
614 998400
909 839855
56 959488
35 906878
391 908288
393 947200
37 899082
242 731146
641 752896
647 867328
892 902144
293 922358
355 684032
9 774144
639 841024
495 331474
429 967670
406 966656
772 847872
788 876544
296 916480
848 875520
322 1070080
828 1093632
418 1118838
774 837009
849 832479
361 962723
626 623035
415 595722
664 640824
484 978934
723 871434
869 913408
999 916982
510 987136
740 1080310
424 1015818
50 1137644
298 1022695
144 838682
278 687087
532 892398
757 912330
193 978998
98 942929
586 878592
440 745890
49 933739
21 901791
-1
EOF
