# Supplementary material for: Solving the clustered traveling salesman problem via traveling salesman problem methods
Source: PeerJ Comput Sci. 2022 Jun 13;8:e972. doi: 10.7717/peerj-cs.972 (PMC9202618; doi:10.7717/peerj-cs.972)
Supplement: Supplemental Information 1 [file peerj-cs-08-972-s001.tgz › CLKH-1.0/PI_FILES/201pr1002.pi]

1002
6 16580
1 0
74 31040
75 47180
76 12860
77 41500
93 49980
94 46860
95 44772
96 48250
97 50080
98 48940
99 43975
91 45830
92 50070
90 47030
87 28960
89 34560
88 27960
86 35660
85 25183
84 16384
83 19060
82 29860
78 35860
79 29160
80 40880
81 25400
52 37260
53 38150
54 33740
57 49597
58 43620
59 52920
66 43470
67 53216
56 48675
55 57298
68 15287
69 14960
70 3237
71 14288
73 20380
72 22238
7 10199
8 1060
9 6300
10 53700
11 38885
12 25230
13 44480
14 42265
15 32500
16 46460
17 36280
22 48740
21 42080
18 35520
19 30960
20 12140
25 42840
23 47520
24 55060
32 49960
62 50560
63 44700
64 48120
65 45170
61 42900
60 47860
51 50530
50 62500
41 47660
40 61640
39 64480
38 57820
37 22080
36 27020
35 32160
34 36000
33 41400
31 44320
30 47620
26 39380
29 44160
27 40160
28 34020
332 2020
333 -8960
334 -8960
328 -8960
327 53180
329 54340
330 52240
331 45360
314 48080
315 57847
316 53978
326 48853
324 48730
325 53139
323 44792
319 49748
320 40553
318 46060
317 46080
311 53580
310 44280
312 45440
313 25060
45 51740
44 49600
43 47060
42 49500
49 40900
48 29164
47 21600
46 14860
309 35560
308 46400
307 46560
306 15520
305 15200
991 15680
297 17280
298 26240
300 32640
299 33948
284 46512
285 40320
286 40320
287 35480
288 27460
404 -4860
403 27020
402 11780
407 17605
410 26455
409 20855
408 29705
411 24180
412 22920
413 5520
414 56820
415 50700
417 55260
416 52020
406 52000
405 44020
421 50380
422 45460
420 52220
418 47360
419 50720
427 39140
426 49100
425 48400
424 47040
423 26000
462 47220
461 34880
463 38540
464 34900
465 19180
466 22060
467 -10200
468 -480
469 -20
470 25200
471 34680
472 44800
476 41020
474 34460
473 11700
475 34720
454 -7040
453 19740
455 19020
456 41700
457 50740
458 40540
459 34980
460 49300
428 37060
429 34480
430 41280
431 54220
432 46000
433 42000
997 45440
435 28480
436 19940
437 23780
438 51060
440 44620
441 50140
439 45100
632 40320
629 25440
630 37360
631 40400
442 43560
443 27720
444 38860
445 35200
447 37620
446 37240
434 34480
452 51220
451 52000
450 41480
448 6040
449 19040
585 19040
584 34932
583 36320
582 38182
587 18979
586 31432
581 23840
577 36600
578 34275
575 31980
576 33500
588 32605
598 17725
599 31604
597 50400
596 51720
589 37505
590 41840
594 56500
595 51725
593 52060
592 46560
591 38428
574 35120
573 36620
572 36960
571 22220
579 4860
580 13895
998 21585
478 46460
477 29480
479 29540
480 21560
481 -3200
482 -6720
483 46140
484 35780
492 35940
493 38400
494 29440
497 5300
496 18480
495 38140
491 20480
490 34080
486 35709
485 18211
513 1117
512 0
511 -4283
510 16417
509 8960
508 0
507 -9020
502 -16580
506 -20960
505 -26180
504 -31260
503 -17220
501 -32380
498 10420
499 -1600
500 4480
489 17920
488 20160
487 13623
999 -14300
531 -2140
532 8000
533 20720
535 24140
538 13620
537 25260
536 22640
534 27220
528 31840
527 31040
526 32060
529 23460
525 15200
530 10660
524 27840
523 40400
522 25820
516 32720
515 19140
514 11540
569 37460
570 30620
568 33760
566 31680
567 25280
517 41740
521 40560
520 45180
518 46700
519 38880
565 38240
564 36580
546 34560
545 24100
540 27340
539 18100
541 17900
544 27140
543 22260
542 17420
548 38780
547 33760
549 37140
562 32060
563 27300
561 27820
550 33040
551 26360
552 44180
553 50000
558 30005
560 34040
559 30498
557 33840
556 34480
555 42200
554 46448
825 -28651
824 -13140
823 2943
822 34048
821 37252
811 50749
812 37248
820 42780
819 27155
818 26447
814 29739
813 12949
841 21240
840 -3566
815 35140
816 26152
817 5164
828 -4480
827 960
826 -7020
829 -2300
830 8060
831 -2980
832 -20860
833 -3420
834 -3040
835 5920
836 3520
837 22560
839 24485
838 36488
810 -2960
809 -3840
1001 34320
806 56860
807 44700
808 35300
805 46400
800 43260
804 26480
803 28780
802 30020
801 8740
799 30480
798 18560
797 -2340
796 320
795 -12180
794 17200
793 13700
792 23240
791 28240
790 36620
789 35760
756 35060
788 23020
787 28100
786 55280
785 67227
757 35820
758 45160
784 58030
783 46565
782 -2314
781 33827
780 30147
779 32802
778 31680
776 12920
777 13440
913 13440
914 31741
915 21570
912 35248
911 32960
910 36560
909 35419
905 8918
906 14300
908 540
907 -5940
899 8740
898 41840
842 19740
897 47900
896 40880
894 26043
895 28298
846 32484
847 23530
848 37520
849 32840
850 20434
844 31531
845 33687
843 700
851 19500
852 16480
858 7750
1002 -17143
859 -4485
860 -2480
857 26660
853 18350
854 34680
855 35200
856 37120
862 40220
861 30820
863 41820
864 38720
865 -5840
866 -26760
867 34920
873 38940
868 43940
869 31620
872 41820
871 40180
870 36960
876 42802
875 40980
874 43760
892 27180
893 20081
891 16374
890 19387
889 11600
888 -6506
877 9682
878 9920
879 3579
880 -24332
881 810
882 -2070
883 -14165
884 3171
886 -9828
885 46824
887 44111
921 44551
922 48020
923 46940
924 43600
925 36080
918 47000
917 47438
916 43075
904 43746
903 39720
901 48560
900 44120
902 47835
919 46974
920 53971
926 7360
927 35360
928 25760
929 2240
930 6720
931 -24640
932 -25180
933 32100
934 29360
935 21220
936 31580
937 31120
938 33281
760 27359
759 20357
761 26240
762 29600
774 28940
775 27460
773 25780
772 28420
771 20480
770 7444
1000 8313
763 10080
764 7020
765 340
766 14841
768 42180
769 47480
767 42260
960 48160
959 46400
958 44160
957 40320
939 37126
955 29170
956 24240
954 20240
953 18560
993 15680
961 13440
962 13440
963 36160
964 37120
965 26278
966 32605
967 44201
976 47340
979 37060
978 51260
977 47680
950 19580
951 12420
952 -2900
949 -6700
948 -24540
947 -18920
946 -5120
945 -5560
944 -6300
943 -2240
942 24080
941 15680
940 29715
968 24040
969 13885
973 19449
974 27980
975 22095
980 21620
981 25930
982 21743
971 30745
972 27304
970 22640
987 9040
986 18800
985 21760
983 12260
984 21440
990 -33180
989 -22400
988 -17600
684 20800
683 24960
685 20160
686 24060
687 23420
682 19620
676 -16540
675 7840
674 32960
677 36480
681 24720
680 28620
679 34720
678 42620
673 25520
672 14580
671 1420
669 13270
670 11370
664 -26250
663 -30660
665 -16480
666 15870
667 2140
668 -11700
724 2392
725 7200
726 -4932
727 -18452
729 -12170
728 -5624
723 28949
712 34460
711 40620
710 26700
708 27392
709 28700
713 35197
714 24800
715 21230
716 16330
717 20420
721 21228
722 12122
720 28500
719 25220
718 31620
688 20320
689 28280
690 6020
691 7680
692 8320
693 6240
694 5920
695 11040
696 26880
707 17880
706 30300
697 23420
698 20927
705 11533
699 25864
700 30240
701 18660
702 4370
703 5440
704 7170
755 21740
754 30300
753 28480
752 29260
751 25300
750 26460
749 33260
733 17836
746 31051
748 33180
747 29449
743 12050
745 20190
744 27580
742 40380
741 31140
740 23620
739 36540
737 16061
736 19397
735 8879
734 13384
738 9779
730 7769
731 21420
732 -7160
617 11934
618 12720
619 15720
620 13960
621 -150
624 3670
623 21220
622 26940
649 56960
650 56700
651 47460
648 55120
647 52880
646 58940
645 50560
639 35220
638 21900
641 15540
644 30700
643 33900
642 20960
659 16620
654 24420
653 28220
652 16080
655 31680
656 33920
657 31600
658 23940
662 -11420
661 -1280
660 4480
356 23680
355 26080
357 31600
358 34860
359 34180
354 28500
348 4340
347 28080
346 32560
349 46160
345 42940
350 59740
351 49840
353 44480
352 51100
360 35680
361 38760
362 46560
363 43360
364 29440
365 31680
366 43520
367 50380
388 33535
616 23466
615 32120
614 20404
628 23999
626 35600
625 28000
992 34720
633 25760
634 35200
635 58780
636 56960
637 52420
374 31520
375 45760
376 44240
640 49240
373 68000
372 72720
371 73980
370 62200
377 11420
369 22740
378 31220
368 23280
379 18980
381 47760
380 36780
382 43640
385 49193
386 38560
387 41272
383 56894
384 47340
395 39823
627 57308
613 35004
612 57306
611 55260
610 53520
609 53360
608 21300
607 15940
606 20440
605 17700
604 9180
603 16000
602 3360
601 29340
600 17704
394 30700
393 41100
389 41990
390 26724
392 28916
391 26580
340 10220
339 23400
341 31240
344 27740
343 17860
342 26520
338 40940
337 -49060
336 -55260
335 -47900
398 18180
397 24240
396 16800
400 15660
401 -1440
399 -2820
292 3980
291 12220
290 19680
289 15900
296 24500
295 29760
293 38860
294 32960
321 38320
322 40613
283 44681
301 45920
302 51840
303 48320
304 49120
111 47300
113 52920
112 47140
110 19974
109 16255
108 20580
107 4361
994 37681
101 37630
102 41990
103 55440
104 58685
124 36624
105 52177
106 6767
118 9766
119 14700
117 9763
116 18690
115 20800
114 12575
282 28820
281 25590
280 14780
279 5260
278 10200
277 10900
276 15620
275 22240
274 9680
273 35660
272 16990
270 16750
271 30655
269 47520
268 48400
267 44520
265 44080
266 48800
262 37900
261 30940
260 36650
248 38380
247 32460
249 27346
250 33549
253 20086
254 26560
255 23520
256 24283
258 20788
259 14993
257 32380
121 21760
120 32480
122 32146
251 2983
252 14260
995 8018
153 18918
154 15520
167 -27520
168 -45280
169 -61180
166 18240
165 23040
155 30300
156 24960
164 26240
163 11520
162 25180
157 9540
185 -25633
184 -8960
183 -22279
159 4372
158 -3931
160 8960
161 1120
172 -24380
171 -9820
170 -8960
173 -26880
174 -420
175 -12900
176 -31420
177 -16540
178 -13600
179 -7200
180 -24640
181 -8960
182 -1580
996 -8780
203 3980
204 13840
206 25180
205 22740
207 25900
210 17720
209 27940
208 38700
200 42720
199 43520
198 41500
201 32680
197 24940
202 16400
196 31360
195 33120
187 20340
186 20160
241 31460
240 24458
242 24462
243 17256
244 37920
245 38720
246 36190
263 26580
264 33220
231 38220
232 27520
230 32980
229 32000
228 36060
227 17820
226 23120
225 26880
224 20240
214 7918
215 12910
216 16890
213 8150
211 7580
212 16920
217 12400
219 13540
218 14180
220 50623
222 48020
223 41421
221 50890
234 50810
233 42650
235 52320
236 37378
191 39363
190 43160
192 45180
193 41840
194 30620
188 38380
189 42860
239 37200
238 41963
237 36170
152 11919
151 21100
150 31121
149 23440
148 29440
147 19420
146 21140
145 20
144 33900
143 24240
142 22880
141 -17200
140 -15200
139 -28100
138 35140
137 32100
136 28140
135 32980
134 37182
133 25390
100 40700
132 33700
131 35700
130 39580
129 36140
128 27220
127 39540
125 40580
126 10900
123 43388
2 131878
5 160480
3 169680
4 64320
-1
EOF
