# Supplementary material for: Solving the clustered traveling salesman problem via traveling salesman problem methods
Source: PeerJ Comput Sci. 2022 Jun 13;8:e972. doi: 10.7717/peerj-cs.972 (PMC9202618; doi:10.7717/peerj-cs.972)
Supplement: Supplemental Information 1 [file peerj-cs-08-972-s001.tgz › CLKH-1.0/PI_FILES/207si1032.pi]

1032
19 4836
20 5240
21 7530
91 6177
92 5530
93 5180
169 5180
170 5600
171 5320
172 5180
265 5320
266 5600
267 5320
268 5440
355 5380
356 5600
357 5500
416 6106
449 8203
419 8025
354 8225
353 7932
352 7442
264 6690
263 6790
262 6650
261 6475
168 6520
167 6545
166 6545
165 6475
90 6490
89 6582
88 6650
18 6740
17 6790
16 6652
13 4687
14 4865
15 4852
85 4890
86 4865
87 4970
161 4940
162 4915
163 4970
164 4940
257 4940
258 5180
259 4885
260 4970
349 5240
350 5440
351 4952
421 6225
448 6990
468 6030
453 5709
461 5710
450 7811
465 7880
493 7935
528 7811
428 4738
345 4790
344 4760
343 4545
252 4642
251 4760
250 4680
249 4680
156 4760
155 4682
154 4665
153 4760
81 4585
80 4710
79 4760
9 4600
8 4560
7 4467
1 765
2 1900
3 2520
73 1960
74 2520
75 1960
145 1960
146 1960
147 2800
148 2800
241 1960
242 2520
243 1960
244 2520
337 1960
338 2800
339 2800
424 2160
452 2215
481 2215
527 2120
530 1440
534 2764
4 2866
5 2950
6 2875
76 3360
77 2790
78 2790
149 3640
150 2790
151 2960
152 2800
245 2722
246 2692
247 3640
248 2905
340 2800
341 3840
342 3000
426 2645
455 3813
457 4130
489 4060
525 3780
462 4316
10 2908
11 3700
12 4090
82 5240
83 3720
84 3920
157 4760
158 3920
159 3920
160 3920
253 3920
254 3920
255 4400
256 3920
346 4400
347 4200
348 3110
431 2637
502 4753
521 5120
536 4754
541 3317
550 4085
523 4560
494 4500
454 6300
480 6620
496 6895
524 6945
547 6900
542 6091
526 6540
490 6092
544 8197
522 8370
503 8200
477 6128
478 8357
451 8400
414 8530
360 8080
359 7615
358 6525
272 6545
271 6545
270 6520
269 6530
176 6650
175 6620
174 6545
173 6545
96 6550
95 6585
94 6650
24 6920
23 6920
22 6780
25 4852
26 5220
27 5230
97 5180
98 5300
99 5255
177 5320
178 5225
179 5190
180 5215
273 5215
274 5320
275 5320
276 5215
361 5200
362 5215
363 5310
411 5056
365 3471
364 3760
280 3745
279 3850
278 3692
277 3692
184 3940
183 3850
182 4000
181 4060
102 3850
101 4060
100 4520
30 3770
29 3785
28 3684
31 4820
32 5040
33 5100
103 4785
104 4900
105 4690
185 4795
186 4795
187 4897
188 4892
281 5110
282 4900
283 4905
284 5220
367 5110
368 5065
369 5049
420 7521
444 7615
479 7321
467 8262
456 8440
429 8450
366 8066
447 6421
476 6235
484 5561
519 5740
533 5560
543 4419
520 4645
486 4419
483 4487
505 5130
546 4488
545 4620
507 5180
488 4340
475 4480
443 4480
410 4330
372 4480
371 4480
370 4480
288 4480
287 4480
286 4480
285 4375
192 4480
191 4480
190 4480
189 4410
108 4410
107 4480
106 4340
36 4920
35 4420
34 4089
37 -738
38 -40
39 0
109 0
110 0
111 0
193 840
194 560
195 0
196 0
289 0
290 0
291 720
292 -420
373 3280
374 3980
375 4500
412 3920
438 2808
474 701
441 -30
473 1300
495 10
508 -370
540 -500
548 -602
509 760
500 -601
413 717
378 1240
377 1680
376 1680
296 1690
295 1680
294 1680
293 1140
200 840
199 840
198 840
197 840
114 1240
113 920
112 1260
42 1600
41 1530
40 1360
43 -720
44 300
45 80
115 0
116 600
117 560
201 840
202 680
203 360
204 840
297 0
298 0
299 360
300 -837
379 2143
380 2580
381 2760
415 2059
383 540
382 520
304 840
303 840
302 500
301 160
208 840
207 200
206 760
205 840
120 420
119 420
118 840
48 320
47 720
46 -719
49 1383
50 1440
51 1590
121 1005
122 840
123 840
209 1260
210 840
211 840
212 780
305 1060
306 1225
307 1420
308 1263
385 2173
386 2093
422 4172
390 4320
389 4330
388 4173
392 2080
391 1270
316 1480
315 1540
314 1320
313 1120
220 840
219 980
218 560
217 840
129 293
128 1120
127 945
57 1440
56 1445
55 1380
52 -706
53 740
54 1200
124 840
125 760
126 560
213 840
214 840
215 500
216 400
309 840
310 840
311 340
312 -473
440 -291
466 80
498 -300
513 3901
532 3900
501 1800
514 2180
537 1801
552 1853
506 2760
497 1878
469 1610
434 2690
418 2240
387 1585
384 3674
417 3930
433 3990
459 3880
487 3673
445 1576
472 1581
499 1313
510 1840
549 1309
511 -776
551 -776
515 -774
535 -774
539 288
516 312
482 2631
470 2840
446 3240
430 2650
399 2475
393 1882
409 2240
436 3020
471 2127
504 3829
463 4040
437 4320
432 4089
396 -212
395 720
394 840
320 840
319 840
318 560
317 1000
224 840
223 840
222 840
221 1120
132 840
131 733
130 840
60 740
59 720
58 -353
64 -2721
65 -840
66 -560
136 -560
137 0
138 0
229 -770
230 70
231 0
232 -770
325 70
326 840
327 -720
328 -2260
332 -1180
331 -200
330 0
329 0
236 -560
235 -560
234 0
233 0
141 -490
140 -210
139 840
69 -220
68 -280
67 -669
70 -2674
71 -1180
72 0
142 -560
143 0
144 0
237 -560
238 -560
239 0
240 -560
333 -560
334 0
335 0
336 -245
406 -245
407 0
408 0
425 18
442 -462
464 0
485 0
518 -622
538 178
491 1770
512 2460
529 1770
531 -222
517 -221
492 190
458 230
435 -390
460 -1672
439 1213
427 2500
405 2450
404 2240
403 1118
400 2288
401 2490
402 2570
423 2252
398 306
397 -750
324 580
323 840
322 38
321 -482
228 0
227 90
226 -550
225 0
135 -420
134 -220
133 0
63 -283
62 -163
61 -620
721 1821
722 2055
775 2946
777 3202
778 3189
779 3185
780 2383
774 4376
754 4410
773 3960
776 3693
752 3750
732 4200
739 3890
723 3068
782 3812
827 5090
829 5110
819 4484
853 3198
856 4295
859 5000
851 5063
903 4375
906 4780
901 5144
911 5146
898 5144
949 3819
935 4460
942 4380
940 4611
945 2811
989 3860
980 3900
991 3300
992 2210
977 5265
928 3845
933 4980
934 3844
964 5243
954 5244
978 5247
1028 4208
1007 5140
1000 5220
1002 4214
585 5094
586 5210
587 5320
588 5110
615 5006
618 5067
602 5055
598 5036
601 4991
652 3744
653 4420
655 4820
656 3760
636 3755
662 3753
705 5120
706 5126
707 5121
708 2368
709 2362
719 963
710 2459
712 5009
695 4996
691 4996
692 4650
673 3597
717 4996
718 4996
713 4450
720 3597
716 2305
715 2280
714 1409
679 3880
678 5070
677 4930
676 4990
675 3905
671 4860
669 4865
663 4891
666 4888
603 3491
604 4820
594 3566
595 3889
596 3472
571 5427
1019 4519
1021 4780
554 5550
1022 4690
555 5260
556 4260
1025 5029
1027 6060
1029 5159
1030 4739
967 5079
966 5081
953 4840
963 4865
962 4791
951 3986
943 4540
948 4340
946 4740
932 3699
557 3229
558 4200
559 4552
560 4227
561 3977
609 3390
608 4182
607 4176
606 4160
654 2778
668 2780
929 3792
917 4720
915 4460
916 4500
930 3789
971 5187
970 5185
969 5190
968 5189
1012 5078
1011 5475
995 5620
997 5135
563 3583
553 3556
619 4238
610 4470
611 4237
641 3292
638 3294
637 3639
635 4312
649 4713
680 3612
681 4072
674 4725
683 4695
684 4688
685 2244
686 3640
682 3080
687 2420
688 3280
689 3140
690 2260
633 2860
645 3620
642 2400
647 4330
644 4340
643 4320
612 3490
613 4340
614 4260
605 3690
616 3190
617 2990
569 3901
1010 4800
562 3932
1008 4768
568 4400
1006 4940
567 3740
1004 3965
566 3800
1003 4595
565 3995
993 4745
564 3775
999 4530
972 1747
973 1748
952 3514
931 4620
941 3964
873 4342
877 4798
876 4799
875 4795
866 3402
865 4740
863 4460
871 4360
861 3857
860 3641
862 4500
857 3231
798 3728
797 3890
796 4230
795 4138
794 3356
818 4630
817 3109
854 4509
855 4263
858 4509
899 3182
883 4520
878 3535
882 3835
881 4140
880 4020
879 3170
938 4140
937 3959
936 3676
955 2833
956 4300
957 2561
939 3536
958 4937
959 5050
960 4320
961 3100
1017 5550
1015 5100
570 4199
572 3885
597 4040
672 2640
651 4100
661 3742
659 4337
658 3741
600 2939
599 4030
593 4041
574 3299
1023 3790
590 3400
1016 3900
589 3320
1024 3290
799 3774
800 4650
801 4840
802 4760
803 4620
771 5123
785 5126
791 4470
790 4990
788 4277
804 2877
793 4600
806 3198
852 3731
872 4087
869 4120
868 4110
874 2723
884 3640
886 3960
887 3104
888 4051
889 4880
890 4580
891 4820
892 3786
836 5177
834 5174
835 5090
849 4947
807 3986
808 5020
809 4670
810 3799
811 3644
812 3652
813 3595
814 3575
842 2329
838 3400
839 3380
850 2274
893 3668
894 4620
895 4340
885 3618
923 4981
922 5001
919 4960
920 4949
974 5754
975 5760
965 5729
976 1455
990 1347
926 2205
925 2205
897 3743
896 3744
847 5101
845 5122
844 5103
805 3776
816 5040
815 3776
761 2321
764 2323
738 1822
737 1824
736 3898
726 4280
735 3759
762 3400
767 4230
769 3540
763 3746
770 4260
759 3820
757 3514
734 3528
733 3630
731 4220
730 3762
729 2397
728 3120
727 3000
724 3260
725 1822
755 2645
765 3050
784 3020
789 3222
787 3222
704 2386
711 3420
694 3500
702 2452
657 3753
660 3768
665 3760
670 3691
701 4926
693 5035
700 4118
667 3692
699 3290
703 3332
640 1972
646 1932
698 3333
697 61
696 31
639 1395
648 1474
626 3544
628 4740
632 3649
592 4732
1009 3826
1005 4640
575 5410
1001 4300
576 5160
998 3785
650 4574
634 4840
664 3716
624 4228
622 4760
627 5088
621 5095
623 5092
580 3692
579 4990
583 4390
578 5425
577 4561
625 2363
629 3800
620 3680
631 3680
630 2507
584 4198
996 4200
591 4345
1020 4380
573 3880
1014 3660
582 4820
1018 4080
581 4348
1013 4903
1026 5603
1032 4750
1031 5430
994 3877
985 5188
986 5197
979 4730
987 4820
988 4248
950 4718
947 5200
944 5040
918 4940
914 3801
913 3662
921 3663
924 3671
984 2279
983 3300
982 3720
981 2270
927 3670
909 3607
907 4000
902 4020
905 3730
910 3732
904 4180
900 4200
908 4560
912 3465
870 4880
841 4775
833 4720
830 3432
832 4580
826 3418
822 3129
821 3131
824 2418
867 1732
864 2444
781 3701
792 4160
783 4180
786 3458
750 3765
748 4160
747 4240
745 4180
743 4008
772 4012
756 4400
753 4060
760 3494
742 3463
749 4158
744 4528
740 3981
746 2244
741 3860
751 2244
758 3324
768 3326
828 1332
831 1332
848 2543
846 2574
843 2882
840 4520
837 2848
825 4121
820 4231
823 4130
766 2732
-1
EOF
