# Supplementary material for: Solving the clustered traveling salesman problem via traveling salesman problem methods
Source: PeerJ Comput Sci. 2022 Jun 13;8:e972. doi: 10.7717/peerj-cs.972 (PMC9202618; doi:10.7717/peerj-cs.972)
Supplement: Supplemental Information 1 [file peerj-cs-08-972-s001.tgz › CLKH-1.0/PI_FILES/20gr96.pi]

96
80 0
79 0
70 5220
69 24860
57 16400
56 16240
55 20400
51 12900
52 29660
50 17920
49 38720
43 40320
42 33280
41 25600
40 28700
39 7460
44 2400
45 -5980
11 -81180
33 -8100
34 -40000
35 -15360
38 -5740
37 4780
36 7680
32 0
31 -19200
30 -23780
1 -77340
29 -36380
2 -51200
3 -72220
4 -10240
5 -7680
6 -7680
7 -7140
8 -10780
9 0
10 0
12 0
13 0
14 0
15 17920
16 -35840
17 -47040
20 -44000
18 -47580
19 -42340
21 14400
22 39260
26 37920
28 -1600
27 100
23 22080
24 20800
25 -35840
48 33280
47 38940
46 22500
53 4620
54 36000
58 48380
59 41920
60 54460
61 53860
62 57180
63 40960
64 17280
68 -1020
67 5920
66 23100
65 23780
96 -74140
94 -24320
95 -86940
93 -20580
92 -17600
77 24700
76 19780
71 -9520
72 3840
73 22560
75 37180
74 25360
84 29920
86 41520
85 43100
78 18420
88 29460
87 28400
89 49660
90 43520
91 19500
83 14720
82 5620
81 14160
-1
EOF
