# Supplementary material for: Solving the clustered traveling salesman problem via traveling salesman problem methods
Source: PeerJ Comput Sci. 2022 Jun 13;8:e972. doi: 10.7717/peerj-cs.972 (PMC9202618; doi:10.7717/peerj-cs.972)
Supplement: Supplemental Information 1 [file peerj-cs-08-972-s001.tgz › CLKH-1.0/PI_FILES/20kroA100.pi]

100
47 0
1 23520
93 18400
28 18140
67 3940
58 10720
61 18780
51 8160
25 16640
81 12800
69 -2560
64 -10380
40 -12480
54 -20440
2 -2080
44 1120
82 -37615
95 -33600
13 -41440
76 -45100
33 -39700
37 -2240
5 -320
78 6086
52 4394
96 -1023
30 1290
39 3665
85 -29940
68 -18000
73 -7380
50 -2013
48 -24380
100 -25380
41 -38300
71 -31300
14 -8960
3 -3620
43 -13020
46 -640
29 -7680
34 -10880
83 18560
55 18080
7 20160
9 19840
87 2240
57 17280
20 21280
12 25660
27 -4160
86 -1060
35 -5980
62 0
60 -5760
77 -11580
23 37540
98 36320
91 39200
45 31860
32 32860
15 24640
17 22880
11 22240
59 9700
74 13340
21 15680
72 15680
10 21020
84 18660
36 -13600
99 -25500
38 -8960
24 0
18 20160
79 17600
53 10620
88 25600
16 23360
94 14900
22 26060
70 15620
66 -25340
26 -46940
65 -24100
4 8960
19 12800
75 8960
97 20700
56 8960
80 -8000
31 -7680
89 -6080
42 -3840
8 1600
92 13600
6 24580
49 22860
90 2740
63 25120
-1
EOF
