# Supplementary material for: Solving the clustered traveling salesman problem via traveling salesman problem methods
Source: PeerJ Comput Sci. 2022 Jun 13;8:e972. doi: 10.7717/peerj-cs.972 (PMC9202618; doi:10.7717/peerj-cs.972)
Supplement: Supplemental Information 1 [file peerj-cs-08-972-s001.tgz › CLKH-1.0/PI_FILES/20kroB100.pi]

100
51 0
48 50560
31 50140
63 44800
13 18667
2 30620
16 31360
77 37517
24 23520
18 26317
78 3667
17 17340
41 6020
45 13640
36 17880
96 5360
92 -32882
44 -62300
19 -34282
50 -1550
55 12720
22 -5000
23 -6810
88 -7240
72 -19501
37 -12440
65 -4000
47 -15270
79 -8415
81 -11199
56 -3752
100 880
26 6700
69 -1053
62 320
5 -16160
67 -18720
40 -4800
39 -3840
70 -7080
53 -2760
73 8960
85 3840
93 0
11 0
3 0
28 0
91 0
97 0
76 -31196
59 -31596
29 -33296
8 -27520
99 -27295
32 -27101
98 19200
12 9198
95 12560
1 17760
90 11680
21 1220
10 -25820
68 -21280
86 730
49 550
38 -5850
20 -1040
80 -960
30 -5548
75 -9148
71 3360
46 -5260
25 -1080
9 -1120
27 5860
61 1260
35 -8220
94 5280
57 7100
34 3140
7 8800
84 11280
58 15040
54 18340
52 29820
43 23460
89 21040
87 23760
60 20160
74 22720
66 9380
4 7680
83 2180
6 5440
15 28800
33 36480
64 32480
14 29280
42 27440
82 35680
-1
EOF
