# Supplementary material for: Solving the clustered traveling salesman problem via traveling salesman problem methods
Source: PeerJ Comput Sci. 2022 Jun 13;8:e972. doi: 10.7717/peerj-cs.972 (PMC9202618; doi:10.7717/peerj-cs.972)
Supplement: Supplemental Information 1 [file peerj-cs-08-972-s001.tgz › CLKH-1.0/PI_FILES/20kroC100.pi]

100
60 0
4 8960
14 10720
99 4180
19 2140
92 5120
10 6000
36 20060
57 22720
74 23160
100 17600
33 21280
45 24960
81 25600
97 19620
96 -27840
87 -47580
52 -15420
11 -15300
84 0
48 8960
66 11520
44 12800
63 6940
51 740
16 8960
37 3840
9 -30140
78 -29060
82 -34560
7 -47260
26 -25600
61 17180
32 10080
24 6020
29 2940
18 42740
49 43680
93 21380
46 26720
12 42800
40 30400
53 -10140
1 -11040
85 1680
27 4060
15 8960
13 6080
79 6720
64 2340
20 1500
42 420
55 6620
67 5440
47 20320
31 25500
65 12800
80 8960
77 -2140
30 420
68 7200
2 5400
35 11400
23 7030
6 -6650
54 -8800
75 0
22 0
8 -8960
17 -7680
25 -7680
90 -12800
34 -8960
58 -8960
98 -8960
88 0
28 7420
39 3780
38 8220
56 -3990
43 -10500
5 1540
86 -6065
50 -4390
62 -6620
83 -6400
72 -1380
71 5150
95 6720
94 8000
91 1920
76 -5540
70 940
21 1800
89 6880
41 10560
59 0
73 -620
3 620
69 2580
-1
EOF
