# Supplementary material for: Solving the clustered traveling salesman problem via traveling salesman problem methods
Source: PeerJ Comput Sci. 2022 Jun 13;8:e972. doi: 10.7717/peerj-cs.972 (PMC9202618; doi:10.7717/peerj-cs.972)
Supplement: Supplemental Information 1 [file peerj-cs-08-972-s001.tgz › CLKH-1.0/PI_FILES/20kroD100.pi]

100
69 15680
15 28700
73 13949
39 23040
91 26780
54 25440
43 20720
71 21280
4 19520
93 12399
44 15701
35 -31897
30 -27180
100 -19930
2 -27450
51 -22260
37 -20980
19 460
48 -1100
92 280
55 -13846
87 -18345
26 -18245
9 -6245
6 15040
40 15100
83 14880
3 12480
5 22720
53 23007
60 21303
62 4409
10 -8960
95 -20380
56 -14400
21 -7460
28 -50140
12 -48640
47 -38880
20 700
25 3920
82 -2740
18 4780
85 20800
59 21660
64 26880
77 28240
63 23540
16 28400
96 3200
86 7520
65 15680
14 24000
68 23680
33 24960
45 12800
99 13360
78 8600
31 14940
57 -3200
72 -8820
80 1926
76 4027
84 14549
41 17120
24 4620
27 1080
88 3680
79 -2480
13 -1800
32 -19851
97 -32053
94 -15850
17 -20380
90 -19140
98 -36380
49 -33520
70 -30240
89 -20120
11 0
23 16540
42 13440
22 -1400
58 -5240
29 -8960
36 0
67 10240
75 7680
7 22080
74 9280
61 15871
50 37548
1 31850
34 25480
81 27640
38 30080
66 26140
8 21760
52 22080
46 7828
-1
EOF
