# Supplementary material for: Solving the clustered traveling salesman problem via traveling salesman problem methods
Source: PeerJ Comput Sci. 2022 Jun 13;8:e972. doi: 10.7717/peerj-cs.972 (PMC9202618; doi:10.7717/peerj-cs.972)
Supplement: Supplemental Information 1 [file peerj-cs-08-972-s001.tgz › CLKH-1.0/PI_FILES/20kroE100.pi]

100
9 0
31 18620
30 26980
66 39780
13 11945
93 -5432
91 8640
55 6720
6 20727
90 -2114
48 -8414
42 -800
5 -3420
8 900
65 3200
25 11782
54 16579
97 15040
50 -5930
60 -2000
10 18720
80 24460
57 15570
17 -5399
84 -5920
49 390
20 -6270
15 -5453
56 -360
62 -1510
64 -11862
23 -3817
28 -23460
36 -5280
95 -7394
59 -9193
98 12988
51 26060
69 25226
21 16692
74 17320
1 15754
7 3803
76 16320
12 20960
32 15680
58 20790
63 15680
88 14400
35 14720
40 15680
45 11393
99 13295
83 -2265
73 29120
16 26780
61 25478
71 25160
89 17800
81 17380
79 19085
26 10103
46 -52634
3 -51236
47 -27562
52 -20658
14 -16862
44 -12280
72 -25820
68 -2940
38 1920
33 14086
22 4560
39 10560
43 5500
86 260
19 0
94 0
18 0
24 0
29 -17920
100 -19740
78 12580
53 12800
34 11928
70 9633
37 23933
77 10560
85 21000
96 16920
11 -3100
2 -3960
4 480
82 15480
92 5500
27 10440
67 1640
87 2020
41 14300
75 8969
-1
EOF
