# Supplementary material for: Solving the clustered traveling salesman problem via traveling salesman problem methods
Source: PeerJ Comput Sci. 2022 Jun 13;8:e972. doi: 10.7717/peerj-cs.972 (PMC9202618; doi:10.7717/peerj-cs.972)
Supplement: Supplemental Information 1 [file peerj-cs-08-972-s001.tgz › CLKH-1.0/PI_FILES/20rat99.pi]

99
17 980
18 980
9 220
8 0
7 220
6 1360
5 1800
4 1120
14 1467
13 875
12 1505
3 1888
2 -1300
1 -2140
10 -1420
11 -40
20 185
19 -773
22 904
23 1865
15 1158
16 1116
25 1900
26 1100
24 1558
27 416
35 818
36 770
44 1060
34 359
43 340
42 343
33 142
41 814
40 1075
39 640
48 514
49 681
60 381
51 881
52 382
50 581
53 176
45 67
54 374
63 -955
62 380
61 -255
70 -195
71 -320
72 -1580
81 -1110
80 -1140
79 -317
78 370
69 -370
68 -142
77 -70
76 100
84 -340
85 160
86 -10
87 0
88 380
89 -1954
90 -1760
99 -1860
98 -1860
97 -1200
96 -1680
95 -710
94 0
93 -420
92 -740
91 -980
83 -820
82 -860
73 -1200
75 -1381
74 -839
64 -1874
65 -935
66 -980
67 -355
59 -240
58 190
57 -847
56 50
55 -247
46 -580
47 -654
38 1611
37 2406
28 2005
29 2406
30 2317
21 1614
31 2217
32 1215
-1
EOF
