# Supplementary material for: Solving the clustered traveling salesman problem via traveling salesman problem methods
Source: PeerJ Comput Sci. 2022 Jun 13;8:e972. doi: 10.7717/peerj-cs.972 (PMC9202618; doi:10.7717/peerj-cs.972)
Supplement: Supplemental Information 1 [file peerj-cs-08-972-s001.tgz › CLKH-1.0/PI_FILES/20rd100.pi]

100
52 6400
45 6700
23 -6213
2 -10320
89 -15100
58 11160
76 14761
66 13780
98 13331
16 10387
31 12440
84 13360
88 12861
94 5049
6 8520
79 7840
53 9260
99 9120
47 7600
57 5852
36 2782
64 -6142
3 153
10 752
33 2340
78 4723
20 5440
74 6422
26 4722
9 2122
95 -2180
59 -1780
77 -3620
93 -5340
28 -2240
37 -3040
38 -5211
70 -10260
72 -6820
17 -8551
92 6935
27 6220
56 12426
46 12826
50 12913
73 12118
54 11496
19 10389
32 5325
4 4675
12 3140
14 3020
85 4900
82 7160
75 7740
21 7280
49 5360
13 5920
67 8180
97 8240
86 7460
63 8060
15 4880
87 3940
62 6220
18 2800
1 6960
60 8660
69 4360
8 -2800
71 -6700
68 2500
83 5740
51 4560
90 1000
48 -4320
30 13820
80 18200
65 15200
91 11860
81 15440
5 7400
11 4820
61 12860
22 8980
41 10160
34 14220
7 13500
40 8640
42 -3140
24 -6700
43 -5530
25 -7630
55 -3920
39 -1464
96 -1796
29 8296
35 7194
44 7100
100 7773
-1
EOF
