# Supplementary material for: Solving the clustered traveling salesman problem via traveling salesman problem methods
Source: PeerJ Comput Sci. 2022 Jun 13;8:e972. doi: 10.7717/peerj-cs.972 (PMC9202618; doi:10.7717/peerj-cs.972)
Supplement: Supplemental Information 1 [file peerj-cs-08-972-s001.tgz › CLKH-1.0/PI_FILES/212u1060.pi]

1060
1030 0
1029 13440
64 85880
65 77440
66 65120
63 81440
62 61120
60 61600
61 53680
1031 39180
1032 54320
1033 65375
1034 64175
57 63520
56 56800
58 56000
59 58620
55 50180
54 37100
39 49920
38 53375
37 37174
1039 44240
1040 49200
1041 53180
1042 50024
1047 46624
1049 29123
1048 46624
1046 44940
1045 56460
1038 56000
1037 58920
1036 59120
1035 52475
1044 56624
1043 62126
1050 61520
32 47124
27 57124
33 63740
34 57760
36 63040
35 62260
24 49780
25 60540
26 42960
21 53492
22 58220
23 51140
84 49300
100 40760
87 53260
86 54360
85 52140
47 42240
48 49960
83 36800
88 54880
92 44160
89 39980
90 45040
91 46640
93 35670
94 41440
99 45440
98 48323
102 48323
101 51830
103 59520
104 57980
107 50400
106 45920
105 39861
18 35873
19 35822
17 38723
20 37872
13 32182
14 34430
16 49823
15 56230
123 51520
122 53760
9 42924
108 40224
97 49540
96 51160
95 47440
892 49970
890 68080
891 69340
893 64200
889 65760
110 58800
109 55980
111 54540
117 54480
119 54240
118 58800
121 57600
120 56860
116 59160
115 58560
113 64340
112 63260
114 51975
888 52240
883 56400
884 39880
886 41440
887 40780
885 23600
877 46080
876 36100
875 42120
879 54140
878 57860
874 54240
873 55680
880 46900
882 6020
881 26340
872 56960
871 58320
870 42280
869 52600
868 38080
867 31360
215 42560
216 39580
214 48740
213 43680
206 21500
210 35280
211 40640
212 42760
217 53660
209 52800
208 57720
207 48140
201 67070
202 63380
203 64820
204 70560
205 47910
199 59560
200 57610
259 36230
260 37895
261 36196
262 41360
263 46930
258 56465
234 74815
233 66195
232 62500
235 63610
236 52180
237 56800
238 54252
239 66460
240 62140
247 57100
246 63340
244 59380
245 50240
314 55520
313 55580
315 50720
308 48880
309 50795
304 52800
303 56600
302 56372
305 60320
319 57270
306 52960
318 52320
307 57680
316 57920
317 65820
816 61520
817 25280
815 24000
814 26650
813 41860
812 58860
811 53680
810 57060
807 56320
806 35180
808 -980
809 7120
825 72980
831 49780
826 78700
824 57440
823 54582
822 57654
818 59870
821 76460
820 60240
819 48280
839 40160
841 47820
840 40620
243 31860
242 37540
241 36240
842 42660
843 41200
844 46460
845 45440
846 49280
852 40900
847 45440
848 41660
849 38500
850 43200
851 38880
923 45480
920 52959
919 67140
861 56940
862 66540
912 54600
913 56800
914 68620
915 66100
916 64538
917 35338
918 46560
924 50240
925 46420
926 48620
927 40420
899 7780
898 7840
897 10240
896 43200
894 45300
895 49080
901 48160
900 40960
902 43200
903 48920
904 51570
906 48670
905 48800
907 41920
908 55220
909 39860
910 49280
911 50499
922 49359
921 48440
858 52580
859 51040
860 55580
857 59680
855 50640
856 60538
225 51778
226 54550
227 53920
854 56220
853 56560
229 60600
231 49692
230 60360
228 59770
224 34641
866 33719
865 41040
863 37840
864 42000
220 45340
218 36676
219 61180
221 48560
222 52277
223 52278
835 47520
837 50940
836 58140
838 47040
939 27680
937 46100
938 34060
935 39990
936 45770
940 38400
941 38206
828 28706
829 28960
830 46000
832 44080
827 34240
833 38080
834 40192
942 25540
944 41920
943 49500
967 38240
968 34400
969 18980
966 36420
948 41180
945 28160
946 34560
947 35100
934 24580
933 28160
932 29120
929 34340
931 38300
930 41920
928 29120
953 31360
952 37820
954 34820
951 42720
955 45180
956 35460
950 47360
949 26260
964 48374
8 45623
137 31020
127 50220
126 46440
125 47040
124 42080
129 43100
128 45920
130 36960
131 34020
132 36575
134 52820
135 51220
133 48540
136 46940
138 -11260
139 -13600
140 -10080
141 2240
142 42450
143 45300
144 46770
145 38090
146 35700
147 45170
148 46780
149 40960
150 38880
151 41120
152 33280
153 43280
154 42240
155 37440
157 32880
158 35590
156 37050
165 28570
166 26100
160 35490
159 37100
161 33120
162 2560
163 5440
164 3840
167 1920
168 9920
169 63360
170 59180
171 62040
172 63400
173 54890
174 51140
175 61980
176 63610
177 63200
178 27200
179 24960
180 23040
181 28160
182 25920
183 52800
184 51220
185 49509
186 52411
187 51680
188 49140
189 47760
190 49420
191 5440
192 4480
193 6180
194 34020
195 50940
198 40560
197 38080
196 40040
267 49140
266 38560
264 38500
265 50890
257 48310
256 57960
254 59740
286 37690
255 56960
253 42720
252 57080
250 53540
251 56940
249 53980
248 40700
310 41620
311 39220
312 40645
287 46170
288 51800
289 52265
285 65085
284 54325
282 31923
281 40480
374 32120
290 26455
291 41310
292 36790
293 53280
294 56960
295 59480
301 47882
298 40510
300 40340
299 44460
297 34800
296 30720
371 39770
370 39450
372 40000
373 49280
375 47005
376 30129
377 47207
378 43972
379 48767
380 51053
381 45840
382 45620
383 45200
384 46960
385 40660
386 49020
387 44000
388 29558
393 40687
394 40960
395 38287
392 31040
391 19660
274 28860
273 27700
270 18820
271 20200
272 31740
268 27780
269 57180
278 55040
277 65340
275 56800
276 61180
389 22960
390 10180
279 38880
280 41920
283 53524
406 49800
404 47680
405 52160
396 55972
397 39073
398 38960
399 41760
400 42400
403 40960
401 44560
402 45680
428 30980
429 11540
430 40520
431 43880
432 39840
433 62720
434 61680
435 64860
440 40180
439 47360
438 44800
436 44620
437 33660
601 44907
602 52000
603 59900
605 46580
604 40636
606 50777
607 40420
609 48540
608 40960
671 12920
673 22500
672 40320
674 37620
675 52360
683 63480
684 61840
685 37700
682 18125
681 26720
680 27840
676 46460
677 37420
679 33060
678 45760
716 50140
717 41424
715 41426
718 4024
719 -148175
690 32724
689 44640
688 51626
686 37526
687 54100
694 33440
695 37874
693 31975
692 28874
691 29280
702 37320
703 32760
704 17580
705 23620
706 27450
707 38910
708 41920
722 40160
721 37600
720 29120
709 11200
710 8000
711 9380
712 14020
713 31680
714 25326
656 11657
666 11653
665 14553
657 14554
664 11654
663 14552
643 14552
668 14552
670 11652
667 11654
658 11655
660 11655
655 11654
659 14553
654 11654
653 14553
652 11653
650 14447
651 11548
648 11612
647 14441
649 11654
661 14553
662 11656
669 12039
635 47847
634 51840
633 43650
636 53338
637 55920
638 55320
639 59040
641 58345
642 58344
644 61244
645 58345
640 61245
646 58345
631 34547
630 29460
629 34545
632 31736
628 34545
627 31736
625 20265
626 17457
622 20262
621 16340
620 20260
623 17459
624 9900
616 -27360
615 -36220
614 -23360
617 8180
618 9180
619 1600
613 9140
612 1860
610 18106
611 19407
600 45378
599 46940
446 45378
445 49060
444 51100
443 49380
442 55280
441 41280
427 47040
426 51200
425 52860
418 18205
417 20720
416 20505
419 28806
414 20880
415 18747
421 36964
422 44480
423 54240
424 39805
420 50431
413 50349
412 38931
411 54340
410 48000
407 22915
408 31720
409 39015
484 10393
485 20291
486 21489
487 34240
488 29760
489 30800
490 29120
368 44800
369 44400
367 53200
366 51260
365 45020
364 59340
363 40935
358 49148
357 48893
356 56570
355 51880
349 40715
354 35525
353 31660
352 28640
350 54720
351 57440
320 42080
321 60860
326 56700
327 49060
323 29540
322 25030
324 34240
325 41810
330 34986
329 35040
328 32900
345 42880
346 34825
348 23525
347 38240
344 32536
342 50336
339 53600
340 63420
341 58560
338 26640
337 20100
336 25980
335 46320
333 49580
334 34986
332 49140
331 41587
343 18700
805 -19420
804 -17360
803 -13520
802 1600
801 -980
800 740
799 3120
797 350
798 3250
796 3820
795 7520
794 24960
793 21120
792 17280
791 20160
790 20160
789 69520
788 74100
787 72440
786 63300
785 65380
784 74035
783 72575
782 69855
781 74320
780 40960
779 52560
775 42880
774 50080
773 49120
772 49760
771 55760
776 54190
778 44500
777 47280
768 55730
770 54290
769 51620
767 52000
766 -8000
765 -8960
764 -14400
763 -12800
762 -17920
761 -21120
760 5010
759 3450
758 -6860
757 -3570
756 4920
755 3590
754 790
753 4800
752 -42480
751 -46960
750 -48497
535 34493
534 41493
533 32347
532 51747
526 65660
481 52660
480 47250
479 65170
528 62720
527 67840
531 61280
530 64320
529 34720
477 46720
478 48960
476 44560
475 56700
482 35280
483 36820
474 52140
472 49060
471 49860
473 49180
466 35220
470 49220
469 35140
468 41040
467 47260
465 35780
464 8900
463 57500
462 49700
461 64560
460 67220
554 44470
555 62400
556 27320
557 47140
562 46720
561 45800
560 49800
558 50120
559 35620
456 33940
457 37660
459 34180
458 44940
450 53220
449 50160
447 37720
448 31220
451 47147
452 41448
525 29047
524 36800
523 43840
522 50560
521 44480
516 44020
515 46880
517 44620
514 -7740
505 14560
512 34340
513 32640
506 33040
511 40160
510 39440
509 35180
508 31220
507 28640
499 58540
498 52660
500 57980
501 56460
502 60140
503 46780
504 46300
518 53020
520 46800
519 40820
497 34720
496 31860
495 34740
492 49940
491 50720
493 56260
494 29040
360 52540
359 48560
361 47840
362 49148
598 35546
597 35200
596 36480
594 55420
593 44080
592 39140
595 53440
453 36240
454 55980
455 48740
571 38080
570 35817
569 32561
589 59834
590 55200
591 54720
697 49836
587 57433
588 51534
586 52431
585 44131
584 50033
583 47140
582 43433
581 41840
580 41734
579 47940
577 55020
578 48080
736 45470
576 49933
575 51494
574 43680
573 38080
572 41312
568 47502
567 43360
566 44800
563 46020
564 47200
565 42888
553 18398
552 31360
551 46400
550 51520
549 38660
540 53660
541 53980
542 45280
539 42604
737 29894
738 32640
545 35520
546 55840
548 39620
547 58780
544 45920
543 47260
537 35184
536 32785
538 32384
696 48140
698 47420
701 51480
699 58380
700 60440
723 31120
724 25280
725 13440
726 24500
727 30300
728 26960
729 18420
731 45800
730 46080
735 34320
734 41360
732 8760
733 -64660
739 35100
740 41600
741 36320
742 39300
743 44480
744 50140
745 51100
746 53600
747 51520
748 26880
749 44293
7 20124
6 12340
5 11200
2 -26700
3 28960
1 34400
4 30060
1060 47280
1059 55360
1058 41958
1057 40960
1056 42400
1055 32660
1052 45700
1051 48005
1054 50459
10 36059
11 46840
1053 54760
31 50405
30 59580
12 56372
29 57680
28 59524
963 52774
962 48980
961 50960
960 55980
957 50380
959 54560
958 48000
80 31360
79 56740
78 60440
82 45060
81 42880
77 26880
76 38080
75 40480
74 39680
68 24260
67 23140
69 28960
70 25940
71 57880
72 59980
73 57200
53 59840
52 52020
51 55880
50 48910
49 51980
46 51420
45 56620
44 56160
43 48940
42 48525
40 50874
41 38475
965 15620
975 -10260
971 -16420
970 -30940
972 -24000
973 -21180
976 16825
977 26780
978 32288
979 26768
980 31228
974 26525
982 18180
981 27923
984 27922
983 31228
986 51677
985 48374
987 51677
988 47020
989 51675
994 45076
990 48374
991 54500
992 68240
993 71040
995 71360
996 77680
997 79280
1004 77940
998 82060
999 79000
1002 79920
1000 78200
1001 79920
1014 78860
1015 75460
1013 80673
1012 77773
1011 80667
1009 77767
1003 77764
1007 77764
1023 80663
1024 77762
1006 77763
1025 77764
1005 80664
1022 80663
1008 80665
1026 77766
1010 77767
1021 80666
1027 77772
1020 77773
1019 80672
1017 80672
1018 77773
1016 77773
1028 78340
-1
EOF
