# Supplementary material for: Solving the clustered traveling salesman problem via traveling salesman problem methods
Source: PeerJ Comput Sci. 2022 Jun 13;8:e972. doi: 10.7717/peerj-cs.972 (PMC9202618; doi:10.7717/peerj-cs.972)
Supplement: Supplemental Information 1 [file peerj-cs-08-972-s001.tgz › CLKH-1.0/PI_FILES/217vm1084.pi]

1084
438 41760
446 26480
1015 46477
992 41600
900 36480
782 43200
1030 40960
896 42240
997 44480
924 43840
989 38560
926 31840
766 29760
769 26880
995 31360
904 34720
907 43840
683 55840
881 65280
1029 70720
704 74620
770 73685
476 60365
702 33425
660 34400
914 34880
986 34080
1080 28480
828 25920
826 26880
824 13760
822 10560
386 75940
906 90620
1081 92000
818 85440
982 83360
1032 86400
927 88220
816 85440
813 78560
819 72480
899 71680
980 56480
415 71520
239 22240
240 28100
65 19380
256 33526
69 38226
66 38992
68 38080
437 41926
398 34790
410 41200
652 47820
507 39520
174 27040
574 17625
383 17940
414 11200
512 13440
411 29500
416 16660
552 38300
455 28660
94 44540
43 38720
553 36141
516 46640
192 51860
576 52760
524 41620
511 12945
461 29840
458 21050
377 20180
517 26900
193 16400
371 32420
523 31440
626 7140
168 15740
173 16800
387 16800
599 30300
521 21020
575 8420
422 20160
439 11780
36 26100
348 29420
175 42140
67 19300
508 29600
445 49280
654 42220
502 60600
651 64280
246 55780
249 54560
375 39580
397 38840
77 11780
578 31360
243 42560
255 38720
259 16420
262 25340
3 22500
382 38140
253 35040
653 40220
413 22020
501 36060
247 42560
579 42240
244 35840
248 44800
498 28320
351 64960
594 66400
515 74560
51 71580
90 66920
103 68480
630 64020
633 61300
99 -4680
92 47680
93 53980
385 51300
883 51360
708 56960
1042 57020
991 31520
720 39040
724 41440
693 42560
1066 44160
1068 43840
727 44640
719 44380
91 26020
984 -15680
691 -19520
773 -24960
788 52793
759 58280
1017 62892
555 63200
558 59460
556 63100
157 60000
156 47040
559 4194
560 18695
563 37658
562 43380
539 45200
538 34027
52 32628
1005 37991
1006 39920
680 43360
737 44320
694 43960
1007 41500
1021 43240
855 39080
1019 36061
697 25152
891 23560
797 21440
1025 20080
1023 17280
1004 15300
534 12490
535 21420
363 20589
537 16817
536 21780
56 23380
215 63690
55 63140
696 60220
568 64380
565 66345
53 46500
123 61240
364 70945
216 55040
569 15500
566 -3660
124 13600
201 16400
179 4820
48 27060
504 17380
98 23600
178 -4600
632 30865
629 39520
89 40707
384 41054
47 33760
561 7203
557 20420
564 22240
155 22570
202 5858
203 12120
311 11200
33 -29768
54 16930
365 6720
217 0
567 -8960
570 0
125 4055
475 55955
50 39940
505 30020
436 35960
409 26060
593 42580
514 17960
104 21920
499 35020
352 15540
64 20880
241 32960
252 24780
454 20260
186 30560
460 34280
254 47800
242 48100
381 20443
577 40880
250 38660
245 35357
105 51260
251 66540
353 62160
421 65680
500 56480
78 24800
650 22884
76 31500
513 27385
592 24324
506 39980
396 24880
177 35440
412 29120
97 45955
631 9654
204 15340
628 9700
88 13340
49 -1860
46 -3540
544 21800
34 14980
532 14860
310 23260
312 17380
309 28160
546 39480
307 51440
35 51980
32 44560
355 54631
543 55580
533 45340
531 52530
306 52100
263 1440
354 -1100
885 -540
798 2400
892 8160
1024 9680
829 10060
679 10160
1026 8320
853 8160
1002 7680
681 7200
1010 3360
695 73200
1003 72560
738 71990
886 72065
1011 71865
854 71520
757 71480
1022 71040
758 67680
856 69120
1012 71040
690 69760
1020 71120
1018 70320
1008 71660
1067 70480
789 69520
718 68240
723 65360
692 63200
1065 60934
540 53196
548 57280
154 58540
313 50560
153 38240
547 57440
152 59820
308 59440
545 51480
356 50866
1009 38248
705 46560
897 45600
925 47680
905 58400
772 57440
966 65440
698 66480
706 65430
1051 67480
913 65360
1041 56960
985 54270
72 49041
607 42542
57 33392
71 39360
372 32160
70 28586
542 36720
264 34360
541 30087
58 32231
73 46782
59 40983
74 51295
634 50640
265 45860
830 52700
940 52760
699 53160
707 58360
1069 58300
923 57880
1079 57920
990 56640
962 48640
700 51680
709 50480
1033 50060
903 49720
580 33600
1031 50680
981 53520
931 65280
884 67040
701 72160
820 74440
814 76160
815 77920
817 79080
659 79560
821 79400
823 79407
825 79208
827 78720
728 78220
956 72820
983 70320
1052 69280
778 66200
780 60480
1082 57440
952 52512
581 51902
635 60408
609 41133
369 36234
895 57424
958 57025
784 47424
786 53360
929 56320
946 59360
954 59440
1034 60100
1035 59800
1045 59280
898 58080
950 59200
960 57920
987 58960
1049 58220
1063 61180
1070 60340
948 59280
703 58000
771 50200
636 52580
604 49780
582 43550
374 29030
583 17418
75 30500
60 31700
469 36380
373 60000
79 63760
62 67980
608 57280
61 58760
63 42980
257 16260
260 19040
1 10400
463 48105
195 55142
418 58642
451 31640
258 34545
189 34613
503 52366
655 61980
261 59680
2 36320
198 36320
457 23420
625 40380
466 50240
598 43520
509 51270
176 32450
584 43540
448 40514
376 42492
442 21650
370 25040
171 10287
605 30887
170 37680
585 23960
169 3878
172 12825
616 43440
520 49760
519 53840
530 47060
528 46627
350 46627
529 43627
349 43628
347 47820
880 51640
882 53680
1000 53720
682 53640
1001 54220
942 54160
944 54160
994 51260
768 50600
774 49240
1057 47580
1036 13620
767 18320
988 19040
1053 18660
610 15720
1046 31680
996 34880
1039 33280
1050 39185
993 45375
1037 47340
783 45975
586 50436
1064 49424
722 52000
964 53120
689 56000
710 55680
729 53120
968 41000
976 39008
611 48064
106 31381
587 33864
110 36640
112 37760
618 49920
114 49600
117 44100
121 46000
119 50780
612 52200
1040 52080
1054 53900
734 54080
733 50560
1058 48320
978 47520
732 43040
731 40738
120 50920
118 43155
591 44955
115 38720
116 40960
113 31360
111 22400
109 29120
107 20320
590 -12250
388 4445
617 19340
589 8460
606 27576
482 27500
484 15740
294 22580
322 15020
321 26700
483 28660
481 75040
430 76540
428 71740
427 68500
588 67180
122 67120
735 62580
736 65900
777 65040
1038 69120
938 68360
935 68220
973 68560
919 67520
936 64860
970 64520
933 62500
429 70940
971 73120
846 73120
863 65120
662 57000
805 50440
751 41440
753 20160
803 10080
664 10080
849 13860
836 16800
834 22080
867 23880
843 29120
672 35840
795 38124
749 41280
739 48640
794 61600
673 68000
266 60060
431 60900
831 73240
869 39850
858 40288
871 42880
676 40160
670 37920
812 37120
726 28720
716 48640
810 56000
678 56320
742 58880
840 54940
877 55200
875 54240
850 48160
300 10652
282 16380
131 6200
130 46240
485 54965
235 49280
31 47040
340 36800
343 23040
39 18560
223 6720
83 20160
134 22400
86 19163
320 36440
334 26338
230 28707
283 -25526
301 -7560
402 35975
324 31675
149 33360
393 39840
205 46240
10 59080
158 51206
426 62700
622 60407
346 20010
220 19740
399 12228
139 20060
279 15040
390 13440
378 4800
293 1060
336 -9180
304 -20460
303 -12000
645 -15680
644 -8960
643 -38300
668 -73020
859 -62240
1075 -54980
851 -2720
1077 -3200
842 -580
889 -8480
872 -18960
286 -12960
302 -21760
287 -13980
285 -13940
335 -15680
271 -31920
268 14560
893 16960
832 21340
901 14560
845 6080
909 -8960
838 0
748 11200
915 13120
865 19040
917 58080
527 60720
526 54940
525 58960
999 65460
998 67000
755 67120
911 66800
790 60320
665 44800
1061 35200
760 39840
807 36800
934 55960
937 57975
432 51275
879 55030
862 51570
267 23460
687 55340
800 55760
715 6720
744 20160
713 32000
802 43200
685 40852
42 30935
319 29134
85 29120
133 25760
82 22400
222 16800
38 8960
342 29820
30 22580
234 23340
339 12180
27 27300
315 47040
24 58940
212 52600
620 54720
127 13920
331 57600
18 58940
238 47520
101 41280
641 66720
425 34392
479 27591
214 -5760
199 15940
465 33531
278 33760
619 31033
453 48050
640 45400
148 46820
181 48860
450 35680
329 25120
444 51675
493 32390
314 49757
26 41348
332 44766
128 35357
25 55080
211 57575
496 31193
87 -4380
358 8340
129 10220
142 52980
29 56800
233 55680
621 53120
338 45636
341 57940
100 48025
17 51819
237 53900
657 37100
236 -9300
615 39040
603 33600
638 48640
597 54560
674 65920
740 70220
1044 70700
857 68640
870 71360
675 64960
1048 62080
669 31040
811 33920
874 40320
725 45120
1056 44400
488 31460
876 45020
741 46560
717 43200
1060 39680
809 51840
677 49600
921 50080
750 49760
1072 47260
406 25060
639 38400
684 20640
1074 22400
801 29120
712 32960
1084 32320
743 40960
714 43680
686 48960
888 51520
799 51360
878 51420
861 49500
965 49600
779 48720
808 47040
969 47920
666 39360
781 39840
791 32420
977 30060
208 57510
408 54200
209 43162
761 65910
756 65320
785 65200
922 67420
979 66800
747 66080
918 66460
866 33767
844 39520
787 42320
775 44040
974 43867
489 37840
490 34065
491 37065
975 45940
972 46600
912 44560
910 52640
1013 55020
1062 51920
792 50160
916 47540
549 49840
210 44880
550 41280
839 43300
902 47140
1014 50260
762 49660
551 43660
161 44840
272 42981
162 42810
270 31660
367 12760
368 34432
163 41659
890 38858
763 46358
894 42960
833 41682
361 -34851
362 -28720
164 -27060
165 -25049
649 -19751
135 -22285
166 -23927
745 -28385
1078 -21449
764 -18349
873 -21320
841 -24948
648 -29120
136 -37440
167 -81020
852 -74900
765 -74420
1076 -76000
860 -81760
667 -88060
13 -68960
746 -66720
14 -79040
16 -94685
337 -48438
284 -52380
305 -48320
646 -44800
317 -28260
15 -85980
647 -47040
360 -22240
366 14160
269 15600
379 19680
391 26080
280 24800
400 16640
486 18240
138 18640
290 18880
394 20640
291 -16152
325 7840
403 30300
150 17748
623 22448
231 22650
11 29600
206 38300
159 16960
345 -10800
219 -29500
289 24920
37 13440
642 6720
221 16320
81 25280
132 38080
84 46400
318 39900
232 -2094
480 3000
12 6805
191 6780
207 9820
151 12060
197 -3540
404 5280
326 -145
395 8095
392 12112
624 2248
380 4030
281 11040
401 2467
182 -16564
292 -3680
200 -1340
137 16100
497 17040
160 25280
494 8500
188 -17790
474 -1720
407 -3360
40 -2080
658 -18550
359 28170
218 31020
344 27660
41 21906
225 48395
298 32480
274 44676
145 37730
229 40026
7 38080
471 45460
296 40980
389 24000
323 23040
405 16480
487 16320
184 15300
433 12100
6 34240
228 42560
144 42780
190 5460
196 37860
224 44780
299 38080
147 34340
273 36380
277 40400
288 47580
328 5400
126 39910
213 61340
23 59360
316 43100
330 26660
141 32960
19 39260
102 26265
28 38400
333 14838
140 2904
22 21280
327 29120
276 24460
9 21380
146 43040
8 18900
21 46400
143 45310
227 35680
295 47280
424 27680
185 13760
443 15680
495 51260
449 38000
492 48580
478 55178
45 54648
96 51331
194 49760
518 42640
522 23520
600 27570
470 21748
180 28960
510 27940
419 15581
627 34931
464 35181
472 24840
452 7100
80 46620
95 62040
44 68380
108 29620
467 25460
20 12920
423 5986
183 13440
434 66080
420 54783
5 80700
187 35783
468 37877
357 28640
473 21160
614 41560
602 26191
459 35093
226 29120
462 29120
297 26240
456 41920
613 43840
601 50400
595 42700
573 33330
417 25685
656 56880
275 51478
596 40488
441 27781
945 47360
793 50720
943 54940
868 53280
754 47840
887 49120
949 33600
796 33600
961 35200
1083 40960
1073 40640
951 37120
835 40000
955 35040
1071 34140
637 27460
447 38820
1059 42080
837 43480
947 44380
959 42880
1055 41600
1047 41920
804 44160
953 46720
957 47520
848 46880
1043 45900
752 51680
1028 58400
663 59280
806 61840
928 62940
864 57986
908 57360
930 57920
847 53120
963 47840
661 48320
939 43840
920 29120
477 29540
967 36060
776 38080
671 32640
932 36960
1027 37660
1016 40640
730 49440
711 55680
688 58800
941 57340
721 55878
4 17460
435 14400
572 16160
440 42560
571 36700
554 26620
-1
EOF
