# Supplementary material for: Solving the clustered traveling salesman problem via traveling salesman problem methods
Source: PeerJ Comput Sci. 2022 Jun 13;8:e972. doi: 10.7717/peerj-cs.972 (PMC9202618; doi:10.7717/peerj-cs.972)
Supplement: Supplemental Information 1 [file peerj-cs-08-972-s001.tgz › CLKH-1.0/PI_FILES/21eil101.pi]

101
11 440
19 145
62 213
10 237
70 212
31 308
88 453
7 188
82 357
48 640
47 355
36 136
49 90
64 -365
63 135
90 360
32 250
30 550
20 -182
66 -440
71 -160
65 -1120
35 -463
9 646
51 575
33 830
81 861
34 546
78 831
79 916
3 922
77 834
50 732
1 574
69 176
27 575
28 470
101 678
53 640
40 620
58 862
13 480
6 428
89 78
52 42
18 122
83 224
60 226
5 523
99 699
96 643
94 440
95 620
97 532
92 694
59 665
93 627
98 690
37 659
100 618
91 609
85 727
61 641
16 682
86 -289
44 -90
38 -900
14 -210
43 57
15 145
57 307
87 207
42 257
2 112
41 188
22 573
74 550
72 537
73 489
21 402
4 -48
56 549
75 450
23 -1080
67 -1420
39 -260
25 -230
55 -75
54 -42
80 280
68 308
76 -73
12 350
26 -119
29 -664
24 -442
84 244
17 280
45 400
8 308
46 -164
-1
EOF
