# Supplementary material for: Solving the clustered traveling salesman problem via traveling salesman problem methods
Source: PeerJ Comput Sci. 2022 Jun 13;8:e972. doi: 10.7717/peerj-cs.972 (PMC9202618; doi:10.7717/peerj-cs.972)
Supplement: Supplemental Information 1 [file peerj-cs-08-972-s001.tgz › CLKH-1.0/PI_FILES/21lin105.pi]

105
13 28700
14 24280
34 -480
35 -1920
38 -10560
39 -12380
60 -12620
61 -11820
65 -7840
66 -7760
87 -5920
88 -8500
94 -16480
95 -16900
100 -28000
99 3561
98 4480
93 4840
102 -28860
101 -25760
97 -16800
96 -14080
92 -14980
91 -12240
85 10240
84 9628
83 12729
82 11440
78 12000
71 7760
68 9200
67 7485
64 1772
72 7184
77 9360
79 8033
86 4392
89 -4172
90 -5836
80 5469
76 5440
73 3964
81 5140
75 6880
74 9360
69 7969
70 4874
63 -3360
62 -720
105 1030
59 -300
56 5340
55 8120
50 7180
48 10300
45 7060
49 3540
40 5920
104 -680
44 4240
47 4480
51 6860
54 8120
57 5320
58 1670
53 4960
52 4480
46 5120
43 5500
41 3990
42 1390
37 -3120
36 -1480
26 320
25 1760
18 2220
17 -4620
16 560
19 2640
24 3420
27 2100
33 1620
32 660
31 2840
30 5920
28 5240
23 3540
20 13900
12 940
103 14060
29 7300
22 9920
21 12280
15 13760
11 9120
10 9920
7 -1920
6 -4480
2 -8980
1 -12060
3 -7000
8 3360
9 5860
5 11300
4 7520
-1
EOF
