# Supplementary material for: Solving the clustered traveling salesman problem via traveling salesman problem methods
Source: PeerJ Comput Sci. 2022 Jun 13;8:e972. doi: 10.7717/peerj-cs.972 (PMC9202618; doi:10.7717/peerj-cs.972)
Supplement: Supplemental Information 1 [file peerj-cs-08-972-s001.tgz › CLKH-1.0/PI_FILES/22pr107.pi]

107
104 287744
105 270541
107 282241
106 290542
55 270944
101 30321
56 22019
99 24740
102 35010
103 38000
100 29800
98 14680
95 5800
97 12560
96 20660
57 11980
94 12980
58 1620
89 1510
91 9810
92 10720
93 12240
90 4040
88 -13220
85 -21740
87 -11720
86 -4080
59 -12400
84 -12300
60 -5040
79 -5381
81 2921
82 5680
83 8060
80 40
78 -18000
75 -26840
77 -13440
76 -4580
61 -15200
74 -10240
62 -30460
73 -22280
70 -27820
71 -15760
72 -13360
69 -21520
68 -47540
65 -56140
67 -46720
64 -48870
66 -40570
63 -48830
2 -53390
5 -45270
6 -43560
1 -69060
4 -69340
3 -60100
7 -12480
9 -5520
10 1880
8 2380
11 7120
12 -380
13 -9320
16 -17020
15 -6340
18 1440
14 -4620
17 4020
20 0
23 5940
24 7840
19 -13600
21 -5300
22 -13000
25 -5300
28 -8020
27 780
30 -7500
26 -19120
29 -10660
32 -1060
35 6940
36 4400
31 -5480
33 2820
34 -5400
37 -35800
40 -36331
39 -28029
42 -38461
38 -44445
41 -36091
44 -77528
47 -69230
48 -72231
50 -125958
53 -117659
54 -109830
51 -108490
52 -117240
49 -112220
46 -81320
45 -74658
43 -82958
-1
EOF
