# Supplementary material for: Solving the clustered traveling salesman problem via traveling salesman problem methods
Source: PeerJ Comput Sci. 2022 Jun 13;8:e972. doi: 10.7717/peerj-cs.972 (PMC9202618; doi:10.7717/peerj-cs.972)
Supplement: Supplemental Information 1 [file peerj-cs-08-972-s001.tgz › CLKH-1.0/PI_FILES/235pcb1173.pi]

1173
201 1096
202 1368
203 1988
204 2178
205 2285
206 2133
176 2131
149 2121
177 2291
150 1340
178 1314
207 1340
208 1272
179 1361
151 1440
152 1286
180 1412
181 1280
153 1424
154 1544
182 1424
183 1571
184 1409
155 1442
156 1566
157 1403
185 1558
158 1593
186 1746
187 1542
159 1686
160 1562
188 1704
189 1556
209 828
211 662
210 679
191 1332
190 1270
161 1124
162 1303
163 1278
164 1247
168 1259
192 1264
193 1197
169 1310
165 1297
171 648
172 1268
197 1112
198 1204
173 1194
174 1180
175 1458
199 1470
200 1630
212 1570
213 1456
214 792
215 699
144 288
143 144
145 336
146 336
147 33
381 859
383 870
384 1568
385 1732
386 1536
387 1568
388 1296
372 1425
371 1220
568 665
355 979
354 1105
353 1230
352 952
351 962
341 756
342 1227
339 889
343 1361
344 1500
340 1352
345 1526
360 1212
356 1272
357 1528
358 1452
359 1481
361 1407
362 1568
363 1592
364 1370
365 1564
366 1666
367 1412
368 1016
369 996
563 1176
564 1048
565 1496
566 1632
567 1684
573 1470
572 1818
569 1570
581 790
580 1183
579 1463
578 1485
577 1218
576 1092
575 1192
574 1036
390 1418
380 1434
379 1464
382 1312
389 1340
378 1502
377 1578
370 1324
376 1417
375 1429
374 1564
373 1420
570 1339
562 1344
571 1193
560 1268
550 1036
559 1140
558 1629
546 1362
868 1566
869 1304
867 1276
870 1356
871 1288
872 1126
874 1156
875 1148
873 1090
866 1330
865 1414
864 1396
532 1409
863 1421
862 1521
533 1551
861 1560
860 1368
859 1300
529 1115
535 1405
858 1332
336 1042
534 1366
326 1408
335 1498
334 1447
531 1536
530 1892
332 1874
331 1948
325 1690
537 1433
330 1912
536 1348
545 1396
544 1392
543 1432
547 1368
542 1372
541 1453
540 1474
539 1554
548 1374
549 1622
551 1656
552 1682
561 1414
553 1508
554 1160
555 1132
556 1152
557 1306
845 851
844 964
843 1024
842 1024
841 950
829 1164
828 1386
820 1486
819 1344
498 962
497 1560
500 1422
496 1450
495 1268
494 1161
493 1716
492 2008
491 2000
488 1838
490 1734
499 2056
505 1824
506 1834
507 1030
508 1164
509 1248
510 1090
501 1506
511 1666
512 1400
835 1494
836 1510
840 1170
837 1334
838 1176
839 1312
328 1323
525 1050
524 1096
523 1092
522 1719
521 1882
514 1809
513 1620
520 1739
519 1610
518 1237
517 1602
516 1710
515 1434
319 1594
526 1568
527 1071
329 1092
528 1748
324 1776
323 1642
327 1627
337 1790
538 1410
350 1530
349 1353
348 1433
347 1640
346 1566
338 1388
196 1341
195 1406
333 1444
167 1433
170 1468
166 1464
194 1489
314 1625
313 1721
312 1713
311 1073
320 1107
310 1054
308 1311
292 1134
296 1315
297 1127
298 1643
293 1422
299 1758
300 1749
301 1707
307 1781
309 1400
315 1226
316 1316
317 1192
321 1065
322 1147
318 1042
305 1357
306 1203
302 1276
303 1436
295 1324
304 1282
502 1122
503 1032
504 1011
876 929
877 1148
878 1150
883 1420
887 1518
892 1405
886 1562
885 1436
591 1332
590 1156
592 1582
593 1610
594 1360
595 1381
596 1502
599 1263
598 1599
597 1221
589 1396
588 1344
587 1176
586 952
585 1036
584 1324
583 1472
582 1412
399 1258
398 1482
397 1510
396 1238
400 1114
395 1224
401 1114
394 1270
393 1144
392 1336
391 1224
402 1394
403 1280
404 952
405 870
406 896
407 870
879 1806
880 1730
881 1541
882 1227
884 1416
888 1522
889 1516
890 1614
891 1430
893 1496
900 1526
899 1654
898 1624
897 1178
896 1164
895 1060
894 763
600 1296
901 1416
902 1344
903 1176
904 1176
905 1120
906 822
907 729
1050 878
1049 896
1034 675
1046 852
1051 957
1052 952
1053 804
1054 1724
1059 1427
1056 1607
1057 1600
1048 1560
1045 1588
1055 1708
1047 1598
1044 1560
1040 1518
1041 1588
1042 962
1033 1403
1031 1145
1018 1048
1017 1288
1019 1322
1020 1372
1022 1133
1021 1262
1081 1218
1014 1306
1015 1279
1016 1304
1011 1224
1010 1295
1009 685
1003 830
1004 856
1005 666
1006 1014
1007 872
1012 813
1013 1038
1008 964
1043 1692
1035 1553
1036 1793
1037 1649
1038 1304
1039 1248
1032 1769
1026 1455
1027 1776
1028 1907
1029 1771
1030 1450
1101 571
1075 1540
1074 1568
1073 1435
994 1319
986 1704
975 1781
974 1666
973 1484
963 1583
964 1326
976 898
991 816
987 1194
977 1196
978 1212
979 1533
992 1602
993 1632
1076 1498
1077 1540
1079 648
1080 744
1078 796
1082 902
1096 1382
1091 1520
1090 1468
1089 1352
1088 1396
1087 1400
1086 1464
1094 1360
1085 1378
1084 1556
1083 1278
1092 1460
1093 1352
1104 1402
1105 1475
1113 1113
1106 1374
1102 1222
1107 1410
1108 1574
1109 1504
1103 966
1110 1219
1114 1465
1115 1346
1116 1543
1137 1597
1136 1566
1135 1582
1141 1278
1134 1388
1133 1408
1132 1391
1140 1368
1139 1373
1131 1668
1112 1514
1130 1464
1128 1277
1129 1138
1125 1561
1126 1439
1127 1520
1124 1555
1147 1058
1123 1085
1148 1294
1152 1345
1149 1353
1143 1303
1144 1343
1150 1424
1151 1257
1145 1334
1153 1460
1146 1432
1142 1158
1154 1553
1155 1409
1061 1308
1062 1164
1063 1280
1064 1428
1065 1400
1058 1638
1067 1366
1068 1258
1066 1244
1069 1120
1070 960
1071 816
1060 816
1072 844
1159 1368
1160 1568
1161 1176
1162 952
1163 1024
1164 1036
1165 1674
1095 1668
1158 1432
1166 1624
1167 1616
1168 1360
1169 1440
1170 672
1173 442
1172 640
1171 672
1157 1067
1156 1138
972 1422
971 1733
970 1965
962 1914
944 1620
945 1718
946 1697
969 1949
968 1645
967 1182
856 1125
961 1397
943 1283
929 1463
930 1612
931 1450
911 1738
910 1639
909 1736
908 1552
790 1488
791 1381
793 1567
794 1780
795 1952
787 1900
786 1728
740 1780
741 1660
742 1335
797 1805
796 1950
798 997
799 1234
789 1448
788 1530
744 1608
743 1458
745 1520
746 1402
800 1271
754 930
753 1106
752 1378
751 1492
750 1400
731 1002
730 1176
729 1080
732 1286
728 1358
727 1392
733 1253
726 1392
725 1165
724 1735
723 1958
722 1948
721 1614
734 1745
735 1185
739 1240
738 1429
737 1522
736 1316
792 1576
776 886
774 1468
720 1332
719 1490
773 1476
775 1316
784 1360
783 1372
782 1356
777 1243
771 1481
714 1599
715 1608
772 1564
716 1593
717 1619
718 1436
709 1616
708 1550
707 1444
699 1261
698 1360
706 1448
697 1528
696 1376
695 1154
450 1042
449 1198
448 1344
447 1596
451 1523
446 1588
445 1327
444 1281
443 1120
442 1260
441 1314
440 1448
439 1538
240 1160
241 1510
423 1428
437 1368
424 1550
425 1502
426 1423
438 1253
427 1300
428 1426
429 1320
430 1260
431 1344
432 1204
433 1036
434 1220
435 1604
436 1344
616 1104
617 1176
618 1176
619 1120
620 1088
621 1079
622 1841
623 1992
624 1783
627 1852
700 1668
701 2026
702 2150
703 1903
704 987
705 874
625 1171
626 1344
647 1260
648 1288
649 1344
650 1120
651 1176
652 1184
653 993
1025 1502
1024 1734
1023 1642
996 1272
997 1853
1002 1746
1001 1552
1000 1148
999 1120
998 1014
995 719
857 1395
855 1439
850 1212
849 1357
854 1499
848 1471
853 1379
847 1478
852 1564
851 1467
846 1595
834 1467
833 1682
831 1440
832 1393
827 1265
830 1396
826 816
825 1034
824 1242
823 1578
822 1678
821 1502
818 1564
785 1653
781 1582
780 1646
779 1358
778 1078
770 1527
712 1646
713 1394
710 1477
711 1736
466 1493
467 1204
483 1260
482 1136
469 936
468 1154
464 1036
465 1120
463 1120
462 1212
461 1136
460 846
459 1464
458 1813
457 1980
452 1587
456 1749
470 1871
476 1356
477 976
478 1290
484 1362
479 1462
480 1440
481 1226
656 1204
657 1200
658 1314
659 1182
660 1092
680 1728
679 1522
681 1777
682 1556
678 1472
676 1387
675 1331
674 1414
673 1155
672 1730
662 1500
671 1716
677 1368
670 1524
669 1372
668 1486
665 1542
666 1564
667 1664
688 1290
690 1244
689 732
693 524
691 828
692 926
694 422
748 1367
687 1366
686 1560
685 1458
684 1528
683 1344
747 1545
760 1349
755 1381
756 1355
757 1254
763 1497
768 1526
769 1338
762 1565
767 1488
766 1560
765 1360
761 1477
655 1763
654 1986
645 1678
644 1853
643 1543
642 1400
641 1737
630 1745
640 1852
639 1872
638 1870
637 1669
636 1247
635 1377
631 1205
634 1225
646 1198
633 1334
632 1126
615 1224
614 1302
613 1206
612 1306
604 1216
611 1272
610 1106
609 1779
608 1900
603 1777
90 1391
89 1670
88 1427
602 1874
607 1797
606 1108
601 1049
605 1224
422 884
421 1860
420 2014
419 1888
410 1998
68 1694
66 1774
409 681
418 938
417 1100
416 954
415 856
414 952
413 836
412 656
411 1211
40 1731
239 1160
39 1174
58 428
59 680
60 788
61 956
62 1240
63 1174
408 994
64 1184
65 1007
56 1474
50 1573
49 1665
48 1552
54 1144
47 1280
46 1396
53 1174
45 1266
52 1152
44 1389
43 1523
42 1704
41 1778
38 956
27 1046
26 952
25 1272
24 1414
111 1270
105 1141
110 1504
109 1464
108 1122
107 1134
106 1176
95 885
112 1032
113 1342
114 1272
628 964
629 1109
131 1334
132 911
133 1281
661 1200
134 1328
135 1049
130 1153
136 1276
137 1404
138 1422
663 1280
664 1308
139 1365
140 1197
128 -134
119 -282
127 576
118 458
126 646
125 800
124 1024
123 1088
122 840
121 1434
129 1110
120 1532
117 230
116 452
115 658
103 1014
104 1078
102 1048
101 1152
100 1176
97 1264
99 1248
98 946
96 882
80 681
79 845
78 649
94 1628
67 1650
93 1838
92 1700
91 1569
83 1892
84 1884
75 2019
76 1949
77 1827
73 1602
72 1321
74 1294
82 1239
81 1381
71 1475
70 1250
69 946
55 1001
51 1290
57 1167
85 1384
86 1556
87 1499
29 1283
30 951
31 1268
32 1497
33 1490
34 1202
35 1518
36 1194
37 1466
238 1789
237 1901
236 1802
235 849
234 1116
233 1192
232 998
223 1147
222 1124
221 1286
219 1268
218 1216
217 1176
216 1240
242 1386
243 1266
244 1324
245 1465
246 1570
247 1359
248 1092
249 1260
250 1292
251 1270
252 1664
253 1852
257 1644
256 1932
254 1902
255 1696
259 1664
260 924
261 972
262 1056
271 1359
263 1721
264 1620
265 1372
266 1365
267 1561
270 1368
268 1412
453 1171
454 1502
269 1504
455 1195
471 1368
472 1346
272 967
273 1381
274 1425
275 1344
276 1400
277 1475
278 1352
279 1344
280 1334
281 836
282 1030
283 1344
284 1477
285 1355
286 1456
287 1404
288 1126
289 1704
294 1563
290 1844
291 1742
487 1047
489 1373
486 1332
485 1423
473 1478
474 1561
475 1562
224 1499
258 1324
225 1566
226 1592
227 1709
228 1538
229 1786
230 1658
231 1188
20 1766
12 1320
19 1752
18 1568
17 1286
16 1348
15 1484
14 1608
13 1503
1 263
2 388
3 504
4 1568
5 1804
6 1888
10 1626
11 1650
7 1906
8 1808
9 1076
21 1400
22 1596
28 1543
23 1503
812 899
813 984
814 1080
815 1360
816 820
817 427
960 537
959 984
958 952
957 1176
956 1262
955 1242
942 1244
941 1229
954 1262
953 1253
952 1021
940 1296
920 1465
921 1554
922 1628
923 1634
924 836
925 1088
926 1048
927 978
966 1462
965 1428
980 1472
981 1659
982 1686
983 1520
984 1304
985 1419
988 1413
989 1257
990 964
1097 952
1098 1006
1100 728
1099 1349
1118 1853
1111 1857
1117 1567
1119 1548
1120 1276
1122 1035
1121 1170
1138 1161
947 1190
948 1274
949 1436
950 1245
936 1222
935 1275
939 1367
934 1394
933 1273
932 1261
912 1195
913 1299
914 1355
928 1365
915 1288
916 1364
917 1430
937 1670
951 1301
938 1574
918 1686
919 1388
801 1520
802 1382
803 1586
804 1371
805 994
806 1941
807 1955
808 1816
809 2049
810 1879
764 1592
758 1694
749 1452
759 1774
811 1636
141 307
142 531
220 1367
148 1331
-1
EOF
