# Supplementary material for: Solving the clustered traveling salesman problem via traveling salesman problem methods
Source: PeerJ Comput Sci. 2022 Jun 13;8:e972. doi: 10.7717/peerj-cs.972 (PMC9202618; doi:10.7717/peerj-cs.972)
Supplement: Supplemental Information 1 [file peerj-cs-08-972-s001.tgz › CLKH-1.0/PI_FILES/2370rl11849.pi]

11849
5443 0
420 0
5562 6752
11623 6608
9631 6607
10073 5969
3449 6120
7583 6186
11487 6039
2056 6473
3106 6118
1182 6289
2987 4311
2469 4564
3981 4691
6259 5011
5033 4706
3503 4832
6854 4712
6637 1696
7668 1360
5721 1182
1644 1074
2553 0
10346 0
10146 0
8382 0
586 0
1151 0
5791 0
4267 742
7811 -125
7967 337
8675 -2306
5786 -2358
4334 -1798
7044 -730
1879 -608
4380 336
6953 672
2025 480
10161 312
9116 144
9081 336
5404 0
2332 0
346 0
6288 0
3034 0
4506 0
2827 0
9936 0
1929 0
10353 0
8797 0
2755 0
6800 0
1400 0
813 224
9514 96
4452 0
9030 0
301 0
9781 0
1358 0
4591 0
10537 0
3914 0
7548 336
3922 816
8123 1680
1633 2128
10987 2776
5851 2688
8188 1008
4645 1344
400 1296
1675 1152
4817 1008
11792 840
2965 336
9795 480
9572 288
2030 624
4642 942
3679 882
5356 336
8353 0
6861 0
1412 0
7820 0
10409 0
4752 84
3436 1856
6407 2142
10871 1698
9250 336
5034 672
177 840
7076 960
9393 1248
1785 1536
4024 1888
3753 1680
10379 1960
5996 1960
10136 2488
10025 2944
10294 3360
7140 3748
10868 3980
3031 3936
7669 4016
2420 4228
4667 4234
3360 4466
9296 4480
8485 4416
9580 4240
2675 4281
488 3896
2239 3328
2198 3088
7236 3248
7039 3408
769 1872
3401 1824
2946 1936
337 2240
7043 2352
8016 2704
8277 2784
5868 2320
1950 2576
6679 2688
3429 2832
10937 3136
7334 3280
8853 3424
5289 3504
3980 3472
9414 3640
8745 3664
10577 3936
5768 4120
4102 4254
5226 3576
171 3432
3765 3634
4136 3466
4001 3472
5775 3664
8707 3496
7741 3472
3114 3616
8111 3728
11617 3888
3538 4314
781 4656
814 4314
6512 4188
8965 3384
11218 3824
3631 3896
1600 3736
1070 3556
31 3472
288 3192
11374 3472
3124 3472
1462 3472
10695 3472
1048 3472
4818 3496
11054 3472
9799 3472
4396 3496
7411 3472
5918 3640
5650 3664
5751 3556
5130 3664
1797 3472
9707 3304
2294 3072
11137 3360
11479 3728
10844 3664
2902 3520
4389 3712
6505 3724
2349 3808
3387 3568
5096 3720
8412 3556
6724 3408
587 3384
612 3388
8679 3304
7776 3472
1808 3256
9483 3144
2799 4464
11580 4780
7412 4275
2144 4416
10555 4955
10478 4750
5103 4844
3854 3843
4163 4073
7098 3663
11106 4269
8715 3945
2589 3974
1711 3932
8648 4052
4754 3862
5022 3902
7346 4070
2211 3648
5762 3945
10886 3522
4701 3752
3263 3800
10430 3655
5532 3625
1838 3655
9168 3606
373 3394
3648 3490
2521 3150
9166 3570
7283 3440
270 3340
3255 3600
9384 3330
10062 3256
11181 5296
1375 5265
11439 5022
2437 4942
1060 4212
8920 4332
2606 4496
8820 5032
7069 5254
988 4896
4500 4724
4202 3712
4156 3992
1455 4112
9488 4106
5119 4158
4195 4202
1737 4342
10169 4408
4860 4310
4813 3706
4238 3920
3790 3858
9318 3792
8075 3880
8136 3444
2618 3242
4782 3603
6405 3602
2062 3712
11058 3268
9941 3269
8995 4537
8361 4526
3076 4623
1489 4349
2135 4662
2431 4812
9258 4394
322 4326
8511 4320
7579 4354
10978 4606
8114 3949
7588 3953
1253 4376
4916 4390
7906 4030
3328 4280
3859 4327
4864 3591
6152 3592
9264 3780
4216 3459
3816 3461
4010 3800
11594 3688
11843 3598
1404 3758
8889 3759
6642 3599
11551 3689
3058 3689
11731 3706
9524 3879
6332 3707
11093 3797
776 3668
11728 3910
1559 3669
3000 4172
8483 3988
7756 4254
888 3988
8998 4098
7326 4100
6194 3104
2266 3424
8134 3808
5614 3552
3961 3408
7502 3496
9710 3664
8290 3616
4008 3616
8690 3808
2012 3472
7301 3136
7957 3472
2007 3304
5217 3240
9500 3168
10477 2599
7199 3405
9133 3272
1609 3272
1167 3912
11693 3745
11834 3746
11059 3458
8015 3322
8562 3445
7038 3322
2297 3170
4744 3171
630 3896
6984 3958
5323 4266
5295 3970
5571 3786
9077 3562
10857 3644
11680 3928
8400 3614
7177 3938
6775 3562
4086 3406
7866 3530
10152 3806
7737 3418
9364 3790
6237 3410
9877 4239
4674 3938
2489 4198
6483 4187
3656 4200
7492 4178
3289 4182
4197 4204
1551 3932
2229 3409
5517 3440
3282 3338
8937 3339
11147 3408
1145 3392
338 3640
8686 3644
1894 4303
647 4303
7970 4471
2328 4596
2689 4597
9231 4473
5900 4168
9723 4496
8521 3072
538 3128
6492 3336
9700 3360
5651 3272
9059 3392
2844 3400
10256 3726
8331 3368
7685 3328
3572 3240
879 3240
766 3424
778 3182
3930 3326
8598 3648
2069 4192
5282 4328
3684 4456
7410 3997
6116 4443
5317 4558
4357 4583
10615 3184
2535 3352
7265 3344
527 3464
10292 3488
2610 3608
3696 3514
9088 3760
1576 3604
705 3422
5638 3424
8049 3136
3810 3248
10076 3640
1666 3720
7431 3640
8397 3616
4549 3680
10104 3488
5203 3646
253 3464
10056 3152
3150 3344
10573 3328
8322 3326
9279 3350
4533 3192
7632 3192
2083 3136
7021 3472
5120 3136
1422 3328
2333 3640
11735 3704
3858 3768
8482 3624
5487 3504
3042 3885
54 4553
6465 4539
926 4296
7663 3783
8672 4226
10438 5016
7871 4844
9522 4817
10579 4256
7892 4510
3493 4646
3396 4392
7393 4003
1046 4344
7886 4711
2804 4861
323 4078
7365 4486
541 4647
2998 4164
4969 4031
7016 4086
6050 4334
4360 3975
8240 4164
8936 4166
178 4200
690 4288
344 4390
9285 4496
9469 4090
9039 3964
4130 3912
3349 4112
4186 3852
2137 4158
6760 3856
7747 4016
2933 3760
7898 3948
8316 4352
1648 3858
3807 4072
4436 4206
6923 4268
1578 4020
6624 3785
1380 4243
4538 4416
10715 4323
3121 4104
394 3940
4624 3788
1322 3552
10252 3960
10567 3808
2931 3728
5681 3850
4103 3694
5988 4473
2911 4400
290 4856
7490 4840
10205 4090
10380 4760
2472 4536
5700 4433
2451 4875
10399 3748
10281 3302
8992 3368
2679 3364
4064 3229
2839 4038
11738 3592
10235 3496
4768 4336
6960 4231
3889 4304
5328 4244
8477 4096
8329 4153
6261 4256
6955 4284
3208 4404
11657 4304
9413 4292
7491 3487
1402 3428
11572 3812
10052 3824
10665 3744
2031 3834
5015 3754
6703 3790
66 3486
165 3952
3388 3812
8572 3954
7276 3820
3172 2954
11424 3644
1587 3626
8383 3094
7389 3438
11414 3558
9137 3584
11163 3472
2813 3328
5873 3536
9955 3448
1312 3484
258 4400
7371 4614
7924 4580
6813 4432
3774 4284
5251 3887
11770 3976
2644 4254
573 4364
1377 4254
4692 4494
4121 4480
1016 4448
4613 4296
1250 3520
2449 3416
9624 3912
3727 4238
1036 3914
5672 3408
7755 3366
1924 3848
8061 3744
11513 3568
9127 3584
8564 4342
10196 3938
10280 4260
6178 3964
10204 3868
1420 3825
7715 4435
3994 4533
6044 4309
4510 4120
201 4240
9101 4151
7664 3605
1142 4158
3657 3944
7926 4050
10393 4010
6868 4290
6727 3983
8571 4210
11583 3228
10354 4334
3050 4282
8053 4542
11828 4622
5268 3991
11304 4326
9619 4207
6940 2978
5244 2872
1488 2718
7500 4497
8861 4523
8587 4035
11050 4363
4844 4293
2569 3961
7606 4064
6694 4370
6049 4118
5567 3564
9089 3650
1122 3743
11263 2550
8618 2474
206 3214
4174 3236
3974 3284
2865 3210
11173 3090
5182 3208
1898 3232
10348 3407
6224 3409
10803 3830
8741 3590
3164 3762
8013 3614
6909 3730
3011 3054
9005 3112
2363 3272
8812 3360
11488 4210
1436 4072
3614 4072
3892 3852
6315 3758
8649 3804
11205 3888
4548 4578
7634 4424
10419 4360
11477 4144
5585 3880
8534 3640
8554 3510
8494 4576
7241 4150
1939 4638
7117 4600
70 4344
429 3848
1527 3552
1348 3936
8073 3824
3529 3536
763 3664
3148 4494
9943 4728
2388 5028
1801 5252
10225 5354
5342 5058
6281 5539
3578 4689
4717 2867
6283 3316
6912 3488
7676 3712
842 3838
2011 3446
1110 3440
4639 3632
479 4152
9131 4103
7382 3999
8839 3843
1893 3173
3511 3404
4222 3242
3304 4936
4097 5283
4133 4954
9060 4474
8578 3919
6519 4268
736 4471
11176 4530
9883 4422
11392 4474
1383 4107
7443 4010
8011 3830
9581 4029
4647 4610
343 4884
3621 4824
6132 4467
10416 4013
5262 4791
5199 4648
7426 4402
2167 4101
9751 4192
8639 4046
3713 4306
6321 4288
5870 4510
642 4774
10289 4084
9644 3619
6659 3062
6115 3726
4278 3646
11628 3614
437 3670
8137 4206
4542 4530
3216 4536
8659 4283
1394 4478
9387 4451
11345 4221
2988 4002
9544 3886
3447 3670
11088 4048
6648 4332
7714 4328
2261 4052
8449 4011
8149 4528
5484 4728
11321 4822
8019 4784
8583 4716
1948 4548
4805 4234
4940 4101
10922 4102
6406 5101
6698 4997
209 4392
4604 5141
265 5101
10622 3422
2376 3840
6970 4038
786 3197
6640 3840
4816 3494
8464 3584
11143 3888
11401 4176
6062 4174
6685 3902
11514 3832
11541 3564
6446 3416
3645 3448
9075 3326
6444 3250
4304 3306
34 3526
1663 4080
6792 4036
2090 4012
2777 4144
4554 4060
221 4762
2548 4640
1428 4529
5805 4514
6636 4324
11451 4117
7709 3832
10181 4175
10424 4467
5340 4404
9627 4170
4162 3745
686 4710
10824 4724
3293 4309
9443 3518
5470 3655
3307 3828
10318 4012
7598 4110
2126 4132
1567 3936
1979 3704
6167 3475
3463 3216
5623 4200
11753 4389
8688 4468
3812 4214
1357 4458
5076 4694
2023 4792
5440 4830
5374 4494
5892 4223
2950 3775
10671 4048
5423 4179
8863 4500
10200 4170
1762 4630
11045 4834
6476 4800
2632 4170
9969 4498
3671 4134
10673 4435
10465 4756
7269 4800
8074 4648
3860 4473
6225 4028
8062 3825
5547 4256
1256 3911
7607 4169
6089 3835
9343 3753
3462 4079
5266 3919
7856 4112
3292 4278
11766 4397
9820 3964
5947 3930
5549 4028
4845 4136
5977 3812
4944 3810
7694 4214
3177 3806
3376 4256
9047 4106
6025 3727
10124 4270
7667 4273
6856 4215
6392 3948
4569 3917
8337 4301
9290 4522
3271 4344
9570 4401
1244 4468
386 4458
7873 4009
1277 4054
1779 4088
6388 4270
5084 4504
4710 4143
2162 4098
1761 3922
740 4030
6671 4296
2022 4240
4167 4062
8307 4144
7459 4182
8643 3970
6986 3779
10977 4320
11532 4720
5976 4638
8263 4580
7230 4222
7623 4182
8514 4050
7054 4106
7302 3744
3620 3596
6470 4633
7449 4498
7943 4121
10471 3918
67 4132
1555 4256
6750 4100
4129 3804
9979 3946
9951 4062
9126 4303
10997 3942
175 3948
2745 4048
4643 4039
4608 4729
8563 4550
8301 4753
9448 4779
2977 4578
5379 4070
5373 4302
1329 4532
11822 4663
1937 4814
9222 4775
3089 4285
11238 3991
5924 4134
9569 4284
7245 4421
3704 3465
3427 3702
6333 3678
7070 4044
3574 4412
8186 3952
7358 3946
11844 3778
8258 3791
1115 3876
3681 4088
4471 4245
4413 3796
5701 3958
6445 3949
1175 4086
11672 3897
4524 3488
4556 3454
1141 3779
9267 4020
11651 4246
908 4470
2356 3476
7791 3472
9230 4100
9261 4165
4973 4539
4699 3204
1548 3616
4821 4176
297 4059
6561 3159
10637 3576
9637 3200
6145 3357
9895 3465
5743 3458
4478 3931
5578 4110
10295 4064
3060 3975
6335 3901
1144 4029
4651 4338
10965 4664
10362 4483
8579 4854
1353 4968
7648 4984
3728 5022
4888 5049
10904 1970
1931 1670
7973 2539
1968 4199
7004 3744
11273 3566
9301 3542
6769 3498
9434 3632
564 4190
5574 4927
11440 5098
5128 4926
5847 4648
4989 4232
8897 4508
4787 4614
7643 4142
3709 3863
9697 4096
3153 4225
8182 4368
2928 4368
1324 3920
2506 3472
380 3472
10315 4128
8544 3568
1334 3640
1749 3808
1470 3584
4269 3808
10693 3632
8677 3856
5503 3912
6577 3888
6099 3928
5872 3688
5184 3460
6693 3344
680 4816
6023 4666
4550 5026
62 4624
4433 4322
10841 4027
5292 3713
5657 4152
10127 4607
8910 4252
10678 3877
2448 4121
445 4570
6668 3476
6985 3872
11197 4048
2097 3952
1033 3904
4137 3488
6054 4520
1179 4181
2713 4041
1719 4453
2493 3863
7780 3857
11841 4302
2202 3982
5601 4279
1983 4558
3604 4168
3608 3979
6740 3926
10861 3810
8826 3886
11448 3578
6231 3487
9695 3960
3766 3759
5754 3743
7212 4089
7813 4162
9462 3809
1816 3863
11633 4216
9226 4113
8794 4061
4189 4180
2958 4130
2381 4312
9761 3885
4438 4150
4722 4112
6247 3905
2620 4377
10578 4624
10279 4792
6349 4360
3083 4328
6530 4201
4324 4096
11469 3760
10365 3472
883 3622
10164 4125
764 4554
9515 4075
7697 4518
5360 4390
8317 3371
3491 3364
11406 3678
9785 3800
7350 3552
5087 3376
10802 4176
2232 3624
9582 3614
1885 3582
7781 3851
8392 4037
9612 3771
8462 4072
3995 4108
5062 3534
4618 4046
8708 3793
2127 3706
8493 4134
9111 3909
3457 3898
2157 3771
7027 4028
3001 3960
7823 4057
4646 3869
4310 3619
3655 3569
460 3893
592 3258
9280 2215
6834 2120
10179 2137
6733 3186
3169 3304
6782 3600
9759 3718
1045 3345
10064 3804
3580 3768
2510 3472
3558 3472
8442 3408
2322 3664
194 3848
7954 3974
2570 4120
6395 4270
1705 4304
10253 4117
5380 3025
3002 3538
11467 3910
1829 3594
1066 3210
8913 3088
5174 3376
5903 3450
2195 3994
9106 4718
3501 4374
4913 4892
3074 4820
5999 4360
8443 3606
4255 3895
955 4203
331 4856
9167 4826
81 4538
10022 4336
9618 4480
4517 4402
2873 4192
7547 4696
6400 4856
7844 4824
6556 4620
6471 4351
10304 4930
11090 4924
5169 3650
8000 3588
6810 3534
7918 3654
3029 3479
8663 3642
10905 3758
5449 3168
9087 3208
3374 2760
3534 3321
8072 2959
2029 3490
10039 3240
7120 3456
11527 3372
10559 3326
2474 3275
4874 3299
1617 3386
10845 3380
2456 3654
3736 3289
4539 3055
11798 3824
9465 2976
738 2856
993 3136
454 2908
10111 1983
7342 2040
6718 2669
1540 2696
8220 2737
870 2722
7329 2556
5897 2499
6802 2014
5563 2073
11132 3395
5746 3548
2868 3424
4481 3910
1783 2944
10837 2818
4593 2826
11216 3182
10518 2962
6380 3442
9416 3502
796 3514
6572 3668
11018 3488
8402 3157
8655 833
6925 1364
6326 1456
6898 1840
589 1784
6367 1630
10874 1694
5852 840
9816 1472
9603 2232
11161 2352
2801 2528
8854 2320
9576 2098
9209 1908
5541 2597
8507 3257
676 3307
2481 3093
8380 2766
1292 2828
1985 2835
2001 2679
3400 3050
6886 2657
2163 2983
5011 3442
11836 3598
6013 3628
6964 2658
9015 2529
11670 3137
4248 3457
11715 3681
1152 3806
1272 3852
7674 3753
9848 3533
8632 3017
4447 3003
1818 2691
11307 3086
11004 3037
10185 2687
1284 3098
10834 3184
9374 3294
11043 3344
8484 3316
10198 3144
9967 3276
1506 3778
7206 3820
7143 3642
4911 4032
183 4076
7142 4060
4781 4056
10162 4250
5981 3686
3180 3589
6339 3980
9546 4109
6256 3367
2024 2898
2453 3184
7463 2986
4426 2637
9346 2922
4560 2928
29 2944
10623 2780
10681 2631
9989 4066
5661 4097
8212 3952
6000 3394
1124 3120
1399 3393
3760 3631
9905 2935
9490 3334
1454 3268
4468 2964
11239 3472
1994 3742
91 3230
3456 3542
9214 3566
2782 3539
5381 3573
569 3428
3853 4170
4929 3972
6459 3694
8356 3788
5468 3302
1077 3306
6426 3464
9606 3374
5345 3260
1891 3152
8244 2920
7749 2861
5553 2240
10195 3743
11804 3468
1384 3852
11776 4092
10782 4135
10396 4001
5799 3533
4862 3791
11659 2974
10370 3624
8971 3304
7127 2594
5073 3150
9317 3160
11849 3120
11302 3212
11095 3920
9185 4016
7420 4406
6374 4444
3204 4536
9171 4427
4323 3916
5938 3413
1638 3766
11405 4114
5464 3712
10745 4206
3932 3796
4087 3688
535 4000
10278 4032
1684 4376
1533 3994
5237 4362
4251 3842
7536 4031
5410 3703
4473 3856
3046 3808
5835 3501
3612 3229
1976 3039
10388 3476
6058 3678
11310 3822
5240 3345
11611 3259
1636 3936
6858 4200
7809 4238
11070 4198
3717 3774
1028 3618
4832 4088
3550 4440
3916 4338
2313 3984
185 4228
1704 4164
3537 4308
8419 3144
2404 3664
1494 4000
11412 3944
9398 3680
6835 2874
140 3425
8360 3783
9862 3880
5591 4226
7810 3828
397 3936
10618 4272
10149 3722
1108 3616
6639 3782
8297 3436
55 4191
9594 4424
11512 4304
4727 4256
8117 4120
5960 4458
3477 4556
11671 4316
1203 4423
10732 4385
9963 4530
4181 4874
3522 4892
2514 4752
11425 3762
7590 3726
694 3832
3211 3720
8388 3752
11759 3739
6371 4463
8865 4561
108 4104
7518 4376
2983 4088
8834 4057
8229 4460
213 4288
7591 4080
2750 4240
182 3542
5334 3839
2670 3576
1960 3656
7288 3402
6254 3700
2574 3267
3785 3800
9857 3332
3348 3845
8414 4017
4946 3585
3192 4037
9153 3614
4841 3745
3484 4333
616 3924
11413 4121
7244 3923
8696 4321
2174 4206
8709 3966
669 3782
11749 3938
10443 4058
3949 3734
10526 4416
7149 4463
10515 3839
1966 3993
9181 3858
3330 4155
4962 4115
7720 3855
939 3946
9748 3687
2205 3921
9923 4095
10041 4356
1317 3921
4885 3766
7479 3987
5832 4165
11730 4022
10384 3943
11428 4320
5838 3662
4256 3918
11033 3985
4495 3960
6786 3678
2285 3778
256 3404
2378 4347
11008 4556
10267 4634
3151 4697
6535 4236
7601 4576
3380 4167
3893 3524
385 3880
9375 4170
678 3450
1441 3720
1161 4076
6900 3620
11221 3624
2841 3954
2846 4144
7891 4358
4853 4254
3598 3994
4090 3718
11509 3518
8767 3934
5833 3522
3398 3805
10659 3399
2834 4081
1676 4427
6427 4364
6504 3895
1174 3595
302 3997
4806 3748
1718 4170
10805 4028
8510 4262
2269 4500
775 4626
9974 4524
11700 4218
607 3586
783 4142
11536 4178
4140 4031
5665 3653
9579 4032
3461 4016
1359 4028
10249 3950
3410 4122
6009 4392
11631 4264
3392 4296
5028 4284
1591 4424
9933 4724
11573 4646
3701 4368
4034 4653
11685 4622
11815 4508
2324 3726
10894 3584
906 3760
8668 3640
1674 3600
11407 3416
3350 3528
604 3656
1074 3368
159 3216
1558 4549
6879 4433
9417 3991
7710 4476
6604 4632
4297 4608
214 4145
2979 3982
5927 3762
11434 4054
6537 3976
8631 3581
9139 3899
9256 3939
3264 3908
4582 4176
1 3587
11410 4339
9473 4682
8533 4734
11748 3720
8490 4374
8296 4227
2058 4162
4159 4034
11085 3928
830 3656
2673 3752
585 3910
4993 4613
6830 4038
789 3763
9094 4563
5703 4624
10130 4331
2886 3790
6296 4203
11539 3701
8295 3972
2231 3594
910 4268
4536 3640
4589 3212
530 3373
2180 3484
9009 4008
966 4022
2055 4000
10878 4008
72 4184
7478 4304
6045 4512
9023 4288
7525 3984
7495 3776
11423 3664
8570 3752
7467 3584
9732 4040
8918 4072
10544 3960
2888 3936
700 4080
11542 4014
4351 3848
8914 3860
7942 3803
5993 3800
11148 3818
2748 3818
7235 3800
11133 4196
1823 4146
2119 3976
6248 3100
536 3358
710 3466
10182 2828
1128 2926
6350 3252
8954 2952
1386 3694
2462 3354
4235 3162
7455 2912
7229 4014
3358 3880
7846 4386
3712 4366
6836 4068
9382 3878
3015 3562
10095 4094
298 3868
10490 4152
1722 3864
4414 4142
856 3458
1940 3694
9539 3832
860 3713
4219 3574
11041 4022
1825 4073
5598 3008
6285 3026
5160 3202
9601 3088
5770 4043
5135 3824
5919 4434
6393 4593
469 4509
10451 3812
7361 3282
9541 3880
3822 3918
8187 3234
2831 3718
8629 3632
5510 3920
8806 4062
3459 3806
399 3749
9362 3511
8543 4570
4457 4596
7692 4376
7475 4498
10621 4408
150 4360
1605 4156
11786 4320
5705 4340
3875 4248
8460 4104
2495 3960
1513 3804
3956 3832
10539 3856
9683 3664
6614 3640
5024 3672
8248 3536
7353 3360
5552 3216
8265 3136
2138 3304
7978 3406
9924 3378
10608 3224
9197 3264
8574 3033
3101 2789
1034 4361
11530 4520
5849 4763
5936 4490
4625 4896
11269 4704
4244 4448
7988 3482
8463 3118
4109 3338
4914 4745
4945 4734
7563 4715
2654 5119
2648 5117
7215 4779
1782 4803
7959 4678
7287 4513
9218 3189
7409 3652
4027 3294
8085 3639
4830 3616
898 3304
721 3360
4986 3384
7041 3472
918 3192
4730 3220
8912 3360
8771 3384
4807 3360
9152 3360
9253 3024
10723 3024
6684 3192
11596 3616
9571 3322
3866 2242
7347 2504
7359 2904
1178 2804
2193 2384
3613 2456
6994 3113
5480 2940
9376 2694
3907 3304
1261 3472
422 3424
4160 3808
3385 3752
6821 3576
4695 3520
8261 3304
1756 3360
3787 3408
3968 3552
1965 3552
5284 3472
6595 3304
1047 3136
9367 3152
4229 3072
11325 3216
6660 3136
8730 3472
2900 3594
3224 3876
3512 3480
4514 3754
3767 4006
6936 4152
2426 4266
4725 3787
7778 3956
8638 4362
2014 4144
4684 4123
5122 4086
9206 4157
8029 4512
655 4682
4866 4638
2249 4420
8589 4440
4596 4572
3978 4020
5475 3474
10847 3398
9237 3920
9245 3528
7191 3354
6866 3472
7399 3816
5686 3640
11662 3910
1963 3330
1640 4128
802 3586
3747 3896
2501 4014
5176 4125
475 3696
10359 4054
843 3648
11265 3592
11637 3186
7470 3734
4790 4112
4769 4126
1113 3842
8700 4193
7840 4084
2242 3920
4185 3852
5698 3702
6106 3756
1624 4440
222 4627
6823 4560
401 4487
5618 4995
4635 4353
3254 4624
6488 4617
4047 4463
8906 3950
1726 3984
8520 3617
5810 3920
8772 4152
10651 4104
1313 4152
11010 4000
7403 4112
4583 4056
53 4028
679 3670
3078 4000
1699 3324
5811 4438
5853 4379
11350 4842
1342 4379
2586 3903
4179 3903
11455 4304
11797 4224
9897 4048
5263 3904
1769 4232
867 3888
771 4312
8148 4944
10760 4828
6875 4818
1501 4658
11180 4370
10934 2542
4266 2440
3946 2336
1799 2456
11475 3192
5287 3472
8021 4064
10028 4152
11687 4178
9983 3848
5778 3872
1951 3264
3415 3296
6467 2960
7984 2936
7402 3008
6616 3080
10 3114
1260 3690
8200 3680
9169 3896
7879 4040
449 4198
3797 3418
6075 3367
7252 3560
1671 3860
7571 3680
10100 4752
4054 4688
10831 4758
132 3822
699 4830
4905 4896
11139 4864
10270 4600
5692 4155
3748 4376
2309 3752
8792 4016
4108 3840
1537 4100
9508 3720
11746 3382
1321 3832
5026 3466
6784 3126
6670 3448
447 3372
4935 3280
5860 3192
5916 3192
1535 3000
6482 2940
8878 3000
10284 3024
6687 3024
5082 2954
3450 2930
6298 2882
11155 3163
3053 2898
1642 3136
11209 3109
3115 3920
6161 4432
2896 4528
11403 4430
6742 3944
9947 4072
3079 4232
7969 4214
5579 4056
4458 3476
5434 3858
9824 3894
544 3562
4579 3920
4627 4474
9150 4361
9022 3680
6902 3522
8095 3774
7384 3332
6486 3562
8346 3770
7958 3372
4893 3608
5370 3472
10766 4538
4475 4403
5687 3002
2509 3350
2957 3740
2049 3808
560 2616
10358 2640
7861 2688
10863 2728
2542 2936
1622 2992
7796 3184
11668 3376
9740 3184
4872 3024
11585 2944
6201 3104
4424 2828
10576 3784
10239 3304
2691 3472
8528 3328
3027 3382
555 4253
7048 4656
458 4078
491 4404
230 4282
446 3410
9032 3448
8851 3364
8457 3234
9929 4000
5684 3443
6442 4645
1566 4182
1223 4254
363 3921
8155 3734
5307 4383
1411 4478
10775 4588
1212 4548
10773 4636
2624 4675
143 4340
11620 4122
9950 4045
9519 3890
3789 4128
1211 4210
7286 4156
109 4116
369 3971
6413 4405
9825 3404
9811 3272
4961 3468
7711 3918
9207 3056
2370 3270
3632 3250
1206 3198
9058 3432
10344 3520
7065 4390
11270 4320
9744 3960
8787 3992
5593 4256
5366 4416
2531 4384
5866 4442
7935 4340
9980 4224
1863 3623
8080 4608
10216 4480
11099 4364
1721 4492
3651 4606
440 4235
9248 3068
1837 4281
11518 3811
1225 4016
2000 3473
4762 3912
6949 4414
10098 4049
10736 3970
3183 4076
7251 3872
5229 3560
6796 3231
2416 3064
3147 3332
6891 3446
11355 3920
1264 4098
7725 4268
6383 3883
9383 3564
6076 3879
6700 4084
3730 4084
9205 3886
9342 4016
2410 3520
10501 4645
2576 4700
1964 3865
532 4584
7066 4645
5181 3934
4683 4401
9634 4096
11697 4658
7946 4097
9945 2981
3353 3072
7423 3064
9502 3188
6844 3360
3610 3304
11762 3552
11835 3680
7543 3864
4595 4334
2464 3995
7562 4379
7119 4352
10870 4220
10487 3796
8838 3785
7671 3933
2203 3620
89 3995
1845 4173
5211 4177
9927 4268
715 4064
3674 3783
8746 4240
2439 4414
10872 4029
8268 4123
11667 4075
5053 3395
11240 3592
4050 3347
7726 4234
11025 4206
9013 4162
10883 4285
10991 4292
9504 3841
7555 3884
3739 4298
2438 4464
287 4098
2057 4438
2095 4675
1022 4300
8609 4161
11577 4887
6070 4462
2641 4512
5693 4951
2114 4561
7255 4496
3267 4026
4614 3250
10355 3368
6104 3464
3418 3512
5792 3616
3762 3808
8972 4000
271 4172
106 4344
8573 4384
3268 4316
2861 2567
6529 3466
10081 3702
3743 3712
11227 3712
146 4166
11319 3337
2039 3273
9783 3908
3660 3428
3827 3321
8840 3682
5925 3937
7718 3769
8469 3577
7132 3573
3178 3276
6139 3268
10907 3607
5138 3817
2183 3518
11564 3179
1119 3503
7008 3730
11449 3570
9865 3876
3706 3562
6084 3428
156 3312
5172 3981
415 3952
11077 3872
9092 3865
7068 3365
3888 3562
5952 3201
3141 4031
5597 3866
5188 3719
10580 4252
314 4480
6547 4170
2133 3865
6090 3992
6219 3037
7351 3590
8880 3497
6343 3207
11444 3497
4110 3180
4239 3472
2301 4029
11376 4339
7869 4422
2111 3948
122 4116
4257 4162
10998 4245
10574 4124
10491 4424
4948 4334
43 4165
6607 4329
5280 3954
7911 4358
706 3909
3565 4347
7320 3974
5252 4296
7405 4224
8205 4558
8118 4408
2002 4224
5258 4240
9860 3704
9884 3472
6102 3552
4158 3640
2358 3552
3003 3532
9590 3488
2754 3728
5912 4080
7515 4216
10717 4302
8041 3703
3917 3703
3173 3960
9098 4158
10117 4148
7398 3244
10947 3304
11499 3592
6815 3698
8108 3424
10437 3770
4894 3982
7872 3994
2143 3726
8959 3740
720 3540
11068 3550
11138 3806
5335 3680
5004 3728
24 3840
8790 3776
5826 4160
7982 3826
3589 4024
617 4358
6899 4021
6865 3833
712 3942
1635 3840
7190 3616
5171 3699
8424 3281
512 3638
3867 3717
9550 3218
10612 3676
6658 3407
7168 3907
3490 3914
11614 3639
1814 3907
9119 4166
9422 3607
2774 3474
8008 3637
11801 3090
9499 3320
4859 3822
4348 3680
5080 3078
3189 3050
11806 3188
492 3486
2436 3456
7162 3332
7859 3258
8398 3686
9996 3165
10031 3138
6758 3791
9791 3924
11789 3232
2701 3992
3846 4192
9952 3775
8146 3919
3702 3776
1970 3752
3824 4056
3233 3824
5644 3870
90 3814
11533 4343
539 4974
8183 4906
2878 4520
3284 4656
1625 4368
4336 4484
10144 4472
8634 3960
2255 4132
1030 4280
9531 3992
986 3856
7920 3896
9679 4072
10084 4136
495 4400
2287 3912
4192 3856
10507 3664
5525 3640
8725 3668
10003 3588
3600 3286
9879 3414
8678 3434
11814 3443
4486 3810
11055 3708
2653 4236
1207 4164
1991 3950
11461 3580
8330 3390
4578 3282
2602 3024
8298 2744
2936 2824
9597 2830
3232 2682
5688 2752
365 3786
8676 3858
10906 3772
10184 3897
3405 3590
9323 3883
1435 3816
4469 3936
8770 3888
9809 3496
6310 3528
3327 3552
3623 3360
3395 3216
250 3408
7750 3632
1002 3576
9535 3528
1848 3616
1599 3576
8065 3720
903 3696
8282 3720
4215 3612
3356 3448
4037 2918
9852 2626
3667 3968
9496 3170
128 3252
11184 3452
3882 3628
5465 3722
4912 4474
8230 4412
9427 4296
8064 2648
6192 2976
52 3064
2893 3072
4626 3114
1594 3070
174 3152
223 3016
4758 3048
10699 3024
7270 3108
6772 3384
594 3360
1469 3240
7192 3584
1415 3688
10774 4160
5759 4240
10964 4324
2052 4270
4507 4112
615 3536
3417 3530
6373 3506
7386 3382
9109 3250
6558 3374
9179 3904
5167 4064
850 4124
10756 3828
10014 4162
6305 4372
8223 4638
2561 4682
6589 4302
10134 4176
8190 3186
9082 3500
9494 3392
9007 3274
7487 3908
1305 3959
8324 4319
455 3068
1962 2826
3466 3736
2210 3532
5309 3030
5223 3556
4891 3792
2386 3844
7501 3144
1109 3252
3716 2860
7210 4628
3455 4636
8667 4550
4655 4396
7152 4504
8800 4828
1595 3614
7305 3622
7175 3440
8088 3482
5180 3386
7904 3438
7905 3510
1949 3586
7599 3225
8391 3589
3191 3917
4904 3951
5045 3276
1561 3880
4095 3728
9257 3704
975 3760
10884 3680
1911 3800
100 4285
10428 4399
3146 3913
10663 3660
11206 3598
9548 3551
8552 3279
181 3888
10457 3977
2243 3381
561 3582
10137 3688
4117 3732
3215 3704
518 3640
3351 3664
8721 3856
6402 3784
10589 4048
11040 4350
8516 3666
2490 3538
811 3558
8762 3682
5497 3008
2526 3644
10551 3686
10553 3546
2341 3484
7788 4614
6503 4556
794 4396
5179 4240
1842 4026
2326 4805
7248 4756
11217 4328
11417 4202
4128 3830
9192 4054
1899 4538
8163 4642
7703 4166
1907 4356
5898 3996
184 4096
6550 4150
9360 3834
11199 4502
8833 3690
8435 3824
10541 4400
8357 4240
8949 3144
2611 3444
1554 3512
10911 3752
329 3808
1345 3608
2794 3814
687 3512
4463 3280
3518 3136
11550 3216
4349 3192
4908 3360
11036 3248
6265 3104
5385 3080
5412 3080
10445 2992
10793 3080
4011 2912
10105 3056
2744 3144
9173 3120
1311 2976
5660 2888
6842 2912
2907 2576
7078 2296
10463 2240
9678 2026
1099 1754
3276 3700
5264 4060
9868 3784
10995 3584
4528 3672
10274 3504
7889 3280
1097 3192
3245 3192
6399 3192
1157 3064
235 2984
5716 2960
6789 2768
8952 2856
6666 2940
3582 3024
8808 3024
407 2896
2168 2960
8226 2940
2401 2856
6381 2768
4188 2680
5580 2536
9327 2560
7153 2664
2871 2768
8864 3056
2874 3392
11579 3365
7256 3699
927 3885
515 3840
2500 4048
9450 4144
10620 4188
5017 4103
2005 4103
1647 3383
9035 3383
3891 4136
153 4122
6242 3936
4551 4617
2161 4612
10366 4208
2591 4194
3756 3048
9028 3498
9019 3582
5962 3560
3584 3520
4393 3152
8613 3516
4994 3198
10882 3278
6401 3488
9911 3852
6027 3904
11809 3752
11262 3616
2151 3544
4814 3528
5780 3582
7724 3226
5803 3416
3020 3608
9709 4178
1003 3522
3288 3980
4261 3552
3775 3450
10097 3716
5006 3468
5915 3648
9332 3876
6736 4010
1691 3998
2978 4004
11544 3816
831 3534
11226 4128
3492 3420
5116 4196
2595 4509
7433 4038
7539 3892
2387 4475
10404 4053
8068 4598
3849 4839
5785 4606
5153 4724
3475 4768
5789 4378
10096 4239
3498 3960
808 4103
5009 3907
8239 3475
6159 3828
6149 3480
4753 3965
1084 3480
7960 3654
7147 3554
7299 3844
2497 4110
96 4084
8858 4115
1121 3870
3896 3839
11791 3641
7436 3451
9036 3526
7223 3985
10150 4288
7135 4288
10930 4208
5807 4332
10114 4286
6294 4010
6220 3974
5528 3960
9655 4096
8955 4112
10083 3824
7860 3824
10633 4096
874 4056
10818 4072
4586 2690
5669 3500
198 3474
9341 3648
8732 3504
367 3360
4379 2856
1029 2628
8626 2568
10653 2687
11303 4087
411 4646
3611 4652
3061 4144
10644 4100
9961 4176
8067 4256
4616 4374
11629 4572
8351 4616
6510 4674
3911 3166
11019 3226
5727 2882
4446 3310
6228 3440
10449 3088
497 3920
10827 3640
9743 3640
9452 3472
5968 3520
11103 3472
1446 3640
2708 3616
7324 3832
8884 4000
11581 4048
7508 3936
1248 3888
887 3364
11390 3640
1607 3600
11253 3290
1185 3808
643 2762
562 3176
1468 3016
817 3923
1176 3753
777 3561
11116 3294
8512 3659
2631 4132
6001 4306
5075 3856
238 3832
218 4112
8036 4206
8584 3766
6692 3464
1302 3424
2854 3536
8440 3472
2768 3412
5587 3352
1280 3472
484 3472
4898 3664
9429 3640
11616 3584
10103 3124
1763 4344
1938 4440
7145 4454
8558 4432
2935 4166
9445 3554
11341 3904
4876 4010
11365 4572
11290 4022
10958 4650
7208 4078
10408 4138
2112 4332
5533 3781
882 4140
9944 4818
10038 4464
2890 3967
2365 2817
601 2620
8169 2448
9016 1176
5884 1008
5828 1176
9307 1296
1824 1344
9958 1488
15 1464
2912 1608
5490 1584
1955 1680
457 1632
1821 1656
2086 1512
7765 1512
7077 1344
3221 1320
9118 1344
8899 1296
11787 1488
2394 2080
8930 2296
3776 2296
7735 2016
1884 1848
8795 2280
10652 2176
4423 1872
1300 1932
8222 2100
10928 1800
3629 1636
11643 1392
3333 1088
5679 832
5625 576
1813 298
9629 3980
5709 4088
3335 3976
10446 3968
11566 3776
2423 3688
4345 3648
154 3400
2141 3208
10582 3040
11340 2896
9442 2656
8280 2688
10351 2724
2100 2616
9851 2500
1683 2088
563 1776
8985 1824
11336 1536
6845 1248
10971 1296
1526 1296
292 -128
10386 -240
9674 0
11225 0
1262 0
200 0
9814 -2304
10709 -2584
6390 -2848
5520 -3136
7339 -5216
5324 -5440
8373 -5496
4991 -6088
9521 -6016
3045 -6656
1529 -6872
4332 -7024
9900 -7122
8252 -7824
7311 -7254
3464 281
10625 504
9713 816
9714 1096
8215 1324
9893 1953
5630 2076
405 2174
10394 2216
9918 2084
7419 1840
11829 1503
11703 2362
6508 2285
2972 1448
465 1336
6163 1304
8047 1194
3941 1816
9395 2262
633 2064
958 1758
10068 2156
2828 2554
5834 2672
3742 2766
6475 2964
5372 3252
2729 3332
11207 3338
2511 2258
1847 3306
7731 3352
9718 3084
7768 2254
11751 2380
1308 2460
839 2510
9802 2452
1158 2348
8793 2000
1512 1784
8669 1492
3171 1258
5781 278
7789 896
10113 748
1662 344
8890 2688
9536 2702
10036 2732
1888 2584
4031 2402
10327 2981
216 3090
2934 3091
7257 2986
877 2952
11309 2666
11011 2281
1604 2515
5371 688
8831 878
4276 1072
1058 704
7551 848
6851 704
3069 839
10835 1856
2843 2240
7877 2240
8175 2528
4708 3136
600 3584
11699 3792
9453 3740
4652 3676
582 3640
9800 3472
6738 3472
4126 3304
2429 3192
8692 3392
4670 3368
4875 3234
2101 2684
2020 2576
4101 2432
3599 2408
1915 2328
7761 2192
7910 2336
10291 2048
8038 2128
233 1992
638 2040
4120 2032
2508 1820
1807 1368
2352 2548
9399 2656
5538 2624
3494 2496
10648 2368
10757 2464
7885 2320
2279 2296
459 2212
3285 2100
902 2184
7626 2128
7559 2128
7333 2296
11546 2240
1421 2100
10591 2072
9932 2048
9919 1960
917 1792
7322 1816
5085 1876
8504 1936
7435 2240
1229 2340
9704 1977
8235 2190
8813 2496
3239 2496
11646 2240
237 2576
1396 2288
9187 2280
4565 2408
6555 2408
3120 2456
6977 2408
10330 2384
3993 2408
10860 2432
3291 2437
5178 2624
5306 2800
1457 2440
2 2360
9391 2544
9 2448
10840 2360
227 2464
2430 2340
7112 2528
9510 2504
7075 2238
7401 2526
7558 2150
1156 2738
4522 3350
1912 3062
1232 3232
6419 3430
5609 3464
10156 3136
5106 3040
8942 3000
11096 3136
928 3104
4373 3232
11490 3286
7052 2858
5143 3418
6715 3838
313 3824
924 3408
8582 3072
10091 3136
10725 3192
10520 3192
10676 3192
234 3192
4383 3240
11028 3192
3649 3192
930 3192
4869 3216
4431 3248
9555 3115
725 3148
7328 3228
9157 3273
263 3240
2551 3442
9830 3212
11694 3261
551 3205
10261 3742
6 3872
3340 3842
317 3788
5273 3217
5272 3179
4381 3275
3157 3366
2765 3408
11447 3368
7996 3650
5643 3420
6022 2849
1241 2984
11129 3154
9565 2920
3359 2806
3091 2698
5448 2877
10009 2569
1263 2301
11838 2360
11500 2381
10816 2244
3987 2244
5719 2634
282 2367
11549 2684
8923 3309
4247 3311
2920 3674
8646 3272
6999 3272
8319 3628
1125 2136
10750 2866
1078 3216
4588 3064
6138 3462
2887 3760
188 3962
11237 3724
10402 3338
4558 3558
4149 3994
2835 3518
7417 3630
10549 2883
6608 3858
5150 3466
11733 3223
10383 3708
8404 3602
9589 3798
8050 3960
121 3674
9840 3706
10459 3894
196 3973
10023 3568
1862 3472
8358 3095
10296 3748
9128 4354
4040 3802
6150 4220
5357 3928
6052 2760
8786 2752
496 2856
2821 2964
504 3104
8401 2942
793 4380
10587 4320
1733 4150
8497 4068
641 4226
8232 4390
3320 4392
8171 4296
3134 4148
5257 3770
7805 3690
10897 3592
583 3540
9817 3480
3879 3456
729 3560
7909 3498
2781 3587
4865 2460
5397 2752
7281 2780
2737 2912
4356 3024
2662 2880
6028 3040
7123 2904
6647 2824
7971 3648
9549 3985
4048 4204
9880 4334
4750 4240
7124 4200
6157 3665
6110 2696
5946 2674
2373 2789
976 2811
3024 3034
724 3132
4315 3113
1189 3223
1634 3049
3306 3164
915 3197
3835 3250
7103 3136
444 2856
4606 2724
1107 3916
6175 3371
6377 3606
9495 3936
335 3400
2667 3427
1053 3241
7837 3390
7238 3135
3361 3542
552 3614
11027 2899
3780 3349
6312 3158
4848 2899
1522 3027
2397 3080
2486 3128
2961 3238
259 3072
5214 3322
5489 3416
6522 3770
10139 3536
5797 3290
5734 3520
4398 3702
8754 3790
3527 3632
3833 3512
7040 3064
5524 3168
2605 3264
9369 3472
5100 3496
6793 3472
10010 3384
2763 3192
3861 3304
1727 3612
374 3706
816 3846
5419 3832
1159 3672
10714 3504
8157 3072
951 3136
4562 3112
5655 2840
1905 2760
60 4881
8390 5224
5270 5271
2271 5270
11445 5092
6513 4972
1798 4792
4696 4427
5914 4350
2847 4181
6618 3219
9836 3084
5354 2740
7138 3739
8832 3560
2350 3277
665 3423
5824 3263
11017 4221
7428 4100
7865 3631
2355 3772
1123 3800
10415 3526
3099 3341
5156 4276
3669 4600
8472 4620
4392 3815
5209 3782
8931 3519
5964 3741
6302 3354
871 3958
2718 3794
3963 3371
5427 3022
11773 3320
5254 3280
220 3136
8909 3128
11570 3106
3979 4146
9350 4196
1593 4204
998 4108
10131 3902
7125 4280
421 4256
1067 3270
4623 3488
2257 3728
2805 3824
2424 3888
8560 3792
2945 3720
2753 4086
2683 3710
3347 4084
10307 3992
595 4507
3210 4540
8429 4796
7545 4957
1768 2698
5215 2878
838 2952
11507 3064
5540 3016
8193 3032
8285 2776
7364 2816
6156 2529
11166 2584
7187 2528
1246 2792
2817 2816
3354 2688
7202 3024
1424 3048
3231 3072
6674 3216
8207 3360
5841 3280
6337 3424
1794 3384
9390 3136
4338 3192
9774 3192
1614 3280
11409 3216
6542 3144
4375 3000
7383 2964
7981 3015
5702 2637
3198 3184
713 3096
8873 3062
6939 3072
414 3320
293 3336
8004 3184
2582 2943
3301 4073
8550 3749
8288 3950
7699 4326
7836 4516
5375 4748
4150 4808
7713 4702
11701 3763
6307 2992
2760 3302
5628 3463
5239 3622
10069 3413
4801 3238
4440 3280
5769 3525
5348 4628
4737 3587
4288 4858
36 4774
2703 4766
7250 3832
3283 3548
4250 3608
7684 3832
11847 3936
10231 3880
2045 3648
2084 3384
5389 3744
9211 3720
5518 3704
4568 3632
2454 3386
7289 3466
9908 3608
6262 3748
8051 3592
2728 3467
3654 3334
9813 3704
3622 3630
118 3370
7284 3487
6554 3994
6051 3696
4115 3008
2129 2998
11743 3722
3334 4270
11832 4412
6456 3950
5332 3773
2704 2731
2630 3092
9801 3292
1864 3561
1293 3580
304 3953
11279 3552
6384 3320
10806 4236
10190 4082
10655 3498
9210 3570
4505 3948
9063 4558
10170 4644
4631 4634
82 4592
1304 2582
2379 2816
4370 2808
3253 2854
10895 3936
7876 3856
2558 3810
3162 3612
3403 3236
10132 3474
7782 3456
5388 3250
5288 3046
768 4090
1720 4064
8835 3996
6299 3836
7961 3714
1057 3704
7003 3646
10220 3428
8208 3502
6003 3292
9985 3388
10013 3436
5298 3390
7964 3759
10912 3830
7425 3858
7073 3381
4831 3578
5054 3388
7510 3385
11826 3607
3966 3745
5123 3542
4107 3182
8161 3266
5842 3408
9263 3122
10510 3686
8170 3676
2032 3576
10002 3942
2915 4104
4277 3691
1259 3616
11483 3745
8034 3471
5620 3634
8381 3436
4106 3428
9117 3366
602 3439
6880 3257
3112 3374
2234 3271
10099 3268
3195 3274
4682 3283
4846 3378
6665 3529
3759 3591
5813 3747
3229 3240
1007 4059
2213 3713
2339 4014
2706 4254
7418 4082
8766 3678
9460 4049
9418 3716
6895 3579
6376 3428
7621 3930
2559 3433
9458 3759
2597 3366
897 3443
5539 3854
6756 3437
10800 3386
5864 3593
7097 3601
1180 4012
4151 3805
6436 3779
4720 3630
5948 3377
11464 3438
1166 3245
6777 3184
4636 3340
11185 3191
6041 3514
7160 3339
9321 3326
9459 3496
8116 3724
2248 3568
119 3496
7130 3864
10328 3764
3256 3724
2776 3760
4996 3602
477 3518
9599 3664
9769 3536
10691 3248
4882 2576
291 2352
5303 2240
10251 2240
3041 2156
2059 2240
10343 2296
5909 2356
8542 2408
5652 2240
6629 2240
10704 2240
8752 2408
9177 2408
6690 2408
4954 2408
1686 2368
10431 2408
5837 2492
124 2432
10914 2512
2822 2432
6612 2512
3196 2432
6697 2576
4030 2408
10990 2408
10527 2324
7387 2408
5980 2576
8364 2408
1425 2576
11136 2432
3601 2492
11049 2576
4585 2744
7106 2856
9377 2856
752 3024
920 3304
7819 3640
4220 3912
7178 3824
4374 3751
2115 3560
823 3192
4006 2744
2668 2832
2700 2712
2008 2724
10808 2712
2552 2784
4688 2690
1018 2690
6812 2768
6849 2320
4764 2432
4952 2355
11353 3572
6118 3608
9163 2750
10548 2730
1193 2730
5637 2744
1620 2708
9803 2688
11117 2856
9493 2768
11291 2856
11420 2576
5161 2856
6976 2856
11105 2856
2458 2688
9335 2688
4003 2688
4286 2768
3394 2792
1575 2816
3366 2856
3262 2976
3365 2964
1075 2960
6846 3024
5673 3024
9223 2940
4677 3168
3280 3136
4810 3136
8614 3192
7185 3024
1945 3048
4021 3048
6996 2960
9313 2984
3218 2960
10406 2964
9666 3024
3794 3024
2254 3048
5954 3192
10564 3136
4540 3136
3559 3136
9396 3360
8904 3136
1528 3192
4938 3132
9012 3136
5564 3220
7227 3748
3339 3596
9846 3712
8323 4106
1252 4130
4981 4168
9435 3426
11342 2259
5225 1609
5083 2496
9949 2746
4428 2718
3202 2651
6277 2621
6987 2665
6991 2970
11775 2854
10836 3034
8616 3048
10829 2760
3906 2636
6130 3264
7565 3520
1139 3136
7182 2924
5432 3242
5809 2990
8426 3381
5500 3371
8742 3590
10106 3711
5377 3799
3133 3973
8540 3866
10193 2887
6931 3248
11072 2792
11446 3206
896 2998
9793 3376
10212 2037
8451 2142
9753 1870
3201 1872
425 1826
3310 3290
3036 3440
2695 3440
11332 3456
7707 3400
5728 3304
6928 3408
5350 3456
5473 3646
11230 3672
2314 3688
9892 3544
300 3488
4942 3384
895 3168
10909 3136
6915 2878
4581 3184
6904 3344
3206 3272
40 3248
3156 3152
5479 3360
3298 3050
9930 3184
423 3136
2276 3200
4997 3072
659 3136
6669 3360
10228 3552
588 3344
11063 3480
11114 3536
3992 3560
4987 3496
2132 3496
5294 3136
6215 3048
10771 3088
4906 3280
5446 3192
10875 3192
2118 3136
10085 3048
8901 2944
10590 2880
9298 3024
11615 2984
1767 2944
4843 2900
7568 2840
4957 2896
3530 3056
3187 3608
6495 3186
11002 3186
349 3598
5735 3252
11696 3120
7681 3168
387 3344
10312 3152
11344 3048
8737 2904
7013 2864
1215 3248
5795 2896
6626 3092
9798 3210
1668 3936
3290 3510
8436 4014
7148 3610
9164 3672
8761 3554
88 3205
395 3666
4999 3380
10614 3534
7736 3366
4775 3482
6297 3315
7036 3928
5146 3297
9372 3773
2584 3405
5911 2838
10747 2800
6055 3008
6146 3160
3203 3651
450 3330
2176 3640
4527 3886
11729 3990
1130 3688
5021 3671
6059 3949
4951 3974
6464 3888
6656 3752
11305 3574
11571 3410
6897 3450
2082 3774
8334 3870
63 4041
3825 3414
4498 3586
9067 3366
408 3294
4312 3516
1582 3578
2447 3366
3378 3868
6396 4238
8502 4216
3510 3754
10939 3576
10597 3530
4339 3534
6965 3789
5682 3856
4221 3486
6517 3594
11110 2660
8938 3421
1170 3310
2140 3284
10368 3956
3426 4142
540 3640
5889 3916
7672 3768
5771 3604
520 3732
2405 3824
5965 4128
334 3442
4499 3537
9449 3600
6154 3604
1085 3521
3226 3642
10508 3440
10389 3408
10976 3544
9994 3098
5281 3042
1974 3112
7770 2944
4004 2720
1004 2816
1443 4416
7748 4712
468 4800
6549 4888
6864 4902
3025 4850
9278 4220
2734 4450
2992 3971
7184 3790
5038 3585
5530 3747
6575 3677
3708 3380
7477 3583
9219 3584
9574 3677
2659 3587
11520 2571
2633 2577
1709 2389
9698 2776
7821 2436
1872 2826
10453 3421
9397 3200
9509 3568
8488 3498
4125 3327
5134 3761
2418 3904
5629 3842
7582 3904
6809 3950
1155 3613
8043 3626
10371 3706
11569 3677
5286 2612
7798 2807
9268 3531
7313 3624
6417 3285
7829 3913
1672 3284
11250 3583
8594 3745
741 3671
120 3415
6946 3716
10112 3628
7953 3810
2360 3678
10168 3305
10862 3210
6304 3577
7842 4148
7483 3893
11078 4132
8900 4136
4809 3760
9568 3280
5376 3216
571 3144
11656 3000
3342 2944
3793 2768
3296 2728
1129 3680
244 3648
4917 3920
2696 4006
2258 3664
4861 3800
1194 3928
11393 3800
4198 3728
7454 2904
2446 3108
6024 3392
6230 3240
6586 3240
565 3184
7002 2970
7233 3234
2583 3328
3421 3414
9389 3218
1685 3584
8593 3676
7377 3356
10649 2871
1132 3576
5415 3768
4319 3732
261 2533
9965 3441
9406 3584
9328 3566
1484 3424
10938 2920
9115 2979
5074 3141
1197 3493
2537 3035
6507 2906
2917 3404
5886 2735
10657 2959
3711 2629
4992 3544
2927 3600
5590 3808
9468 4032
2106 4030
6462 3624
2693 2828
4415 2864
10183 3265
6473 3937
7929 4016
5337 3728
9074 3114
531 3442
11476 3735
8165 3427
4747 3262
239 3896
8657 3281
3412 3488
1725 3536
10899 3960
1982 2768
6072 3116
10043 3318
10689 2490
8665 3408
2136 3058
8803 2642
941 3196
7963 3488
8867 2669
634 3169
9236 2774
10122 2707
10148 3248
11639 2912
7899 3217
10804 2888
4909 2924
3007 2623
4541 3033
144 2765
2661 3056
77 2875
3300 3128
2991 3019
4590 3614
9563 3345
10601 3874
4032 4124
4892 3912
1850 4032
1713 3884
2491 3156
11416 3336
1254 3482
4476 3854
3884 3624
6356 2976
6829 2608
3735 2420
10952 2189
9890 3607
6245 3602
899 4005
10708 4099
5333 4199
3636 3904
2467 3270
7727 3032
5339 3024
2265 2880
2189 3136
745 3330
9100 2585
6351 3903
11627 4100
8973 3740
6631 4249
4603 4188
9069 2827
10045 2723
7464 3013
5086 3382
6988 3255
3242 2810
5519 3271
4755 3152
7438 2947
11597 1896
3158 2476
2519 2102
8922 2204
11165 1972
7378 2304
506 2280
7116 2236
6801 1894
4023 3804
8249 3676
93 3054
10172 3994
3577 3918
7802 3858
5498 3678
4587 3664
822 3462
5843 2884
6451 3146
4691 3416
10940 3530
7282 3638
2845 3328
3729 3372
10767 3348
6140 3737
2200 4280
6995 4583
5007 4746
8236 3305
9592 3801
1448 3338
3364 3460
6971 2878
8121 2944
8597 2576
10187 4369
10469 3895
2427 3857
8191 4525
805 4546
3602 4578
10349 4530
6944 3804
3212 4325
7291 3441
7587 3496
4029 3792
6543 3864
10635 4006
4622 3520
8856 3644
1096 2696
878 2037
10821 3109
147 3698
1389 3053
4759 3408
10511 3500
11501 3934
9691 3786
5137 3768
2512 3350
5395 3198
2421 3274
7226 3195
11384 3549
9807 2947
645 2956
8214 3532
673 2692
8332 3550
1543 3336
5036 2880
3902 2438
1423 3870
709 3888
11795 3448
3103 2294
356 2858
7429 3392
10848 3584
7259 3664
10375 3696
3137 3792
6930 3776
3719 3912
1472 4110
1852 4017
3113 2358
8470 2684
6961 3032
7854 3176
5117 3264
1712 3392
168 3444
7745 3656
2089 3676
4059 3768
556 3902
2503 3832
1136 3672
4819 3630
10788 3854
8953 3664
7481 3528
11347 3344
6780 3568
8726 3712
126 3472
1679 2210
10221 2854
11840 3294
10705 3085
10426 3637
11258 3387
9641 3608
7201 3016
1230 2830
11442 2821
9891 3381
10287 4128
4234 4227
1265 4275
10439 3605
6074 4148
10900 3305
7179 3512
7744 3220
8243 3632
8944 3555
4388 3472
4932 3504
3005 3256
11113 2935
5748 3378
9676 2932
7522 3409
9240 2386
8007 2848
2102 2648
1525 2618
9635 2642
6528 2690
4927 2678
840 2834
1511 2454
2374 2592
1012 3096
11371 3366
6226 2738
4074 2946
2204 2925
7268 2998
1831 2476
8783 3018
9275 2478
7095 2568
11052 3078
2985 3118
9738 2940
7580 2754
3217 2466
1729 2170
9667 1875
9287 2913
22 3090
1910 2571
1367 3168
6340 3278
6799 3024
9938 3298
8363 3400
7633 3160
8393 2944
6403 2888
4985 2608
10781 2368
5055 2080
2148 1540
2417 784
5879 768
4043 1000
4127 888
10410 -38
8110 664
3247 2314
2515 2400
591 2368
11755 2288
1208 2264
4544 2240
9669 2720
4745 3024
11020 3264
9368 3414
11394 2856
1233 2278
11842 2728
9498 2744
1509 2768
9946 2712
9329 2688
5437 2832
4976 2620
6881 3116
11468 3142
5819 3498
1830 3724
9609 3556
6143 3400
1371 3238
2403 4162
2188 3734
5206 3696
10916 4304
4305 4360
8022 2758
2079 3240
9220 3512
2215 3608
10209 3682
6588 3448
6526 2772
2488 2904
9403 3222
9981 3364
6125 3236
6611 3045
9797 2700
4990 2622
2585 3856
3900 3984
1138 4024
8076 3912
11496 3782
8278 3700
8535 3560
9671 3574
994 2768
11485 3048
10531 3204
9518 2868
10268 2770
5027 1670
9585 2392
3937 3732
5368 3905
9078 3358
3423 3557
1934 4003
9165 4152
6544 4165
2468 3557
4135 3566
9970 4004
886 4028
1451 3590
2494 3742
9915 3592
3557 3715
6478 3876
948 3886
7956 3884
6917 4148
4513 2990
8238 3226
5544 3472
8 3230
2543 3056
4422 2728
5031 3504
3132 3336
7604 3152
74 3192
6017 3040
3443 3744
923 3616
10475 3498
5314 3419
10420 2759
10839 3044
4487 2759
10729 2808
4045 2568
605 2938
8624 2568
8819 3214
10322 3666
8245 3450
10017 3564
5098 3274
2976 3104
266 3134
2300 3316
782 3320
4630 2986
139 3492
800 3036
8318 3168
3887 3308
3990 3696
3754 3464
3800 3628
11323 3796
1568 3920
6649 3940
10483 3840
315 3652
7110 3602
5425 3692
8083 3948
1854 4144
4245 4282
10285 3679
10754 3420
10674 3734
1637 4047
1750 3903
8875 3924
8848 3794
11064 3461
9896 3408
2037 3378
7446 3457
5788 3788
11322 3405
819 4118
7372 4082
7188 3948
8341 4018
10223 4016
8126 3905
9984 4075
11621 3971
5683 3478
2175 3738
2947 3433
7682 3374
11339 3370
5806 3220
2657 2762
3964 3502
5301 3586
11370 3544
9525 3361
11398 3186
8637 3245
7917 3246
4211 2940
2120 3307
2353 3246
1499 3626
8759 3678
3407 3761
1758 3830
8338 3680
7200 3495
8396 2149
299 2291
5265 2652
8822 3037
6746 2932
1936 2851
3758 2248
8289 2420
827 1887
11584 2118
8133 2011
8367 1840
2566 2088
8782 2141
5168 2121
8082 1982
5144 1745
3393 2392
248 2664
8257 2371
6501 2510
10891 2768
3086 2128
5477 2678
1287 2250
656 2814
6151 3184
5878 3176
11610 3148
1745 2330
4281 2682
242 2800
6855 2462
8246 2368
7845 3526
8333 3392
3238 3166
6980 3200
5713 2946
1091 2784
9545 3379
10260 3416
1338 3344
981 3064
7653 3160
6500 3020
1051 4109
1188 3963
5092 4170
179 3676
3920 3736
7396 3736
10044 3704
9837 3352
9249 3512
1320 3544
4382 3232
11813 3200
835 2976
570 3008
8539 3152
9405 3496
2455 3478
7888 3016
7415 2688
8776 3726
6174 3330
3411 3894
4972 3824
3918 3684
10102 3680
5800 2627
2826 2628
702 2564
3751 2816
4016 3028
11526 3256
8224 3340
1839 3576
11107 3496
1218 3528
11674 3472
11316 3312
9451 3216
4165 3504
704 3542
8151 3086
597 2736
4466 2812
4910 2854
2233 2617
8784 2718
8086 3110
8729 2479
255 2590
11772 2940
1947 3000
1114 3516
7345 3616
11664 4062
1303 3784
7808 2556
6469 1562
10141 2932
2899 3352
6200 3160
19 2688
2304 2768
9419 2816
6097 2688
7164 1949
3818 3295
4386 3168
10933 3376
10936 3330
6752 3326
2182 3300
2741 3288
7327 3008
4838 3344
5081 3168
11763 3384
9486 3372
9622 3178
2392 3306
50 3066
9680 3310
11825 3402
5989 3429
10858 3492
10458 3398
3047 2972
9562 3428
9340 3685
4941 3651
1447 3448
10059 3624
8283 3708
2303 3644
2411 4026
7312 3857
197 3731
5675 3399
6127 3716
1677 3698
7989 2626
4559 3418
5088 3312
9027 3574
8628 2890
6553 2818
9431 2768
11236 2681
5101 3436
5329 3626
1542 3959
8293 3682
6037 3466
3777 3667
5012 3834
4567 3538
1395 3476
4038 3658
5071 3770
342 3928
73 3784
6244 2992
1240 3162
11021 3284
7923 2842
5285 3056
10994 3098
4184 3688
864 3942
4734 3888
3862 3963
6239 3628
10619 3872
10815 4008
1860 3520
7424 3640
4176 3576
7071 3552
11053 3496
3299 3360
3570 3136
6571 3384
2959 3432
231 3504
2743 3560
3469 3440
11497 3624
1271 3340
2018 3712
8468 3616
6135 3471
8505 2980
8753 3744
8576 3057
1037 3248
5046 2964
7442 2960
8975 3059
3554 3438
6566 3312
3481 3240
7356 3168
1608 3200
3626 3472
3051 3487
11590 3596
3943 3194
9643 3342
10817 2968
10701 2944
187 3112
5129 3136
4052 3360
4377 3328
5804 3136
7932 3136
10675 3112
5729 2904
7758 2744
3521 3202
1570 3454
7167 3400
11356 3514
757 3152
5438 3400
8014 2998
1703 2722
3213 2659
7134 2970
7509 2443
4427 2908
76 2444
6540 3093
4152 2992
9787 2736
7592 3904
8003 3672
8911 4174
11780 4422
3257 4034
8529 4228
9750 3934
5126 3893
1810 3771
236 3616
3382 3296
11071 3368
9661 3568
11408 3656
11157 3544
5039 3368
10135 3368
5887 2885
2793 3400
4850 3136
5505 3330
5216 2708
2330 3188
11086 2248
7330 2320
9066 2936
10920 3450
9843 3754
5431 3904
7511 3608
5839 3350
5414 3344
85 3136
7683 3336
7461 3288
3507 3184
2225 3008
11312 3120
10286 3008
1714 3210
3718 3851
2272 4476
4704 4910
6366 4938
10571 4564
10269 4086
5707 2970
2848 3546
5529 3386
652 3811
2170 3552
8308 3344
6263 3248
44 3552
7855 3618
10792 3588
6379 3552
7928 3444
566 3774
8590 3456
6600 2786
2368 2576
2482 2600
5711 2576
3222 2576
10391 2408
11375 2576
1515 2688
658 2856
1083 2856
10360 3048
2556 3052
1407 3136
4497 2848
6625 2630
4280 3916
4200 3718
10550 4130
6195 4048
10586 3500
2901 2330
10903 2752
4435 2744
1301 3024
11326 3074
5907 2572
1689 2600
2664 2660
688 2576
1073 2576
11768 2548
3784 2488
1497 2464
5139 2492
2719 2405
5187 2504
6160 2559
4285 3085
8566 3086
11778 3275
7163 3401
5064 3368
1858 3115
3813 4254
11159 4075
4462 4215
11702 4216
4820 4255
6592 3895
9190 3937
9121 2563
6689 2688
10441 2808
6409 2968
11145 3240
11160 3472
6046 3584
2046 3539
3302 3064
2185 3224
9727 3185
3644 2563
1651 3042
464 2604
8042 3296
5115 3048
11463 2856
3734 2832
3666 2792
4971 2912
11560 2784
2960 3056
6065 2856
1952 2744
9741 2616
71 2616
3057 2536
2400 2460
8821 2359
792 3099
2028 3322
9962 3282
1227 3476
1378 3432
982 3340
9626 3357
2712 3362
3688 3740
1318 3856
4465 4279
4 4280
396 2530
6251 2928
1988 2696
4638 1998
6098 2524
11396 3044
4842 2648
10101 2720
6124 3010
2830 2828
6957 2744
1153 2716
453 2744
6176 2828
11213 2912
577 2912
8556 2936
3054 2876
4141 2933
2876 3040
8365 2740
3692 2500
4724 2732
1670 3269
11400 1879
6308 1992
5934 2040
8687 2306
8228 2320
10670 3559
746 3610
6060 3484
873 2716
2366 2296
2727 588
9356 272
1279 -448
11552 -2178
11060 -2864
3988 -3126
9790 -2438
1485 -2416
1209 984
3375 -718
1971 1296
9957 1440
6249 1296
911 1296
6168 1512
4191 1440
3194 1632
448 1008
5753 336
9736 480
546 624
9780 680
9071 1008
4445 912
1059 1856
7532 1984
7622 2400
7641 2374
11796 1456
9183 1152
9148 1456
10684 1536
4607 1344
5461 1488
3543 1632
6938 1488
3811 1344
6077 1008
7352 840
4094 816
9402 1008
4240 960
6712 984
2147 984
1199 1040
2997 1040
7549 896
7285 1162
2169 2702
3128 2984
5674 3248
276 3136
7795 2328
11311 3024
2594 3296
9466 3528
7092 3648
5318 3464
10885 3084
11601 3086
4331 3020
7666 3558
9156 3496
3548 3116
1356 3218
6421 2751
661 3227
1616 3122
3552 3226
4921 3312
10030 3022
11196 3351
7733 3480
1742 3154
2968 3195
4763 3443
2003 3482
6735 3246
4223 3989
1160 3943
2864 3886
5546 3824
10744 3803
6717 3332
2104 3510
8312 3640
2533 3370
359 3760
3650 3760
69 4052
2615 4138
1887 4050
4979 3509
6053 3272
8446 3413
4854 3296
628 3115
8455 2623
5417 2624
8660 2374
2016 3266
5035 3566
9703 3722
2286 3250
9999 3456
6518 2922
2070 3172
11470 2948
6328 3358
9482 3968
10165 4006
10233 3396
9754 3584
9757 2624
9135 2768
2443 2556
732 3532
2733 3520
8984 3416
11506 3376
3549 3886
4354 3672
9777 3628
7258 3354
6437 3682
339 3318
11369 4216
6080 4388
357 4494
3476 4102
8685 4558
10664 3298
8681 3337
3672 2973
1802 3101
2571 3463
11210 3035
2788 3409
10866 2444
10888 2778
9616 3042
4975 3375
7572 3539
6722 3526
9186 3372
9031 3108
2792 2874
5611 2576
9560 2414
5208 3032
8561 3110
7096 3654
2223 3396
6820 3324
9467 4074
2723 4032
10203 4064
9455 3984
10851 3752
5061 3640
336 3240
145 3672
9410 3584
11329 3688
7010 3272
10881 3500
4967 4107
6924 4239
6360 4091
7232 2642
9351 2835
101 2936
4470 3416
2932 3200
2199 3376
10282 3072
8517 2864
2440 3080
836 2880
4794 3976
7775 3890
8711 3950
8273 3970
3185 3538
8957 3776
6872 3934
3773 3376
2747 3064
11121 3448
7853 3438
151 3460
5678 3267
9887 3592
6047 3256
1916 3280
7907 3432
6848 3666
97 3564
2562 2216
9057 2921
1812 2986
2593 3486
4365 3424
3880 3262
6862 2713
6753 2221
10617 3233
9701 4013
3168 4024
1844 3568
9272 3891
1237 3970
6807 3460
7800 3809
772 3600
11079 3430
3337 2457
4169 2608
5750 2672
5715 2288
1017 4520
9552 4504
3809 4474
8980 3897
11119 4915
3819 3513
1755 3529
4364 3504
2372 3352
4026 3057
1258 3896
6286 3698
4767 4028
3687 3597
3240 3426
8211 3599
435 3892
8852 4008
9940 3670
5131 3789
4071 3969
1274 4148
6605 3159
7317 3389
4000 4180
6165 3922
6002 3608
6336 3623
5056 3407
5861 3186
3309 3318
567 2104
3165 2336
1776 2176
2173 2240
7650 2240
2445 2464
389 2576
9464 2768
2305 2656
5369 2592
4656 2996
8242 3048
8824 3024
6056 2584
1851 1726
2764 2647
6945 2408
11686 3272
2802 3496
5482 3472
7630 2744
5102 2408
8727 2432
9270 2880
6183 3168
3056 3088
9316 2968
7677 3304
6913 3328
5535 3290
5194 3496
4329 3650
9174 3327
2669 3096
2808 3424
6342 3184
2772 3264
6267 3120
1106 3200
5136 3600
9053 3872
6368 4126
10716 3922
3495 4038
7740 3370
5250 1968
10412 2384
8642 2208
1545 2022
3214 3476
11535 2992
1349 2696
2357 2240
5413 2096
6973 2320
393 2912
10629 3104
8069 3360
7993 3504
965 3462
138 1953
2565 2303
6271 2408
6581 2536
11198 2344
7213 2368
9850 2280
6385 2048
1432 2136
3514 2048
10789 2072
5859 2096
3444 2240
9315 2240
10482 2240
1967 2240
11234 2240
8575 2432
4680 2240
134 2072
8500 2096
6617 2240
6424 2240
8682 2176
7570 2320
376 2256
3910 2580
11649 2203
5615 2392
6113 3131
6552 2966
191 3040
8670 3042
1148 3117
4217 2705
4208 2565
5690 2585
2290 2721
9424 2946
11655 2832
4232 2672
9484 2944
5124 2840
1315 2808
3913 2856
4180 2816
1381 2936
1806 2856
11784 2688
9772 3024
5991 2832
2906 2856
1876 2856
6111 2744
5233 2616
5696 2403
8309 2922
7617 2926
10721 3264
4930 3464
6817 3592
3936 3618
5869 3551
5322 2958
3181 3302
10692 2222
3950 2174
9573 2796
6066 2928
8789 2918
682 3034
11613 3286
2688 2892
10367 3140
4936 3254
1766 3366
1183 3219
9842 3390
568 2926
11771 3037
5185 3846
10656 3180
3850 3046
10853 2906
3144 3036
4519 3304
10254 3603
9439 3142
2149 3016
3409 3088
11453 3064
10061 3152
8450 3056
9758 3232
1922 3084
3909 3104
890 3186
10654 3040
9833 2944
5327 2752
8213 2474
4451 3226
8596 3364
1946 3388
3788 3412
246 3304
9990 3272
9864 3220
3569 3344
6557 3456
11555 3472
4584 3328
7007 3778
10357 3668
1177 3026
1760 2872
1836 2856
11296 2896
1417 2866
9665 2262
9146 2440
1516 2588
4765 2672
10329 2800
10311 2800
2650 2728
6391 2688
11135 2688
3722 2756
8181 2816
7619 2760
10258 2688
5691 3016
10743 3100
2156 3314
5231 3256
3135 3256
10707 3096
8058 3008
2944 3742
1350 3394
6284 2984
6217 3795
2253 4006
6683 3712
3869 3540
2340 3196
1856 3143
8763 2645
11193 2975
10850 2700
11740 2520
7298 2416
8458 2294
8256 2163
3652 2316
7336 2632
5403 2624
8740 2576
11124 2552
10554 2624
9939 2692
3077 2880
8028 2944
5885 2944
5513 3200
9461 3142
5772 3622
10236 3284
9200 3374
9276 3054
8883 3310
10686 3444
9132 3122
10238 3534
9370 3766
3097 3796
388 3660
9293 3384
1859 1716
1463 1880
5624 1614
2299 2336
10944 2048
3845 2026
129 2208
8217 2190
4231 2646
9180 2600
11164 2440
10063 1946
2849 1984
6264 1920
2717 1776
4580 1472
4067 1332
5822 1084
6832 886
7340 626
10822 2646
9221 2998
10713 2720
5149 2470
8641 2366
9475 2366
4078 2396
8185 3502
8106 3662
371 3736
4659 4076
8999 4337
7530 4582
1437 4751
11559 4987
6362 3879
2866 3064
7316 3550
5844 3304
3952 3178
11681 3052
6078 3914
1866 3195
3312 3536
2869 3190
6720 3749
2067 3490
10211 3745
8465 3460
4407 3737
7983 3242
10310 3796
3561 3812
4387 3656
3505 3392
6480 3576
2043 3856
2131 3830
4096 3576
4879 3214
8369 2694
1861 2916
7400 3183
4880 3095
855 3585
11630 3217
3540 3322
5537 3571
8378 3704
2201 3778
6012 3339
1927 3636
5717 3127
2909 3614
10901 3085
169 3439
8859 3109
10513 2675
2643 3024
6382 3032
7636 2960
10946 2704
11274 2576
6623 2600
8943 2720
3149 2784
7514 2951
691 3331
5604 3115
9304 3578
10969 3370
2996 3579
6838 3736
4964 3400
4877 3721
7554 3013
5814 3462
39 3392
8202 3254
11313 3487
8479 3948
3877 3487
11675 3607
1372 3030
10157 3238
9162 3558
7927 3376
2284 3699
5557 3016
1397 3088
9614 2830
3416 3054
7037 2790
11437 3048
3782 3654
1579 3846
3801 3568
4709 3658
10869 3044
6597 3300
946 3196
8125 3637
68 3894
4771 3496
10019 3642
11149 3618
11220 3726
13 3138
2222 3438
10741 3296
4886 3256
7173 3472
9708 3267
3062 3387
1997 3777
10462 4118
9215 3547
3468 2881
10079 3193
11214 3386
9662 3074
6776 3681
4362 4191
8891 3454
8437 3876
6816 4504
5752 4376
10588 4050
5349 3764
10672 3418
436 3064
4341 2560
5984 2816
9686 3425
326 3368
3905 3080
6207 3640
1492 3872
11338 4072
2815 4102
675 3714
11333 3284
9912 3488
5910 3816
1933 4344
10026 4480
2678 4560
5959 3416
7857 4482
7827 4554
6768 4520
11653 4386
10320 3018
2441 3472
2080 3328
3686 3538
8775 3433
9784 3398
8736 3788
6705 3314
1811 3258
8567 3480
1734 3850
65 3408
6644 3720
3664 3579
8658 3450
3960 3676
6527 3500
961 3020
5212 3222
3243 2879
11712 3208
5018 2972
6461 3256
3659 3126
7762 3136
3129 3056
5737 2848
7474 3446
5617 3520
4615 3382
9672 3264
9834 3168
6071 3188
7118 3242
620 3138
6613 2634
2725 2920
8684 2888
4858 2856
9394 2572
10288 3004
7975 3195
11035 3332
6015 3405
2295 3478
2072 3408
2962 3170
6591 3520
681 3578
4770 3408
11275 3448
241 3352
6008 3264
3942 3148
3346 3258
3897 3226
5032 3088
6852 2862
6620 2738
1738 2596
9828 3136
6653 3184
9763 3184
8991 2992
5622 2874
3454 3040
6158 3048
2396 2956
7651 2544
6068 2816
9326 2814
8603 2832
7505 2372
545 2644
6030 3192
7541 3008
5445 3048
9656 2920
11229 2747
1080 2826
644 2842
4263 2682
8595 2660
4075 2600
5584 2428
5104 2426
5741 2656
6873 2880
2196 3024
3524 2832
11200 3064
1741 3112
7015 3296
9259 3416
1612 3348
5855 3328
2319 3172
1585 3048
4746 2968
2910 2976
1500 3000
7746 2856
10565 2752
4629 2996
3843 3360
6958 3728
1038 3714
11201 3760
5736 3712
4405 2976
10492 3004
7991 3060
8619 2996
8654 2852
9630 2744
10719 2544
9986 2320
1172 2128
6229 2240
6798 2432
2121 2997
2006 2124
2074 2516
9086 2680
5506 2912
2613 3208
6206 3209
9742 3344
3109 3162
11638 2742
6372 2884
8128 2990
1626 2992
10423 3112
3317 3082
11168 3096
6334 3072
728 3138
2227 2984
1998 2844
6214 2592
6274 2372
11062 3228
2485 3602
4789 3142
80 3274
5920 3032
8612 2994
2061 3048
2320 3072
7848 3008
8950 3168
7679 3152
3487 3582
8495 4222
6378 3500
5576 3595
4573 2373
2616 2640
486 2772
8828 2880
5865 2900
9716 2984
9292 3136
3179 3264
3390 3152
2186 3280
5677 3280
462 3180
905 3097
6598 2941
10972 3366
1641 2980
6404 3216
667 3446
350 3193
6325 2698
1473 2728
8154 3008
2093 2704
1796 2634
2389 2622
5304 4572
6131 4921
7835 4943
11007 4818
5975 3808
2625 2414
3105 2728
6673 2930
11235 2770
996 3008
2547 3008
8997 3245
502 3460
10726 3811
2580 3408
5297 3570
7392 3980
11076 3093
10489 3358
7271 3282
3430 3896
4337 3274
7900 3668
4309 3206
9633 3776
4318 4022
6428 4126
6454 3984
10702 2860
4553 3192
1098 3216
7881 3072
5922 3048
5197 3010
2206 3136
9806 3136
8352 3604
6778 3517
6441 3416
9291 3152
412 3200
45 3260
7447 2745
6596 2675
10072 2624
717 2760
1564 2544
4134 2768
11120 2854
10758 3325
9954 3232
8974 3280
8983 3106
10074 3352
1365 3616
6974 3914
4609 3658
392 3001
11537 3301
8071 2944
5726 2984
8138 3806
2740 3592
6093 3464
4477 3104
1757 2970
2639 3522
4035 3386
6450 3922
7273 3363
4761 3509
8379 3597
2684 3595
7293 3596
8738 3595
5390 3275
10611 3530
4978 3276
10751 3597
428 3596
7166 3426
3071 3828
2577 4023
2152 4058
5065 3270
11742 3421
5881 3586
2881 3728
1841 3410
3857 3972
3721 3816
8617 3588
8345 3811
4920 2100
4178 2288
384 2374
8902 2612
7195 3084
10984 3146
6190 2986
2351 2533
7779 2856
7272 2537
1590 3430
7704 4046
8508 3547
1452 3738
8644 3296
8788 3249
4980 3903
7338 4058
11300 3491
11816 3773
10464 4092
7151 3664
116 3280
11257 3224
11289 2726
3831 2610
2721 2752
10499 3020
3102 4284
4295 4162
8167 4604
5744 4775
11493 4320
10369 4000
7968 3928
8020 2608
2783 2552
4592 2416
3954 2472
9224 2532
914 2704
11317 2744
9779 3024
8846 3061
10303 3240
10263 3242
5939 3098
25 2920
9513 2854
9909 2834
1205 3597
305 3382
2038 3142
1584 2846
8091 3820
10230 3668
7655 3423
1363 3322
8174 2506
4799 2544
8314 2584
7171 2742
4502 3310
7131 3888
10066 3728
9136 3304
2851 3416
10333 3136
229 3044
7807 2768
1534 3592
11179 2950
11679 3600
4007 3564
8374 3840
7366 3508
11810 3512
7890 3536
5949 3534
6129 3944
2986 3862
254 3768
3182 -714
3564 2771
2498 3164
8291 3200
1586 3280
4837 3088
311 2847
4018 3706
11383 3446
348 3328
974 3454
215 3456
6353 3344
4543 3320
110 3142
4491 3039
9620 3832
8210 3789
2889 3956
8006 3898
3563 4450
5190 4437
6448 4272
7306 4000
8501 3728
9251 3292
1094 3456
3064 3636
1846 3604
8926 3640
6316 3600
7769 3512
11187 3456
7450 3232
4836 3088
10299 2944
1478 2776
8079 3108
7058 3136
5093 2936
9934 2280
5069 3330
4792 2559
1089 3372
5935 3124
7367 2631
7903 2424
7504 2728
8431 2688
3383 3024
6682 2688
7913 2728
2172 2431
2066 3191
11026 3176
1809 3080
10975 2738
11367 2282
5958 2232
320 2124
10710 3338
11452 3302
8005 2748
10509 2520
9566 2520
333 2750
1792 2906
5974 2558
4984 2712
11498 2728
112 2656
10581 2662
7009 2768
7165 2576
6728 2240
3689 2068
7465 1960
11202 1984
6416 1960
1063 1960
4041 2152
2041 2832
2735 2746
10323 2602
6463 2530
8720 2660
11016 2912
6100 2856
10338 2912
10325 2866
4303 3048
9379 3104
744 3128
6048 3216
1577 3136
10917 3178
6667 3136
9073 3128
8577 3141
9155 3767
2850 3744
940 3236
4355 3344
1695 3304
8478 3360
3325 3320
637 3280
8756 3344
7169 3048
1530 2968
7687 2920
8198 3008
9286 3280
1341 3352
1519 3258
5773 3192
5926 3220
5880 3024
10877 3048
9108 3024
1076 2890
4577 3024
11783 3248
9729 2696
11189 2728
6243 2600
1111 2576
2937 2538
2973 2618
4177 4052
3433 4262
3344 4385
668 3816
837 4235
1173 3885
8270 3839
4205 3595
3870 3092
4947 2760
10955 2672
10688 2926
3497 3182
1039 3380
3209 3451
10963 3563
4479 3081
6711 3192
4371 2746
2995 3038
8855 2960
10661 2951
7057 3357
6136 3296
4091 3040
3098 3140
9182 3248
1006 3184
4425 3088
832 3024
9776 2688
11382 2576
10226 2520
4154 2520
7445 3024
10450 3384
3008 3618
286 3705
3406 3652
1416 3640
8416 3472
5627 3136
10116 3072
5447 2688
2665 2776
6576 2704
9925 2744
2208 2684
6619 1941
3093 2782
7225 2986
3799 3079
7759 3360
11368 3662
9142 3317
5108 3404
6458 2995
5154 2922
689 3398
4657 2960
7154 3044
5502 2956
8434 2846
11146 3116
8489 2594
3161 3152
1759 2886
6318 3242
1491 3382
3769 3004
10896 2676
889 2677
4082 2884
11001 3072
1739 3184
5646 3104
8418 3136
6578 3024
2516 2856
10825 2880
9610 2768
8178 2792
7576 2752
225 3729
6290 3471
4173 3104
6719 2816
10772 2240
6632 2232
9090 2178
2635 1986
11182 2202
10486 4248
9269 3754
4412 3596
4353 3672
7843 3506
11640 4304
6839 3942
8951 3670
5605 3734
2767 3776
2117 3683
8698 3234
4786 3598
5435 3712
3028 3181
5271 3588
7484 3826
3695 3954
7029 3938
11794 4090
1319 3545
10192 3581
7059 3450
7196 3617
8791 3862
2408 4068
2885 4088
5378 4016
3703 3336
2442 3654
152 3945
6583 3616
10512 2808
1981 3198
192 3829
6850 3844
5888 3654
1524 3161
3630 3411
815 3347
10201 3946
11251 3583
11803 3326
9711 3469
1643 3938
3040 3852
6067 3639
7594 2992
4012 3478
2296 2985
3220 3028
3658 2830
6664 3126
4915 2866
6901 2703
58 2964
4890 3232
3345 3404
3779 3775
9080 3186
4871 3427
3587 3794
439 3212
5802 3382
9987 3413
3804 2639
9034 3174
4749 2787
6452 3179
5238 3396
6460 3358
6443 3250
9129 3088
5845 3252
1790 3060
2096 2574
10812 3000
4895 3210
9591 3472
4658 2941
1875 3316
7079 2831
485 3297
4187 3463
5321 3264
9038 2834
4772 3520
3014 3939
10696 3377
1190 4096
5929 3997
1234 3917
7652 3555
10016 3377
1730 3501
4437 3304
9145 3764
1549 3421
10814 3331
4611 3797
8689 3686
7279 3222
9922 3320
9650 3388
3838 3585
6559 3782
3545 3473
5718 2695
1517 3110
2459 3277
9199 3813
703 3857
6423 3131
10720 3751
467 3475
4464 3504
5666 3460
1069 3024
11134 3110
1331 2578
8691 2560
6621 2664
470 2688
6919 2688
4313 2688
7723 2688
4863 2880
2955 3072
1406 3096
7695 3192
4228 3024
9849 3216
6477 3374
11556 3101
9926 3037
931 3080
7266 2616
2184 3554
2672 3876
7304 3552
7577 3672
950 3482
10390 3639
5110 3706
4601 3646
5764 3814
11474 3434
6189 3654
9611 2720
2019 2948
1325 2790
2375 3622
10271 4085
11299 4380
5526 4538
3303 4402
8310 3997
8399 3196
1249 3338
4653 3066
9856 2614
869 2637
4839 2232
4711 2568
624 2664
1943 3020
9507 2466
10679 2664
5444 2576
186 2600
10980 2576
4225 2408
5191 2832
9728 3280
3805 3536
505 2880
6447 3024
7875 3232
2098 3024
3683 3024
2369 3204
2010 3534
3123 3304
11282 3220
5940 3136
1969 3048
202 3136
2940 3328
5157 3168
1669 3312
136 3152
10247 3280
8805 3240
6497 3328
11805 3344
2191 3464
11472 3408
3567 3152
3661 2960
9366 3168
1187 3256
9273 3200
11619 3408
8132 3472
7348 3304
4193 3444
6095 3472
1681 3325
3082 3240
9670 3136
3874 3240
10049 3296
5777 3512
10373 3640
426 3576
8104 3580
166 3304
7193 3192
9252 3280
8131 3272
1071 3360
4726 3248
3049 3224
5000 3336
7099 3472
10011 3304
461 3328
9235 3560
6745 3536
4509 3512
7893 3480
9470 3448
4066 3760
6702 3620
10524 2980
5542 2812
7832 2936
2560 2754
8905 3170
4460 3160
3973 3182
1874 3214
1439 3090
3259 3024
648 2928
11429 2773
4783 3552
2636 3488
10785 3336
2806 3864
6803 3794
4053 3189
4555 3535
4218 3524
319 3264
8862 3233
2791 3195
10718 3552
7231 3010
5941 2292
5399 2928
86 3226
9344 2804
1665 2811
8444 3341
6794 3480
671 3500
5316 3416
10378 3482
4612 3500
9305 3895
2530 4146
2415 4334
5575 3793
6907 3928
10856 3474
4739 2637
2779 2946
956 2562
751 2970
7751 3138
8810 2754
9561 2966
6833 2592
8747 3487
6950 3326
11288 3156
6520 3023
4566 3430
11241 3246
2433 2867
8343 2851
3336 2928
9216 2488
2218 2445
7566 2808
11757 3147
1865 3307
9079 3765
10217 3516
693 3448
9213 3286
3594 3766
9725 3765
1362 3784
417 3740
8129 3736
1093 3780
1361 3824
1619 3786
2391 3287
7050 2988
3771 2880
7506 3472
11281 3513
4404 2656
3432 3132
1510 3092
6073 3508
7014 3636
3883 3549
2969 3243
969 3099
9764 3014
5761 3308
17 3468
8932 3420
7912 3362
9702 3148
7035 3496
5760 3372
10444 3513
7950 3616
4272 3976
8523 2966
3107 3204
6484 3816
737 3934
10855 3574
11747 3305
2655 2481
1373 2740
7087 2924
8180 2615
2528 3766
1618 3914
10627 4166
9527 3921
3205 2399
7786 2354
473 2544
1134 3376
9282 3382
2194 3136
10109 2576
2775 1992
6490 3556
8195 3346
1186 3642
10563 3792
3714 3813
3553 3145
859 3313
5641 3199
4780 3369
4808 3246
2820 3434
1064 3328
4679 3432
6414 3528
9605 3280
4706 3376
1906 3625
3528 3295
8279 3352
4402 3286
3085 2950
6439 3496
7121 3598
11046 3340
9055 3017
2476 3052
2075 2896
11800 2816
3749 2708
11625 3552
123 3660
3694 3083
9476 3501
1169 3272
8731 3487
7370 3950
5749 3894
1935 3326
11561 3832
1503 3945
3583 3305
10115 3256
3122 3544
4515 3630
6171 3117
7074 3279
8559 2979
629 3539
11538 2979
9262 3279
7818 3074
6105 2856
8150 3087
377 2900
3125 3370
11286 3590
2837 3588
8347 3165
9373 3580
9330 3376
2116 3160
4111 3200
1398 3346
6662 3909
1917 3701
3983 4038
11022 3985
3682 3915
3142 3498
7512 3574
10276 3229
8816 3636
7689 3967
5509 3517
6516 3556
10397 3432
3609 3680
1481 4118
11683 3928
10711 3676
4633 3294
707 3470
10534 2824
6655 3589
11635 3695
11140 3872
1364 3932
5522 3627
10560 3242
9044 3822
5462 3294
3938 3723
11443 3774
9154 4274
1243 3915
41 3966
2160 3935
4378 2408
3384 2748
5439 3517
4441 3405
8410 2150
2382 2328
1009 2640
8168 2776
5249 3384
4088 3392
2862 3368
7115 3444
7743 3374
279 3400
9054 3384
10521 2632
6357 2656
11252 2832
1740 3256
1221 3144
574 3240
5072 3240
4359 3234
2164 2444
5472 3602
5649 3440
6040 3203
3586 3626
760 3813
3143 3898
2122 3966
1977 3224
11346 3697
9122 3125
10921 2997
4812 3601
7611 3585
8585 3926
10892 3496
115 3497
2308 3114
892 3565
9198 3886
8933 3534
4194 3560
3841 3862
11098 3604
3166 3705
8300 3452
834 3274
4599 3713
9668 3943
1544 4116
9681 3346
10241 4057
4028 3264
3434 3544
755 3746
1673 3564
9992 3933
3986 4065
3829 4014
10685 3833
9593 2915
9636 3118
10677 2829
10126 2733
3413 3103
1023 3088
3500 2808
7976 3516
9845 3552
8804 2868
8275 2912
4840 3032
7589 3040
310 2932
5689 2702
4301 2796
6622 2686
11647 2759
4662 2828
5647 2755
5331 2829
4172 2406
1290 1690
4058 1266
332 1878
1700 3019
6638 3342
10974 3011
10810 3317
2967 3315
5362 3309
9345 3321
4521 3309
2918 3321
10642 3309
4757 3316
8371 3905
5002 3576
6982 3939
2105 3868
1147 3153
6420 3830
7453 3810
9400 1458
10966 2426
7237 3040
1154 2934
3707 2574
11222 2386
3590 2768
10667 2952
208 3730
10598 4034
6493 3708
9823 3808
3479 3374
9412 3530
5950 3652
5311 3546
4391 3998
6841 3450
11208 3888
203 3974
9349 2974
514 3114
5882 2460
9105 3206
10199 3090
8892 3476
8251 3589
8162 3670
9971 3452
3155 3957
1010 3964
9113 3770
10125 2032
1127 2164
3969 2438
10626 2734
11458 2908
7337 3079
4002 2576
6927 2725
5667 3612
11525 4006
6216 4006
10485 3586
10996 3852
9907 3208
7716 3120
8160 3196
1892 3522
10350 3184
8113 2818
2329 3392
1909 2888
2949 3432
3489 3704
9045 3768
11732 3904
10167 3879
10945 3984
11067 3550
8173 3448
6714 4110
5559 2759
4678 2914
7867 3456
4923 3688
5699 3432
2638 3316
3140 3360
3532 3176
424 2976
3678 2586
5577 3328
6018 3852
9835 3870
4397 3814
9161 3620
1479 3396
9964 3188
11799 3390
10387 3296
8927 3130
10838 2902
7801 3314
8197 3124
6291 3138
6602 3490
824 3408
6859 3136
10929 3244
1081 3574
880 3438
10496 3528
1777 3854
9271 3810
6091 3738
3482 3327
10243 2907
6327 2772
1820 2920
4098 2674
6959 3320
10479 2610
3352 2656
3295 2616
2197 2776
8966 2672
10956 3216
3136 3192
9959 3144
5779 2736
10398 2302
727 2678
10121 2772
7051 2840
4796 3040
1834 3006
7240 2936
2487 2436
7662 2896
4233 2966
6691 2640
2759 2484
6255 2526
1475 3484
4707 3176
10570 3372
5400 3622
6962 3780
5291 3733
1392 3471
4547 3504
5961 3208
3523 3177
8385 3007
851 3224
11827 3416
10086 3756
8895 3972
10540 3990
2833 4065
8059 4126
8103 3484
8733 3440
524 3416
3724 3514
2237 3351
2921 3863
9430 3992
747 3992
5125 3868
3517 3502
11609 3261
7159 3342
3465 3618
9024 3512
1507 3622
636 3528
10593 3400
3814 2604
5569 2562
3100 3272
7578 3266
3731 3466
5050 3686
8530 3424
5454 3202
9910 3282
10317 3550
5840 3066
2230 3000
4529 3280
2549 3120
8055 2736
7294 2426
5499 4368
10376 4526
2348 4238
11362 3909
3228 3057
5536 3546
5566 3452
4857 3077
3175 3534
5899 3188
9026 3836
9159 4902
3643 4840
6546 4198
6773 4276
7354 4636
6472 5002
936 4880
10210 2548
8247 2664
2677 2752
5599 3032
7493 3088
7416 3171
11624 2980
7497 3986
7375 3712
2065 3521
307 3878
9068 3855
7915 3612
9243 3876
3778 3857
6422 3559
3878 3552
5300 3527
1532 3358
3055 3272
7719 3493
11006 2965
8040 3803
7022 3786
2964 3544
10585 3776
844 3953
4214 3898
11744 3326
3118 3276
4597 3447
5554 3095
11215 3288
4571 3524
8176 3676
1088 3470
2480 3710
943 3858
9913 3666
1652 3224
11720 4336
4069 4512
1231 4662
4873 4674
5558 3627
4420 4536
11000 2744
264 2944
167 2992
1162 3400
4756 3404
11607 3491
9051 3756
9847 3507
11038 3546
3318 3746
11204 3581
3635 2999
5089 3072
11211 2753
6654 3136
3670 3256
6197 3384
4574 3322
1710 3384
9178 3192
493 3192
2963 2572
1220 3142
7001 3280
6173 3904
9503 3712
6774 3456
4131 3128
7649 2984
2134 3272
4157 2944
8549 3120
2292 3056
3593 2773
10535 3440
6548 3704
10194 4088
4316 3881
11327 3350
5401 3352
8699 1636
2473 2693
3075 3132
10609 2714
8661 3168
9084 3542
3627 3560
4346 3112
6453 3104
10108 3232
7217 3320
1655 3168
8354 3258
7084 2704
8869 2137
2323 2162
8608 2426
807 2712
7472 2968
4870 3718
6515 2922
2697 3720
3967 3632
3010 3440
7728 3046
6212 3136
11480 3392
9721 3496
6211 3288
180 3152
2050 3232
4621 3392
7444 3534
8723 4059
7129 3880
2819 3064
3547 3640
20 3926
1903 4021
6941 3547
580 3660
10786 3620
5501 3499
2534 2969
7278 2919
3792 3487
23 3322
7625 3168
10427 3646
11489 3484
11673 3510
6398 2884
8960 3160
7494 2850
6825 2865
10007 3127
8527 2934
7949 3248
5222 3218
8625 3320
2077 3376
9170 3248
6063 3176
9194 3256
11691 3312
4230 3388
1788 3412
5831 3360
8281 3376
4326 3368
4640 3288
10180 3184
4826 2928
11460 2672
7181 2424
9694 3102
35 2904
5193 2674
10411 2544
7688 2364
3596 3086
11391 3096
3832 2802
579 2920
6826 3760
8227 4840
7825 4908
5165 4944
6260 4848
3004 4344
1723 4224
3959 3152
1867 3336
534 3328
2554 3280
829 3264
8109 3623
1804 3730
6908 3318
572 3456
2484 3220
2579 3534
3065 3238
9196 3250
9070 3116
1222 3015
6506 3425
4766 3694
7615 3618
5556 3904
207 4022
4503 3588
1660 3056
7772 2690
9457 3158
10160 2678
846 3022
9584 3088
10418 2992
2027 3136
714 3336
10245 3184
2492 3200
8600 2712
7847 3584
3757 3882
7771 3914
9244 3604
11082 3248
11779 3704
11707 3160
11492 3608
9646 3842
4113 3942
10372 3716
7174 3892
3323 3476
8145 3284
9953 3339
5283 3752
11676 3284
10454 2983
2601 2946
2825 3417
3585 3608
519 3017
8935 3100
6103 3690
1959 3676
8827 3517
9542 3323
8522 3690
11595 3288
6272 2986
2209 3130
11337 2822
438 3250
11665 3082
4254 3842
10173 4285
3331 3565
269 4018
11781 3659
2224 3808
522 4066
7430 4186
8716 2266
5695 1882
3899 -8904
4928 -8990
900 -8248
2054 -7952
8481 -6912
9043 -6776
8546 -7040
4719 -6912
2692 -7456
2880 -5184
5001 -5248
8606 -5440
2291 -6016
7792 -5952
3576 -2368
9204 -2304
4077 -3478
1054 -3178
10724 0
866 0
5361 0
9144 0
8209 0
9407 -448
6593 0
2948 0
4442 0
9281 0
6170 0
4666 0
11280 0
7355 0
4693 0
9553 0
10422 0
5433 0
9423 0
2858 0
7553 0
558 0
8179 0
4797 0
7485 0
4919 0
2538 0
2922 0
6232 0
5875 0
1805 0
10568 0
3975 0
997 0
5634 0
10662 0
10730 0
4325 0
1871 0
4922 0
3272 0
10140 0
7297 0
3885 0
7573 448
7645 88
8372 64
7712 -216
268 -1238
1184 -682
4532 0
4073 0
677 0
1376 0
10018 0
2123 0
1900 336
11515 672
4723 792
528 816
1736 624
5044 1008
11111 1344
10647 1392
734 0
8968 0
10722 0
9140 0
3560 0
11115 0
9878 0
249 168
2938 168
11308 168
1133 336
6963 336
1267 480
9456 672
10202 816
133 960
11510 1104
10283 1080
1019 1224
5261 816
8063 672
2414 480
1746 624
5983 672
6199 816
4072 672
7524 648
8141 624
9853 768
10536 912
2578 888
1276 888
353 1904
11698 2128
1855 2576
9195 2792
8706 2939
6709 3731
11261 3872
328 3756
1682 1634
10392 2240
7063 2576
1958 2600
5755 2856
1393 2856
2731 3024
6148 2978
10606 3142
11294 2856
5455 2744
7062 2856
6708 2944
1410 2988
8526 2856
7936 3024
8122 2856
1431 2856
4671 2960
11094 2984
10556 2896
9295 2984
9002 2960
8513 3040
8693 2856
11074 3024
6410 2904
10762 3024
7380 3136
10950 3024
7550 3000
211 2960
210 3048
6204 2856
75 3440
7790 3516
10993 3188
1202 3438
6043 3098
8650 3282
8765 2758
402 2666
2709 3437
6749 3388
9143 3425
2361 3363
8939 2608
5234 2633
11459 2946
3830 3796
1731 3546
160 3514
7034 3940
11123 3544
684 3192
9827 3088
8503 2792
5901 2592
7952 2656
1919 2584
3219 2576
8002 2576
9302 2576
10809 2520
5782 2576
2327 2600
7678 2704
5049 2560
10634 2536
4236 2680
9471 2576
7882 2600
11688 2624
10942 2600
4013 2576
9747 2576
3668 2688
9348 2688
774 2688
1717 2688
6355 2856
11563 3024
9011 3024
2621 2628
6101 2520
11389 2688
10641 3048
7540 3384
2354 3528
501 2083
8934 2438
770 2660
7109 2912
8480 3056
8735 2856
9229 2772
11587 2576
11777 2684
11153 2624
10347 2704
5040 2744
6523 2688
5801 3024
9916 3048
10739 2960
8755 2852
3634 2688
2699 2712
7045 3152
11379 3918
3441 3600
2751 3256
10867 2648
11314 2240
10374 1648
4907 1288
4849 1344
10770 1344
9189 1200
9361 1264
2021 1120
2346 1344
9020 1320
6824 1344
7264 1320
5067 1344
3646 1344
6731 1344
575 1092
9920 960
11175 816
5508 1008
9724 1632
1661 1536
891 1936
2628 1936
4751 2128
3951 2800
11726 3232
7817 3472
6280 3360
9575 2786
960 3144
7624 3324
5787 3090
6186 2849
2094 3917
1239 3856
4417 3687
4039 3519
5079 3750
10666 3496
2766 3771
5 3097
6218 3383
9085 3079
4965 3543
4489 3076
10957 3096
2450 3371
11256 3329
10080 3029
8417 3740
6202 3330
2903 3437
390 3456
30 3464
919 3808
4453 3907
10749 3462
11848 3455
3012 4098
11432 3488
4183 3588
10381 4012
2364 3566
8012 2886
10000 3790
7260 3372
10764 3410
7752 3881
9124 3454
4080 3539
4637 3170
10498 3488
463 3353
1214 3457
59 3822
9863 3020
947 3002
1930 3222
2334 3473
5600 3296
10447 3485
189 3656
8760 3026
5495 3190
4299 3487
6494 3372
4777 3720
4664 3185
8807 3477
10807 3426
3998 3665
1817 3603
1956 3777
1667 3417
7204 3570
7 3696
8751 3376
3126 3818
4735 4152
6033 4280
2529 4255
9479 4047
513 3630
11242 3682
434 3222
1430 3530
9719 3541
6741 3533
9487 3152
5663 3146
3555 3440
11306 3435
11278 2591
11128 2679
11232 2820
9003 2588
6141 2679
2642 3096
6797 2913
6843 2913
3698 2936
9873 2798
1344 2798
2470 3068
10500 2761
8009 2763
8666 3696
11756 3446
2238 3714
9533 3470
11056 3368
4484 3218
11741 3328
3379 3136
37 2928
5708 3152
4100 3264
9693 3240
2647 3264
2384 3136
1881 3240
2402 3304
9303 3160
5633 3216
137 3224
11092 3200
4795 3304
3223 3304
7081 3272
372 3296
6365 3088
10981 3032
321 3152
2009 2880
4774 3024
11724 3072
4330 2880
3566 2736
5041 2688
6275 2880
3244 3024
9993 3008
9648 3296
6688 3360
1572 3732
6942 3325
5997 3327
6144 3738
8653 3636
9540 3416
2282 3624
1732 3912
14 4160
38 4236
5560 4110
11830 3886
3419 3731
639 3638
5436 3974
4335 3614
5170 3776
303 3429
6723 3486
10791 3894
1013 3322
294 3684
8929 3847
7042 3462
9239 3700
9819 3566
4063 3454
632 3526
7730 3767
7734 3427
9385 4133
5745 3960
9001 3564
2588 3706
11320 3502
7831 3353
7360 3185
2836 3206
1999 3347
9363 4098
2596 4352
7262 4424
6956 3704
1285 3582
10077 3872
6386 4253
10752 3708
925 3126
11144 3288
2344 3713
6276 3290
942 3249
4246 3753
8415 3538
1266 3600
11177 3631
7729 3992
10533 4067
10742 4051
10646 4198
5722 4268
9228 4416
1953 4307
7343 3146
1049 3294
6610 3700
11811 3116
3435 3754
212 3069
5543 3478
2724 3080
4327 3583
7176 4042
10846 3997
10504 3724
9474 3670
1087 3298
5830 3212
8744 3625
1413 3711
3761 3132
1556 3292
8453 3117
6701 3316
11719 3240
3542 3504
370 3308
6114 3183
10027 3134
845 3356
6020 3001
9401 3001
2017 3807
4698 3650
1786 3656
10300 3440
6869 3576
2073 3518
934 3356
10694 3764
1210 3651
6533 3078
10943 2461
4654 3524
4490 3934
4201 3356
7476 2640
142 3820
2872 3955
3440 3344
10138 3266
5405 3090
10753 3174
224 3926
1778 4264
3588 3904
8081 3724
3732 4016
6511 3726
8033 2982
8990 3234
7247 3286
1772 3290
6389 3383
1629 3653
6921 3078
6496 3498
3737 3570
10603 3497
7513 3815
9175 3636
554 3418
3251 3024
10876 3365
2035 3738
2288 3152
6615 3385
8734 3728
2798 3618
3496 3864
4368 3631
10740 2894
8250 3245
11837 3035
6293 3670
7659 3905
2681 3754
5394 3546
4264 3306
9583 3672
9595 3022
9040 3408
10413 3158
4960 3748
8254 2696
7072 3142
9520 3064
9436 3448
7995 3342
4036 3132
6877 3432
2217 3404
8438 3312
9696 3100
3486 3366
10698 2438
296 3550
11433 3762
10155 3690
6029 3604
9050 2978
7128 2314
4450 2536
4998 2864
4429 2984
4119 3044
10356 3033
11171 2561
8615 3540
2838 3364
5163 2642
95 2762
9960 2660
7542 2528
7519 2960
8394 2768
5428 2744
4827 2432
3852 2576
5424 2888
10340 3144
3116 3248
8874 3440
4525 3504
7631 3486
1702 3168
754 2688
7581 2692
6863 2480
4828 2346
5550 2590
1925 3200
6783 3338
6196 3564
7486 3574
1853 3552
2800 3360
7422 3300
9331 3276
8717 3024
10143 2880
695 3328
6128 3240
1687 3328
2884 3192
5355 3136
6082 3360
3095 3216
609 3408
4022 3328
1771 3216
4384 3528
4703 3304
9300 3048
9935 2880
10197 3024
674 2768
773 2744
7914 3000
9314 2760
9357 2752
3023 2546
1957 2113
3697 2180
6887 2112
1366 3350
1706 2946
5471 3264
5210 3204
9625 3198
4279 2930
4634 3262
4793 3216
10237 3064
1822 3088
7994 3058
9684 3428
247 2510
61 2752
3368 2172
6415 2833
1369 2527
10308 3115
1419 3374
11277 3116
5452 2682
11228 3046
3615 3221
11435 2881
10599 3369
2048 3427
7803 3335
7376 3410
10240 3388
5632 3534
7564 3667
5883 2576
2252 2506
6932 2698
5555 2290
8580 2280
8801 2280
3700 2164
954 2891
6983 2661
3314 2662
381 2984
622 2893
750 2889
11343 2892
1090 3033
11195 2673
7307 2681
5603 3264
7189 3446
3063 3262
10163 2827
6906 2788
7629 2572
3473 2644
7246 2476
3308 3500
324 3213
1954 2656
10973 2879
7139 3489
663 3434
4741 2283
2171 2452
2108 2563
283 2002
4282 2283
3642 3931
7456 4276
2078 3777
9134 3803
6270 4086
657 4259
4320 2628
9120 3032
10272 2764
2942 3010
4899 2456
8664 2458
1773 2960
10432 3024
2604 2860
8389 3256
9310 3472
10008 3304
2177 3056
5013 2736
10575 2944
7635 2936
7379 2952
862 3741
5319 4033
5891 4016
10503 3812
10046 2235
3531 2597
10159 2688
5113 2856
6643 2852
5858 2792
10613 2936
3038 2744
277 2856
10266 2912
7766 2856
10706 3104
2246 3280
2855 2950
2572 3050
7814 3064
10035 3526
2499 3192
5756 3040
6449 3008
3525 2464
6408 2128
1589 2173
7698 2104
7614 2128
10207 1904
10206 1792
3647 1680
9651 1792
1314 1624
7934 1704
4641 1680
2192 1512
553 1512
5338 1572
7822 1632
1092 1488
4347 1968
3273 2027
308 3572
4019 3476
11031 3024
6603 3004
6650 2864
2732 2608
933 2464
11357 2384
11003 1936
11462 1904
7005 1272
10697 1188
1052 816
7460 840
7828 1120
8843 1264
1379 1424
10264 1520
9706 1574
11012 698
547 656
631 728
11491 1110
5670 946
7253 920
9730 -8
5235 -314
6926 -486
7806 -2198
9586 -1920
7937 -1736
9826 -1760
1283 1576
10364 1232
9731 1824
11364 1738
4105 2475
5606 2895
7597 3016
973 3080
5836 3510
9712 3476
2337 3117
9319 2252
8940 2050
5269 2656
6491 3276
5767 3742
7000 3608
8896 3456
1498 2968
1146 3136
4512 3496
4049 3328
2627 2872
3823 2704
3806 2560
11634 2464
2879 2240
3881 2240
9099 2128
8306 2384
9991 2560
2245 2704
3962 2832
3502 3016
8871 3472
11641 3472
8052 3612
5656 3216
4546 3232
8336 2984
5621 2992
5099 3168
6221 2880
28 2856
10962 2816
6822 2856
3442 2856
325 2880
6085 3072
6536 2880
11450 2688
7706 2432
285 2408
1975 2576
10924 2432
6545 2352
8432 2408
8266 2432
9861 2520
7186 2432
5364 2456
821 2304
2619 2434
2302 2334
6107 2376
9010 2408
3982 2408
10448 2600
904 2660
7708 2688
6295 2560
5823 2600
6203 2824
7922 2832
33 2832
1483 2838
9478 4001
8844 4120
11264 4019
9184 3485
5105 3872
4955 3764
3250 3704
7834 3472
6468 3304
8703 2816
1181 3136
8159 3136
7794 3024
4557 2856
9425 3024
4081 3048
4974 3072
9021 3264
9238 3368
6969 3552
7760 3472
10336 3524
1728 3815
3516 2843
6767 2936
818 2812
9018 2405
345 2464
4430 2408
1795 2240
7526 2072
5451 2844
664 3164
10089 3284
503 3512
5341 3504
4943 3461
6539 2815
8115 2415
2536 2544
7773 2816
9600 2764
3439 2688
6338 2240
11599 2432
8591 2480
3508 2624
1941 2712
9158 2686
841 2286
5430 2298
10466 2662
1753 2402
10246 3058
1992 3134
8172 2888
1021 2434
11534 3018
2321 2418
6317 3032
8986 3286
11636 3056
5904 2584
5776 3958
10951 4026
4700 3968
6108 3878
2812 3610
5201 3726
2546 3652
11395 3416
7448 3422
2870 3304
3868 3106
3575 3356
5953 2904
7955 2900
7183 3282
10497 3336
10842 3768
3871 3834
9855 3656
2663 3134
11191 3420
4779 3250
3781 3322
11523 3604
3738 3238
7222 2352
2281 2618
1476 2702
1583 3080
3281 2952
10029 2874
4516 2954
8326 3292
6743 2584
10306 2758
1832 2974
1286 2662
4504 2784
3480 3428
5642 3556
7894 3705
1390 3417
6811 3428
5486 3179
6896 3801
1026 3850
7047 3866
2687 3700
6729 3239
5848 3482
4456 3170
8302 2912
9876 3463
1020 3592
11562 3493
4321 3117
2971 3219
4738 3779
6301 3576
10849 3334
2853 3740
8001 3583
3373 3705
26 3996
1547 4264
10592 4320
6236 4116
6227 3896
2810 3919
5985 3368
10297 3680
4665 3058
5275 3670
3188 3270
11297 3721
6241 3170
7315 3278
8893 2906
4851 3448
3675 3160
11708 3448
125 3208
4432 3192
9642 2816
6744 2896
1496 2904
4293 3004
11516 3149
10864 3325
9972 3754
4496 3704
107 3611
9841 3474
7451 3760
6978 3812
8255 3650
5568 3824
5198 4040
2312 4222
1442 3804
281 3968
7700 2610
1774 3449
8769 3170
5387 2996
10819 2860
2317 3688
360 3024
1495 3593
6431 3424
9274 2896
3270 3235
11284 3615
8963 3232
8231 2736
10301 2688
9212 3312
557 3234
4483 3622
4605 3316
932 2544
3919 3122
4271 3017
9064 4280
9838 4330
8206 4134
3159 4067
6172 4053
2412 3584
2894 3000
5219 2792
11399 2712
9875 2688
4493 2712
1095 2688
1465 2692
10006 2752
9660 2624
3591 2685
1562 2712
8475 2820
9481 2968
4661 2856
8152 2800
8031 2688
7628 2688
8996 2856
9193 2880
10543 2904
4258 2884
5492 2920
10799 2784
1352 3370
2994 3846
4395 3682
2263 2746
4523 2856
9029 3136
8588 3442
2315 2956
11023 3540
6289 3596
8537 3244
2477 3420
8947 3507
9903 3247
6933 2949
1000 3304
5173 3280
10151 3314
4649 3042
7064 2798
11710 3032
5441 2728
8849 2540
10616 2540
1453 3204
1868 2985
730 3205
1015 3425
523 2643
6892 2980
11377 2844
756 3482
4829 2896
8269 3714
608 3002
2259 3722
4856 3588
613 3088
7919 3438
7690 3078
6191 2772
8403 2798
7133 2994
3663 2457
9557 3216
10342 3186
7862 3503
1815 3675
6213 3646
2240 4076
409 4096
6352 4154
957 4208
2435 4221
7214 3004
3369 3096
4776 3120
10363 3112
4118 3136
8452 3192
3322 3024
7049 3024
1707 2908
1226 2994
11661 3485
11352 3438
5029 4137
5162 4300
5602 4368
4376 3573
10154 4363
7965 4283
11692 4135
692 3908
3935 3668
5986 3394
4190 3108
1391 3407
7090 3525
11069 3508
11567 3776
5706 3536
7331 3360
8842 2856
991 2872
4619 2776
6502 2976
2809 2936
4253 2924
4209 2858
2555 3993
8448 4138
5347 4523
6967 3958
410 2686
6361 2804
11736 3644
9628 3664
9004 3996
11648 4016
5724 3699
4270 3825
5010 3521
11397 3457
6434 4186
626 3894
10783 4258
5148 4364
4182 3812
10118 4165
10566 4095
1654 3460
9554 3626
9000 3496
11764 3640
9091 3664
8216 3784
1546 3736
701 3608
10798 3608
5511 3608
3139 3607
3997 3426
848 3339
9523 3338
3863 2873
2092 2996
5896 3080
2071 3073
9516 3008
8704 3104
4742 2816
5610 2856
7754 3080
11335 3476
854 3804
6563 3752
7437 3536
4925 3440
6375 3584
4867 3640
7249 3520
6006 3440
10174 3048
7466 2741
4411 2931
6466 3067
7026 2834
6606 2764
6935 2940
2573 3068
790 3188
2390 3460
3381 3306
5429 3118
9829 3512
8758 3508
1117 3328
10020 3328
10395 3172
4020 4162
6630 4278
7804 4044
5943 4102
7764 4230
8035 4070
7462 3502
6126 3518
5260 3156
2371 3396
1460 3684
3044 3828
9048 4090
11030 4180
7774 3956
10147 2904
1645 3234
11331 3550
11104 3130
7205 3470
9543 3190
10919 3506
10222 3899
6725 3683
10843 3694
875 4136
2395 3701
3856 3636
2518 3412
1408 2994
10682 3427
8093 3795
3699 3864
4139 4186
6860 3910
10703 3784
6759 3272
9822 3001
1921 3158
1791 3144
6014 4173
2103 4372
10631 4170
6324 3437
2720 3415
11654 3298
11725 3670
9859 3385
8555 3472
8142 3152
5812 3664
6188 3814
9472 3414
2338 3486
7951 3837
2524 4176
8866 4422
173 4042
2076 3945
10687 3917
8219 2600
21 2633
4785 2878
490 3176
9888 3456
3915 3560
11075 3556
5418 3448
1550 3552
5995 3363
5003 3403
7616 3480
5442 3416
5712 3086
4575 2767
8728 3047
6309 3264
9717 3152
6737 3578
7309 3886
8105 3712
11721 3568
4535 3226
3815 3861
9689 3328
3241 3904
9658 3216
11005 3200
7739 3024
3690 3200
6992 3120
5619 2930
6646 3197
1735 3368
2532 3296
11351 2568
7838 2255
10859 3183
4166 3415
7948 3804
5090 4004
1191 4373
1438 3953
6330 4112
11505 4280
6713 2408
7457 3024
5740 3008
4227 3568
11548 3391
5336 3542
9664 3638
4718 3472
5469 3336
4949 3568
330 3344
2600 3330
8962 4358
4352 4696
1653 4680
11167 4127
10440 3548
11231 3247
7787 4136
5671 4128
9604 3704
3391 3680
3230 3686
3274 3533
3839 3536
8189 3265
2818 2914
1444 3022
7012 3198
8673 3350
11330 3432
10075 3750
3138 3654
11591 3756
5846 3017
4099 2459
6205 2764
650 3074
6061 2868
2990 2609
11223 2686
7880 2862
2984 2870
8764 3574
7239 2867
10797 3185
10569 3525
4092 3932
3924 3508
2085 3975
8466 3918
3261 3560
1928 3458
2875 3900
2256 3592
2814 3195
10628 3985
11048 4158
10519 4336
7024 3828
8060 2892
4685 3212
3313 3601
1289 3225
9338 3477
2682 3614
6412 3238
11553 3284
2736 3572
2523 3590
3248 4058
6893 3745
2999 4063
11737 3857
959 3213
6672 3186
1433 3582
985 3628
10506 3528
7944 3280
6686 3096
8777 3536
9976 3416
584 2896
3092 2776
7777 2712
3199 2656
3592 2480
8907 2036
742 2746
3638 2680
759 2336
3976 2170
10683 410
2770 -112
5635 312
1694 456
4243 560
103 672
8887 480
9726 432
9497 432
7136 432
6498 624
9160 480
11504 336
10082 0
4508 -112
10234 -16
4123 106
929 610
1296 616
413 672
3544 672
10414 480
9881 624
5937 756
8274 960
8144 1792
10277 2072
327 2264
6808 2296
5305 1960
7833 2344
4084 2320
8565 2296
7797 2128
6657 2148
1748 2152
3991 2128
1297 2152
2702 2128
1135 2296
6920 2152
11421 2176
2342 2236
11188 2240
3338 2068
1751 1960
11808 1960
4822 1896
4617 1984
1639 1960
4439 1960
3847 1768
84 1840
5159 1728
2587 3808
11660 3568
1521 3280
9103 3176
5534 2904
10690 2696
11152 2224
6779 1936
4170 1260
7575 1456
4340 1744
9645 1888
5662 1944
11788 2160
7088 2256
10436 1960
8201 2240
4648 2512
4308 2432
3090 2338
1219 1394
8066 2360
6585 2296
5343 1554
6344 1432
1840 1624
8325 1344
2710 1260
2796 1176
4056 1792
6166 2240
4982 2408
1401 2344
3119 2304
6565 2408
4668 2384
6021 2296
8328 2212
4537 2296
7535 2296
11739 2128
6083 2128
10801 2128
5048 2128
9699 1960
8750 1981
5109 2128
5232 2128
5023 2576
11658 3080
2649 3360
5793 2520
4204 3518
2113 3520
1333 3120
8445 3016
11519 2856
1803 2520
3026 2408
5794 2408
10602 2384
5290 2408
3571 2388
8845 2512
6279 2517
1565 2728
791 3192
9788 2688
11528 2688
4093 2856
11441 2968
8070 2944
6681 3048
3903 3152
9512 2792
441 2688
8633 2520
10769 2688
3266 3024
8970 2940
4721 3064
8350 2900
8054 3317
4252 2599
11758 2808
7850 2964
1764 3024
2483 3232
4824 3368
7413 3504
10178 3216
3705 2856
1445 2736
4884 2828
10632 3404
2824 3656
11162 3944
1079 3297
9796 3430
10401 4140
9621 3439
11174 3960
195 3496
7218 3216
10153 2745
11482 2878
7144 2972
7608 3088
2226 3024
5829 3104
2975 2723
7602 3663
11203 3884
11586 3875
4716 3713
9898 3968
8830 4124
46 4362
5393 4498
5025 4326
7895 2696
6599 2537
6096 2855
4443 3392
7053 3776
11522 3625
6092 3626
3341 3224
1904 2666
9966 2984
5459 3016
1610 3024
164 2688
3471 2768
9308 2708
10259 2856
1044 3024
4399 3192
9692 3136
8292 3472
5325 3216
7507 3192
3059 3184
5921 2992
1693 2848
1282 2788
9818 2768
6435 2744
11593 2576
5351 2744
476 2912
10128 2912
7933 2912
3467 2856
9233 3120
9937 2928
5320 2896
1518 3104
8262 3296
5531 3472
7440 3676
10244 3750
3676 3980
4116 4140
1440 3876
5140 3218
11122 3448
9588 3424
1112 3328
8636 3592
1514 3544
7234 3144
10191 2928
10382 2585
11057 2312
4835 2824
5396 2936
11404 2608
7883 2608
9872 3056
8498 3232
2970 3280
6181 3728
9858 4086
9773 3334
10257 3384
6562 3532
8623 3824
8420 3984
511 4160
5392 4128
1978 3672
10090 3800
4570 3631
9613 3172
5608 4316
863 4482
6785 4186
3673 3483
11032 4334
916 4175
6580 3688
3693 3584
10434 2816
2645 2712
6871 2936
11471 3024
7381 2840
9260 2856
7693 3184
11812 3152
10600 3344
10748 3072
6570 3008
10033 3088
9948 3248
5383 3358
1993 3104
8107 2948
10639 3120
8630 3328
6112 3280
6710 3260
5078 3472
7529 3136
1360 3024
10060 3024
6122 3220
4600 3248
598 3292
4226 3324
3080 3364
11626 3192
6182 3024
7141 2408
10908 2200
1236 2256
7658 2480
1450 2536
1024 2510
2130 3042
3872 2780
971 3230
8099 2320
8620 2352
7310 2780
6418 2980
3478 3059
4079 3462
2109 3332
983 3150
113 1908
7108 1374
5697 2198
6952 2578
826 3024
2236 2646
735 2098
3488 1944
1603 2076
1477 1940
11102 2456
98 2418
8447 2410
278 2858
2293 2936
7498 2750
451 1280
3685 1080
1388 776
1459 764
2914 3078
10493 3166
10012 3138
6676 2566
1631 2654
7874 2966
4434 3298
9988 3192
4455 2676
2714 2560
10326 2344
2716 2380
4868 2304
3746 2156
5945 2480
11109 2544
11154 2400
5246 2464
2068 2496
8568 2248
5877 1426
4390 1440
472 1344
7839 1200
5902 2248
8586 2360
6732 2256
7657 1782
2325 2184
6757 2074
5742 1226
11013 1456
352 1600
9995 1984
10071 2304
5186 2144
5166 2160
10227 1984
11819 1952
5407 1552
5402 1468
430 2636
5421 2444
5816 2376
3399 2280
7584 2540
5639 2448
2892 2456
3984 1958
8139 2352
7660 2544
11430 2168
1213 2106
10120 2246
11554 2304
6704 2346
10224 2232
6628 1981
6755 2144
4526 2328
945 2304
11495 2352
7397 2336
8078 2296
10435 2656
8427 2936
10400 2867
10778 2141
529 2796
6042 3064
7985 3260
11695 3126
8536 3308
7030 3572
937 3497
5704 1826
5107 2554
10761 2884
7654 2886
11466 2856
8748 940
11260 976
6993 866
11150 2462
3193 2404
8964 2296
9501 2530
7675 2279
9526 2142
3504 1254
2590 1256
9277 1632
10087 1616
4283 1712
4472 1680
10361 3718
11465 3762
3573 3730
2153 3572
2042 3416
11387 2978
7537 3178
3355 3190
3741 1953
5616 2408
7335 2292
1474 1700
4878 1860
2646 2053
9306 2533
5352 2483
6246 2432
11682 2104
11588 2482
2603 2664
8894 2171
6754 2630
6635 2801
4292 2731
9378 2288
2787 3284
8799 3686
5998 3722
1298 3642
1041 3540
9663 3296
10242 2409
5450 2418
5114 2544
9201 2179
1011 2565
2331 2864
8143 2828
4104 2513
8471 2308
787 2528
8194 1870
5631 2034
1065 2147
9441 1962
10177 2110
1355 2433
2575 2088
8785 1538
6134 1724
8945 1536
6827 1488
696 1926
9657 1984
16 1778
10989 1502
6916 1986
9242 2128
4333 1864
8710 2268
8271 1734
9556 2009
3965 1416
3408 1720
8981 1198
9203 1222
8164 1930
9886 1984
4168 2354
8823 1924
7647 1546
1482 1330
7172 1530
10314 1444
9322 1565
1870 1080
4681 1196
10208 1258
9904 374
9733 580
481 616
4534 776
8645 670
1332 960
10910 1172
559 1176
5664 1040
295 792
5312 616
8046 42
1165 -630
8798 -80
6730 -288
478 -640
2738 -448
10790 -560
9202 -496
2264 -384
5175 -80
8097 -112
10481 448
1628 512
9125 368
4903 560
157 560
5230 512
2298 700
364 552
9247 1510
2925 1224
7408 1560
5653 1351
949 2652
8305 3628
10889 3164
4959 3080
9365 3144
3515 3128
4694 3544
3279 3724
452 3778
3808 4407
7157 4938
2926 4970
5293 4982
11666 4422
6922 4718
9381 4207
2428 3571
7767 3875
232 4037
10232 3866
10776 4094
5982 3860
7407 3936
10385 4196
10542 4238
3948 4019
11158 3132
2898 3983
10630 3895
10094 3755
1995 3744
1310 4221
9899 4112
11178 3928
10780 4194
2393 4348
10572 4154
10605 3968
1775 3837
596 3156
3043 3592
9433 3432
11142 4262
8850 4786
9334 4736
2612 4076
4290 3802
2520 3832
6791 4036
8915 3658
4784 4000
7319 3436
4518 3840
2715 4078
8441 4362
6574 4506
11169 4554
2930 3748
8941 3338
3021 3926
3032 3464
9739 3312
11249 3584
8199 3660
8030 3089
9294 4196
6766 4400
7083 5202
2154 5132
2651 4240
6499 5020
3616 3264
1418 3784
1449 3976
9812 4000
2752 3704
9265 3024
10949 2744
1913 2776
2465 3858
952 3622
11723 3298
8778 3360
881 3388
3625 3584
8112 3888
7603 4144
7198 4468
8509 4361
6306 3632
7082 4051
7916 3640
6369 4169
2398 3659
2666 3619
11268 4114
4968 3856
4576 4040
9770 4048
7609 4314
2598 4262
3452 4252
8898 4017
550 3994
2525 4024
5493 3888
4448 3887
5330 3965
576 3966
5588 3792
1068 3824
2761 4075
5463 4232
2461 4438
5274 4496
1164 4426
3035 3816
10119 4348
10334 4468
10796 3836
8359 4542
749 4160
7870 4313
6584 4191
11802 4297
894 4494
670 4512
1343 4776
10811 4676
517 4362
10927 4396
6121 4112
3009 4720
4686 3328
9151 3688
1932 3632
10293 3508
1882 4924
10004 4988
7496 4998
3710 4980
7055 4829
5060 4839
11689 4742
7884 4743
6162 4304
5127 4216
1536 4006
11652 4217
6551 4138
12 4096
9033 4644
3019 4313
4144 4878
5365 4872
4343 4818
5854 4764
698 4650
10636 3902
5420 4064
6509 3712
6771 3576
6560 3376
4901 4215
4563 4125
8815 3904
4881 4017
5723 3731
8267 3268
11457 3340
1466 3579
7863 2894
361 3970
785 4026
3876 3931
7561 3938
8327 4236
2044 4254
2690 3946
8355 4329
1989 4752
1257 4684
5583 4458
6748 3510
274 3672
11083 3868
8018 3932
6323 4328
6370 4036
1327 4256
6164 4302
10352 4311
5483 4273
7637 4228
806 4010
4298 3781
6034 3281
418 3588
7061 3768
8120 3591
3108 4562
3499 4531
11604 4486
3081 4483
7094 4528
5213 4207
9432 4481
9324 4530
9008 4422
797 3777
7593 3745
10262 3900
2475 3998
5783 3990
7280 3727
5821 3749
9832 3934
4210 3314
7940 3337
104 3774
4164 3914
11246 4060
10558 3870
1275 3934
11821 4316
11818 4090
8924 3900
4145 3424
5152 3424
8506 3280
391 3511
8701 3198
4317 3538
3068 3539
4713 3537
6661 3547
8487 3229
309 3596
10050 3965
2771 3982
7977 3972
3770 3724
4033 3896
9577 4155
2674 3936
4669 3676
6319 3650
8276 4616
5784 4546
640 4308
141 4177
3237 3356
1698 3664
9677 3408
4284 3314
11529 3196
6485 4049
4798 4088
5247 4200
10514 4400
2769 4278
10377 3729
10784 3524
9844 3551
11283 3282
8225 3780
1347 3833
8260 3712
8683 3833
7992 3513
8408 3714
9902 3837
4083 3665
10610 3632
11589 4158
3908 4127
9901 4166
1857 3912
4408 3944
9241 3572
5205 3612
6035 3492
8406 3540
4715 3383
4712 3433
3958 2841
9805 2899
1245 3417
7303 3964
11380 4376
2128 4248
4055 4216
1744 4103
2385 2911
4501 3288
3928 3576
6457 3752
1942 3760
11039 4044
9311 3920
8809 3866
2966 3246
8321 3638
3474 3720
1664 3676
11248 3926
10189 2952
2212 3894
4531 3557
10830 3671
3397 3524
2856 4025
9095 3671
5326 4565
4933 4795
4142 4831
922 4201
3445 4335
6883 3944
2916 3606
2283 3942
7868 3807
5453 4204
11047 4073
7612 3700
3039 3528
474 3648
9914 4112
7680 4235
1414 4049
4480 3926
1201 3690
11385 4016
9722 3936
9607 4056
94 4056
2081 4024
3901 3976
5548 3690
3844 3950
5551 4044
8680 4214
8313 4024
1571 3686
4143 3434
9325 3424
1869 3600
6394 3808
2347 3728
6079 3920
1747 3792
3013 3768
5933 3728
8781 3472
4406 3552
6273 3056
10331 3120
6795 3112
243 3152
10345 3112
7414 3216
8622 3240
11644 3304
1055 3528
6088 3720
9217 3976
9337 4000
7686 4000
1780 3920
7434 3872
7701 3712
6590 3792
9359 3960
11255 4104
3972 4229
2268 4337
1623 4384
355 4276
10832 4168
3828 3976
11073 3744
9530 3424
466 3162
3933 3128
1200 3072
1752 4920
801 5420
10595 5442
825 5172
11734 5266
1370 5243
8339 4538
2380 4902
7757 5181
8089 4876
10474 4991
11354 4512
8405 4436
10961 4658
8119 4606
7557 4474
1827 4471
193 4958
2507 2331
6005 3130
9353 3640
7180 3760
5066 3768
10055 3808
4883 3664
6569 3384
6329 3232
3227 3331
521 3336
6677 3516
7627 3636
2786 3637
83 3957
8602 3838
5595 3768
3154 3876
2335 3517
2658 3652
4934 3612
2980 3332
9014 3440
977 3632
4461 3740
6341 3906
11669 3868
9815 3528
3084 3314
5059 3444
2125 3636
3017 3736
9998 3702
3898 3414
7101 3640
4057 3552
11186 3528
9255 3556
1908 3696
51 3808
9968 3800
9037 3528
8377 3528
3851 3444
3329 3248
9977 3096
1520 3008
3006 2952
10913 4368
11381 4290
9299 4670
3506 4500
3925 4032
3048 3750
8722 3928
7060 4184
1789 4348
3332 4242
1880 4084
1598 3911
5758 3031
6430 3108
10250 3192
5346 3250
7219 3240
4958 3548
804 4044
7296 3928
4148 3746
2214 3762
9831 3822
2463 3278
9477 3598
1480 3540
2060 3310
10813 3490
6870 3528
5005 2432
9437 2664
10787 2856
8459 3894
1563 3544
11508 4240
9871 4317
8604 4584
3424 4644
10302 4160
2882 4224
7644 3932
7569 3790
10948 3864
9615 3768
1490 3744
6177 3552
9537 3360
847 3168
11411 2888
603 2832
1242 2836
7439 2976
9786 3064
2278 4064
11478 4120
6036 4176
6438 4208
6763 4208
11334 3776
10532 3696
2762 3216
1601 3056
3820 1680
7080 2064
7394 1984
3562 1960
1056 1800
4995 1680
606 1464
2607 1344
1688 1092
10731 1152
3821 1008
1926 1008
8993 1110
9056 1170
6568 1230
1878 1248
6363 1260
11061 1176
7851 1008
5790 1152
11557 1296
4736 1272
1031 1344
10341 1272
358 1296
6433 1152
8872 1176
5132 1008
6804 1008
6292 816
7020 984
625 912
6142 936
2626 960
9065 1008
8713 1008
9289 984
3970 960
11592 1176
3912 1320
176 1296
1278 1416
5019 2688
3619 3224
10048 3696
11714 3976
10248 4360
8342 2756
967 2784
9705 2744
2908 2780
10407 2792
4697 2688
10985 2648
1387 2497
7267 3627
9617 3464
9371 3088
130 2784
3235 2992
7997 2736
11717 2512
10488 2368
9931 2080
6853 1792
6514 1824
8817 2988
3111 3216
6937 2976
8774 4332
5277 4278
5063 3912
8203 2504
3603 1512
3691 792
5626 672
6764 0
2015 0
7211 0
3798 0
2952 0
8056 -896
10552 -640
8039 -448
1434 0
5978 0
4804 0
4237 0
4467 0
9083 0
10186 0
4714 0
11494 560
3311 648
2568 704
7620 954
4275 -1046
8158 -864
11517 0
8340 0
7385 0
2181 0
7546 0
7931 0
7107 0
8825 0
10005 0
42 0
6840 0
7586 0
5521 0
525 0
4937 0
6155 0
2929 0
9762 0
6081 0
767 0
10319 1008
5457 2280
1716 2232
992 2576
3190 2768
3802 2960
6016 3248
812 1312
11130 920
8166 936
416 168
3921 84
7295 0
1523 0
2557 0
9975 0
4778 0
2905 0
5047 0
11606 0
10517 0
10546 1344
260 1552
6320 1824
3104 1920
5344 2184
9333 3032
2124 3576
2608 3748
1306 3922
5895 4037
893 2006
8422 2338
3370 2960
383 2872
8818 2954
1849 3304
7203 3596
10545 4518
8885 4208
2563 4224
8857 4286
11259 2317
3836 2664
11295 2696
10953 3264
4823 3152
8473 3432
7308 3216
3640 3660
172 3320
6914 2536
1972 2504
4311 2398
4212 2444
5987 2086
7812 2946
4122 3302
1354 3396
2539 3766
10255 3536
9978 2960
7521 2480
11418 2592
11677 2880
10727 2752
4970 2848
9869 2682
1646 2600
7596 2362
442 2028
10456 2874
7753 2822
716 2572
11101 2410
6582 3242
6699 3148
240 2910
3033 2719
2924 2912
5640 3562
2432 3128
3726 3042
4005 3488
11065 3556
2749 3084
3556 3228
5259 2294
7939 2415
7011 1767
9532 2288
8674 1785
8096 1992
1216 1914
1986 2210
11360 2392
5867 2140
11125 3182
9789 3200
1255 3088
3945 2608
5409 2304
9444 -28
6222 -200
3597 -458
11790 2060
537 858
3606 1664
10032 1812
4488 1632
10735 1680
5594 2016
6634 1824
6726 2152
10473 1792
884 2128
8908 2464
5220 1680
1273 2144
9355 2688
7277 2912
10058 3056
6345 3056
10968 2990
6026 2766
913 2166
10298 3854
3225 4109
92 4358
5204 4552
10037 4736
1588 4820
3947 4846
8423 4493
4564 4272
11603 4844
9388 4548
11568 3888
5966 3969
10833 3778
2540 3970
2730 3488
11037 3452
5570 3243
3772 4913
135 5008
11820 5193
9547 4042
482 4256
3541 4416
2758 4412
11219 5024
548 4840
2989 4694
6487 3382
8592 3616
10988 3696
8994 3744
3791 3344
8092 3976
10926 4027
10110 4077
2883 3716
3837 3864
2107 3950
11233 3937
5957 4028
1538 4046
1368 3580
4268 3478
1961 3062
8439 2912
3094 4119
6521 4119
10854 3827
1228 3827
11438 3368
10452 3369
9942 3829
6120 3659
3519 3554
1062 3456
4394 3526
2087 3544
483 3354
6947 3543
8757 3375
8286 3247
8156 3084
1102 2786
6706 2625
11194 3739
11029 4024
11765 3833
11718 4034
7858 4110
10902 3643
4419 3384
489 3487
7369 3499
2640 3224
5971 2079
2241 3328
5589 4198
9921 3940
2707 3672
6234 3620
3343 3744
3842 3840
526 3776
6934 3820
9587 3968
1374 3960
9426 3704
3022 3902
2359 3942
3073 3656
306 3222
8456 3019
8969 2802
11831 3080
3234 3086
8253 3384
1990 3486
2599 3366
5070 3362
10405 3442
10335 3472
9172 3532
9906 3364
1770 3448
944 3812
219 4453
4802 3640
1918 3056
3618 3360
6884 3472
912 3760
2545 3968
5913 3032
131 3900
4306 3966
10502 3725
7170 3984
6805 3990
1580 3742
581 3762
809 3112
1385 3632
995 3434
7538 3320
6109 3270
6479 4473
2247 4237
7533 4016
11769 4384
1902 4184
11846 3945
5955 3815
10734 3624
8024 3806
6117 3397
2832 3389
11456 3638
7221 3552
11315 3512
6238 3128
7783 2906
10583 3346
404 3192
7941 2848
1247 3016
3294 2688
11118 3008
10643 3336
3018 3594
9765 3750
5565 3375
2277 1522
7473 2256
10034 2768
3957 2672
1103 2944
4416 2880
5827 3984
6532 4220
347 4768
5276 3888
8407 3808
1615 3024
6857 3232
1238 3224
3848 3296
3460 3564
2307 3704
1889 3444
6645 4332
273 4436
1743 4498
3265 4576
10057 4446
6086 4392
1886 3982
7344 4168
419 4582
11287 4558
2517 4624
7972 4428
5969 4575
8348 4773
427 4813
962 4982
8303 4636
5979 4576
4400 4392
1025 3440
4350 3288
5363 3392
3066 3368
2785 3640
7031 3792
9107 3937
2275 2906
651 2846
11247 3657
10959 3648
4803 3648
155 3792
4702 3192
1131 3192
3152 2632
3923 2296
2422 2408
938 2400
4690 2368
8651 2128
3955 2016
978 2368
8886 2470
6675 2394
853 2040
1042 2032
4171 1776
1574 1344
3927 1176
10795 2128
2110 2112
7503 2288
10594 2542
683 3386
11454 3468
10470 3464
5516 3184
2784 3000
9491 2576
318 2552
8010 2464
9794 2320
7100 2464
3953 2424
9176 2512
5310 2488
9867 2296
8551 2376
6831 2104
1557 1912
10865 1912
3752 1978
5766 2016
7300 2058
7925 2408
623 2344
2407 2368
6119 2448
7897 2912
3715 2912
9283 2804
10324 2632
10557 2488
1897 2314
2863 2282
635 3666
10021 3732
5970 3816
9041 4104
5253 3256
11727 3296
10337 3080
102 3188
5908 3208
1150 3120
6587 3124
6429 3016
7325 2912
10852 2800
7947 2632
11009 2664
7618 2464
5037 2464
2939 2488
7085 2488
8032 2464
10700 2632
2795 2800
7705 2912
10495 2968
4015 3248
11066 3248
7815 3272
5992 3720
7341 3612
3167 3696
6359 3640
7158 3944
4061 4256
4014 4197
3931 2727
8017 2848
6929 2968
9632 2960
8718 3216
2262 3640
6322 3808
6358 3472
6966 3620
8743 3728
9409 3616
8221 3808
4896 4092
117 3816
4511 4230
7930 4158
2840 4004
10516 3706
2581 3766
8714 3666
718 3818
6269 3838
2904 4244
3414 4470
5932 3970
11402 3772
5757 4011
11642 3988
5710 3420
3087 3503
3733 3694
170 3303
8387 3870
593 3303
7742 3646
9866 4442
5384 4078
6707 3940
5730 4101
1192 4146
2867 4197
1984 4187
4672 3951
953 4118
3680 4208
2244 4254
11608 3999
1204 4248
6223 4400
1914 4286
7722 4137
11131 4153
1328 4376
3184 4099
8702 3946
8921 4010
1195 3873
11266 4382
909 4270
3989 4729
8739 4598
7391 4988
6867 5149
6210 5008
7902 4859
7990 4166
1602 4296
6010 4274
11839 4168
6064 4274
1101 3630
858 4366
7816 4392
10219 4044
2829 3864
779 4661
8814 4194
2013 4327
3117 4235
8102 4599
2951 3695
788 3967
3944 4136
7531 4407
7852 4492
2623 4980
2099 5080
4729 4629
4791 3613
9808 3552
2953 3264
4644 3744
7721 3884
7023 4038
11254 3639
11709 4211
9534 4769
1649 4792
10879 4709
7979 3655
11833 4445
9149 4129
7610 4400
5561 3963
6489 4262
5668 3746
5857 3886
6266 3583
8057 4028
4988 3687
2897 3973
1877 3781
7290 3629
341 3918
4369 3782
1826 3714
4296 3850
590 3424
876 3509
5890 4090
9687 3882
10417 3959
2859 3608
8519 3819
4025 3751
6696 3966
3551 3616
4363 3760
148 3728
9647 3960
4811 4064
10480 3736
2757 3645
6894 4128
2146 3837
11034 4034
6133 3669
456 4229
7390 3766
8599 3578
762 3848
7209 4035
4224 4037
9551 4207
9266 4110
1281 3559
6948 3703
3315 3386
2842 3615
11706 3786
2567 3373
1987 3922
3321 4056
11503 3856
10538 4007
8694 4024
5732 3734
8395 3436
868 3574
5121 3177
10941 3527
11612 3222
4494 3380
7395 3664
3448 3512
2460 2924
1316 4020
3072 3482
5313 3743
619 3911
3865 4065
2671 3871
8796 3930
509 3857
11436 3925
964 3566
4520 4070
4203 3566
3260 3925
5850 3714
8662 3785
3269 3640
7032 4048
7489 3872
354 4128
9749 4152
3386 3890
403 4658
11521 4828
6185 4910
1086 4146
11318 4914
351 4888
3628 4476
5476 4284
510 4032
8605 4376
3402 4047
11427 3887
10932 4573
2274 4528
289 3813
2145 4400
8958 4296
1632 3984
5972 3736
7656 3920
1656 3716
10887 3488
3895 3136
10042 2688
3834 2688
9564 2800
1464 3680
3 3392
6240 3576
4889 3320
1458 3584
10529 3448
3372 3708
9756 3826
711 4114
5798 3878
8547 3969
9755 3845
9839 4030
4855 3419
1650 4166
2251 3413
3513 3726
1149 3308
8474 3529
1382 3132
2807 4656
8130 4280
1409 4651
10051 4213
10455 4646
970 4209
10065 4381
6193 3391
3110 3740
1504 3971
5923 3615
4153 3130
4800 3780
3016 3924
8538 4136
2444 4250
6695 4035
47 3742
5077 4526
6903 3936
7363 3976
6031 4288
5963 4448
8491 4332
5382 4190
731 4160
6890 3868
500 3528
3088 3668
4175 3760
9874 3580
11024 4044
5496 4046
2823 4246
5467 3888
3305 4116
9208 3928
11761 3824
5030 3648
5825 3840
8548 4032
9102 3813
1487 4388
4963 4124
471 4152
3275 3952
5967 3968
1708 4080
6032 4077
2310 4144
7469 4144
3428 4136
11578 4080
11486 3888
7033 3864
9130 3416
4262 2744
11422 2768
11100 2576
49 2432
11081 2688
7224 2880
1269 2624
6734 2768
6364 2856
8147 3136
5808 3744
10562 3624
9284 3656
10779 3512
4676 3320
6911 3472
7056 3360
8090 3672
5474 3728
8098 3664
7638 3644
2592 3752
1843 3556
9654 3424
7150 3388
6888 3368
3207 3240
6882 3256
6876 3360
9096 3300
7458 3240
8847 3360
284 3216
6534 3024
2891 3048
11663 3060
163 3108
5411 3132
2221 3192
9596 3192
9006 3340
5906 3532
9188 3704
8386 3780
3985 3744
2974 3676
4112 3752
6633 4000
161 4200
9746 4344
8635 4410
5456 3793
8368 3904
8413 4088
7945 4216
4085 4176
9052 3916
87 4144
4199 4376
1082 4408
10053 4382
7556 4206
5224 3854
11575 3771
6011 3086
5042 3373
5358 3976
3873 3376
190 3487
9017 3229
2051 4434
4602 4113
5731 3849
8027 4260
6311 4261
10133 3784
8094 3940
10931 4096
857 4236
1337 4282
4687 4163
4760 3880
10561 4256
4834 4824
6235 5080
5613 5296
10421 5306
10915 4494
9428 4462
4485 5362
8876 4796
10765 3658
6524 3952
3297 4134
3127 4112
5523 3673
5068 3814
10067 3714
5422 4120
2004 4250
6739 4129
7432 4482
10129 4588
8044 4536
10425 4089
2860 4041
11014 4554
1833 4527
3783 4420
11817 3984
7161 4108
5871 4208
7986 4096
8311 3552
2656 4474
3929 4530
2676 4604
5359 4593
3934 4015
8917 4270
8294 4066
11042 3247
2956 3434
3745 3316
11598 3550
4065 3380
11293 3217
9760 3164
6209 3135
660 3146
5545 3354
11754 3001
8888 3255
18 3498
1890 3528
3316 3502
9463 4268
11690 4020
11190 4598
4409 4564
9997 4200
7702 3792
10712 3872
4300 3792
7207 3849
6314 3383
3940 4361
4403 4185
11298 3839
3977 4669
3971 4608
4089 4229
3070 4510
6531 4300
4328 3910
5255 3568
2190 3521
3422 3615
8196 3824
8023 4000
7261 4164
11112 4158
9720 4150
4740 3572
64 4172
1980 4438
2471 4040
8241 4006
7830 4288
6770 4648
1630 4532
9354 4039
10476 4150
6564 4204
5091 4154
8084 4240
11760 4400
4815 4496
3363 4432
6348 4143
1014 4110
3186 4340
6208 4328
9191 4332
1351 4183
1715 4565
5774 4472
11089 4641
7520 4325
3258 4514
3472 4403
9352 3873
10142 4540
11267 3885
7488 4044
1429 4438
5820 3751
10763 4165
10107 4294
7156 4296
9438 4237
10460 4332
2178 3912
7441 3312
4825 3921
11716 4105
11244 4410
3326 4312
9076 3925
10305 4385
1835 4306
10986 4072
9062 3869
2522 3785
549 4228
3236 4382
1627 3348
3437 3488
6303 3647
4342 3522
6137 4132
4628 4220
4444 4240
8877 3988
10624 4458
10979 4546
8948 4005
6601 4063
382 4314
11785 4674
11324 4453
4372 3436
1005 4048
4294 3754
5481 3533
10983 4318
11574 4204
6981 4128
4196 3658
516 4088
6905 3120
11704 3200
2505 3484
11650 3572
2943 3192
11087 3456
8640 3912
3130 3830
9649 3086
5990 3016
8541 2626
8320 2682
5020 3046
7962 2968
5406 2504
5720 2488
2504 2432
1456 2768
11750 3024
6716 3066
7468 1866
5308 2256
5142 2032
1251 2048
4046 2576
8177 2464
8467 2712
5460 2688
11524 3920
765 4662
11127 4776
10826 4576
4132 4056
5408 4324
865 4468
6346 4648
5241 3990
2280 4662
316 4428
3864 4332
2047 4092
7864 4204
6828 4254
1944 4240
5094 3894
4146 3578
7517 3932
8903 4177
1896 3920
10738 3262
989 4123
1309 4122
6847 4133
6751 4096
3052 4114
5733 4175
748 3899
9485 3844
1996 3792
56 3808
9254 3748
2502 3869
9025 4400
6287 4586
1680 4125
4572 4446
9454 4506
8461 4116
11582 4020
9112 3904
9775 3135
784 3368
7019 3580
8045 3597
7527 4556
1217 4833
4062 4969
2746 4571
7427 4751
10175 4785
6762 4984
7595 4554
4138 4348
5931 3976
672 3752
9446 3792
6094 3942
1697 3900
5192 4214
9339 4092
4530 3122
9104 3484
1701 3648
5202 3466
5654 2804
11386 3824
4847 3826
257 3576
8870 3924
2166 4008
7017 4306
2434 4130
5582 4038
2088 3964
2895 3704
10530 3554
921 4902
4598 4648
1116 4644
4242 4478
11540 4758
6187 4140
11156 4054
8779 4440
1198 4372
7374 4482
8335 4526
9688 3450
6594 3408
7670 4174
7091 3190
1658 3289
9558 3636
11328 3457
10970 3588
5944 3986
6975 4018
719 3600
11372 3354
4482 3794
2923 4134
7146 3408
3371 4120
7228 4168
4902 3944
2756 3768
7046 3672
6331 4048
1339 4270
6481 4264
2778 4208
10668 4064
5994 3832
9885 3754
1346 4428
7275 4454
7534 3844
3520 4526
2919 3890
4924 4056
11484 4042
3278 3790
9771 3901
8647 4110
10658 3998
5818 4008
4161 3896
4259 3648
2343 3952
245 4133
5659 4772
11243 4772
9517 3872
8627 3824
1819 4144
8284 4176
10265 4592
2609 4538
2457 4412
375 4096
10505 4258
8433 4216
9682 4094
4307 3458
8515 4302
8124 3906
6184 3882
11713 3498
10890 3616
11752 3862
4887 3942
7105 3400
6641 4221
226 3851
7197 3862
5876 4209
2773 3265
10873 4950
11363 5024
8411 4982
9578 4424
4314 4527
4610 4502
4561 4472
9715 4231
685 3784
4897 3812
8841 3744
1326 3680
11358 3376
1784 3584
4017 3522
8916 3500
3904 3153
1270 3917
5147 3973
3030 4121
753 3330
433 3728
251 4038
5658 3731
8928 3896
7093 3812
105 3768
4728 3980
8532 3828
8299 3657
11807 3684
2452 3492
7349 3649
3996 3521
204 4348
5573 4611
654 4552
4950 4630
10472 4326
9766 4346
3096 4596
1920 4308
3855 4033
7137 4424
614 4694
2260 4742
1196 4332
3458 4290
5141 4906
2409 3580
2811 3556
10898 4403
9320 4337
4474 4035
1690 3976
4124 3494
9675 3984
1061 3545
8967 4035
6538 3532
9225 3678
2179 3558
7067 4112
6425 3574
5398 3574
8026 3857
2705 4262
2982 3476
7639 3248
5973 3440
726 3514
9638 3891
6268 3734
6258 3595
11151 4106
8428 4185
972 3736
2053 4308
7388 4344
2207 4260
9810 4308
494 4322
828 4234
11481 3875
1581 3821
5058 4040
10484 3749
9093 2939
2685 2984
4833 3352
10275 3640
11547 3704
10218 3552
1597 3841
8127 4176
10145 4210
57 4221
618 4713
4956 4660
4302 4191
1800 4627
7102 4780
9392 4780
8621 4680
7254 4322
11272 3314
7763 3752
1692 3600
10176 3400
10123 4254
1299 4056
662 4118
1235 4244
10093 4248
10733 3888
205 4474
3485 4496
3200 4342
11080 4181
1606 3567
5416 3396
1895 3852
5504 4044
901 3768
10604 3802
1340 4206
8977 3710
1143 3672
10403 3820
2036 4452
9538 3700
10982 4386
4492 3890
6663 4148
10332 3546
5512 3760
833 3948
2345 3627
9506 4108
5488 4710
8982 4460
4926 4519
10070 4560
378 4640
990 4329
9336 4413
984 3280
11361 3406
7025 3708
7274 3866
5738 3384
3367 4416
6979 4718
5515 4570
7243 4566
11824 4660
5228 4662
653 4590
4273 4146
27 3544
4213 4054
7646 4016
2941 3928
6007 3688
799 3854
1611 4153
2789 4452
5315 4270
2780 4352
11502 4381
6997 4812
3926 4752
11172 4156
2711 4268
2377 4056
8881 4402
8264 4054
9415 4300
649 4297
739 4300
8425 4298
9312 4299
7901 4324
5905 4155
803 4210
1335 3683
4852 3250
8656 3504
2617 3628
5014 4008
6300 3963
5057 4134
4545 3261
2139 3856
3637 3808
199 4008
6541 3796
6123 3587
3324 3763
5386 4446
1560 3761
11192 3858
7661 3534
9559 3710
611 3754
32 3978
10925 3690
6781 3780
8100 3598
366 3878
2040 4062
7104 4133
10015 3645
6019 3919
8218 3967
11576 4290
9652 4694
8882 4096
3723 4160
7567 3908
3170 3583
8581 3757
11767 4087
4260 3632
9690 4086
758 3766
9114 4134
1678 4336
810 3962
10999 4362
10794 4072
5218 3835
1793 4027
149 3629
6573 3836
5158 3801
3677 3678
7921 3634
2466 4219
5236 4120
5302 4329
4051 4248
2219 4058
3536 4078
1883 3720
7028 4076
2187 4176
5592 4083
5894 3676
4731 3714
10273 3780
9752 4100
7908 3764
1140 4140
968 3728
2857 3760
11645 3920
11543 4060
1461 4222
5279 4093
852 4482
10960 4129
1118 3979
3890 4631
7640 3981
10935 3528
849 3904
6878 3757
6180 3373
3533 3675
7155 3647
8525 3728
9480 3425
8496 4002
79 3837
5097 3955
7793 4120
4620 4109
162 3953
312 4121
507 3728
4410 4132
9602 3809
2797 4068
3470 3667
8287 4397
2383 4447
9640 4599
10954 4322
267 4428
7404 4206
8868 4150
6790 4286
3483 4429
48 3152
10339 3152
8697 3220
1901 3192
8925 3300
8979 3272
9639 3380
1754 3576
11602 3528
6039 3640
8836 3472
8569 3552
2816 3556
8749 3808
3595 3888
8025 3788
2273 3808
2722 3724
4358 3640
3568 3640
11558 3552
2954 3556
2228 3336
9792 3720
8370 3467
5367 3726
9673 3957
7516 3884
1405 3857
9623 4232
10047 4429
6678 4416
4076 4375
6943 4041
621 4108
3720 4064
4663 3920
9420 4082
1043 3999
2289 4214
4918 3999
10316 3703
5636 3700
8879 3336
7480 4048
9567 3863
4977 4013
2652 4275
8101 4057
5796 4346
5145 3876
4060 4017
6169 4198
5765 3906
2159 4028
780 4096
1493 3956
3750 4222
5267 4100
7574 4242
1541 3890
7126 3914
10768 4057
487 4113
7220 4210
6954 4234
262 4466
1027 4606
6806 4552
11745 4624
7194 4554
11044 4333
11600 3526
10923 3995
4660 3483
1781 3813
9745 3664
6910 4323
7471 4580
1765 4586
2362 4502
4418 4310
3639 4038
9889 3605
3446 3930
3826 3622
1330 3861
7523 3623
8695 3909
11292 4122
8204 3777
9234 3901
1621 3763
5278 3633
9297 3583
2267 3876
9928 3784
10525 4766
4207 4818
1596 4648
9735 4801
3377 4608
7216 4049
11359 4208
9529 4191
11015 2509
6253 2936
7887 3088
6567 3152
2158 3424
3607 3496
1539 3496
9505 3049
6609 3407
4733 3360
4070 3128
9042 3104
3174 3024
8705 3024
9309 2936
8610 2856
5196 2936
8366 3024
761 3104
10214 4512
1035 4480
10596 4552
1873 4498
1787 3814
272 3965
9404 3719
6972 3680
8304 3552
2686 3520
111 3392
10433 3158
10213 3428
9421 3032
8376 3448
11415 3768
1294 3672
5478 3616
980 3808
4366 3724
2220 3912
9782 3752
10092 3680
4552 3616
5227 3656
9447 3808
10040 3976
7717 3886
379 3675
7560 2754
5507 3264
7086 3760
7006 4190
8375 4144
8524 3984
3803 3768
5112 4214
8987 3586
2877 3816
5111 3354
4385 3424
3357 3592
158 3646
8780 3680
6579 3209
3420 3224
9917 3368
10828 3724
3246 3224
11276 3360
708 3296
10313 3739
1508 3737
8486 3997
733 3438
8988 3930
999 3760
9110 3688
3252 4222
11782 3872
4675 3986
798 3696
114 3172
861 3106
6038 3578
508 3366
5248 3997
8237 1685
3362 1848
1613 1792
8531 1792
10461 1768
1657 1928
1268 1840
10660 2720
3526 2824
6889 2622
1288 2324
3768 2442
9492 2550
7314 2101
2316 2065
2739 2248
5242 2384
6198 2304
228 2304
6411 2160
1696 3475
7938 3672
4009 3535
7089 3756
10442 3280
6968 3408
9598 3288
6818 3166
11 2094
8153 2152
8671 2116
5466 2256
4748 2136
885 2020
4042 3068
11126 3208
4459 3248
7318 3342
10777 2904
7785 2480
9246 2584
11245 2736
963 2688
5817 2424
4274 2394
3539 3090
8773 3774
3725 3896
78 3776
1427 3272
7528 1976
666 2088
1224 2080
543 2288
4265 2298
7896 2170
5051 2224
398 2128
8349 2232
11183 2112
9685 1554
2790 1496
3249 1944
9440 1904
1973 2048
8607 1984
9608 1872
3438 1696
8499 1504
3605 1440
11366 1480
8454 2864
10429 3144
4773 3392
10523 3414
3617 2398
4147 2530
3131 2442
4401 2358
9408 2456
820 2718
340 2888
2311 2650
2981 2624
8135 2624
1001 2752
10088 2768
5299 2736
5612 2752
5458 2704
11845 2536
11678 2624
7122 2512
3145 2520
7738 2052
9659 2028
5596 2160
4594 2608
10607 2728
5221 2748
578 2576
6989 2208
7974 2560
3509 2368
3431 2656
2026 2992
5183 3154
5118 3138
5863 2838
10171 2948
2250 2864
3633 2624
9528 2352
4939 2016
4421 2368
7111 3488
7998 3494
9854 3360
5485 2804
5951 2928
9653 2808
11618 3056
3579 3224
11793 3352
3067 3576
11348 3776
6474 3448
3740 2948
5016 3428
1486 3528
8837 3472
5685 2668
2698 2096
5426 2568
1724 2800
2803 2856
6233 2792
8037 2702
10669 2218
3404 2264
10755 2472
8712 2464
11170 2696
1659 2688
6627 2832
743 2992
5862 2880
8976 3040
5189 3008
1553 3100
4966 3456
5095 3334
11419 2832
368 2720
6990 3744
1531 3408
7421 3768
1126 3664
7373 3296
987 3176
9288 2930
9804 2832
1552 2724
4289 2696
1307 2946
9141 3066
8557 3192
6179 3280
10584 2824
10528 2832
3425 3280
9411 3424
6747 2862
5207 2966
7368 3372
7357 3572
7332 3148
11084 3010
9734 3166
646 3124
9768 3972
431 4458
2419 4316
1471 4096
2413 3860
4361 4566
10054 4338
11271 4346
10640 4718
4931 4592
2634 4516
5714 2860
1505 2672
9737 2224
6788 1632
9511 1512
8362 1212
5856 1390
5514 714
2399 144
8272 72
7600 -104
2852 -136
4291 -218
11108 4466
1592 4664
11722 4454
2913 4758
2496 4326
7585 3418
3999 3656
2660 3744
8601 3946
7406 2786
3763 2904
3744 3104
1032 3246
2064 3998
7482 3654
2165 3690
6432 3754
2270 2940
10229 3672
9347 3928
4454 3872
5151 4024
3451 4232
6282 3773
9061 4549
3453 4639
3277 4501
11301 5341
4068 5345
5676 5418
3641 4774
10823 5078
1426 5280
2564 4718
9882 5012
6787 5288
9894 5336
11431 5248
5391 2494
872 2682
7292 2856
7323 3024
8961 3188
9778 3312
10467 3404
8344 3406
6652 4092
9147 4330
2614 4634
2550 4862
5527 4712
7987 4230
7605 4332
7544 2278
9767 2034
99 2128
2478 1840
6252 1528
9097 1456
9821 1528
11531 1294
7114 2973
1168 2720
6147 2464
3786 1336
8802 784
3939 472
5815 280
5607 110
11622 3818
5586 3878
3176 3624
8233 3586
8315 4010
6440 2348
7552 2948
8184 3112
4673 2966
2336 2758
7263 2912
3160 2582
4705 2930
2063 3092
10188 3142
6918 3150
7696 2670
1923 4462
2622 4485
3755 4598
2479 4428
4344 4545
8553 4012
498 4483
6998 4440
8946 2584
2694 2866
4632 3246
5155 3326
5491 3292
362 2240
3624 2800
6347 2888
480 3144
5917 3338
6354 2547
907 2966
7732 3224
8724 4006
10737 3392
8518 3157
722 3566
5645 3341
7824 4506
2544 4668
6680 4350
8234 4648
4206 4502
7452 4562
6721 4512
5243 3756
3546 3769
9046 4122
9386 4610
11141 4794
5133 4780
5043 4768
5956 4262
935 4212
2726 4007
10024 3479
5874 3704
11378 3568
5648 3472
10746 3227
5739 3288
11565 3340
5164 3472
8087 1927
8978 2299
5296 2842
5494 3163
11705 3576
4322 3528
11097 3456
3389 3064
5200 3192
1573 3080
2306 3800
1137 3804
3894 3423
8077 3766
6819 3681
2155 3989
1104 4075
4155 4048
11605 3900
4249 3749
3286 3658
10309 3924
3163 3777
2513 3715
3662 3196
11511 3307
10321 4511
8768 4152
6885 4096
10893 3384
10820 3716
5942 3764
6057 4150
11051 4170
8919 4068
7665 4302
9138 3792
10290 3484
9956 3369
4449 3708
406 3870
7613 3569
10650 4167
8956 4783
280 4620
7673 4490
7242 3944
5694 4220
6257 3544
5353 4002
5725 3642
5177 3700
3287 3389
3319 3610
6153 3251
7113 3668
11632 3885
1467 3526
6004 3457
7799 3905
4732 3483
4689 3663
6455 4127
8476 3715
6837 3416
6814 3826
1072 3541
11388 3990
8989 3422
6874 3776
599 3468
9982 4282
2150 4025
10468 4410
10880 4715
4367 4873
10078 4777
10494 4506
7841 4292
10728 3484
7691 3972
11774 3660
5893 4110
5680 3804
1569 3634
3764 3322
7826 3602
9232 3308
11426 4164
1171 4234
7878 4536
2318 4616
8430 4426
3653 4120
5581 2956
8492 3286
7642 3126
127 4073
627 4310
9227 4160
8652 4294
2425 4113
9380 4237
11285 4260
723 4046
1295 3689
7018 4158
697 3790
5052 3736
8811 3987
2406 4334
6525 3920
7784 3800
1828 3618
252 4044
3037 3639
5256 3976
3581 4094
7499 3954
2034 4128
2993 3674
10215 3796
3796 3616
7999 4294
2235 3617
8860 3430
6761 3354
6278 3492
3817 3828
6087 4162
3795 3846
9072 3622
5928 3658
9358 4094
11212 3632
542 3628
11823 3848
2629 3488
3535 4576
8611 4576
7849 3987
11349 5158
4788 5240
7362 5085
8829 4936
7321 3288
2367 4060
5930 4176
443 4136
8545 4144
9123 4024
10967 3944
1291 4251
2216 4500
11373 4548
10001 4448
10680 4368
11684 4102
6951 4124
2142 4606
10759 4518
979 4548
1403 4240
1040 4400
3665 3202
1100 3216
4114 3056
7980 3656
4900 3878
4743 3352
1105 3608
6313 3680
6387 3630
8259 3702
4044 3714
3886 3178
8140 3200
6651 3266
8048 2362
10158 3552
275 3464
8409 3472
4241 3378
8384 3616
6069 3894
6765 3912
5245 3672
6250 3096
1008 2656
4983 2464
8192 2368
3197 3272
11224 3216
10522 2984
499 3090
4287 3560
5572 3462
4650 3232
9049 3042
5195 3252
7966 3781
11711 2920
1323 2391
432 3707
5008 3631
610 3776
533 3568
2033 3604
1120 3856
2680 3778
9870 3958
2541 3610
1050 3652
10547 3808
1163 3888
1336 3702
2527 3480
10645 3026
2742 3386
11473 3670
1502 3788
217 4294
5747 4032
11091 4128
9489 3044
2637 2880
8421 2754
8719 3600
10166 3888
795 4216
11545 4192
3840 4012
10638 4178
4953 4276
9973 4368
5763 4432
10918 4348
10992 4308
6397 4128
2091 3888
-1
EOF
