# Supplementary material for: Solving the clustered traveling salesman problem via traveling salesman problem methods
Source: PeerJ Comput Sci. 2022 Jun 13;8:e972. doi: 10.7717/peerj-cs.972 (PMC9202618; doi:10.7717/peerj-cs.972)
Supplement: Supplemental Information 1 [file peerj-cs-08-972-s001.tgz › CLKH-1.0/PI_FILES/24gr120.pi]

120
13 0
49 11000
118 10340
17 11170
42 7540
98 9460
50 10300
46 10620
20 7800
107 3902
113 3660
69 6220
65 7174
43 4740
68 3640
91 -9027
58 -1340
79 -2770
100 -4910
33 -7820
52 -7890
108 -60
25 960
19 3520
18 160
85 1180
117 -1920
31 -3740
66 -2400
22 8080
81 5850
94 9550
86 7520
78 8520
45 6740
87 5840
14 8960
75 7600
44 1570
41 3920
56 3080
7 3920
72 -1880
40 -1608
105 -2440
74 1120
28 3400
92 1155
32 2262
30 1896
15 -2204
59 -4904
76 3214
1 -646
61 2274
16 174
120 856
29 2316
38 2021
119 3721
4 6100
34 6877
116 5980
70 6371
26 6677
47 1784
71 2886
55 640
89 160
48 -260
102 -1280
101 -180
110 260
112 -200
106 -4620
104 -3640
36 -2640
6 -2820
84 -2120
35 -8480
10 -10460
99 -2760
62 -2380
37 -1820
67 -1360
73 -880
57 140
83 -1320
39 -6940
77 -2255
63 -480
5 920
114 -3100
27 960
80 -4170
3 -3700
82 -4023
2 -2289
115 -2789
21 -1305
93 -225
53 -3890
64 -2520
109 1190
88 -4340
97 -10440
12 -12380
95 -4455
9 2806
103 203
23 1610
51 372
11 2073
90 -716
54 -1217
96 -1520
111 -5932
24 -731
60 2768
8 -2446
-1
EOF
