# Supplementary material for: Solving the clustered traveling salesman problem via traveling salesman problem methods
Source: PeerJ Comput Sci. 2022 Jun 13;8:e972. doi: 10.7717/peerj-cs.972 (PMC9202618; doi:10.7717/peerj-cs.972)
Supplement: Supplemental Information 1 [file peerj-cs-08-972-s001.tgz › CLKH-1.0/PI_FILES/259d1291.pi]

1291
1 0
2 3332
3 3486
4 3380
5 3164
6 2980
7 2856
8 2632
9 2450
10 2268
11 2044
12 1876
13 1848
14 1776
15 1690
299 2039
261 1940
262 1947
263 2029
264 1917
300 1999
381 1850
382 1879
265 2201
266 2127
267 2199
268 2100
269 2206
270 2071
301 2170
380 2046
302 2182
379 2061
303 2201
378 2051
271 2029
272 1932
273 2008
274 1926
275 2014
306 1963
376 1868
305 1987
377 1847
304 1949
375 2110
307 2260
374 2132
373 2125
308 2277
280 2144
279 2284
278 2177
277 2268
276 2160
309 1964
372 1890
310 2013
371 1870
311 1979
285 2031
284 1965
283 2022
282 1952
281 2047
370 1792
312 1942
369 1811
313 1959
368 1810
290 1822
289 1965
288 1869
287 1962
286 1841
291 2178
292 2086
293 2162
294 2079
295 2164
296 2031
314 2091
367 2006
315 2137
366 2018
316 2138
365 1965
388 1404
394 1532
429 1543
420 1748
400 1860
395 1863
448 1667
447 2001
430 2034
419 1899
401 1681
453 1733
472 1788
479 1623
454 1399
471 1536
480 1509
396 1613
397 1352
398 1336
422 1520
427 1567
399 1751
421 1967
428 2092
449 2071
450 1798
452 1753
473 1796
478 1784
451 2026
474 2052
477 1995
489 1612
475 1762
490 1520
476 1371
317 2112
297 2173
318 2109
298 2051
319 2202
364 2184
383 2110
384 1610
363 1680
320 1570
321 1518
362 1602
385 1586
386 1446
361 1662
322 1208
1228 1378
323 1438
1229 1514
324 1454
1230 2125
1231 2274
1232 2159
1233 2262
1234 2104
326 2254
359 2104
325 2233
360 2085
358 2105
387 1601
357 1975
328 1974
1238 1973
1237 2074
1236 1974
1235 2073
327 1974
356 1917
329 2069
355 1919
330 2052
354 1925
331 2005
1243 2084
1242 1989
1241 2065
1240 1971
1239 2021
1244 2019
1245 2168
1246 2075
1247 2157
1248 2056
1249 2168
1250 2042
350 1975
334 2126
351 2004
333 2133
352 2011
332 2148
353 1999
335 476
349 364
336 495
348 356
347 344
337 494
1256 390
1255 535
1254 420
1253 533
1252 435
1251 509
1257 -734
1258 -817
1259 -742
338 -787
346 -906
345 -929
339 -778
1260 -1444
1261 -1303
1262 -1406
1263 -1320
1264 -1394
1265 -1375
342 -1328
340 -1356
344 -1475
341 -1349
343 -1471
1291 -3310
1290 -3192
1289 -3112
1288 -3189
1269 -3284
1268 -3186
1267 -3138
1266 -3162
1270 -4072
1271 -4016
1272 -4108
1273 -4035
1274 -3968
1275 -4045
1287 -4167
1286 -4100
1285 -4036
1284 -4110
1283 -4253
1276 -5586
1277 -5450
1278 -5617
1279 -5303
1280 -5342
1281 -5315
1282 -5377
625 1786
670 1712
716 1550
779 1727
778 2035
777 1844
717 1879
718 2037
719 2030
673 1935
674 2021
720 1945
775 1699
776 1862
786 1784
836 1008
862 514
863 522
864 382
930 -42
931 86
907 142
956 0
992 -168
1016 -168
1027 -956
1024 -734
1023 -1134
1066 -848
1067 -776
1206 -3130
1207 -3160
1208 -3306
1227 -3514
1226 -3392
1225 -3330
1224 -3438
1205 -2402
1204 -2242
1203 -2136
1202 -2172
1201 -2180
1200 -2110
1199 -2222
1219 -2322
1220 -2172
1221 -2184
1222 -2144
1223 -2142
1218 -1877
1217 -1766
1216 -1818
1215 -1897
1196 -1896
1197 -1774
1198 -1976
1209 -1086
1210 -1324
1193 -1164
1113 -2036
1114 -1699
1192 -1498
1211 -1312
1212 -1499
1139 1581
1140 1673
1195 1726
1194 1821
1068 1325
1028 893
1048 1894
1029 1924
1047 2273
1030 2272
1026 2237
1021 2086
1019 1730
1018 1751
993 1714
1013 1910
1015 2072
1017 2108
1020 2090
1022 2086
1025 1895
1014 1221
1012 1396
994 1596
990 1539
991 1259
1089 1491
1112 1654
1115 1708
1138 1707
1090 1933
1111 1948
1116 1836
1137 1784
1142 1677
1166 1761
1169 1884
1190 1882
1191 1652
1168 1760
1167 1826
1141 1733
1088 843
1069 883
1070 709
1087 890
1092 798
1109 594
1118 1265
1135 1103
1091 1017
1110 1240
1117 1418
1136 1440
1143 1438
1165 1238
1170 1019
1189 928
1188 1130
1171 1300
1164 1062
1144 844
1187 1652
1172 1734
1163 1788
1145 1904
1134 1988
1119 2040
1108 2054
1093 2042
1086 1985
1071 1949
1065 1928
1049 1884
1046 1798
1031 1706
672 1879
671 2038
626 1880
627 2039
628 1994
629 1909
630 2021
631 1839
676 2021
675 1861
721 2035
722 1876
774 1987
773 2168
772 1464
771 1507
724 1775
723 1833
677 1764
632 1837
633 1753
678 1843
679 1665
634 1761
635 1663
680 1800
726 1940
725 2082
770 2021
769 2240
768 1852
767 1959
728 1914
727 1756
681 1793
636 1930
637 2122
682 1956
638 1955
639 1770
640 2080
685 2080
715 2061
684 1931
730 1770
729 1931
683 1771
766 1991
787 1420
814 1288
908 129
909 29
861 1380
837 1349
860 1480
815 2010
789 1917
813 2104
816 2079
817 1714
812 1850
790 1668
781 1664
762 1712
780 1616
761 1616
763 1943
764 2032
788 1690
782 1941
765 1712
731 1691
732 1819
760 1555
733 1622
714 1692
687 1568
669 1408
642 1396
624 1576
623 1906
643 1964
668 1879
688 1847
713 1756
734 1627
759 1539
784 1864
785 1850
791 1854
811 1734
818 1531
819 1554
810 1718
792 1732
783 1540
809 1720
839 1516
838 1837
857 1886
867 1728
884 1519
889 1585
856 1589
868 1823
883 2020
890 1912
903 1015
913 1116
926 1240
935 1040
952 903
953 1449
934 1420
927 1450
912 1420
904 1347
911 1914
905 1964
888 1936
885 1833
866 1749
858 2009
859 2032
865 2072
886 1874
887 1884
906 2066
910 2176
929 2242
932 2188
955 2149
954 1899
933 1956
928 1844
686 1686
641 1375
549 501
550 589
551 788
552 857
498 903
491 932
492 902
497 1030
496 1277
493 1232
494 1272
495 1292
423 526
424 830
425 910
426 886
1011 1200
995 1360
989 1506
973 1596
972 1680
957 1764
951 1764
936 1764
925 1680
914 1694
902 1736
891 1680
882 1638
869 1554
855 1456
840 1456
835 1288
820 1372
808 1394
793 1385
794 1520
807 1582
821 1650
834 1656
841 1694
854 1694
870 1694
881 1680
892 1596
901 1575
915 1575
924 1575
937 1575
950 1596
958 1680
971 1694
974 1644
988 1678
996 1760
1010 1707
1009 1414
997 1416
987 1470
975 1512
970 1470
959 1512
949 1596
938 1575
923 1575
916 1575
900 1575
893 1596
880 1512
871 1470
853 1470
842 1470
833 1474
822 1522
806 1575
795 1602
752 1522
741 1582
706 1362
751 1195
742 1428
705 1357
696 1332
660 1448
651 1352
615 1341
616 1318
650 1554
661 1530
695 1331
707 1586
740 1756
753 1607
754 1737
739 1812
708 1759
693 1772
694 1948
662 1950
649 1824
617 1630
606 1654
605 1648
618 1698
648 1641
663 1513
738 1643
709 1779
692 1900
664 1938
647 1908
619 1777
620 1720
646 1708
665 1692
755 1772
756 1822
737 1868
710 1784
691 1723
711 1648
736 1652
757 1616
689 1796
712 1918
735 1936
758 1869
690 1679
666 1798
645 1842
621 1814
604 1682
603 1526
622 1570
644 1646
667 1531
481 1898
470 2079
455 2192
446 2258
431 2212
418 2096
402 1898
445 1928
432 1668
417 1426
403 1189
456 1760
469 1616
482 1495
499 1846
501 1904
512 2076
529 2134
540 2024
561 1892
528 2076
541 2196
560 1536
571 1664
586 1752
595 1566
596 1904
585 1968
572 1895
559 1806
542 1792
527 1868
514 1790
513 1657
584 1481
573 1684
558 1812
543 1878
526 1820
515 1656
516 1671
525 1684
544 1547
597 1504
598 1714
583 1732
574 1626
557 1440
524 1589
545 1703
556 1724
575 1716
582 1596
599 1470
600 1832
581 1856
576 1738
555 1581
517 1483
518 1609
523 1670
546 1491
577 1655
580 1708
601 1517
602 1653
579 1746
578 1520
553 1879
548 1896
521 1908
520 1857
519 1767
522 1924
547 1916
554 1745
1032 1201
1045 1316
1050 1356
1064 1344
1072 1372
1085 1344
1094 1372
1107 1288
1120 1288
1133 1288
1146 1456
1162 1532
1173 1460
1186 1255
1033 1494
1044 1562
1051 1592
1063 1584
1073 1596
1084 1512
1095 1596
1106 1692
1121 1736
1132 1682
1147 1596
1161 1508
1174 1458
1185 1441
1034 1414
1043 1391
1035 1234
1042 1420
1053 1300
1061 1100
1052 1340
1062 1562
1074 1638
1083 1718
1096 1584
1105 1482
1122 1253
1075 1632
1082 1560
1097 1316
1104 1512
1123 1672
1130 1710
1149 1606
1131 1624
1148 1655
1159 1533
1176 1604
1183 1552
1160 1485
1175 1604
1184 1467
1036 1673
1041 1757
1054 1813
1060 1834
1076 1799
1081 1736
1098 1754
1103 1736
1124 1694
1129 1659
1150 1582
1158 1536
1177 1452
1182 1356
1037 1716
1040 1716
1055 1696
1059 1640
1077 1652
1080 1680
1099 1642
1102 1694
1125 1715
1128 1778
1151 1852
1157 1942
1178 2007
1181 2034
1213 1576
1214 1310
1180 1912
1179 2046
1156 2125
1152 2142
1127 2061
1126 1938
1101 1764
1100 1554
1079 1355
1078 1288
1058 1288
1056 1314
1039 1272
1038 1186
1153 1525
1154 1351
1155 1176
230 1162
231 1234
239 1132
240 1038
241 1486
247 1536
250 1400
255 1238
258 538
257 620
256 620
249 792
248 810
238 862
232 784
229 790
228 842
233 892
237 868
242 822
246 940
251 1098
254 1196
259 1182
260 702
253 792
252 958
245 848
243 907
236 846
234 792
227 691
235 741
244 587
226 1690
225 1842
224 1971
223 2061
222 2122
221 2178
220 2128
219 2084
218 2036
217 1994
216 1978
215 2052
214 2074
213 2044
1057 1625
212 1637
184 1533
185 1684
186 1650
187 1671
211 1854
210 1924
209 1850
208 1820
207 1730
206 1556
205 1775
204 1848
203 2004
202 2033
188 1661
189 1810
190 1918
191 1860
192 1776
193 1634
194 1524
195 1545
196 1580
197 1546
198 1074
199 1160
200 1186
201 1036
1003 1420
981 1200
1004 1794
1002 1948
982 2076
980 2078
965 1964
964 1864
944 1644
943 1488
920 1332
919 1372
897 1288
896 1288
877 1288
876 1330
848 1351
847 1330
828 1309
827 1312
801 1348
800 1253
799 1654
802 1754
826 1830
829 1866
846 1822
849 1757
875 1652
878 1652
895 1652
898 1652
918 1652
921 1652
942 1578
945 1624
963 1680
966 1764
979 1792
983 1640
1001 1512
1005 1354
1006 1374
1000 1460
984 1428
978 1607
1007 1586
999 1785
985 1886
977 1933
968 1910
961 1768
947 1586
940 1367
941 1475
946 1484
962 1320
967 1347
1008 1494
998 1576
986 1504
976 1512
969 1652
960 1820
948 1876
939 1858
922 1848
917 1820
899 1652
894 1818
879 1929
872 1997
852 2046
843 2006
832 1976
823 1890
805 1908
796 1863
804 1313
824 1400
831 1376
844 1304
851 1203
873 1453
874 1405
850 1400
845 1320
830 1109
825 1547
803 1708
798 1706
797 1344
750 1392
743 1409
749 1476
744 1586
703 1464
698 1370
658 1141
704 974
697 872
659 1024
652 1008
614 1020
607 1266
608 1403
613 1440
653 1244
699 1664
702 1720
745 1716
748 1708
747 1905
746 1681
701 1879
700 2068
656 2110
655 2030
611 1884
610 1682
657 1924
654 1675
612 1674
609 1471
591 1433
590 1480
567 1410
592 1643
589 1736
568 1666
566 1935
535 1976
534 1821
507 1615
565 1679
536 1455
533 1673
508 1840
505 1771
506 1520
509 1719
532 1900
537 1872
564 1874
569 1748
588 1623
593 1713
594 1934
587 1932
570 1792
563 1683
538 1653
531 1770
510 1896
503 1880
504 1617
562 1526
539 1656
530 1640
511 1568
502 1650
500 1562
484 1988
483 1918
468 1928
457 1799
444 1969
433 2104
416 2212
404 2233
405 1918
415 1827
434 1828
443 1664
458 1776
467 1782
485 1479
466 1618
459 1702
435 1701
414 1616
406 1550
393 1351
392 1796
407 1843
408 1779
389 1773
391 1776
390 761
410 966
411 976
438 853
439 1700
462 1858
463 1896
488 1813
464 1485
487 1526
461 1097
440 1272
437 1436
412 1392
409 1272
486 1675
465 1908
460 2080
441 2162
436 2064
413 1831
442 1962
171 1429
170 1463
169 1168
168 1366
167 1280
166 1123
172 1474
173 1658
174 1802
175 1878
176 1800
177 1656
178 1474
164 1619
165 1780
163 1473
162 1648
161 1780
160 1826
159 1776
158 1663
157 1474
179 1619
156 1503
183 1677
182 1675
181 1540
180 1359
155 909
128 1078
129 1164
130 1010
131 880
154 1110
153 1302
152 1448
151 1472
150 1432
149 1314
148 1112
132 1140
133 1429
134 1647
135 1788
136 1800
137 1774
138 1638
139 1427
147 1458
146 1619
145 1293
144 1344
143 1398
142 1276
141 1522
140 1486
114 246
115 398
116 520
117 560
118 504
119 672
120 728
121 826
122 924
123 924
124 964
125 1004
126 902
127 804
100 534
101 640
102 758
103 812
104 896
105 896
106 910
107 888
108 980
109 980
110 994
111 1052
112 1134
113 1102
86 366
87 494
88 536
89 568
90 644
91 644
92 644
93 644
94 736
95 710
96 836
97 968
98 1052
99 1082
72 826
73 718
74 764
75 852
76 812
77 772
78 788
79 768
80 728
81 832
82 800
83 800
84 836
85 770
58 1242
59 1388
60 1280
61 1314
62 1372
63 1332
64 1288
65 1308
66 1360
67 1308
68 1292
69 1362
70 1400
71 1394
44 1370
45 1298
46 1364
47 1332
48 1278
49 1292
50 1288
51 1340
52 1244
53 1332
54 1268
55 1288
56 1112
57 956
33 2305
34 2304
35 2268
36 2308
37 2292
38 2268
39 2284
40 2286
41 2264
42 2260
43 2162
16 1994
17 1988
18 2008
19 2024
20 1960
21 2056
22 2128
23 2044
24 1988
25 2000
26 2184
27 2160
28 2274
29 2425
30 2504
31 2508
32 2396
-1
EOF
