# Supplementary material for: Solving the clustered traveling salesman problem via traveling salesman problem methods
Source: PeerJ Comput Sci. 2022 Jun 13;8:e972. doi: 10.7717/peerj-cs.972 (PMC9202618; doi:10.7717/peerj-cs.972)
Supplement: Supplemental Information 1 [file peerj-cs-08-972-s001.tgz › CLKH-1.0/PI_FILES/25pr124.pi]

124
91 202240
101 193920
115 -45639
116 -40960
117 -38720
118 -40000
119 -44160
120 0
121 0
122 0
123 0
124 0
100 -20480
99 -17280
98 72960
97 66560
96 70400
95 57600
94 65280
93 65280
92 71680
80 71680
79 67840
78 72960
77 78080
76 67840
75 55040
74 47360
73 45440
72 34720
71 24320
70 21120
69 14080
68 0
64 -12180
63 -16780
65 59420
66 51217
84 -45528
82 -33380
81 -48860
83 -27520
67 -29084
58 9796
57 17920
56 27520
55 29097
60 102796
62 61196
61 114880
59 93980
33 -15680
34 -17920
30 -17920
31 -8960
32 -35840
6 -45120
5 -72860
4 -76700
3 -51200
2 -35840
1 -15360
8 -35840
7 26880
27 13440
28 21760
29 33280
35 29760
36 18396
37 94976
38 105677
26 90377
24 101440
25 87700
22 96340
23 106780
39 109180
40 95460
21 24200
20 31420
19 26240
18 15127
43 19972
42 26300
41 22400
44 -23403
45 -21801
54 -8565
53 -5966
52 -1529
46 -75332
17 -113208
47 -81600
48 -96480
49 -120035
50 -122634
51 -140735
15 -125440
14 -156160
13 -187420
12 -158720
11 -156800
10 -144540
9 -152320
16 -136958
87 171282
86 177500
85 164900
90 162872
88 188151
89 179200
104 97380
105 69860
106 82560
107 85600
108 90140
109 88960
110 84480
111 96000
112 133120
113 139520
114 143360
103 165020
102 157662
-1
EOF
