# Supplementary material for: Solving the clustered traveling salesman problem via traveling salesman problem methods
Source: PeerJ Comput Sci. 2022 Jun 13;8:e972. doi: 10.7717/peerj-cs.972 (PMC9202618; doi:10.7717/peerj-cs.972)
Supplement: Supplemental Information 1 [file peerj-cs-08-972-s001.tgz › CLKH-1.0/PI_FILES/261rl1304.pi]

1304
443 19098
444 19946
445 22554
417 22336
415 24614
416 22825
578 21654
1175 21002
1156 19850
577 20288
1285 21584
1155 22710
477 23078
1154 22600
565 20184
564 20928
563 19738
1153 18650
1283 23831
318 25239
22 23889
317 25710
1183 26448
447 25328
576 25184
1176 19552
1157 18848
1184 18058
517 17258
446 17760
314 19008
313 19392
312 19552
311 19392
310 18666
309 19392
1261 21769
1220 21784
308 22750
307 22735
306 22944
305 22216
304 22752
303 22208
302 22016
301 22464
300 22912
299 22112
298 20704
297 20544
296 20256
295 19648
294 20160
293 19584
292 20032
291 20288
290 20864
80 21088
289 20960
288 22880
287 23200
748 21504
747 22176
746 22688
745 22400
744 22560
712 22800
743 22600
709 20412
1260 18034
708 22048
375 21920
707 22464
535 22300
224 21504
237 21312
196 22424
645 21646
150 22538
164 22048
706 21032
705 20554
163 21169
149 21242
644 21326
195 21496
236 22352
223 22704
534 22652
741 22800
374 22512
742 22024
895 18014
533 18376
222 19104
235 19264
194 20480
643 20992
148 21728
162 21152
894 21728
792 22350
893 21736
892 21128
580 18932
581 19862
582 20362
193 20402
221 22576
532 22776
373 22688
865 22392
884 21016
711 20688
1158 20240
1128 19520
1162 19328
975 19968
1075 21078
328 21216
775 20448
79 18961
869 18432
982 18336
963 18176
1024 17888
1161 17824
877 14144
986 14304
326 13696
382 14400
1089 15488
996 20544
1079 20992
1060 21238
1080 20032
1093 15762
1022 17248
1081 18568
1179 20400
1177 19792
1287 17344
1245 17894
1251 16650
486 15146
430 15344
1085 13240
970 13000
1247 13072
1248 12902
488 15814
489 15320
490 14264
491 8648
492 8544
493 7904
494 7242
78 -2550
77 -1280
76 896
75 3200
1187 2688
23 5504
733 5408
964 5728
1165 5536
1149 5632
1246 15922
1084 16494
401 15584
420 15920
1083 15552
1082 15190
1244 14634
1286 16448
1243 16826
1078 17632
381 18412
325 18382
1077 18414
1242 18218
1241 17714
876 18624
1023 18902
1076 19172
868 20000
1250 20544
981 20291
962 19941
867 18688
1240 17760
1274 16768
774 16842
1088 20938
710 21494
883 21056
1087 20544
1249 19338
1086 20662
864 21024
372 20672
220 20096
1272 14026
1273 17888
234 20374
192 19712
147 20936
161 20592
368 21752
367 22752
366 22806
179 22052
365 22638
364 22296
363 21648
1304 21114
1303 19466
1299 20288
1298 20384
359 19552
362 20288
361 21024
360 21270
579 22240
814 23392
830 23216
987 22998
1030 21962
1044 21664
1043 20848
1042 21088
1041 21584
856 21360
1297 18202
1296 19472
1182 23222
1181 23046
1295 21872
1294 19226
1301 22918
1302 22128
655 20086
1040 18074
242 21472
450 22464
501 20127
481 23588
1180 21541
500 21708
678 21628
258 21368
679 18196
259 18544
805 19897
1300 18058
523 19440
907 19216
1003 18080
71 17314
896 17474
1039 16704
606 17280
1038 16512
29 16256
598 15872
65 16064
573 16128
998 16608
436 16448
111 15616
473 16192
1037 16288
510 16384
809 15872
1036 16448
1035 15808
948 15296
514 15232
858 15680
915 13472
439 12832
882 13056
42 13258
1278 15226
1174 15728
1057 16352
910 16000
901 13952
1121 14848
661 14624
1123 14464
781 14464
879 14528
925 21200
1117 22182
460 21352
1252 18496
1124 18448
1280 12418
1281 14080
459 15062
1116 15296
924 15584
878 16032
780 14848
1122 14432
660 14016
900 14358
1282 13962
1277 17344
422 17344
859 17728
329 17366
1034 15594
1231 15842
881 16494
438 16400
914 16384
1232 16448
1269 14848
1270 14784
808 15296
509 16352
1164 18176
472 18048
110 19382
435 19638
1202 18442
1226 17600
1227 15168
1228 15904
1234 15968
571 15488
63 15200
596 15040
27 14272
1235 13146
1050 13824
997 14240
572 14848
64 15968
597 15584
28 16352
1051 16480
605 16272
1271 16960
1288 16756
1289 16123
1002 17076
1291 16976
1290 16618
1292 16678
906 16396
522 15948
1293 15159
1066 17528
1172 17664
531 17302
458 17002
568 17622
36 16580
419 17184
469 16144
431 17458
113 11970
730 12152
1279 11586
1207 12422
1206 12598
1275 9376
1203 9376
735 10176
1276 11328
1218 12748
467 16768
114 16448
1189 18000
496 18256
31 18278
35 16054
1166 17008
604 15530
1191 15920
1103 17792
1067 17408
1167 17280
1169 17194
457 14448
802 15008
801 14880
116 10800
115 10330
117 8778
32 10678
932 11488
797 11344
567 14832
782 18154
816 18320
662 18112
817 18272
818 18464
819 18976
820 18816
821 17984
474 20928
423 20640
822 20800
330 21280
43 22432
823 22816
440 22720
824 22592
825 22144
515 21600
826 20864
827 21120
828 21696
810 19552
511 19626
1069 19648
56 20342
57 20640
58 20128
59 24224
60 24256
61 24406
600 22336
599 23104
30 23680
1052 23264
607 22560
1070 22112
897 21952
72 22176
1004 22624
908 21920
524 21869
260 22509
680 22352
502 22048
482 22880
451 21600
243 21344
1071 21632
656 21728
1072 20896
857 20800
1056 19648
1073 19136
1031 19904
1074 20160
988 19776
813 19958
815 18048
1033 18562
889 18318
180 22480
737 22598
738 22848
739 22368
740 21929
806 23486
73 20746
1005 21984
909 23296
525 23904
807 23766
261 24144
681 23872
503 23280
483 20800
452 22336
244 22816
1118 21472
657 21068
1178 23346
1185 24790
855 22986
658 24352
1119 24011
245 19851
453 19680
930 20528
484 20512
504 20320
262 20864
395 20384
74 18986
394 21088
393 21504
392 21152
66 19370
112 19264
54 23862
391 22880
390 24272
389 22182
388 21328
387 20988
386 20906
385 19904
384 19370
671 19130
516 19264
670 20172
669 20794
441 20128
668 21376
331 20352
475 20896
667 22080
666 22752
665 23488
664 22961
663 21499
880 21776
783 21514
926 19818
911 20352
784 21334
785 20000
786 20192
902 17960
101 21243
102 19712
103 20544
104 21040
105 21472
106 22304
107 22432
108 22672
55 22112
109 21584
1190 22618
713 22486
999 23272
574 23494
1186 21920
67 20832
68 23104
69 22912
70 23382
247 21610
253 22272
254 22272
255 21632
256 21744
257 21622
505 19872
485 21088
931 21184
246 20496
1054 21248
659 18712
181 18073
1254 21193
233 22528
232 22384
231 23094
1233 21600
1210 22254
449 20738
1214 21360
1192 22512
506 20768
396 21206
1205 22138
1222 22420
397 20870
518 20064
248 19872
898 19754
849 21501
866 21680
899 22032
249 21952
519 21680
950 21408
672 21152
497 21184
398 21200
682 21344
478 20608
928 20832
448 21984
860 21824
1032 21632
239 21762
226 20564
120 18974
201 18614
202 19144
203 19708
204 19018
205 19296
206 19168
207 18752
208 19458
209 19502
210 18368
211 18158
178 19922
177 20536
176 21056
152 21888
175 21802
1197 20778
174 21904
173 21136
172 21390
171 21442
166 20000
726 20544
725 19072
724 19488
723 19584
722 19200
721 19488
720 19008
719 19264
121 19648
718 19872
717 20032
651 20800
197 20800
227 20000
240 19424
356 21926
355 21840
354 21632
353 20896
352 20608
351 20224
350 20416
349 20640
348 19200
347 18688
346 18688
250 19200
345 20096
344 19840
343 19648
342 20320
341 20656
340 23175
339 23371
714 23291
25 23780
1229 22982
716 24732
715 24532
1000 18620
1196 18506
608 19766
609 19968
610 20480
611 20736
251 20224
520 17280
612 16896
613 17024
498 17664
399 17280
614 17664
615 17984
479 17824
616 18080
425 18560
357 18944
241 18784
228 18528
198 18336
617 18624
618 19168
619 18880
122 20416
620 20448
621 20832
622 22048
623 21888
624 22080
625 21984
626 21536
627 21120
167 20544
628 20416
629 19808
630 18688
631 19328
632 18496
153 18880
633 18784
634 19136
635 19584
636 20352
637 20608
638 20224
639 20544
583 20640
640 20832
641 21120
642 22038
648 22182
649 20767
1198 21942
764 20984
370 18166
952 18272
936 18048
266 18624
918 17152
322 17728
540 17600
887 16960
1047 14560
973 14624
1127 14752
1137 14912
1138 14752
285 14282
1139 13792
979 13888
871 13184
1140 12672
874 13248
984 13568
379 12672
93 14144
994 14144
5 14656
1059 14464
1021 14240
1141 14144
1142 14400
1143 13696
1144 14144
1092 13888
429 12352
991 12000
476 12512
1145 12416
487 13312
442 12864
1146 13248
466 13568
1147 13520
1148 13472
1259 12096
1136 1402
418 3536
1135 4320
1134 7424
1133 7712
1132 7456
421 8864
316 10240
1131 10784
1130 11148
1129 10806
1258 10010
1239 11362
1230 11098
1018 11582
1017 11392
1016 11776
1015 12160
1014 10560
6 11232
995 11680
94 11840
380 14080
985 13440
875 12992
1013 13120
872 14144
980 12992
1012 11776
286 12544
1011 12736
1010 13632
1009 12992
974 12608
1008 12672
888 12672
541 16768
323 16960
919 16768
267 17536
937 17920
953 20096
371 20192
968 21350
693 18944
692 19640
585 21006
691 20664
690 20512
689 20144
688 19512
1200 12000
687 20600
686 21072
685 21350
155 21312
684 20608
676 20184
703 20128
702 19584
701 20192
700 20256
170 17706
699 18870
698 18368
697 17920
696 18112
695 18294
1199 16842
939 18720
854 18912
124 20032
1007 20064
1006 20416
653 20276
229 15506
199 16288
652 16800
1125 17216
1055 17840
123 19136
853 19808
938 20352
749 20918
1029 20528
750 16533
751 17072
752 17376
753 17920
754 19968
168 20426
755 20288
756 19968
727 20608
757 20088
675 16648
891 17024
728 17392
976 19744
989 19616
169 19882
829 20640
861 20128
1152 20024
674 20404
154 20352
736 20320
758 20416
759 20832
760 18272
761 18752
762 18368
704 18816
584 17504
763 17516
200 20896
230 21504
358 21440
426 21152
929 20032
480 19296
683 19680
400 21024
499 21408
673 21856
951 22144
521 22112
1209 20394
852 21398
252 21280
851 21248
1195 13962
850 21312
1208 20768
1053 23126
1001 22832
734 23008
949 22656
1061 22080
1194 21248
592 21568
591 19296
570 19264
434 19072
62 17920
471 17024
590 16128
508 15168
589 11392
588 10816
587 11008
586 11200
1193 10624
1256 15168
1049 16256
791 16320
796 16832
1120 16352
1110 17504
923 17632
465 17344
1115 16480
1106 14241
922 11888
464 13032
1109 14048
1108 14246
1107 13940
602 14810
527 15568
455 16080
1112 15536
799 14712
933 16232
119 18342
34 18992
934 19382
800 19144
1062 18728
456 18192
528 11492
603 12160
1063 12624
1238 12041
1064 12593
1237 13248
1204 12224
731 12672
804 13184
803 10560
1264 9802
495 7018
468 7632
118 9280
33 9504
831 10304
798 10496
832 10624
454 10880
566 11712
526 12288
601 12320
833 12928
834 13120
835 12368
836 12512
837 12320
463 12224
838 12736
839 13664
840 14540
795 16896
790 17280
841 17920
842 17472
97 17728
843 19104
844 19584
512 19648
845 20400
38 22176
437 21937
846 20725
513 20975
847 21622
848 21312
507 17386
1027 18608
812 19040
470 19670
433 20320
569 20896
1028 20768
594 20822
37 15937
332 18128
333 18294
334 18154
335 17528
336 18992
337 19856
338 19355
24 17456
575 22269
593 22439
1201 21097
26 22480
595 20968
432 19784
811 18110
53 21294
52 21992
51 22080
50 22000
49 21632
48 20752
47 20544
46 21120
45 21152
44 21440
41 21920
40 22400
39 22192
424 19225
905 22094
1048 19958
789 19482
96 22678
904 21626
788 22774
794 22736
913 21958
921 22384
462 21504
1114 20640
1171 20352
1105 19936
1065 20656
530 20464
529 19962
1173 18282
1168 18544
1068 18880
1104 18976
1170 19424
1113 20928
461 21856
920 21766
1213 22968
1253 22246
927 22170
912 22578
1111 22884
793 23008
787 22560
903 23776
95 23664
98 24884
99 24260
100 23225
654 23337
125 23360
126 22784
127 22592
128 21664
129 21440
130 20992
131 20608
132 20288
133 19904
134 20864
135 21760
136 22208
137 22368
138 22792
139 22984
140 23574
141 23456
142 23404
143 22344
144 22136
1216 21154
145 22342
146 22208
646 21664
215 21290
650 20645
268 22363
1212 21261
269 22610
270 22680
271 22710
272 23030
273 23296
274 23392
275 23440
276 22804
277 22458
278 21742
954 20277
955 21388
281 21802
776 21517
956 22674
82 22905
550 24559
81 25206
549 25193
548 24504
280 23760
547 22024
546 23072
545 23232
544 22880
543 21984
542 21440
537 20784
377 20349
1215 22397
863 23506
376 23938
862 24030
536 24084
225 23984
238 23760
191 21580
190 23884
151 24016
165 23184
189 24166
188 23896
187 23192
186 22800
160 20912
159 21510
158 21511
157 21670
1284 20400
1255 20090
156 21873
185 18116
184 18088
183 17376
182 16876
947 20614
677 21440
729 21696
890 21680
946 21568
945 21584
944 19680
943 19392
942 19552
941 20288
940 20026
21 21542
20 22448
19 22752
18 21866
17 21824
16 21090
15 21518
14 21270
13 21408
12 21312
11 20884
10 21056
9 19829
8 18632
7 18630
383 21138
327 21008
556 21568
555 21728
554 21920
553 22144
552 22374
551 22317
1217 20973
83 22339
1267 23402
279 24186
324 23744
1221 22589
1268 21299
1211 20824
1223 20288
1188 18826
90 20644
89 21536
88 21776
87 22248
86 22480
85 22592
84 22669
977 21136
966 21344
1159 21056
777 19776
282 19008
1160 19424
1163 20224
1257 20745
1126 22996
971 23016
1045 22756
885 22200
319 22710
916 22736
263 23808
969 23872
1219 24238
219 24152
218 23736
217 23122
216 19930
214 21872
213 21344
212 20422
647 18707
694 19184
369 20256
765 21248
766 20992
265 20960
767 21120
321 21120
539 21376
768 20352
769 20416
770 20000
771 20224
772 20032
773 20234
284 20544
779 20402
965 18824
935 20630
264 21928
917 22016
320 21952
538 21696
886 21888
1046 21600
972 21248
1094 21728
1095 21664
1096 22816
283 23240
778 24146
1097 24582
967 24352
978 23414
870 22360
1098 21888
873 21248
983 21344
378 20768
92 20800
993 20608
4 20832
1058 21344
1020 22112
1099 22848
1100 23200
1101 23360
1102 23404
1 22819
557 22928
558 23016
559 22656
560 21792
561 20853
562 20532
732 22448
961 22720
960 22496
959 22848
958 23328
957 23222
2 22890
1263 22544
1225 23796
91 24112
992 24806
3 24632
1025 24790
1019 23952
1236 23674
1262 23024
1026 21768
402 23091
427 20924
1090 21928
1151 22598
1150 22002
1265 21632
1266 20304
1091 23336
428 23168
990 23424
1224 23648
403 22656
404 23296
405 22336
406 23200
407 23744
408 23392
409 23968
410 23839
411 23729
412 23616
315 22592
413 22560
414 23145
-1
EOF
