# Supplementary material for: Solving the clustered traveling salesman problem via traveling salesman problem methods
Source: PeerJ Comput Sci. 2022 Jun 13;8:e972. doi: 10.7717/peerj-cs.972 (PMC9202618; doi:10.7717/peerj-cs.972)
Supplement: Supplemental Information 1 [file peerj-cs-08-972-s001.tgz › CLKH-1.0/PI_FILES/265rl1323.pi]

1323
1154 21994
1251 23008
676 24774
349 23632
487 23856
488 23312
489 23040
192 24752
193 24720
677 25136
124 25542
191 24602
1096 20304
1097 20448
1098 20128
1095 20672
102 21088
1099 21248
1100 20992
463 20586
1239 22154
58 21760
138 21376
189 22336
462 23488
1202 23072
1228 22912
101 23984
100 24150
99 23936
98 23256
97 22550
96 22368
95 21600
94 21568
93 21632
92 22688
1291 19690
91 22806
90 22880
89 23520
88 23766
87 22848
86 20480
1094 20832
1093 20416
1092 21760
1091 22080
1090 22112
297 22162
235 23392
260 23424
78 23200
359 22634
1089 23158
1254 19648
1253 18698
1310 -4736
1302 -3040
1252 1654
1290 11228
123 16751
1177 17230
1190 18378
1225 19048
1226 19344
1137 19776
1203 20586
1204 20832
1205 21088
1200 21046
459 18816
186 20480
135 21184
55 22454
202 22080
1108 21632
293 21568
326 21312
1111 20608
1011 21184
939 21504
845 21664
1114 20992
504 21504
625 21760
643 21856
231 21568
401 21184
184 21848
837 21784
1187 21456
993 20904
400 19138
183 19986
836 20416
985 20540
986 20496
158 22214
682 21750
989 18597
994 17926
946 19138
743 21944
746 22048
808 21728
20 21488
681 22432
157 22944
992 22688
1186 22912
835 23228
182 23554
399 23814
230 23376
642 22688
624 21872
503 21168
1113 20672
844 20288
938 19840
1010 20096
1110 19648
325 20896
292 21056
1107 21264
201 21204
54 22684
134 23296
185 22304
458 19736
722 18514
53 20272
200 21760
723 22048
291 21760
324 22272
724 22464
725 23072
726 22544
727 22336
728 22976
502 23424
623 22860
641 23104
229 22080
398 21678
181 21696
729 21984
730 21792
731 21728
156 21792
680 21184
19 20778
732 20992
733 20768
734 21112
735 20704
736 20576
737 20032
738 19999
483 23009
1196 22752
953 23072
988 22316
685 20354
496 19596
424 20142
684 20518
495 21926
686 21216
1020 22654
481 17277
809 17904
810 18272
811 18592
494 18304
812 18464
430 18720
423 18960
813 19040
814 19168
815 19536
620 20224
816 20288
817 20512
818 20384
714 20816
819 20608
820 19872
821 19792
822 19920
711 19624
273 20288
687 20730
688 21798
689 21344
690 21136
691 20992
692 20960
693 22128
694 22182
758 22358
668 21664
246 21408
604 22048
919 22080
1081 21520
920 18174
605 18896
247 20032
791 20240
759 20918
756 21558
755 20096
754 19840
753 19840
752 19296
751 19296
750 18948
999 21048
482 21264
998 21344
952 21440
987 21728
739 22208
741 21632
17 20248
678 21584
154 22384
990 22912
1184 22720
833 23196
179 22714
396 21856
834 22542
180 23026
397 22943
1185 20382
991 20288
155 20416
679 21216
18 21290
807 21766
745 21514
742 20986
806 22038
744 22168
228 20064
640 20254
622 19362
227 21226
639 21846
501 22352
1112 17112
843 16544
937 15744
1009 14874
394 16602
226 17872
393 18800
392 19616
391 19776
390 20128
389 20512
388 20224
387 20096
323 20160
290 19936
386 19328
199 20288
1242 19408
46 8855
45 7144
1233 6668
47 10577
48 11826
49 16576
50 17536
51 18912
52 19456
1234 19840
1245 20698
1241 20484
1306 17196
936 16928
1307 17024
1257 16880
464 18000
465 18896
466 19680
225 20256
395 20384
178 20288
467 20160
468 20320
469 19904
153 19168
470 19328
16 17440
471 17120
472 16640
473 17216
474 16896
475 17536
476 17952
477 17728
478 18592
479 18592
480 18470
1258 17930
1019 20352
890 20480
493 20800
1232 20544
429 19840
422 19744
1132 19200
1231 19280
911 19232
619 18784
995 18704
1230 19008
713 18768
1016 18592
1139 18816
1229 18736
1224 18464
710 18512
1000 18168
272 19168
977 20640
913 20704
908 21712
891 22120
1124 17381
696 18144
697 20294
245 21338
603 20106
1075 16278
1029 16912
1101 18176
1064 18187
518 23765
519 23234
507 22848
616 22544
615 22504
614 22596
613 22080
612 21536
611 21312
610 22000
609 22048
1262 21181
667 21726
757 22392
695 22664
1123 22696
823 22541
617 18158
337 18880
618 19104
1263 19328
1278 19456
967 19728
879 19632
968 19488
969 19248
870 24568
970 24880
971 25150
34 24934
528 22238
35 22518
529 22282
530 24984
141 25232
972 24800
61 17232
107 17408
973 17312
974 16992
747 16800
221 15936
11 13817
975 13164
976 12876
1279 11127
520 22286
338 21776
307 21584
521 22024
522 22048
523 21560
524 22422
525 22492
526 22226
527 21456
1216 20266
1176 21180
871 21130
1040 21584
1087 21824
36 22400
887 19360
142 19488
1085 19584
62 19712
108 19184
1181 19198
12 11522
1128 12232
222 10752
748 10688
878 11456
877 11456
876 11968
109 11584
63 12992
875 13792
143 13920
874 15136
37 15712
873 16192
872 16192
1179 16344
881 17024
965 18128
309 18592
840 19056
340 19296
825 21134
1080 22094
1118 24758
824 24864
1119 24656
339 22592
839 21760
308 21776
964 22432
880 22784
1120 22784
1121 22064
509 23108
1066 22956
1079 22240
1031 20930
508 20760
1065 22396
1102 22576
1030 23030
1076 23280
781 19640
901 19840
1117 19808
1082 20128
921 24220
606 24664
249 25144
248 22522
792 22582
790 24104
1296 25152
669 25294
1129 23307
1125 22457
982 22064
892 20496
909 18976
914 18192
978 17877
250 18987
607 19808
922 19872
1083 21152
1130 20944
902 21136
782 20714
558 20050
559 20144
560 20224
561 20406
510 20060
1261 19424
538 19488
539 19776
540 19952
341 23296
541 23312
310 23424
542 23200
543 23168
544 23376
545 23024
546 22992
547 22432
548 21888
38 22160
549 21472
144 20800
550 18560
64 18496
562 18954
218 17962
219 17866
220 17366
271 19030
270 19754
213 19840
269 19904
268 19648
110 20544
65 18944
166 18752
933 18560
1289 18394
145 19270
39 15968
317 15872
316 16384
315 16320
314 17152
313 16960
312 16768
311 17024
841 19648
342 19648
932 21056
826 21536
531 22560
511 22442
931 22202
930 22864
929 23200
928 23040
927 22784
551 22400
783 21856
904 21760
926 21856
925 21472
924 20608
903 18754
1223 19112
1084 19440
923 20982
608 20608
251 21088
670 21888
916 21568
1215 21824
1126 21408
983 20768
893 20736
910 20448
915 19744
979 18912
275 18880
1001 21760
712 22080
1214 22816
1213 22838
1140 23328
1017 22208
716 21840
1015 18992
715 19392
1014 19104
997 19072
362 16838
371 21974
372 22080
373 21632
374 21280
375 21184
376 21248
377 20992
378 21024
379 21184
380 23424
381 23552
382 24064
383 24892
274 23197
1167 16762
1032 16800
1077 17312
552 19456
784 19808
905 20608
1221 20288
1211 20768
1086 20448
1131 20096
253 21576
671 22166
1116 21882
1274 23546
601 24556
252 24584
602 24137
600 20672
599 20862
1299 18184
1297 18106
1273 22880
1298 22802
276 24371
591 24151
592 24411
593 24344
594 24296
595 24432
596 24468
597 24080
598 23980
1285 23412
1272 23300
906 22733
1021 21572
590 21987
945 23246
980 23640
1127 24012
277 24256
1003 24536
1002 24590
1115 24390
1220 23897
1018 22476
1160 23304
1163 23511
718 23404
996 21985
1318 22604
582 22688
583 23768
584 24062
585 24080
586 23864
587 23040
588 22626
589 23594
709 20521
708 20436
707 20199
621 20800
706 21744
581 23353
580 21871
579 20912
364 20448
417 19206
492 21460
951 19370
740 18538
159 19584
1280 21952
838 22789
950 21859
174 23252
233 20358
645 20576
627 21536
506 21808
949 22448
948 20534
941 20440
208 20208
57 18016
137 20928
188 21056
461 20576
1195 20518
1194 20710
1138 18224
1193 20110
1227 21989
1201 22282
460 22608
187 21536
136 21728
56 22774
1287 21072
203 21440
204 21424
205 20992
206 21248
207 21600
940 21120
947 22326
1012 22448
846 20042
505 21846
626 22176
644 21248
232 20832
402 20352
403 20384
404 20768
405 21152
406 21440
21 22048
407 21824
408 21600
409 20992
410 21088
411 21472
412 20832
413 21152
414 22144
415 22976
416 23008
363 20006
847 22038
848 22326
717 20810
150 20475
151 20574
152 20704
22 21158
23 20090
71 22272
683 22016
1264 21398
704 19660
703 19983
147 22584
175 22524
702 23505
234 22838
628 19983
497 19152
701 18413
209 19033
425 19658
426 19680
1294 20758
1260 19840
646 19615
1266 20708
1259 20376
1282 20032
954 21304
176 21616
148 21984
955 22442
888 21276
490 21568
894 20960
72 20256
24 20288
956 20032
577 19072
1319 20130
653 20878
576 21088
705 20032
484 20908
418 19935
365 18628
1180 22466
1150 22507
1309 22496
366 20735
485 19436
1265 19776
420 19670
368 20362
984 20576
849 20992
719 20830
1134 20706
1027 18762
280 18768
981 19088
907 24502
1300 22624
1322 22400
242 20064
243 20576
244 20768
255 22112
896 21952
897 21728
898 21494
899 21324
900 20170
1301 20960
1060 22624
1222 21888
786 22144
555 21296
1034 19840
1168 20352
1103 20864
1207 20352
515 21248
830 20384
346 22560
1173 22368
1189 21959
1172 22010
535 21664
514 19130
534 19590
829 19200
345 19719
419 22400
367 22950
654 22752
655 20736
656 19776
657 19568
658 25760
659 25942
660 25902
661 25328
279 21818
662 22960
793 23250
794 24142
795 20784
278 21760
796 22396
797 22238
798 21920
799 20986
1246 21730
1281 22638
1277 22816
663 23776
664 23840
665 22816
666 21610
254 17098
800 17120
801 18048
802 21440
803 21248
804 21792
805 22720
785 23050
554 21091
957 21792
958 21472
959 21952
960 22528
961 22432
513 23040
533 23038
828 22659
1305 21649
1078 20192
827 20680
532 21552
512 21904
1063 20864
1062 21216
1061 21536
1033 21984
553 21091
344 19956
962 20224
963 20170
883 21328
1175 21664
1005 21136
31 21672
32 21528
33 20352
1240 22456
112 23962
113 23986
1321 24192
1170 24282
264 24750
67 25184
168 25338
164 22448
165 22689
68 19428
265 20160
1135 20192
215 20768
1136 20416
1198 19392
117 19582
15 21875
116 21736
114 21362
115 22140
761 23110
762 22784
763 21476
6 21453
1199 20975
4 21472
1212 17418
1206 18240
764 19920
1 20216
5 16074
1178 16496
1210 17200
789 17344
14 16784
788 15722
13 16672
787 16576
760 18294
749 17600
214 18512
1171 18304
1182 18432
111 18816
66 17920
167 18208
1188 18320
146 18560
40 19904
1088 20672
1041 21664
1122 21728
1004 22176
1209 21664
882 21760
966 23296
842 23862
343 23480
1267 22293
139 23006
160 21728
1165 22134
1320 20874
1042 21984
27 21856
1006 22480
1197 22598
884 23563
885 23232
1217 23776
1007 23456
28 23648
1043 22928
1166 22480
161 21664
29 16994
1008 16944
1218 17024
886 17760
1174 18240
347 19584
831 20448
536 20544
516 20032
1208 20384
1104 21376
1169 21472
1028 21846
556 20800
780 20912
779 20608
778 19872
777 19520
776 18944
775 18634
241 20960
774 21184
773 20688
772 21440
771 21472
281 20080
770 20170
769 21376
768 21488
720 20592
767 21238
766 20576
765 19472
369 22112
443 21760
444 21664
445 22464
446 23808
447 23760
448 23798
449 23552
450 22889
1044 25175
162 25745
1183 23485
1045 26302
140 26480
1046 26288
1047 25856
69 25104
266 24008
1048 21032
216 20992
282 19904
118 19008
283 17888
2 20256
284 19200
285 18944
286 18944
287 18144
288 17856
289 17226
336 10986
335 11328
334 12224
333 13440
3 14336
332 15168
119 14784
331 14720
217 15872
330 15808
267 16544
70 16896
329 19318
1250 18624
1270 17898
1271 20512
869 20896
163 22368
868 22656
30 23328
867 22848
866 23328
865 22624
864 22016
348 21472
863 20480
832 20896
537 20992
517 19392
862 19584
861 20160
860 19920
859 19798
557 19190
1323 17034
858 19456
857 20320
856 18368
855 19200
854 19360
853 19040
852 18688
851 18720
850 17920
1269 17376
1268 16490
1255 22682
1256 21920
453 22518
452 22256
451 22280
1284 17248
1283 16960
1276 17248
944 18112
912 18016
943 18272
370 19744
421 20370
442 17667
441 20800
440 22080
25 21504
73 22112
439 23088
438 23040
437 22936
436 22784
435 23360
434 23040
149 23392
177 23590
1295 22352
433 23256
432 19944
223 20816
631 21136
500 20496
630 20640
499 21200
428 23254
211 21920
328 20768
322 21088
321 20544
320 20384
319 23088
318 23552
133 21110
59 20032
262 19904
327 19120
498 20712
629 19858
638 21184
427 23392
210 23632
637 23382
1293 22432
1249 22400
1248 20252
486 22027
578 21248
942 20384
26 18192
74 17856
895 17216
491 17136
889 16946
224 20912
632 20832
296 18656
295 22058
212 22454
294 22496
263 22592
1109 21888
1192 22016
1191 19360
60 18048
1238 16896
85 17408
84 17536
1237 17376
83 17760
82 19360
1236 18554
81 19142
918 20864
457 20608
106 19392
1106 17984
198 18688
1164 18560
636 19072
568 18176
1026 18304
652 17728
354 17408
935 17152
1316 17152
1159 18166
1146 18432
1149 12992
1143 11456
1158 10624
302 10176
240 9472
1156 10240
259 10816
77 10304
10 9536
44 10304
122 10560
385 9408
169 7712
355 5184
1013 5162
43 11818
9 12480
76 12672
258 13312
1049 12672
239 12736
301 13056
1050 12224
1051 12672
1052 14144
1317 17978
1053 18934
1056 19110
934 18400
1025 18598
567 19520
635 19456
1057 19776
197 19104
1058 18624
1059 18383
306 19682
1037 20953
1036 20699
196 19960
1035 19172
634 18572
566 18122
1024 18864
650 19408
352 19296
1275 19908
651 19778
353 20198
105 18337
456 18043
917 16574
431 23746
1038 24678
455 24305
1286 25045
104 24785
648 23340
454 21232
575 21456
132 20016
721 20992
1105 21056
1292 21432
574 21139
573 21696
572 22336
195 23080
571 22200
565 21664
570 22848
351 22248
649 22830
564 21626
194 20682
305 20767
304 21478
700 18723
699 19304
698 19856
190 20248
1314 22608
131 22730
130 23558
129 21040
103 20778
128 21398
127 21536
126 21200
125 20598
303 21888
647 21920
633 21440
563 21184
569 20896
350 21184
1022 21048
1054 23950
1161 23668
1144 23262
1023 22256
1055 23954
1162 23852
1145 23814
1148 19312
1142 19760
1315 20026
1157 21030
300 20880
238 18880
1155 18698
257 17632
75 17718
1235 18529
1068 23050
237 22924
1069 23112
299 22990
1247 21880
1313 21992
1244 21690
1070 22816
1071 22336
1072 21728
1073 20518
1288 18811
256 23312
80 24176
361 24160
1067 23680
8 23456
42 22976
121 19638
357 19120
173 19018
171 19104
170 18624
356 18848
1219 21600
1039 22080
384 21920
1312 17930
1311 18080
1303 19136
1304 21440
172 21536
120 22456
1133 21878
41 22208
358 22496
7 22272
360 21792
79 20384
261 20736
236 21792
298 21360
1243 19816
1151 22894
1152 22264
1153 21782
1141 24760
1147 25968
1074 26774
673 25240
674 24880
675 24088
672 26064
1308 23536
-1
EOF
