# Supplementary material for: Solving the clustered traveling salesman problem via traveling salesman problem methods
Source: PeerJ Comput Sci. 2022 Jun 13;8:e972. doi: 10.7717/peerj-cs.972 (PMC9202618; doi:10.7717/peerj-cs.972)
Supplement: Supplemental Information 1 [file peerj-cs-08-972-s001.tgz › CLKH-1.0/PI_FILES/26bier127.pi]

127
98 0
97 35840
123 31380
95 62720
93 46620
127 -63260
107 -337820
111 -98560
112 -128000
94 76160
46 104960
118 134620
48 119780
53 135100
49 133380
47 110720
55 86210
124 97820
52 83940
56 75320
57 44120
54 19840
45 -46180
103 -55680
44 -28700
40 105220
35 115460
37 115420
36 118500
41 114460
14 101277
30 99260
43 124060
34 124160
42 102660
39 126300
38 116320
26 104160
33 -31530
122 -40920
28 -55460
32 -83480
29 -53460
25 -9817
27 61267
31 70853
79 62756
80 65244
78 69440
76 43940
77 93120
18 92700
17 61220
21 69660
19 73180
72 77920
8 73700
67 81700
73 110300
74 91200
68 74880
71 49180
70 -21760
69 -17920
75 -24860
117 50560
84 78080
81 78080
126 0
83 -32969
82 -11568
63 -179069
119 -131840
96 32640
109 35200
88 -33820
87 -17380
86 10240
85 15360
110 26880
104 -217100
125 -46180
89 -37120
92 -66560
99 -122780
65 -181540
66 48910
113 82150
64 60290
58 66375
100 36235
91 23140
61 5280
62 1500
59 -35340
60 -1920
116 -3840
90 5740
3 112860
10 124830
120 125540
13 125780
115 120840
50 125580
5 100780
121 120520
51 114460
2 102620
16 128120
1 125300
7 126580
105 128520
114 125632
11 116771
9 110478
24 136468
23 132480
4 131980
22 123830
108 131893
6 126473
106 135260
15 123773
12 73312
20 129893
102 -145920
101 -197020
-1
EOF
