# Supplementary material for: Solving the clustered traveling salesman problem via traveling salesman problem methods
Source: PeerJ Comput Sci. 2022 Jun 13;8:e972. doi: 10.7717/peerj-cs.972 (PMC9202618; doi:10.7717/peerj-cs.972)
Supplement: Supplemental Information 1 [file peerj-cs-08-972-s001.tgz › CLKH-1.0/PI_FILES/26ch130.pi]

130
91 0
72 2240
49 4090
58 3650
120 770
53 2880
106 560
92 120
73 1520
99 1440
74 1800
75 1120
52 4340
65 2760
56 5320
9 5100
57 6380
82 3920
101 -5160
123 -6280
111 -6540
119 660
84 140
36 100
32 -1000
113 -1070
77 -2190
103 -680
81 -480
87 5240
12 5240
38 3220
79 5740
95 5290
116 3960
24 3930
15 3520
29 3200
94 4840
89 5510
110 2375
98 3945
25 3790
48 3130
68 4360
63 1520
107 164
127 -1200
104 1240
43 -63
19 2345
27 3110
100 1650
31 2480
34 1073
17 2508
54 108
35 3760
4 560
20 1000
46 1100
80 1820
118 1770
2 2580
50 3200
130 5160
1 1891
41 5092
71 6592
39 7099
117 3032
112 6087
128 5142
105 7287
70 2165
97 2860
7 -220
26 900
88 -5600
86 -7100
69 -4480
64 -4640
124 1760
129 720
61 0
109 200
76 -260
11 -1200
5 -2300
45 720
16 1987
62 1680
115 -240
28 -2780
66 -7260
85 -3040
125 -2360
90 -2440
78 -4660
121 -3040
59 1400
30 2920
83 2400
3 3360
114 4300
126 2400
108 4560
8 5080
18 4900
21 5840
33 5440
22 3760
23 2640
47 5470
40 5280
37 6730
93 4400
44 5000
42 5000
51 5760
60 6000
55 4080
122 2740
96 1520
13 -1020
67 1380
14 3500
10 3400
102 -6740
6 -5510
-1
EOF
