# Supplementary material for: Solving the clustered traveling salesman problem via traveling salesman problem methods
Source: PeerJ Comput Sci. 2022 Jun 13;8:e972. doi: 10.7717/peerj-cs.972 (PMC9202618; doi:10.7717/peerj-cs.972)
Supplement: Supplemental Information 1 [file peerj-cs-08-972-s001.tgz › CLKH-1.0/PI_FILES/2702usa13509.pi]

13509
6410 0
6257 0
4779 -3584
4501 -5682
4484 -5066
4459 -9344
4482 -8064
4508 10240
4524 11254
4354 -27510
4421 -20608
4814 1984
4882 8064
4948 13878
5203 11158
5344 586
5253 3040
4928 10816
4880 -32192
4340 -7168
3871 -23926
4244 -27014
4017 16310
3885 13918
4060 7796
4275 -9941
4250 0
4247 -3584
4235 -14144
4293 -8804
4467 7797
4536 8605
4573 9786
4622 -5919
4698 2298
4625 -1904
4786 -28159
4965 -14552
4877 12878
5207 -13484
5246 -17711
6100 -5330
6080 -640
6029 5634
6049 6526
6168 10304
6050 -5536
5493 5520
5951 -17216
6551 11125
4918 -4294
5010 335
5074 -672
5405 13296
5522 15792
5681 22326
5774 21952
5843 21728
5741 5849
5804 -4672
6532 -1354
6546 896
6573 -1568
6550 18368
6407 21504
6380 26979
6653 7377
6669 9408
6631 11648
6581 15456
6641 14102
6638 17024
6575 20246
6478 13728
6265 11936
5787 -10752
5454 -3584
5115 -3584
4870 13888
4816 8720
4755 16694
4695 14144
4572 16290
4556 17584
4506 14234
4229 -15628
4055 -12384
4020 -16416
3775 -5994
3766 -9942
3637 -3584
3585 2870
3515 1702
3614 -28308
4118 -25750
4021 -25856
4335 -17920
4503 -10752
4655 -10752
4785 -5760
4717 -16352
4522 -8878
3073 -7758
2917 -448
2790 -4725
6201 8418
5806 8448
5470 -4598
4952 -4528
4564 -906
4349 -7616
4334 -20166
3787 -13542
3541 6080
3480 18432
3416 23542
3319 20096
3259 18176
3262 19136
3225 15616
3201 17024
3142 16128
3007 12544
2946 11526
2956 6794
2865 12650
2829 -21547
3032 -368
2754 -614
3208 -23301
3365 -35912
3267 -9278
2950 14304
2806 11688
2714 17472
2593 12128
2633 13699
2505 19529
2624 8920
2853 3074
2788 18086
2717 14512
2725 2688
2596 -3584
2734 2479
2359 18801
2273 21242
2111 4288
2023 -4326
1941 15606
1861 11696
1608 -4630
1749 3136
1853 9984
1866 4586
2006 17382
2184 25942
2186 21290
2173 19648
2035 -768
1897 11008
1837 14624
1706 17270
1685 10240
1481 9952
1465 8288
1447 2016
1436 8921
1244 -2110
1257 10240
1255 7912
1171 24224
1215 22912
1273 22160
1358 9456
1442 9684
1437 10806
1598 9404
1858 -1436
2114 -2912
2031 0
2013 2688
1989 5376
1864 15552
1846 0
1736 13328
1618 19718
1550 19328
1479 14250
1472 23670
1467 21045
1616 7018
1435 15552
1441 22774
1478 21110
1522 7914
1359 12960
1322 15222
1329 14912
1241 1866
1209 1344
1216 6816
1260 14624
1313 12416
1362 11776
1283 15190
1200 1354
1114 12570
1105 12884
1147 22178
1191 16576
1227 12992
1266 10698
1367 11168
1462 11737
1468 24590
1475 30404
1417 27108
1366 17948
1438 29582
1443 23492
1514 28098
1529 29152
1555 32342
1562 29178
1599 29336
1649 33288
1660 30966
1670 31920
1690 33674
1688 29563
1692 29920
1655 33578
1728 30314
1774 24448
1812 23757
1769 21521
1710 23328
1654 33800
1620 33081
1611 33131
1623 33061
1571 29201
1582 19530
1622 19768
1656 9738
1880 6890
1849 4352
1867 21184
1962 18240
2116 7840
2279 17696
2393 22476
2475 10906
2628 11114
2532 19792
2353 14144
2282 14514
2454 18046
2506 15208
2463 13182
2343 10984
2252 26648
2086 15986
1955 20784
1916 19316
1878 15834
1886 17292
2164 -1002
2156 6400
2168 11754
2089 11712
2029 29664
1974 29078
1921 27562
1957 18048
1902 21664
1830 27502
1814 24435
1828 26336
1851 24131
1844 21155
1889 20864
1933 18125
1912 23555
1948 24128
1992 26656
2051 26870
2155 22272
2057 22752
2053 16224
2131 34391
2120 36950
2100 37886
2099 36448
2106 17199
1968 31613
1999 34481
1914 21306
1850 23872
1756 25946
1802 28582
1719 21824
1709 16730
1590 25552
1463 23733
1537 37046
1606 31583
1672 29722
1613 32432
1554 31454
1961 26921
1994 29482
1896 22646
1842 19728
1838 18586
1964 15616
2078 27296
2175 14336
2177 22448
2063 19888
2176 28028
2133 26486
2033 30809
1956 16776
1865 21504
1800 16077
1741 20100
1770 10174
1860 19728
1873 17955
1788 23959
1772 19723
1650 21439
1601 26857
1542 34455
1489 25927
1504 32746
1464 27738
1532 11338
1535 15008
1493 20026
1500 20078
1572 24612
1698 21053
1642 27846
1646 20318
1568 26149
1584 25792
1524 17290
1384 15562
1357 17920
1397 18230
1348 27053
1335 30640
1332 33526
1321 17361
1425 29674
1413 30336
1408 26876
1536 24903
1558 25376
1602 27799
1411 17447
1452 27480
1508 29984
1538 31011
1497 25152
1502 24100
1539 23942
1541 30490
1563 30941
1564 28967
1607 31494
1635 25270
1659 30074
1612 28565
1528 22558
1588 30016
1591 30400
1665 27702
1679 29568
1702 28736
1731 32298
1780 29573
1727 32160
1740 30257
1724 31899
1739 31651
1746 23148
1738 29582
1784 34390
1820 32359
1871 31318
1859 26436
1781 32560
1757 34432
1715 30102
1648 23982
1725 23823
2082 8770
2050 15296
2024 25408
1940 22762
2027 29398
2185 23008
1997 32438
1995 12278
2007 11530
1901 9984
1843 6640
1825 8749
1778 31660
1713 31532
1619 30656
1518 21495
1490 20560
1404 26048
1373 22656
1343 11408
1340 3050
1370 17216
1382 18934
1364 18816
1337 20800
1334 20952
1365 27598
1420 23484
1398 21190
1317 26260
1306 23050
1277 23840
1233 13840
1189 13760
1236 26464
1174 16743
1483 10218
1385 6976
1302 9862
1296 9024
1530 27341
1579 28288
1610 26432
1697 24448
1717 18059
1581 25610
1501 30678
1495 30550
1507 18912
1510 28726
1552 24330
1410 16240
1314 15158
1293 11422
1238 20512
1185 25152
1158 24384
1117 21450
1031 -822
1019 -672
957 1792
937 8064
910 17254
939 17830
887 14362
959 23391
1059 3060
1089 298
1145 -8086
1280 21539
1278 23776
1271 31222
1263 26128
1240 18920
918 -4471
954 4032
1034 22305
1064 17948
1085 18978
1041 15232
980 15830
898 5658
866 714
831 2576
715 16018
748 15008
796 14336
846 15232
903 7024
964 1002
990 14131
1096 3344
1181 12141
1212 5784
1165 7370
1179 3472
1134 6720
1080 4480
1023 14336
962 17678
998 5718
1022 15956
1002 8960
1053 7168
1120 11136
1043 8682
912 5770
886 21760
911 19500
859 24384
1021 25268
936 38966
907 21986
882 26069
860 15535
836 18786
771 18186
742 21366
732 22006
728 19850
713 20608
669 23680
640 25718
600 19540
733 2418
674 -42
731 9302
658 15300
666 9162
563 10686
634 19800
584 16615
554 14776
521 17137
512 10628
513 19436
509 16768
505 15232
504 13184
495 15232
494 17600
478 16064
481 19536
486 19088
482 19836
467 15418
487 17298
488 11606
496 16303
517 15222
523 14314
518 15791
601 14224
544 17920
490 7269
447 14625
444 17079
459 24726
430 22848
426 24416
409 22115
679 7016
761 14656
758 23680
804 23468
837 30382
847 29344
857 34370
865 30272
872 23430
901 28032
925 27264
947 21066
963 26522
1007 25252
999 27190
1012 19264
1048 20800
1075 17082
1118 31502
1103 29760
1124 30720
1128 29632
1142 30902
1152 30592
1168 27168
1183 26560
1234 17920
1292 15232
1344 27648
1403 28298
1455 28594
1486 27652
1433 25770
1351 29886
1328 28278
1311 20336
1320 21246
1259 17216
1218 26256
1231 27242
1195 30708
1143 24129
1151 9037
1131 14806
1074 24502
1046 16192
1005 19776
941 6752
974 17560
1035 7197
989 12109
948 13100
879 14087
759 4448
693 10414
777 4362
664 5289
672 11344
673 13066
628 16838
577 23216
583 22592
530 20009
543 25654
580 21575
578 24650
548 26838
499 30154
474 34678
465 25792
507 38262
516 36192
527 32128
525 26624
526 24192
484 19882
477 23360
466 23982
497 25214
510 25696
538 25462
549 24480
569 22208
557 28214
560 15424
556 15552
572 18528
568 18586
571 18592
575 18950
602 15168
606 16000
618 10322
570 27904
576 31392
598 27114
613 27370
599 29046
589 28736
574 31670
555 28704
539 29878
528 28234
537 26058
565 29654
595 26685
656 25088
678 19712
689 18032
681 20160
652 21748
653 28600
686 24051
793 12892
701 18144
608 15346
590 12669
582 10560
573 14451
475 5034
463 27968
485 27008
492 29784
502 30080
511 29194
503 30214
493 27206
476 27864
456 27328
450 25968
443 17278
435 16128
425 17526
411 9904
400 6282
402 8832
413 16032
418 17504
422 5184
433 5632
419 5376
412 14336
408 14336
403 17920
369 394
366 19456
350 15606
319 12012
353 9162
405 5120
420 12800
439 11264
453 11008
519 16048
558 10752
567 16256
553 25436
545 25350
546 18784
515 24208
472 15338
468 27002
449 19392
427 14365
391 25945
383 27893
390 19264
407 24756
324 -13624
312 -7344
317 -1523
291 8582
256 10304
223 16102
218 11328
220 3584
206 6902
240 -13830
178 -17479
172 12012
181 10896
197 6176
204 11712
209 16054
224 11264
254 13760
278 8960
262 9142
227 6016
237 4224
248 4992
238 0
245 2550
232 -6134
271 2336
281 3052
305 4736
310 4800
362 5217
109 -42358
103 -37440
97 -38762
90 -39498
107 -45878
63 -101376
64 -111286
59 -107136
39 -59254
58 -49034
85 -56694
67 -53642
77 -53632
89 -51584
84 -51722
71 -54998
70 -21846
61 -25696
72 -20650
75 -22587
76 -22562
98 -27283
94 -27584
96 -30157
79 -20630
81 -21002
62 -28502
82 -5930
93 -7382
88 -12288
104 -3584
106 -17920
146 -3200
195 -15360
279 -732
321 20564
361 16576
392 10704
388 8882
397 16848
404 16624
421 12608
442 24682
452 25644
458 22244
432 17104
438 22255
455 14076
454 -896
440 11830
399 16000
364 19994
342 6178
331 18290
370 -22214
460 -29686
451 -12298
542 438
648 -5302
828 -11382
956 -3584
1052 -11668
1126 10784
1061 6592
943 -4032
855 -438
897 -19446
1042 -13440
955 12288
1026 7360
1106 3094
1086 7241
1170 2762
1164 5174
1159 4608
1248 -198
1217 5910
1123 -6832
1112 -3392
978 -30513
952 -15289
687 -40182
726 -18368
767 5398
745 -5914
508 -76624
994 -41046
1135 -37030
1167 -28282
1166 -30704
1197 -32182
1220 0
1291 2032
1380 8721
1401 10886
1432 1952
1805 -21896
1758 -18966
1742 -18900
1847 -12816
1938 600
1937 2276
2077 4613
2159 -27050
1971 -47325
1870 -29952
1826 3584
1678 -7168
1449 -39424
1387 -37856
1459 5344
1587 6422
1733 2240
1900 -10758
1750 10368
1734 16262
1594 12992
1406 -4566
1245 15968
1289 10048
1330 5376
1374 1792
1391 9271
659 27348
727 32656
772 26112
760 34422
764 27622
685 36016
677 37494
670 35664
635 10865
641 11023
604 6410
615 8128
627 10710
649 8064
668 15232
671 15872
741 13578
705 17334
810 13952
720 25200
694 26716
588 -2038
700 25280
723 24512
714 24512
744 23040
721 22400
719 26816
825 20352
823 19962
824 19968
755 20352
704 15382
711 14634
667 11146
651 9226
683 14454
699 19446
708 16612
876 19382
928 22774
973 19690
920 13856
889 21888
883 25334
830 17674
782 23050
840 22582
844 24928
873 21408
853 19190
818 25878
791 20298
753 23818
781 20032
749 18058
729 22454
688 21248
675 18002
712 24854
717 25686
718 19113
716 27422
644 25088
631 22344
626 33632
646 42784
709 32618
663 44150
612 36480
594 2560
587 3584
550 10752
547 11392
551 11520
552 11008
540 5770
522 11786
500 11776
470 5770
506 11638
532 13366
564 11520
591 2944
514 10752
501 -2688
471 -5120
462 -7926
483 -22582
541 4224
561 5120
597 12954
603 6954
622 12544
629 14528
611 15214
614 16734
630 14010
607 16168
605 15446
609 14464
616 14000
620 15494
639 13162
643 10304
623 19510
610 17280
617 19224
637 17024
636 17920
645 17792
665 11648
661 14336
662 15488
657 19136
654 19176
647 19136
619 14080
586 22400
593 30016
621 30262
633 20490
676 24972
2503 19763
2616 22294
2703 14560
2796 13888
2909 2146
3237 12922
3160 2018
3229 15446
3418 22528
3516 22886
3573 16582
3677 12538
3558 9088
3784 8387
3693 8759
4010 14031
4114 12752
4173 15980
4213 13040
3958 6792
3910 6346
4049 4362
4089 17014
4291 4736
4339 9201
4418 13070
4360 17280
4312 18022
4507 6808
4757 8117
4705 2302
5029 4874
5049 3472
5041 6720
5013 14506
5042 -1936
5092 4032
5099 12480
5114 16128
5408 -1792
5768 -832
6321 74
6306 -30886
6137 -3584
6277 -19456
6020 -11712
6372 12490
6385 24054
6117 10304
6078 16630
5980 18272
5604 4864
5781 16992
5801 17920
5874 18678
5950 6272
5687 0
5374 -10816
5350 -11776
5336 -8662
5234 4736
5135 -20672
5206 -17920
5068 0
5048 0
5057 0
5100 -6310
4657 -22278
4646 0
4678 4496
4400 -682
4287 3456
4249 1344
4087 -11724
3809 -3310
2294 20291
2215 24661
2194 21500
2049 21776
2101 22211
2179 22806
2320 21770
2423 10612
2551 15254
2757 3744
2702 2688
2719 5824
2451 10826
2452 -2902
2732 4480
2879 11574
2971 8192
2898 6528
3030 13712
3249 7992
3420 25910
3498 18080
3586 9920
3720 -1398
3431 -3702
3235 5002
3310 7168
3540 -7798
3551 11232
3398 10422
3404 19904
3352 26182
3299 23488
3196 19200
3103 21056
3072 20352
3052 11062
2983 7754
2933 17152
2850 24384
2804 18816
2755 18166
2667 21110
2421 8266
2647 16128
2575 15904
2638 26216
2718 15264
2777 11712
2864 6704
2883 6038
3151 12316
3154 9408
3152 16523
3132 24513
3140 23680
3023 25024
3000 27520
2912 23410
2953 29932
2999 22304
3218 24174
3324 21312
3446 14016
3550 28322
3685 21749
3505 21376
3487 19126
3373 19802
3482 11064
3518 10720
3572 13984
3623 14204
3805 14202
3856 13898
3960 20470
4053 13664
4157 16144
4259 9642
4140 11542
4037 27558
3967 36952
4046 38230
4074 36992
4207 19872
4285 23638
4326 14570
4410 12242
4559 17838
4652 21710
4571 19533
4648 19236
4744 26606
4699 32506
4735 33846
4748 27644
4831 33078
4827 31232
4910 28288
4939 25792
4994 24694
5087 18973
5105 19872
5144 22720
5190 15518
5062 22024
2934 27398
2833 40347
2847 24408
2761 36608
2698 23424
2653 27344
2580 35070
2706 34432
2773 27776
2858 19056
2747 9996
2591 11520
2632 14336
2588 10800
2675 33844
2585 41516
2377 25750
2598 37504
2595 32256
2635 15370
2525 28598
2439 17792
2234 28918
2231 28512
2305 32640
2375 28672
2430 14336
2553 18752
2459 14336
2473 8512
2630 18576
2449 15424
2460 5376
2444 0
2495 10080
2341 19928
2474 17538
2379 6098
2479 6456
2409 12854
2545 11200
2386 22528
2497 20800
2651 7658
2682 9366
2746 5568
2810 1562
2823 650
3001 25280
3178 32246
3191 24000
3316 21952
3345 21504
3463 21462
3470 18098
3555 12506
3449 22774
3411 33984
3336 33258
3421 34816
3381 37494
3355 37206
3403 35216
3265 27088
3247 35456
3263 35302
3221 15088
3138 14176
3127 13882
3100 15952
2997 14122
3042 18134
3053 14506
3121 16128
3204 21462
3216 14832
3394 12352
3437 16576
3468 5034
3279 26400
3189 26166
3276 23744
3356 24320
3465 17664
3444 22294
3307 10752
3169 12368
3041 13696
2913 9482
2824 218
3015 26624
2966 28406
2970 27648
3021 15488
3027 11648
2960 7168
2895 5450
2749 16522
2715 15584
2799 13440
2830 24870
2990 10764
3137 26952
3197 23040
3185 23200
3241 28352
3171 33556
3071 26090
3284 31476
3340 29368
3471 27157
3419 27485
3289 24886
2861 26945
2930 32694
2972 27872
3048 20176
2844 21354
2942 17866
2782 21130
2780 23862
2854 29814
2908 31414
2959 27392
2843 21482
2951 21354
3014 25142
3095 20902
3093 20314
3143 16000
3177 14848
3257 14890
3238 17581
3271 29174
3347 36470
3390 38710
3427 36657
3435 35770
3461 34886
3467 34005
3458 26566
3513 31157
3486 35758
3472 36360
3442 34927
3483 31496
3485 32784
3507 35958
3509 35808
3568 27658
2849 30258
2936 30637
3118 24332
3010 29532
2962 22632
3176 22103
3379 15455
3473 19025
3492 9076
3384 11648
3328 13824
3309 19256
3559 30380
3608 34624
3691 30976
3762 17888
3851 9168
3659 15672
3742 20416
3703 12227
3454 14203
3535 26283
3595 27456
3629 27264
3661 17526
3681 11490
3414 9354
3258 14290
3344 15782
3424 28192
3436 28416
3621 20048
3548 34742
3534 34944
3562 19296
3671 24442
3698 22240
3741 25318
3803 21320
3736 15424
3788 35806
3743 35328
3701 29936
3738 34086
3772 29374
3942 20074
3872 37372
3883 31754
3946 29046
3979 27788
4023 18626
3961 22070
3902 27528
3880 20448
3993 30678
4133 14740
4075 15690
4092 16810
4040 17280
3975 21302
3913 16192
3898 13280
3746 23744
3688 27958
3628 22090
3658 25664
3731 21056
3723 18176
3891 20160
3957 26038
4064 19152
4170 26032
4256 34630
4221 30614
4193 26186
4321 25408
4414 20490
4500 17920
4618 11640
4519 17398
4433 7420
3593 25813
3589 30536
3571 19354
3663 31982
3756 20320
3855 27936
3980 28614
3973 21504
3988 20608
4077 20992
4127 26230
4218 19530
4212 20160
4283 14336
4230 17920
4325 20160
4434 18801
4546 26057
4597 7251
4458 23030
4274 2634
4152 8064
4011 14032
3854 23696
3764 17802
3765 25704
3824 24886
3990 26720
4058 23876
4139 30454
4205 26250
4148 27776
4025 28370
4130 31094
4254 27634
4280 28835
4332 25176
4227 22164
4272 27958
4389 28887
4415 30032
4566 27571
4534 30912
4402 26680
4478 8848
4629 12096
4696 8330
4930 7242
4888 7296
4828 20608
4924 24192
4906 29408
4844 21082
4899 26188
5011 23431
5026 22869
5075 24927
5138 27934
5217 22256
5096 20262
5078 21404
4980 26112
4964 24448
4900 30056
4889 25294
4805 27023
4788 20637
4806 33514
4715 20615
4650 22960
4826 22288
4801 16183
4891 21200
4978 14542
5023 5469
4796 14797
4797 16212
4782 9994
4772 18770
4999 9738
5006 18934
5172 10698
5449 1546
5877 11872
5813 25142
5795 24640
5904 18582
5833 13042
5439 11545
5324 14880
5319 18375
5446 26464
5505 27020
5317 22400
5306 21632
5196 20160
5149 25590
5347 20416
5479 19015
5494 18998
5327 25926
5332 30080
5334 27286
5315 13285
5166 19473
5224 13680
5310 21443
4664 16090
4721 18181
4730 12042
4973 9514
5111 14672
5180 15094
5341 14474
5366 23024
5278 26380
5139 22090
5353 24704
5430 18240
5328 9242
5578 13120
5740 21920
5589 8648
4709 25682
4817 20160
4917 23712
5001 20624
5000 18384
4995 15680
4993 8842
5256 11178
5539 17440
5719 26192
5652 23232
5699 29770
5706 29814
5755 27638
5683 27382
5491 25568
5426 16266
5546 24768
5406 20160
5313 9856
5169 14976
5147 11786
4945 13850
4944 11370
4743 17696
4742 19126
4734 19852
4718 13102
4687 18374
4658 17608
4623 18538
4595 18982
4575 17616
4502 18912
4382 24054
4348 19306
4343 19136
4322 16034
4361 21177
5643 8302
5669 13632
5771 11648
6039 14107
6189 20950
6200 20950
6245 12640
6439 8650
6784 19984
6678 15808
6976 15254
6888 7434
6376 6314
5998 19414
6053 5120
6367 15306
6133 -11478
6403 -1408
6847 9920
7365 4534
7439 9344
6868 -9750
7402 20566
7449 17974
8026 3910
4560 22758
4580 22390
4494 21002
4548 14282
4578 10090
4404 24416
4284 23072
4160 5410
3878 14178
3879 11038
4078 22318
4071 23030
4153 11158
3995 3264
3965 3584
4072 7520
4233 938
4298 8704
4518 15546
4525 16192
4563 11846
4738 9872
4680 12624
4645 15158
4579 11263
4768 19292
4914 4010
4869 20544
4953 22134
5112 16896
5391 2090
5412 -1238
5414 9872
5407 2368
5401 16566
5838 3568
6362 8896
6775 5312
7186 5856
7741 16118
7867 8832
8469 19040
8936 24002
4300 21076
4392 22586
4344 22672
4319 31397
4252 32478
4199 30624
4171 23568
4138 29494
4120 23610
4065 27264
4009 26432
3959 25024
3901 21024
3767 21632
3666 12010
3740 18528
3896 13960
3920 12874
3899 15990
3950 15296
4007 17014
4027 11914
4124 19206
4209 24602
4208 28438
4267 24934
4292 29370
4346 34710
4353 32240
4438 20138
4457 32112
4366 34310
4371 18672
4397 22694
4337 16938
4409 19418
4437 19430
4471 20226
3797 33971
3758 32751
3727 30927
3770 35606
3812 34417
3774 27616
3825 7242
4050 19520
4024 20160
4008 14026
3777 -4030
3935 7552
4093 11632
4186 1098
4196 992
4215 5030
4396 23942
4469 18656
4406 25088
4419 26080
4468 30346
4530 23617
4592 22368
4599 20608
4659 23360
4778 26528
4795 2890
4642 25264
4562 28128
4497 31308
4617 30752
4714 21392
4818 17679
4444 27460
4441 28128
4417 26304
4413 25536
4445 26871
4439 22907
4510 26259
4487 29738
4517 26589
4489 27998
4490 27799
4509 24064
4616 20496
4711 20848
4651 21504
4644 29440
4529 19888
4662 29072
4835 4522
4903 12278
5086 13568
5145 13802
5223 11946
5337 19689
5066 11799
5151 18816
5309 20858
5551 14360
5574 24858
5375 15100
5385 9856
5601 23818
5636 14484
5396 28619
4957 14260
4934 16298
5016 21100
5117 13354
5053 15488
4992 17984
5012 20342
5019 15370
5175 20160
5282 23894
5418 7946
5498 14048
5563 17216
5655 17248
5718 15232
5896 10752
6244 23414
6219 20968
6183 20384
5990 20160
5792 23296
5593 9696
5416 20224
5263 18400
5273 17024
5308 17920
5349 15286
5193 19360
5155 21504
5097 13440
5027 14694
8930 4003
8976 13174
8972 13888
8931 2913
10217 -42808
5810 12832
5923 11648
5986 13472
6150 18080
6234 20112
6429 22598
6320 21974
6422 23626
6442 28086
6769 18192
6759 21056
6758 16704
6470 15186
6476 14080
6707 22838
6845 19986
7356 3882
7792 12544
8114 25718
8221 15114
8631 26134
8741 22656
8766 19936
9013 23701
8996 19750
8960 27305
8927 24436
9132 19008
9149 28730
9168 31766
9432 21120
9399 20864
9260 25088
9485 27319
9225 13692
9304 12298
9042 18810
8991 20022
8760 20512
8269 13258
8141 15636
7873 18294
7724 14336
7615 17024
7390 18880
7443 16106
7490 21324
7405 12394
7811 21284
8028 24541
8326 25846
8582 23126
8799 12704
8941 31896
9027 34550
9313 21506
8979 24632
9123 25556
9165 26176
9408 37734
9593 28135
9585 22906
8132 18131
8284 24608
8178 24288
8503 20522
8776 19472
8724 16330
9048 21808
9198 20778
9284 23376
9155 21434
9394 26646
9464 25440
9590 31574
9613 25766
9818 24416
9774 27280
9680 26976
9720 24080
10021 19530
10028 23424
10208 21962
10303 19328
10394 12800
10374 14912
10194 29792
10189 36072
10365 34912
10564 28696
10553 34924
10475 26220
10188 34310
10088 18906
9940 24982
9735 28070
9611 26272
9498 22314
9769 29920
9797 24766
6118 12578
6228 21056
6428 15424
6435 27478
6728 17142
6811 12698
6815 10474
6602 19154
6828 20202
7220 28594
7709 1770
7662 11506
8015 9856
8240 15124
8820 11586
8809 21504
9008 16576
9255 28544
9417 23440
9583 27360
9609 28022
9616 28240
9648 29632
9725 29366
9872 31216
10004 25018
10001 31008
9977 28650
9853 28272
9752 32006
9631 26480
9750 26928
9636 24480
9518 28566
9519 26730
9220 20490
9446 28006
9602 20458
9488 22030
9467 31746
9757 32154
9734 39090
9461 21242
9973 27964
9992 23072
10232 35126
10243 30426
10509 29888
10515 29942
10659 17328
10852 28752
10879 23726
11047 21744
11150 20054
11087 23680
10913 27462
10931 24412
10956 34614
10796 25892
10983 33952
11022 25952
11060 17136
11291 22922
11504 28357
11396 30564
11196 18048
11489 23974
11477 14622
11464 12042
11579 16246
11694 21120
11619 21514
11688 23808
11783 31862
11859 30080
11927 26880
11873 32566
11858 9664
11956 11450
11931 23488
11848 19264
11763 19808
11678 18614
11668 25846
11785 26538
11711 21194
11599 26706
11476 15450
11451 21270
11326 25024
11149 24312
11250 13854
11446 18400
11433 20160
11576 27062
11618 19562
11547 21206
11400 15872
11386 25760
11271 23072
11117 27958
11042 24074
11033 5898
11031 5824
10922 13888
10792 20608
10692 19232
10529 14186
10355 20132
10193 20098
10185 18240
10202 17194
9953 16322
10212 27254
10238 21514
10500 20672
10518 18314
10620 26540
10755 22598
10754 21498
10973 21888
11044 21844
10967 12046
10812 16128
10814 18048
11054 21312
11195 16384
11303 11168
11061 20243
11199 23903
11091 24510
11062 28384
10874 20788
10885 31760
10855 29058
10623 25072
10731 33372
10624 21277
10396 23761
10281 25750
10158 19792
10124 18286
9834 19796
10006 23904
10175 26582
10223 22880
10312 23826
10449 24631
11398 17878
11266 17548
11383 21038
11401 24398
11285 27574
11111 26176
11015 24576
10980 26320
10961 32262
11038 30400
11019 28054
10864 26112
10740 24666
10821 27430
10667 21951
10580 24618
10402 20848
10384 14514
10563 26146
10683 30392
10752 31390
10746 31440
10753 29168
10785 23287
10867 23886
10764 20460
10954 20693
11152 21223
11253 27444
10982 28734
11079 32320
11146 29744
11281 33042
11493 24912
11535 25408
11627 22464
11773 26432
11800 21504
11845 25920
11928 22090
11948 17866
11946 17600
12040 23040
12063 27126
12086 25270
12079 20810
12122 24842
12106 26240
12165 23360
12220 23830
12350 23786
12370 27638
12441 20490
12465 23414
12494 23834
12580 13770
12491 14656
12463 20032
12460 20864
12538 16502
12639 17553
12716 18833
12754 27350
12800 22058
12751 22112
12757 31965
12748 25098
12809 28964
12867 11487
12893 15488
12953 23030
12934 -264
13009 15452
13054 14448
13071 19156
13066 7978
13095 15750
13111 15454
13104 12160
13087 5066
13092 6070
13096 4874
13157 -6422
13037 4874
12958 17344
12933 22176
12894 28672
12872 28796
12876 6243
12909 5369
12881 8640
12844 13942
12824 40633
12808 44182
12772 42993
12715 33686
12771 43393
12734 35060
12752 23005
12723 26725
12746 34564
12742 36090
12729 38980
12704 36891
12664 26697
12750 40281
12789 37051
12802 34789
12827 28496
12856 27084
12698 18910
12607 19034
12616 29302
12547 21504
12559 19840
12565 33632
12412 21440
12486 31200
12569 35350
12649 29376
12650 27072
12613 28918
12599 30208
12594 29834
12575 30976
12563 32512
12551 34304
12512 33472
12424 28608
12419 25152
12468 32800
12489 36678
12478 33510
12548 30496
12544 31232
12578 26570
12611 30038
12623 29760
12634 31734
12631 31296
12640 30437
12614 30654
12597 27906
12500 32186
12416 28720
12410 30134
12434 28026
12402 19654
12484 27384
12526 25530
12522 27628
12530 28118
12560 25988
12572 27190
12561 27686
12588 24402
12537 26654
12534 26298
12539 26604
12517 27474
12510 27016
12513 28142
12523 27642
12487 26554
12455 28894
12447 25440
12431 24296
12485 27486
12481 28136
12437 29232
12369 23877
12325 22517
12206 26890
12138 25856
12153 27358
12224 30540
12255 29024
12276 21440
12338 20758
12300 26282
12210 27270
12289 30582
12383 26624
12382 29240
12313 21722
12189 23238
12212 19362
12207 25878
12151 21760
12139 22880
12191 22218
12260 21504
12348 24800
12355 26710
12373 26890
12283 31280
12278 32246
12250 26390
12137 15232
12120 15232
12042 17920
11969 22400
11874 29750
11907 25674
11796 12992
11673 7654
11588 20130
11665 30438
11767 25338
11726 28330
11802 20016
11897 21430
11886 16666
11976 18192
12059 24480
12067 25088
12089 29146
12066 30374
11995 23048
12064 30756
12131 25208
12072 24810
11980 17122
11915 22880
11902 28214
11872 26432
11764 17867
11729 16989
11809 21504
11855 26176
11929 21504
11983 21642
12100 18338
12142 23798
12164 26656
12160 27638
12117 22312
12094 27072
11998 21502
11875 17762
11918 16576
11965 11648
12015 13648
11993 27856
12048 35764
12136 26304
12141 29048
12193 31098
12112 30054
12080 29664
12218 22282
12280 25408
12336 24448
12343 20167
12362 21661
12436 19986
12411 19020
12504 16690
12415 13596
12330 18759
11614 30416
11497 35205
11490 30262
11379 27146
11610 19539
12435 20812
12444 20784
12501 28352
12558 25088
12617 22390
12620 28066
12669 25984
12687 26026
12557 26944
12606 27776
12633 28080
12661 24007
12700 24443
12626 38556
12514 29114
12630 34816
12651 19190
12660 21184
12654 20608
12711 23751
12690 28350
12648 20392
12797 12491
12854 18300
12866 25240
12906 18016
12923 12344
12947 20544
12957 21824
12967 22160
12990 21954
13020 22838
13011 10486
12949 11444
12924 21752
12925 13558
12896 23386
12864 13780
12832 34934
12837 33460
12846 31016
12743 21090
12725 29164
12719 24094
12775 28652
12777 32202
12786 29304
12815 17960
12835 19544
12829 20032
12847 19078
12747 16590
12714 22336
12728 23808
12693 30887
12678 14164
12593 23782
12532 19840
12549 19354
12445 20224
12446 22726
12449 26424
12439 31862
12433 31808
12535 28250
12420 39828
12326 26398
12341 34966
12333 11520
12261 10752
12168 17152
12155 11530
12172 27040
12269 20502
12211 15402
12113 24384
12025 15776
12017 17686
11979 22080
11882 24038
11836 16154
11714 20970
11679 24582
11645 21440
11736 11994
11708 25946
11835 22848
11893 24758
11938 17280
12071 25088
12162 23072
12169 16674
12041 14814
11981 13310
12170 18218
12281 17920
12364 7296
12462 20880
12540 24768
12448 22230
12531 12184
12590 12572
12679 2086
12821 20582
12886 14392
12826 21664
12794 24352
12718 18650
12834 12814
12842 20392
12911 22792
12965 12428
13002 13142
12995 18208
12931 13696
12895 17440
12927 23262
12997 9292
13068 11314
13120 17120
13097 10752
13075 20832
13055 30198
13033 27494
13081 16192
13106 4928
13155 -5302
12712 21376
12819 17024
12871 17172
12944 5092
12960 8010
12908 3946
12861 18304
12823 10752
12792 8064
12722 12416
12702 31552
12691 32192
12666 32536
12643 33055
12641 33852
12621 32424
12610 33112
12605 31840
12632 33902
12647 32180
12627 32254
12635 32928
12646 29870
12677 32374
12680 31530
12696 24656
12636 26890
12625 33046
12591 30376
12604 31834
12601 33536
12600 33166
12589 32820
12505 25876
12475 27654
12499 28064
12566 32814
12582 31922
12574 32064
12587 32160
12609 34142
12629 33512
12659 29966
12665 26961
12779 4005
12782 -2752
12667 33216
12527 38678
12430 31472
12543 45526
12546 43264
12554 37664
12555 11232
12550 9664
12345 13358
12414 28938
12584 26496
12520 33536
12428 37974
12388 31318
12459 28800
12371 15568
12277 9002
12302 16278
12217 21290
12234 23030
12249 26240
12273 28032
12357 25536
12322 23552
12320 22176
12308 21696
12286 18432
12158 19917
12092 26726
12070 21774
11937 20368
11990 22679
12029 7028
12061 13376
11940 19430
11988 25104
12012 20160
11916 18278
11860 16780
11857 15480
11653 15606
11538 20225
11532 19728
11368 28590
11289 27238
11204 26432
11046 26112
11049 24506
11278 18270
11518 18880
11607 16146
11782 21244
11740 27080
11826 24000
11842 21528
11749 30118
11747 29584
11613 15024
11604 15520
11520 20416
11486 19318
11466 17866
11329 22336
11339 20992
11318 30410
11113 23030
11013 18442
11121 21826
11056 25504
10906 22697
9823 18196
9821 17536
10025 21176
10163 28256
10178 31782
10380 21088
10284 25310
10157 28278
10035 24986
10047 28538
9904 26610
9702 19750
9809 23744
9963 27456
9843 24512
9733 21696
9701 32726
9550 26240
9440 23808
9569 29024
9723 27594
9919 26432
10064 29574
10065 28544
10237 33270
10415 30073
10207 30958
10177 31776
10253 30746
10209 32822
10057 22650
10159 27408
10244 31212
10398 23320
10448 30392
10537 38349
10657 37715
10761 38496
10901 29698
10930 29078
10751 32143
10530 25458
10775 12355
10959 17344
10997 16113
11157 25757
11169 27476
11341 22656
11376 18250
11365 21504
11377 24646
11274 19688
11320 20464
11427 27410
11603 22666
11663 10490
11760 15608
11869 29336
11925 31786
11944 36342
12000 29184
11991 39502
12026 36424
12049 26320
12099 22970
12208 18929
12244 26078
12238 29509
12180 20140
12354 19882
12340 26294
12351 12560
12393 16694
12361 13060
12285 23088
12209 14336
12121 8082
11996 30880
12020 28432
12033 19292
11958 28136
11917 29894
11864 21782
11895 13098
11798 22304
11765 20874
11685 26230
11638 17216
11484 20241
11302 13749
11429 19712
11189 23093
11151 34792
11003 27612
10807 15570
10798 20480
10784 19520
10939 21658
10912 24016
10831 23120
10866 25654
10869 20160
10994 20608
10789 22378
10642 18223
10505 22109
10357 27699
10328 18960
10547 24704
10638 26677
10296 25920
10286 21066
10182 26230
10118 21322
9891 15818
9882 15680
9654 14336
9722 18552
9796 17736
9926 32360
9693 32800
9633 33128
9741 39174
9890 36480
9892 37184
9961 34912
9989 36064
10114 36232
10252 26880
10283 30072
10227 27373
10496 35182
10685 27072
10492 34006
10566 34944
10613 23863
9934 9850
9937 9120
10167 16032
10248 11136
10121 14196
9764 24337
9695 24536
9500 31578
9478 32064
9383 29044
9504 30009
9475 30924
9463 33013
9483 33416
9450 31425
9412 29199
9434 29474
9552 30035
9587 28546
9622 27616
9729 21876
9344 30168
9193 26740
9106 33644
9216 29024
9359 28896
9391 28260
9477 12160
9591 15232
9612 17174
9599 10558
9946 19962
10138 23337
10236 20170
10162 23151
9978 22213
10016 23036
9867 19818
10023 25660
10037 20641
10308 17824
10464 15040
10604 34546
10699 37322
10774 35288
10776 36494
10548 28510
10715 37716
10719 35378
11024 23552
11093 19781
10750 27248
10651 27872
10560 33206
10506 26202
10704 31520
10928 30262
11018 22298
10940 28304
10979 27952
11086 25222
11229 24352
11378 23120
11319 23664
11140 25718
11081 20768
10993 20342
11161 30709
11307 29507
11233 29585
11156 27805
11442 34805
11414 34012
11404 35328
11387 33075
11534 22486
11411 28080
11336 32927
11469 34866
11544 30208
11593 26192
11637 28992
11683 21740
11788 16778
11786 21482
11758 22112
11731 20434
11790 26382
11787 29800
11803 30114
11844 21678
11914 28300
11966 27116
11967 31071
11900 24328
11972 22229
12027 26952
12068 15142
12114 15472
12093 13909
12060 13921
13283 -341
13340 -1056
13304 26656
13320 27862
13334 24656
13374 16938
13414 2506
13381 10902
13362 4959
13387 13664
13386 13248
13361 9471
11947 23926
11950 27674
11932 28342
11885 29138
11817 26888
11887 30746
11822 27570
11774 25126
11717 32512
11644 29312
11651 32880
11639 32150
11494 24184
11455 28252
11461 31424
11445 32098
11385 30656
11453 28992
11462 25994
11636 28904
11693 32528
11770 27660
11757 32456
11733 20926
11695 26816
11737 28702
11677 22448
11657 26438
11510 28480
11536 31030
11421 27053
11410 32173
11545 25888
11630 29179
11323 22832
11236 24256
11138 33008
10907 26446
10884 26248
10946 27990
10981 27256
11180 34518
11184 33618
11337 27096
11321 26310
11245 30552
11092 29366
11165 34486
11186 28206
11215 25792
11001 22098
11071 31542
11053 32416
10988 29352
10853 33662
10839 31414
10921 27356
10876 28794
10829 32246
10688 29163
10481 27692
10291 27040
10379 30176
10282 27584
10322 26880
10372 31520
10390 32934
10467 29776
10562 27376
10758 30326
10793 30062
10655 32882
10629 30834
10607 29072
10569 30608
10589 30316
10541 32054
10479 29536
10426 29280
10413 28714
10470 30528
10523 31462
10497 29088
10430 31712
10423 31480
10356 29330
10276 27050
10319 28694
10364 31678
10382 30136
10409 29992
10422 31672
10435 31264
10502 27832
10602 31280
10606 30314
10618 30784
10616 30336
10634 30966
10643 30816
10671 30978
10645 31390
10661 29858
10674 28786
10828 24240
10835 31254
10873 28608
10766 27262
10686 31312
10663 31446
10678 30272
10695 23366
10631 33440
10612 34032
10533 29807
10441 32694
10387 34584
10310 30562
10267 31016
10287 33510
10245 34720
10205 30074
10213 32114
10204 34712
10214 32490
10256 34096
10269 34080
10306 33888
10338 33408
10294 33772
10330 33233
10354 33623
10341 35078
10378 32784
10401 34192
10383 34823
10389 33324
10412 33374
10527 31408
10585 34428
10625 35210
10720 30528
10768 28938
10886 22762
11009 25824
11039 25504
11089 22656
11190 18112
11221 16960
11276 14016
11257 32714
11279 32950
11249 31040
11294 32896
11332 26378
11419 31328
11483 30688
11492 30400
11526 29472
11457 32896
11384 31936
11363 32128
11374 33440
11340 34454
11335 34432
11361 37654
11435 34112
11465 34368
11502 35520
11529 35456
11517 37120
11507 35040
11575 36026
11577 36070
11620 32960
11641 24960
11681 22818
11675 27054
11724 18586
11746 24100
11795 22224
11866 13712
11834 18608
11761 23056
11808 25440
11838 23376
11911 22904
11922 18626
12009 18357
12103 18688
12132 14624
12173 20736
12150 20544
12126 16545
11961 21668
11921 30540
11960 29776
12005 27702
12022 28022
11955 14757
12065 23988
12130 21999
12087 24320
10805 25427
10786 25088
10680 25088
10603 25472
10571 25590
10516 22746
10460 27473
10857 23118
10800 26676
10664 21242
10504 27584
10278 26466
10290 21110
10152 31090
10076 31714
10059 33774
10043 29814
10022 23226
9864 29958
9873 27424
9660 30634
9681 32842
9706 30971
9674 27229
9529 28081
9515 25410
9180 20618
9219 24758
9238 20992
9226 19520
9070 19776
8923 26112
8551 25290
8735 32950
8759 17418
8882 27146
9082 26106
9253 19316
9144 29969
9161 30752
9146 30057
9012 26116
8992 26628
9055 28176
9113 29904
9173 26176
9309 25824
9345 26012
9389 26624
9494 23320
9650 29223
9682 29708
9767 28389
9728 24759
9747 25571
9819 27072
9852 27968
9916 25984
9970 28736
10013 28738
10095 32804
10154 31068
10210 29616
10198 30552
10156 30682
10164 31328
10216 30442
10206 31328
10141 32054
10110 32552
10048 32968
10002 34158
9986 32038
10050 31282
10011 31822
9980 33590
9932 31584
9889 30634
9912 31909
9922 32280
10008 30670
10017 30234
10081 28592
10117 27660
10129 26634
10171 25802
10102 28490
10030 29314
10015 30536
10003 30272
10009 30066
10040 30560
10053 29578
10082 29984
10105 28986
10116 29406
10125 28810
10179 28496
10192 29004
10172 25716
9968 19814
9962 29189
9933 30072
9921 30304
9930 30024
9950 30590
9959 30117
9971 29844
10012 29430
10027 29792
10063 29936
10071 29933
10033 29833
10007 30192
9983 29713
9972 30156
9949 30314
9936 29546
9925 28990
9948 29454
9969 28908
9899 27910
9901 29400
9910 29752
9842 27186
9869 29608
9887 30198
9863 29264
9829 30032
9836 30664
9857 28806
9844 29644
9814 30926
9762 29424
9755 30054
9776 29824
9805 29664
9824 30138
9803 29626
9749 31830
9721 31904
9644 31370
9679 32352
9694 33462
9705 32736
9657 32464
9627 33926
9630 33632
9614 32678
9669 31738
9668 32186
9639 32052
9739 28242
9670 29172
9513 26950
9460 28688
9448 32076
9588 31270
9563 31968
9564 31312
9510 31916
9441 32064
9474 32656
9536 32320
9566 33416
9575 32304
9556 33600
9570 32562
9537 33942
9484 32872
9445 32280
9472 33466
9427 33814
9407 33760
9366 31552
9232 23189
9600 28252
9551 31120
9505 32404
9473 31094
9335 25018
9481 31206
9508 33024
9452 32786
9528 33678
9592 32308
9653 30240
9717 31088
9719 31590
9700 29694
9615 32766
9572 30322
9567 32192
9469 30528
9435 29952
9329 25534
8984 22114
9224 27842
9093 29602
8952 31303
8951 30921
8921 32680
8866 32832
8757 32384
8661 30144
8554 26050
8828 14996
8550 25232
8282 27754
7924 18698
8274 29964
8271 25280
8256 24448
8246 24576
8050 25206
7923 24512
7756 15458
7565 26690
7393 27264
7418 29376
7465 25936
7290 30726
7157 21126
7286 22559
7104 33046
7039 31103
6967 29216
7017 31602
6830 33565
6735 30710
6650 28640
6727 29792
6806 30012
6899 21074
7031 22024
7169 18332
7032 19170
6922 18267
6923 18312
7087 15811
7136 34713
6921 37974
6799 38476
6854 40027
6917 39072
6919 36800
6906 33600
6978 33414
7063 30792
6670 37468
6583 30912
6547 19644
6639 26432
6713 29222
6729 28770
6624 30208
6512 27392
6395 24284
6394 21966
6411 24100
6518 24790
6592 26729
6444 25374
6274 22448
6332 21915
6480 21361
6732 16975
6836 16730
6835 20129
6698 20956
9372 13576
9331 21504
9298 23296
9164 23430
9256 24576
9207 26188
9001 18959
8849 25880
8881 21438
9087 23402
8987 20492
8913 26383
8859 30774
8795 26818
9002 32694
9015 32817
9169 31641
9160 34710
9250 27997
9025 23636
8851 22615
8877 32002
9022 26432
9018 35809
8518 29255
8655 27476
8889 38819
8989 38480
9005 25408
8884 23764
8765 15872
8434 22400
8404 21120
8123 21542
8036 17664
7903 21397
7888 18752
7699 22218
7702 24822
7632 21216
7235 20807
8023 29998
8515 26816
8645 25760
8707 19098
8194 34486
8056 30272
8045 24682
7744 13162
7229 24522
7298 28982
7178 21504
7034 21370
8617 22892
8677 26240
8676 28104
8612 24746
8398 27948
8185 24042
8096 26464
8009 23136
7906 16844
8226 20938
8254 25088
7950 27702
7913 26096
7794 26852
7755 33654
7527 11112
7440 15362
7447 15992
7264 23222
7173 21514
7161 21952
7113 17008
7581 21742
7530 23510
7438 21978
7624 19719
7184 15840
7058 20096
7143 21504
7287 22148
7541 22302
7687 27844
7915 14932
8328 26158
8327 25296
8635 19090
8462 24290
8652 24076
8507 19022
8151 27266
8068 27894
8138 27648
8150 24374
7936 27118
7753 21162
7843 27254
7925 27352
7998 31142
8002 29560
8065 30656
8100 30848
8155 32704
8257 29326
8563 27892
8634 24728
8299 32463
8171 31317
7996 28975
8025 28983
8022 29440
8205 25994
8356 29608
8632 18526
8793 29238
8801 27088
8907 26944
9097 31862
9157 25277
9263 26784
9269 29334
9557 19264
9793 16346
9957 32474
9954 27114
10147 31200
10226 30358
10327 27402
10184 28502
10329 28064
10304 25408
9987 27562
10069 35168
10096 34550
10079 27968
10077 20546
9862 25908
9632 23354
9601 27400
9753 27686
9541 20554
9341 24330
9280 27008
9254 27702
9212 27136
9108 20928
9211 26112
9162 25344
9045 24576
8953 19840
8834 16692
8607 31128
8369 28750
8237 31686
8249 26154
7919 25184
7988 26142
7864 27436
7827 29112
7701 31766
7626 22946
7562 34580
7430 35074
7337 33208
7452 27848
7564 25556
7480 28638
7324 23006
7536 31420
7746 26741
7763 27428
7767 27584
7884 20573
7891 25965
7882 24620
7717 28209
7550 29690
7653 31191
7404 19508
7251 17259
7225 23392
7074 26128
7048 24736
6942 24608
6961 26848
6741 25664
6688 25910
6588 20864
6620 18816
6580 21690
6627 26102
6723 23136
6749 21450
6797 24010
6629 22842
6776 31670
6886 30096
6958 31421
6724 21931
4845 15076
4686 13915
5007 5478
4963 22028
4998 22272
4967 27177
4954 30858
4956 32406
4943 33600
4879 33232
4783 21824
4770 19600
4763 19178
4496 -1590
4393 8620
4549 15591
4894 21216
4746 10250
4848 3186
4991 40518
5116 29938
5065 32468
5072 34304
5046 31488
4977 21504
5108 25708
5133 37789
5174 32170
5200 34591
5143 21286
5292 27596
5383 28406
5432 24472
5445 22988
5386 28850
5304 21674
5531 12570
5523 18608
5532 24048
5477 25270
5379 20074
5468 24976
5525 25728
5524 23264
5678 28278
5722 25024
5773 25952
5828 24048
5864 24232
5905 27880
5698 25280
5538 31590
5541 32224
5550 26816
5714 21248
5782 30432
5857 32406
6000 30016
6046 29926
6260 24370
5952 24730
6146 16650
6074 25778
6010 25472
5958 19962
6127 30152
6173 31382
6179 30142
6215 30336
6269 32480
6316 30992
6425 23202
6333 26358
6445 21920
6565 25334
6586 21322
6785 21738
6838 19912
6808 21488
6802 21750
6689 25072
6587 26772
6536 25664
6495 27424
6449 26666
6294 16602
6125 30648
6055 28819
6028 25680
6109 27750
6025 22218
5846 27168
5839 26688
5756 24939
5731 23558
5824 24104
5825 28106
5868 27996
5978 28700
6060 26250
6083 31749
5691 31323
5660 31702
5588 35456
5559 31456
5569 35070
5556 35231
5507 33430
5503 33208
5490 33328
5436 32426
5466 33590
5464 34816
5452 34912
5476 34928
5460 35262
5475 35858
5478 35360
5482 34038
5458 34008
5461 32976
5504 35326
5520 34190
5534 32064
5558 35198
5577 34728
5644 31670
5583 33704
5570 34000
5527 34232
5528 34512
5514 34548
5509 34072
5544 34074
5535 34598
5553 34528
5566 33566
5591 35098
5609 34912
5624 35054
5631 34678
5610 34824
5616 34728
5632 34888
5628 35064
5629 35134
5648 34936
5663 34864
5676 35068
5709 32738
5734 33588
5705 34596
5696 34604
5679 34568
5684 34647
5692 34082
5738 32250
5733 32024
5688 34329
5680 34200
5653 33325
5650 33794
5658 34072
5634 35198
5622 34868
5620 35124
5608 34648
5617 35190
5627 34780
5641 35120
5642 34849
5651 35269
5662 34943
5664 34717
5590 30884
5606 31942
5630 32800
5673 32762
5775 31267
5793 33296
5803 33888
5823 33216
5851 31680
5816 34086
5826 31222
5900 23616
5916 20738
6113 24084
6184 27822
6356 22506
6481 25938
6438 27648
6317 27598
6165 22192
6182 24710
6382 34102
6354 15754
6451 29248
6610 28400
5953 21061
5754 18576
5757 16896
5932 12522
5772 18156
6708 9912
6721 22102
6866 21372
6722 19136
6826 24173
6666 22410
6434 29739
6579 29724
6502 31820
6325 26442
6287 29878
6253 29728
6059 11424
5925 14336
5847 17024
5796 16386
5758 32837
5529 36717
5635 26977
5552 38742
5483 34048
5389 16416
5411 17920
5428 26752
5431 26688
5515 24630
5545 23258
5516 26880
5517 27830
5473 26304
5422 22346
5434 32064
5377 35766
5388 27850
5266 35168
5245 34710
5260 33760
5218 21008
5208 33568
5209 33344
5110 17906
5197 28794
5276 32496
5299 25114
5399 30952
5359 32014
5372 32096
5290 30160
5229 20904
5440 31024
5453 30784
5486 32560
5512 32410
5421 28895
5521 31588
5666 27675
13253 16510
13243 13440
13231 10656
13293 18208
13219 25772
13234 3156
13179 22336
13143 20472
13140 26220
13083 18634
13135 10816
13136 8064
13133 3840
13137 4032
13134 2688
13147 -1170
13082 4694
12991 18330
12945 19456
12943 18560
12988 3408
12987 2906
12885 13350
12818 17782
12781 14784
12713 19264
12706 18816
12685 15168
12755 7936
12830 6912
12848 2368
12726 16032
12727 7168
12496 746
12253 9550
12242 13504
12243 24320
12222 31126
12216 28544
12202 19184
12353 22518
12408 11292
12509 130
12422 2882
12400 19606
12314 25642
12291 27222
12197 18442
12183 19662
12171 23326
12078 21448
12037 27360
12050 5790
12053 15942
11862 3222
11901 3992
11691 15584
11566 26080
11322 25654
11158 28122
11308 30682
11495 7168
11583 12096
11659 11272
11794 26818
11910 18502
11823 20160
11716 28990
11689 20352
11839 31750
11935 28658
11871 35622
11792 30148
11730 31076
11660 21049
11472 26080
11512 24272
11424 17202
11175 13546
11041 14944
10933 17066
10803 23030
10698 15264
10641 10506
10411 24384
10621 36086
10794 28736
10902 25536
10614 26112
10745 10240
10899 5826
10494 11168
10728 10144
10830 18512
10903 15872
10887 -4256
10837 -16352
10851 -22370
13276 18861
13277 15968
13321 22048
13349 28214
13383 24000
13385 24428
13434 1430
13453 6786
13449 -10128
13486 -18258
13504 -1204
13491 12876
13507 -19446
13488 12608
13469 9068
13455 21243
13438 20384
13421 12965
13470 3824
13480 4480
13496 -14336
13500 -21504
13482 -12470
13450 -34894
13473 -44150
13471 -43658
13376 -810
13285 25200
13261 23040
13272 21180
13291 29014
13274 25024
13273 20608
13251 21366
13246 18816
13236 15904
13229 8832
13225 9216
13207 14720
13211 15222
13239 58
13168 3056
13098 12752
13057 12314
13039 18400
13045 19958
13042 19008
13013 12304
13007 18630
13024 17056
13046 14080
13056 14912
13077 11520
13094 20
13182 18150
13245 23030
13264 13066
13348 -23954
13382 -20908
13343 -8976
13367 19742
13281 22651
13289 28982
13292 26282
4800 11577
4713 4256
4604 8800
4481 17037
4552 15232
4462 21942
4488 16160
4358 18314
4178 1098
4033 17696
3970 13322
3962 16000
3966 17910
3932 18532
3717 11148
3680 7168
3525 7072
3697 10218
3858 10240
3930 15760
3808 15360
3699 22064
3639 23926
3592 16687
3735 18240
3931 14762
3996 23868
4107 12800
4126 14336
4222 5772
4386 24952
4401 23728
4492 19861
4512 22112
4391 14912
4246 12554
4387 21814
4476 28578
8651 12913
8504 14400
8333 22904
8236 27222
8202 17972
7880 20482
7965 18998
7513 19712
7547 34454
7313 25782
7473 23072
7302 14240
7246 11562
7774 17202
7817 17462
7846 15050
8163 16896
8262 19390
8010 24416
7964 25573
9336 913
9156 7056
9306 14464
9145 14912
9673 2016
9885 3360
9618 23003
9544 19952
9543 5376
9754 8488
9121 7202
8797 15520
8750 13930
8423 18504
8538 15158
8639 12746
8316 21504
7954 25883
7245 10734
6801 14310
6809 13246
7237 6154
7591 11283
6441 14692
6496 13440
6505 5866
6455 19194
6685 21952
6818 17200
7148 17664
7400 19520
7652 20672
7760 17984
7875 17590
8005 12358
9756 18778
9845 15376
9374 16106
9259 12992
8914 12096
8523 24736
8330 18158
10137 14138
10332 18278
10222 18112
10165 19126
9758 18709
9943 29213
10094 13759
9780 25761
9815 25695
9812 27968
9806 33664
9397 26348
9716 36054
9958 33526
10078 32232
10151 18736
10455 27190
10511 26048
10526 19040
10315 26176
10350 26816
10180 32790
10083 27840
9951 24906
9879 12042
10176 12928
10200 16128
10331 16224
10457 8960
10462 27296
10574 26208
10682 34166
10666 30624
10762 31480
10797 30326
10819 25984
10908 25216
11134 19962
10996 27974
11084 10074
11420 18010
11345 24192
11311 23808
11293 22378
11101 28640
11030 26272
10941 18518
10779 25856
10890 24978
11122 15568
11129 21312
11296 21308
11431 27832
11528 19851
11531 28768
11692 15674
11658 19549
11543 26404
11530 21022
11403 20434
11306 28396
11327 25486
11417 23168
11541 23254
11721 20539
11771 24576
11846 15460
11863 15491
11982 15232
12046 17810
11971 24114
11953 16890
11926 15742
11906 30900
11812 22451
11781 24373
11734 27164
11723 21270
11625 25690
11633 33068
11551 23104
11608 22645
7987 27039
7881 31104
8040 35974
8060 32192
8527 22592
8595 16008
8910 11328
9003 16128
9017 11456
9349 15882
9370 8902
9094 10163
8610 7662
8321 13166
8071 9469
8066 21276
7824 19402
7692 26220
7544 23324
7489 14336
7316 9440
7291 10542
6900 18198
6718 9097
6693 19910
6704 17796
6979 14892
6867 14210
7312 8230
7352 7626
7317 9184
6876 12736
6571 18768
6585 11702
6568 8830
6359 7120
6366 16080
6291 22304
6116 21632
6013 21238
5785 18368
5856 12928
5852 18816
5844 25984
5921 24384
6223 11786
6311 9684
6009 17178
6102 21669
6192 26203
6399 31414
6488 21215
6208 32064
5984 10112
5800 7338
5555 18832
5724 18368
5765 14336
5723 21504
5845 29536
6136 23402
6092 30240
6033 30742
6198 24350
6259 29568
6462 10131
6676 24444
6918 15680
7200 16800
6995 15850
6889 18090
7262 23600
7350 17432
7684 17920
7809 20800
7985 21574
8118 13402
8592 20398
8826 27264
8785 30528
8773 31424
8945 31232
9152 29584
9104 32502
9029 29878
8968 31552
8871 33846
8746 29376
8535 21291
8078 19307
7642 13642
7795 15232
8173 22140
8125 21888
8008 17050
8384 26842
8415 28598
8468 25882
8949 19408
8817 29312
8703 32480
8628 34380
8841 27040
9040 21594
9057 27130
9086 28064
9185 32415
9296 21900
9629 14960
9353 25350
9381 23585
9142 29440
9109 28150
9261 29408
9540 28352
9390 18656
9554 25088
9677 28672
9827 24608
9975 16506
10247 24446
10373 14332
10649 17728
10763 16906
10781 20126
10565 22338
10608 24358
10371 18481
10556 20157
10737 22766
10689 18117
10517 24374
10391 18627
10046 15099
10018 28322
10190 28086
10074 32914
9877 28352
9687 18336
9422 21692
9421 24448
9486 24128
9376 8938
9262 26026
9111 27718
9062 32022
9069 25802
8756 28431
8783 15893
8451 20832
8298 21504
8206 25088
8261 27099
11177 9607
11632 -14336
11806 0
11994 -3632
12003 -778
11671 3370
11570 9408
11533 3632
11949 -6158
11919 6272
11680 7702
11223 4986
11178 11216
11499 15542
11418 14336
11640 15222
11718 12576
11905 14400
12097 3968
12083 17192
12240 1378
12495 -590
12318 1800
12321 -5230
12603 896
12766 4256
12862 6048
12783 2200
12770 -1408
12883 12037
12962 167
13012 3360
12930 4920
13014 12348
12999 1856
12937 5536
12873 17824
12773 20608
12695 21206
12592 7936
12399 3072
12245 7926
12237 7092
12955 17420
12977 19992
12985 12628
13032 12768
13080 16700
13156 -3798
13280 1312
13257 10208
13358 -1792
13400 9787
6218 17460
6369 15410
6318 21504
6284 21568
6193 21881
6061 15936
5938 27318
5907 23978
5708 17760
5704 25681
5502 21952
5450 20101
6293 27655
6134 31862
5959 22937
5982 31855
6131 32128
6222 35689
6348 32130
6440 28728
6378 24978
6554 14396
6763 13318
6582 11060
6793 17856
7096 13572
7006 23040
7182 13298
6963 21894
7192 16608
7425 22570
7835 9786
8191 22848
8800 26952
8844 19184
9171 16576
9150 20160
9098 15149
9367 28736
9603 25984
9798 25312
9604 22240
9308 19530
9067 17248
8768 29695
8723 20877
8247 14910
8653 27030
8736 21358
8559 18033
8102 36052
8222 31503
7904 35600
7614 5648
7779 18634
7773 9642
7605 12704
7306 13888
7112 21952
6813 22718
7043 14936
6781 29016
6516 30070
6381 27530
6393 25610
6500 30582
6613 26614
6774 22288
6566 24448
6545 19717
6789 26288
6414 25608
6563 37558
6517 20150
6355 22979
6420 29590
6335 25728
6204 23626
6226 26870
6064 18216
6031 16576
5920 17402
5886 30266
6099 25408
6144 30681
6262 29643
6326 26201
6248 21681
6203 24042
5995 30461
5898 29824
5818 25184
6044 28485
6043 31314
5930 28598
5647 11365
5395 24054
5178 19050
5239 10298
5352 13226
5345 17110
5410 30198
5485 27392
5732 24695
5744 27596
5654 26464
5572 30397
5759 22973
5821 26977
5909 27588
5937 27856
6006 28777
6021 29457
5994 29565
5989 28736
6026 29539
6107 29236
6089 30678
6126 30592
6162 30208
6191 30090
6211 30950
6210 28662
6231 24618
6098 28928
6076 29654
5975 25131
5985 22873
5860 23040
5794 24024
13173 -1606
13227 2560
13352 -50070
13118 -10870
13088 -7168
13073 -8448
13003 14381
12146 36711
12152 37088
12184 34576
12188 36456
12201 37206
12186 37360
12196 36182
12090 26752
12125 30774
12144 30262
12225 35311
12316 28726
12299 17088
12279 19936
12227 24256
12257 20448
12367 19290
12293 29824
12181 26608
12221 33590
12239 28224
12315 18726
12284 19096
12372 15850
12467 18554
12418 15845
12655 13364
12822 -438
12917 -5376
12838 -5376
12785 7168
12671 8512
12553 12576
12519 10048
12503 11424
12450 16536
12528 17368
12602 18816
12653 25590
12720 26112
12813 0
12857 -3584
12920 4040
12568 14025
12483 20960
12442 22256
12417 25686
12583 13183
12506 23446
12392 18737
12319 17501
12282 16454
12232 26417
12332 12352
12288 17824
12363 12320
12471 14327
13029 6140
13036 2016
13038 1536
13044 -7168
13041 -13824
13105 -10528
13131 -20598
13178 -22144
13187 -23808
13186 -24320
13215 -36342
13212 -36096
13200 -33152
13196 -32896
13110 -14880
13107 -14488
12951 7978
12946 8566
12941 7914
12952 11318
12891 1792
12884 2048
12874 3702
12882 1674
12756 4198
12642 12736
12638 12203
12612 23871
12502 19451
12492 23968
12545 32543
12619 27284
12689 17920
12740 9829
12675 5324
12869 1712
12902 6990
12996 -5504
13047 -4910
13051 -1440
13063 -704
13059 640
13050 2856
13026 -12032
12922 -21504
13010 -64278
12880 29288
12841 20682
12814 25766
12765 23760
12763 21738
12741 24374
12684 20298
12663 27690
12721 19422
12624 35200
12567 36086
12508 24192
12652 4490
12564 11904
12429 11420
12374 -13818
12366 -12688
12241 10752
12176 13014
12177 11370
12023 25376
12024 24000
11933 9856
11892 13440
11828 14784
11799 17024
11766 16000
11709 12608
11702 13504
11596 27200
11571 29504
11550 28672
11511 27392
11426 26166
11389 25034
11412 26688
11479 28662
11595 24474
11391 14908
11116 18980
11096 14784
10966 12032
10894 11298
10646 23394
10622 23872
10710 19056
10735 22952
10823 26454
10934 26324
10984 21332
11023 20426
11097 22484
11144 31224
11172 32060
11258 29338
11227 30465
11219 32982
11217 32768
11174 24983
11315 28302
11359 30592
11473 21824
11686 9533
11753 11152
11891 24208
11986 28333
11563 28224
11506 25984
11560 24192
11654 18816
11712 23030
11793 18250
11744 10560
11807 15178
12002 -5706
12001 5760
12109 17696
12147 12096
12228 10176
12179 8714
12267 10944
12413 9674
12511 9904
12598 9546
12656 4136
12736 1544
12759 -17398
12618 -23222
12385 -4480
12271 13632
12266 12864
12199 9024
12187 8832
12076 14848
11974 13916
12039 20054
12272 -12396
12194 -6036
12309 17802
12386 7970
12219 10176
12058 9532
11964 24348
11952 29248
11923 32408
12035 20974
11989 29872
11879 23316
11776 21330
13410 174
13337 7696
13258 -1972
13152 -3310
13146 7162
13125 -6678
13052 -2752
12992 12022
12959 10752
12897 320
12801 5846
12811 -7478
12889 719
12950 -11071
12608 -47544
12595 -33664
12044 -12150
12069 7872
11962 -6016
11516 -25792
11110 0
11349 -10230
11028 5110
10998 3584
11135 -5376
10575 -12352
10995 -3978
11626 -15456
11725 -13440
11930 -8064
12016 -6848
12098 -2432
12116 -16310
12128 534
12265 -5418
12403 -25110
12290 -4608
12247 -6720
12236 -8128
12306 -20938
12391 -27446
12263 -8576
11975 -19446
12107 -522
12185 -7168
12204 -33782
12764 -30838
12912 -25088
13015 -2048
13153 -7444
13167 -2314
13184 -14368
13242 -21606
13114 3766
13025 -18240
12989 -46592
12910 -42294
12865 -6902
12717 448
12493 -9290
12518 -6048
12453 0
12233 -30198
11703 -23872
11704 -24694
11143 -13526
11166 -9482
11162 -8384
11163 0
11066 -28224
10231 -10422
10513 6124
11070 -10070
10242 -10368
10054 2176
10119 3584
10087 7168
9988 13440
9966 17344
9939 17270
9923 18368
9846 13622
9711 3962
9068 -11528
9007 -12278
8887 -3624
8939 -3416
9181 -13054
10024 -18518
9990 1766
9876 5601
9895 -4843
9387 13391
9035 8064
8493 7412
8224 -13408
7199 7626
7230 7610
7661 4604
7703 12974
7555 13224
7600 11526
7588 9872
7813 9898
7952 10170
8172 23360
8033 21440
7949 20608
7885 20608
7748 21040
7674 11210
7658 21942
7620 24000
7514 31030
7421 27680
7272 24970
7248 25398
7228 24688
7227 29980
7109 27146
7216 20608
7263 14629
6753 5760
6788 11528
6746 10194
6873 15848
6891 17632
6940 18534
6959 17722
6915 18048
6892 17278
6842 16746
6800 18240
6779 18650
6760 15994
6757 14632
6655 16006
6644 15176
6619 13568
6617 14938
6597 14144
6626 15266
6652 15448
6717 16044
6782 7936
6633 5130
6720 10475
7076 17107
7140 31727
7099 34994
7015 32193
7118 35468
7188 31030
7355 34805
7435 28375
7441 1584
7475 0
7479 5968
8017 1418
7346 14950
7325 8960
7292 5264
7218 -9728
7951 14326
8049 4362
8880 7618
9311 -10968
8732 5208
8848 3224
7830 16623
7504 -1568
7840 10112
7865 -10528
7170 12780
7234 -39354
7790 0
7812 -3584
7540 -3584
7389 0
7349 -9013
8954 5713
11672 27020
11616 29430
11540 25492
11454 26230
11316 22688
11522 21354
11700 11066
11617 16576
11556 18688
11525 23223
11444 22688
11244 18302
11238 25132
11090 17998
11305 18991
11310 30919
11299 31385
11171 34708
11237 31467
11063 30398
10944 24808
11068 34840
11069 33408
10943 27008
10909 26086
10716 31888
10519 23702
10713 32328
10863 24060
10640 26290
10471 28484
11699 17130
11701 25184
11707 26240
11832 25632
11777 19530
11827 22356
11819 26646
11831 22660
11750 27904
11738 27840
11710 29248
11594 33046
11519 31144
11468 25890
11537 20794
11434 24835
11324 29206
11192 24354
11328 29194
11312 34022
11298 33616
11256 27676
11225 28625
11125 24022
11182 27712
11141 22656
11132 23520
11002 26414
10978 27674
10970 25696
10914 19590
10723 14644
10724 21694
10955 25872
11034 24530
11059 22019
11051 27248
11045 26482
10960 28914
10806 23453
10386 22004
10495 21534
10418 21382
10127 22036
10058 29718
9955 18862
10139 27840
10220 27440
10348 23634
10090 26518
10086 26552
10280 29678
10246 26578
10273 17354
10568 21082
10573 22752
10555 25152
10463 28456
10594 28874
10540 30390
10551 31606
10588 30832
10542 28352
10414 25494
10321 24720
10314 26688
10424 23264
10377 26294
10438 25664
10305 22400
10199 21194
10089 20896
9956 17952
9902 14426
10067 19424
10174 24950
10113 31936
9994 25098
9965 30326
9907 28416
9676 26022
9532 21282
9402 20480
9205 25408
9343 27190
9459 22154
9223 25994
9073 24192
9056 24320
9023 27884
8973 19874
8874 27418
8460 31986
8510 36336
8562 34740
8701 30720
8443 34624
8133 26432
8001 22666
8115 33280
7934 18682
7857 21248
7816 20928
7833 28288
7758 29248
7665 29750
7515 24118
7508 25252
7432 29760
7210 40784
7162 39854
7068 35377
7180 38418
7294 34462
7366 35136
7423 33760
7310 27315
7101 36794
6965 33432
6911 31824
6812 35658
6896 35714
6807 32616
7029 36188
7069 35288
7126 20878
7257 21184
7271 18622
6974 22112
7026 15802
6895 22848
6829 26422
6752 21536
6816 22026
6740 22584
6687 23080
6515 19794
6319 21538
6308 15818
6207 19072
6135 22732
5971 16296
6186 20384
6346 11775
6612 24094
6494 26906
6640 36566
6860 27680
6861 26592
7002 26640
7383 28664
7385 27888
7542 23606
7619 20002
7381 29286
7359 25166
7187 25064
7067 28584
7085 26290
6994 23392
6926 31368
6883 34566
6636 25344
6569 24640
6501 23488
6327 24324
6281 28096
6299 27702
6266 29038
6268 32830
6280 32320
6241 30326
6237 29835
6331 28763
6371 24117
6436 26716
6474 26456
6475 26240
6511 26674
6427 17393
6247 23262
6349 23690
6315 25145
6121 22747
6058 21344
6115 31241
6105 31040
5988 25728
6040 29774
6075 27384
6273 25770
6174 32608
6158 32918
6139 34176
6160 39264
6114 37571
6082 38560
6067 38024
6035 39256
6042 38045
6036 37818
6056 38526
6081 37058
6071 39024
6077 39515
6057 38275
6062 37808
6015 38494
5955 36500
5885 33991
6093 39036
6103 38960
6175 36598
6196 37414
6202 35008
6220 31922
6214 34528
6213 37164
6225 36976
6240 35652
6197 36688
6229 33862
6242 33914
6256 32426
6233 33920
6166 39591
5888 33180
5957 37440
5979 38176
5983 38560
6003 39288
6019 39536
5726 12128
5603 16000
5561 16256
5595 24004
5730 23296
5993 23346
5999 25168
6016 27254
6011 26778
6120 30570
6147 29920
6199 29714
6169 27569
6185 26950
6066 25688
6007 28408
5893 29395
5784 12503
5605 12966
5710 19062
5685 8064
5573 18806
5565 17600
5540 17952
5371 13962
5484 19446
5518 7674
5739 2420
5894 686
5882 6992
5974 8809
6005 15765
5853 14032
6038 25296
6314 31583
6383 30464
6365 33184
6305 39262
6446 25280
6337 18794
6209 21794
6363 19067
6357 30988
6487 19168
6556 20437
6608 19677
6738 22288
6920 30016
6954 30020
7164 16716
7259 17920
7371 10304
7433 35424
7710 42686
7800 38876
7856 32534
7889 39750
7754 27757
7785 24399
7959 19568
7764 24054
7535 19722
7723 21760
7848 19712
7902 14209
7914 15936
8037 34078
8228 31286
8700 31707
8832 27982
8405 35458
8418 32773
8441 15400
8685 18642
8388 14336
8353 14944
8064 11154
8152 33946
8176 35974
7975 21636
8177 30758
8310 33584
8590 26592
8679 25984
8633 22136
8787 30084
8802 31872
8725 37046
8609 30848
8656 31738
8893 31911
9090 29815
9138 29408
8947 18484
8862 27916
9004 27670
8933 30070
9038 22592
8857 26970
8715 26954
8263 25138
8625 32014
8534 17224
8315 22016
8113 24128
8183 25088
8351 24064
8144 25728
8073 27136
7926 31552
7842 25312
7805 29558
7694 25024
7516 28800
7539 28246
7561 30198
7808 25368
7634 25092
7261 23472
7196 20684
7036 30674
6962 32216
6871 31215
6904 28100
6787 27264
6719 28446
6703 27142
6635 31922
6525 25176
6553 27952
6949 29046
6846 29056
6736 27268
6697 23439
6764 28556
6663 25648
6673 24557
6878 23117
7019 20629
6665 26088
8925 28336
8854 24528
8835 21024
9119 19808
9303 22326
9375 14026
9480 12106
9170 22656
9102 26742
9031 29189
8911 18627
9089 25568
9215 28406
9245 27488
9327 29888
9282 29492
9419 30604
9565 27938
9378 29056
9318 30566
9201 23730
8971 24256
8904 29044
8990 27839
8822 25910
9010 29557
9077 31832
9095 32367
9275 24093
9401 28689
9462 30830
9489 27712
9598 30022
9788 25824
9947 26112
10149 22295
10014 27955
10034 25984
10108 21651
9860 28894
9801 29776
9708 31012
9641 30163
9555 29168
9626 32580
9707 30178
9597 28252
9678 30944
9917 22122
10055 27820
10052 29246
10080 28078
10235 29868
10240 30140
10251 31042
10340 30430
10285 31089
10342 31568
10433 33634
10483 35151
10474 33568
10520 34159
10578 31662
10532 33952
10493 34436
10465 31836
10599 31362
10544 34556
10531 30160
10445 33558
10369 32733
10417 17761
10466 23715
10268 26670
10375 25388
10535 30100
10600 30493
10567 27910
10727 29274
10824 27322
10708 30211
10734 18877
10893 22702
10816 26950
10856 27006
10838 28470
10773 26694
10700 25150
10581 26207
10584 25424
10628 26374
10741 28572
10813 27268
10809 25396
10920 28446
10915 28912
11014 22808
11048 19285
11154 28565
11228 32566
11356 28066
11234 31698
11099 27281
11107 28928
11120 31350
11098 29146
11272 26650
11304 25432
11388 24833
11334 30583
11470 31134
11524 21103
11650 25536
11732 23104
11669 25806
11609 30564
11509 24893
11655 19904
11754 22912
11775 30518
11805 9920
11861 14336
11912 14336
11957 23510
11951 19342
12019 17212
11825 8225
11648 20502
11568 13733
11555 14294
11597 16581
11713 14897
11606 11743
11602 12824
11722 10890
11720 17287
11779 18907
11945 13902
12018 9568
12073 2585
11904 13852
11968 -3079
11288 6930
11283 9108
11226 12950
11123 10752
11029 9408
10927 8512
10991 22244
11112 15138
11200 15774
11148 17504
11333 16944
11346 16546
11261 18626
11231 16817
11259 16149
11375 19072
11500 14985
11127 23239
11088 25850
11077 26688
10953 27766
10883 30144
10848 32000
10788 32030
10760 30946
10801 33470
10772 33080
10782 33880
10757 33620
10733 32704
10778 31990
10990 28671
11109 22293
10938 28144
10878 25744
10832 31081
10738 16667
10777 16581
10767 16761
10654 15691
10593 14996
10637 14495
10647 16640
10675 17080
10705 16717
10701 16649
10717 17227
10749 17214
10791 17949
10842 16186
10900 12685
10790 15726
6559 28257
6646 32192
6686 30132
6767 28523
6691 28276
6654 21914
6766 21992
6908 26312
6996 25504
6997 28362
6890 26782
6831 30598
6832 31074
6966 26611
6947 30310
6986 30575
7070 29295
7174 32128
7320 26800
7281 32070
7309 30624
7080 25781
7119 26103
7255 21746
7431 33238
7623 24192
7686 27744
7769 30326
7901 26112
7819 26432
7727 21952
7419 24138
7397 21290
7401 21696
7522 30518
7766 27776
8080 19784
8556 12536
8235 23040
7909 19424
7786 29870
7607 31864
7387 30386
7362 32872
7563 30600
7677 33392
7810 35198
7834 29120
7820 29920
7734 29824
7604 33152
7484 28992
7493 26660
5895 21796
5727 34166
5690 28624
5455 21386
5247 9354
5187 8640
5084 9088
5093 7424
4972 22346
4961 25782
4871 21046
4875 17674
4799 17664
4762 14592
4726 22422
4780 20010
4692 25808
4656 26048
4749 15808
4865 12160
5052 22656
5148 27030
5194 21344
5335 14154
5274 22134
5280 18922
5095 20224
5054 31552
5032 32214
4950 28864
4959 29120
4836 20704
4824 21402
722 22792
702 22888
740 22256
826 18266
833 22342
768 21872
835 23136
803 22944
834 27030
858 27168
884 26240
915 16502
932 11722
961 16576
984 17920
1030 16576
1054 14592
1058 14176
1068 11003
9507 24682
9453 25234
9362 33008
9265 34644
9060 25130
8937 25584
9058 32430
9243 30414
9268 28224
9511 20984
9662 29646
9820 23076
9348 20576
9553 25962
9373 31612
9158 25440
9143 30282
9415 27990
9468 33049
9594 31488
9740 26649
9816 27472
4674 16112
4479 14528
4495 14410
4265 20650
4317 29558
4362 30512
4356 31414
4253 8822
4165 12096
4030 27776
4004 29056
3982 28032
3928 37846
3841 35328
3816 33654
3779 28672
3798 30016
3831 28416
3843 18816
3732 28982
3705 26186
3692 17728
3718 22134
3739 11658
3587 19264
3479 21312
3464 17984
3432 19200
3532 18409
3627 13729
3729 12240
3888 27004
3907 24758
3877 21642
4032 17738
4144 19696
4277 21504
4219 27360
4154 17984
4029 7434
4108 12234
4200 26422
4224 23424
4241 23840
4384 7664
4451 7616
4511 6618
4380 4970
4429 6272
4456 17818
4557 20484
4620 21782
4750 15318
4825 12394
4791 21045
4379 12434
4394 21504
4454 24704
4485 27126
4513 23488
4569 17888
4693 23424
4753 28804
4804 22994
4832 24474
4938 24604
4915 23644
4988 26688
5082 28564
5091 21994
5211 24208
5198 21914
5326 24432
5378 23370
5602 21692
5659 20480
5675 20128
5646 14634
5513 24790
5356 25414
5279 23160
5222 26182
5242 27786
5258 30352
5259 30383
5267 30116
5275 30048
5305 27488
5297 28584
5249 30674
5231 29536
5237 30000
5252 29888
5250 30134
5240 29424
5251 29704
5255 28384
5277 29440
5346 25264
5392 26384
5465 24558
5701 16266
5742 19584
5903 21514
5812 16676
5770 32532
5571 32808
5802 28476
5841 23370
5579 42766
5480 36720
5472 32312
5488 33792
5585 10320
5596 15040
5788 25984
5811 29206
5749 24528
5835 25642
5943 24225
6122 13028
6018 25600
6052 19396
6177 32724
6195 38124
5910 27424
6085 36564
6188 41164
6261 40234
6461 18858
6463 20205
5808 25502
5597 21196
5702 31062
5716 26816
5576 24010
5580 31270
5537 29312
5423 26800
5333 22656
5301 23360
5295 15014
5355 26244
5318 30726
5230 29430
5248 28094
5363 28672
5448 29568
5665 19920
5637 21766
5649 24116
5441 23434
5670 29174
5626 24192
5614 13184
5711 10122
5587 14966
5435 8522
5307 22858
5294 25622
5284 14538
5185 22272
5120 14400
5123 24662
5043 21770
5118 16064
5160 27110
5330 16666
5238 26448
5136 27584
5167 20096
5177 19378
5192 24862
5122 23832
5158 25880
5182 22912
5088 20682
5014 21122
5037 28174
4941 22656
4864 19008
4886 31744
4823 33110
4737 22106
4843 29904
4985 23856
4909 19136
4854 14848
4920 21632
4858 22976
4947 24192
4996 22848
4781 21110
4853 27461
4926 29328
4979 26256
5056 24736
5119 23490
5071 29744
5044 29902
5030 29652
4981 28993
4912 26588
4883 28240
4867 25472
4874 26432
4895 29024
4936 30407
4969 29890
4987 23226
4925 26844
4851 25978
4876 24310
4787 22770
4728 20416
4688 19702
4684 18826
4630 23979
4574 30709
4740 27160
4661 36032
4584 41170
4526 34432
4493 24411
4475 28331
4443 31040
4405 34778
4411 30374
4486 32308
4635 26864
4669 20480
4432 25930
4455 30848
4528 35328
4610 40374
4701 24000
4719 24022
4774 23498
4663 26640
4498 30808
4515 36992
4520 39606
4544 37696
4570 37286
4606 33094
4499 29664
4423 9246
4315 15680
4271 19264
4129 10874
4197 28202
4288 25398
4302 18962
4313 24096
4385 13538
4240 24960
4158 15124
4095 28630
4143 27918
4204 24386
4159 21056
4117 27898
4043 28486
4001 23488
3986 31686
4038 26082
3912 30960
3783 21152
3686 15112
3679 19933
3531 15729
3451 23520
3363 27382
3295 23691
3441 15821
3410 19960
3346 17974
3288 11120
3354 17654
3369 14012
3219 14880
3226 16116
3133 22720
3113 30486
3090 28832
3264 38592
3228 36480
3202 32192
3233 30358
3215 29081
3114 12074
3304 18816
3488 15352
3452 18304
3433 10720
3362 8200
3543 2906
3728 24216
3857 20864
3837 19264
3964 13706
3839 24758
3848 20224
3895 17386
3804 20544
3820 22144
3849 14624
3998 13632
3992 11968
4103 10146
4314 14378
4463 13376
3821 18065
3949 13532
3945 14504
3893 18763
3749 16576
3882 22097
4019 19045
4228 21986
4132 32182
4122 19970
4039 23072
4147 21504
4257 15488
4428 25478
4586 12432
4712 16314
4704 17238
4670 7690
4535 16906
4621 18816
4654 30582
4683 26890
4639 30976
4611 27328
4532 24960
4523 25128
4545 28288
4585 29238
4682 24640
4708 21786
4731 24896
4884 28086
4974 26992
4822 14858
4792 31738
4890 34634
4937 43238
4982 37866
4990 38326
5018 34752
5055 22048
5009 25344
5069 22518
5132 29032
5165 29294
5227 23184
5270 28576
5339 22138
5213 26730
5283 16858
5298 10752
5329 10752
5303 24192
5358 24256
5456 22798
5314 27948
5220 25664
5199 25746
5060 15344
4971 8074
4916 22218
4946 21888
5008 27214
5061 27688
5128 30960
5186 30880
5262 26688
5232 32262
5201 33638
5191 34400
5170 33776
5215 33646
5244 32784
5235 33216
5202 33696
5179 31056
5157 30432
5184 34646
5181 34032
5159 34380
5146 35430
5134 34288
5125 31472
5051 23215
4542 22961
4533 30198
4531 29152
4593 30848
4641 21898
4514 28288
4420 25680
4446 28406
4521 25994
4407 24374
4460 29216
4594 17898
4587 18368
4357 17130
4327 32854
4289 19338
4279 21430
4206 23360
4146 23510
4086 21142
4088 20218
4184 19242
4068 18816
3905 16090
3938 20062
3939 19728
3823 9938
3730 32160
3747 32576
3796 26294
3704 22272
3632 27200
3596 27914
3578 7882
3475 13184
3375 21184
3397 22006
3460 17152
3495 28352
3538 26560
3635 25536
3668 28630
3577 23210
3620 24566
3683 21962
3714 21370
3806 16681
3900 19412
3799 19430
3802 19421
3733 24070
3709 20400
3711 21542
3955 28595
4031 29016
3868 28936
3940 27440
4048 31830
4106 31026
4174 25056
4260 15152
4155 30134
4185 13834
4056 20800
3999 19968
4022 7840
3954 3584
3916 6642
3850 9014
3801 6722
3672 29039
3613 32662
3557 27905
3564 27328
3546 14272
3511 17696
3389 18816
3240 18806
3292 15232
3298 22208
3243 26358
3234 25472
3186 22816
3188 15789
3230 29171
3348 28288
3434 34368
3426 35574
3337 29344
3510 32704
3576 24576
3626 25728
3682 38080
3700 37824
3790 31446
3791 31680
3956 29424
4028 21552
4121 32182
4149 34486
4168 32960
4164 30858
4264 27776
4305 27200
4323 21264
4329 22656
4341 26008
4273 21258
4345 26422
4398 31766
4465 26800
4448 29904
4427 20880
4440 14058
4368 22166
4320 20608
4203 22858
4151 13242
4066 22832
4012 25184
3953 26592
3918 27990
3852 18656
3915 17536
3863 19968
3814 17888
3761 26390
3819 23706
3781 22218
3755 25920
3725 26544
3660 24512
3670 23676
3643 23130
3646 16940
3667 7617
3602 17996
3542 14656
3423 14688
3251 25088
3207 25600
3125 21622
3254 21888
3242 7616
3481 14454
3566 -630
3563 11914
3520 12854
3382 13824
3211 5194
3331 14592
3504 9010
3544 16096
3641 20896
3822 32896
3785 34006
3807 22144
3793 17792
3794 18944
3773 24192
3867 19552
3985 1066
4082 10752
4181 17920
4268 17920
4310 15323
4251 -965
4195 9968
4113 15600
4112 15648
4014 25152
3974 20565
3924 14258
3881 23971
3937 24405
6489 28235
6622 25816
6795 16743
6519 25216
6522 25472
6535 25856
6649 25856
6510 16202
6298 23237
6361 25535
6243 22320
6180 13514
6401 23407
6431 26005
6537 23695
6616 23296
6702 20032
6790 19443
6384 18655
6514 20096
6549 19850
6558 20982
6684 19264
6803 25430
6840 22880
6856 21898
7057 18372
6902 28214
6934 24270
7388 20839
7185 25846
7121 20912
6928 20920
7005 29299
6913 30902
6792 26465
6944 24750
7233 24905
7175 33195
7266 28105
7382 12195
7392 16845
7471 21696
7610 23451
7738 18504
7655 20093
7737 22534
7752 21682
7858 18798
7956 16972
7511 17473
7740 24358
7822 28800
7991 21458
8279 24682
8088 28864
7944 27221
8273 14816
8519 20255
8618 24577
8372 21530
8749 19604
8858 22540
8815 25434
8855 17816
8994 24464
9163 20838
9369 25350
9363 24320
9665 40214
9807 30442
9745 37664
9710 38262
9703 39616
9945 29290
9898 38454
10049 31488
10100 23136
10140 24864
10420 36790
10440 36118
10558 36576
10665 26890
10427 38912
10393 38528
10392 36992
10443 16800
10336 23488
10318 22272
10272 23616
10241 21152
10183 19968
10109 22464
10142 19786
10092 24246
9941 23690
9903 23488
9905 31168
9942 31168
9897 33504
9628 26026
9766 35126
9838 32912
9783 34576
9746 14224
9760 13824
9638 22080
9646 27762
9579 28494
9576 30656
9520 30256
9559 31206
9607 26576
9431 27392
9325 25088
9192 13930
9411 20282
9190 24672
9191 24544
9350 26630
9534 25850
9425 16640
9542 31238
9785 27952
9773 28320
9794 22138
9763 22998
9748 24184
9503 30806
9523 29568
9403 33142
9326 29482
9233 26594
9046 18318
8784 25078
8514 20858
8830 23040
9044 23168
8867 18144
8727 34944
8524 34448
8265 36060
8252 31210
8091 34272
7982 34880
7838 22050
7920 24768
8285 29536
8291 29884
8619 22144
8663 20002
8521 20742
8672 13122
8308 14634
8312 18020
8296 20976
8000 26512
7874 25530
7871 26336
7529 17216
7521 19072
7494 16032
7319 33766
7273 28448
7084 25770
7191 32320
7055 32128
6957 35062
6823 32854
6692 27146
6851 32832
6980 27476
6844 26203
6614 17920
6396 19024
6097 15562
5967 16218
5970 16352
5964 10354
5945 27302
6045 32406
6112 24186
6132 29897
6289 26496
6258 27136
6312 26646
6345 25642
6456 30176
6492 22258
6531 32595
6555 29530
6667 26657
6833 21369
7154 35830
7131 34752
7267 34886
7460 24696
7554 17577
7278 34816
7195 36640
7110 36438
7007 31596
7551 28865
7798 29187
7802 30629
7921 29155
7970 35705
8192 33344
8301 30656
8421 30900
8324 31394
8021 37081
7804 33600
7664 17200
7549 17088
7293 20896
7296 20154
7242 22038
7201 22176
7177 21338
7204 22848
7277 26198
7181 24470
7274 23840
7275 21376
7166 19440
7001 18674
4751 14852
4798 12096
5017 10400
5161 22410
5271 31542
5113 30208
4997 32586
4868 1866
4921 15360
4809 21952
4752 26166
4703 12554
4609 23968
4681 23478
4615 20608
4551 8842
4307 10378
4301 11456
4306 18950
4316 17632
4217 26292
4128 31800
3952 31966
4054 34966
4096 11152
4123 19776
4192 19754
4167 22848
4156 23990
4142 23008
4100 25206
4061 24554
3976 8768
3865 586
3874 1888
3994 7936
4041 23008
4079 24086
4062 23594
4102 23232
4162 23552
4145 26102
4141 25848
4131 20928
4175 13778
4172 13896
4097 21750
4026 20928
4015 19392
3987 17440
3971 16442
3908 33392
3886 39808
3826 39483
3722 27776
3594 33728
3583 34908
3584 33676
3569 33502
3549 14026
3560 14208
3545 14144
3528 16196
3368 22415
3351 24152
3318 24088
3330 26174
3327 25952
3301 23808
3255 17024
3275 11923
3213 10128
3107 37252
3112 37306
3097 35978
3046 37380
3049 37874
3039 37376
3019 36192
2991 33390
3022 39420
3040 40698
3037 40512
3029 40512
3031 35712
3016 30208
2932 27702
2906 21120
2880 24128
2832 23862
2907 21696
2862 22090
2769 28032
2756 27472
3277 17109
3250 18560
3183 16256
3156 15104
3117 15680
3013 12032
2988 10562
2818 21560
2835 29898
2814 31830
2789 32128
2785 33622
2765 32704
2750 33174
2684 27113
2716 30214
2866 16009
2920 16870
2877 14144
2872 14336
2875 17206
2860 14282
2897 14720
2919 18816
2941 21440
2992 19274
2965 22582
2961 22336
3055 21514
2994 26998
2987 27392
2973 27456
2969 25526
2955 26700
2944 27264
2902 25472
2889 24640
2855 20480
2841 29696
2743 24152
2791 33766
2778 22728
2753 22336
2670 17776
2526 14152
2539 11648
2693 10458
2736 16250
2690 19430
2661 15066
2663 16814
2609 17942
2501 9400
2408 34944
2315 34535
2391 36144
2404 35136
2263 21594
2432 30194
2644 25386
2608 24432
2429 39022
2399 41246
2455 21660
2428 26496
2396 26240
2486 24406
2611 17258
2547 26870
2594 27072
2626 24576
2666 18442
2795 11442
2828 9522
3494 15054
3496 12096
3457 10496
3443 11210
3372 24330
3412 32576
3556 25696
3604 20896
3649 18368
3696 21760
3842 25570
3862 28184
3782 28371
3506 29006
3497 32707
3529 34560
3553 35318
3590 31168
3676 30400
3656 27626
3710 16586
3890 24192
3903 23744
3951 20576
3753 11259
3847 20214
3925 20660
3969 19384
4090 9648
4081 9930
3884 22518
3948 25984
3906 16896
3763 23856
3789 29312
3748 19904
3678 23360
3653 22624
3650 24678
3633 23498
3636 22918
3657 17082
3616 15362
3524 19845
3570 19146
3332 -5675
3227 416
3025 20062
3026 21568
2985 22912
3144 23382
2300 22625
2203 26144
2199 31606
2182 29760
2097 26176
2117 28352
2141 28288
2167 29376
2147 25882
2311 28540
2337 36482
2308 36510
2270 37168
2261 37728
2271 38902
2256 37792
2239 38190
2230 37716
2200 34240
2161 31011
2227 34488
2247 37028
2242 36502
2257 37353
2316 35866
2340 37590
2344 36936
2383 36161
2446 33580
2516 31706
2468 35826
2518 33962
2387 37922
2368 38783
2331 28922
2355 26766
2285 25879
2109 27669
2093 26602
1975 25270
1920 22250
2011 26841
2166 30759
2188 31220
2171 30818
2146 32964
2126 32118
2104 32060
2096 29949
2060 31079
2076 18491
2009 20089
2000 20894
1945 19179
1892 16710
1895 17536
1904 16352
1970 16670
2534 18250
2584 18432
2636 17920
2687 19808
2712 18240
2751 17778
2976 4455
3069 4683
2922 13099
2924 21825
2963 31235
3011 35738
3047 42574
3094 41705
3065 42383
3063 41012
3079 41773
3111 42302
3168 36150
3203 34112
3256 34890
3222 36564
3231 36346
3162 34976
3120 39958
3179 24791
3198 24296
3200 23774
2981 37004
3315 21962
3210 24668
3333 28470
3406 31478
3428 29598
3478 29848
3530 29698
3484 29355
3364 20071
2891 9538
2802 15232
2759 19456
2763 16790
2815 25640
2811 26650
2848 29862
2892 30886
2982 20978
3036 28374
2979 22164
2870 13358
2845 29394
2888 18327
2900 18816
2968 25984
3024 25846
3192 21770
3075 18472
3076 18480
3115 34254
2945 21450
3124 31872
3224 30534
3335 21250
3266 26560
3135 27776
3057 26990
2957 16712
2974 21250
2943 22400
2921 23918
2901 23058
2910 22768
2887 21888
2874 28062
2760 11458
2607 18562
2792 23702
2831 19174
2793 21578
2739 29120
2704 31398
2586 28400
2496 17936
2457 18648
2519 26240
2390 23232
2472 18602
2605 18012
2652 19136
2697 26870
2676 11402
2794 20737
2692 22790
2744 26112
2766 28911
2741 21757
2621 17402
2573 17952
2650 25099
2511 28310
2456 27424
2438 19530
2275 30998
2228 30286
2197 29888
2169 30544
2162 26304
2149 26063
2145 30562
2139 29945
2163 14279
1926 11192
1908 6885
1831 16800
1924 16522
1845 18742
1712 20192
1671 24448
1680 24460
1647 21200
1639 18442
1663 22448
1675 24214
1695 24288
1700 23648
1786 19168
1792 18944
1910 15466
1855 24374
1888 23990
1877 20714
1949 19638
1969 17728
2040 11146
2069 16362
2220 22592
2206 24512
2266 23744
2490 31210
2639 23210
2648 32498
2597 32688
2482 29531
2445 29109
2214 28106
2212 28512
2367 34646
2325 36160
2313 35702
2262 31050
2274 32122
2469 32620
2504 31744
2579 27690
2637 19374
2685 18464
2705 23222
2774 18144
2660 22495
2737 18166
2137 32734
2005 24865
2249 33705
2369 27133
2395 29462
2467 28416
2380 29466
2221 27836
2108 35688
2187 31606
2243 24562
2192 29552
2112 32512
2079 33152
2143 35040
2284 25546
2277 29792
2240 29824
2226 31872
2172 37664
2124 38912
2105 39718
2071 36784
2058 38295
2012 35945
2094 37521
2122 40822
2144 39313
2068 37216
2020 38400
2001 40774
2025 38301
1915 28839
1789 21280
1796 26230
1922 4463
1934 19466
1811 21504
1703 19913
1676 11408
1567 20310
1553 17695
1565 18833
1473 21033
1377 29031
1319 31416
1276 20211
1355 31246
1389 22079
1393 24143
1470 18065
1523 24608
1596 16298
1526 25206
1525 17042
1427 22812
1369 28830
1407 14080
1316 17514
1394 20886
1474 11776
1480 12448
1488 12194
1621 18082
1576 17920
1573 13824
1637 15232
1691 12800
1764 18560
1726 13634
1707 11552
1694 9803
2115 22586
2098 13506
1909 13082
2083 20976
2213 25718
2318 24458
2259 19552
2352 19008
2427 24576
2590 25926
2683 28086
2721 24970
2602 21944
2587 19200
2669 16113
2726 26738
2776 13312
2657 11904
2614 9866
2354 15562
2349 17280
2302 19328
2442 14922
2293 21100
2255 11914
2195 16320
2087 28160
1991 17962
2081 30646
2091 29504
2055 31360
2048 31488
2044 20608
2065 21888
2046 23424
2028 23296
2054 20224
2016 24768
1990 27638
1927 20224
1813 15586
1755 19328
1704 15680
1614 13898
1615 8682
1683 15146
1696 16534
1723 16416
1743 14976
1777 10560
1894 22400
1978 19402
1953 22166
2043 25066
2092 23286
2165 17674
2140 31562
1996 20942
1977 20144
1917 24192
1893 25984
1818 29278
1808 27232
1819 29186
1745 19736
1720 18102
1674 12042
1638 17482
1735 13584
1730 12154
1827 11496
1883 4960
1876 6568
1771 17696
1699 24566
1677 14962
1836 6250
1929 21824
1967 25334
2090 27837
2110 26397
1857 17596
1885 9408
1943 10368
1911 13440
1856 13948
1801 26632
1732 21952
1668 15680
1651 21952
1561 18109
1548 25152
1527 25651
1372 4499
1336 3440
1253 13418
1228 14336
1203 21504
1173 22198
1210 21504
1235 13440
1208 1098
1108 17290
1102 19264
1122 21123
1076 28014
1057 19683
1013 25478
991 17216
1018 8856
902 6008
832 15722
778 1354
785 6646
787 4298
806 6512
813 7232
913 7168
971 11648
985 22016
983 20854
975 18698
1051 32630
1067 30592
1065 15680
1094 10416
1150 18048
1187 13792
1242 18016
1284 15680
1350 8120
1456 20702
1477 20608
1492 19904
1484 20470
1426 16010
1516 15232
1557 15680
1511 18560
1521 19584
1450 23698
1078 23786
1081 23808
1111 20384
1093 24192
1071 25654
1055 25670
1028 25664
1016 26870
967 21690
997 21808
1040 26678
1069 20890
995 5018
1037 9440
1099 20122
1177 31084
1160 23904
1256 18986
1222 15136
1155 20768
1116 22102
1132 14170
1219 25222
1224 16816
1243 22768
1300 18394
1308 16542
1261 25766
1213 10304
1161 16256
1100 22208
1079 22058
1056 27894
1024 18816
1004 15232
972 19574
946 13440
949 12490
953 21354
909 33664
878 34550
862 31232
874 33920
856 27670
895 30528
896 25920
801 4314
808 5034
899 23558
968 25568
945 32806
917 32336
926 24934
892 21770
919 21280
924 28982
916 25888
877 27776
809 17024
738 12640
724 14928
698 1578
691 14144
707 14144
696 15894
684 13584
690 13376
625 17536
680 20746
562 -13302
566 -12096
596 -7168
697 -5824
751 3840
773 2432
802 3792
848 16160
817 19638
816 15562
682 -3062
660 6986
632 7274
524 19632
531 18082
431 -6038
416 27072
417 26880
377 16618
395 27734
423 13184
394 19264
384 20096
374 14912
338 22922
330 21494
325 22528
315 22774
304 15690
313 21098
308 -7894
306 -7456
303 -6528
302 -3200
296 -1152
286 1216
270 8768
258 7424
250 8792
244 6376
247 8694
249 6720
236 6656
235 6016
231 7872
230 8640
228 9280
226 8502
229 6922
222 7808
219 6080
216 5386
234 4170
246 6774
263 5760
275 21952
298 22346
277 31442
253 24804
251 28682
265 21932
211 18432
213 18112
199 36416
201 36000
198 36768
194 36892
190 34432
187 34597
196 33112
200 29162
193 32672
188 33664
189 34318
183 31026
185 37010
184 37187
182 36928
180 34752
179 33920
176 6784
171 7552
166 8704
163 12096
162 12096
161 10944
157 11178
160 12054
158 12854
148 8896
145 7370
156 11392
154 15744
152 17664
147 17536
149 19062
151 18816
153 17040
168 4554
191 14410
203 13440
207 12096
217 10592
225 21788
241 26496
259 29804
242 25158
252 24496
257 28992
268 26443
274 26768
269 20288
294 23594
293 24704
301 19968
282 24008
290 23767
272 23769
299 20123
307 17920
309 17792
322 24832
323 25034
326 25654
327 25078
333 21120
328 17472
341 30656
340 33536
337 34816
371 32458
343 39638
335 37952
339 34880
344 34752
355 27040
347 23158
359 24720
375 29302
378 32704
389 34582
396 32986
387 33536
382 28706
292 31119
280 37264
273 37524
261 37390
264 34186
255 30609
260 30678
266 31331
243 34752
214 23008
205 17280
192 12096
177 11274
173 -16086
174 -17384
141 27430
155 35574
165 26360
128 14500
125 14784
134 24064
133 23296
142 24736
143 24778
136 -5142
108 -15862
122 374
131 10176
127 11648
126 13430
123 13872
116 7296
110 2634
111 6390
113 3584
101 3584
100 2944
91 2944
83 -896
69 -5120
60 -4352
49 -13814
1 -104950
2 -25088
3 -29184
4 -25088
5 -34816
6 8448
7 8448
8 9216
9 8896
11 7008
14 6538
12 7724
10 6890
13 5184
15 7648
20 4858
18 8006
17 7240
21 46328
22 47689
25 45330
26 45058
27 43668
32 45142
41 41028
33 45038
30 44078
40 45192
43 46432
48 46144
51 47040
53 46710
56 43722
57 45270
66 44096
68 44576
74 43388
19 45058
16 41290
23 44600
24 43536
28 48002
29 45404
31 45816
37 46248
35 46728
34 45372
36 45960
38 45706
42 46564
44 46845
46 45720
52 46300
45 46125
47 45770
50 46741
54 46816
55 44110
65 46529
73 47758
78 43264
80 1984
86 4854
87 -2294
92 2432
95 704
99 256
102 2048
105 2176
112 5120
114 2816
115 2304
117 0
118 310
119 -310
120 0
124 870
121 -310
129 -560
130 33290
132 34934
135 33984
137 35190
138 33546
139 34496
140 33920
144 31744
150 27648
159 17024
164 22160
167 26086
169 24842
170 26624
175 25088
186 22848
202 25088
208 19264
210 20608
212 18560
215 22400
221 19466
233 26486
239 24448
267 16064
276 13632
283 11136
289 10368
287 13568
284 10752
285 -630
288 630
295 0
297 0
300 0
311 630
318 -630
314 0
316 1344
320 5376
348 11200
360 12416
410 9546
414 11830
415 9930
428 7680
436 9792
434 9408
441 8064
446 10752
448 8064
457 5376
480 0
479 3840
559 15594
536 23104
534 23200
489 17728
469 26198
445 21952
429 15424
406 21450
401 22902
393 26048
379 30880
376 28992
368 32174
365 30536
363 24208
373 20002
352 23872
336 16410
334 29818
329 28982
332 29136
345 30832
349 31550
346 29050
354 32694
356 32152
357 30144
351 31264
358 29824
367 22592
372 16576
380 18432
398 11562
386 18038
381 16480
385 16216
424 7424
437 14784
461 19914
473 19016
464 17856
498 23974
533 22966
592 20288
585 22278
491 26766
535 20494
520 17804
529 14890
579 21056
581 21878
624 26102
655 22889
650 13357
735 15898
743 12826
638 13440
642 15712
692 20992
756 18779
739 2279
747 3232
757 3100
788 32654
854 35050
880 31094
888 23664
927 25360
890 11264
931 10240
942 9194
970 20736
1032 -896
1098 -8034
706 17482
703 18982
754 16128
839 4928
871 14784
908 15680
933 20000
921 14026
923 21334
969 19968
986 28438
1003 26538
1038 33964
1082 23210
1062 33216
1090 34742
1063 28416
1121 31034
1115 31846
1129 29056
1139 17526
1146 15722
1201 14235
1207 8842
1169 14976
1107 18432
1101 29494
1049 32886
1027 21382
979 25040
1006 26432
996 16554
1088 16494
1070 21214
1137 24470
1178 18154
1140 16640
1148 24128
1226 8418
1301 24250
1268 19264
1338 19520
1307 17408
1310 18048
1295 24448
1353 17098
1286 26377
1288 26089
1272 23680
1325 16576
1386 17408
1434 27680
1547 31692
1578 27126
1657 25914
1666 17465
1454 26478
1513 17484
1519 20200
1603 26880
1729 19456
1763 16626
1884 11994
1980 17024
2032 12640
1984 29110
1985 27456
1874 28672
1773 21504
1693 14848
1661 17280
1544 21936
1506 13386
1429 17024
1352 22808
1361 23524
1356 27346
1461 20494
1349 14504
1315 16386
1269 10122
1342 18670
1345 18120
1333 12080
1247 21104
1229 26416
1225 26624
1202 25464
993 13795
1050 5674
1073 8640
1039 20096
1047 19936
1133 20608
1176 20205
1439 26566
1531 27670
1652 18696
1512 31430
1466 22400
1431 26688
1414 22848
1390 10752
1388 23670
1339 35846
1326 35232
1327 29862
1331 26698
1270 16122
1312 33088
1298 33792
1290 -4608
1368 4202
1360 5526
1430 3584
1453 4032
1457 3722
1485 17920
1580 21696
1716 7882
1625 9610
1605 8992
1636 8448
1566 -1142
1644 2590
1632 6370
1686 8832
1684 9718
1721 12288
1762 28022
1868 11338
1765 26656
1776 27136
1783 25792
1815 16896
1879 17024
1931 26432
1973 25920
2034 27830
2064 23744
2085 26188
2037 17418
1947 21312
1898 20352
1918 25088
1932 28534
2021 25344
2067 23031
2210 7861
2287 5862
2236 9664
2290 8906
2211 11126
2204 7488
2339 21696
2170 23862
2191 18657
2216 19427
2280 25696
2350 31254
2351 31104
2418 22240
2521 21706
2434 30272
2406 28800
2441 28864
2461 26048
2489 23376
2502 22634
2327 7242
2625 8329
2641 5430
2752 16247
2859 27254
2927 17994
2807 28278
2825 23808
2894 24512
2817 18048
2700 13091
2711 14552
2890 7412
3078 26690
3101 30006
3084 32982
2998 24362
3086 32800
3139 24714
3246 30368
3261 29915
3296 28956
3359 22378
3317 28256
3245 28608
3396 28341
3453 29248
3469 29632
3521 24972
3334 25631
3383 29120
3417 27776
3456 28410
3591 23676
3645 18954
3617 31872
3712 22362
3664 27842
3588 34659
3582 34816
3575 35419
3491 27918
3502 28646
3514 29226
3522 38583
3539 37943
3508 17792
3674 24485
3552 27142
3393 30445
3353 22640
3244 16320
3286 16266
3214 23216
3164 25322
3147 27158
3134 25974
3020 19850
3068 25088
3066 24192
3070 24512
3077 24000
3087 24182
3155 22410
3056 26880
3054 24982
2975 21984
2905 15598
2884 26694
2838 25728
2786 28982
2720 26882
2709 26688
2668 30404
2601 17062
2361 22772
2322 19478
2435 22908
2283 17408
2229 12340
2440 15646
2610 27654
2634 25036
2674 18021
2689 20403
2589 22085
2686 17639
2680 22992
2688 29702
2764 30298
2800 31280
2840 18824
2768 26128
2873 25626
2798 35766
2819 23014
2728 34465
2570 21184
2492 21952
2297 27616
2178 15530
2190 19644
2193 15406
2125 18528
2080 18464
1966 10634
2019 18890
2119 22688
2181 22094
2059 17696
2103 15146
2196 22192
2129 16720
2363 20688
2426 27288
2494 29634
2338 24176
2376 24676
2558 27158
2581 31334
2620 21847
3285 31290
3293 33280
3306 35840
3308 36238
3290 35958
3297 35039
3236 34400
3159 24778
3329 36825
3391 29984
3374 29104
3305 34740
3269 34832
3212 35569
3166 33003
3253 34518
3312 19767
3409 19392
3439 18976
3401 21728
3341 15346
3326 32544
3343 32864
3361 27040
3367 24675
3187 24192
3136 14953
3131 16584
3017 22890
3002 21587
3035 26919
3008 26706
3028 26880
3067 22413
3074 25753
3098 24414
2232 15920
2346 22102
2564 25018
2407 31990
2371 26944
2471 22112
2483 26764
2565 22474
2623 23744
2691 29238
2781 18234
2658 23194
2738 3562
2915 17034
2947 17920
2964 18352
2863 8074
2783 13888
2710 33462
2649 32608
2617 33024
2600 32630
2541 29878
2522 25770
2681 25696
2655 27286
2509 29622
2422 15040
2288 14080
2042 13279
1887 17782
1821 17248
1760 14336
1667 17248
1626 13946
1448 12938
1423 12512
1444 10035
2127 24000
1988 26326
2017 22944
2084 7392
2073 9590
2074 10602
1905 12522
1925 17622
1832 3360
1768 1792
1629 2385
1405 25820
1460 26601
1409 28470
1416 20160
1424 18592
1422 17024
1402 17702
1275 9736
1252 18684
1299 11936
1281 6826
1175 14496
1198 22464
1230 23040
1254 23232
1303 18474
1249 20534
1193 8512
1186 17824
1127 20256
1138 4048
1204 5376
1232 8960
1265 10730
1318 -2214
1347 6320
1487 15856
1534 9056
1496 15816
1395 18368
1378 18816
1469 8576
1589 16720
1556 17104
1445 6098
1287 4842
1214 9408
1144 17654
1113 14170
1072 6160
1015 12784
1010 11880
988 4962
950 12096
929 25406
940 28000
951 29182
1009 3650
930 22528
960 17920
1033 20032
1017 -5376
1036 -2688
1045 5056
1092 28042
1097 26262
1084 28406
1066 30070
1029 20800
982 9856
935 20864
922 21782
843 21813
981 32011
965 32042
904 21952
861 21760
869 18816
881 18048
868 18816
838 22902
841 21290
815 22960
807 24182
795 23568
765 15914
775 22282
797 22976
799 23702
794 23872
814 22410
725 -7414
786 3392
827 32512
851 33152
875 28768
849 32480
819 27786
842 32096
870 34934
893 35126
914 29976
906 32056
864 10536
850 12672
783 12288
821 12992
792 0
805 0
769 0
776 0
790 0
800 0
798 0
780 0
770 0
762 -7168
752 -7616
746 -4288
736 -8
774 22260
730 21312
750 15008
766 13376
784 12438
820 12864
822 10826
938 10336
1020 15636
1060 11698
1110 11680
1188 13176
1172 14700
1153 7233
710 22793
695 22208
734 29280
737 30016
763 34782
811 26642
812 29968
779 34483
789 21894
829 29495
852 34976
867 38380
845 27722
891 37136
905 34725
976 21280
992 18752
977 16074
1000 18348
1025 15498
1001 16704
966 20224
987 22848
1011 22560
1077 16064
1083 15744
1109 14752
1163 16342
1104 12490
1141 18678
1192 16256
1194 21808
1190 14730
1221 26454
1239 28006
1258 26624
1294 18400
1267 14698
1371 13776
1383 12362
1396 20032
1505 21376
1499 26486
1540 24768
1503 25088
1509 24192
1520 16576
1517 16160
1640 13248
1747 15634
1662 16067
1708 20448
1751 24192
1817 28246
1816 25608
1954 28010
1959 27062
2180 3769
2267 9184
2365 16896
2548 17120
2357 11490
2107 17728
1982 9408
1946 16950
1906 15310
1950 15449
894 12189
934 24471
863 22682
885 24512
900 25349
944 19171
958 26372
1014 12042
1008 26742
1044 4256
1125 11690
1130 15606
1136 22800
1205 19264
1274 12800
1309 7252
2515 18373
2671 16264
2813 15016
2772 18496
2701 12416
2731 16650
2779 18732
2816 15698
2869 11658
3106 6824
3122 7264
3148 5178
3313 24280
3311 25280
3455 22826
3422 31360
3413 32534
3445 22144
3425 19968
3342 28800
3387 26378
3300 32316
3239 30040
3272 28736
3270 21240
3085 12034
3190 20022
3199 15680
3146 25014
3045 22904
2931 36198
2842 26392
2911 36294
2923 35872
2949 32160
2978 23432
3061 25131
3129 18976
3161 13568
2938 27138
2937 27164
2935 16460
3062 11442
3141 15582
3252 22454
3378 24736
3462 14698
3407 19264
3274 33462
3248 31104
3294 30656
3325 25088
3405 19616
3302 18368
3282 10702
3089 26812
3009 17960
2996 21694
2881 18344
2826 22848
2809 19632
2672 17974
2604 23150
2619 21038
2707 31182
2805 21230
2928 16742
3060 23648
3088 26796
3091 24296
3038 16202
2876 14218
2775 21408
2735 27520
2646 38720
2606 39606
2583 30016
2458 26092
2388 25912
2447 16234
2673 13344
2784 17920
2839 17216
2954 15680
3050 18689
2984 9442
3108 7654
3110 6225
3268 23265
3438 16292
3338 7168
3281 10528
3128 6154
2899 19306
2868 25110
2857 9322
2767 19616
2694 13760
2642 5504
2443 21824
2345 22848
2326 22848
2310 22240
2309 22272
2431 13226
2572 14794
2415 16512
2238 18816
2154 21760
2056 16410
2036 27884
2008 21738
1939 13952
1799 14634
1806 21366
1752 20086
1705 15424
1824 13696
1862 22144
1930 17920
2041 14656
2014 22912
2018 23936
1952 27318
1903 22528
1863 15002
1687 11594
1560 12736
1515 35648
1551 18752
1476 31872
1451 31552
1381 26502
1341 26602
1400 37078
1392 37590
1415 27002
2276 15000
2397 13706
2135 8650
2152 15840
2151 16352
2384 10800
2627 18768
2656 17408
2742 21358
2803 11176
2678 22080
2729 10752
2770 19594
2665 7946
2544 9856
2424 22930
2348 21624
2333 19924
2150 15670
2062 10636
2130 6770
2306 21802
2385 22328
2258 17956
2392 25132
2480 16720
2328 27870
2301 26688
2244 27104
2272 14524
2209 16928
2198 26782
2123 20850
2022 32064
1981 27576
1979 36538
1907 31808
1854 14016
1754 9232
1718 5290
1653 21546
1823 23744
1935 24630
1919 24982
1890 21753
2245 39426
2208 40748
2128 35716
2070 30080
1936 35104
1928 40790
1958 34506
1875 8768
1782 11520
1779 11520
1664 16000
1585 28598
1630 20320
1714 18166
1822 15914
1793 24630
1840 9408
1834 11232
1852 10752
1882 12663
1798 22240
1722 21952
1631 23158
1633 17504
1583 20118
1491 11242
1498 12694
1494 9834
1305 4314
1297 5792
1262 17024
1251 16960
1237 16118
1196 10410
1223 16576
1180 17386
1184 18928
1157 8544
1156 6506
1211 17840
1246 28102
1282 19936
1304 15680
1346 19264
1399 16912
1482 17398
1471 10030
1546 5930
1446 21872
1440 8222
1421 10042
1324 13330
1412 24430
1418 22304
1376 23133
1323 19300
1285 21312
1250 16576
1199 24192
1162 22662
6540 17440
6593 14800
6696 6490
6360 3392
6338 320
6221 -7552
6235 -7178
6084 -16886
6164 10445
6123 11840
5972 7616
5901 6272
5859 3200
5713 11766
5554 2432
5607 7168
5913 -6016
6364 -40920
6725 16370
6630 26880
6521 27648
6625 20618
6542 27440
6479 28476
6370 28608
6282 25916
7064 23860
6864 31382
7061 39414
7122 35808
7097 15488
7179 13440
7194 17152
7276 21376
7305 20682
7351 23670
7448 26880
7533 29568
7609 28262
7863 592
8063 1110
8059 -2678
8629 10304
8782 3487
9114 -4027
9713 -1792
10264 12619
9896 -4863
9880 -3758
9213 -896
9514 -33024
9596 -17024
9855 -36746
9726 -6792
10787 -23549
11137 -17292
11216 -3520
11347 6454
11573 2688
11854 -3584
12057 0
12248 0
12304 -4618
12473 -3104
12451 3584
12426 10534
12324 7440
12134 -13062
11784 -29638
11167 0
10854 -24288
10840 -25273
11036 6
11751 -20214
11909 -7710
12387 -27609
12091 17830
11992 9024
11984 3584
11954 0
11843 1536
11877 2806
11908 -896
11889 -758
11821 0
11778 3584
11745 0
11743 0
11674 0
11542 4320
11232 23926
11176 25088
11105 17920
10962 20762
10696 14576
10399 -896
10061 12031
9981 11040
9832 2688
9789 3616
9667 8106
9637 9142
9546 7330
9316 20570
9479 26998
9666 22944
9568 22922
9661 26742
9743 24128
9782 23232
9808 22144
9825 22016
9866 19392
9906 17600
9952 17792
10066 15616
10130 16320
10288 7182
10451 2059
10579 4159
10965 512
10872 4992
11032 6306
9167 25844
9134 33606
9172 31096
9107 18604
8938 30457
8868 31612
9053 30248
9016 32656
8993 32997
8998 32960
8981 30848
8943 29824
8919 26410
8878 27328
8905 29616
8846 32462
8811 33134
8806 33456
8722 30240
8630 24064
8576 23798
8586 23146
8540 23552
8494 22560
8482 21872
7974 -25110
7886 -13984
8184 27776
8087 33024
8044 33597
7992 33703
8105 33927
8103 31094
8198 30976
8292 28032
8165 28618
8108 31062
8006 28106
7966 33232
7993 32822
7917 32208
7876 32640
7837 30298
7878 31808
7788 27376
7681 27290
7660 29910
7638 27723
9976 21573
10148 28800
10250 27976
10400 26289
10477 26278
10458 27568
10484 28564
10353 18634
10254 26048
10170 29521
10026 20799
10173 24797
10301 31060
10363 29235
9727 25174
9802 22573
9495 19447
9545 23703
9768 22458
9574 22378
9291 20861
9364 24939
9059 23441
8888 23241
8902 21807
9032 27160
9235 24354
9319 25376
9273 28214
3889 14452
3870 26691
3927 26160
4051 10752
4063 10786
4115 16226
4187 21664
4248 31502
4239 31152
4202 31280
4266 15133
4111 19827
4109 21416
4035 28544
3968 25990
3944 23312
3786 19154
3833 24688
3926 24014
3869 15152
3936 19310
4045 11610
3933 15456
3943 16016
3947 16066
3909 16362
3892 15482
3887 16600
3876 17350
3832 14752
3726 30304
3599 28554
3605 33334
3597 36790
3574 36736
3517 30848
3448 25312
3603 38024
3610 38262
3642 36720
3654 34794
3609 18401
3619 20980
3634 22080
3625 16800
3611 7960
3721 10539
3687 18051
4262 26174
4376 23658
4367 26390
4369 25014
4470 17540
4338 20251
4324 19136
4347 14811
4527 27237
4505 32016
4474 34808
4491 40922
4377 26562
4328 23976
4352 34240
4374 41027
4591 31426
4576 6450
4541 10392
4333 19792
4232 27136
4098 21066
4191 31542
4278 28836
3624 -13344
3581 -17334
3690 -16672
3489 -16224
3579 -25782
3392 -16394
3206 -42752
3193 -46412
2543 -9846
2493 -10777
1835 -25613
1569 1743
1379 -26624
1586 -3584
1624 -1280
1634 -2304
1628 -10240
1419 -7616
1595 -6568
1795 2944
1803 186
1809 -570
2540 -65453
2555 -66834
2299 -16384
2512 982
2552 -1152
2576 -3936
2645 0
2748 -3584
2787 -5120
3003 -14336
3102 -35566
2629 -28146
2812 -10440
2926 -9738
2980 -16960
3223 -14326
3273 -34870
2916 -18998
2834 -14922
2801 -16138
2821 -36070
2411 -25116
1960 -12627
1737 -25088
1428 -49462
1264 -49078
1087 -53750
1149 -36992
1279 -42125
1182 -22257
1154 -22998
1206 -16650
1119 -50176
1095 -81316
1091 -83074
1375 -42351
1669 -4005
1682 -4000
1711 -8634
1839 -16698
1944 -12458
1972 -8928
1983 -8192
1976 -6144
1913 -4714
1797 -13152
1775 -8192
1766 -7552
1753 -7552
1597 -14976
1545 -13952
1549 -17984
1363 -10912
1354 -14080
1458 -17341
1617 -15453
1701 -12544
1807 -17224
1759 -19712
1787 -20576
1987 -8022
1993 8032
1951 10726
1923 6720
1963 6064
1986 10086
2052 7264
2066 4832
2295 -22049
2010 -5305
2072 1715
2102 1024
2118 256
2113 182
2138 -1330
2153 -3146
2015 -2435
2002 297
2004 2845
2003 2522
2038 -13
4331 24295
4403 28200
4449 32896
4453 35938
4435 34432
4588 20131
4466 17998
4614 31378
4631 30934
4677 30592
4671 32352
4666 34902
4758 22616
4665 31804
4626 34218
4596 34118
4565 31484
4553 31138
4603 31834
4633 15072
4668 21328
4640 25622
4653 23690
4608 24099
4600 22089
4480 7455
4605 31720
4461 28257
4422 22678
4355 8689
4330 14336
4318 20608
4296 20608
4276 17920
4281 25695
4702 25292
4691 23840
4777 21504
4859 16248
4852 17465
4759 25248
4767 29174
4830 27006
5036 18786
5101 11626
5109 11776
5031 18032
4962 32384
4951 33760
4901 33728
4919 36054
4931 34656
4841 27958
4784 25034
4813 26432
4811 26186
4838 27830
4949 14474
5129 13322
5130 13760
5210 13400
4194 5134
4189 21814
4220 17866
4237 20288
4226 20726
4263 20288
4395 12288
4538 18560
4568 18806
4577 18112
4619 16266
4637 22848
4723 25420
4612 16973
5261 24681
5254 25408
5370 33029
5376 30480
5380 32512
5510 19139
5543 13954
5459 20918
5433 22144
5402 24224
5365 19552
5322 22384
5325 23414
5420 14014
5312 35348
5387 32776
5417 21616
5285 39070
5226 38464
5216 38576
5205 36592
5204 36640
5195 37120
5176 23216
5171 25440
5173 24336
5121 21058
5152 25910
5164 20704
5140 19136
5094 14784
4940 25824
4922 26838
4942 24330
4897 24426
4856 24480
4839 26246
4815 23378
4861 26854
4872 27264
4881 27008
4887 26806
4863 23584
4812 14800
4958 19712
5028 17152
5025 15328
4850 17536
4765 15744
4866 15488
4893 15872
4911 13568
4904 15041
4902 18162
4905 10280
4923 13460
5212 1244
5214 18372
5361 21858
5293 25126
5257 16208
5398 15544
5592 9610
5581 11520
5798 16006
5872 22848
5861 10752
5743 13440
6048 9626
6278 26282
6290 26838
6276 24112
6246 23488
6232 9450
5892 26320
5764 16222
5919 26944
5940 27200
5954 27584
5968 27584
5992 30422
6004 30058
5963 30390
6032 26880
5789 23424
5780 23680
5753 25206
5814 16330
6106 11338
6119 17088
6170 16128
6255 14720
6236 16438
6342 22656
6379 25344
6404 25216
6459 25110
6458 21642
6504 23414
6482 23850
6498 24886
6599 21226
6606 22336
6578 23542
6538 15658
6714 30912
6731 32382
6658 30224
6841 31656
6834 32950
6907 35912
6898 38442
6855 35348
6990 19070
7072 17738
7209 18158
7198 14858
7151 18102
7077 22672
7033 23174
6982 19402
6848 28320
6739 27190
6805 28160
6850 26624
6987 23510
7042 21376
7102 18858
6931 17704
6657 23960
6656 24464
6544 27840
6543 35726
6772 24610
6469 37998
6339 31272
6419 19264
6391 20608
6217 26880
6296 15288
6309 6090
6490 29002
6564 31562
6600 31894
6648 27872
6796 29750
6794 16170
6912 22422
7052 29568
7159 29546
7142 31286
7115 27776
7090 27776
7089 16722
7117 26610
7498 35732
7506 39254
7772 28293
7289 35793
7280 27042
7594 41146
7844 35482
7499 15911
7631 28928
7695 30487
7872 23271
7836 26864
7770 31338
7685 30928
7688 30368
7414 17642
7326 22362
7500 32438
7578 30080
7645 32320
7698 28480
7937 16563
7968 30093
8067 34656
7976 35946
8069 36071
8104 37413
8149 34780
8219 30081
8344 33834
8377 32518
8544 22716
8367 28352
8209 26048
8070 25242
8180 26682
8579 25191
8775 24960
8710 30798
8796 28624
8719 29513
8378 27426
8600 27475
8472 30315
8268 21073
8117 21592
8131 16943
7910 18984
8399 23030
8731 26934
8769 25115
8861 30975
8798 32502
8807 28672
8711 24192
8892 27776
8988 25152
9159 27040
9118 20512
9176 36576
9322 32576
9388 33472
9436 32160
9471 37600
9380 37264
9439 37232
9332 37990
9270 34464
9382 36320
9299 36832
9252 33184
9334 17280
9099 19146
9204 25526
9166 32384
9083 30592
8898 30050
8803 21385
8558 29942
8345 28864
8289 27264
8287 28672
8007 21568
7958 29248
8530 21066
8397 28288
8032 31926
7731 25802
7657 19210
7689 19136
7668 18880
7548 21603
7336 26814
7120 37208
6956 33342
6901 31184
7066 33858
7083 37758
7147 35968
7236 35146
7300 32902
7219 34600
7240 32048
7224 32702
7111 36132
6985 31876
7075 35740
7088 36124
6952 32928
6737 14140
6734 14904
6596 19806
6607 24086
6468 15802
6472 23008
6343 13034
6051 22602
5815 22624
5729 22784
5700 23424
5672 30080
5657 31744
5695 30080
5697 33880
5668 33846
5760 21450
5567 30208
5492 33910
5296 10432
5474 31648
5462 31296
5443 30432
5457 29082
5438 30790
5424 29040
5429 28816
5404 28016
5367 27236
5354 26972
5348 27968
5343 29280
5373 30560
5368 30742
5382 28736
5362 26251
4601 20008
4660 14336
4675 16374
4761 9250
4464 14059
4452 14304
4359 6272
4295 896
4163 9530
4166 9670
4052 10698
4042 8612
4236 10931
4223 14934
4269 16000
4424 7904
4628 13790
4855 20590
4790 15759
4898 20352
5107 3744
8948 25818
9072 27648
9188 29696
9266 28860
9277 26984
9361 26760
9416 27520
9430 25650
9360 28802
9310 29224
9340 28875
9295 28156
9257 29131
9300 28410
9287 29044
9186 24666
9187 27528
9195 27898
9075 25424
9081 23302
9264 25670
9324 26656
9357 30070
9377 29844
9458 26308
9535 22840
12921 5963
12929 3934
12969 -24266
13058 640
13142 -5462
13138 10924
13244 -3742
13396 -4184
13392 -13030
13437 4854
13478 -746
13492 -4230
13016 5758
13022 -2656
13119 17600
13148 19190
13141 -80
13224 1248
13220 9280
13228 22208
13237 28460
13185 4347
13124 -1700
13122 1767
13117 1580
13328 -6893
13403 -4348
13427 5376
13426 896
13430 -3396
13487 1210
13501 -17304
13494 2408
13440 -8176
13444 -4864
13477 13130
13493 1656
13495 -6118
13498 -15645
13458 12736
13433 9734
13393 7734
13327 11632
13360 4106
13270 -11478
13282 18064
13259 25091
13226 26416
13193 15674
13502 -42550
13448 2896
13439 7926
13366 -5686
13415 15830
13378 -3274
13344 -4128
13416 -5642
13489 -21686
13490 -22134
13411 182
13407 11072
13422 -49350
13441 -41974
13463 -10762
13409 -19446
13472 -1792
13467 -3584
13418 -14336
13371 -6602
13461 -31478
13460 -22134
13417 -21130
13436 -14986
13475 -27264
13468 -33462
13370 -39030
13315 -12544
13222 -3552
13299 -2954
13278 -10752
13249 -1610
13060 -18494
13001 13814
13072 -3690
13074 -7280
12981 8134
12907 7242
13190 -9133
13030 -9360
13177 -5622
13034 -44918
12879 -16800
12850 -3584
12790 10710
12708 -2058
12674 -11862
12839 -21216
12898 7926
12845 -12224
12855 0
12875 7168
12903 740
12731 -1511
12776 14070
12683 -28388
12938 9700
13019 -560
13004 -36960
13130 7306
13132 8822
13128 8288
13108 6048
13053 12022
12983 8064
12935 1930
12670 -33334
12311 -13552
12007 -9216
11847 -25648
11260 4486
11095 -1254
10929 -20758
10916 -17606
10859 -17082
10836 -18944
10472 -32384
10825 21504
10834 24320
10862 31574
11035 27404
10904 20474
10868 29814
11247 10954
11741 -5568
11772 -8064
11884 -5664
11890 -5386
11254 21694
11082 24386
11114 19712
11268 -14336
11480 -37664
4733 10069
4589 29078
4550 26880
4416 24960
4430 28662
4388 23936
4282 16171
4390 18470
4516 13872
4504 17344
4442 11681
4365 22718
4243 16864
4225 19094
4261 17690
4073 12874
4047 21504
4083 20662
4013 22336
4003 23232
3989 22831
3991 23808
3838 30628
3760 22239
3861 34518
3866 32192
3792 25952
3768 19856
3719 24722
3606 30464
3450 19276
3818 22582
3830 24192
3827 23808
3815 23616
3829 26678
3860 26058
3853 25536
3840 23296
3845 21768
3846 30088
4018 23296
4104 25088
4094 28086
4057 24512
4034 35392
3922 34696
3941 38470
3859 34992
3977 32938
3914 37846
3836 36040
3715 32725
3706 32704
3744 37744
3769 35136
3817 36390
3751 15712
3669 18368
3600 18880
3622 17088
3618 14336
3607 7478
3280 20161
3209 20862
3172 15824
3158 11481
3278 25610
3350 21504
3408 26911
3130 20680
3034 20502
3033 20800
3012 19488
2993 18251
3314 18159
3360 19990
3358 11939
3388 19211
3415 25020
2918 31689
2867 33156
2929 30080
2925 30966
2903 29514
2995 28973
3080 26502
3064 27318
2948 26192
3004 18024
3058 20864
3149 22400
3205 15754
3116 24502
3150 22714
3105 24646
3092 14336
3043 23754
3096 24502
3081 16458
2939 25210
2846 19716
2852 28980
2758 2026
2679 20342
2677 15440
2413 -7794
2366 -8438
2437 0
2478 0
2557 0
2592 0
2613 12637
2612 9800
2654 7746
2615 11488
2622 9344
2664 11520
2696 10752
2808 15872
2904 17920
3051 24758
3082 24800
3163 26614
3194 24010
3283 21776
3376 19264
3321 20608
3339 20032
3395 24000
3399 26678
3385 21322
3474 21632
3519 20608
3615 20608
3652 24448
3640 23360
3601 23338
3647 26328
3644 25728
3675 24694
3651 21514
3750 21280
3835 18799
3565 24864
3430 32358
3476 35670
3499 35328
3440 29376
3527 28608
3561 20544
3554 28556
3533 21706
3501 25728
3466 25280
3400 19914
3357 22634
3380 23052
3349 17920
3322 12874
3291 28800
3123 27328
3018 22496
2958 9920
2914 8970
3005 15616
2878 2048
2871 13568
2940 18870
2886 150
2882 -14582
2893 -4224
2896 730
3104 21459
3181 29216
3184 28982
3320 18526
3157 15280
3145 15350
2989 18819
3493 4977
3503 5776
3477 9368
3323 18724
3217 12784
3370 20534
3447 13824
3490 13952
3537 13791
3500 9587
3724 -7408
3684 -38934
3716 -34666
3745 -38006
3984 266
3929 7424
3904 7158
3811 8320
3702 14720
3694 13376
3665 21632
3771 17834
3689 21622
3673 17414
3737 19765
9521 39938
9493 41867
9605 39399
9549 42551
9499 41641
9492 42359
9659 40837
9610 37618
9548 41568
9456 42500
9414 42025
9490 41849
9423 41028
9398 41312
9400 42273
9355 41649
9356 41429
9323 40768
9321 39530
9292 41590
9237 39280
9112 39806
9184 38876
9239 39776
9286 39556
9371 41824
9347 41568
9351 39370
9443 41280
9487 41856
9497 39568
9409 32974
9183 28416
9136 29658
8974 29760
8891 33512
8965 33886
9074 32874
9076 33200
8977 35436
8978 35614
8955 35048
8894 33900
8940 34000
8869 31686
8788 34954
8824 35996
8706 34112
8623 24522
8636 24138
8638 23168
8916 34688
9014 34390
9066 31976
9137 32734
9288 25650
9217 22922
9071 30470
8983 28224
9009 28862
8895 26994
8966 28338
9688 23949
9712 23032
9672 25768
9640 26072
9652 25144
9643 23370
9714 25172
9779 23314
9811 24428
9851 23758
9913 18666
9871 19704
9635 20482
9396 29824
9526 42304
9624 24946
9698 42894
9979 37818
9985 44918
9996 44664
10041 13672
10020 14160
10093 22832
10166 32480
10038 35254
9909 33616
9848 32512
9691 31200
9617 21344
9491 20978
9675 32310
9800 28680
9915 20000
9999 16922
10221 27200
10333 25536
10344 23296
10434 16960
10508 35520
10577 36744
10650 31784
10488 37174
10362 35466
10259 16426
10060 29184
10169 28800
10029 28544
9685 22695
9649 38960
9406 40756
9451 31808
9092 33324
9043 25928
9024 24512
8980 13994
8915 23926
8753 18725
8819 31109
8729 29718
8414 22242
8406 22192
8459 26848
8678 28512
8838 29952
8883 30638
9065 26209
9317 20541
9333 30144
9267 27558
9242 29188
9230 29986
9000 28408
9021 27050
8944 24822
8852 22026
8975 24004
9054 26853
9199 22033
9141 26240
9105 29376
9063 31220
9041 32014
9039 29218
9064 26906
8970 26009
8995 27676
8926 24671
8890 31728
8864 34022
8810 29354
8833 34326
8791 33968
8792 32768
8794 33920
8597 27968
8548 26432
8575 30464
8474 32128
8453 30592
8099 30285
8062 31524
8112 32539
8124 26834
8061 29248
8137 36520
8156 37726
8145 36086
8146 35501
8164 36124
8170 37559
8220 35982
8239 35552
8270 35488
8331 35328
8458 32141
8455 34752
8511 31935
8573 34393
8659 32154
8718 28395
7870 30268
8013 27392
7933 29858
7762 26177
7656 29992
7646 33438
7742 30527
7801 28896
7845 26768
7997 31368
8004 32800
8003 33370
7981 32390
7577 30597
7580 31680
7572 31797
7497 32064
7487 32384
7436 30406
7376 34144
7353 34320
7318 32992
7340 34226
7395 28704
7496 28198
7426 26976
7258 30278
7211 33436
7213 32608
7244 31862
7203 32484
7155 28986
7145 34726
7114 33856
7092 34816
7013 32758
6930 27392
6880 18270
7193 25370
7232 28790
7357 29638
7408 27616
7282 26064
7361 29744
7470 24618
7640 25888
7669 29344
7648 36800
7482 34080
7630 39552
7683 41312
7722 41496
7750 40448
7765 40976
7803 39344
7780 41280
7768 41494
7697 37750
7730 37792
7775 38528
7799 35850
7839 32938
7853 35232
7821 36758
7877 38890
7850 41558
7859 40672
7868 34688
7887 35328
7890 34816
7905 34304
7918 33984
7939 31936
7963 32000
8031 29056
8039 28736
8086 29059
8366 21702
8307 26070
8158 20074
8417 24512
8480 23808
8505 28032
8549 27958
8277 22464
8053 27584
7994 25024
7854 30592
7895 35264
7907 34560
7932 35904
7947 35382
7978 34608
7990 33728
7948 36474
7980 36628
7971 37078
7969 37024
7953 35744
7883 37088
7832 38310
7797 34960
7728 31867
7706 33350
7571 25719
7526 24138
7574 27190
7464 19722
7759 25744
7818 27974
7898 22280
8011 14784
8038 13146
7916 20760
7700 27200
7666 27136
7729 26609
7823 29120
7897 34038
7829 32816
7851 28928
7979 32256
8055 32256
8089 33536
8213 27648
8266 30454
8258 21504
8320 25398
8373 22944
8433 23402
8754 16074
8716 18944
8541 25680
8670 29448
8886 33888
8829 34833
8903 32182
8920 31274
8956 33261
9091 24222
9330 14058
9704 27850
9778 13440
9883 10752
9960 14784
9998 37440
10136 34666
10300 42880
10309 44406
10289 42816
10230 38972
10320 43508
10545 31630
10503 36062
10605 22269
10709 27846
10770 24214
10748 33878
10845 32208
10937 30608
10952 29767
10739 26218
10627 28038
10896 19776
10999 30912
11075 33749
11076 25906
11136 29696
11205 27104
11210 27382
11194 32525
11128 32800
11106 30493
11191 31734
11440 8558
11515 8288
11590 5824
11582 15024
11635 33796
11656 37920
11612 38048
11513 42294
11496 40978
11358 31226
11342 32432
11286 31072
11282 37568
11284 40492
11330 38422
11193 35217
11344 34360
11549 38376
11649 8960
11646 16064
11559 15142
11587 33164
11413 28113
11428 29334
11615 23243
11557 35766
11567 31963
11539 29593
11553 29312
11498 31382
11265 27563
11213 31232
11124 31360
11224 32928
11350 33110
11290 33056
11295 22233
11397 33306
11313 31786
11277 29663
11203 23962
11164 32115
11131 28906
11052 29334
10969 29094
10942 29040
10877 23626
11025 26112
11037 25446
11104 21754
10860 17440
10865 39526
10799 35776
10676 36522
10514 39002
10587 45030
10610 44080
10656 43974
10736 37690
10576 41936
10490 37200
10359 20720
10270 22624
10446 19712
10419 29024
10554 31222
10743 24106
10691 25632
10833 13018
10826 15456
10780 15168
10598 20288
10437 24934
10275 28346
10262 32864
10211 34924
10111 32224
10120 27078
9927 28750
9928 22480
9813 22336
9991 22976
10104 19562
10360 26112
10521 25578
10485 28502
10592 26636
10385 20258
10367 18021
11437 24568
11460 27256
11447 27344
11554 20160
11399 25115
11300 25263
5150 32254
5188 27413
5081 29280
5103 29360
5127 31334
5104 25536
5098 12662
5080 10346
5131 7853
5357 24678
5243 20550
5331 21149
5364 22934
5390 21380
5536 23643
5562 24896
5568 30934
5686 31520
5767 32015
5582 24805
5496 27680
5415 30427
5942 9106
5854 9258
6070 11382
6194 27776
6156 25760
6302 27568
6307 27350
6368 24624
6454 24930
6433 26636
6457 27748
6595 33266
6621 37836
6611 38230
6643 39416
6705 37446
6820 31220
6694 38992
6659 40072
6647 31960
6668 31088
6750 34336
6762 35296
6783 36088
6905 19676
6936 20280
7037 22562
7190 10942
7018 31202
7028 33652
7105 34432
7283 28626
7399 24778
7328 29494
7269 28864
7134 29902
6859 28406
6933 33444
6960 30298
6849 30596
6819 34892
6810 35420
6576 35442
6539 32304
6386 31562
6408 33728
6424 32426
6465 35758
6605 42006
6677 42026
6751 29792
6780 26602
6804 34806
6824 33304
6925 33684
6943 28362
7128 28618
7108 31104
7060 34678
7079 35608
7100 35328
7125 34016
7150 33760
7202 34656
7268 33198
7334 28899
7303 31424
7197 33040
7165 35750
7172 30458
7094 32160
7008 33056
6999 32880
6988 32584
6955 34262
6924 34365
7380 35541
7488 32183
7416 33760
7450 28336
7478 28000
7505 27168
7502 28448
7444 27994
7458 28832
7454 28758
7434 25514
7483 29096
7503 29350
7643 21878
7704 17930
7806 18912
7893 17696
7941 14026
7899 35424
7995 35208
7922 35450
7938 36438
7962 27578
7606 28640
7518 29872
7556 31872
7587 32384
7601 35136
7608 36470
7612 35504
7501 33616
7265 30154
7348 38582
7344 34464
7331 34688
7342 37248
7394 36554
7374 37366
7417 35670
7445 36096
7589 33574
7625 33248
7636 31744
7621 30898
8020 23738
8267 30378
8395 30998
8357 31872
8337 35840
8379 34432
8442 33226
8420 33718
8410 30592
8159 29384
8140 29120
8019 26320
8027 27722
7972 27242
8076 28304
8201 32332
8217 32736
8370 25408
8429 27520
8614 26592
8621 26934
8692 24608
8694 26080
8739 21681
8831 28704
8850 28655
8837 29200
8823 34032
8778 40342
8763 40204
8863 37472
8922 29290
8684 38592
8383 28944
8396 29878
8360 29448
8352 29502
8513 27792
8705 21634
8336 24096
8509 36278
8583 34240
8481 35200
8448 36096
8376 33792
8295 35754
8552 30336
8627 25546
8695 35456
8708 34614
8873 30912
8896 25024
9030 29014
9079 25536
9130 22378
9096 22080
9080 19488
9061 19488
9052 16832
9011 19328
8958 33280
8932 33536
8946 33856
8935 36096
8901 36888
8860 35446
8581 26304
8477 29328
8526 23728
8186 30054
8093 32622
8058 32160
8043 31392
7931 13570
7930 14128
7986 20640
7828 11602
7690 16384
7671 16374
7462 18496
7391 21014
7030 19704
6882 18742
6712 10586
7138 19580
7146 11018
7422 19813
7559 35554
7596 39711
7532 35067
7747 42743
7757 41737
7869 42323
7900 41533
7983 35133
8034 31010
7815 38468
7826 38288
7796 36662
7751 36944
7676 34084
8110 30104
8484 37024
8578 33872
8570 33728
8380 36544
8227 32816
8361 36000
8322 34186
8407 36726
8622 39046
8669 38016
8804 25610
9200 5904
9208 6122
9482 9122
9655 18592
9875 15872
10036 22282
9822 18884
10056 17416
9841 21110
9918 32742
9738 20360
9692 6608
9861 18699
9502 15946
9718 22262
9634 22176
9531 31488
9281 42624
9228 40896
9115 44608
9131 45174
9124 44432
9127 43924
9154 43690
9194 41354
9182 41798
9197 40400
9210 37888
9206 37584
9120 42872
9088 42416
9085 44608
9078 43840
9028 40448
8997 33696
8963 27555
7644 21729
7618 27916
7558 28142
7538 29858
7519 29750
7524 30202
7474 28416
7466 28576
7455 29098
7284 24970
7322 26432
7437 30614
7412 30720
7347 29888
7345 30656
7133 24064
7014 24808
6863 30307
6874 28031
6706 40398
6662 41344
6642 41152
6632 40704
6618 40320
6589 39324
6497 36992
6353 33736
6443 31025
6484 30848
6527 32000
6567 36672
6584 38432
6672 41718
6661 41756
6710 40011
6047 -2128
5947 -4731
6288 35383
6398 33776
6405 34319
6447 34970
6466 27168
6552 23968
6503 26262
6491 24810
6397 28248
6358 26890
6152 32830
6087 15762
5865 28694
5671 14970
5929 27424
5997 26080
6157 23968
5949 23936
6023 26024
6172 30412
6206 29834
6275 26928
6264 27350
6270 26074
6297 33210
6301 36080
6283 36326
6295 34624
6387 30976
6402 32096
6529 28234
6506 36224
6460 32662
6499 37078
6557 33834
6524 34688
6483 36694
6352 21322
6651 26912
6674 38758
6634 38240
6628 37392
6615 32000
6791 35796
6754 39916
6843 36728
6877 33344
6946 30222
7010 31020
6977 30892
6910 40646
6951 39456
6983 38484
7049 23820
7129 21802
6981 10394
7153 20988
7253 36382
7270 37350
7279 36648
7206 37176
7135 34202
7152 35280
7217 37936
7222 39942
7226 39664
7250 38994
7256 40272
7297 41012
7301 41068
7295 40833
7323 41570
7360 39360
7377 40256
7413 36688
7314 41820
7332 41306
7406 38031
7411 37409
7495 38218
7491 38432
7528 40032
7566 37185
7597 40438
7616 40338
7622 39683
7576 39344
7629 28190
7639 30782
7647 35280
7715 40698
7693 41222
7682 41152
7705 40688
7726 41086
7749 40393
7778 40048
7841 36704
7771 39562
7743 40760
7739 40087
7667 39968
7696 41254
7707 41284
7721 41460
7714 41504
7679 41024
7670 40864
7691 40960
7712 40960
7672 40128
7603 36032
7575 34943
7585 26671
7583 26444
7543 28792
7525 29822
7509 29424
7456 28464
7427 28261
7472 27726
7338 24799
7231 21888
7163 28085
7183 28107
7249 23474
7239 24172
7144 27894
7124 26928
7098 24865
6862 12155
6681 6725
6777 29280
6932 31367
3708 22067
3713 21805
3648 25312
3630 25440
3662 26624
3695 27830
3734 26912
3757 18026
3780 26966
3800 26880
3844 26368
3897 24192
4085 32298
4091 33718
4110 30880
4059 35192
4069 36182
4084 34816
4105 24704
4216 19584
4290 12634
4412 9226
4539 12938
4547 14902
4540 12106
4627 17920
4667 21248
4739 23670
4736 20874
4756 30410
4873 21319
4810 30349
4773 32789
4775 33079
4764 30125
4776 2170
5076 23429
5141 34627
5225 31856
5403 10520
5645 15680
5912 13696
6108 29450
6138 35638
6336 32374
6286 40416
6329 40630
6423 28288
6418 25384
6486 33112
6530 34750
6623 26256
6716 30224
6885 30138
6765 31374
6671 32528
6570 29342
6389 18986
6300 24950
6324 27098
6149 25922
5966 32950
5911 32528
5956 29968
6110 30626
6145 34278
6142 34182
6073 30928
6148 33834
6159 30394
6068 33760
6022 34038
6012 33866
6001 34086
5935 33230
5871 30472
5850 33152
5832 33056
5829 32928
5855 33384
5842 30322
5797 30824
5737 29136
5791 30614
5817 31744
5914 30888
5830 32256
5783 33046
5736 29376
5728 27712
5693 25154
5560 31808
5489 32320
5442 29096
5495 31386
5519 32717
5530 32256
5549 33588
5640 33345
5689 35532
5748 32541
5752 33270
5745 32848
5694 36248
5661 33688
5725 32232
5763 33814
5809 32106
5777 33024
5747 33440
5712 33040
5677 33760
5633 33152
5575 31907
5586 35570
5508 27962
5548 30070
5625 25260
5762 25872
5837 33584
5867 35184
5858 35808
5863 35520
5870 36178
5883 35920
5915 34998
5969 35228
6017 34185
6041 35040
6065 35145
6096 32935
6063 34856
6024 34504
6002 35078
5965 35750
5941 35028
5906 35480
5926 35452
5944 33987
5918 33823
5908 33139
5831 30760
5766 33910
5778 34640
5779 34496
5761 33559
5707 32827
5746 35664
5776 34506
5790 35264
5799 35164
5807 34620
5820 35616
5834 34824
5840 34764
5866 35684
5890 35064
5879 35574
5869 35440
5876 35536
5881 34536
5884 35284
5887 35494
5899 36012
5917 35676
5934 35232
5948 34926
6101 33778
6088 31496
6079 33202
5973 28946
5962 29984
6072 30368
6154 31177
5471 32536
5288 12544
5089 15144
5233 7816
5002 10008
5022 8618
5241 13906
5272 19304
5264 25224
5409 29086
5451 26026
5419 33070
5463 34784
5612 25280
5638 23744
5674 26698
5720 33872
5786 34870
5822 33472
5897 27145
5931 31040
5928 31521
5875 29370
5880 30856
6014 29422
6094 28078
6054 30220
6037 29070
6095 32132
6141 32736
6181 32110
6263 30668
6252 29874
6323 30456
6344 29106
6347 30542
6334 30790
6373 30352
6390 30678
6400 30038
6416 28368
6450 25408
6467 27658
6426 28400
6406 29568
6421 28896
6477 24490
6388 33384
6351 32744
6377 30113
6250 27593
6279 31182
6285 32404
6267 30254
6303 30494
6238 33120
6227 33748
6190 33044
6176 31430
6140 30996
6187 31136
10045 23708
10146 27478
10297 28780
10323 24281
10346 26752
10366 29741
10349 29631
10539 25272
10597 19192
10670 18474
10924 22029
10923 24871
10971 24274
11067 33112
11198 33594
11207 34641
11168 36534
11287 31946
11270 32502
11280 28731
3864 20230
3963 18368
4006 29302
3934 22688
3972 22848
4044 21578
4080 24394
4076 26284
4161 22336
4238 28854
4210 21120
4286 21878
4245 12826
4436 18688
4567 22278
4727 18288
4793 23744
4807 17238
4840 14410
4741 9114
4554 24912
4472 21504
4408 28032
4378 27072
4299 26736
4297 25888
4304 25760
4309 10042
4561 16362
4582 15904
4700 12096
4729 9408
4842 8682
4829 9366
4846 11264
4896 17920
4933 16138
5045 24512
5035 24694
5189 20470
5106 10166
5004 3082
5168 15723
11273 31596
11170 34148
10992 25894
10985 26742
11064 32633
11425 27718
11212 36166
11220 36608
11230 32684
11142 23744
11218 30396
11242 31542
11355 27098
11373 28382
11395 31872
11354 29504
11301 25344
11262 29500
11021 23190
10889 31766
10783 34272
10881 43360
10905 45942
10950 44672
11108 33642
10898 41728
10714 35424
10590 19472
10591 11276
10732 19256
10711 19386
10697 18504
10843 21888
10926 30966
10815 30720
10644 34048
10611 34304
10595 30592
10376 40096
10334 40160
10263 40077
10339 34157
10274 24542
10186 27824
10107 29479
10133 30304
10161 32121
10410 27488
10425 28102
10456 25190
10447 25690
10298 27510
10249 27382
10084 18442
10292 25344
10313 28160
10316 28872
10293 34998
10337 34154
10128 31286
10115 31072
9995 23594
10260 28850
10239 18304
10099 17802
10381 18442
10525 21872
10726 16888
10662 39134
10849 31452
10936 25312
10827 26079
10583 32563
10561 36448
10543 37092
10453 30946
10987 27595
11133 39126
11201 33125
11183 29760
11188 28481
11405 38816
11456 41382
11474 41424
11501 37664
11438 38518
11372 37560
11255 37750
11439 36712
11422 37992
11406 38448
11415 35437
11488 34348
11408 25811
11416 28096
11366 28886
11239 24599
11065 12889
11317 25152
11352 24128
11409 22410
11652 7547
11584 17028
11392 28646
11367 32544
11390 36921
11491 37359
11564 31840
11578 36768
11605 33986
11561 31872
11589 24512
11546 25792
11642 19520
11735 12106
11690 15094
11643 12664
11569 41107
11503 38720
11362 39990
11369 44608
11370 44288
11381 45046
11458 41610
11443 45050
11467 45424
11485 43630
11394 40979
11371 43220
11591 39929
11580 46751
11611 45984
11696 40880
11739 35752
11804 18136
11853 17536
11852 17920
11978 18176
12047 26112
12051 29302
12021 26880
12088 26550
12119 11210
12174 16128
12229 6410
12159 43914
12102 41664
12031 35584
12054 43318
11997 32630
12030 33392
12032 33226
12133 43702
12149 42272
12230 26057
5338 31177
5287 30416
5300 18698
5397 31094
5437 28720
5511 29280
5656 15626
5717 18880
5721 31126
5615 27107
5751 29904
5849 20740
5862 33002
5976 37718
6104 33606
6111 32602
6130 33248
6129 33152
6167 31360
6205 29152
6313 18544
6304 20282
5342 31117
5394 39478
5393 39510
5321 38230
5286 36224
5369 37280
5467 34336
5481 38208
5557 39392
5564 38976
5682 33248
5750 28922
5621 37078
5547 15936
5487 13248
5613 19680
5715 14090
5902 16792
6027 28934
6216 17634
6212 18752
5891 14806
5819 12292
5922 12483
11155 19282
11011 30016
10892 33840
10850 26794
10668 16736
10352 17690
10032 20096
9884 14042
9911 23147
9784 30676
9787 30272
9580 28896
9795 27200
9835 24352
9874 17818
9840 29330
9761 32440
9804 33328
9772 34320
9799 33816
9689 34550
9642 33504
9621 33318
9608 30600
9619 31056
9560 30960
9524 31078
9516 31680
9470 31488
9496 31136
9527 32656
9538 31578
9589 27866
9888 24976
9831 26384
9967 26880
10134 22154
10097 30326
10201 19050
10218 20150
10408 18368
10489 21120
10538 17664
10552 13248
10617 15680
10722 15114
10935 12426
11012 13824
11020 16768
11181 25984
11240 29046
11407 22656
11508 14848
11521 13610
11698 20138
11768 26486
11820 23552
11797 23968
11706 19200
11719 22784
11759 16458
11586 19562
11623 26806
11634 27840
11622 27680
11624 31542
11601 31488
11448 32758
11436 31756
11514 25098
11351 34038
11206 26496
11209 25503
11004 17895
10948 18766
10958 19096
10808 22208
10712 24568
10679 25622
10658 23744
10626 20970
10480 20106
10536 25264
10615 21584
10747 21072
10810 19920
10957 23442
10963 23734
10932 22702
10487 23680
10499 24576
10436 29174
10459 30336
10549 19712
10406 18592
10431 12394
10160 23946
10187 24800
10191 26032
10145 25430
10219 22998
10261 21482
10234 21492
10072 20842
10039 24704
10073 24310
10070 25152
9944 27040
10964 31909
11005 38304
11007 38917
11027 40678
11085 36726
11058 37898
11016 39870
11006 38470
11043 38896
11040 38800
11055 39520
11080 37712
11100 36102
11202 36941
11208 40302
11251 36096
11423 29098
11314 35344
11197 38613
11119 40723
11130 41119
11179 36888
11292 12468
11382 7014
11452 7504
11380 10192
11325 10984
11267 12520
11263 12008
11269 8340
11275 12128
11252 11444
11010 20540
10976 26880
10986 22256
10949 29038
11102 26170
11103 34054
11214 27840
11222 28184
11246 29424
11241 28825
11449 17250
11364 26711
11348 32285
11331 33606
11338 32624
11360 29100
11565 23115
11450 24454
11463 25734
11585 26976
11647 29566
11752 17482
11813 21878
11841 20800
11936 16246
11999 13258
11903 1034
12135 6346
12223 21496
9690 30001
9302 27626
9276 29104
9413 29766
9368 26672
9365 28246
9428 28138
9305 31622
9222 28922
9258 33472
9177 34318
9218 34870
9175 33876
9221 32448
9241 32470
9342 32524
9315 32300
9433 33622
9512 33474
9620 30914
9506 34102
9533 33600
9525 32528
9466 34758
9420 35606
9386 34016
9358 34058
9339 29888
9290 32128
9271 32192
9151 30008
8986 26562
8967 24228
8909 37884
8929 40696
8912 40816
8942 37898
8906 39032
8845 40026
8825 40866
8813 41472
8790 40770
8805 41616
8843 40984
8840 40046
8818 40956
8772 41276
8744 41248
8720 41698
8733 41250
8767 39968
8780 37926
8686 41140
8662 41536
8624 40686
8702 41551
8681 41145
8666 41385
8671 39135
8693 39997
8717 40760
8738 40786
8742 40104
8699 39046
8667 40928
8646 40588
8650 40218
8660 40358
8584 39324
8591 40054
8506 40921
8478 40644
8454 40366
8485 40221
8440 40516
8424 40396
8394 39984
8358 40240
8346 40400
8329 40811
8309 40148
8250 39081
8190 36302
8204 37524
8216 37749
8354 37845
8467 40260
8489 40480
8499 40432
8546 41218
8569 40701
8611 41683
8601 41357
8593 42385
8606 40971
8557 41658
8490 41272
8498 41256
8502 41022
8426 41220
8402 41152
8400 41808
8437 41110
8533 40542
8577 42004
8608 41506
8560 41701
8500 41829
8476 42384
8464 42344
8452 42318
8439 42136
8408 41208
8348 42114
8363 41824
8305 41392
8253 41408
8259 41312
8230 40976
8169 37832
8303 40786
8314 41574
8375 40996
8444 41810
8463 40354
8466 39666
8432 40640
8422 40970
8368 40082
8318 41000
8238 40192
8245 39568
8243 40128
8290 39328
8347 38808
8587 35224
8602 35204
8642 37532
8740 41363
8762 40944
8814 39422
8758 39044
8752 27090
9051 32346
9103 33280
9006 37766
8999 35309
8870 31738
8964 37078
9036 33154
8959 16154
8842 24688
8728 29264
8603 30781
8594 30890
8537 30255
8338 26765
8136 26463
8197 29168
8323 28558
8339 31374
8200 26294
8492 26575
8425 25101
8689 24507
8599 29509
8542 31846
8565 31952
8585 31392
8644 28848
8658 29891
6271 27970
6409 32832
6452 32304
6528 35958
6609 36800
6594 31680
6561 24160
6548 21952
6604 40114
6711 31168
6984 35169
7171 31200
7127 29882
6742 31354
6743 30464
6603 30912
6509 38518
6534 35520
6464 32344
6817 24808
6872 31936
6887 33174
6909 29533
7082 31636
7095 33152
7106 32822
7071 33367
7056 35376
7065 34204
7341 27019
7241 30276
7457 26244
7343 33206
7254 32384
7107 24078
7486 30622
7582 38528
7557 35770
7553 35648
7517 34554
7579 33808
7602 36128
7586 35990
7593 36422
7595 37254
7675 38624
7720 38998
7783 36192
7849 34336
7912 29898
7789 32448
7825 32896
7852 34273
7711 33153
7654 34656
7611 35040
7592 35030
7570 33765
7476 39334
7860 38950
7866 38848
7892 34230
8260 29450
8278 29558
8387 31104
8382 32256
8450 37056
8543 38080
8512 38208
8447 34944
8649 38710
8781 37046
8847 28490
8969 29272
9019 31552
9037 33152
9050 34198
9148 28778
9209 34224
9202 35200
9231 36640
9234 36864
9248 37088
9294 39940
9442 35527
9447 35337
9522 31002
9647 20923
9426 40274
9410 41029
9404 41155
9379 40162
9229 29842
9328 40852
9314 40277
9405 41318
9449 40096
9517 40736
9573 37856
9658 35414
9684 34186
9586 33664
9581 17376
9418 15674
8924 11818
8734 9328
8730 9638
8748 8218
8637 35338
8445 33800
8393 27484
8072 34518
8101 37770
8154 36352
8120 36312
7967 32763
7946 32362
8018 32096
7977 32704
8075 29696
8085 29622
8109 28736
8142 28362
8211 33632
8241 37130
8244 37386
8276 38042
8479 31916
8529 34432
8555 35852
8517 35760
8553 34748
7928 24998
7879 28037
7862 26678
8051 34776
8048 34974
8160 31808
8179 30409
7719 33334
7637 34176
7641 33856
7507 36480
7469 34944
7333 35002
7354 36352
7364 36406
7420 34944
7410 31856
7409 30912
7363 33424
7370 33856
7339 33824
7415 34720
7459 34102
7520 30736
7537 31136
7649 29530
7651 36768
7628 36461
7573 35529
7560 35430
7510 32995
7725 30200
7777 31350
7807 31392
7861 27260
7716 29066
7678 30656
7599 32934
7477 34914
7375 32795
7288 30420
7327 31128
7379 34294
7396 33440
7221 31934
7212 32499
7086 32344
6993 35207
7009 35038
6941 34637
6964 31146
7073 29385
7130 26734
7158 30544
7168 33206
7176 31490
7304 34014
7378 35544
7367 35630
7467 29135
7442 27169
7453 25976
7468 25849
6881 28956
6869 29472
6837 31616
6853 31104
6852 29608
6768 30994
6798 31636
6773 31776
6745 28864
6726 28170
6664 30076
6680 31850
6700 30352
6756 31022
6730 32768
6733 30952
6695 22576
6682 24048
6577 26458
6572 27872
6562 27264
6660 29408
6770 24946
6914 32378
6929 33840
6953 36158
6992 36094
7000 35809
6973 35992
6969 35985
6989 36235
7027 35660
7016 36445
7003 36916
6998 36992
7004 35614
7012 36127
7024 36915
7038 36567
7041 36830
7050 37198
7081 36880
7132 33642
7243 29794
7223 31067
7307 30010
7189 33980
7137 36854
7123 37560
7025 33290
6970 34560
6893 37932
6821 35542
6814 37446
6858 38828
6875 38608
6870 38768
6879 38980
6839 34966
6897 38352
6916 38854
6935 38724
6945 38784
6968 38947
6903 38536
6938 38406
6971 37686
7051 35328
7011 37892
6991 38886
6950 38110
6939 37654
6948 37660
6972 37462
7020 38496
7059 34725
6937 36136
6894 38294
6865 37472
6827 36468
6748 36480
6715 33685
6884 36197
6755 33968
6675 30403
6541 25850
6485 25900
6507 30139
6591 29740
6598 32422
6637 30914
6747 25730
6699 29011
6453 33349
6415 35648
6251 25963
6590 23133
6430 25856
6392 23296
6254 15733
6008 25690
5936 26352
5878 27639
5873 26336
5933 27260
5981 27872
5924 27840
5946 27200
5960 26368
6069 25226
6034 27958
6091 25984
6161 24162
6292 25087
6330 24283
6328 28480
6340 30528
6350 30662
6375 29952
6413 25799
6432 29008
6473 28380
6523 22013
6513 28523
6601 24640
6560 23104
6574 22784
6645 26870
6679 24458
6683 26880
6709 25728
6778 24640
6822 25782
6786 23370
7022 32958
7021 32944
7047 32616
7091 30600
7103 31040
7215 36288
7238 37056
7260 36736
7299 38336
7308 38400
7330 37184
7335 37312
7358 36928
7369 37184
7386 37878
7398 37226
7403 37632
7429 36928
7446 36800
7451 36608
7463 36768
7523 35318
7569 34262
7545 34544
7590 33856
7635 33152
7650 33568
7713 32576
7718 32394
7633 34058
7598 34048
7531 34784
7546 33984
7407 25874
7461 30224
7329 34816
7247 34358
7141 26520
7054 31166
7044 31574
7035 30544
7040 30784
7045 30344
7062 30002
7139 24968
7053 21984
7046 24684
7207 25562
7167 30408
7160 30142
7093 29870
7078 30472
6975 27648
6927 26234
7116 27842
7156 31534
7205 31088
7208 32230
7214 32996
7252 30816
7315 26752
7311 25594
7321 24126
7384 36369
7424 34592
7584 25586
7617 37024
7568 33923
7708 33285
7368 27689
7428 32202
7485 35152
7492 34262
7567 36374
7627 31050
7663 33984
7745 35074
7894 33786
7940 32256
7929 30906
7927 32432
7908 32528
7935 29620
7961 32754
7945 33397
7896 32160
7847 33750
7831 29434
7782 35024
7793 34296
7733 33328
7680 33824
7659 31467
7534 30269
7481 31610
7512 31316
7613 32286
7732 30798
7735 29362
7776 25347
7781 28756
7761 30049
7791 32880
7855 33259
7814 34326
7787 32439
7943 30969
8012 33128
7989 32512
8054 33552
8107 24114
8092 31298
8095 33075
8097 33160
8116 33472
8081 34012
8046 34008
8084 34422
8083 35254
8111 34560
8077 33600
8047 33608
8030 33760
8024 33493
8162 32140
8134 31290
8041 34218
12365 14352
12396 9418
12488 13002
12359 20982
12389 19008
12425 26368
12456 26806
12529 18048
12470 -19904
12479 -13814
12264 -6528
12226 -9984
12198 -10742
12312 21952
12397 26496
12395 28214
12406 26816
12556 10848
12571 12544
12576 10752
12524 24330
12381 15402
12307 22272
12298 20544
12295 21952
12305 24822
12262 22784
12123 19712
12055 28790
12140 26112
12145 24448
12075 23296
11970 16362
11942 19232
11898 21760
11829 25638
11818 25558
11748 26282
11687 14826
11840 30966
11959 13824
12013 10240
12127 33280
12143 29482
12148 30454
12195 24746
12182 32566
12231 24768
12294 21216
12376 20531
12516 15136
12579 9088
12577 18400
12536 32345
12585 22912
12466 18714
12423 21584
12464 25815
12328 7046
12310 11530
12347 24631
12129 26024
12043 10282
11894 22346
11878 23350
11856 22592
11851 21760
11849 23296
11705 29024
11666 17216
11670 28032
11621 33664
11581 34880
11487 27200
11481 28736
11243 36086
11211 34048
11126 34314
11078 35776
11094 38134
11153 33024
11159 24576
10911 30410
10765 33226
10888 37494
10910 35510
10880 33354
11008 17952
10891 26656
10897 32256
10917 40374
10871 36595
11000 36645
12156 30985
12214 32118
12246 23744
12303 27638
12360 30998
12507 13388
12296 4939
12254 4224
12082 11008
12034 10880
12056 5376
12084 -2816
12344 -14636
12346 -15008
12329 -10496
12301 -2816
12297 -3840
12358 -10
12390 -7030
12615 -33165
12780 -50271
12498 -32059
12472 -32260
12443 -26098
12380 -29408
12356 -7904
12339 -5120
12342 -5248
12334 -9514
12432 -15934
12401 -11842
12454 -15915
12596 -3685
12668 -2363
12673 -522
12699 -21376
12694 -11530
12738 -17920
12836 -9226
12843 -16374
12928 -39424
13218 -90230
13192 -55158
13150 -44938
13109 -46710
13127 -44496
13112 -44810
13089 -41728
12956 -21504
12662 -84992
12676 -80384
12515 -96246
12404 -21504
12327 -41472
12252 -23818
12200 -26358
12337 -30720
12542 -14080
12533 -13056
12497 -8704
12474 -8320
12452 -3968
12458 -3968
12421 -2048
12379 -1792
12352 -5642
12287 -11776
12274 -9216
12154 -12800
12110 -3584
12096 -3584
12104 -19190
11973 -9462
12004 -1162
12101 -8064
12166 64
12167 0
12175 -64
12203 886
12215 -640
12213 -7616
12118 12608
12045 20006
12014 18518
12006 17408
11977 15488
11943 12982
11913 10215
11850 3152
11868 4726
11939 9896
12157 14665
12163 15648
12115 20278
12105 13696
12108 12096
11963 5774
11883 19601
11881 24441
11811 27510
11769 28608
11762 28416
11756 28160
11662 17024
11676 17792
11592 28992
11628 37398
11727 27200
11742 24170
11572 33936
11574 34720
11548 33152
11598 36070
11600 36096
11629 22208
11682 23744
11814 20280
11780 23869
11865 21248
11888 14838
11924 11114
11816 11872
11728 15552
11562 23318
11527 15034
11173 21786
11118 21454
11631 20610
11552 30160
11478 32854
11441 31232
11309 23872
11185 28544
11357 25152
11353 33664
11297 35254
11482 31382
11459 28864
11432 27840
11430 24202
11402 28748
11248 35372
11145 39924
11115 40030
11160 37740
11083 28835
11026 35200
10989 30392
10945 30198
10925 19706
10858 36214
10870 35436
10951 28984
10972 29848
10968 30624
11017 31121
10947 26869
10730 27826
10702 29162
10528 26826
10572 31030
10546 32982
10476 31242
10534 33258
10469 28642
10596 34800
10632 34227
10660 35264
10681 34384
10687 33245
10648 32266
10673 33520
10693 33750
10729 34792
10742 31480
10841 32096
10804 33702
10818 32874
10771 33152
10725 34116
10769 33507
10639 33777
10721 31996
10802 34882
10822 33397
10847 32757
10403 36545
10345 37414
10395 34314
10266 33274
10132 32824
10042 39270
10019 39360
10005 39040
9935 35207
9881 32076
9931 34838
10091 31441
10123 35035
10203 34037
10324 37932
10265 34419
10153 36224
10068 40736
10031 42056
9982 42256
9865 34520
9775 27862
9964 25242
9664 27456
9697 32832
9771 33600
9894 28854
9856 25664
9833 30336
9837 31872
9830 33014
9868 30912
9849 30208
9770 26270
9777 26824
9683 25344
9686 26834
9651 29736
9584 6674
9547 10134
9509 9863
9385 10304
9384 12800
9285 9482
9135 -9558
9715 23744
9709 24320
9696 25910
9751 27190
9850 22784
9742 23424
9744 21258
9893 26112
9984 23936
10233 -8853
10112 28977
10155 30557
10195 31558
10215 31232
10277 31072
10279 30006
10257 21737
10347 33366
10407 30048
10439 30336
10468 37318
10550 33200
10442 34544
10486 34112
10444 35478
10358 31632
10368 31226
10482 33738
10619 34010
10652 36246
10672 36096
10636 34982
10694 33344
10744 33430
10756 34041
10795 29098
10811 31772
10820 30815
10918 27566
10882 36896
10817 35862
10895 36658
10977 32954
11074 32736
11147 30464
11139 30634
11073 29748
11072 27616
10974 36216
10975 35960
10919 37834
10846 31426
10861 38138
10844 35522
10718 34502
10684 32448
10653 31864
10609 33620
10570 33254
10512 32597
10510 34630
10454 33744
10335 34816
10343 35926
10271 32832
10168 32950
9993 28074
10122 32976
10103 31386
10311 29932
10255 34222
10224 27614
10501 28458
10404 22042
10473 26731
10452 25480
10507 25460
10461 26640
10428 25352
10498 26096
10557 23680
10690 18282
10630 18681
10432 27726
10317 22208
10307 24512
10258 25856
10196 27916
10144 30006
10085 27850
10051 28726
9914 22016
9900 21760
9791 18432
9732 16128
9623 17356
9786 28731
9859 27008
9920 25984
10101 36982
10143 32202
10299 34432
10361 34880
10429 33962
10388 36064
10325 25242
10524 29200
10491 29702
10601 30016
10635 28746
10677 27862
10633 28096
10582 25386
10416 32096
10351 32800
10326 23410
10302 33468
10295 32904
10225 30496
10150 28896
10131 31616
10135 29106
10075 36118
9974 36704
9886 39880
9790 38205
9792 39600
9858 39215
9878 36135
9656 33245
9578 37144
9465 36023
9455 36032
9571 36240
9562 37008
9530 31748
9663 37174
9699 36864
9765 38245
9854 40179
9924 32704
10000 34560
10044 35572
10098 30112
9997 32448
9938 32256
9929 30784
10010 27808
10062 24832
9908 29510
9870 28474
9736 30192
9724 27178
9457 29664
9437 30416
9558 33152
9606 33734
9539 25866
9671 32122
9839 31376
9810 33478
9731 27792
9582 21714
9429 25534
9392 33692
9289 30464
9129 31472
9122 33056
9174 32753
9147 29312
9128 30464
9126 29760
9307 25079
9283 26128
9139 31090
9140 31671
9116 33691
9125 39266
9240 32942
9196 35510
9189 35384
9049 35302
8985 33640
9084 36392
9320 30086
9272 37814
9100 35260
8950 37372
8917 27730
8865 30848
8836 30176
8615 39616
8545 37890
8572 39230
8516 41312
8536 41136
8438 40365
8497 40559
8539 41830
8605 39594
8596 41144
8525 40818
8491 41362
8428 40612
8359 40921
8325 38965
8294 39557
8188 39005
8143 38070
8157 38133
8175 38377
8193 38490
8196 39331
8275 39532
8293 39434
8334 38666
8470 40632
8475 41938
8532 41004
8647 39943
8598 42080
8547 41729
8620 40864
8571 40968
8495 39688
8698 31360
8643 35685
8604 34605
8683 34645
8697 33786
8673 34198
8640 34710
8675 35744
8696 34432
8688 32192
8690 28490
8567 32202
8528 36064
8520 35106
8446 37805
8487 36805
8457 35584
8488 35520
8501 35312
8409 35948
8411 36535
8416 35516
8342 36930
8496 36396
8435 35072
8355 34464
8232 32288
8182 30282
8210 32864
8218 35744
8248 35894
8225 35648
8255 35290
8306 35182
8215 35200
8231 35264
8234 34048
8297 37411
8302 37282
8319 34880
8283 34624
8300 32192
8389 33856
8385 14784
8626 17608
8682 20352
8737 19624
8431 22309
8392 20096
8427 21312
8465 21888
8531 19392
8580 19648
8566 14858
8657 16214
8827 20672
8853 20288
8897 23712
8856 26688
8743 29226
8774 30422
8745 30006
8664 26954
8779 20864
8714 21056
8812 7874
8704 -14740
9352 29048
9454 35712
9444 31606
9595 33984
9645 33934
9730 33856
9828 28950
9759 28447
9781 27688
9424 33878
9476 29056
9301 26826
9338 27574
9279 26944
9278 26573
9227 35751
9249 40848
9246 41821
9214 41040
9236 44452
9244 46668
9251 47270
9178 42000
9203 40967
9354 42005
9346 42135
9501 41138
9737 37453
9577 31210
9247 40490
9153 37185
9293 30678
9133 29182
9297 37116
9312 38277
9395 38028
9561 29988
9274 34352
9117 27562
9026 35082
8934 37888
8928 39872
8900 40110
8957 39296
8982 39456
9033 37946
9110 38264
9034 38186
9020 38806
8962 39382
8961 39138
8876 36970
8885 39568
8918 40166
8899 39760
8879 40408
8872 39960
8875 37892
8839 38360
8808 36326
8761 37616
8786 38202
8770 38296
8755 38574
8777 39272
8816 38664
8821 39962
8789 39936
8764 40480
8747 40624
8771 39178
8726 40870
8712 40352
8691 40128
8668 39886
8641 38944
8568 35680
8687 38444
8654 38800
8665 38344
8574 38026
8589 39232
8613 39542
8616 39989
8648 40420
8680 39936
8709 40192
8721 39232
8751 37433
8588 33959
8508 37976
8473 36633
8471 35700
8486 35191
11755 28681
11789 29568
11870 37706
11899 37628
11985 12902
11876 20658
11791 17802
11833 19018
11880 22390
11934 15232
11987 38646
12028 27226
12052 36662
12062 37032
12095 37376
12178 26512
12036 20698
12235 -12022
12733 -27478
12761 -28480
12820 -10304
12817 2102
12724 -224
12681 448
12440 3456
12292 -27456
12256 -17408
12268 -16906
12270 -21110
11815 -85760
11801 -87542
10397 -50102
9438 -45632
10181 -6656
10106 -7168
10197 0
10875 -32954
10450 8310
10421 6912
10126 -3924
11830 30160
11837 36551
12008 28432
12317 -19952
12409 -662
12521 4896
12562 15126
12760 8256
12919 3968
12963 13440
12978 16246
13017 2496
13048 -15030
13043 14858
12980 9782
12982 2432
13023 22818
13005 14408
13027 18432
13028 19296
13061 20690
13070 19010
13103 16879
13116 7249
13101 25819
13100 25152
13113 24192
13139 22346
13154 26369
13151 28598
13172 25604
13210 4511
13248 10790
13205 14222
13241 4483
13297 -24719
13294 -26432
13279 -22400
13265 -17920
13262 -10752
13308 -21504
13199 -24278
13260 -10602
13311 -22976
13287 -2048
13341 6262
13404 -10496
13420 -10422
13425 -7114
13445 -11392
13451 -11126
13499 -56310
13446 -3584
13456 -17920
13479 -14336
13432 -15808
13483 -36069
13431 -16550
13466 -11594
13474 -21760
13476 -12726
13505 -32630
13481 -12544
13452 -3584
13442 -768
13398 -1078
13408 8630
13401 13302
13443 -18486
13375 -704
13324 2422
13254 -522
13255 -960
13284 3584
13307 -12406
13206 -19574
13201 -14208
13169 -2186
13166 -10624
13099 -1674
13091 -6774
13079 6006
13084 5066
13076 6464
13064 2048
13078 2048
13062 0
13035 0
13018 0
13021 0
13006 1858
12976 10584
12984 7168
12974 4264
12986 2426
13000 2688
12998 6272
12975 5430
12979 4074
13086 -18832
13121 -14790
13161 -13882
13189 -14464
13149 -28790
13208 -7050
13235 -7306
13250 -11296
13314 -11648
13388 -20736
13389 -19456
13394 -19584
13355 -21622
13240 -17302
13162 -11018
13188 -10816
13267 -19968
13329 -23975
13303 20846
13271 16444
13322 19510
13333 6784
13338 14154
13331 14582
13332 15824
13330 17782
13326 17248
13345 10400
13336 15552
13346 19648
13359 21312
13369 26998
13395 23030
13419 12711
13040 -5723
12993 2058
12942 5376
12939 7174
12940 6602
12888 14166
12887 14336
12853 4854
12787 -1094
12868 19635
12877 19136
12900 19712
12918 23710
12915 24500
12899 22057
12732 -9475
12860 5626
12892 -624
12774 21878
12859 4992
12863 3968
12858 2752
12851 -5984
12749 29183
12825 33962
12828 34320
12812 35830
12810 36736
12795 34928
12769 35882
12784 33160
12798 36580
12816 37248
12849 32320
12905 20233
12705 25469
12658 31698
12737 35340
12739 35661
12744 35119
12758 32107
12767 32751
12701 40286
12688 37238
12622 32988
12438 -288
12427 -4742
12259 17738
12331 23384
12258 20680
12251 29752
12335 12618
12349 21110
12377 18128
12384 17376
12394 40680
12405 43296
12477 41966
12476 44848
12398 39538
12457 46454
12469 45742
12586 35152
12570 42618
12573 42080
12541 43910
12482 37728
12480 35306
12525 19680
12490 20064
12628 13002
12637 16886
12645 14592
12682 36608
12707 32870
12730 28506
12697 32608
12686 30848
12703 29440
12710 26704
12644 25242
12657 28352
12672 27478
12709 31798
12735 32016
12745 32694
12753 32384
12762 33568
12768 33248
12788 33568
12796 34176
12799 32512
12791 32032
12793 27616
12806 31878
12831 28218
12803 29136
12804 25642
12904 6858
12954 17782
12973 15936
13067 2260
13204 -2181
13175 42646
13171 41216
13174 38282
13144 39392
13126 43062
13115 41024
13102 33322
13093 35190
13085 33664
13069 28080
13049 29776
13031 33600
12994 23744
12970 26496
12964 26816
12966 26666
12961 27958
12948 26494
12932 28458
12913 36404
12901 34512
12870 29386
12916 34355
12890 33035
12807 26298
12840 36544
12852 37014
12878 32090
13123 38132
13176 46984
13170 45888
13165 31360
13163 26437
13164 22947
13145 23424
13160 21194
13391 -73974
13413 -640
13405 10368
13464 -4950
13508 2170
13497 14480
13506 17098
13509 10634
13503 19254
13484 19120
13485 21174
13462 20342
13447 21614
13435 11040
13424 12992
13412 7048
13350 18954
13312 17616
13309 18848
13305 17930
13298 18682
13295 19542
13286 17658
13301 19678
13306 19840
13318 17248
13347 21022
13365 30522
13368 29654
13357 29776
13364 32870
13372 32528
13373 32482
13363 32848
13353 33152
13354 33408
13356 32000
13342 35104
13339 34294
13323 35136
13319 35862
13316 35616
13313 34624
13302 33716
13310 29142
13269 32104
13266 32460
13263 31205
13256 32000
13252 30464
13247 26590
13268 31960
13296 35734
13300 35082
13290 28426
13317 34742
13335 33952
13351 28782
13377 25150
13384 23744
13406 16888
13423 18432
13402 23488
13397 26054
13390 20516
13399 25088
13428 31360
13454 28566
13457 25308
13459 18238
13465 -10082
13429 512
13379 15306
13380 16816
13325 24896
13288 16768
13275 13210
13233 23130
13203 21696
13194 25200
13181 32802
13197 35886
13202 33184
13232 31686
13223 29760
13221 30136
13198 30138
13216 32510
13213 32520
13217 33785
13230 33040
13238 27978
13214 33878
13209 35312
13195 29040
13180 26880
13158 22755
13191 31236
13183 28486
13129 17584
13065 -21617
13159 34582
13090 23946
13008 -4982
12972 -448
12968 14966
12971 10752
12936 8960
12926 6272
12914 -3584
12833 -3584
12805 3584
12778 6346
12552 3850
12461 -3584
12407 2166
12368 3584
12378 1984
12275 -7168
12038 -7168
11896 0
11810 0
11697 13056
11667 14080
11661 14902
11664 14186
11523 18742
11393 14464
11187 586
11471 6272
11057 -3584
10669 -3584
10228 10880
10229 11136
9847 26
10370 -1530
11050 9511
11264 1152
11235 1152
11343 2688
11475 1152
11505 2688
11558 0
11684 0
11715 0
11824 10944
11867 9424
12077 20778
12161 29830
12192 27354
12124 27802
12111 29750
12081 32496
12074 34400
12010 38358
11941 31152
12011 25088
11920 -15670
12205 -27574
12085 -38080
12190 -32256
12323 -42176
12375 -34240
12581 4922
12692 15657
10707 29398
10703 22400
10559 2688
10586 22166
10706 15088
10759 10010
10522 20176
10478 18752
10405 11526
9817 10326
9826 16630
9625 4096
9393 -7862
9337 8960
9179 15232
9047 18486
9101 11040
8561 330
7552 -12278
7736 12480
6857 -11776
6690 -7168
6526 -20097
6533 -20450
6310 -7616
6178 182
5889 -3840
6249 438
6341 -10188
8419 33655
8386 34272
8365 33586
8343 34280
8341 34662
8335 34742
8313 34106
8340 34604
8371 35686
8391 35698
8401 35517
8412 35892
8436 35464
8456 34640
8403 34894
8374 35490
8332 35261
8364 35244
8381 35460
8350 35806
8317 35120
8286 35738
8264 35674
8281 35759
8280 34618
8242 34892
8229 35052
8199 35964
8189 35372
8207 35546
8208 34864
8168 35158
8139 35478
8094 34478
8029 34874
8016 34720
8014 34704
7999 34720
7960 32618
7957 32618
7984 33744
8042 34694
8082 34102
8079 32644
8119 33642
8166 33165
8147 32769
8090 33240
8106 33332
8148 33438
8153 33916
8135 34394
8098 33520
8128 34604
8127 34388
8121 32750
8130 31772
8161 34000
8203 33524
8167 34394
8195 33818
8251 33250
8212 33729
8304 34429
8430 32136
8461 31782
8483 32734
8413 35060
8362 34968
8349 34727
8288 33606
8272 34384
8214 34642
8174 34770
8181 35030
8122 34679
8074 35447
8052 35478
8035 35120
8057 35655
5703 15240
5667 24064
5623 24504
5584 28398
5599 36416
5600 39104
5526 35098
5506 34880
5542 35200
5618 30352
5611 36992
5594 38518
5639 37670
5735 43046
5827 35678
5769 42044
5836 35168
5961 28160
5991 14456
6090 23670
6272 9962
6230 12836
6239 12216
5977 14720
6086 25600
6124 27392
6151 29056
6143 28992
6153 29760
6171 29350
6224 15545
6163 14912
5987 9866
5619 24842
5447 30710
5469 32704
5500 30464
5501 31990
5425 23936
5360 21056
5236 25984
5154 27328
5137 28934
5153 28544
5163 20874
5316 21768
5413 25566
5340 28086
5311 26624
5183 14336
5142 0
5020 2186
5047 6774
5059 640
5085 -2038
4706 10496
4607 8510
4802 -11942
4632 10429
4179 -21650
3567 -10496
3547 -9024
3083 14074
3099 22400
3170 19281
3119 32032
3173 16534
3523 6240
3536 5568
3598 8082
3631 4956
3612 4570
3402 10401
3377 5856
3371 11510
3287 20480
3260 21120
3232 18230
2952 -1954
3126 7434
3174 14806
3175 13770
3180 14640
3195 14080
3386 17088
3526 23926
3580 22528
3638 17152
3707 34476
3754 35840
3810 35840
3921 25739
3655 32086
3752 31104
3813 29568
3875 32256
3919 33533
4005 30854
3981 28592
3978 25752
4036 28372
4016 28215
4099 29824
4136 33401
4125 28410
4137 29014
4188 27710
4176 30444
4183 32992
4201 33326
4231 31482
4294 25318
4255 27725
4234 30070
4198 30262
4134 22410
4190 33354
4150 33296
4119 29944
4070 32128
3983 31904
3997 36928
4002 37462
3834 22570
3778 4810
3776 7680
3917 7414
3873 -16321
2977 20593
2885 7526
2820 2271
2856 4602
2740 22850
2713 29056
2659 27424
2524 32256
2513 34608
2466 35391
2462 30099
2577 29080
2582 23320
2662 31904
2727 30682
2723 34726
2695 29440
2618 35264
2568 16682
2603 21504
2631 23062
2745 26634
2724 32704
2708 32438
2722 4480
2730 -4224
2837 -8192
2827 -5120
2836 -3584
2851 0
3044 0
3109 1120
3059 -1120
3153 342
3165 -502
3167 112
3182 0
3303 18102
3459 16714
3366 17920
3429 896
3512 -4413
3923 10878
4000 448
4067 8064
4116 13888
4101 14346
4169 14080
4177 10906
4182 14566
4214 20288
4270 19894
4211 16576
4303 18432
4308 10442
4399 20790
4447 18304
4483 15370
4336 28022
4342 28608
4350 30336
4351 18560
4370 18462
4375 18402
4383 19754
4373 20214
4363 19392
4372 15232
4425 17280
4426 17280
4450 17344
4477 15600
4543 38394
4537 37848
4581 35968
4613 32694
4634 27146
4672 28288
4558 38445
4602 36272
4636 30555
4638 32216
4643 30698
4673 32532
4725 26369
4694 34576
4679 34806
4685 33920
4689 34053
4707 35510
4720 33216
4745 32448
4747 31488
4760 33297
4754 33287
4771 32416
4789 31808
4803 30304
4819 28883
4690 23547
4716 25782
4724 23648
4732 23690
4847 26762
4885 32982
4968 38052
5005 39456
5024 38016
5063 37792
5073 36416
5083 33920
5039 39190
4989 41056
4976 41824
4966 41696
4935 42624
4913 42384
4932 43558
4849 35356
4820 31914
4834 33014
4833 33162
4955 41109
4927 42230
4970 40437
4975 41040
4984 43585
5015 40825
4892 24545
4837 25568
4808 23958
4821 14366
4860 22332
5021 25722
4929 34966
4908 31552
4862 25152
4907 26688
4857 31382
4878 24810
4794 25848
4769 28214
4766 20658
4722 26742
4676 27520
4647 23296
4649 18816
4590 15936
4583 25974
4473 19712
4364 7888
4242 29987
4180 38077
4258 27328
4311 16576
4381 16576
4431 7434
4555 26762
4598 28726
4624 15690
4697 25152
4710 29024
5040 26440
5077 22400
5079 22400
5064 26624
5058 29440
5033 28800
5070 24448
5162 17802
5156 21044
5289 17354
5320 25974
5228 28992
5221 28096
5090 28224
5124 32502
5268 27040
5351 29984
5497 23744
5499 24343
4960 30224
4983 27840
5003 27840
5034 26688
5038 27968
5050 27672
4986 20090
5067 27702
5126 20784
5219 35174
5269 29328
5265 27962
5281 29814
5323 28218
5291 34496
5302 35392
5384 33376
5381 18560
5400 17984
5427 19574
5598 7050
5533 18023
5848 13844
5996 8960
5927 22528
6030 22912
6128 19520
6155 19456
6412 18560
6322 -7414
6448 1408
6701 14252
6825 1866
7285 1408
7942 -16438
7973 -11210
8311 -8960
8390 -9152
8522 -3530
8674 -6822
8564 -8358
7911 -8694
8223 9728
8129 3808
8126 2784
7955 6838
7784 0
7673 0
7372 7616
7149 20288
7023 24576
6771 32630
6520 20682
6761 11648
6744 5376
6508 15498
6493 14592
6437 14144
6417 20328
6374 21016
5102 -75023
5805 -25984
5444 -10772
4135 -18582
3911 -64246
3894 -65472
3828 -57344
3795 -46592
3759 -42952
3220 6418
2967 2296
2762 0
2571 0
2134 -27392
2132 -28416
1570 -7798
1600 8822
1543 128
1658 -6656
1575 -4214
1604 -906
1641 1270
1643 -7286
1681 576
1761 0
1791 0
1833 0
1891 -2688
2312 3776
2560 3072
2559 8960
2546 17280
2484 32310
2402 34944
2289 29568
2246 29536
2286 27530
2217 30710
2207 29504
2205 21120
2189 20608
2095 9994
1899 -3574
1810 2432
1794 128
1593 12714
1559 10432
1533 5962
1577 6586
1592 7568
1574 10742
1609 17696
1627 17328
1645 21158
1673 21254
1689 19440
1748 19712
1829 23990
1881 16458
1841 19968
1785 24842
1744 25418
1767 27958
1790 27520
1804 27456
1848 30646
1869 27530
1872 29942
1965 23584
2039 32720
2088 36736
2157 35866
2160 40512
2201 46518
2223 47148
2248 45408
2364 37536
2381 36416
2265 46282
2219 46272
2225 5568
2250 6464
2370 10944
2372 13942
2412 14912
2476 13418
2554 38108
2485 37360
2477 38240
2514 39798
2549 37494
2574 37128
2640 39710
2643 37154
2733 34368
2797 34912
2771 32864
3006 -19462
2986 4976
2822 21098
2699 23296
2533 34526
2491 30824
2530 30841
2531 29280
2500 30966
2453 28778
2433 24096
2450 25216
2527 22084
2510 24118
2436 24950
2394 20975
2329 22048
2324 23087
2148 18930
2136 18029
2121 17964
2061 18370
2047 17168
1998 12394
2026 18214
2030 16810
2045 20064
2075 17100
2183 32506
2224 31432
2222 31792
2253 33328
2278 32679
2335 31591
2323 33128
2296 32812
2321 33100
2358 33258
2374 33312
2360 31550
2319 31760
2268 33441
2235 32530
2241 32450
2202 32446
2174 30106
2158 29245
2142 29366
2303 34663
2281 33632
2317 32593
2307 29681
2291 33914
2269 33965
2251 33968
2218 29429
1942 -9334
2237 28874
2292 32904
2298 32825
2260 33640
2233 32016
2254 33862
2264 32712
2304 33958
2314 33408
2332 32768
2362 32128
2403 31986
2378 33280
2356 33300
2334 32815
2342 30960
2373 34780
2410 35482
2419 35974
2488 31066
2470 35346
2425 35992
2416 36230
2398 36566
2405 36240
2382 35440
2336 35350
2330 36648
2347 34852
2389 37148
2401 34964
2417 34468
2420 35852
2448 34558
2499 36803
2498 36889
2517 37230
2487 35338
2508 35374
2538 36318
2550 35571
2529 36432
2528 36857
2542 35840
2567 35968
2599 33466
2578 35174
2563 36726
2569 34752
2562 35254
2566 34826
2537 35338
2520 34778
2507 35328
2481 35088
2464 33288
2400 34164
2414 34288
2465 31922
2523 33962
2556 34282
2561 34376
2535 34396
2536 31705
5939 14702
6471 7168
7373 0
8713 -31734
8187 -18934
8449 0
8908 3062
8233 13184
-1
EOF
