# Supplementary material for: Solving the clustered traveling salesman problem via traveling salesman problem methods
Source: PeerJ Comput Sci. 2022 Jun 13;8:e972. doi: 10.7717/peerj-cs.972 (PMC9202618; doi:10.7717/peerj-cs.972)
Supplement: Supplemental Information 1 [file peerj-cs-08-972-s001.tgz › CLKH-1.0/PI_FILES/276nrw1379.pi]

1379
846 646
819 84
801 692
763 452
731 277
699 418
713 336
677 176
623 350
632 706
645 542
584 414
580 480
559 -456
549 -626
498 370
522 554
545 360
521 584
497 472
427 -486
438 -356
496 354
466 344
457 570
411 400
449 380
503 361
552 470
577 252
551 564
532 408
540 472
575 401
573 742
591 411
615 560
626 361
635 402
658 418
666 428
693 387
704 512
738 275
733 334
495 321
530 420
547 370
541 376
558 526
563 535
582 304
595 456
627 329
629 345
655 390
660 525
665 422
608 27
620 175
651 599
653 550
621 656
604 581
758 458
759 524
755 536
724 514
701 418
679 390
657 416
642 258
646 319
618 256
589 574
565 541
564 719
571 677
539 367
523 449
548 477
526 656
515 583
482 470
481 621
477 456
485 450
437 529
450 643
443 572
436 558
420 541
406 552
387 558
386 630
390 678
373 723
371 729
359 665
348 852
335 742
339 747
353 384
376 496
352 573
342 499
380 504
393 344
379 361
444 102
463 46
494 465
456 650
442 476
400 227
360 206
334 165
306 276
298 56
236 322
242 229
220 408
202 223
181 481
215 429
219 411
174 336
178 460
232 182
207 323
199 313
168 270
163 364
154 232
117 516
116 424
113 380
169 393
94 474
123 451
76 185
58 283
56 84
82 206
99 359
71 325
57 406
34 280
15 -306
20 -166
72 201
47 272
48 268
41 258
29 187
7 301
12 331
27 302
62 204
108 70
134 236
140 148
121 469
187 415
158 627
130 824
120 802
90 672
92 124
106 302
103 447
95 345
137 228
151 460
155 479
180 689
196 614
212 418
218 670
227 553
200 546
231 215
255 386
270 366
271 251
300 239
294 219
309 179
333 560
320 556
312 508
280 305
305 377
302 199
281 772
259 567
190 400
254 831
288 632
275 316
274 396
238 130
263 326
276 290
301 261
319 298
304 184
289 186
303 136
343 167
177 493
156 631
139 512
183 696
195 677
217 535
205 512
209 449
246 592
240 674
249 587
262 386
248 481
216 565
210 510
192 601
167 468
193 542
221 596
228 407
182 494
188 542
142 447
133 264
161 346
149 295
127 485
105 425
87 561
65 341
60 403
109 502
110 382
53 432
44 302
81 323
102 523
91 604
69 587
85 588
66 358
101 378
124 410
118 413
131 399
146 416
170 417
160 406
125 321
119 613
100 430
79 400
61 429
45 454
28 317
25 405
30 409
31 366
67 411
68 346
46 653
52 847
70 778
55 702
36 878
38 809
23 571
10 391
19 562
3 648
2 649
6 440
1 296
11 428
14 380
8 220
18 248
17 388
24 400
39 253
64 648
89 530
115 649
107 572
80 490
98 380
114 652
129 620
145 462
153 428
179 440
194 392
185 414
159 415
164 578
152 422
126 348
128 434
112 580
97 584
88 711
84 650
74 635
33 270
40 322
32 799
42 601
22 672
16 814
26 781
13 995
5 854
4 788
9 188
21 412
35 610
37 568
54 458
63 364
104 270
86 454
78 468
51 282
43 26
83 166
93 421
111 390
122 332
138 324
135 201
96 300
77 -3
75 -71
50 -190
59 -129
49 -409
73 -268
143 544
148 637
173 548
184 431
162 605
144 250
132 112
171 -282
222 446
229 374
268 474
279 444
278 284
313 140
349 51
428 -100
422 -131
372 881
361 632
332 666
307 821
323 570
336 391
292 183
272 316
241 384
208 395
235 364
233 327
203 423
189 489
226 572
230 503
198 436
166 452
150 486
136 516
141 556
147 512
157 384
176 480
201 634
213 516
223 488
197 592
204 404
225 456
251 426
257 511
264 441
286 395
296 266
244 326
261 665
283 604
260 699
245 783
273 723
295 648
310 412
243 754
256 727
250 538
269 572
285 450
284 511
290 310
321 605
316 589
350 535
355 412
367 472
409 473
391 417
407 406
417 457
433 574
475 398
504 324
519 372
505 354
460 654
454 621
214 306
258 406
253 523
267 535
266 574
282 480
287 464
329 688
346 538
358 364
330 623
314 529
277 599
291 502
327 734
354 459
340 600
324 734
297 670
315 818
331 700
370 609
368 460
394 637
395 642
396 687
397 659
408 497
377 570
347 642
365 588
389 321
447 378
455 400
441 502
448 403
502 335
517 462
533 462
518 457
525 572
554 330
561 326
578 284
544 256
562 625
538 798
528 517
512 630
511 547
491 303
471 370
446 312
424 382
435 222
476 336
469 496
486 485
473 614
430 768
426 780
412 602
388 492
392 558
421 533
439 528
429 590
451 560
453 590
434 478
419 558
382 408
385 508
344 454
326 554
322 507
366 555
410 346
399 419
381 561
364 508
357 595
375 520
402 593
418 525
405 438
362 616
325 477
363 548
337 576
308 619
293 451
318 549
317 575
311 518
299 630
265 454
247 522
237 638
206 677
191 716
165 605
175 700
172 588
186 586
211 766
224 684
252 621
239 741
234 606
416 371
414 533
432 546
464 509
468 467
470 347
500 408
487 448
484 419
465 494
459 526
462 522
474 610
488 580
490 570
509 436
514 550
510 666
529 508
535 486
508 542
489 368
527 362
513 558
520 550
483 334
524 493
560 281
556 455
550 416
590 602
612 305
614 606
601 449
617 353
585 503
566 577
606 541
587 598
569 569
574 440
613 480
639 434
637 522
669 354
695 406
664 575
687 586
682 425
656 390
668 361
652 442
633 258
628 320
644 229
672 300
719 360
697 527
723 570
710 648
706 456
568 581
576 693
610 515
603 623
583 752
594 472
599 320
602 609
609 663
605 774
596 591
581 739
567 753
546 361
537 451
543 501
534 563
507 689
516 719
536 629
499 618
458 431
555 330
572 452
592 443
611 343
619 287
586 374
579 371
600 451
542 308
553 460
557 476
570 280
593 602
597 587
616 399
649 545
630 720
640 699
659 564
675 448
709 363
714 420
700 302
673 336
641 290
643 399
634 296
661 556
692 592
712 347
694 332
729 324
746 421
744 437
765 512
767 587
781 460
794 -140
816 0
824 -28
786 90
806 470
796 510
753 594
734 584
764 738
779 664
749 624
531 631
506 864
480 838
501 816
492 910
493 641
472 764
431 541
423 598
452 608
461 682
467 609
479 530
478 532
440 637
404 432
401 528
383 492
356 437
369 531
341 581
338 454
328 331
374 490
415 633
413 629
398 706
384 657
351 667
345 612
378 655
403 814
425 666
445 611
736 428
728 510
721 529
735 528
752 534
783 284
798 214
771 201
805 215
788 325
740 207
715 236
678 426
662 582
638 373
625 443
647 533
654 335
688 245
681 416
670 436
648 336
631 612
636 606
607 450
650 518
622 47
588 6
598 293
624 346
663 305
683 413
689 324
685 463
676 338
703 336
705 463
711 512
730 350
674 368
696 536
726 354
716 654
720 576
742 568
754 208
757 269
777 185
778 233
809 431
802 501
795 591
826 412
815 568
787 574
780 512
770 404
760 563
727 501
750 491
751 434
756 248
776 506
791 575
808 374
820 613
837 426
850 650
862 799
854 617
852 406
871 622
882 478
892 280
884 286
901 394
916 468
915 448
937 377
946 359
963 557
968 625
981 526
999 505
1009 366
971 535
966 678
944 567
969 668
1006 567
1004 624
986 595
925 274
940 176
952 693
938 478
980 581
1002 394
799 304
797 159
840 303
843 392
851 364
835 616
856 810
880 449
847 541
823 654
825 578
832 660
842 528
872 544
887 474
876 336
891 457
912 582
909 382
905 331
926 513
936 552
962 462
967 549
953 476
939 562
929 472
945 416
961 134
948 148
930 164
931 -8
965 -582
987 -654
985 -434
977 -36
997 20
994 72
995 608
976 600
973 598
991 422
1026 569
1016 670
1018 569
1056 194
1066 87
1065 -226
1062 443
1081 532
1091 342
1132 463
1111 647
1106 381
1093 393
1121 208
1140 251
1092 316
1080 345
1077 443
1064 394
1048 203
1029 169
1038 248
1047 360
1045 195
1037 322
1042 419
1035 356
1052 382
1074 146
1071 483
1083 525
1126 671
1115 528
1127 432
1152 450
1159 271
1183 246
1189 472
1209 220
1223 -84
1202 28
1177 195
1150 481
1122 403
1109 475
1088 205
1128 519
1135 468
1151 480
1167 348
1166 398
1137 394
1129 456
1118 526
1099 452
1087 572
1060 574
1051 413
1043 363
813 525
833 666
828 432
860 643
861 261
864 432
863 435
883 338
904 501
928 469
920 400
900 620
893 605
867 513
865 459
877 647
906 522
899 741
911 628
895 748
890 582
896 446
917 762
919 553
933 776
941 508
949 258
972 292
988 297
958 408
974 310
992 413
1011 290
998 392
979 390
964 439
947 417
927 384
924 397
934 219
1020 516
1013 694
1007 569
1050 456
1025 593
1023 395
873 377
858 785
836 767
814 424
848 589
841 611
830 711
855 765
878 444
874 691
885 288
888 412
894 478
922 348
914 409
908 375
943 820
956 848
984 520
978 64
990 232
996 204
1015 136
1032 731
1040 522
1058 617
1055 503
918 279
954 314
983 222
982 353
1000 173
1022 623
1028 683
1033 685
1012 433
1030 580
1059 355
1024 575
1014 505
1036 728
1039 817
1078 519
1104 447
1105 689
1120 724
1161 412
1157 459
1204 280
1208 553
1219 493
1229 475
1240 435
1220 338
1085 109
1057 166
1076 296
1103 280
1110 274
1133 447
1108 524
1142 446
1164 482
1185 220
1169 415
1153 638
1141 690
1149 696
1154 614
1124 424
1107 622
1097 563
1119 679
1130 120
1095 376
1079 126
1046 343
1027 306
1034 298
1049 457
1069 356
1061 433
1084 387
1073 449
1191 453
1160 524
1172 600
1178 518
1163 638
1143 473
1123 558
1090 790
1086 799
1072 837
1063 647
1067 538
1101 430
1075 673
1232 689
1266 216
1265 368
1241 488
1207 521
1201 333
1175 364
1147 266
1158 362
1193 346
1221 567
1225 281
1236 535
1231 266
1245 635
1251 713
1285 465
1267 756
1276 394
1260 198
1272 301
1259 160
1246 203
1230 521
1233 452
1203 450
1197 578
1212 641
1199 503
1184 273
1168 351
1144 170
1113 452
1094 457
1102 564
1100 565
1068 277
1258 72
1268 -150
1271 662
1270 814
1295 450
1294 716
1297 755
1296 666
1316 437
1335 204
1328 391
1312 292
1322 170
1304 297
1320 544
1327 649
1347 273
1344 582
1333 704
1337 -611
1349 -156
1358 260
1356 166
1368 28
1373 -134
1369 402
1361 532
1362 596
1351 378
1348 310
1350 242
1353 304
1359 424
1365 259
1377 108
1370 240
1375 431
1376 243
1372 328
1371 120
1378 -174
1379 -434
1374 400
1366 493
1360 157
1357 180
1354 482
1355 533
1367 365
1364 504
1363 47
1352 423
1345 618
1346 349
1340 176
1341 -27
1332 57
1330 300
1343 488
1336 600
1323 588
1317 506
1313 410
1314 496
1292 536
1283 633
1286 597
1269 291
1252 343
1264 502
1254 388
1277 286
1298 774
1315 648
1309 812
1300 700
1329 385
1307 432
1308 430
1321 338
1326 303
1342 299
1334 426
1338 144
1302 69
1318 270
1325 136
1306 486
1293 680
1290 728
1287 621
1278 418
1263 481
1275 519
1288 493
1311 -124
1310 -78
1301 -122
1331 -1461
1339 -1525
1324 -728
1319 -676
1303 -581
1289 320
1282 298
1273 230
1257 404
1250 475
1248 263
1228 339
1235 250
1211 509
1238 606
1218 667
1187 655
1195 699
1217 32
1206 82
1196 -254
1171 -53
1188 113
1170 -448
1146 0
1125 -204
1114 -156
1089 -374
1070 -612
1096 -194
1117 96
1155 -112
1165 726
1192 508
1136 696
1138 718
1156 764
1131 -125
1139 105
1116 99
1145 411
1198 452
1215 666
1226 522
1200 696
1174 644
1173 536
1176 497
1186 353
1190 433
1162 312
1182 425
1216 320
1213 448
1224 269
1242 520
1253 559
1255 465
1279 526
1274 582
1284 507
1261 633
1247 513
1249 431
1239 457
1244 500
1234 512
1243 517
1222 512
1214 462
1205 515
1181 445
1179 623
1180 461
1194 558
1210 628
1227 260
1237 262
1256 553
1262 408
1280 476
1291 402
1281 375
1299 294
1305 276
1134 481
1148 482
1112 476
1098 524
1082 508
1005 482
1001 420
1019 612
1044 576
1054 424
1031 350
1017 516
970 270
957 109
950 308
951 386
959 524
975 594
1010 476
989 224
1003 558
993 594
1008 453
1021 504
1041 422
1053 289
902 210
910 372
921 458
907 402
932 225
942 493
923 352
960 446
955 76
831 379
807 499
821 639
811 692
785 509
789 519
774 574
761 599
822 363
845 762
868 502
838 582
827 318
849 561
881 344
889 336
875 498
844 580
829 396
817 392
792 311
745 98
769 392
803 444
775 434
762 521
725 420
702 460
698 362
708 554
691 692
722 767
743 632
717 801
686 562
718 2
737 195
739 481
747 297
690 337
671 370
667 562
680 606
684 624
707 604
732 460
741 261
782 275
800 476
804 54
857 252
886 163
866 227
834 333
766 269
772 434
810 284
897 375
853 113
818 443
784 866
773 762
748 574
768 513
790 530
793 371
812 353
839 401
869 638
903 108
913 -10
870 515
859 468
879 626
898 342
935 182
-1
EOF
