# Supplementary material for: Solving the clustered traveling salesman problem via traveling salesman problem methods
Source: PeerJ Comput Sci. 2022 Jun 13;8:e972. doi: 10.7717/peerj-cs.972 (PMC9202618; doi:10.7717/peerj-cs.972)
Supplement: Supplemental Information 1 [file peerj-cs-08-972-s001.tgz › CLKH-1.0/PI_FILES/280fl1400.pi]

1400
1400 0
4 1743
995 702
1082 698
996 698
1130 718
1020 698
1154 718
1055 698
1106 718
992 698
1176 716
1080 699
1056 699
1178 719
1179 711
1083 692
997 691
1021 693
1057 693
1131 714
1155 712
994 693
1129 711
1054 692
1153 711
1019 693
1081 693
1177 712
1053 693
1128 712
993 693
1107 712
991 694
1127 713
1017 694
1051 694
1151 713
988 694
1079 694
1105 713
990 694
1103 713
987 693
1173 712
1077 694
1175 713
1050 695
1150 712
1076 697
1124 712
1014 697
1016 698
1046 693
1172 714
986 695
1102 714
1049 695
1174 714
989 696
1104 714
1052 695
1018 696
1152 713
1078 697
1126 713
1100 712
983 704
1170 716
1043 696
1098 715
980 696
1168 714
1072 697
1146 714
1044 696
1122 714
981 696
1120 714
1012 697
1074 716
1148 709
984 695
1171 714
1013 695
1099 710
1073 695
1123 714
985 695
1149 714
1048 695
1125 714
1045 695
982 694
1147 715
1075 695
1101 715
1015 696
1047 696
1040 691
1096 711
977 691
1166 710
1008 691
1037 692
1094 711
1070 692
1144 710
1010 692
974 691
1034 691
1164 711
1068 691
1118 711
1038 691
1142 711
1092 711
1006 695
1066 695
1114 711
972 694
1140 712
1116 712
975 694
1095 711
1069 694
1093 713
1067 693
1141 713
1036 693
1117 713
1007 694
1165 713
1035 695
1167 711
978 692
1009 692
1143 710
976 689
1039 691
1119 711
1097 711
1041 692
1169 710
979 692
1011 693
1071 693
1145 712
1042 692
1121 711
1163 711
1005 693
1091 711
969 693
1115 711
973 691
1033 692
1139 712
1032 694
970 693
1030 692
1113 712
1003 693
1161 713
1029 693
1065 695
1112 699
1064 705
1138 704
1004 698
1162 715
971 694
1031 697
1090 716
968 697
1160 713
1028 694
1088 700
1002 716
1136 699
1062 692
1158 712
1000 693
1134 708
1060 694
1086 712
962 693
1025 693
1022 692
1084 712
959 692
1058 692
1132 712
1023 692
1108 712
998 693
1156 713
965 694
960 679
1085 701
1059 683
999 683
961 681
1133 702
1024 682
1109 701
964 685
1135 705
1061 686
963 685
1157 705
1087 706
1027 687
1001 688
1159 703
1026 690
1110 700
966 693
1089 700
1063 692
1111 706
967 687
1137 701
1371 542
1261 532
1363 526
1395 555
1357 567
1347 546
1260 566
1389 536
1356 429
1281 430
1370 326
1280 367
1259 329
1258 385
1391 370
1355 343
1369 259
1257 236
1269 277
1279 317
1299 279
1298 227
1346 267
1256 283
1268 336
1297 328
1368 337
1399 241
1296 220
1295 160
1267 166
1345 60
1294 91
1362 133
1397 169
1278 185
1354 197
1255 181
1254 191
1277 68
1253 62
1344 52
1293 5
1292 79
1276 100
1361 56
1291 -51
1394 86
1353 88
1251 93
1388 82
1342 73
1343 -8
1252 -7
1266 -29
109 -595
108 -389
106 -413
295 -416
199 157
98 284
94 295
93 186
97 137
198 49
186 38
167 -92
66 12
69 77
271 105
73 104
176 169
272 170
168 187
270 266
175 265
276 212
180 214
77 259
278 293
81 313
285 234
91 232
189 194
286 353
86 330
282 309
183 287
279 222
82 217
87 260
287 252
190 231
95 211
290 192
99 166
88 203
92 242
288 219
184 217
187 171
291 233
191 233
100 193
101 153
289 158
185 149
292 205
192 216
193 164
89 231
83 227
283 220
90 197
194 130
188 180
284 167
84 164
79 120
277 130
179 126
293 41
96 11
294 -10
195 149
197 110
196 111
104 -85
102 7
105 -111
103 -103
211 -183
80 -196
210 -231
170 -238
72 32
182 94
85 67
281 90
75 101
275 126
269 62
65 56
174 103
268 149
173 154
169 128
267 140
68 149
280 153
78 175
274 231
71 243
67 199
74 210
273 195
70 168
178 193
181 214
177 168
266 205
172 228
171 135
63 -127
262 66
164 65
166 28
264 20
62 -91
261 0
163 0
161 56
162 -56
159 56
60 0
257 0
256 -38
57 -18
253 177
154 186
258 -208
157 -204
51 350
248 375
48 347
49 338
46 112
148 0
146 0
145 0
245 0
43 -915
244 -908
140 699
137 620
31 630
234 652
21 670
16 708
223 709
7 589
8 680
213 642
6 653
112 678
113 655
10 747
9 708
11 737
110 625
214 605
114 696
215 678
111 659
5 556
219 607
12 595
14 742
221 734
119 714
225 721
20 723
121 657
203 714
124 725
125 726
127 585
229 625
19 617
222 605
15 625
13 635
201 635
117 528
218 499
217 493
116 519
120 518
18 529
130 497
233 468
129 462
232 471
34 423
236 454
33 377
131 425
27 350
123 676
25 667
227 688
226 700
202 673
224 754
122 772
17 711
24 778
126 702
230 721
32 670
239 584
141 500
134 579
35 574
207 584
30 674
228 743
22 715
23 696
206 756
28 763
36 524
133 387
208 416
132 574
235 596
29 577
231 574
26 536
204 534
128 640
205 620
1231 62
1380 114
1317 111
1306 83
1374 89
1191 104
1307 99
1192 71
1206 114
1216 135
1325 85
1232 100
1233 81
1217 146
1308 68
1193 93
1194 328
1195 278
1318 315
1218 278
1383 279
1234 217
1326 255
1309 201
1207 300
1235 299
1236 350
1385 396
1332 483
1237 486
1208 485
1196 434
1310 423
1238 463
1239 517
1219 481
1209 515
1197 522
1319 611
1377 592
1333 551
1220 561
1198 406
1199 440
1320 533
1221 522
1334 504
220 -176
118 -216
1375 386
1200 416
1311 398
1321 427
1381 418
1327 385
1201 392
1335 395
517 541
642 561
580 542
556 542
618 540
714 561
520 541
583 540
716 559
558 541
644 561
690 561
616 542
692 557
584 576
668 557
645 557
619 575
521 576
559 576
717 557
715 558
581 556
666 557
669 558
585 551
693 566
522 548
667 559
582 537
691 558
519 538
617 539
643 558
518 538
557 540
620 544
523 543
646 563
586 543
526 542
718 563
622 544
696 559
527 543
587 543
694 563
670 563
560 544
524 544
649 555
623 567
697 555
528 546
671 563
588 550
695 567
525 548
621 550
647 560
561 558
719 556
591 540
673 559
531 539
699 558
594 539
565 540
651 556
625 542
721 556
563 540
675 556
534 550
701 569
597 551
677 570
537 552
600 548
703 570
569 557
655 563
629 561
725 561
567 559
653 556
627 571
723 555
593 540
564 539
722 557
592 539
650 559
529 539
589 539
648 557
562 539
720 559
698 560
672 560
590 540
530 540
624 541
596 539
700 557
566 539
676 558
536 538
702 557
628 540
652 558
532 539
626 540
674 557
595 539
533 540
535 539
724 559
568 548
654 567
598 547
726 567
538 548
601 547
728 565
541 545
632 547
680 561
570 548
656 568
704 567
678 568
630 549
539 549
599 549
727 550
631 559
679 557
540 551
705 563
571 543
657 559
602 543
729 561
542 543
681 562
543 543
707 560
633 545
659 562
603 543
706 557
605 539
682 557
545 538
634 538
730 557
604 538
658 556
572 539
544 538
607 537
732 555
574 538
660 558
708 558
731 560
573 542
635 543
606 541
683 562
546 542
709 561
575 542
661 561
733 561
637 542
711 561
549 541
609 542
685 562
608 543
612 552
687 547
577 550
735 563
551 548
611 549
686 564
576 547
662 564
547 544
610 546
734 565
550 546
710 564
636 548
684 562
548 549
638 548
712 564
663 564
664 543
613 524
553 524
640 524
554 524
688 544
578 525
736 545
614 525
737 571
579 552
713 570
552 551
639 551
615 551
665 570
689 571
641 552
555 553
3 -1626
241 -111
139 -95
240 -183
138 -168
243 -674
143 -683
38 -704
40 -700
42 -236
246 -2002
147 -1995
45 -825
47 -255
247 -165
149 -143
150 -177
249 -195
252 -270
152 -240
54 -211
52 -211
250 -209
153 -234
151 -510
251 -534
50 -1173
53 -1026
254 -444
155 -412
55 -380
255 -403
56 -784
59 -700
58 -812
156 -945
158 -1204
61 -1109
259 -1096
238 214
136 191
237 122
135 119
41 40
44 -591
39 -406
37 -407
142 -372
242 -381
115 313
216 332
1331 561
396 504
422 523
360 503
494 523
300 503
424 522
398 504
472 522
364 501
301 503
338 505
446 523
361 503
470 524
298 504
336 504
496 496
400 513
448 502
304 498
474 516
367 497
450 516
307 497
370 495
476 516
342 501
500 505
369 501
475 490
306 506
449 495
366 502
426 503
340 500
498 504
402 500
428 506
404 453
452 466
310 449
478 468
344 449
430 466
372 449
502 468
406 449
454 468
313 448
376 447
480 468
373 449
316 442
482 462
379 442
458 462
348 442
506 462
318 442
457 462
456 462
347 443
433 461
314 442
374 442
431 462
405 442
479 462
503 462
312 443
432 462
375 443
345 443
407 444
504 462
481 462
408 443
378 443
410 443
434 463
315 443
455 462
346 443
436 312
350 331
484 343
319 322
382 326
460 346
412 326
508 343
321 325
438 345
486 345
352 326
322 326
385 326
325 325
462 346
414 326
488 281
388 261
464 281
328 261
391 261
466 281
490 281
416 262
512 281
327 261
442 281
356 262
354 263
331 224
492 243
358 223
468 242
334 222
420 223
394 223
516 243
333 226
467 227
357 207
515 226
332 206
392 206
329 206
443 226
419 207
491 249
393 230
330 231
444 250
418 230
514 250
417 231
465 250
513 251
389 231
355 232
489 249
390 232
441 309
326 290
511 309
386 290
439 308
323 289
509 308
383 288
353 291
487 307
413 291
461 306
351 291
485 306
384 292
510 289
324 300
440 289
387 291
463 308
415 291
411 296
459 314
349 295
381 295
483 314
409 295
505 314
377 293
317 295
435 314
380 295
507 314
320 295
437 314
453 461
343 479
501 491
311 470
371 475
429 494
308 475
499 494
368 474
427 494
401 473
305 474
341 475
451 494
309 473
477 492
403 475
497 505
339 485
473 503
303 484
399 485
447 504
363 484
471 503
337 485
362 483
423 503
495 504
302 484
425 505
365 485
299 519
493 537
359 519
397 519
445 528
335 525
469 530
297 507
395 520
421 538
296 519
1190 539
1305 756
1373 740
1189 772
1324 726
1379 761
1316 772
1315 933
1215 944
1330 884
1214 944
1188 900
1187 966
1376 959
1314 979
1329 912
1213 936
1186 872
1205 913
1304 856
1185 814
1204 865
1228 916
1328 909
1384 880
1229 866
1230 886
1227 874
1203 903
1303 813
1226 762
1225 834
1323 832
1382 798
1313 752
1184 763
1183 718
1212 829
1182 830
1302 797
1211 882
1224 836
1223 612
1210 585
1322 634
1202 650
1181 652
1301 661
1180 555
1372 530
1300 525
1312 568
1378 559
1222 514
1 -1137
209 -230
144 -202
160 -914
260 -942
165 -3
263 0
265 146
64 116
76 112
107 21
2 -2076
1336 41
1386 36
1240 64
1337 42
1348 57
1392 51
1282 -19
1241 72
1262 73
1358 64
1270 114
1283 78
1284 4
1271 50
1338 3
1242 15
1243 232
1272 198
1396 181
1244 204
1349 245
1359 126
1285 125
1286 114
1339 68
1263 175
1287 141
1398 95
1364 124
1288 130
1289 79
1290 99
1264 79
1245 28
1340 78
1265 117
1246 76
1273 149
1365 68
1350 150
1390 148
1247 172
1248 105
1274 148
1366 52
1275 136
1351 116
1387 239
1249 267
1341 247
1360 230
1393 260
1352 271
1367 219
1250 216
740 321
912 341
803 321
778 321
936 340
802 321
739 321
838 322
864 342
888 341
743 322
914 342
806 322
890 342
746 322
916 341
809 321
782 323
868 341
842 323
745 323
889 340
805 323
866 340
780 322
938 341
840 323
892 339
749 320
844 321
870 340
811 320
918 341
784 321
812 321
894 340
752 321
751 321
919 338
814 321
944 338
872 339
786 322
846 322
942 341
920 340
815 321
755 319
896 339
848 325
874 328
788 338
922 338
818 327
898 344
758 325
924 344
821 325
761 323
900 344
790 326
876 343
820 325
948 343
757 325
946 341
850 326
827 181
904 200
767 182
830 178
930 200
856 184
882 199
796 191
954 175
858 193
906 192
770 183
932 200
833 182
908 200
773 181
934 200
860 182
886 199
772 180
956 199
832 180
884 196
798 182
800 138
958 158
862 138
776 138
910 158
836 138
775 157
909 176
861 157
774 155
834 156
771 155
885 176
957 176
799 157
933 175
835 157
859 166
907 176
797 194
955 193
831 186
768 181
828 181
881 200
795 182
929 200
829 181
905 200
769 181
931 195
857 182
765 182
953 201
883 201
766 302
903 322
952 322
793 303
825 302
951 322
762 303
949 322
791 303
925 322
760 303
878 322
792 302
902 321
824 302
764 302
926 322
854 303
950 322
928 322
823 303
880 322
853 303
879 323
927 322
901 322
826 303
794 303
852 304
855 304
763 304
899 322
851 306
947 323
819 303
759 305
877 323
822 304
789 311
923 321
849 334
875 333
756 324
945 337
816 317
873 337
847 317
921 337
817 317
897 335
787 318
754 317
895 337
943 337
813 317
871 338
753 318
785 319
750 322
941 340
810 321
869 341
747 321
939 340
807 321
843 322
891 340
917 340
867 341
744 321
781 322
915 340
841 322
845 322
893 339
783 322
808 322
940 340
748 322
742 324
913 344
887 344
779 325
865 343
804 324
937 344
741 325
839 325
935 344
801 324
863 344
738 325
837 325
911 343
777 325
200 -774
212 -744
-1
EOF
