# Supplementary material for: Solving the clustered traveling salesman problem via traveling salesman problem methods
Source: PeerJ Comput Sci. 2022 Jun 13;8:e972. doi: 10.7717/peerj-cs.972 (PMC9202618; doi:10.7717/peerj-cs.972)
Supplement: Supplemental Information 1 [file peerj-cs-08-972-s001.tgz › CLKH-1.0/PI_FILES/2811brd14051.pi]

14051
4118 0
4129 420
4345 892
4435 885
4364 1042
4179 796
4070 653
4270 841
4344 661
4463 656
4522 891
4619 646
4669 753
4526 775
4420 887
4244 1022
4252 994
4116 769
4016 659
3804 705
3795 748
3948 632
3941 568
3736 936
3644 607
3634 627
3545 756
3293 627
3075 704
2868 683
2951 834
2900 744
3030 763
3247 565
3141 802
3005 726
2819 716
2780 684
2674 660
2602 833
2371 763
2482 752
2402 899
2379 859
2219 730
2259 773
2246 696
2103 709
1966 689
1875 823
1796 958
1874 814
1809 870
1758 612
1728 458
948 -1881
1074 -1446
1662 196
1993 405
2027 528
2110 640
2228 820
2295 878
2306 824
2394 938
2448 957
2507 762
2606 722
2575 703
2716 714
2910 670
2927 299
2543 324
2307 458
2309 459
3206 605
3305 794
3197 686
3006 747
2926 716
2888 806
2838 898
2752 845
2708 745
2850 806
3034 784
3142 855
3228 818
3394 748
3456 721
3579 672
3931 646
3862 756
3895 744
3676 687
3550 566
3408 880
3397 994
3256 928
3360 900
3257 765
3258 765
3129 784
3040 756
3114 851
3004 769
2923 705
2729 779
2730 826
2605 850
2417 489
2465 692
2542 634
2695 772
2628 692
2765 862
2922 746
2997 880
3119 967
3309 704
3113 907
3190 959
3216 680
2459 691
2385 676
2168 685
2079 573
1970 749
2101 930
2146 1028
2248 1118
2252 1130
2206 1146
2147 874
2225 650
2294 686
2224 628
2440 671
2764 870
2791 904
3022 671
2787 539
2624 532
2547 620
2601 420
2877 794
2970 824
2703 776
2567 654
2478 682
2398 636
2331 876
2282 888
2349 967
2341 855
2352 779
2218 692
2238 512
2154 725
2212 862
2289 931
2345 812
2215 711
2232 860
2231 831
2292 752
2296 676
2230 692
2197 678
1973 340
1820 236
1830 542
1802 587
1786 672
1703 522
1446 343
1370 308
1235 -56
988 -678
977 308
1227 404
1108 573
1207 334
1305 661
1367 540
1457 491
1475 621
1369 515
1471 620
1550 662
1595 623
1722 566
1852 399
2063 397
1908 528
1711 369
1946 689
2002 818
1873 869
1770 425
1901 567
2043 858
2033 951
2102 832
2173 628
2329 482
2196 481
2242 779
2384 826
2458 565
2271 914
2202 804
2272 798
2161 808
2078 743
2085 779
2009 621
2123 873
2179 749
2229 598
2100 712
2064 710
2124 714
2330 670
2526 497
2579 670
2639 589
2728 602
2860 1122
3095 977
3264 946
3059 1191
2950 900
2917 560
3011 530
3203 598
3419 589
3246 553
3318 655
3544 697
3648 540
3819 600
3945 586
3847 836
3811 905
3961 669
4184 715
4342 639
4401 640
4272 704
4206 444
4166 977
4251 804
4360 1028
4554 797
4520 618
4636 796
4746 738
4679 785
4468 624
4369 578
4222 554
4128 662
4044 716
3969 442
3732 680
3894 661
3706 769
3529 664
3325 742
3227 792
3308 606
3131 650
3117 520
3164 876
3080 870
3148 941
3285 844
3448 760
3450 810
3530 812
3626 656
3685 867
3539 822
3707 910
3900 614
3965 491
4020 559
3915 754
4084 582
3861 866
3686 644
3562 686
3451 956
3387 964
3265 698
3649 658
1578 396
1617 568
1743 607
1757 575
1541 573
1429 725
1428 574
1326 614
1335 406
1062 345
1107 428
1323 705
1202 672
1166 862
995 492
1148 633
1346 624
1320 620
1455 826
1558 797
1515 478
1616 628
1651 646
1752 532
1808 663
1985 692
1992 708
2133 819
2335 446
2214 845
2190 883
2060 766
2001 569
1956 419
2160 602
2178 908
2109 659
1880 532
1931 834
1939 859
2118 518
1984 679
1849 844
1785 718
1912 566
2008 644
2145 718
2184 752
2356 890
2421 926
2649 878
2627 666
2848 841
2825 954
2841 980
2867 964
2845 1012
2844 1014
2866 965
2909 900
2814 895
2770 846
2751 848
2683 986
2594 946
2533 860
2407 797
2268 634
2144 766
2042 622
2069 682
1923 527
1781 909
1733 980
1732 1042
1727 1050
1819 922
1726 926
1795 978
1862 842
1921 915
1982 855
1969 715
2047 945
2071 866
2132 901
2131 892
2172 871
2046 905
2074 914
2058 753
1951 896
1920 896
2167 665
2195 880
2194 961
2237 901
2256 934
2266 953
2314 962
2303 979
2304 885
2298 979
2267 935
2328 976
2377 969
2369 980
2370 996
2378 950
2464 883
2546 984
2593 942
2586 962
2496 925
2495 947
2424 923
2368 953
2390 967
2406 974
2457 946
2541 913
2540 923
2487 1002
2367 737
2420 809
2348 677
2439 854
2391 726
2408 516
2534 491
2936 638
2849 729
2935 537
3088 579
2423 1068
2438 979
2325 1116
2265 1020
2193 1112
2130 1004
2129 1130
2227 998
2092 974
2052 748
2015 1030
2000 1090
2021 1062
2077 884
1899 790
1780 747
1721 604
1540 803
1460 861
1309 732
1375 752
1256 743
1226 764
1133 813
1055 1002
1093 724
947 937
949 974
950 851
895 809
851 764
863 805
970 910
1004 900
1003 937
1044 907
1002 919
929 895
913 944
942 899
908 896
856 955
855 935
854 959
818 962
778 800
737 920
670 834
716 1014
748 836
722 784
710 788
683 749
618 755
605 751
533 838
481 833
514 799
555 746
542 743
463 771
449 791
427 831
397 942
344 766
255 670
306 891
329 924
274 761
384 567
440 676
523 833
556 1045
571 931
582 934
615 1073
629 1062
650 1050
664 989
659 1039
651 1039
608 991
620 1084
635 824
588 668
640 785
687 940
693 794
767 626
801 770
771 808
712 838
729 986
731 996
766 968
800 972
761 1026
717 944
705 955
759 952
779 959
829 930
866 964
867 973
883 980
955 980
888 880
841 931
871 896
890 901
914 892
1129 770
1224 852
1379 851
1294 906
1234 947
1223 878
1128 931
1079 982
1059 840
1076 873
1110 879
1146 838
1109 856
1043 899
1000 795
974 803
941 761
975 776
916 1023
922 1063
912 1081
969 1019
917 1030
937 1061
1001 891
928 1052
853 897
817 936
816 1026
852 962
827 794
747 1014
743 927
658 561
632 706
595 687
565 721
512 880
465 1031
462 899
421 855
348 968
350 988
349 986
315 951
302 887
343 1014
378 973
408 1063
395 1013
396 1012
442 978
448 968
414 1021
439 943
467 932
508 801
478 866
420 829
407 817
423 824
488 848
563 700
602 886
643 832
649 896
715 785
746 691
799 820
899 692
903 760
791 623
742 963
825 920
842 1052
994 758
958 881
898 937
1014 1002
1024 928
1016 908
1069 892
1119 930
1151 1041
1190 1015
1182 978
1084 943
1140 913
1445 735
1501 1025
1510 1050
1641 824
1576 1066
1660 937
1784 660
1894 800
1903 860
1938 804
1936 884
1954 892
2026 827
2122 876
2320 763
2281 968
2205 963
2277 700
2276 711
2324 786
2411 780
2428 799
2419 716
2503 750
2463 825
2437 754
2376 775
2365 699
2361 699
2366 647
2476 788
2475 785
2522 766
2532 774
2574 778
2599 786
2573 674
733 735
708 960
723 906
837 766
728 873
674 1024
601 833
879 839
964 857
834 969
770 929
833 821
741 784
704 981
822 830
862 914
784 954
772 842
745 809
805 966
798 978
707 816
902 1075
967 988
887 1034
1034 754
980 783
1081 781
1054 724
901 783
963 712
1233 719
1313 850
1303 939
1353 997
1373 908
1317 988
1290 989
1276 997
1244 969
1213 941
1225 919
1206 921
1218 995
1215 943
1298 851
1318 874
1338 890
1389 811
1427 832
1495 1157
1525 1150
1567 1064
1551 1056
1451 1051
1359 1018
1340 810
1352 860
1459 868
1494 683
1548 629
1678 726
1750 852
1856 829
1887 1095
1847 994
1788 857
1691 768
1699 791
1745 916
1772 951
1826 820
1805 760
1670 807
1557 751
1532 904
1529 914
1500 830
1605 814
1664 862
1756 752
1268 862
1157 847
1172 760
1212 785
1267 723
1259 728
1358 927
1398 981
1488 1110
1489 1139
1493 1113
1483 1051
1479 1055
1499 1081
1539 1033
1581 934
1580 928
1601 1037
1566 1048
1565 1005
1487 1107
1486 658
1498 707
1537 680
1538 758
1600 854
1669 801
1704 1032
1705 947
1672 915
1690 979
1738 945
1717 867
1706 858
1720 903
1718 902
1724 904
1816 783
1790 959
1789 975
1755 995
1767 981
1749 965
1736 968
1742 870
1766 917
1831 994
1914 754
1930 850
1891 669
2034 774
1999 983
2084 628
2199 694
2108 658
2181 710
2163 541
2011 929
1998 950
2031 927
2051 917
2038 954
2083 711
1935 783
1917 865
1925 895
1958 862
1865 836
1846 922
1911 888
1818 892
1801 971
1686 1033
1614 885
1591 834
1668 900
1640 579
1575 810
1509 672
1438 652
1419 675
1350 711
1246 634
1351 652
1337 875
1171 1075
1091 1002
1058 986
1132 1124
1163 1133
1168 943
1114 708
1021 878
1007 928
957 747
877 700
979 849
1033 629
936 588
985 588
993 639
844 672
804 716
821 628
721 764
732 819
657 478
646 610
647 971
613 1092
567 1054
584 1054
668 876
622 922
554 901
552 974
521 975
506 620
416 618
310 689
270 756
282 708
301 678
334 706
433 580
441 720
383 711
358 501
434 660
472 620
495 737
590 751
593 810
644 754
669 616
553 732
447 678
502 804
568 811
585 861
648 740
600 848
663 692
1848 772
1888 772
1897 729
2032 717
2143 1122
2286 927
2200 1024
2117 909
2005 590
1988 644
2057 588
2223 437
2364 840
2456 961
2643 730
2592 797
2431 940
2308 684
2177 639
2201 635
2360 766
2511 728
2637 692
2789 710
3009 512
3139 702
3087 605
3173 480
2913 881
2531 745
2776 1040
2965 1037
2859 938
2798 512
2634 572
2489 914
2355 1060
2462 938
2598 785
2359 816
2164 530
2007 475
2055 595
2041 700
2151 888
2233 931
2226 1027
2401 806
2469 931
2690 753
2876 747
2890 821
2719 617
2976 667
3118 897
3172 950
3193 939
3232 978
3288 966
3324 947
3425 919
3437 817
3224 1040
3269 1052
3289 974
3259 963
3235 873
3317 688
3065 816
3177 804
3136 768
3333 873
3497 648
3643 1013
3771 1030
3878 1070
3767 790
3865 853
4051 824
4059 888
4182 706
3386 958
3312 977
3517 968
3718 746
3857 788
4026 726
4055 451
4326 850
4431 910
4287 1072
4174 1186
4243 1088
4382 1046
4524 623
4614 615
4626 815
4773 604
4767 739
4833 884
4798 654
4733 703
4613 946
4715 812
4766 738
4840 708
4628 713
4566 826
4535 827
4490 770
4502 768
4459 851
4544 892
4467 981
4372 1058
4387 891
4325 868
4262 967
4368 934
4551 821
4552 823
4635 945
4732 640
4919 918
5000 867
4882 919
4950 868
4938 895
4951 885
5073 860
5047 868
4969 874
4922 846
4988 836
5077 696
5165 929
5319 934
5255 898
5084 864
4948 670
4983 634
4927 831
5022 1002
5069 935
5155 1035
5133 967
5070 1027
5107 638
5113 854
5050 837
5094 670
5261 646
5330 682
5409 728
5546 614
5366 570
5256 833
5413 866
5408 878
5340 976
5243 831
5169 660
5426 754
5458 584
5569 768
5672 781
5614 718
5611 724
5575 895
5576 897
5708 781
5842 570
5890 674
5998 818
6025 624
6078 784
6117 840
6128 749
6276 725
6428 505
6378 845
6560 596
6325 788
6192 752
6044 814
5987 774
5951 600
5773 713
5950 648
6064 836
6112 979
6167 1079
6324 909
6175 1045
6136 874
6204 988
6300 825
6423 790
6419 684
6580 798
6581 844
6740 844
6838 838
6777 712
6671 1001
6498 878
6644 898
6787 566
6931 788
7007 671
7105 708
6944 819
6898 924
6886 872
6761 952
6559 675
6407 634
6337 565
6271 478
6410 826
6297 805
6506 782
6296 860
6329 736
6208 783
6122 607
5978 858
6049 882
6029 860
5966 860
5979 814
5790 693
5729 641
5642 937
5545 902
5527 1012
5431 828
5296 379
5159 796
5106 773
5175 915
5233 918
5277 878
5376 818
5467 791
5526 725
5594 865
5626 893
5710 826
5789 1006
5837 927
5944 881
5907 661
5778 829
4337 791
4381 919
4398 920
4276 872
4313 977
4296 970
4370 940
4405 932
4553 744
4518 845
4457 945
4430 954
4462 995
4424 1004
4363 935
4338 940
4307 990
4491 613
4590 698
4571 686
4445 632
4282 844
4211 976
4173 1012
4099 946
4123 893
4194 682
4079 787
3930 888
3993 949
3997 914
3926 908
3876 878
4018 792
3982 921
3954 897
4065 817
4148 875
4142 853
4094 853
4248 774
4205 816
4164 846
4101 905
4163 848
4197 880
4172 887
4122 912
4091 861
4032 950
3995 867
4033 936
3968 912
3938 830
3923 892
3817 889
3870 928
3793 907
3760 876
3853 938
3922 930
3929 906
3963 857
3920 834
3967 993
3953 988
3952 936
3944 958
3888 895
4014 913
4115 825
4229 881
4247 858
4210 867
4141 923
4050 841
4073 895
4117 902
4082 874
4054 897
3988 801
3813 799
3803 879
3822 937
3802 974
3786 963
3889 865
3832 827
3775 927
3668 902
3709 994
3721 986
3647 864
3695 883
3642 805
3928 873
3991 972
4037 923
4058 938
4088 977
4151 836
4093 846
4053 926
3996 920
3966 852
4114 878
3992 873
4057 857
4137 986
4209 1068
4298 932
4281 915
4312 697
4476 700
4478 978
4380 799
4543 747
4625 814
4723 689
4652 887
4656 893
4731 916
4807 826
4697 906
4630 785
4758 676
4810 752
4888 642
4914 784
5017 866
5005 822
4878 787
4861 870
4765 725
4706 764
4620 890
4559 716
4415 837
4397 872
4358 812
4336 939
4466 910
4573 782
4598 693
4585 752
4584 603
4705 682
4762 541
4819 510
5049 710
5189 959
5295 758
5242 969
5329 796
5260 932
5168 869
5093 774
4961 843
5004 922
4946 852
5036 957
5147 935
5241 851
5122 912
5059 1028
4953 800
5112 933
5072 779
5266 934
5318 844
5375 951
5280 917
5355 939
5422 1017
5456 946
5517 1021
5619 770
5622 922
5512 894
5457 777
5445 786
5459 817
5532 824
5521 824
5533 818
5551 838
5623 813
5624 754
5625 764
5630 904
5552 935
5659 946
5728 899
5805 830
5481 785
5438 839
5372 756
5194 715
5225 755
5092 970
5041 978
4987 978
4880 835
4972 944
4968 868
4921 867
4926 848
4887 910
4886 904
4826 859
4752 863
4776 901
4794 794
4707 819
4686 858
4668 820
4852 731
4748 873
4643 822
4517 699
4516 703
4322 756
4190 792
4258 807
4286 939
4242 927
4347 999
4404 933
4377 936
4357 872
4275 937
4204 831
4396 918
4451 758
4564 862
4604 876
4711 934
4755 891
4730 807
4786 857
4842 911
4874 943
4875 935
4940 857
4901 909
4867 829
4979 783
5056 733
5211 723
5300 761
5315 892
5412 749
5474 838
5399 906
5449 875
5562 809
5663 751
5702 836
5634 581
5897 760
5883 778
5794 924
5824 941
5850 678
5906 639
5823 567
5970 696
6072 656
6086 687
6290 660
6335 570
6495 890
6403 1027
6358 868
6307 894
4558 898
4407 748
4475 918
4612 928
4597 778
4487 822
4301 672
4147 928
4196 910
4302 727
4224 617
4012 762
3985 733
3936 842
3845 907
3844 870
3769 891
3821 970
3806 935
3705 873
3656 946
3616 880
3662 953
3583 944
3640 591
3840 872
4002 677
4098 802
4171 722
4064 890
3975 856
4041 890
4072 850
3918 889
3864 808
3763 788
3764 731
3710 520
3514 892
3494 953
3421 878
3593 973
3582 897
3461 887
3266 913
3251 851
3455 927
3429 966
3342 968
3242 1009
3205 1068
3026 777
3052 828
3077 946
2939 1146
2905 1156
2946 1065
3104 883
3061 791
2767 1011
2760 1015
2797 1073
2775 1078
2734 1080
2714 1113
2784 1068
2872 983
2873 1016
3852 898
3851 963
3792 1028
3739 1006
3661 981
3646 1034
3674 777
3610 947
3435 912
3507 1021
3560 1039
3561 1022
3490 689
3523 701
3404 658
3295 690
3307 645
3403 770
3341 827
3283 810
3222 852
3161 926
3145 818
3100 902
3122 880
3071 874
3025 879
3013 926
3044 952
3024 941
2864 993
2689 954
2809 1045
2889 1049
2945 823
2863 869
2739 840
2733 866
2704 906
2545 929
2603 1043
2571 1008
2524 1009
2488 1009
2515 863
2497 807
2528 819
2563 856
2617 810
2372 868
2334 902
2288 964
2239 945
2210 960
2253 1002
2270 989
2187 1037
2127 1005
2186 889
2284 954
2353 871
2432 862
2483 942
2572 774
2460 907
2451 891
2381 927
2339 894
2373 821
2302 867
2285 972
2240 883
2216 902
2107 843
2140 963
2149 964
2182 977
2113 851
2056 951
2081 984
2029 986
1942 940
1967 969
1953 923
1890 751
1878 770
1870 764
1814 680
1739 640
1929 782
1937 766
1836 756
1822 884
1740 914
1561 655
1604 869
1568 815
1462 733
1645 797
1570 979
1402 660
1436 848
1506 1006
1527 888
1396 1010
1339 960
1296 950
1260 826
1220 763
1210 814
1162 838
1100 857
1029 839
1019 898
1060 897
1061 919
1087 846
1056 963
1020 985
933 784
884 979
910 1036
924 1083
896 1094
906 1132
840 914
781 850
755 1084
679 895
660 860
703 953
780 1060
813 1090
812 1112
795 590
711 796
709 784
726 788
734 757
763 665
718 746
698 691
697 745
691 913
678 937
645 877
642 942
619 859
639 820
656 795
672 885
685 945
696 969
724 919
757 820
754 862
807 1026
835 924
873 1028
919 927
882 968
990 645
1050 724
1072 961
1120 1031
1174 1030
1175 1029
1135 959
1201 1068
1266 956
1288 901
1331 958
1408 741
1295 1001
1280 1001
1236 1085
1242 1060
1240 980
1239 901
1287 751
1321 724
1472 911
1490 852
1416 880
1531 792
1606 895
1611 857
1573 921
1556 822
1516 872
1534 932
1461 617
1587 967
1631 1007
1663 932
1649 1017
1653 1010
1654 998
1712 913
1774 928
1759 862
1715 800
1737 888
1676 865
1723 917
1798 925
1868 814
1876 911
1952 835
1883 961
1832 952
1794 932
1851 741
1881 839
1675 717
1661 830
1579 693
1763 962
1778 936
1854 967
1905 1013
1869 873
1940 1007
1971 953
1965 946
1960 900
2072 665
2016 965
1964 995
1959 900
1947 931
1957 821
2049 939
2095 909
2112 863
2221 809
2204 922
2222 848
2183 911
2148 904
2135 910
2099 902
2039 852
2274 805
2287 871
2346 824
2336 884
2387 738
2319 853
2269 852
2235 798
2126 720
2191 826
2185 841
2326 898
2395 794
2318 774
2426 734
2455 793
2441 840
2418 807
2301 734
2273 937
2207 992
2234 970
2115 830
2054 812
2105 954
2022 752
2044 816
2152 898
2208 857
2203 889
2180 883
2106 818
2061 926
1980 826
1909 837
1975 929
2028 953
2098 918
2048 1002
2093 1052
2045 918
1963 866
1835 687
1810 784
1638 842
1610 992
1659 935
1647 947
1523 907
1497 856
1415 802
1378 717
1430 498
1456 831
1354 870
1312 860
1357 912
1386 764
1185 811
1209 824
1278 947
1336 998
1372 968
1381 853
1284 1012
1203 902
1208 755
1229 823
1098 588
1066 760
1075 725
978 572
904 990
823 893
819 1004
810 949
776 660
740 838
744 775
905 1046
885 1076
1028 847
1017 597
1023 698
951 530
1006 816
845 677
1018 646
1200 716
1142 732
1039 860
996 945
870 736
824 834
762 799
760 779
793 854
641 952
631 879
603 770
637 826
623 943
503 705
617 906
713 497
614 640
557 793
1191 701
1156 831
1252 789
1159 890
1161 619
564 603
630 732
616 780
599 736
515 397
475 299
566 1152
573 982
665 1009
681 803
706 900
753 770
636 517
627 494
690 382
794 464
858 188
859 1013
797 886
751 880
774 908
775 839
881 823
968 871
889 807
981 754
1038 757
1082 869
1080 799
1199 853
1228 862
1197 905
1249 781
1301 923
1380 878
1385 861
1433 738
1324 898
1306 887
1343 364
1356 182
1496 963
1542 935
1646 903
1719 882
1609 874
1476 878
1559 960
1603 866
1667 945
1652 949
1477 784
1394 1055
1395 993
1327 975
1250 1000
1251 1044
1241 875
1347 962
1434 926
1526 738
1563 682
1376 689
1311 711
1371 739
1458 942
1464 817
1553 711
1658 747
1695 949
1753 876
1639 749
1747 916
1828 826
1895 801
1853 888
1863 720
1904 785
1771 875
1630 850
1632 850
1729 828
1919 790
1892 910
1850 958
2012 834
2111 1042
2125 913
2053 833
2249 817
2261 775
2310 806
2317 787
2279 743
2333 920
2358 888
2429 951
2504 863
2560 973
2630 873
2509 909
2501 811
2260 805
2357 840
2568 903
2500 993
2414 1013
2479 998
2403 935
2386 844
2445 725
2332 854
2300 842
2220 868
2166 900
2134 860
2104 901
1974 582
1915 471
1797 685
1821 497
2555 811
2655 888
2783 810
2664 910
2654 918
2756 791
2886 931
2971 909
3048 895
3023 947
2982 879
2895 928
2816 993
2731 804
2920 721
2675 922
2576 832
2621 858
2807 988
2835 983
2928 1079
2983 951
3049 894
3158 680
3306 745
3414 639
3395 721
3410 490
3186 795
3320 852
3413 792
3287 917
3167 968
3149 889
3090 743
3231 600
3398 470
3272 762
3105 956
2967 804
2990 970
3043 995
3047 854
2862 860
2755 666
2685 770
2692 804
2629 686
2773 746
2858 724
2691 758
2641 750
2557 766
2616 766
2508 672
2559 764
2653 706
3046 188
3200 404
3313 724
3335 608
3479 798
3434 660
3499 688
3628 576
3660 361
3903 710
3912 820
3989 920
4096 739
4125 941
4139 953
4169 861
4201 876
4193 898
4277 841
4321 747
4280 866
4233 914
4274 810
4402 841
4512 771
4556 753
4458 729
4009 712
3971 771
4085 654
4168 576
4214 590
4236 616
4305 955
4371 985
4452 928
4531 913
4665 852
4682 851
4329 1016
4349 974
4470 905
4542 941
4599 764
4527 486
4700 636
4805 880
4801 735
4832 676
4895 726
4944 666
4978 942
4977 954
5032 1034
5062 996
5098 1001
5099 951
5033 943
5111 834
5279 770
5308 838
5278 834
5224 946
5164 967
5157 1020
5126 992
5116 1033
5139 957
5163 829
5061 909
4936 537
4906 707
4841 782
4778 816
4710 708
4790 905
4764 752
4681 720
4690 608
4563 695
4511 696
4514 850
4427 656
4664 831
4663 810
4577 972
4633 753
4565 935
4450 922
4375 746
4290 633
4223 787
4245 726
4100 625
4095 706
4061 587
4022 456
4777 551
4821 461
4768 366
4654 665
4647 654
4500 677
4412 773
4532 748
4482 805
4469 689
4362 732
4297 900
4218 1052
4188 1019
4110 940
4060 1002
4135 996
4250 810
4021 1168
3908 906
3848 718
3751 504
3631 454
3679 573
3672 842
3505 673
3743 700
3830 796
3984 498
4000 651
3942 734
3841 580
3902 805
4124 587
4008 924
3983 931
4052 881
4109 686
4029 872
3886 892
3790 861
3911 922
3758 662
3700 810
3608 708
3659 766
3839 566
3885 510
3630 696
3618 778
3510 835
3460 816
3466 808
3465 764
3617 769
3532 587
3723 721
3779 703
3818 621
3949 438
4153 560
4271 670
4320 617
4186 586
4066 821
3999 758
3933 579
4217 648
4333 797
4474 1006
4662 768
4576 902
4315 737
4555 478
4560 510
4283 665
4332 778
4365 737
4504 832
4638 575
4569 685
4754 532
4788 473
4670 956
4703 1096
4787 786
4589 988
4374 575
4192 487
4249 552
4134 525
3932 764
3835 820
3768 727
3651 477
3773 402
3867 597
4028 586
3815 749
3957 930
4027 651
4167 821
4133 971
4119 919
3896 642
3956 807
4046 951
3698 504
3715 705
3637 657
3742 783
3741 644
3855 551
3980 762
4075 623
4213 532
4273 517
4421 955
4547 996
4438 1019
4436 1034
4261 817
4255 793
4494 888
4406 997
4353 1039
4339 653
4328 807
4235 737
4426 588
4548 656
4536 633
3409 675
3449 784
3520 923
3621 644
3375 813
3174 615
3165 567
3229 678
3310 915
3240 862
3374 654
3330 446
3012 372
3031 521
2801 837
2901 953
3035 887
2861 1021
2766 977
2839 1026
2753 998
2640 959
2652 1030
2650 1008
2535 996
2449 498
2527 676
2425 544
2512 640
2684 496
2772 750
2924 750
2941 747
2663 682
2588 592
2657 634
2554 437
3294 825
3368 744
3400 826
3286 858
3138 530
3069 843
2952 935
2833 855
2802 958
2781 944
2840 716
3495 787
3476 868
3477 792
3531 853
3635 1040
3761 803
3658 1032
3645 992
3687 1048
3796 933
3699 987
3650 1055
2645 670
2782 753
2815 605
2961 828
2918 763
2944 865
3041 918
3096 784
3070 742
3211 781
3217 772
3166 905
3277 915
3339 635
3369 689
3509 846
3540 712
3355 630
3420 999
3442 1069
3498 1040
3496 1015
3334 911
3384 954
3452 961
3570 885
3612 1006
3601 912
3704 774
3735 500
3901 750
3897 638
4069 611
3958 818
3981 810
4138 716
3970 710
3863 862
3737 1079
3627 1007
3576 1058
3671 1069
3757 871
3607 1038
3478 1019
3344 378
3279 421
3175 602
3143 634
3230 804
3340 724
3212 711
3102 732
3103 711
3250 743
3401 683
3426 744
3443 790
3590 540
3248 909
3278 809
2998 876
2978 1008
2953 967
3081 1067
3120 1100
3124 998
3056 923
2869 549
2635 405
2892 631
2834 562
2688 546
2788 786
2942 776
2919 740
3016 699
3121 796
3319 794
3345 906
3346 837
3179 895
3233 649
3453 775
3299 708
3290 492
3380 623
3492 895
3361 1042
3473 971
3716 635
3457 846
3521 510
4661 501
4740 621
4917 587
4869 726
4884 674
5058 428
5205 370
5218 455
5572 315
5573 267
5896 234
6082 412
6076 406
6140 590
6161 674
6317 620
6326 674
6487 788
6503 614
6455 348
6588 435
6723 954
6763 983
6602 801
6687 758
6803 862
6701 635
6882 653
6680 889
6593 581
6819 831
6953 672
6816 859
6792 826
6668 931
6603 492
6364 455
6448 719
6491 928
6361 731
6396 837
6230 650
6429 896
6578 885
6594 778
6735 727
6883 694
6848 807
6820 793
6917 769
7020 560
7120 999
7077 945
7335 722
7225 982
7327 877
7081 797
7071 922
6782 791
6750 925
6599 675
6584 681
6842 687
6702 710
6783 630
6901 853
6900 851
6908 856
7142 669
7240 893
7256 904
7313 1016
7351 1021
7486 1007
7635 1027
7667 953
7458 898
7439 732
7168 683
7026 632
7068 756
7058 643
7143 678
7295 791
7475 889
7539 931
7476 756
7657 666
7797 705
7875 443
7689 476
7817 528
8005 600
8123 680
8217 680
8310 906
8308 857
8449 781
8488 756
8484 732
8030 694
7945 774
8065 742
8169 551
8141 975
8319 784
8131 959
8040 618
8006 865
7884 773
7828 696
8071 751
8198 834
8231 633
8034 883
8273 787
8254 656
8412 725
8525 670
8583 673
8426 795
8474 898
8290 824
8400 984
8579 810
8485 861
8342 932
8212 677
8211 828
8159 968
8082 984
7979 963
8094 790
7964 954
7932 814
7885 637
8008 665
7950 716
7908 676
7986 801
7941 737
8604 687
8753 638
8754 847
8729 884
8803 770
8872 796
8964 755
9043 731
9044 833
9197 600
9035 753
8926 810
8873 812
8826 571
8759 773
8705 791
8616 807
8745 771
8643 821
8612 823
8532 796
8434 699
8433 646
8259 564
8318 690
8352 771
8501 536
8502 594
8595 718
8852 579
8950 639
9156 589
9115 871
9186 789
9293 895
9171 756
9335 760
9393 800
9478 725
9490 787
9212 535
9345 770
9383 728
9405 560
9426 559
9704 557
9672 668
9807 590
9685 682
9819 765
9956 887
10006 750
10014 736
10024 831
10051 853
9959 829
9868 556
9766 543
9965 730
10101 817
10173 836
10130 897
10143 793
10275 913
10247 944
10317 596
10376 648
10431 646
10500 681
10522 475
10595 712
10680 781
10738 784
10795 800
10787 778
10770 771
10748 725
10837 829
10823 808
10783 828
10679 838
10592 704
10667 633
10644 700
10643 585
10496 812
10504 839
10469 1023
10534 798
10471 698
10312 792
10291 770
10246 694
10197 736
10142 660
10153 710
10183 773
10201 717
10200 723
10207 745
10302 714
10224 732
10196 678
10300 844
10351 810
10397 676
10361 736
10396 740
10436 772
10528 778
10561 804
10623 627
10708 850
10863 779
10822 665
10773 655
10804 782
10723 832
10741 862
10853 848
10946 832
10975 872
10949 820
10997 737
11091 972
11136 802
11237 951
11256 871
11176 586
11203 711
11141 652
11137 607
11305 534
11320 588
11330 587
11393 787
11506 920
11475 704
11481 760
11435 826
11400 887
11482 695
11352 550
11260 445
11324 572
11272 451
11225 835
11282 791
11159 844
11061 765
11092 496
11070 715
11130 673
11043 722
10988 606
11031 813
10878 860
10713 573
10811 772
10900 691
10989 697
10986 716
10915 754
10842 739
10916 699
10965 684
11010 986
10879 855
10978 983
10979 864
10976 770
10963 650
11183 817
11205 733
11359 693
11251 937
11204 837
11301 748
11385 700
11487 845
11527 760
11566 948
11582 798
11500 711
11295 409
11161 624
11171 512
11193 759
11093 658
11021 761
10950 594
10980 725
11035 753
11066 658
11194 636
11267 756
11278 578
11150 618
11346 565
11491 775
11490 608
11461 772
11484 805
11465 614
11561 692
11636 655
11642 854
11663 728
11717 471
11571 813
11585 692
11662 469
11802 594
11875 561
11822 629
11798 867
11776 812
11762 757
11861 730
11894 693
11923 838
11957 826
11985 596
11903 728
11939 648
11893 603
11895 664
11969 483
11355 721
11496 784
11471 763
11595 567
11606 615
11522 772
11550 713
11559 847
11652 795
11624 987
11678 782
11682 535
11732 927
11718 958
11807 745
11816 1000
11803 980
11858 895
11921 744
11871 908
11839 876
11792 872
11739 612
11724 749
11712 756
11671 907
11689 764
11779 1036
11755 970
11789 958
11865 1030
11870 1014
11853 1030
11838 984
11846 572
11929 636
11904 681
11827 798
11900 800
11905 674
11976 709
11960 818
12029 900
12102 814
12033 818
12065 668
12156 616
12107 793
12108 645
12154 894
12181 962
12221 1146
12215 877
12284 907
12317 880
12318 797
12403 977
12371 1037
12368 1037
12357 876
12433 839
12460 760
12464 920
12518 814
12470 905
12437 850
12399 918
12374 716
12273 536
12267 480
12214 321
12190 278
12173 728
12203 804
12243 816
12279 725
12299 760
12265 636
12333 835
12411 746
12364 951
12335 1040
12300 990
12306 902
12336 832
12346 777
12434 604
12394 891
12338 611
12274 755
12231 885
12194 595
12226 616
12204 736
12145 541
12157 696
12109 425
12077 664
11966 784
11956 920
11913 785
11980 685
12042 464
12070 582
12030 583
12036 426
12138 713
12103 644
12137 506
12128 938
12144 803
12082 905
12056 907
12047 756
11979 791
12006 738
12046 785
12071 864
12024 992
11958 794
12013 748
11996 800
11940 736
11934 824
11978 778
11920 679
11823 826
11820 654
11725 732
11664 880
11607 888
11756 923
11673 721
11793 743
11829 532
11620 725
11648 595
11567 736
11539 692
11502 561
11453 582
11353 694
11441 834
11438 746
11518 525
11588 558
11564 678
11514 560
11421 677
11364 919
11389 636
11312 768
11264 907
11124 581
11283 902
11366 769
11279 719
11365 745
11381 841
11243 620
11146 693
11217 735
11156 750
11071 636
10893 669
10930 767
10808 1016
10838 818
10681 828
10602 386
10827 679
10901 790
10926 790
10936 731
11033 770
11032 888
11117 675
11131 684
11206 618
11306 710
11252 684
11222 641
11341 607
11401 882
11507 1070
11494 1039
11468 884
11553 986
11631 766
11675 842
11758 821
11791 849
11863 814
11862 930
11884 699
11737 822
11910 691
11959 885
11983 797
12009 702
11930 769
11851 502
11794 821
11735 769
11653 743
11665 825
11608 803
11685 803
11746 872
11694 834
11646 470
11763 921
11799 1008
11885 872
11854 495
11830 561
11715 658
11637 675
11655 730
11699 767
11733 662
10854 775
10570 830
10659 989
10701 947
10763 782
10951 781
10931 584
11088 821
11162 691
11198 786
11268 747
11273 844
11370 708
11476 602
11511 584
11568 673
11499 772
11436 700
11449 628
11485 669
11343 752
11371 846
11287 615
11228 729
11147 532
11011 665
10934 895
10702 952
10814 976
10985 600
11072 786
11157 771
11195 739
11212 955
11223 1053
11356 772
11488 515
11547 814
11530 853
11428 431
11239 510
11207 385
11012 790
10843 487
10755 808
10929 1008
11049 797
10855 860
10714 538
10625 568
10637 722
10686 698
10760 658
10733 624
10573 950
10542 793
10486 738
10411 669
11036 449
11221 664
11274 580
11132 726
11026 700
10834 759
11172 895
11269 900
11404 742
11406 762
11288 814
11062 707
11158 581
11316 736
11415 676
11515 720
11526 819
11478 497
11625 633
11726 647
11740 743
11878 755
11832 944
11831 789
11898 640
11897 610
11909 650
11990 531
11972 611
11888 486
11971 819
12010 546
12001 677
11911 616
11855 664
11817 802
11767 736
11809 670
11742 714
11690 675
11749 499
11741 551
11586 505
11609 629
11495 469
11390 685
11531 864
11540 806
11589 618
11659 579
11618 574
11944 774
12018 1044
12059 895
12113 897
12069 977
12012 829
12067 752
12166 772
12176 704
12187 580
12171 590
12189 737
12136 957
12123 926
12043 721
12003 669
12160 780
12079 800
12153 543
12202 602
12314 683
12283 732
12213 673
12251 739
12272 640
12328 695
12362 901
12373 826
12381 566
12427 660
12390 738
12456 541
12422 622
12363 773
12348 757
12409 989
12432 980
12454 788
12499 774
12552 638
12603 542
12635 858
12598 727
12640 938
12644 884
12637 936
12669 596
12623 760
12586 829
12545 675
12572 737
12508 854
12469 746
12501 659
12474 641
12523 717
12542 783
12589 616
12587 721
12567 824
12576 808
12577 595
12617 786
12625 928
12618 921
12672 609
12655 796
12720 826
12761 695
12814 569
12908 543
12977 688
12979 850
12989 799
13020 809
13057 629
13034 752
13061 490
13118 677
13117 693
13171 531
13191 534
13225 562
13257 660
13323 641
13328 657
13372 675
13401 542
13370 554
13361 624
13377 724
13409 760
13425 850
13430 801
13451 772
13469 747
13482 622
13493 573
13517 807
13537 792
13568 792
13597 650
13567 597
13561 779
13560 512
13473 427
13500 730
13512 609
13552 762
13586 635
13557 483
13584 675
13627 625
13667 504
13648 476
13595 498
13580 602
13551 654
13538 663
13515 629
13492 650
13486 587
13490 686
13499 672
13447 457
13475 453
13526 802
13497 897
13468 784
13456 550
13436 622
13417 872
13424 891
13414 1004
13386 1056
13344 1081
13362 904
13376 656
13371 630
13374 692
13348 779
13307 739
13249 784
13184 694
13201 665
13158 615
13141 550
13156 483
13146 668
13098 569
13050 725
12999 633
13055 842
13100 695
13053 948
13047 905
13041 753
13088 494
13114 672
13136 680
13152 760
13115 630
13116 810
13089 910
13059 851
13122 805
13149 555
13204 850
13240 782
13238 944
13265 513
13292 484
13283 602
13247 846
13220 783
13273 828
13298 796
13335 725
13327 657
13326 506
12701 528
12768 638
12757 625
12840 724
12869 752
12871 741
12921 649
12966 587
12944 602
12941 489
13000 538
12961 832
12867 715
12924 1010
12920 988
12965 867
13028 449
13051 526
12994 552
12955 508
12981 506
12953 610
12907 672
12880 834
12856 834
12827 800
12846 746
12895 780
12874 757
12896 533
12870 907
12848 967
12800 1021
12799 1003
12775 970
12747 912
12752 1017
12742 1011
12753 933
12777 1016
12785 1025
12778 1050
12836 776
12774 927
12784 658
12760 768
12689 884
12660 785
12649 686
12801 524
12818 743
12864 469
12823 568
12839 387
12767 741
12693 812
12722 915
12683 932
12728 732
12622 659
12581 558
12548 540
12562 570
12521 830
12519 947
12565 930
12597 912
12606 802
12538 836
12504 814
12668 579
12708 616
12658 720
12630 626
12662 652
12684 673
12755 700
12764 798
12754 776
12766 781
12798 834
12811 804
12810 836
12789 841
12797 851
12796 854
12792 846
12813 843
12812 834
12828 793
12835 774
12776 777
12843 866
12861 706
12878 704
12866 812
12865 789
12872 1012
12910 1057
12917 1025
12899 1093
12898 1091
12877 1110
12893 1139
12916 1131
12947 1031
12940 1082
12915 1137
12892 1068
12901 1136
12897 1190
12885 1166
12842 934
12854 486
12855 484
12834 420
12891 663
12935 690
13004 560
13018 634
13058 762
12998 592
13027 636
13045 562
13063 663
13093 652
13070 714
13094 644
13105 463
13121 372
12983 170
12986 206
13009 544
12997 469
12964 378
12978 412
12976 378
12926 880
12882 797
12889 721
12932 859
12960 562
12937 676
12913 476
13189 443
13155 786
13140 592
13181 755
13166 698
13129 455
12833 718
12838 502
12826 708
12860 863
12832 626
12809 610
12788 668
12830 330
12831 382
12783 36
12664 384
12656 430
12580 508
12527 600
12507 496
12544 546
12476 576
12511 669
12520 523
12584 484
12632 588
12631 476
12676 438
12578 699
12526 548
12488 186
12486 112
12461 -341
12292 538
12315 680
12263 722
12218 623
12323 596
12377 490
12417 451
12387 643
12370 623
12414 592
12405 623
12380 711
12367 704
12327 635
12234 451
12135 675
12172 813
12199 809
12180 682
12085 179
12064 -290
12140 -20
12183 212
12271 649
12710 586
12620 504
12605 435
12706 713
12817 548
12727 740
12738 818
12732 713
12690 843
12624 744
12639 638
12600 597
12665 838
12739 774
12705 769
12746 993
12735 1011
12769 940
12793 899
12724 831
12707 790
12688 760
12667 963
12682 998
12679 1017
12700 1086
12712 1098
12711 1095
12721 1049
12748 893
12750 944
12749 924
12751 923
12715 1018
12716 952
12657 1022
12616 967
12621 955
12629 1055
12611 709
12571 604
12509 397
12564 684
12555 823
12477 764
12463 693
12430 797
12410 913
12369 1028
12358 1143
12379 1164
12391 1154
12343 985
12452 818
12361 558
12252 795
12260 708
12320 907
12347 832
12331 483
12303 644
12295 757
12294 687
12337 702
12342 793
12382 568
12408 609
12495 722
12483 593
12534 669
12462 747
12439 859
12482 891
12492 834
12554 729
12536 794
12512 735
12420 757
12485 701
12446 712
12431 709
12421 662
12440 672
12426 701
12468 902
12423 903
12471 756
12522 807
12570 766
12539 793
12503 827
12568 671
12529 531
12592 766
12646 765
12653 693
12372 516
12332 426
12316 684
12282 672
12224 573
12301 455
12254 665
12219 945
12237 917
12228 853
12230 772
12242 660
12143 713
12168 819
12150 781
12115 710
12023 731
11984 915
12017 773
12087 790
12152 779
12088 751
12147 751
12212 960
12277 1149
12253 1160
12225 1111
12192 907
12220 836
12255 1063
12311 926
12089 722
12120 742
12055 818
12021 743
11975 526
11883 792
11837 821
11841 879
11857 726
11766 808
11700 720
11698 734
11657 753
11574 802
11615 766
11594 591
11576 727
11635 781
11645 835
11738 737
11814 720
11852 672
11953 727
11955 660
12025 817
12016 810
11993 726
12058 850
12092 822
12304 537
12312 740
12309 824
12359 792
12396 741
12392 760
12442 790
12389 830
12351 645
12406 838
12453 844
12467 755
12510 759
12530 847
12593 692
12642 852
12703 968
12763 711
12691 934
12694 880
12696 680
12634 738
12582 714
12517 685
12537 744
12473 807
12402 527
12393 520
12329 714
12238 722
12250 669
12256 710
12289 742
12305 992
12298 820
12278 571
12269 608
12211 656
12175 630
12170 546
12169 948
12094 766
12093 915
12098 1040
12121 891
12090 694
12122 692
12148 515
12061 772
12053 786
11997 697
12022 794
12035 812
12041 861
12086 620
12163 448
12167 392
12223 669
12149 740
13110 583
13119 966
13084 665
13143 728
13179 684
13218 666
13222 740
13211 695
13198 524
13145 630
13148 515
13097 689
13113 821
13092 966
13037 686
13019 927
12957 1029
12939 1026
12923 875
12933 817
12969 565
13005 849
13043 656
13013 842
13002 566
12952 628
12938 704
12972 658
13010 546
13039 832
13085 927
13073 908
13033 813
13064 787
13108 861
13131 756
13154 793
13167 542
13219 618
13255 531
13282 491
13214 804
13162 687
13207 698
13245 623
13295 861
13353 578
13315 879
13306 717
13311 705
13272 714
13223 633
13224 762
13237 816
13270 585
13341 637
13350 708
13366 597
13375 742
13411 398
13450 747
13466 804
13483 650
13474 750
13464 448
13434 570
13405 740
13398 770
13385 944
13403 883
13407 782
13422 951
13455 762
13410 860
13459 770
13472 591
13481 722
13520 737
13513 676
13489 712
13396 683
13406 628
13388 613
13343 663
13331 684
13313 756
13294 774
13271 721
13261 701
13322 653
13332 849
13269 763
13302 819
13334 786
13290 737
13289 632
13338 631
13358 611
13347 850
13293 666
13259 636
13229 682
13248 599
13194 544
13169 612
13178 756
13193 746
13174 852
13138 1043
13124 891
13355 779
13354 927
13369 982
13379 878
13404 928
13444 832
13467 802
13368 663
13395 754
13384 722
13429 683
13412 811
13373 801
13477 890
13427 780
13488 965
13506 816
13491 640
13454 732
13423 517
13487 712
13505 596
13528 560
13503 544
13449 494
13470 658
13485 631
13443 477
13419 339
13360 773
13365 916
13333 1063
13301 895
13276 798
13246 535
13263 592
13319 497
13288 627
13330 201
13340 -30
13402 286
13476 671
13504 786
13546 703
13514 808
13509 808
13480 716
13527 780
13535 821
13524 757
13496 517
13562 156
13554 406
13559 556
13549 533
13574 539
13575 464
13582 528
13619 626
13525 816
13529 784
13533 826
13542 818
13536 722
13558 793
13587 550
13615 590
13611 516
13610 546
13636 554
13675 532
13679 587
13720 652
13750 540
13727 721
13764 596
13806 582
13821 507
13776 365
13716 430
13691 460
13671 706
13656 814
13680 654
13708 480
13721 672
13717 632
13758 426
13747 488
13770 450
13778 427
13815 636
13832 720
13822 669
13818 460
13816 476
13759 594
13728 756
13714 693
13709 666
13753 616
13781 620
13771 675
13744 621
13737 636
13699 475
13711 588
13735 736
13734 772
13785 760
13768 1056
13775 954
13797 775
13796 652
13819 809
13846 964
13869 1026
13856 1082
13824 848
13803 679
13800 735
13809 980
13791 837
13830 716
13572 546
13571 612
13603 704
13632 685
13625 740
13591 725
13592 651
13605 891
13618 893
13639 972
13653 1053
13635 813
13695 876
13702 746
13670 617
13718 546
13739 493
13742 628
13755 719
13731 706
13723 656
13703 621
13662 603
13682 680
13678 711
13697 586
13665 666
13630 732
13608 795
13626 614
13583 728
13589 859
13563 861
13754 879
13783 1132
13802 879
13787 793
13801 643
13805 459
13831 509
13850 590
13834 618
13857 720
13860 679
13889 1088
13896 830
13903 1141
13916 921
13919 459
13925 405
13897 626
13900 630
13893 614
13883 466
13881 358
13888 1038
13894 1102
13892 1017
13913 779
13906 1036
13922 823
13924 739
13929 685
13942 763
13949 677
13967 621
13956 670
13958 612
13970 719
13977 670
13985 640
13996 474
14001 308
13991 462
13978 424
13979 543
13968 558
13947 670
13940 558
13945 564
13932 366
13874 440
13848 642
13841 659
13890 743
13868 692
13904 768
13887 779
13859 487
13879 477
13866 451
13891 592
13917 652
13928 638
13909 618
13877 546
13840 721
13826 528
13858 794
13880 516
13870 648
13898 763
13908 581
13923 701
13941 568
13950 509
13961 334
13982 121
13994 -160
14003 -173
13983 526
13990 613
13999 780
14006 660
14012 670
14017 760
14008 985
14011 995
14004 715
14019 928
14022 755
13933 701
13912 722
13927 614
13938 732
13952 684
13953 628
13966 834
13971 886
13974 749
13957 866
13946 819
13954 405
13972 614
13984 497
14026 647
14028 549
14033 602
14037 696
14039 594
14043 645
14040 665
14024 483
14025 472
14029 564
14035 684
14036 128
14042 379
14044 442
14051 252
14049 476
14041 583
14046 513
14047 -312
14050 -560
14048 -672
14045 -828
14038 128
14034 64
14032 336
14030 327
14031 666
14027 676
14021 499
14010 755
13995 858
13989 687
13987 757
13981 666
13988 851
13986 731
14000 718
13993 848
13997 795
13998 765
13969 739
13965 859
13976 728
13959 899
13943 695
13937 718
13935 812
13931 759
13911 852
13899 891
13905 757
14015 530
14020 690
14023 784
14018 580
14014 602
14002 546
14009 705
14013 664
14016 608
14007 712
14005 731
13992 620
13980 729
13975 724
13973 664
13964 708
13955 448
13951 401
13963 524
13962 448
13960 411
13948 920
13936 807
13934 915
13939 898
13926 882
13910 919
13907 799
13780 753
13760 790
13757 654
13736 612
13752 730
13749 754
13769 734
13784 597
13751 818
13733 674
13725 662
13730 385
13724 312
13779 94
13790 281
13839 -104
13851 512
13838 434
13863 246
13844 189
13828 405
13794 118
13811 262
13820 338
13895 -528
13849 -280
13872 -186
13862 -540
13865 -674
13810 -416
13786 348
13773 422
13756 252
13741 185
13685 134
13719 356
13722 396
13740 620
13765 456
13788 394
13812 324
13798 362
13807 335
13690 614
13663 752
13686 672
13651 677
13654 817
13614 697
13655 829
13645 400
13674 371
13701 902
13696 983
13677 922
13642 1041
13658 930
13624 694
13607 781
13617 909
13593 798
13555 743
13573 984
13553 741
13539 701
13531 623
13519 798
13543 731
13590 462
13681 631
13687 712
13712 612
13688 669
13660 636
13634 626
13659 533
13649 717
13657 873
13629 691
13598 701
13620 640
13638 836
13676 710
13661 683
13668 833
13637 856
13628 828
13623 834
13604 906
13594 803
13565 423
13541 718
13498 771
13462 491
13394 470
13431 862
13442 756
13465 756
13494 655
13518 804
13564 634
13569 578
13540 715
13521 822
13484 677
13452 705
13437 914
13420 820
13435 920
13445 948
13428 637
13408 788
13389 806
13380 800
13337 799
13336 781
13320 680
13316 835
13349 550
13309 799
13267 676
13244 519
13278 772
13258 658
13303 802
13310 765
13284 664
13318 704
13297 622
13351 651
13393 649
13413 861
13416 760
13439 697
13460 762
13471 872
13510 537
13530 664
13576 582
13599 542
13633 922
13647 1199
13666 1190
13700 1044
13707 975
13673 1179
13650 1156
13640 522
13612 490
13581 644
13566 658
13544 700
13522 643
13532 712
13550 740
13548 753
13516 1033
13479 844
13457 625
13692 342
13710 435
13726 469
13761 511
13772 737
13774 677
13381 459
13390 611
13418 510
13363 550
13339 393
13275 876
13266 817
13235 536
13226 607
13187 506
13176 792
13217 804
13208 828
13212 766
13186 603
13163 655
13132 555
13172 709
13153 499
13147 566
13185 604
13202 644
13242 795
13274 968
13260 763
13312 741
13296 870
13308 696
13314 776
13233 695
13241 769
13221 885
13170 590
13127 574
13111 621
13080 786
13015 740
13030 825
12982 719
13038 823
13076 855
13130 470
13109 590
13074 672
13052 766
13081 714
13107 794
13095 745
13077 720
13044 899
13035 743
13001 618
12970 706
12914 632
12875 664
12890 632
12821 428
12762 835
12802 914
12851 694
12807 750
12729 948
12670 366
12673 832
12602 1014
12573 801
12566 777
12626 545
12659 736
12702 680
12633 626
13025 737
12995 764
12956 690
12934 768
12967 751
12948 694
12879 589
12884 638
12900 650
12845 471
12787 471
12844 448
12779 596
12790 533
12819 605
12886 574
12883 574
12794 884
12815 960
12740 1066
12641 887
12614 759
12549 888
12532 802
12496 726
12475 843
12513 807
12535 650
12490 633
12478 411
12497 848
12400 744
12450 867
12489 985
12559 756
12588 698
12677 790
12697 732
12604 554
12595 538
12574 677
12556 574
12540 512
12465 610
12404 629
12480 738
12514 594
12445 817
12428 622
12415 594
12479 552
12560 672
12590 821
12579 768
12645 696
12650 777
12723 636
12759 792
12786 844
12719 844
12743 873
12741 597
12803 772
12847 613
12770 509
12795 517
12894 626
12931 632
12928 581
13003 475
12980 603
13011 415
12975 662
12902 631
12930 786
12954 717
12984 413
13048 454
13066 668
13101 448
13125 565
13137 681
13106 890
13060 856
13090 933
13120 980
13134 768
13099 712
13082 720
13079 672
13068 549
12958 254
12985 365
13086 546
13075 605
13078 556
13022 636
12996 582
12990 430
12992 692
12942 683
12912 723
12950 833
12919 756
12850 425
12805 510
12849 629
12857 563
12918 749
12922 525
13814 487
13799 329
13789 415
13729 654
13705 606
13694 539
13715 698
13738 796
13746 777
13762 0
13693 512
13669 538
13601 545
13621 657
13606 676
13588 582
13570 722
13556 638
13602 804
13644 461
13622 834
13600 625
13547 627
13534 691
13502 586
13441 507
13795 727
13827 742
13854 685
13843 595
13836 420
13842 464
13884 565
13930 330
13914 418
13920 -5
13875 725
13852 797
13823 677
13835 757
13829 544
13833 701
13837 702
13817 650
13804 498
13767 807
13766 901
13743 826
13732 995
13706 817
13698 730
13713 805
13745 467
13777 592
13763 532
13782 518
13748 602
13704 756
13684 696
13683 726
13643 627
13646 654
13652 762
13689 600
13672 688
13664 789
13631 762
13609 843
13440 717
13433 716
13448 579
13387 533
13399 798
13378 686
13329 560
13299 579
13236 553
13250 514
13324 543
13342 648
13392 612
13391 722
13382 662
13426 481
13463 500
13421 509
13461 578
13501 538
13495 498
13446 638
13432 676
13397 367
13359 699
13325 619
13317 647
13357 452
13264 514
13262 683
13507 507
13511 481
13596 521
13613 133
13579 669
13578 692
13641 174
13616 543
13585 866
13523 663
13577 298
13545 450
13508 344
13458 469
13415 435
13356 678
13367 634
13346 644
13305 572
13234 672
13215 878
13251 766
13190 568
13203 675
13183 744
13142 538
13091 612
13056 632
13016 722
12991 858
12949 760
12962 543
12868 526
12804 520
12829 612
12881 740
12876 726
12909 669
12963 622
13017 793
13062 615
13008 696
13014 619
12987 423
12904 542
12852 778
12925 782
12859 617
12791 750
12772 672
12733 810
12647 846
12612 758
12675 949
12758 757
12652 808
12717 624
12734 886
12671 770
12686 762
12725 605
12771 563
12704 847
12680 861
12781 342
12853 466
12929 724
12943 495
13023 654
13012 694
13071 689
13126 659
13135 398
13144 563
13161 749
13192 613
13228 780
13252 837
13253 756
13243 551
13239 793
13256 722
13281 589
13304 858
13300 775
13345 1046
13400 636
13364 540
13352 439
13453 211
13478 229
13438 465
13383 388
13291 432
13232 630
13180 588
13165 394
13102 737
13032 660
13083 533
13067 490
13036 625
13285 592
13213 814
13188 863
13168 678
13151 521
13096 514
13072 684
13049 773
13021 823
13031 747
12973 726
12971 706
12905 626
12927 498
12863 706
12820 686
12745 710
12765 750
12816 604
12841 587
12911 567
12903 474
12974 461
12959 653
12951 727
12887 615
12936 876
12988 537
13046 385
13087 484
13069 652
13054 657
13123 738
13112 781
13139 344
13164 408
13175 389
13197 402
13254 685
13286 532
13280 490
13321 36
13200 583
13209 596
13160 416
13206 504
13195 144
13128 344
13133 420
13104 455
13065 667
13040 826
13026 926
13029 724
12945 625
13006 464
12946 464
12993 529
13024 566
13042 512
13007 220
12968 432
12888 373
12873 267
12837 966
12825 742
12808 974
12782 932
12906 694
12862 667
12858 687
12744 602
12687 663
12692 568
12730 438
12731 656
12699 637
12648 577
12561 524
12547 559
12506 725
12441 520
12425 818
12395 530
12457 685
12472 621
12366 753
12491 721
12591 609
12531 819
12484 863
12444 831
12419 74
12449 -234
12307 -294
12350 -36
12407 356
12383 574
12375 707
12341 723
12325 796
12259 967
12281 808
12245 858
12185 845
12198 838
12162 399
12081 698
12076 665
12106 612
12104 759
12040 823
12031 659
11989 884
11977 820
11947 550
11901 379
11825 495
11874 521
11906 410
11961 436
11995 536
12045 656
12051 549
11965 752
11872 572
11833 174
11907 -30
11764 8
11680 -56
11716 37
11743 769
11668 820
11590 754
11628 689
11759 782
11783 701
11879 1008
11974 848
11948 968
11710 507
11727 593
11815 517
11813 617
11843 682
11876 566
11873 612
11938 689
11963 625
12026 646
11936 534
11859 758
11810 739
11765 693
11736 901
11643 1119
11687 1117
11709 1013
11612 1049
11667 1108
11695 988
11751 1031
11777 555
11705 454
11795 554
11867 568
11850 909
11842 868
11864 786
11927 822
11967 642
12039 590
12114 460
12201 690
12227 687
12141 670
12142 732
12060 564
12118 718
12179 589
12191 441
12222 828
12236 915
12216 884
12258 784
12249 811
12186 796
12155 777
12112 742
12101 730
12073 744
12008 635
12020 760
12066 635
12235 631
12302 582
12293 594
12378 661
12385 582
12310 686
12285 640
12262 632
12280 611
12313 680
12321 664
12322 544
12349 692
12416 841
12466 553
12553 620
12596 611
12663 627
12681 655
12661 706
12628 700
12627 681
12654 732
12714 685
12695 818
12726 812
12773 636
12806 520
12822 540
12824 831
12698 736
12737 1026
12713 796
12674 746
12610 877
12601 1027
12558 702
12575 701
12551 621
12487 577
12455 864
12398 813
12401 832
12436 587
12481 666
12498 560
12502 461
12569 824
12615 874
12608 890
12613 868
12638 669
12557 711
12525 907
12438 567
12418 535
12541 899
12550 701
12516 673
12435 784
12360 874
12356 581
12297 760
12308 737
12261 778
12178 579
12257 536
12248 640
12182 694
12208 809
12197 828
12244 753
12355 439
12388 505
12448 790
12505 707
12583 538
12500 918
12533 858
12585 656
13205 438
13173 349
13199 425
13277 512
13268 477
13216 832
13182 923
13177 859
13157 734
13150 664
13210 807
13227 841
13287 849
13279 918
13231 921
13230 892
13196 621
13159 478
13103 396
12524 569
12443 801
12429 734
12413 781
12345 786
12354 770
12324 668
12344 626
12268 890
12241 600
12206 715
12233 877
12200 924
12709 555
12685 634
12607 492
12609 513
12543 785
12528 836
12459 672
12412 582
12397 572
12643 730
12599 844
12563 756
12515 749
12493 680
12451 861
12384 715
12424 968
12447 627
12678 891
12718 904
12736 875
12780 698
12756 794
12666 622
12619 833
12651 698
12636 660
12594 833
12546 638
12126 596
12095 697
12052 739
11999 580
11952 535
11821 594
11684 415
11770 655
11734 377
11819 680
11887 517
11912 654
11902 592
11962 903
11992 819
12038 608
11987 722
12011 761
11922 560
11891 609
11899 623
11892 756
11882 709
11801 667
11797 792
11729 654
11723 734
11641 725
11688 692
11706 750
11745 728
11785 746
11775 784
11774 867
11748 917
11708 799
11633 655
11630 695
11603 724
11556 603
11543 642
11581 842
11552 830
11474 844
11414 825
11354 865
11384 796
11290 533
11165 659
11211 604
11277 612
11347 707
11399 601
11510 805
11593 813
11584 878
11632 862
11558 824
11489 546
11464 713
11363 418
11538 649
11548 439
11728 582
11722 755
11845 834
11856 848
11915 663
11896 614
11877 495
11761 638
11778 551
11703 564
11605 826
11679 868
11592 942
11542 924
11467 764
11460 891
11426 917
11351 1104
11216 808
11149 476
11197 336
11129 336
11145 263
11087 458
11047 409
10847 436
10650 441
10746 615
10831 678
10810 719
10841 777
10877 774
10791 786
10707 806
10697 811
10689 687
10813 394
10777 -461
10326 116
10281 708
10353 812
10541 742
10388 826
10256 843
10168 603
10136 571
10245 654
10446 674
10690 643
10597 932
10685 692
10782 829
10890 718
10996 614
10962 644
10914 590
11057 594
11115 751
11009 688
10933 708
11060 813
10992 810
10993 646
10867 671
10649 590
10457 796
10579 864
10676 856
10598 779
10740 660
10832 602
10751 881
10614 690
10566 829
10515 800
10516 838
10458 762
10381 912
10234 825
10090 604
10236 605
10070 720
9952 714
9874 601
9652 729
9643 705
9496 666
9371 943
9236 890
9098 655
9070 1010
8963 823
9211 795
9382 561
9365 927
9301 796
9467 831
9489 716
9655 809
9716 721
9654 672
9858 887
9941 704
9846 756
9942 870
10060 722
9900 616
9815 796
9644 786
9703 855
9834 915
9977 821
9981 730
10013 750
10111 1061
10172 1003
10274 881
10268 1014
10241 867
10176 755
10282 764
10426 850
10425 754
10430 574
12339 834
12340 793
12287 644
12291 648
12286 648
12266 725
12319 833
12353 696
12264 821
12232 712
12290 873
12288 501
12352 672
12376 534
12296 785
12275 957
12334 766
12217 758
12195 752
12205 790
12131 796
12177 796
12130 837
12099 804
12164 720
12240 629
12207 785
12161 758
12096 736
12083 827
12132 610
12116 576
12151 319
12068 846
11991 1168
11986 1130
11916 909
11932 1048
11950 898
12037 931
12004 514
12074 750
12119 740
12080 611
11988 713
11941 654
11886 855
11933 865
11880 843
11849 864
11804 726
11713 640
11626 658
11666 713
11730 713
11800 631
11786 618
11866 652
11847 536
11954 730
11945 863
11924 965
11970 1004
12019 956
12044 932
12054 737
12050 711
12110 857
12117 856
12127 813
12146 882
12188 713
11890 656
11805 816
11750 651
11964 475
12007 533
11982 648
12005 728
12034 701
11697 901
11647 930
11613 874
11578 588
11704 808
11771 484
11808 605
11836 713
11935 645
11981 636
12014 728
12048 830
12062 798
12105 784
12111 658
12097 681
12075 858
12072 762
12133 800
12158 846
12129 877
12134 843
12165 858
12184 874
12210 737
12247 710
12196 693
10974 929
10821 904
10769 960
10857 930
10663 670
10621 492
10463 504
10383 607
10348 757
10327 457
10257 596
10148 553
9951 711
9940 731
9882 690
9724 690
9642 636
9542 725
9598 684
9712 851
9617 798
9822 551
9983 498
9845 520
9893 732
9798 825
9755 856
9699 886
9485 520
9364 928
9281 720
9069 713
9215 865
9317 894
9210 1024
9178 556
9155 542
9255 804
9457 587
9400 729
9410 688
9248 739
9381 783
9386 676
9307 650
9416 548
9495 438
9729 708
9792 948
9659 760
9899 802
9966 720
10059 717
10079 696
10223 752
10209 640
10085 710
9931 632
9912 697
9825 521
9833 533
10005 797
9969 761
10065 870
10123 654
10092 664
9881 694
9857 582
9614 419
9563 908
9698 1026
9760 926
9534 885
9516 812
9521 716
9409 764
9222 807
9254 723
9068 588
9136 728
9013 837
8930 834
8744 908
8726 1001
8631 856
8762 489
8711 458
8865 511
8925 484
8955 612
8845 710
8684 552
8763 666
8685 692
8870 663
8672 759
8888 796
8919 786
8971 746
9018 596
8791 650
8777 753
8944 649
8989 610
8997 671
8910 698
8846 577
8784 570
8876 790
8877 690
8956 680
8820 822
8746 814
8589 700
8618 772
8602 862
8576 881
8417 852
8444 858
8416 832
8335 812
8208 899
8232 802
8247 841
8248 781
8439 522
8320 624
8213 602
9071 926
9182 1186
9123 1105
9081 987
9377 1023
9366 1023
9420 692
9593 1017
9725 818
9745 849
9731 762
9592 691
9769 721
9756 796
9660 808
9535 633
9378 664
9351 742
9240 730
9201 894
9099 863
9290 928
9446 713
9510 634
9730 663
9826 733
9960 760
10050 749
9972 890
9853 701
9978 836
9984 700
10038 683
10154 843
10184 793
10248 944
10307 813
10389 1023
10336 996
10459 973
10517 986
10454 777
10624 527
10698 445
10765 716
10833 800
10886 848
10968 772
10987 747
11101 737
11125 860
11138 735
11048 846
10982 774
10953 636
10880 836
10784 757
10635 882
10632 751
10742 902
10796 995
10848 830
10726 870
10651 691
10699 694
10615 868
10548 728
10052 794
10160 856
10034 777
9864 646
9946 616
9785 791
9630 724
9631 724
9548 637
9401 714
9313 785
9241 776
9183 682
9077 645
10313 581
10464 740
10390 800
10398 536
10418 742
10337 723
10285 732
10155 621
9947 345
9914 418
10044 835
9865 1126
9810 1032
9746 1078
9786 982
9625 904
9583 670
9508 757
9358 816
9353 823
9427 890
9352 914
9406 817
9213 746
9109 712
8889 822
8792 823
8747 956
8644 865
8712 906
8686 734
8793 901
8838 911
8914 954
9003 835
10251 646
10308 882
10210 732
10258 621
10480 852
10535 668
10581 621
10636 686
10655 521
10472 540
10419 714
10341 594
10225 730
10093 638
10035 552
9990 651
9961 611
9982 460
10046 624
9904 569
10057 795
10191 824
10276 741
10147 348
10159 584
10118 558
10211 717
10190 1036
10427 874
10304 1036
10149 836
10549 437
10518 464
10523 469
10562 1023
10764 856
10591 1130
10451 1061
10447 1057
10391 822
10428 505
10368 703
10259 774
10377 655
10448 653
10392 752
10164 582
10047 672
9875 444
8514 742
8382 897
8383 740
8179 753
8341 942
8306 891
8019 598
8059 647
8060 652
8023 438
7796 758
7673 848
7558 751
7605 857
7683 690
7622 671
7785 772
7912 590
7858 599
7993 814
8074 961
8148 1048
8246 822
8278 783
8393 672
8463 804
8334 713
8425 639
8372 666
8524 707
8411 791
8270 684
8384 601
8367 807
8307 874
8272 680
8127 748
8075 768
8194 803
8216 749
8102 728
8013 606
7874 721
7897 669
7753 589
7759 820
7588 664
7543 722
7423 644
7294 464
7293 476
7130 342
7006 886
6924 978
7110 1064
7162 1099
7182 920
7302 896
7336 550
7445 722
7609 741
7716 506
7843 574
7974 745
8012 713
8100 715
8205 796
8136 882
8168 764
8299 797
8446 555
8351 546
8500 638
8555 695
8607 659
8692 520
8901 642
8954 620
9104 729
9152 782
9159 571
9280 631
9357 631
9399 619
9300 619
9190 782
9059 200
8970 448
8875 448
8768 448
8720 576
8513 252
8490 425
8330 874
8221 1055
8147 1031
8090 1066
8058 806
7973 399
7836 590
7764 740
7672 845
7918 701
7842 745
7795 742
7737 697
7693 680
7721 754
7575 784
7650 785
8851 945
8657 754
8887 996
8938 841
8764 578
8694 644
8714 723
8569 623
8588 919
8702 986
8750 920
8902 812
8918 921
8871 1051
8909 861
8783 981
8621 827
9841 1044
9728 922
9869 1012
9901 705
10020 782
9501 395
9497 545
9588 486
9713 784
9761 750
9656 796
9615 882
9491 814
9389 702
9468 824
9584 614
9645 773
9538 616
9686 763
9727 620
9717 663
9500 737
9632 480
9564 479
9705 583
9726 527
9609 889
9578 994
9587 899
9517 900
9361 824
9486 860
9354 912
9402 814
9242 638
9105 748
9231 715
9015 584
8108 701
8103 824
8024 794
7987 726
8046 838
7988 730
7975 729
7300 501
7285 690
7148 520
6992 493
6979 337
7334 511
7355 244
10177 537
10087 571
10039 686
10027 686
9962 740
9851 744
9757 708
9633 658
9640 706
9732 500
9599 753
9706 600
9687 676
9561 676
9594 726
9362 844
9346 599
9355 644
9428 600
9303 718
9192 586
9249 701
9429 682
9379 724
9473 856
9304 827
9595 531
9543 706
9447 677
9268 658
9324 725
9509 641
9618 755
9778 792
9787 635
9943 657
10095 664
9934 855
9859 711
9991 902
10094 774
10178 653
10252 662
10406 801
10508 616
10501 748
10519 650
10409 668
10292 508
7881 800
7882 761
7669 931
7529 866
7590 902
7559 864
7647 864
7775 911
7818 840
7745 741
9291 633
9160 782
9073 773
9072 754
9172 738
8979 728
8774 594
8721 710
8805 705
8939 817
8975 831
8727 840
8778 725
8510 807
8517 825
9273 493
9198 400
9082 604
8920 514
9191 607
8990 808
8821 565
8804 474
8769 457
8614 589
8506 880
8590 795
8418 832
8354 808
8311 642
8264 637
8275 598
8274 586
8456 619
8516 829
8515 1014
8613 1008
8693 838
8455 954
8362 848
8302 632
8183 864
8104 880
8073 794
8014 906
7927 752
8009 655
8025 603
7896 680
7819 695
7878 783
7956 855
8105 700
8051 707
8228 568
8358 559
8794 656
9051 634
9124 714
9030 836
9137 698
8992 674
8847 868
8715 702
8658 688
8570 743
8673 672
8632 782
8827 600
8991 648
9223 865
9258 968
9318 819
9302 669
9142 758
9004 682
9162 683
9282 885
9237 1115
9167 1191
9116 1174
8995 969
8957 699
8713 664
8755 715
7589 857
7668 850
7767 680
7763 820
7798 774
7675 705
7652 745
7623 745
7546 795
7469 781
7319 755
7342 740
7169 938
7073 800
6984 786
6977 817
7034 820
5346 886
5166 1031
5145 1057
5144 1105
5101 959
4991 938
5038 992
5109 888
5088 851
4992 742
4923 650
5102 599
5228 630
5285 838
5381 594
5469 518
5395 480
5466 528
5492 964
5577 848
5437 1019
5368 840
5770 431
5785 400
5838 953
5923 856
5876 1000
5811 987
5673 733
5749 724
5882 997
6003 840
6103 829
6133 663
6083 930
6179 912
6023 830
6119 686
6158 812
6258 851
6379 635
6465 883
6479 904
6589 813
6492 866
6466 636
6376 782
6390 906
6305 706
5402 700
5534 720
5670 769
5528 880
5477 581
5664 747
5740 848
5813 906
5982 682
6000 760
5860 896
5936 737
5991 849
6162 695
6202 794
6110 893
6042 936
5953 760
6031 767
5964 739
5942 708
5808 886
5751 850
5772 601
5763 657
5750 558
5671 566
5529 564
5473 676
5382 730
5478 784
5645 652
5637 805
5554 1002
5646 978
5786 825
5704 856
5503 889
5588 641
5599 677
5489 736
5500 794
5441 794
5434 786
5307 778
5198 651
5071 514
5002 538
5130 560
5177 780
5425 558
5378 836
5306 798
5369 740
5370 701
5103 800
5011 842
4876 652
4843 718
5010 754
5154 602
5184 876
5286 826
5206 740
5305 696
5264 728
5161 640
5304 809
5303 809
5142 894
5046 722
5197 904
5249 704
5219 741
5289 944
5246 974
5110 686
5127 593
5009 659
4986 732
5016 872
5138 622
5039 656
4993 797
4909 790
4863 795
4783 621
4849 626
4804 622
4932 605
4774 707
4789 816
4904 1012
5051 698
4965 391
4737 710
4645 546
4530 696
4629 784
4734 748
4735 776
4495 560
4689 590
4713 684
4725 282
4572 680
4410 816
4316 870
4394 766
4264 642
4103 712
4232 674
4144 638
4256 640
4386 700
4449 726
4300 708
4439 566
4588 710
4680 586
4568 525
4422 624
4304 758
4145 888
4187 896
4227 760
4390 783
4440 864
4537 692
4639 602
4726 672
4646 536
4877 622
4963 751
6384 825
6333 947
6302 962
6221 824
6084 786
6194 838
6180 801
6059 708
6125 793
6206 784
6286 828
6435 897
6556 851
6391 862
6430 870
6362 790
6252 746
6150 781
6199 794
6111 808
5986 736
6051 846
5954 633
5937 908
6015 932
6105 1064
6249 818
6152 820
6016 964
5885 489
5820 506
5741 560
5861 614
5967 818
6163 775
6222 766
6231 839
6153 960
6115 948
6253 747
6250 757
6038 769
5955 876
5924 844
5739 794
5683 877
5793 618
5866 842
5996 999
6033 888
6089 820
6010 740
6017 769
5916 941
5886 824
5830 938
5715 832
5640 796
5574 841
5530 694
5591 672
5558 800
5590 700
5435 704
5396 839
5269 817
5162 617
5332 868
5451 660
5555 834
5589 924
5632 1032
5792 696
5724 1070
5612 947
5511 568
5353 656
5259 688
5152 647
4970 513
4929 550
6482 755
6669 694
6665 746
6875 674
6849 694
6800 668
6674 688
6572 644
6606 666
6549 813
6461 886
6340 758
6292 769
6462 680
6463 815
6341 874
6377 796
6456 858
6611 774
6510 909
6610 786
6688 536
6681 570
6918 633
6980 684
7101 744
7361 530
7411 489
7241 645
7352 616
7379 768
7257 748
7111 842
7102 634
6954 854
6896 822
6995 820
6943 501
7072 553
7087 651
7220 536
7254 892
7245 856
7149 797
7121 718
7426 803
7446 885
7307 871
7481 769
7353 913
7519 768
7597 666
7674 580
7601 688
7701 560
7757 672
7866 680
7772 680
7859 620
7766 762
7697 671
7570 875
7518 826
7306 680
7133 736
7059 574
7610 738
7524 837
7528 769
7643 789
7646 822
7722 753
7895 682
7870 729
7768 793
7769 776
7651 982
7540 887
7500 930
7362 706
7508 869
7487 718
7702 810
7628 935
7627 958
4738 820
4809 933
4855 748
4873 1014
4955 710
5031 653
5193 673
5403 436
5247 751
5119 622
5019 843
4997 886
5028 828
5043 714
5052 566
5027 672
5067 510
5207 696
5313 746
5322 742
5347 618
5146 520
5135 624
5097 750
5079 721
6146 751
6242 675
6355 716
6441 705
6414 783
6318 710
6357 669
6279 778
6181 674
6147 716
6159 838
5975 664
6148 831
6280 726
6312 764
6327 765
6480 695
6512 686
6497 628
6624 704
6690 596
6771 702
6829 778
6976 789
6821 798
6801 792
6653 687
6625 667
6676 833
6675 1003
6607 922
6755 985
6837 699
6843 970
6909 863
6894 921
6802 906
6682 966
6620 783
6585 811
6632 672
6729 838
6515 695
6400 682
6313 778
6373 762
6216 781
6251 926
6422 1026
6483 1016
6537 923
6504 1025
6467 1025
6365 1067
6295 869
6141 569
6207 638
6039 796
5831 513
5910 708
5930 781
5734 1092
5776 1043
5705 1005
5677 828
5647 1030
5504 420
5348 496
5416 351
5541 788
5620 1103
5781 899
5760 987
5633 1097
5651 886
11577 338
11604 424
11627 496
11623 491
11508 765
11517 765
11450 900
11342 811
11422 888
11451 740
11344 742
8596 696
8526 694
8363 705
8368 616
8419 714
8339 593
8243 665
8176 840
8066 640
8091 770
8539 798
8608 714
8401 934
8188 733
8052 758
8160 838
7982 852
8061 795
7913 802
7904 815
7820 665
7799 746
7805 662
7636 922
7602 913
7525 769
7482 733
8067 771
8053 666
8218 740
8282 735
8402 656
8255 786
8312 992
8321 976
8364 708
8427 1057
8541 958
8674 866
8101 694
7840 724
7922 980
7860 720
7989 508
8015 640
8116 588
8265 465
7320 788
7164 824
7178 672
7246 840
7405 730
7464 724
7563 726
7678 923
7662 787
7813 752
7712 891
7782 496
7804 476
7711 555
7677 895
7734 894
7594 945
7555 958
7397 860
7501 992
7629 912
7792 905
7791 964
7676 944
7578 770
7530 891
7493 861
7329 1045
7268 962
7276 926
7134 902
7383 970
7396 586
7200 798
7163 818
7031 628
7010 621
7176 759
7207 712
7363 1004
7440 948
7611 837
7443 788
7380 884
7221 924
7258 989
7259 956
7390 853
7235 685
7144 880
7065 884
7082 851
7104 737
6965 873
6902 699
6985 659
6930 859
6703 868
6553 474
6797 868
6714 918
6590 802
6666 618
6736 686
6884 784
6981 646
6830 764
6856 679
6760 853
6626 586
6402 682
6564 884
6494 809
6369 999
6225 776
6350 993
6382 839
6416 816
6444 927
6573 738
6514 816
6563 722
6684 668
6724 762
6689 806
6784 792
6955 663
6970 750
6975 751
7078 863
7190 682
7150 756
7103 741
7250 914
7308 986
7448 904
7477 968
7492 894
7408 983
5592 755
5497 762
5429 756
5273 735
5128 682
4998 716
5081 682
5172 772
5298 810
5361 802
5442 668
5417 734
5373 792
5349 810
5343 784
5333 768
5334 768
5323 834
5344 858
5418 721
5525 730
5559 778
5706 791
5725 706
5609 966
5600 860
5613 721
5680 917
5754 1022
5857 916
5854 980
5945 926
6073 806
5490 911
5701 605
5610 836
5505 734
5648 686
5561 907
5531 750
5374 1098
5397 1038
5354 848
5178 924
5131 665
5034 984
4966 982
4956 873
4990 778
4905 849
4870 895
4865 791
4799 816
4743 608
4822 771
4896 685
4814 846
4775 873
4676 822
4596 675
4609 711
4549 823
4489 913
4473 844
4413 853
4366 775
4334 866
4306 870
4284 807
4265 842
4354 813
4460 763
4453 801
4391 856
4403 874
6190 765
6224 874
6342 972
6401 863
6557 916
6493 760
6368 644
6405 626
6267 640
6293 728
6314 787
6223 782
6164 880
6040 678
6060 836
5973 826
5938 605
5839 740
5782 536
5761 577
7983 841
7846 672
7738 794
7595 656
7470 875
7427 835
7226 635
7287 887
7398 835
7296 962
7242 940
7277 786
4219 889
4203 910
4136 704
4146 620
4024 655
4005 735
3904 846
3917 838
3906 794
3962 858
4023 816
4010 854
4076 883
4176 813
4177 868
4202 843
3891 770
3745 816
3655 714
3762 854
3807 806
3810 848
3744 854
3759 898
3720 1004
3752 946
3666 1018
3597 928
3571 948
3546 972
3427 620
3356 672
3180 824
3132 664
3042 796
2954 934
2829 908
2754 861
6094 767
5968 708
6090 848
6257 811
6120 570
5972 518
5905 650
5825 655
5787 706
5662 705
5652 763
5756 960
5867 748
5804 572
5814 571
5762 511
5730 932
5735 1000
5983 734
5997 744
6085 781
6173 782
6268 733
6154 693
6097 501
6243 820
6319 759
6445 919
6436 710
6538 846
6604 758
6764 662
6730 859
6956 606
6923 890
7060 811
7096 640
6919 444
7051 607
7035 506
6182 772
6165 808
6024 952
5976 894
5901 922
5969 979
6046 873
6061 738
5948 716
5788 596
5946 687
5840 668
5925 722
6098 642
6166 718
6238 718
6219 684
6274 525
6294 1018
6343 844
6417 968
6468 949
6569 898
6667 786
6715 768
6545 919
6458 909
6427 813
6507 778
6505 725
6328 965
6217 794
6254 936
7243 866
7191 932
7097 816
7055 760
6950 781
6996 870
6910 785
6707 757
6615 619
6633 695
6765 798
6737 807
6813 857
10552 406
10536 387
10638 607
10407 639
10286 748
10318 709
10238 793
10096 680
10170 793
10265 786
10287 857
10306 909
10305 907
10365 677
10529 960
10616 833
10553 825
10622 615
10709 588
10906 539
11133 448
11050 606
11077 663
11245 798
11253 822
11302 784
11360 597
11409 846
11480 1087
11477 938
11439 812
11308 680
11177 475
11041 644
10952 585
10921 725
10797 910
10687 927
10645 838
10672 792
10798 636
10888 503
10887 596
10856 560
11044 802
11153 490
11142 490
11240 691
11396 451
11208 574
11218 518
11321 589
11367 693
11445 701
11504 869
11562 1023
11649 862
11616 1097
11621 1016
11617 925
11596 773
11549 780
11454 715
11537 756
11532 797
11382 542
11372 590
11299 460
11213 712
11004 640
11022 726
11027 662
11082 788
11116 830
11219 660
11572 397
11601 654
11544 700
11466 512
11375 636
11345 706
11244 484
8580 668
8466 891
8457 738
8467 742
8507 683
8355 764
8163 660
8189 674
8117 803
8266 748
8413 680
8633 521
8878 492
8785 819
8843 935
8903 838
9014 993
9110 764
9168 828
9216 759
9274 803
9319 647
9407 760
9433 802
9461 761
9663 721
9847 580
9985 651
9967 693
9932 707
10342 707
10505 922
10574 940
10563 897
10674 692
10727 718
10849 815
10828 846
10909 748
10829 674
10858 512
10868 350
10998 694
11034 883
11037 765
10935 874
10756 774
10735 857
10830 989
10766 739
10792 686
7648 699
7502 653
7547 640
7582 530
7304 494
7201 606
7247 448
7297 800
7429 776
7428 670
7503 728
7637 671
7655 634
7537 741
7483 797
10603 627
10537 658
10378 666
10399 616
10481 745
10575 829
10731 741
10809 724
10715 752
10657 796
10617 884
10530 652
10626 631
10869 532
10917 439
11030 524
11079 662
11143 931
11246 702
11325 653
11492 558
11505 668
11503 656
11440 490
11296 685
11234 560
11309 768
11263 610
11328 434
11178 770
11105 574
11051 616
10990 680
11017 751
11102 661
10969 881
10947 840
10955 804
10873 806
10721 652
10902 582
10850 725
10732 672
10627 648
10525 570
10438 510
10242 710
10288 937
10263 713
10385 839
10497 872
10442 744
10314 879
10239 910
10384 931
10437 909
10362 947
10219 853
10169 898
10269 847
10133 756
10007 798
10338 807
10309 833
10339 588
10543 642
10465 592
10524 666
10408 815
10369 819
10253 671
10179 962
10029 910
10040 950
10144 1083
10112 1132
9988 918
10102 1095
10266 909
7603 757
7776 868
7847 686
7942 802
8026 792
7829 638
7830 635
7914 552
7783 679
7713 688
7670 730
7560 784
7478 906
7328 552
7452 920
7356 864
7330 758
7591 821
7616 862
7488 926
7449 910
7321 930
7324 916
7349 896
7556 789
7617 713
7583 824
7431 1047
7441 920
7279 997
7278 934
7260 782
7236 924
7114 930
7039 750
6920 696
6914 590
6839 842
6773 870
6767 805
6634 627
6656 736
6658 685
6814 654
6903 763
7061 371
7074 644
7112 650
7032 604
6772 883
6806 905
6654 715
6574 806
6595 860
6627 678
6392 567
6380 532
6306 594
6406 709
6558 676
6565 802
6708 670
6832 847
6997 696
7011 765
6831 538
6822 536
6751 644
6951 746
7027 789
7170 644
7248 501
7430 337
7821 532
7800 693
7822 675
7968 717
8076 754
8041 780
7976 700
8180 539
8035 735
8016 488
8233 625
8394 624
8440 874
8561 758
8356 741
8374 765
8309 682
8153 844
8054 606
8181 804
8313 547
8420 975
8428 961
8609 832
8646 978
8765 883
8652 954
8730 1050
8663 1139
8645 1128
8486 852
8706 512
8980 693
8940 796
9031 591
9092 620
9217 756
9367 697
9450 873
9539 900
9529 862
9536 772
9511 782
9451 782
9325 637
9438 792
9372 791
9305 645
9544 730
9626 623
9793 714
9811 841
9948 733
9888 781
9992 647
9876 777
9722 547
9767 735
9866 748
10041 546
9823 543
9657 597
9820 619
9925 728
10053 662
9996 571
9905 867
9693 613
8716 783
8981 593
8896 886
8884 725
8722 833
8548 588
8336 672
8344 567
8571 644
8664 534
8927 669
9100 799
8996 781
8795 811
8822 909
8796 632
10824 534
10767 644
10608 692
10652 824
10576 832
10567 761
10639 819
10799 607
10677 469
10788 316
10599 648
10498 690
10366 684
10513 648
10382 303
10243 560
10198 644
10254 658
10295 675
10185 454
10150 449
10413 437
10475 640
10455 692
10432 743
10487 573
10354 717
10352 710
10328 656
10156 687
10061 777
9870 810
9842 858
9935 717
9816 690
9911 708
9906 697
10105 928
10215 612
10097 490
10036 864
10083 748
9993 897
9963 940
9915 968
9789 680
9788 801
9700 583
9557 692
9522 677
9411 700
9439 708
9286 606
9269 672
9250 931
9193 938
9205 889
9479 756
9338 1009
9537 753
9106 553
9264 952
9412 634
9094 507
9163 644
8890 370
9752 792
9604 644
9523 544
9474 720
9569 477
9469 548
9306 720
9275 530
9125 999
9194 1108
9145 1058
9008 1084
8707 1009
8789 1070
8797 616
8598 688
8556 612
8687 690
8681 985
8677 1109
8599 1200
8359 750
8256 662
8261 812
8240 848
8249 914
8083 756
8260 470
8267 474
8468 744
8458 672
8375 703
8229 737
8042 808
7928 707
8118 833
8190 817
8095 882
8020 563
7919 588
8001 588
7831 700
7760 602
7746 672
7694 754
7671 702
7465 641
7286 688
7261 740
7244 730
7215 716
7183 694
7014 726
6957 828
6850 826
6815 924
6660 622
6659 586
6591 672
6521 705
6451 771
8695 856
8717 810
8480 840
8385 714
8327 560
8195 542
6320 709
6299 888
6269 857
6449 841
6393 647
6334 609
6212 715
6071 650
6018 682
6062 704
5943 451
6074 683
6186 744
6193 884
6121 648
6054 920
5932 734
5777 676
5826 764
5847 898
5665 630
5606 688
5556 708
5688 714
5731 924
5721 868
5743 874
5726 810
5809 758
5798 825
5695 922
5584 667
5480 890
5364 686
5365 839
5444 887
5371 941
5287 684
5167 706
5040 820
5089 896
5068 888
4974 832
4937 765
5048 902
5055 816
5121 732
5186 684
5265 862
5405 811
5379 913
5309 607
5314 697
5201 690
5083 626
5003 820
4934 763
4824 763
4772 842
4797 833
4837 880
4911 769
4893 702
5021 790
5012 848
5044 885
4933 1077
4930 1032
4879 970
4848 1092
4912 1128
4871 1139
4838 1125
4785 879
4793 1084
4817 1123
4701 876
4634 828
4704 863
4651 969
4655 955
4770 844
4839 855
4825 918
4806 899
4722 884
4641 970
4582 900
4498 804
4534 988
4497 759
4429 897
4292 834
4295 852
4208 757
4317 931
4268 885
4330 920
4376 944
4444 827
4515 890
4667 742
4650 776
4486 868
4485 868
4506 830
4465 832
4411 704
4367 978
4417 908
4356 890
4309 938
4240 1008
4170 821
4181 1033
4120 833
4207 924
4285 905
4241 866
4246 704
4155 796
4130 854
4030 982
4039 997
4031 923
4097 918
4104 877
4036 924
3939 913
3925 943
3856 946
3820 800
3879 709
3959 870
3825 963
3791 964
3756 949
3733 872
3909 864
4025 826
4080 924
4158 836
3725 794
3753 812
3724 925
3784 860
3805 925
3591 826
3572 800
3603 727
3755 805
3973 676
4001 1014
4071 960
4126 930
4154 898
4086 961
4006 1020
3972 1074
3783 791
3801 904
3800 894
3842 996
3950 1002
4035 1078
4180 800
4234 606
4350 730
4310 778
4355 876
4346 720
4311 1012
4291 961
4441 945
4461 999
4395 1008
4257 868
4423 954
4455 1017
4471 1071
4496 1052
4550 960
4505 767
4592 886
4580 920
4570 911
4624 927
4685 998
4729 865
4717 869
4728 788
4623 964
4627 829
4745 904
4771 874
4802 797
4744 761
4721 782
4674 841
4603 908
4533 726
4538 1010
4611 859
4658 960
4714 949
4678 940
4649 1009
4581 920
4578 956
4561 1000
4579 981
4562 993
4454 864
4464 920
4640 696
4610 806
4648 872
4677 840
4757 835
4791 933
4835 1056
4885 967
4796 1054
4736 1000
4671 908
4696 925
4828 776
4945 729
5114 984
5143 957
5270 899
5240 691
5447 869
5443 924
5385 966
5336 990
5281 983
5337 1016
5386 995
5387 1014
5345 1033
5338 1025
5324 1017
5325 1024
5326 988
5236 879
5117 678
5020 831
5063 691
4967 675
4924 848
4836 752
4918 757
4847 939
4761 874
4727 920
4815 889
4910 806
4769 810
4792 939
4823 908
4851 885
4952 814
6129 540
6218 800
6303 658
6195 897
6034 486
5984 564
5977 556
5878 598
5862 706
5832 840
5858 727
5877 797
6099 885
6004 976
5931 699
5797 867
5757 864
5669 774
5649 842
5618 950
5516 903
5493 920
5299 749
5086 777
4957 857
4995 955
5082 784
4971 945
4925 864
4994 927
5064 753
5220 712
5221 760
5222 725
5359 623
5328 845
5339 830
5327 853
5391 873
5392 864
5448 903
5488 953
5390 754
5509 946
5542 889
5543 939
5629 775
5621 875
5689 729
5487 814
5486 844
5507 871
5506 799
5520 798
5519 789
5578 739
5580 839
5581 885
5582 828
5583 755
5709 794
5719 690
5253 579
5136 654
5037 537
5053 498
5188 653
5153 734
5158 701
5383 628
5430 607
5485 668
5550 628
5617 824
5678 816
5549 739
5479 681
5539 687
5404 700
5200 558
5335 720
5294 755
5185 638
5104 632
5035 643
4982 935
4999 937
4850 802
4860 957
4900 1010
4866 963
4811 761
4739 883
4760 942
4784 870
4747 856
4666 967
4621 1045
4622 1010
4523 921
4443 969
4501 954
4428 944
4513 1033
4591 990
4557 351
4414 376
4335 432
4266 502
4267 442
4092 768
4062 586
4077 880
3943 480
3887 336
3609 700
3586 724
3782 826
3816 798
3868 872
3831 948
3913 646
3680 772
3708 960
3681 752
3701 850
3688 918
3613 812
3533 882
3480 820
3438 900
3522 848
3390 924
3347 846
3253 847
3252 860
3191 865
3133 897
3091 884
3082 755
2999 840
2991 685
2808 850
2696 877
2610 824
2561 935
2622 789
2536 946
2450 962
2466 961
2321 925
2380 957
2362 792
2322 788
2363 820
2388 790
2409 748
2548 828
2607 828
2551 761
2516 728
3738 872
3652 867
3592 910
3638 837
3639 847
3506 769
3563 859
3526 961
3454 916
3301 751
3362 862
3411 881
3485 900
3580 931
3541 962
3534 866
3489 886
3439 865
3385 934
3348 950
3357 844
3218 953
3159 880
3144 864
3050 864
3057 904
3092 886
3198 920
3281 916
3314 975
3381 954
3280 965
3300 946
3254 980
3168 938
3201 682
3108 838
3017 1017
2979 974
2929 954
2792 863
2893 863
2955 911
2989 929
2851 800
2732 796
2676 919
2677 944
2693 891
2681 927
2646 932
2612 942
2558 988
2514 868
2562 929
2611 956
2491 864
2595 971
2636 936
2697 941
2722 950
2757 935
2846 881
2870 898
2896 803
2972 859
2930 842
2852 921
2793 857
2758 873
2631 874
2537 866
2470 868
2410 868
2337 928
2283 931
2213 878
2169 825
2262 819
2338 756
2422 834
2517 864
2502 868
2544 793
2404 811
2280 782
2552 843
2709 797
2678 896
2795 725
2962 834
3076 863
3204 913
3187 944
3241 828
3181 909
3093 947
3083 919
3115 966
3207 835
2903 894
2973 895
2985 960
2902 903
2992 880
3060 843
2209 914
2153 880
2088 1020
2080 980
2050 999
1981 892
1994 923
2010 880
2096 991
2119 913
2236 889
2013 744
2003 791
2089 805
2073 813
2139 786
2097 773
1983 657
1995 820
1941 847
1948 866
1844 715
1817 739
1858 695
1746 700
1693 585
1677 546
1855 742
1927 771
1885 852
1839 882
1884 873
2023 654
1913 873
1906 893
1803 773
1760 803
529 913
496 924
436 781
492 928
516 902
487 732
413 804
394 996
373 882
267 380
202 38
256 482
188 202
257 954
351 958
328 1024
327 892
399 966
453 893
3673 810
3602 909
3614 919
3551 897
3493 826
3402 915
3353 881
3273 856
3370 867
3282 871
3160 719
3274 894
3311 818
3440 836
3444 900
3445 914
3371 867
3412 920
3428 894
3547 829
3581 890
3632 888
3598 809
3746 707
3843 804
3905 872
3892 906
3849 840
3850 838
3914 821
3934 837
3974 837
4007 834
4011 798
4056 824
4111 866
4063 882
4040 914
4047 839
4112 690
470 875
445 887
451 957
450 897
480 816
510 784
479 972
497 936
507 927
379 852
345 760
290 734
283 748
316 764
400 686
380 791
377 693
431 708
454 810
482 784
489 802
587 564
464 695
517 857
505 962
578 644
483 786
404 696
336 765
277 581
276 750
313 689
354 711
401 943
422 981
417 975
432 945
405 1022
386 1049
369 1144
365 1075
337 1048
291 967
246 903
259 836
339 1016
340 1019
319 1001
321 1034
370 668
437 782
393 806
459 795
424 890
375 863
322 860
320 920
307 805
298 997
279 900
251 1035
218 981
210 980
237 1033
260 1026
236 1027
200 974
175 913
224 1015
243 982
280 910
278 927
281 834
197 850
185 886
174 887
189 953
213 968
227 945
225 931
247 922
253 879
295 800
269 957
272 949
242 959
244 880
219 846
198 825
190 830
205 900
201 895
215 927
234 907
239 897
284 871
292 822
300 871
308 878
303 865
330 887
391 766
355 1030
317 950
309 919
368 1018
402 909
387 1052
409 1096
438 1090
476 988
522 907
538 907
576 814
606 784
577 825
594 813
611 844
677 775
699 688
719 594
661 726
652 799
625 882
676 891
692 943
739 955
738 949
749 835
788 949
820 896
796 712
893 764
610 903
596 989
575 939
561 1011
546 947
524 898
511 857
501 959
531 959
528 961
513 872
471 754
499 1015
504 1098
530 1056
493 1039
498 900
559 1004
560 1022
583 1057
591 785
612 947
675 749
752 791
765 943
808 862
826 845
875 848
938 920
907 910
952 979
1030 823
946 868
878 868
961 644
997 723
1057 832
1143 836
1101 789
1186 868
1204 793
1192 966
1263 1087
1293 869
1360 940
1315 1061
1355 1041
1328 827
1281 1028
1452 931
1441 995
194 685
149 954
142 1045
125 1059
89 940
69 946
93 894
58 702
47 962
72 823
86 865
64 920
49 918
37 926
45 927
40 938
29 857
23 896
17 873
20 959
41 857
21 904
11 756
18 708
39 754
38 782
54 866
55 880
48 878
43 824
31 716
33 782
44 771
65 817
56 833
68 783
107 709
82 804
61 849
73 829
66 742
104 840
105 826
113 666
143 1011
159 968
170 998
161 946
226 891
296 786
299 873
220 734
203 1027
192 1002
119 762
151 1096
163 1107
152 1055
140 831
118 810
81 940
67 912
75 922
71 797
90 876
99 890
95 926
103 940
121 972
136 914
156 897
134 939
148 862
139 920
108 900
98 937
132 936
144 940
166 816
158 907
102 876
127 880
133 804
165 936
191 977
207 855
230 922
241 1013
229 1011
212 1034
209 1025
176 975
154 853
223 879
249 923
250 1032
204 494
240 547
8084 683
8106 817
8027 964
7810 941
7965 913
398 588
367 722
363 684
388 696
425 766
457 848
494 784
456 796
415 894
325 857
338 907
428 826
410 907
366 987
455 881
444 921
382 1011
362 994
332 902
333 868
331 912
305 858
371 878
264 334
293 756
346 946
403 722
289 833
7823 632
7630 588
7406 725
7145 683
7253 815
7151 698
1635 551
1562 502
1598 578
1503 602
1425 1053
1403 1067
1363 1090
1316 1068
1297 1152
1365 1218
1453 1170
1571 1086
1596 1073
1655 1006
1628 1066
1404 885
1302 723
1187 958
1160 898
1102 1094
1051 1007
1026 954
1088 1075
1144 1065
1179 1055
1130 970
1178 842
1154 734
1193 700
1083 703
1045 665
911 824
927 819
849 904
850 854
860 776
939 926
992 786
1015 847
1010 934
1052 965
1063 1024
1138 881
1136 933
1089 934
1032 932
972 902
956 1031
886 631
782 832
777 820
735 820
680 602
700 654
783 890
814 850
965 766
874 928
792 917
809 902
934 733
7185 777
7184 733
7288 753
7442 711
7391 794
7392 750
7517 713
7704 377
7747 518
7567 680
7498 891
7599 1107
7703 1034
7717 1038
7938 791
7929 812
7684 985
7787 518
7871 391
7806 760
7915 672
7867 715
7786 865
7592 886
7576 848
7723 981
7731 710
7552 782
7432 708
7412 662
7343 746
7658 781
7653 990
7649 981
7598 938
7513 843
7367 859
7424 791
7372 765
7401 735
7548 756
7638 672
7553 850
7453 799
7509 813
7350 796
7298 764
7202 725
7269 855
7208 854
7123 916
7113 900
7062 796
6958 716
7089 790
6998 710
6999 772
6897 863
6861 901
7237 936
7222 836
7122 800
7040 696
6971 560
6966 608
6768 711
6709 806
6823 930
6824 763
6721 796
6691 818
6628 682
6643 723
973 902
843 965
787 1199
789 1191
790 1132
836 1126
861 1136
966 856
815 1087
720 980
750 1172
727 1042
1031 879
989 979
940 943
953 953
935 966
925 931
982 923
1036 930
1012 928
1105 828
1131 922
1189 827
1104 915
1078 922
1126 847
1046 889
1027 908
846 803
803 717
876 862
920 956
954 938
962 960
897 734
921 820
915 776
847 868
831 876
769 793
736 806
865 526
832 957
758 868
702 777
662 672
621 778
544 747
461 742
532 662
526 631
446 735
374 853
634 558
609 673
520 570
490 524
429 808
466 950
534 880
541 822
551 785
580 918
597 948
579 909
581 934
633 832
714 887
667 876
756 749
701 908
673 783
604 749
574 739
519 816
518 723
558 840
589 753
653 798
694 666
686 1027
638 966
666 1096
768 802
725 1009
682 985
592 926
537 686
548 876
547 1028
549 1017
550 978
491 922
458 944
477 905
543 902
2198 892
2263 818
2162 982
2128 1013
2086 912
2030 896
2014 911
2090 983
2157 984
2150 976
2174 943
2275 692
2290 776
2350 762
2471 758
2433 821
2374 831
2340 885
2315 851
2412 809
2446 806
2518 804
2529 840
2549 896
2577 934
2632 971
2538 967
2452 945
2492 957
2596 968
2698 960
2658 976
2759 931
2803 996
2796 901
2904 811
2963 843
2911 704
3072 758
3150 752
3223 691
3188 650
3018 779
3032 912
2938 974
2871 994
2810 1013
2665 837
2666 921
2694 983
2589 855
2613 857
2820 1003
2811 937
2897 995
2956 1000
3051 738
2943 917
2854 990
2853 955
2747 911
2794 952
2774 910
2661 755
2667 845
2550 955
2505 966
2415 788
2382 710
2668 790
2699 806
2158 853
2091 926
2037 976
2019 944
1943 915
1996 927
2024 936
2087 848
2067 779
2025 900
1976 949
1944 869
1916 769
1972 894
1928 974
1859 1005
1823 976
1779 960
1792 996
1824 990
1871 1057
1893 999
1949 933
1991 928
2017 920
2070 886
1741 731
1633 720
1612 719
1618 918
1643 950
1689 827
1589 801
1588 973
1507 904
1447 906
1454 850
1366 791
1361 802
1274 872
1282 873
1221 843
1243 746
1329 873
1188 872
1111 942
1073 890
998 831
1048 922
1121 952
1118 962
1067 793
1194 950
1275 918
1270 742
1211 765
1176 796
1230 869
1231 870
1180 885
1149 885
1112 844
1181 887
1198 818
1139 817
1049 809
1064 822
1035 868
999 817
1011 914
1053 892
1037 815
2520 898
2519 847
2430 944
2442 897
2311 832
2351 938
2392 907
2434 923
2396 941
2244 776
2297 979
2241 894
2155 935
2116 883
2141 778
2217 857
2175 895
2136 841
2170 857
2254 819
2316 746
2257 890
2192 894
2120 887
2035 740
1968 981
1945 964
1902 948
1840 795
1860 693
1815 841
1713 750
1793 876
1813 977
1748 1000
1685 1040
1648 728
1590 963
1491 854
1524 920
1517 1014
1411 925
1332 883
6546 923
6348 1063
6370 1139
6226 913
6473 1029
6469 549
6484 667
6442 658
6281 753
6566 913
6738 974
6866 958
6904 890
6785 1022
6774 1024
6718 840
6752 755
6753 763
6786 702
6862 650
6937 606
6911 581
6915 575
7099 823
7227 747
7192 856
7249 736
7209 738
7344 452
7090 936
7092 808
6986 900
6878 865
6798 733
6912 726
6941 634
6746 758
6725 672
6825 632
6793 659
6932 730
6833 822
6857 515
6780 622
6913 610
7075 696
7193 710
7368 397
6232 844
6075 721
6095 914
6055 788
6187 901
6203 807
6106 717
5958 972
5956 814
5879 810
5732 837
5833 658
5684 851
5685 972
5686 1048
5752 1046
5799 934
5863 986
5888 1024
5965 924
5929 1004
5868 1088
5835 1096
5834 1038
5919 1070
5928 1070
5927 1071
5917 1069
5926 1071
5933 1071
5918 1072
5971 871
6047 840
6170 729
6138 840
6077 865
6116 832
6048 844
6012 828
6011 841
6322 657
6247 853
6244 830
6245 684
6386 838
6385 840
6488 710
6575 662
6539 729
1248 700
1307 928
1264 960
1261 916
1258 927
1285 876
1289 903
1348 906
1391 938
1417 939
1448 898
1377 858
1364 958
1437 909
1492 800
1536 828
1554 846
1613 800
1574 762
1599 736
1696 693
1714 634
1735 854
1644 817
1564 889
1518 823
1505 849
1504 736
1473 628
1607 888
1656 781
1744 877
1761 870
1799 938
1811 964
1877 1037
1872 779
1961 1042
1987 970
1932 962
2036 840
1986 944
1922 985
1910 905
1882 1018
1886 1010
2065 887
2094 947
2188 957
2159 998
2243 809
2156 1058
2137 750
2068 793
1989 779
2082 744
2075 655
2171 790
2211 795
2291 842
2354 903
2473 819
2447 761
2250 744
2323 855
2255 852
2189 826
2138 721
1997 781
1990 890
1933 822
1864 738
1800 768
1861 789
1896 765
1764 912
1698 846
1697 892
1702 810
1597 771
1555 666
1535 646
2569 752
2467 806
2461 780
2493 778
2383 721
2312 652
2258 594
2176 948
2121 1038
2142 1018
2040 1077
1977 1080
2004 1132
2059 1131
2006 1079
2114 918
1934 989
1845 1037
1924 1131
1879 1005
1907 607
1782 855
1716 781
1765 858
1734 773
1787 851
1825 855
1804 816
1754 919
1642 1065
1619 1078
1634 1056
1629 999
1478 929
1502 819
1569 742
1435 951
1449 926
1397 986
1413 961
1330 813
1334 956
1349 877
1237 701
1113 928
1047 836
1068 783
1217 769
1245 884
1205 1088
1195 1056
1145 1053
1150 1070
1103 988
1099 1015
1090 1077
1065 1025
1013 912
1077 999
1167 1074
1177 960
1383 717
1410 1004
1426 1070
1388 1154
1412 1120
1387 1141
1333 1142
1271 1106
1265 962
1232 1033
1322 1139
1286 1116
1262 1128
1382 1104
1422 1186
1481 1018
1528 1063
1482 1155
1508 1147
2656 835
2740 896
2830 880
2878 894
2964 816
3020 815
3001 824
2327 829
2399 918
2405 924
2506 748
2416 996
2400 1011
2413 995
2342 946
2264 814
2427 892
2443 848
2436 792
2472 974
2651 1225
2723 970
2986 880
2724 553
2768 672
2931 674
6516 959
6452 1047
6323 933
6412 1074
6336 985
6282 730
6246 854
6155 822
6174 949
6100 762
5920 848
5889 908
5869 939
5949 901
5962 870
6057 781
5992 899
6540 839
6697 922
6739 908
6631 978
6554 767
6548 619
5836 791
5810 770
5827 657
5898 809
5974 701
5993 627
6021 937
6130 945
6091 894
6213 947
6437 929
6404 920
7679 852
7725 711
7909 521
7861 960
7724 763
7807 938
7969 738
8142 656
8291 884
8244 907
8518 608
8241 777
8357 420
8511 448
8557 540
304 766
268 784
273 788
235 824
208 788
177 698
137 758
131 714
88 570
109 662
87 -54
129 120
171 846
150 652
78 666
91 988
138 817
96 975
59 917
3467 726
3535 888
3446 934
3291 822
3326 907
3372 934
3399 944
3458 966
3584 762
3331 983
3336 862
3349 780
3213 770
3243 942
3146 931
3019 910
2912 790
2887 766
3000 842
3101 900
3062 856
3027 763
3109 878
3350 731
3406 981
3388 945
3441 917
3462 952
3447 924
3491 948
3552 890
3555 931
3537 919
3527 946
3468 946
3536 926
3623 977
3622 945
3667 889
3689 840
3693 930
3774 946
3798 907
3797 910
3846 929
3765 849
3754 838
3682 880
3633 957
3604 973
3872 860
3919 762
3994 906
4081 945
4048 975
4067 926
4003 883
4087 966
4121 895
4105 935
4178 935
4191 910
4220 816
4228 866
4237 883
4161 775
3986 838
3946 859
3947 891
3951 896
3927 907
3935 915
3898 875
3874 791
3826 884
3836 858
3726 822
3747 872
3808 903
3812 807
3873 823
3978 885
4017 839
4013 916
4078 873
4042 833
4162 679
4293 782
4351 847
4378 870
4418 808
4499 799
4456 863
4408 849
4379 810
4318 810
4340 840
4323 897
4324 953
4238 947
4199 781
4150 859
4140 856
4189 926
4113 851
4106 847
4049 880
3976 737
3987 914
3869 920
3875 966
3937 952
3880 937
3799 960
3785 917
3663 848
3694 1011
3629 965
3641 911
3728 987
3770 992
3734 1015
3748 933
3780 930
6470 611
6275 570
6418 714
6508 445
6621 1006
6547 1135
6459 1255
6291 937
6387 1086
6600 911
6670 727
6869 860
6870 868
7042 670
7021 772
7194 868
7305 736
7407 834
7571 881
7584 1034
7765 961
3727 840
3677 918
3599 893
3511 992
3481 956
3416 907
3524 862
3415 897
3321 877
3208 949
3327 857
3422 998
3469 961
3542 1006
3548 941
3423 797
3594 958
3249 877
3215 914
3171 808
3351 979
3376 968
3315 1029
3130 1018
3053 918
3192 1019
3267 666
3189 935
3244 1052
3209 1067
3151 1001
3058 834
5212 696
5274 818
5301 767
5125 653
5254 625
5187 744
5140 658
5275 754
5356 642
5213 727
5054 693
5013 782
4889 676
4853 822
4800 856
4881 756
4947 872
5029 924
5129 743
5208 878
5276 743
5388 834
5496 848
5452 817
5350 913
5564 752
5655 1002
5744 932
5707 763
5602 643
5593 601
5641 721
5544 756
5475 666
5563 676
5635 777
5720 616
5800 942
5959 677
5783 667
5679 610
5737 783
5859 699
5848 800
5864 706
6032 870
6096 871
5921 801
6063 974
6188 735
6043 817
6028 626
6191 559
6107 782
6013 853
5841 718
8668 1141
8760 1068
8885 1100
8879 1060
9083 1081
9078 527
9036 479
9206 560
9376 637
9322 909
9256 890
9287 1027
9143 760
9270 683
9492 791
8853 651
8915 660
8816 802
8696 730
8880 766
8998 792
9009 775
9037 515
8682 604
8542 816
8429 708
8337 688
8234 760
8149 859
8143 865
7994 1122
7972 974
7788 831
3007 977
3106 1028
3176 991
3084 888
3152 968
3245 976
3275 983
3284 1005
3343 966
3358 960
3322 906
3153 826
3296 679
3363 662
3500 822
3558 759
3587 811
3543 798
3470 743
3512 1005
3588 981
3564 901
3463 1012
3436 991
3367 936
3332 916
3430 1010
3424 1007
3407 936
3556 921
3565 989
3636 991
3712 916
3766 931
3711 977
3717 992
3690 953
3696 928
3624 725
3697 895
3664 1063
3729 938
3516 869
3566 947
3910 916
3871 954
3837 970
3776 956
3713 1018
3683 1070
3653 1077
3515 830
3474 862
3431 878
3382 881
3396 924
3364 961
3268 857
3338 922
3405 840
3323 851
3199 878
3219 928
3154 893
3134 827
3182 825
3073 873
3028 833
2906 843
2968 881
3066 845
3116 907
3125 864
3236 893
3337 826
3255 856
3262 825
9619 600
9894 486
9673 560
9749 618
9889 692
9885 448
9933 233
9979 -52
9565 786
9384 732
9414 818
9415 782
9430 673
9549 858
9455 978
9265 688
9589 620
9610 872
9572 921
9390 582
9440 638
9733 562
9860 450
9877 613
9953 585
9878 602
9668 596
9434 656
9292 810
9257 962
9169 984
9308 849
9498 566
9441 654
9502 685
9627 704
9641 657
9646 844
9674 789
9883 825
9848 604
9758 737
9827 708
9902 948
10080 879
10157 485
10137 354
10277 221
10315 197
10138 589
10349 690
10289 302
10162 544
9989 602
10017 605
9997 416
9867 612
9647 789
9585 576
9545 766
9664 822
9634 770
9470 832
9394 811
9326 680
9277 780
9294 603
9010 666
8921 727
9111 782
8958 858
9079 882
8986 772
9147 784
9040 668
8833 658
8817 682
7777 731
7850 912
8017 614
7966 813
8109 672
8214 710
8132 626
8322 786
8492 583
8533 494
8625 852
8491 708
8345 557
8222 848
8137 764
8225 658
8477 688
8543 516
8703 516
8809 747
9173 752
9038 944
9039 714
8941 670
8931 664
8839 629
9084 699
9016 888
8832 786
8976 840
9146 578
9089 499
8751 746
8735 709
8562 721
8223 636
8199 746
8395 917
8558 696
8369 817
8170 442
8119 682
8072 756
7947 713
8010 644
7946 842
7848 794
7851 588
7618 780
7739 748
7690 804
7490 844
7557 531
7580 664
7749 680
7789 824
7898 774
8036 790
7953 722
8124 884
8230 972
8276 870
8292 632
8055 788
8047 792
7832 678
7750 1004
7624 866
7484 1094
7514 907
7338 992
7280 805
7210 624
7263 708
7044 789
7083 488
7135 537
7186 498
7310 534
7138 632
7158 720
7309 580
7541 878
7631 812
7656 858
7579 715
7489 784
7216 821
7761 686
7663 742
7778 557
7910 716
7886 798
7844 560
7748 618
7659 342
7612 507
7459 534
7384 587
7418 666
7393 638
7337 609
7152 751
7115 946
7076 748
7203 919
7385 832
7357 689
7561 895
7526 823
7447 891
7345 964
7289 530
6926 436
6959 706
6858 596
6645 741
6695 868
6655 755
6704 896
6522 814
6541 854
6411 731
6239 859
6240 927
6215 706
6118 778
6233 756
6262 628
6263 868
6356 810
6142 636
6308 887
6315 749
6536 755
6431 865
6330 957
6972 899
6807 1016
6788 868
6834 750
6741 798
6905 726
6726 737
6616 769
6561 774
6425 728
6511 634
6640 732
6509 740
6635 601
6731 678
6809 551
6973 779
6817 783
6683 703
6513 692
6657 677
6756 857
6818 818
6945 778
7022 514
2741 668
2623 916
2510 893
2521 893
2590 843
2669 863
2662 908
2670 900
2725 895
2821 872
2947 915
2993 913
2984 843
3014 876
2925 940
2855 897
2804 939
2827 939
2932 840
2570 855
2485 779
2484 835
2375 721
2343 779
2313 763
2347 755
2344 907
2444 960
2604 977
2625 1044
2597 955
2710 950
2715 969
2711 978
2701 983
2642 1037
2647 1040
2671 931
2608 1032
2556 1014
2530 1000
2393 901
2494 931
2389 703
2293 748
2251 675
2453 618
2480 787
2525 827
2591 785
2713 853
2718 887
2822 917
2805 891
2712 878
2659 878
2717 899
2817 813
2842 865
2874 885
2884 880
2974 810
2975 870
3045 875
3002 896
2933 883
2875 932
3067 819
3097 877
3126 948
3074 996
3094 977
3068 918
3008 968
2957 876
2934 919
2865 913
2812 859
2735 961
2682 929
2648 857
2618 911
2633 838
2736 940
2726 950
2761 878
2836 855
2948 908
3110 1009
3135 959
3183 947
3155 882
3078 974
3021 952
2949 889
3263 862
3210 857
3234 877
3302 947
3316 903
3377 872
3417 904
3471 927
3391 882
3432 900
3475 866
3486 937
3553 877
3619 888
3297 888
3354 840
3433 906
3528 824
3557 851
3567 905
3605 917
3665 897
3702 801
3678 978
3722 997
3781 949
3823 902
3787 1006
3788 991
3881 902
3940 807
3877 755
3833 891
3749 875
3750 903
3691 803
3625 746
3573 707
114 577
157 726
186 672
258 713
211 895
153 839
130 808
162 902
178 878
179 709
254 771
314 820
352 962
341 789
406 777
426 702
389 720
62 817
27 660
9 372
4 168
5 868
14 909
35 694
53 634
19 745
28 942
52 1056
74 930
77 982
145 820
70 883
32 655
22 684
24 551
8 546
15 672
12 734
1 532
6 840
2 1036
3 1006
25 938
10 290
30 388
60 648
63 1131
92 1196
97 1068
117 870
124 1178
122 909
83 744
51 810
50 764
34 756
42 712
80 792
120 777
141 767
111 863
115 712
164 940
217 791
195 783
216 882
261 870
294 684
353 813
323 815
562 692
536 772
500 704
468 868
419 803
452 755
252 761
381 888
372 1018
411 773
473 720
570 834
607 843
586 800
527 906
540 952
569 852
8660 863
8798 752
8615 824
8430 897
8396 965
8379 938
8422 979
8431 684
8331 586
8572 935
8731 769
8563 921
8496 725
8475 939
8405 1011
8519 990
8818 945
8697 1110
8881 928
8799 858
8911 828
9005 1039
9153 957
9288 932
9157 943
9202 856
9347 710
9387 924
9558 1026
9750 901
9590 971
9480 1145
9487 997
9395 680
9203 450
231 806
181 732
228 866
263 985
342 824
364 943
356 972
297 982
285 976
2748 924
2790 868
2823 768
2786 778
2837 726
2578 593
2785 695
2672 585
2474 618
2247 711
2165 754
2076 612
2062 705
2066 704
2020 705
1978 729
1962 726
1898 980
1783 969
1838 909
1807 951
1806 885
1791 947
1708 1027
1701 1081
1583 850
1584 798
1602 833
1709 1080
1560 866
1621 887
1620 889
1608 833
1520 965
1485 974
1440 864
1424 920
1423 843
1390 982
1277 767
1222 1001
1170 1008
1127 973
1071 852
1155 951
1300 868
1362 785
1444 775
1484 746
1450 749
1374 921
1299 807
1238 910
1158 820
1092 808
1040 788
1183 924
1125 902
1085 885
1122 903
1169 876
1843 970
1866 968
1889 917
1842 1048
1841 1022
1829 1035
1827 1024
1812 1046
1776 979
1775 971
1918 896
2018 770
1857 670
1762 789
1615 847
1673 920
1768 941
1680 886
1694 732
1679 810
1707 884
1636 946
1582 936
1519 938
1552 986
1480 967
1439 800
1384 1014
1314 899
1279 889
1291 881
1253 858
1254 870
1216 839
1247 861
1196 886
1219 934
1255 924
1283 1010
1304 995
1308 944
1392 798
1368 959
2762 905
2777 961
2705 922
2828 947
2894 898
2958 923
2987 786
3015 904
3029 918
2831 847
2737 879
2763 918
2749 812
2907 881
2898 893
2959 836
3003 806
2977 873
2994 929
3098 852
3123 871
3184 672
3260 788
3140 602
3137 478
3487 579
3501 436
3538 779
3459 782
3574 666
3789 506
3998 836
4221 661
4159 1014
4230 684
4083 754
4089 816
3960 638
3827 593
3882 395
3549 723
3559 933
3525 869
3606 1075
3714 944
3814 916
3899 760
3866 730
3893 912
4043 744
3924 858
3669 775
3585 748
3482 620
3365 792
3392 770
3220 672
3085 927
3185 954
3162 836
3352 970
3225 942
3464 741
3577 900
3884 986
3719 1134
3675 796
3595 608
3657 752
3654 738
3772 713
3824 720
4288 665
4433 677
4492 693
4446 739
4480 543
4278 692
4156 739
4253 1019
4373 915
4231 714
4127 810
4090 700
4198 776
4341 677
4259 605
4393 742
4508 850
4606 892
4593 1014
4741 843
4699 817
4503 844
4529 486
4683 900
4583 957
4691 948
4698 808
4708 715
4644 756
4479 849
4539 622
4432 808
4472 734
4605 622
4519 612
4507 614
4615 885
4795 826
4779 947
4862 579
4890 765
4984 781
4928 822
4980 675
4962 506
4913 683
4954 783
4902 727
5156 480
5025 717
4844 570
4856 794
5006 629
5141 558
5216 584
5237 603
5357 784
5420 882
5446 801
5553 688
5491 836
5460 784
5400 726
5453 704
5565 719
5638 677
5508 500
5250 654
5202 704
5100 884
5176 986
5248 989
5209 879
5380 881
5419 823
5470 720
5601 955
5674 691
5696 512
5843 592
5902 614
5903 499
5771 686
5765 679
5784 843
5908 672
6001 630
6113 870
5870 958
5733 648
5893 742
5849 818
5745 834
5560 924
5667 958
5660 894
5828 885
5498 605
5461 676
5410 776
5290 702
5234 852
5085 962
5018 834
4958 786
4812 658
4712 686
4642 388
4528 1044
4437 1122
4200 862
4314 1132
4160 1016
4152 720
4004 738
3990 810
6259 812
6079 1012
6069 1072
6070 995
6052 838
6200 842
5913 974
5880 797
6321 709
6397 1174
6331 1021
6596 874
6432 407
6366 828
6255 972
6176 905
6065 715
5988 754
6104 734
6005 636
5766 664
5844 617
3883 713
3955 826
4165 726
4131 818
4269 788
4019 522
4074 846
4143 732
245 738
182 632
318 788
357 788
248 774
288 884
287 868
286 824
311 786
359 898
155 896
265 835
183 1097
168 1139
146 906
123 592
79 532
94 626
110 800
116 686
160 956
187 801
199 846
206 792
173 756
184 836
193 666
169 662
167 722
232 672
262 659
335 844
326 985
312 959
271 636
390 769
430 879
509 847
484 1008
469 1122
418 947
572 758
626 586
654 539
624 695
539 612
598 747
628 645
684 626
730 612
689 551
786 542
688 518
655 570
485 530
474 650
385 680
376 700
361 543
435 664
525 531
460 673
360 480
347 831
324 1041
412 558
233 735
180 618
147 598
100 378
106 541
135 411
222 639
221 676
214 447
16 -33
26 109
57 644
101 684
126 599
128 470
84 516
85 508
76 504
46 461
7 576
13 606
36 542
112 446
196 372
266 656
275 609
172 650
238 442
392 536
443 612
486 664
545 534
535 535
6863 618
6826 501
7063 690
7124 926
7223 922
7339 929
7358 723
7504 666
7698 809
7732 878
7826 1036
7833 1028
7960 790
7990 604
8043 830
8171 752
8224 767
8389 753
8347 654
8520 744
8648 703
8698 644
8647 624
8564 631
8435 803
8279 750
8360 829
8219 884
8200 854
8736 670
8786 726
8840 776
8626 420
8591 466
8577 426
8610 448
8661 490
986 797
1022 797
1134 630
1164 602
1115 804
943 915
991 831
1008 864
987 893
930 921
926 913
944 893
838 915
828 955
839 969
864 978
868 959
900 1021
931 1043
976 1003
1009 1015
1025 963
932 943
909 990
891 1021
872 944
869 932
918 973
959 964
1005 1039
1041 979
1094 924
1095 1000
1096 989
1086 781
1106 807
1141 803
1152 835
1153 802
1116 830
1123 828
1097 836
1070 834
1042 824
984 824
983 852
971 835
923 949
857 972
773 1003
811 1096
848 1070
880 995
802 1058
806 987
785 882
894 608
945 756
892 712
1124 318
1184 420
1319 758
1165 906
1117 744
960 583
830 570
764 640
695 660
671 752
1137 893
1147 949
1173 1048
1214 1038
1292 765
1342 993
1345 998
1344 978
1310 1008
1272 899
1341 883
1405 983
1431 931
1406 1008
1407 953
1418 940
1421 863
1474 913
1549 938
1627 946
1671 960
1665 961
1725 943
1731 928
1626 961
1572 978
1543 950
1469 880
1465 943
1468 955
1522 925
1547 977
1625 897
1684 974
1730 975
1624 841
1623 903
1622 895
1546 926
1521 914
1467 887
1545 886
1544 855
1530 826
1463 907
1420 888
1409 956
1401 941
1400 885
1414 883
1399 878
1442 888
1533 818
1592 922
1637 872
1650 864
1681 869
1682 906
1683 899
1769 952
1833 943
1834 956
1773 867
1837 843
1867 728
1955 854
1926 872
1979 924
1950 949
1900 882
1777 851
1751 863
1470 753
1511 803
1593 833
1674 837
1687 840
1688 835
1657 826
1594 831
1512 910
1432 790
1325 714
1257 666
1269 736
1273 832
1393 878
1443 670
1513 758
1666 712
1577 854
1700 586
1692 762
1514 576
1466 747
1585 568
1586 577
1710 378
4107 495
4383 566
4545 609
4540 740
4659 521
2454 898
2490 916
2486 1000
2539 1010
2584 988
2583 987
2620 1010
2582 1004
2619 970
2581 967
2565 983
2499 976
2498 982
2523 1019
2553 1002
2564 976
2626 996
2614 1016
2580 1003
2679 954
2738 963
2824 918
2750 988
2778 1014
2799 1000
2727 951
2742 1015
2702 922
2779 941
2800 981
2806 989
2880 957
2879 949
2960 814
2980 834
3036 963
2981 996
2882 994
2881 915
2908 913
2843 971
2746 989
2745 1000
2744 1025
2743 1032
2769 828
2686 848
2638 866
2600 867
2585 881
2706 992
2847 958
2813 958
2856 1030
2940 1088
3038 1048
3079 992
3054 989
3127 882
3033 984
2988 941
3037 844
2969 1041
3055 859
3221 661
3202 790
3261 866
3178 703
3383 880
3488 695
3518 598
3858 547
3828 672
3731 830
3777 718
3568 708
3373 807
3292 984
3163 698
2305 675
2477 869
2680 720
2513 770
2707 547
2899 579
8534 979
8565 1009
8421 924
8436 865
8828 790
8770 745
8683 710
8441 770
8450 784
8338 324
8314 554
8257 684
8085 728
7984 827
8069 807
8003 759
7808 649
7852 574
7811 565
8110 805
8068 916
7924 958
7943 884
7980 834
8077 784
7905 698
7923 714
8128 614
8150 577
8057 672
8011 831
7887 685
7714 627
7520 877
7499 766
7270 762
7159 560
7173 672
7218 596
7322 627
7466 750
7606 642
7664 658
7048 641
6942 944
6889 681
6794 812
6719 622
6933 874
6879 862
7036 821
7131 716
7217 738
7460 882
7399 802
7640 831
7639 856
7544 480
7705 634
7726 676
7930 570
8048 692
8002 920
8209 784
8280 712
6517 669
6622 621
7879 844
7834 750
7685 746
7706 666
7686 516
7754 680
7625 844
7479 724
7433 750
7346 622
7369 673
7626 724
7549 858
7527 656
7568 866
7409 892
7281 794
7107 744
6967 752
7136 755
7146 910
7093 756
7015 686
7094 762
7204 756
7354 737
7224 848
9251 969
9138 868
9107 734
9027 822
9224 748
9101 798
8945 860
9041 860
9085 619
9174 530
9368 560
9552 674
9553 701
9605 722
9747 582
7954 764
7906 802
7853 706
7814 941
7707 824
7572 634
7461 424
7531 904
7450 908
7538 842
7687 796
7751 776
7849 708
7970 784
8004 895
8031 810
8201 930
8271 909
8391 751
8437 920
8380 759
8521 809
8573 798
8623 834
8708 888
8966 764
8859 915
8622 579
8447 922
8481 868
8584 994
8640 894
8761 883
8775 1048
8834 1009
8928 1179
8972 998
9060 1167
9148 1069
9061 957
9218 1043
9283 905
9207 456
9032 485
9579 767
9512 957
9421 868
9606 745
9448 680
9442 834
9566 836
9607 634
9753 684
9804 569
9773 762
9835 690
9936 708
9926 790
10048 580
10290 504
10499 715
10734 474
10618 760
10583 908
10520 876
10470 748
10414 768
10370 766
10216 880
10158 804
10131 899
10088 828
10189 839
10226 787
10086 804
9970 750
9763 773
9879 784
9871 824
10054 721
10066 676
10192 733
10260 971
10212 848
10363 903
10415 831
10532 800
10546 812
10682 854
10628 781
10778 899
10896 740
11005 780
11040 680
11199 310
11331 172
11265 380
11357 224
11416 204
11310 668
11151 313
10939 379
10910 230
10660 696
10410 757
10533 978
10547 671
10609 496
10653 527
10771 691
10897 784
11023 630
11148 679
11200 502
11184 478
11013 521
11103 598
11134 908
11123 872
11028 878
10927 814
10825 814
10898 903
10908 886
10774 831
10703 815
10577 750
10482 714
10344 632
10124 681
10145 756
10208 676
10125 680
10018 685
10139 775
10181 614
10187 677
10270 737
10379 820
10420 767
10468 749
10466 824
10584 1043
10629 1036
10700 1000
10736 940
10712 983
10568 893
10244 614
10279 714
10278 828
10343 867
10333 900
10261 864
10231 791
10452 508
10587 725
10785 861
10907 403
11108 603
9680 680
9530 842
9403 750
9396 693
9417 492
9298 729
9045 609
9170 869
9187 812
9090 772
8858 558
8854 653
9117 542
8965 730
8855 805
8829 655
8669 545
8639 923
8544 1035
8473 951
8464 1065
8503 964
8678 867
8397 1045
8268 716
8315 670
8172 643
8281 760
8154 706
8037 825
9921 710
10084 627
9973 843
9895 711
9998 786
10062 775
9922 669
9861 787
9675 441
9475 966
9158 755
9373 1099
9481 987
9531 737
9596 955
9723 834
9828 745
9886 644
9831 684
9653 790
9658 933
9575 871
9714 931
9812 840
9669 946
9532 752
9499 1026
9404 724
9359 1046
9328 909
9175 809
9126 847
9271 882
9188 880
9127 792
9149 742
9019 826
9006 754
7052 741
7012 840
6907 764
7046 973
7056 944
7084 1014
7128 1050
7125 985
7271 884
7232 913
7494 502
7619 492
7801 754
7779 648
7883 716
7907 769
7868 711
7948 745
8151 644
8202 644
8323 702
8406 550
8723 517
8634 835
8771 820
8659 934
8459 698
8545 819
8665 819
8295 802
8111 756
8032 816
8144 786
8078 776
8250 1016
8403 837
8386 976
8448 736
8191 929
8125 711
7944 793
7802 583
7888 750
7925 664
7899 1039
7862 1006
7735 1067
7613 1017
7585 898
7632 1007
7532 997
7402 661
7311 688
7331 704
7116 515
7205 772
7219 770
7098 656
7088 624
7174 796
7165 812
7264 803
7347 728
7394 601
7153 714
7079 905
7053 847
6921 914
6947 840
7001 876
6960 836
8605 850
8670 921
8737 1034
8861 959
8904 949
8860 976
9000 947
8999 929
9025 913
9054 901
9024 874
8949 975
8923 998
8892 927
8893 997
8916 990
8924 968
8942 991
8709 859
8748 1016
8772 984
8779 1050
6778 591
6776 774
6696 742
6871 792
6891 700
6710 790
6614 874
6677 898
6532 814
6762 916
6881 608
6982 688
7069 544
7100 688
6993 689
6987 946
7117 745
7179 814
7050 803
7154 971
7386 979
7545 559
7533 373
7665 576
7790 664
7933 652
7931 700
8192 598
8184 728
8062 872
7995 727
7770 980
7644 764
7467 624
7325 780
7419 878
7495 746
7569 870
7641 938
7758 764
7863 706
7903 809
8056 805
8177 938
8343 794
8328 742
8133 642
8134 756
8326 692
8206 714
8348 874
8487 1089
8592 996
8635 1044
8787 857
8627 590
8546 898
8575 958
8493 867
8535 876
8653 867
8718 798
8756 835
8844 961
8898 925
8874 896
8959 651
8982 898
9029 868
8967 904
8886 891
8862 878
8897 915
8905 914
8932 866
9062 886
9093 827
9262 856
9204 964
9196 710
9225 871
9340 882
9505 656
9779 732
9681 846
9701 734
9774 562
9661 740
9586 782
9611 873
9676 811
9648 732
9800 721
9843 696
9957 728
10081 561
10165 981
10021 765
10202 1002
10220 846
10067 627
10098 712
10025 764
9927 603
10106 607
10213 745
10232 655
10429 777
10585 696
10400 885
10358 720
10460 851
10476 881
10329 864
10324 952
10321 954
10403 886
10237 809
10371 732
10443 955
10416 773
10334 870
10180 815
10119 869
10126 906
10042 808
9891 826
10008 888
9968 654
9890 888
9862 906
9872 838
9805 710
9718 630
9550 582
9799 617
9620 832
9524 790
9422 809
9391 780
9464 790
9503 728
9435 830
9259 616
9299 717
9339 889
9243 868
9232 868
9139 828
8891 964
8993 936
9074 846
8912 680
9007 980
9028 1071
9161 915
9118 1115
9023 946
9075 956
9144 798
9150 885
9119 897
9120 875
9260 926
9349 927
9329 841
9219 904
9261 963
9214 969
9309 1009
9348 932
9452 906
9504 832
9562 812
6351 850
6352 756
6388 696
6394 663
6301 452
6371 284
5891 368
5900 846
5795 735
5963 817
6035 788
6143 682
5985 712
6066 776
6156 562
6757 665
6887 806
6927 778
6747 729
6646 836
6651 870
6617 659
6844 742
6946 772
7106 457
7045 673
7066 784
7049 729
6890 739
6732 772
6664 670
6464 702
6586 718
6460 746
6344 839
6108 456
6277 862
6381 850
6256 814
6349 986
6529 804
6474 842
6612 696
6438 786
6475 604
6415 870
6457 780
6446 832
6345 886
6272 814
6260 897
6168 840
6209 831
6332 961
6845 620
6795 667
6810 768
6827 798
6661 843
6775 892
6685 743
6880 834
6846 824
6698 884
6613 766
6733 763
6579 1045
6550 1014
6424 745
6570 846
6471 749
6298 770
6398 952
6576 840
6126 648
5947 597
5775 867
5658 852
5494 821
5499 844
5603 736
5796 786
5595 417
5407 666
5282 616
5394 587
5439 551
5523 560
5691 497
5693 408
5821 826
5713 546
5994 702
6088 516
6151 544
6395 594
6420 518
6285 798
6123 834
6114 1031
5894 1011
5779 1226
5940 1231
5816 888
5829 827
5911 817
5935 918
6030 947
6101 858
6248 859
6214 748
6019 830
5536 663
5472 838
5415 832
5463 941
5424 972
5342 970
5321 985
5191 469
5203 445
4973 752
4915 575
4845 746
4829 878
4854 898
4935 716
4903 800
4742 672
4695 683
4483 676
4392 508
4348 584
4359 762
4399 778
4509 898
4672 671
4808 778
4959 868
5042 743
4892 596
4782 773
4709 717
4594 579
4687 864
4607 710
4702 912
4813 1018
4949 849
4816 864
4718 771
4692 696
4546 709
4975 533
4864 541
4899 434
4996 654
5124 551
5087 628
5150 578
5217 579
5283 760
5411 867
5462 796
5271 731
5195 387
5341 928
5427 888
5579 1210
5548 1216
5510 1144
5570 1114
5746 955
5742 560
5747 710
5892 578
6087 831
6172 940
6131 892
6241 719
6270 724
6171 843
5934 931
5999 1092
6022 824
5909 1014
5815 919
5690 489
5767 756
5657 822
6002 669
5851 713
5699 644
5698 587
5712 551
5774 1015
5791 1064
5922 925
5939 952
5764 946
5654 849
5540 584
5482 972
5522 805
5320 747
5231 851
5389 888
5284 996
5214 1010
5030 845
5080 545
4941 663
4964 659
5076 689
5115 774
5272 953
5302 851
5406 661
5501 797
5465 664
5263 604
5267 563
5120 682
5060 842
5066 776
4920 1017
4868 1018
4753 529
4857 500
4907 588
4830 693
4751 765
4780 676
4601 784
4400 869
4631 689
4574 704
4425 792
4319 753
4385 730
4477 722
4068 576
3977 492
4183 792
4239 782
4102 979
3921 690
3778 548
3578 520
3703 548
3484 703
3692 676
5865 608
5899 766
5738 712
5656 866
5697 832
5643 751
5653 703
5627 848
5471 530
5173 568
5065 524
5226 588
5414 678
5317 806
5316 863
5179 714
5118 728
5095 758
5149 961
5230 964
5244 947
5423 428
5515 524
5535 608
5311 959
5362 1068
5351 936
5513 649
5636 919
5711 831
5801 759
5681 747
5518 590
5291 799
5123 460
5310 789
5074 826
4943 772
4897 953
4750 665
4616 689
4600 705
4525 886
4388 772
4567 662
4716 642
4883 603
4898 696
4891 544
5045 551
5075 820
5170 683
5292 713
5262 627
5393 570
11284 592
11291 766
11241 722
11163 894
11179 898
11247 876
11180 862
11118 734
11261 852
11289 804
11332 897
11397 946
11417 985
11376 1001
11535 937
11455 626
11456 726
11424 788
11402 835
11462 700
11407 760
11348 741
11326 688
11563 667
11686 896
11780 859
11790 619
11744 725
11714 651
11696 664
11638 582
11551 790
11519 769
11410 712
11446 738
11545 712
11230 875
11181 979
11226 810
11085 1104
10977 875
11018 872
10956 739
10922 876
10779 878
10839 978
10864 968
10918 957
10874 948
10966 825
10904 949
10815 926
10749 857
10691 809
10646 977
10526 924
10554 994
10743 921
10692 948
10619 1014
10816 821
10817 934
10881 906
10818 952
10819 884
10875 739
10710 763
10610 890
10555 720
10569 884
10538 820
10606 790
10719 862
10580 796
10761 901
10793 1009
10943 928
10981 814
11089 724
11063 672
11052 680
11154 684
11166 792
11242 690
11848 715
11835 645
11946 494
11931 696
11917 666
11914 484
11806 639
11781 687
11719 589
11768 731
11747 886
11752 889
11834 811
11868 851
11918 848
11824 882
11928 468
11889 602
11796 443
11754 599
11787 719
11757 630
11672 672
11656 637
11565 713
11520 805
11418 695
11394 726
11457 726
11811 794
11753 528
11619 567
11528 711
11614 744
11644 744
11554 612
11443 847
11314 715
11368 915
11313 899
11349 864
11119 641
11073 781
10970 804
10911 816
10876 684
10780 834
10673 764
10775 602
10882 686
11038 779
11090 850
11187 799
11275 739
11229 770
4434 551
4215 619
3111 553
3063 724
2937 920
2883 902
2914 888
2915 804
3064 759
3194 879
3276 938
3329 894
3378 901
3304 836
3271 784
3379 862
3418 874
3504 710
3670 767
3575 664
3829 533
3907 521
3554 470
3238 585
3010 810
2916 779
2995 672
3147 423
3170 949
3195 996
3226 1002
3298 844
3099 780
3169 810
3270 905
3328 1044
3237 1036
3303 966
3366 1064
3472 993
3503 968
3502 1005
3519 798
3359 698
3483 644
3508 674
3684 648
3964 639
4038 700
4132 786
4015 684
3794 466
3740 574
3859 477
4195 574
4263 806
4149 590
4409 684
4384 572
4294 621
2921 799
2644 957
2481 636
2660 797
2720 707
2615 940
2673 730
2435 788
2299 684
2278 638
3513 544
3600 583
3838 590
3979 798
3860 734
4108 740
3156 615
3039 695
3239 569
3393 533
3615 652
3596 560
3611 610
3389 642
3128 608
3196 534
2826 495
2587 468
2885 758
2966 834
3107 666
3157 628
2721 739
3086 758
2996 822
2818 1014
2687 766
2832 713
2566 684
2700 545
2857 523
3112 698
3214 640
3089 839
2891 549
2771 552
2609 692
2397 840
2468 744
2245 652
4225 720
4308 718
4331 899
4185 649
4521 571
4575 600
4759 714
4981 516
5132 949
5171 1009
5238 924
5312 972
5251 1096
5223 1066
5180 942
5160 826
5190 746
4989 1082
5001 996
4858 918
4985 1102
4818 807
4749 594
4657 536
4254 870
4352 718
4216 749
4688 901
4602 868
4484 886
4488 713
4660 616
4617 799
4684 817
4719 784
4820 677
5023 619
5137 896
5151 887
5363 807
5078 680
4916 676
4942 640
4894 400
4960 610
4859 677
5239 474
5288 634
5235 750
5181 798
5096 628
5026 858
5024 733
4908 886
4834 718
4763 851
4831 737
4618 517
4586 501
4416 807
4226 825
4442 1110
4632 759
4493 634
4327 718
4303 850
4389 450
4510 573
4675 826
4781 761
4846 886
4976 694
4756 663
4693 895
4653 1078
4595 1113
4447 822
4673 866
4720 954
4803 580
4872 564
4931 532
5057 646
5148 493
5192 541
5398 835
5454 726
5605 640
5717 979
5873 1169
5846 1084
5871 695
5687 764
5644 712
5514 717
5538 703
5597 588
5692 876
5694 884
5802 908
5852 922
5727 1020
5716 620
5596 618
5524 1030
5468 936
5252 842
5331 1020
5377 926
5881 570
5817 892
5668 773
5803 939
5818 870
5990 822
6053 816
6068 914
6185 896
6234 756
6288 640
6092 664
6145 868
6228 858
6184 890
6041 830
5960 689
6045 780
6109 639
6227 758
6080 672
6127 721
6144 876
6006 946
6067 744
6196 680
6309 702
6264 621
6489 972
6523 982
6636 816
6705 636
6867 592
6711 734
6859 570
6597 482
6287 440
6359 516
6261 880
6132 932
6102 1070
5989 996
5887 560
5736 688
5631 420
5537 449
5675 796
5845 470
5639 763
5567 573
6183 840
6310 802
6338 906
6485 708
6304 848
6439 1004
6454 842
6496 936
6399 796
6524 982
6486 862
6662 848
6706 750
6840 741
7017 809
7273 566
7472 728
7708 682
7854 596
7934 559
7824 817
7718 607
7996 649
8193 590
8316 786
8277 760
8283 702
8461 773
8600 661
8586 663
8848 663
8700 968
8508 791
8780 732
9048 626
9102 604
9311 723
9244 872
9436 918
9458 911
9266 555
9047 1024
8895 818
8800 958
8806 1013
9055 625
8823 614
8699 568
8438 800
8504 798
8628 839
8841 310
9295 540
9046 618
8894 832
8776 727
9482 748
9310 651
9688 576
9707 716
9551 607
9916 684
9974 688
10082 529
9971 666
10055 786
9937 886
9913 672
10028 784
10140 785
8666 942
8619 954
8549 1065
8476 917
8460 986
8469 1054
8478 888
8387 710
8226 756
8173 885
8207 642
8028 784
7856 714
7699 802
7809 831
7755 829
7681 922
7451 681
8049 762
7916 698
7900 670
8044 748
7955 559
7740 782
7593 742
7434 874
7415 920
7373 765
7462 741
7468 797
7562 645
7403 726
7206 551
7233 685
7265 797
7314 722
7315 825
7155 890
7070 860
7002 640
6952 717
6811 709
6712 870
6727 758
6542 694
6587 626
6476 766
6374 662
6375 702
7213 775
7195 918
7033 767
7023 942
6812 797
7272 816
7480 808
7471 773
7166 463
6851 447
6974 547
7003 800
6853 982
6637 748
6692 798
6885 770
7016 975
7118 668
7340 838
7454 693
7534 856
7463 774
6647 717
6592 825
6551 813
6443 824
8585 812
8566 928
8445 664
8810 504
8943 631
8987 770
8973 761
8951 810
9052 767
9314 410
9341 741
9520 952
9570 1056
9677 925
9802 800
9801 799
10019 518
10271 687
10350 799
10433 782
10473 764
10571 692
10668 686
10664 828
10572 759
10491 849
10303 742
10203 955
10227 664
10488 914
10372 1071
10404 975
10386 597
10319 590
10335 424
10440 446
10611 885
10654 779
10693 450
10844 629
10928 659
10999 658
11164 812
11227 680
11214 789
11188 803
10967 681
11098 790
10954 637
10772 778
10870 611
10944 851
11039 749
11139 825
11109 693
11323 526
11292 589
11338 796
11473 796
11432 886
11509 720
11591 375
11701 1062
11784 982
11826 701
11670 1034
11681 603
11677 568
11573 469
11524 476
11429 734
11378 804
11479 728
11339 690
11215 729
11167 771
11112 729
11045 671
11120 844
11201 691
11140 875
11000 790
10905 892
11014 885
10937 707
11189 718
11294 730
11369 964
11463 743
11307 855
11257 553
11298 571
11231 526
11126 631
11107 695
11152 620
11059 550
10991 506
10899 1127
10800 993
10728 1238
10805 858
10604 1038
10588 547
10509 678
10423 619
10694 728
10801 753
10729 810
10661 878
10578 832
10550 686
10492 697
10359 572
10367 653
10228 912
10229 850
10091 869
10134 896
10069 749
9944 772
9929 867
10063 798
9923 845
9897 903
9855 1010
9738 774
9737 843
9736 912
9764 881
9735 827
9597 867
9476 1161
9418 1258
9463 1270
9471 1153
9513 1006
9472 997
9350 1171
9245 942
9108 693
8984 745
9091 792
9121 874
8968 871
8811 757
8863 714
9066 762
9053 748
9033 739
9164 613
10757 680
10758 670
10711 530
10483 353
10161 524
10058 448
10032 416
9854 582
9975 564
9896 504
9840 532
9678 634
9533 684
9612 656
9493 193
9768 426
9649 538
9638 533
9849 407
9964 384
9928 403
10188 412
10380 962
10521 763
10600 668
10768 540
10840 648
10845 796
10851 792
10752 709
10477 487
10310 560
10373 756
10272 720
10255 749
10262 854
10129 812
10099 782
9903 638
9794 605
9710 672
9576 560
9465 735
9621 506
9887 811
10073 849
10141 823
10030 872
9986 865
10002 737
9770 862
9751 817
10074 667
9917 868
9844 840
9734 825
9771 640
10127 853
10075 1008
10204 813
10221 790
10068 727
10003 798
9817 1128
9775 1151
9762 1046
9616 1018
9577 974
9636 1068
9650 881
9580 766
9518 784
9483 596
9397 745
9392 757
9331 579
9363 828
9554 807
9635 708
9462 862
9330 887
10267 631
10330 672
10449 810
10467 710
10544 897
10647 722
10724 653
10582 926
10461 629
10506 676
10656 845
10716 583
10665 938
11448 706
11452 746
11569 835
11560 900
11555 866
11660 711
11639 842
11731 612
11658 747
11669 620
11534 657
11512 715
11444 779
11425 679
11322 738
11362 464
11270 571
11144 960
11113 915
11020 791
10959 732
11015 942
11054 914
11074 876
11106 805
11169 910
11121 1139
11053 959
11182 1141
11185 1206
11297 810
11258 949
11190 889
11210 780
11186 849
11078 800
11067 870
11114 988
11075 931
11002 879
10971 936
10924 961
10883 831
10891 952
10835 766
10802 931
10925 939
11046 812
11001 960
10945 852
10923 684
10948 971
10895 962
10786 696
10725 716
10640 736
10634 704
10739 914
10717 875
10744 825
10633 979
10612 986
10493 868
10489 926
10564 776
10478 950
10421 1038
10345 1015
10217 844
10320 1005
10113 915
10199 880
10401 866
10322 1068
10107 934
10076 907
10033 1016
10031 1025
9994 1009
9954 1035
9930 964
9918 977
9829 844
9832 857
9945 886
10108 941
10120 832
9995 955
9976 890
9949 944
9919 926
9837 946
9803 878
9691 877
9679 869
9884 977
9836 893
9797 909
9739 913
9665 898
9740 914
9781 949
9780 941
9791 900
9795 882
9790 837
9741 941
9742 961
9743 904
9690 873
9695 934
9689 943
9683 943
9682 934
9567 797
9622 891
9694 905
9459 782
9443 844
9494 846
9519 740
9623 940
9323 851
9315 885
9284 851
9342 792
9220 870
9233 793
9247 694
9134 702
9128 755
9129 868
9184 891
9179 896
9130 752
9189 842
9112 968
9227 914
9208 902
8946 744
9001 850
9095 740
9086 807
9154 840
9252 820
9312 719
9408 870
9456 1086
9506 1017
9601 918
9637 927
9600 951
9526 1002
9484 976
9316 839
9398 919
9423 658
9380 644
9431 700
9432 869
9320 953
9221 911
9113 922
9263 894
9234 783
9056 746
8906 677
8781 615
8719 553
8801 619
8899 869
9021 823
8952 902
9020 884
9026 776
8994 792
8864 836
8773 854
8842 855
11254 819
11311 739
11317 832
11350 820
11470 600
11430 801
11419 631
11437 714
11427 880
11486 766
11533 806
11536 779
11622 562
11651 500
11611 647
11683 517
11634 608
11546 671
11529 754
11513 799
11483 902
11458 997
11434 1028
11386 947
11373 981
11358 1009
11379 930
11433 698
11327 930
11281 802
11315 546
11266 707
11192 804
11220 821
11236 829
11168 888
11191 900
11084 978
11024 993
10983 933
11083 878
11006 873
10859 902
10865 1033
10903 1009
10940 939
11068 930
11095 796
11104 906
11076 921
11099 972
11173 817
11160 912
11064 813
11029 882
10972 960
10984 927
10919 889
10892 868
10820 882
10678 854
10688 896
10745 948
10790 860
10846 872
10973 839
11065 866
11096 834
11127 814
11128 769
11202 902
11271 791
11318 850
11238 849
11209 924
11196 823
11286 822
11329 791
11405 786
11380 851
11391 761
11420 705
11334 910
11224 825
11174 811
11097 885
11003 1004
10994 996
11007 938
11055 988
11016 850
10884 880
10912 960
10885 786
10920 877
10942 983
11080 803
11042 908
10964 1013
10852 699
10754 1036
10794 1083
10812 919
10669 1013
10670 1011
10551 817
10439 789
10507 920
10641 952
10596 1017
10620 849
10607 908
10826 838
10722 1072
10753 800
10762 840
10601 854
10560 978
10630 998
10586 738
10559 788
10484 1007
10393 983
10434 915
10589 914
10705 740
10750 765
10866 882
10941 823
10958 797
10860 810
10894 896
10806 810
10789 832
10781 757
10720 858
10658 978
10683 1032
10704 849
10545 881
10514 997
10539 835
10364 864
10297 830
10235 866
10114 992
9999 845
10000 808
10009 831
10121 948
10151 912
10490 898
10453 878
10325 970
10301 956
10230 966
10205 846
10331 944
10405 608
10355 616
10249 644
10163 700
10146 896
10016 835
9910 963
9818 861
9898 877
10037 850
10077 926
10045 1077
9958 1009
9873 827
10010 1036
10115 1066
10175 914
10273 836
10296 949
10387 1069
10422 1138
10494 1019
10510 965
10531 820
10565 963
10593 969
10540 1010
10395 970
10462 979
10374 979
10316 1020
10264 736
10116 783
10132 795
10214 847
10218 837
10293 904
10332 962
10441 831
10435 822
10284 915
10280 784
10104 836
10078 804
10193 832
10222 783
10109 891
10100 854
10323 893
10298 982
10194 951
10166 971
10206 852
10356 970
10495 865
10502 741
10590 876
10594 784
10675 760
10706 878
10807 846
10695 1023
10730 861
10556 821
10605 666
10456 690
10346 703
10240 767
10402 801
10503 989
10474 922
10666 1043
10662 1087
10747 1135
10696 964
10737 911
10872 959
10394 716
10340 746
10233 710
10171 711
10412 666
10294 712
10182 659
10135 661
10049 1000
9939 866
10001 992
10023 1007
10089 963
10122 953
10071 996
10026 1060
9987 901
9924 990
9821 949
9772 896
9670 848
9628 868
9573 904
9711 978
9814 855
9809 877
9684 948
9754 998
9721 824
9437 946
9370 719
9228 917
9278 870
9334 755
9200 811
9065 878
8985 790
9022 782
9180 713
8934 1062
8900 1020
8740 961
8830 980
8849 1050
8758 664
8654 878
8574 952
8522 812
8329 669
8453 896
8523 843
8675 568
8554 712
8530 1027
8465 796
8637 918
8741 981
8883 802
8825 859
8671 992
8638 1022
8650 899
8594 657
8788 763
8917 743
8907 773
8782 784
8766 884
9285 955
9296 1031
9246 957
9327 1040
9344 924
9453 857
9507 1007
9559 1062
9460 953
9454 942
9608 995
9613 981
9715 933
9808 792
9838 901
9880 852
9852 822
9783 666
10004 507
9784 832
9667 760
9720 843
9527 721
9571 853
9514 793
9374 669
9356 774
9759 933
9709 943
9276 972
9140 972
9067 681
9034 904
9166 732
9135 840
9131 713
9806 783
10015 808
10056 772
9950 828
9980 784
10072 828
10064 826
9955 324
9839 528
9830 522
9629 646
9662 838
9796 584
9591 742
9556 744
9466 869
9279 1146
9229 1013
9132 1074
8988 933
8869 998
8790 1038
8743 1005
8691 895
8742 975
8857 1013
8935 973
8813 753
8752 876
8655 930
8651 968
8414 907
8366 877
8531 911
8551 880
8410 927
8415 978
8409 774
8289 922
8210 740
8263 700
8167 747
8130 920
8162 1154
8121 969
8029 1047
7936 1148
7816 975
7744 992
7771 1029
7857 486
7682 592
7633 603
7485 678
7474 826
7497 787
7400 1056
7395 976
7228 1047
7234 1079
7025 883
6990 800
6864 908
6855 869
6876 890
7030 758
6895 953
6847 827
6758 876
6716 809
6642 921
6567 1046
6372 849
6353 761
6229 567
6197 549
6273 438
6265 488
6169 399
6058 644
5914 514
5806 498
5807 392
6014 504
5981 406
6137 576
6198 507
6205 618
6421 106
6426 139
6490 244
6531 233
6571 268
6722 469
6609 420
6583 444
6650 428
6754 441
6962 912
7005 938
7132 967
7041 893
6963 759
6969 972
7009 1018
7080 894
6964 916
6805 866
6770 964
6808 962
6873 972
5952 418
5904 547
5915 473
5759 308
5676 295
5352 317
5245 560
5183 901
5367 1037
5384 960
5464 903
5450 957
5433 980
5476 974
5557 572
5604 524
5616 516
5650 478
5682 392
5703 366
5769 664
6093 313
5105 68
5108 -364
5134 156
5268 77
5196 128
5227 -42
5436 -1114
5428 -84
5297 97
6050 751
6135 711
6009 727
6056 532
5856 672
6354 514
6453 864
6520 924
6447 945
6434 987
6450 996
6623 841
6502 956
6363 762
6652 803
6720 836
6759 887
6673 676
6568 731
6865 890
7019 564
7181 721
7284 581
7333 667
7255 696
7172 622
6360 772
6266 644
6081 564
6220 644
6501 503
6605 671
6686 880
6781 783
6877 840
6893 777
6836 738
6791 820
6749 803
7000 728
7129 877
7290 855
7291 980
7262 794
7127 888
7141 725
7175 666
7067 692
6949 730
6852 641
6629 744
6672 846
6745 787
6630 669
6481 756
6717 766
6874 726
6991 772
6929 674
7057 652
7239 592
7366 799
7507 749
7422 1120
7457 1023
7371 920
7292 960
7303 788
7252 694
7212 652
7238 773
7332 781
7438 621
7348 626
7161 827
7312 929
7231 781
7360 932
7410 973
7680 673
7566 879
7554 796
7425 820
7417 732
7634 553
7621 693
7577 811
7691 776
7917 601
7937 622
7877 882
7845 923
7839 842
7902 752
7720 666
7692 478
7654 558
7841 537
8000 920
8107 893
7940 800
7992 861
7999 778
8152 917
8258 702
8373 669
8378 624
8239 775
8187 636
8301 619
8350 808
8443 800
8553 696
8642 504
8603 696
8680 728
8802 560
8937 637
9012 634
9088 663
9002 592
8850 598
8656 892
8837 1158
8815 1084
8948 1126
8953 1165
9042 1022
8962 1075
8814 1110
8831 1058
8611 872
8560 872
8442 872
8305 863
8122 721
8203 845
8333 837
8552 635
8454 758
8204 682
8734 619
8676 768
8704 716
8767 569
8819 702
8908 679
8929 774
8969 697
8978 673
9076 696
9114 556
9141 635
9209 618
9195 647
9122 737
9185 775
9272 814
9230 840
9337 702
9321 769
9449 468
9445 592
9515 634
9488 700
9541 658
9574 523
9477 599
9425 697
9388 844
9424 872
9413 856
9375 622
9528 754
9540 772
9547 796
9651 694
9671 558
9560 652
9568 644
9336 556
9297 740
9133 654
8936 675
9058 818
9177 797
9181 722
9103 604
8332 807
8182 683
8288 782
8353 799
8390 823
8495 694
8550 701
8432 847
8253 577
8093 950
7998 1021
7911 1047
8120 932
8186 929
8317 756
8197 729
8287 730
8408 815
8294 861
8227 933
8081 645
8099 833
8089 781
7967 917
7985 786
7935 652
7743 977
7825 1011
7838 833
7645 931
7600 901
7688 724
7551 970
7511 983
7512 952
7378 771
7421 882
7382 837
7230 805
7147 872
7140 924
7086 801
7199 901
7299 858
7267 870
7198 931
7196 936
7157 752
7038 815
6989 804
6940 864
6948 888
6978 866
6928 815
6841 697
6796 802
6799 797
6744 896
6766 1032
6700 960
6936 771
7018 775
6619 632
6544 718
6562 668
6598 709
6478 688
6477 742
6555 731
6409 570
6389 694
6433 681
6639 733
6649 774
6618 773
6519 822
6440 672
6528 773
6535 20
6534 53
6694 560
6608 564
6743 676
6742 554
6769 560
6872 656
6922 716
6899 749
6860 661
6828 949
6835 962
6868 870
6961 893
7024 801
7137 922
7108 714
7085 914
7095 773
6939 869
6906 941
6916 812
6983 864
7064 1005
7109 766
7275 835
7283 895
7437 703
7301 830
7317 838
7318 867
7414 799
7506 698
7587 856
7715 856
7803 734
7710 908
7794 823
7873 859
8070 996
8140 863
7869 833
7774 904
7784 971
7642 909
7515 988
7496 974
7565 930
7536 962
7615 832
7516 752
11304 527
11300 576
11262 598
11232 676
11319 789
11374 714
11392 852
11498 568
11521 776
11580 169
11155 460
11110 552
10960 610
11056 609
11025 564
10932 802
10871 665
10776 722
10759 817
10684 658
10642 583
10527 887
10444 824
10450 854
10360 814
10445 781
10511 791
10631 840
10718 724
10836 768
10861 784
10995 650
11135 674
11175 888
11248 690
11276 818
11336 702
11423 825
11398 892
11383 1210
11255 885
11335 1076
11459 1107
11340 527
11387 527
11249 434
11122 834
10961 943
10913 890
11008 853
10938 733
11019 757
11100 596
11069 835
11081 954
11170 995
11259 1036
11233 980
11413 710
11395 682
11388 710
11516 642
11598 501
11674 531
11661 366
11760 428
11773 44
11721 -68
11818 -909
11828 -1048
11860 -1064
11949 -980
12015 -1662
12032 -1394
12100 -1387
11998 -1084
11869 -611
11881 585
11840 440
11812 676
11720 599
11629 656
11600 689
11654 763
11640 694
11587 611
11702 534
11602 622
11575 442
11493 607
11525 604
10862 605
10803 659
10889 779
10283 635
10174 841
10103 987
10022 879
10043 955
9938 699
9909 821
9908 961
9907 939
9776 844
9765 957
9777 994
9702 851
9666 747
9624 771
9692 672
9696 672
9697 724
9744 1030
9813 877
9863 648
9581 897
9602 881
9639 1031
9546 932
9444 947
9332 735
9199 1007
9063 863
8933 859
8882 837
8947 854
9064 805
9176 842
9235 693
9239 678
9289 620
9385 867
9343 825
9253 735
9333 756
9525 636
9555 633
9892 508
9824 628
9708 911
9850 1101
9782 1196
9719 1176
9603 1097
9748 1079
9582 884
9369 923
9419 991
9360 713
9267 773
9097 597
9057 679
9050 711
8961 647
8977 763
9080 688
9165 1043
9087 1088
9049 1030
9096 1065
9011 1083
8922 1108
8866 1009
8679 912
8724 937
8836 872
8868 1122
8974 1050
8867 1110
8568 744
8512 680
8582 772
8733 888
8808 896
8690 1038
8593 920
8617 897
8725 799
8620 799
8399 763
8404 824
8483 887
9856 764
9920 891
10012 839
10011 702
10117 853
10167 842
10186 815
10110 847
10128 870
10152 837
10250 996
10311 958
10375 901
10357 815
10417 816
10195 886
10299 920
10347 997
10424 927
10485 739
10557 763
10613 745
10479 688
10512 762
10558 776
10648 664
10671 822
8424 874
8285 1046
8252 954
8185 967
8114 998
8045 893
8021 860
7892 772
7876 856
7865 971
7958 926
7893 992
7921 917
7815 930
7773 959
7608 757
7781 1017
7542 844
7416 911
7413 971
7420 899
7359 941
7274 821
7377 834
7523 774
7620 784
7756 880
7880 689
7978 912
7959 822
8161 860
8340 886
8298 927
8245 929
8175 986
8115 958
8098 907
8033 784
8039 842
8139 847
8166 826
8220 739
8286 786
8262 754
8129 851
8022 827
8088 897
8489 894
8587 935
8578 906
8732 809
8739 813
8630 945
8581 1005
8538 923
8499 938
8398 917
8392 972
8472 838
8462 824
8423 937
8377 936
8251 801
8325 956
8284 801
8297 976
8304 877
8238 956
8242 929
8303 842
8156 819
8080 814
7981 766
7991 891
8174 926
8097 881
7977 961
7926 792
8157 859
8146 974
8126 870
8158 919
8113 926
8086 855
7997 925
7971 966
8050 851
7962 790
7827 907
7864 889
7889 898
7949 968
8018 951
8064 996
7963 979
7920 878
7752 872
7742 931
7733 905
7607 810
7550 886
7696 704
7522 780
7436 830
7510 842
7389 844
7326 869
7323 758
7167 837
7177 639
7736 662
7604 999
7381 893
7473 995
7700 796
7780 670
7891 798
8038 892
7156 586
7029 835
6779 573
6892 854
6994 904
6935 741
7189 546
7028 715
7037 690
7171 598
7316 672
7505 642
7535 668
7730 802
7855 952
7837 1056
7793 959
7666 996
7574 1078
7491 982
7388 904
7376 926
7521 894
7365 594
7251 920
7387 852
7188 670
7341 662
7282 800
7126 598
7139 712
7187 671
7404 787
7444 740
7660 533
7435 741
7564 834
7728 975
7890 1107
7872 1098
7729 1028
7661 559
7719 849
7741 778
7894 776
7952 832
8063 840
8164 826
8296 938
8145 583
8138 560
8349 668
8346 738
8505 982
8527 1013
8528 1009
8529 911
8537 839
8728 730
8913 792
9017 1002
8812 1116
8701 878
8601 730
8479 798
8509 712
8567 852
8662 722
8688 734
8689 958
8835 798
8738 918
8636 1012
8559 1023
8624 1055
8641 825
8470 901
8381 820
8155 525
8376 831
8388 820
8471 936
8540 1143
8482 884
8757 844
5090 805
5174 902
5232 804
5257 624
5432 846
5484 681
5455 715
5007 603
4827 691
4939 879
5014 514
5210 494
5215 448
5015 154
5008 252
5091 184
5229 498
5182 421
5358 277
5293 475
5360 798
5199 756
5258 930
5204 855
5495 872
5607 1004
5718 818
5571 774
5585 855
5666 800
5722 936
5753 707
5961 529
6026 740
6160 718
6157 826
6235 692
6311 692
6525 990
6678 834
6601 818
6530 454
6552 464
6648 518
6663 618
6748 738
6789 784
6938 545
7180 862
7197 940
7374 1038
7364 1090
7455 950
7573 739
7709 818
7727 903
7835 963
7951 888
8135 589
8235 586
8293 639
8365 716
8451 710
8370 896
8371 872
8196 703
8178 501
7961 460
7957 392
7812 880
7596 758
7695 910
7614 772
7456 650
7370 654
7211 742
7229 668
7043 592
7004 871
7160 811
7214 732
7013 849
7008 683
7091 632
7266 672
7375 617
7586 759
7581 780
7762 792
7901 626
7939 764
8007 658
8092 582
8112 546
8079 431
8215 413
8407 947
8452 859
8494 1009
8597 1010
8807 795
8547 824
8536 818
8649 842
8498 980
8497 898
8300 682
8237 834
8096 948
8087 938
8165 817
8236 567
8269 544
8324 583
8361 524
8667 683
8824 802
8749 841
8856 752
8960 784
9151 738
9238 658
8629 463
8606 790
8710 700
8983 656
9226 526
6728 659
6582 747
6500 834
6638 994
6713 812
6888 510
7047 622
6988 760
7054 776
7119 832
6968 844
6641 837
6543 778
6526 889
6925 833
6934 742
6790 750
6679 464
6804 498
6854 672
6734 660
6577 430
6347 770
6339 771
6201 725
6211 806
6283 762
6346 862
6177 756
6020 877
5957 576
6007 639
5874 740
5819 608
6693 384
6499 602
6383 749
6289 682
6149 543
6134 549
6278 735
6408 836
6472 871
6284 444
6413 720
6533 877
6699 705
6527 742
6518 852
6316 1202
6236 1086
6178 937
6139 683
6036 651
5768 541
5895 632
5995 994
6124 1023
5912 993
5853 714
5723 654
6367 608
6237 556
6189 362
6210 490
6027 -118
5884 -258
5855 -126
5941 590
5748 602
5758 740
5872 800
6008 740
5812 691
5714 602
5608 737
5700 766
5661 769
5587 767
5568 575
5628 673
5755 745
5780 606
5875 655
5980 587
6037 417
5822 497
5615 923
5586 954
5502 1039
5421 926
5401 937
5483 911
5547 749
5440 596
5566 644
5598 639
11111 591
10957 634
11094 843
11058 791
11250 511
11293 724
11303 709
11377 668
11447 757
11497 666
11523 670
11442 632
11411 656
11431 640
11557 633
11541 722
11583 981
11707 928
11711 1071
11650 1168
11691 1013
11692 730
11597 730
11676 642
11570 730
11403 451
11333 476
11285 560
11235 686
11086 642
11579 720
11472 884
11408 606
11412 856
11337 831
11280 780
11361 859
11469 718
11501 753
11599 605
11610 974
11693 826
11769 570
11788 640
11782 770
11919 764
11925 745
12000 755
12078 905
12124 841
12139 1074
12193 304
12239 112
12276 -22
12330 602
12246 776
12229 672
12174 640
12063 660
12002 704
12049 686
11973 828
11942 806
11937 781
12027 573
12028 669
11951 713
11943 649
11926 697
11968 758
11844 658
11772 720
11908 868
11994 789
12125 900
12091 1021
12084 1061
12057 822
12159 874
12209 878
3730 845
3916 595
3834 725
3890 775
4045 771
4034 815
4175 683
4289 789
4157 560
4279 781
4541 559
4587 785
4637 896
4608 858
4724 742
4694 578
4481 713
4419 672
4361 661
4260 593
4299 813
4212 727
4448 723
4343 770
12270 740
12326 490
12365 448
12386 660
12458 420
12494 252
3809 818
3854 729
3620 925
3589 919
3569 652
13813 -9261
13808 -8684
13792 -9210
13793 -9698
13845 -8646
13853 -8496
13873 -8687
13876 -8773
13918 -9512
13944 -9703
13915 -9385
13901 -9147
13921 -9245
13902 -9193
13882 -8701
13867 -8604
13864 -8358
13861 -8503
13878 -8407
13885 -8556
13886 -9139
13871 -8870
13847 -8973
13825 -9092
13855 -9410
-1
EOF
