# Supplementary material for: Solving the clustered traveling salesman problem via traveling salesman problem methods
Source: PeerJ Comput Sci. 2022 Jun 13;8:e972. doi: 10.7717/peerj-cs.972 (PMC9202618; doi:10.7717/peerj-cs.972)
Supplement: Supplemental Information 1 [file peerj-cs-08-972-s001.tgz › CLKH-1.0/PI_FILES/287u1432.pi]

1432
716 0
715 1866
714 2248
720 2168
708 2226
707 2169
709 2579
710 2180
713 2579
712 931
711 1763
705 2170
706 1778
702 2169
704 1819
703 1531
700 1762
696 1495
695 1763
694 1388
693 1764
697 1761
687 1761
688 2171
689 1762
690 1361
692 1766
691 1361
670 1771
671 1362
668 1362
669 1185
667 2022
657 1611
666 1782
658 1344
664 1581
665 1173
659 1344
663 1582
662 1580
661 1690
660 1691
644 1581
642 1690
643 1574
645 1691
652 1582
641 1588
640 1071
639 1015
634 1058
633 1019
632 761
636 1016
635 1069
638 1016
637 1108
646 1406
647 1398
648 1812
651 1043
649 1453
650 1000
589 1079
588 839
587 1248
586 1172
585 1232
584 1598
583 1189
582 1597
581 1190
579 1391
580 985
578 1389
577 986
576 1389
575 987
573 1938
570 1796
569 1937
568 1796
571 1938
574 1798
566 1130
567 750
438 861
563 1254
562 864
565 989
564 865
556 1256
560 2061
561 1672
559 1673
439 2062
440 2062
441 1262
442 1672
489 1252
487 1252
558 1253
491 1253
490 1663
492 1667
535 1666
493 2077
494 1668
486 1260
557 1670
554 2078
555 1671
552 2078
553 1673
538 1668
540 1667
539 2078
551 1679
550 1242
549 1967
612 2376
613 1965
614 1232
610 1278
611 1966
593 690
594 1096
591 687
590 -143
592 687
615 1691
595 1942
618 1695
616 2106
617 1696
598 2105
596 1696
597 2102
605 1689
601 1696
600 1697
624 1286
625 1695
627 1285
626 1286
628 936
631 870
630 1284
629 967
622 919
623 1046
619 918
621 1053
620 688
498 1257
523 1664
497 1257
495 1666
499 1258
500 1258
502 1662
501 1262
506 1661
503 1264
505 1308
507 1343
510 1265
509 1584
508 -1380
504 596
473 1732
474 1685
471 1678
472 1688
462 1279
464 640
466 41
467 18
468 632
465 2140
463 2133
461 2544
470 2134
477 1868
469 2138
460 2546
459 2149
456 1665
458 1255
449 822
450 906
451 692
454 2068
452 1665
447 2065
448 1665
453 2067
455 1665
457 1255
482 1800
483 2087
484 1676
488 1677
481 1679
478 1240
476 1259
475 1237
479 1282
480 1300
485 1665
496 1665
515 2076
513 1666
514 1668
517 2067
516 1670
522 1262
512 1247
511 854
518 1250
519 850
520 2062
528 1651
529 2059
530 1650
527 1650
525 2061
521 1652
526 1268
532 1650
537 1259
524 1658
534 1259
533 1667
536 1257
599 1235
602 1645
603 1236
607 1645
604 1236
609 1237
606 1646
608 1273
544 1683
543 1275
531 1274
542 1684
541 1275
547 1272
546 1683
548 1273
545 1276
443 863
444 1266
446 862
445 1272
436 981
435 1753
433 1344
437 1345
434 1754
432 1344
431 1755
430 1148
414 2072
417 1963
415 2374
416 1964
413 1964
319 962
318 1386
317 1582
412 962
410 1299
411 986
409 1290
408 1196
407 1447
406 1422
404 1272
405 1424
403 1240
402 1468
401 1330
400 1630
398 1294
399 1665
397 1277
396 1549
395 1549
394 1959
393 1596
392 980
391 952
390 885
316 1342
315 952
314 1120
311 1257
313 1667
788 1764
784 2138
787 1874
420 1398
312 1257
912 1344
911 1672
914 1262
910 1671
913 1262
908 1253
909 1663
907 1484
905 1889
906 1536
922 1234
921 1224
920 1064
919 1302
918 1343
917 515
916 1238
915 1635
301 515
300 582
299 608
298 554
297 980
296 846
295 835
294 660
293 906
292 1046
291 1215
290 952
289 420
288 448
333 144
332 448
331 404
330 1400
287 452
334 1128
335 1496
336 1232
337 582
339 540
340 252
185 280
184 -127
338 1540
329 799
328 1452
341 1720
342 1496
343 864
344 1056
345 1288
362 968
364 833
365 1384
366 1610
367 1384
373 968
374 812
375 952
376 736
368 1026
369 1204
370 1064
371 868
372 588
179 270
180 2358
181 2937
182 3170
183 2929
363 1930
310 -266
302 -152
309 926
303 1335
308 928
304 1335
307 928
305 1868
327 1464
325 1867
326 1868
306 1465
321 1466
320 1055
322 1018
324 619
347 1018
323 619
348 1017
346 620
350 518
352 750
353 960
354 1296
351 2156
349 2014
360 2156
361 2035
359 1888
358 1379
355 1329
356 1414
385 1329
357 1415
387 1415
386 1330
388 48
389 134
384 134
383 49
382 49
380 134
381 123
379 39
378 39
377 124
793 1253
794 1494
795 1479
796 1224
797 1566
799 1158
798 1258
800 1667
804 1258
803 1666
801 1258
807 1250
806 1678
805 1249
809 1278
813 913
812 886
808 795
810 1246
811 1106
817 327
818 618
821 1051
827 1036
828 636
829 1637
844 1689
846 2112
845 1693
860 578
859 223
802 1250
904 1354
903 1055
902 1134
900 1074
899 1123
901 1239
898 49
897 672
896 592
893 437
895 -296
894 -897
923 470
924 249
925 -359
926 1123
927 1832
928 1954
931 952
930 616
929 320
934 1459
933 1260
932 952
938 1954
939 954
940 672
941 1246
942 1528
946 1246
947 1966
949 1955
948 2367
945 534
944 926
943 515
885 517
886 711
882 1378
884 1126
883 1538
887 1116
888 884
889 738
881 453
890 637
891 595
892 276
867 1451
862 322
863 273
864 859
865 1802
868 1212
869 1102
866 1802
861 2212
858 1803
950 535
951 812
952 983
953 910
954 1162
955 1710
874 -50
875 512
876 770
877 1038
880 754
879 454
878 1048
873 1269
872 -213
871 446
870 614
855 561
854 812
853 1426
852 1634
851 1239
850 1653
842 1260
840 1234
841 1646
843 1236
847 1251
849 1249
848 1660
856 1484
857 1097
958 -50
957 924
956 1947
959 2521
960 1941
961 1780
969 1846
968 1571
962 1983
965 1669
963 939
964 840
966 1055
967 1213
1083 1605
1084 1205
1085 1246
1082 1215
1086 561
1087 553
1088 362
1089 901
1091 1309
1092 1671
1094 1308
1093 1718
1102 1308
1103 1308
1095 881
1096 1231
1097 1182
1099 1192
1098 1205
1101 837
1100 1112
1116 1674
1117 1603
1118 1641
1121 1604
1114 603
1113 1013
1115 603
1111 604
1112 1014
1110 631
1106 -109
1107 -213
1108 -122
1109 134
1105 1270
1104 1120
1090 899
1120 1195
1119 1193
1122 1603
1127 1196
1128 1605
1129 1603
1130 2014
1065 1633
1068 676
1070 644
1071 651
1069 683
1067 1618
1066 1684
1063 1611
1054 1688
1055 1575
1060 1224
1062 1634
1064 1224
1132 1225
1061 1226
1059 1574
1057 1983
1058 1573
1042 1581
1041 1219
1147 1166
1150 1569
1144 1162
1146 1570
1145 1186
1142 1300
1141 1399
1139 1272
1173 1247
1172 1657
1171 1250
1169 1356
1167 1583
1170 1402
1143 1542
1166 1438
1165 1554
1162 1143
1163 1298
1164 1556
1149 1214
1152 1614
1161 1204
1153 1614
1157 1204
1033 1614
1151 1207
1032 1213
1148 1205
1035 1589
1036 1990
1039 1579
1037 1589
1030 1546
1027 1587
1034 1583
1031 1993
1026 1195
1024 1184
1025 1599
1028 1310
1029 1298
988 1288
990 1238
989 1681
987 1273
986 761
985 1440
982 1770
984 1944
981 1662
983 1978
980 556
979 1332
978 1688
977 1280
974 1110
972 1518
971 1107
1078 1517
973 1110
975 1520
1056 1225
1043 1635
1053 1225
1040 1226
1044 1226
1038 1636
1045 341
1046 791
1047 952
1048 894
1049 1304
1052 897
1050 1308
1051 913
1072 280
1073 1518
1074 1106
1075 696
976 1279
1076 1693
1077 1366
970 1284
1079 1694
1080 1410
1081 1195
1126 1198
1125 1197
1124 1198
1123 1608
1131 1198
1133 1577
1135 1986
1140 1576
1138 1628
1136 1577
1137 1167
1134 1576
1190 1236
1189 1649
1192 1259
1194 1645
1191 1290
1195 885
1196 1237
1197 980
1198 1246
1199 845
1193 479
1253 1306
1255 1131
1257 1132
1256 1543
1252 1133
1250 992
1249 1402
1251 992
1241 1381
1235 1791
1236 1524
1234 498
1233 336
1232 437
1231 1377
1230 1652
1228 1376
1229 1657
1226 1267
1201 869
1202 1278
1205 869
1204 870
1203 1279
1207 869
1200 1280
1206 -224
1208 0
1209 0
1210 0
1211 53
1212 -365
1213 1246
1214 1120
1215 545
1217 322
1216 -95
1219 26
1218 1016
1220 1016
1227 962
1221 1082
1222 858
1225 1337
1224 929
1223 929
1240 1337
1238 928
1237 1337
1239 883
1242 1283
1248 976
1247 1262
1243 982
1246 1194
1244 1228
1259 1186
1245 1273
1264 979
1262 1211
1258 1113
1254 1113
1260 1524
1261 1116
1273 1483
1272 1745
1265 1484
1263 1687
1266 1494
1267 1484
1271 1484
1274 1098
1277 1496
1275 1091
1276 1499
1182 1090
1183 1102
1184 1492
1185 1141
1181 1406
1186 1121
1187 1683
1188 1292
1178 1682
1180 1404
1179 1098
1176 1680
1177 1163
1175 1575
1174 1708
65 1696
66 2106
67 1705
74 1313
1168 1458
75 1695
73 1679
70 1606
76 1994
77 2398
79 2002
80 1672
81 1134
84 1398
83 1069
82 1137
1159 1316
1160 1642
1158 1354
1155 1181
1154 1613
1156 1208
1022 1736
1023 1634
1020 2070
1021 1647
1010 1139
1011 1545
1009 1707
1006 1298
1008 1312
256 479
257 1065
261 483
262 790
263 1646
264 1344
267 1643
265 800
266 952
234 1082
233 1544
232 1935
228 1556
230 1918
231 1614
201 1232
200 1189
199 1438
155 1183
156 588
157 451
158 609
159 945
160 1190
161 1020
162 1178
145 -380
146 -182
148 659
147 1071
149 756
150 252
151 854
152 1130
153 896
205 1392
154 1001
202 1258
204 1613
203 1380
229 904
226 1315
225 1512
224 1288
227 1202
235 1612
237 1201
236 1202
238 1433
241 1291
240 1736
239 1650
260 820
259 1472
258 1737
255 1328
251 1455
254 621
253 1452
252 1862
250 1513
242 1272
246 1526
245 1264
244 1507
243 1267
247 275
249 488
248 112
90 1008
91 906
92 1260
93 1599
94 1187
95 714
96 1178
89 770
88 906
87 812
86 588
85 728
78 427
71 1117
36 1526
35 1117
37 1118
34 1425
33 1720
26 1425
32 1754
31 1418
38 1051
39 1429
43 1702
40 1429
41 1391
1292 1616
1287 1385
42 1624
51 1416
45 1432
46 1319
47 1678
44 1384
48 1670
49 1417
72 1638
69 1229
68 1133
50 1131
60 1131
62 1542
63 1230
64 718
61 1090
59 1431
58 1726
1278 1316
56 1429
55 1727
53 1317
54 1455
1284 1864
1285 1864
1294 1455
1286 1512
1295 1517
1296 1508
1283 1456
52 1456
57 1457
1280 1328
1279 1497
1268 1324
1270 1337
1269 1326
1282 1514
1281 1346
1298 1422
1299 1417
1300 1417
1297 1828
1301 1187
1304 1596
1303 1187
1293 1416
1302 1188
1306 1187
1308 1597
1309 1597
1322 1596
1288 2007
1290 1598
1291 1338
1305 1597
29 1186
30 1120
28 1434
27 1062
22 1359
23 1724
20 1360
19 985
25 1086
24 1360
1289 1188
1323 1189
1325 1599
1324 1190
1326 1595
1312 2005
1327 1595
1319 1596
1320 1596
1311 1188
1310 1598
1307 1188
1321 1189
97 1188
98 777
99 854
100 1913
9 2312
10 1902
11 1432
7 1542
8 1903
12 1352
13 1149
3 1064
6 1155
2 1027
4 1230
5 521
1 935
1432 1790
1431 1378
1427 1470
1426 1800
1425 1452
1428 1801
1422 1392
1423 1384
1424 1022
1343 1400
1349 1789
1350 1377
1342 1379
1351 1330
1352 1602
1335 1314
1341 1604
1339 1344
1340 1346
1331 1204
1332 1184
1330 1594
1329 1185
18 1425
17 1835
21 1428
16 1470
14 1702
15 1620
1328 1595
1316 1601
1313 1213
1318 1190
1317 1600
1314 1216
1315 1496
1333 1288
1338 1485
1334 1292
1337 1481
1336 1215
1355 1574
1353 1433
1356 1539
1354 1435
1357 1544
1358 1099
1363 1458
1364 1171
1348 1448
1344 1098
1347 1490
1367 1348
1346 1397
1345 1353
1412 1410
1411 1405
1409 1408
1410 1561
1413 1405
1414 1546
1415 1407
1408 1569
1402 1230
1400 1582
1399 1176
1398 1590
1397 1181
1383 1198
1382 1252
1384 843
1381 1830
1369 2239
1370 1830
1361 1829
1359 2240
1362 1830
1365 1668
1368 1831
1366 1421
1360 831
1371 1240
1372 830
1374 1240
1375 830
1373 1433
1377 1840
1376 1453
1380 1838
1379 1490
1378 -1282
1386 1193
1385 1505
1389 1184
1387 1509
1388 1106
1391 1653
1393 2061
1394 1653
128 2059
129 1648
1404 1651
1406 1649
1403 2059
1401 1651
1396 1649
1395 2061
1390 1653
130 990
132 986
131 1397
1392 987
133 1207
126 1204
134 1616
136 1205
135 1615
142 1169
143 1167
144 1578
141 1170
140 1604
137 1194
138 1603
208 1193
139 1194
209 756
207 1050
210 724
206 982
211 738
214 203
215 611
216 754
219 578
221 285
223 598
222 284
220 628
218 288
217 1357
213 1446
212 1860
114 1447
113 1336
112 1745
118 1335
119 1337
111 1338
122 1346
120 1415
123 1344
1418 1415
127 1175
125 1583
124 1175
121 1416
1405 1267
1417 1677
1407 1267
1416 1657
1421 1244
1420 1268
117 1676
1419 1267
116 1353
115 1409
107 1818
110 1410
1429 1000
1430 1408
105 1002
106 1410
108 1819
104 1243
103 1537
101 1939
102 1537
109 429
937 954
936 458
935 219
992 1509
994 1300
993 1470
999 1054
1000 1054
998 1465
997 1417
995 1469
991 1404
1017 1798
1018 674
1016 1378
1014 1781
1013 1370
1019 1371
1015 1394
996 1459
1002 1902
1001 1859
1003 2280
1005 2031
1012 1617
1004 1635
1007 1215
283 1464
285 1216
286 1106
284 1216
281 427
282 669
280 377
279 670
277 1326
278 1646
275 1303
276 1692
271 1282
270 1692
272 1283
274 1261
273 1740
188 1262
269 1415
268 853
187 1059
186 1060
189 1470
190 1059
192 1468
191 1846
193 1540
195 1807
194 1664
196 1477
197 1005
198 496
177 1688
178 1251
176 1640
175 1278
173 1639
174 1295
171 601
172 311
169 597
170 327
168 588
163 338
164 -70
166 -270
165 -92
167 -269
418 342
419 1527
785 1117
422 1117
786 1528
782 1176
783 1178
789 1534
792 1454
791 1482
790 1710
781 378
780 1120
779 1402
778 1312
775 1722
776 1312
777 1312
774 1046
772 1342
773 1096
771 1263
769 1106
770 1413
768 1358
766 1354
767 1362
765 1284
756 1578
757 1989
758 1578
755 1579
754 1258
759 1532
761 1257
760 1552
764 1257
763 1963
830 1290
831 1596
836 1548
835 1962
834 1572
826 1204
824 1302
825 1624
744 1239
823 1058
822 952
820 1130
819 1372
816 1634
815 1458
814 1053
752 1176
753 1404
751 1087
747 1068
749 1484
750 1070
745 832
746 1079
832 1283
839 1283
833 1693
838 1428
837 1068
725 -594
724 -496
723 -602
726 -483
727 1206
728 1380
731 1170
730 1394
732 1083
729 673
742 1494
743 1490
741 1901
733 1491
740 1490
737 1097
734 1505
736 1097
735 1506
738 1300
683 1205
681 1385
679 1549
678 1939
739 1115
748 1528
677 1534
676 1390
680 1388
675 1798
672 1389
674 1512
673 963
423 1809
421 1400
424 1432
425 631
429 1845
428 2256
427 1846
426 1868
572 1128
762 964
655 1632
654 1888
653 1536
656 1345
701 1342
699 1750
685 2133
698 1990
686 2126
682 2308
684 2093
721 1418
722 1603
719 2044
718 2184
717 2043
-1
EOF
