# Supplementary material for: Solving the clustered traveling salesman problem via traveling salesman problem methods
Source: PeerJ Comput Sci. 2022 Jun 13;8:e972. doi: 10.7717/peerj-cs.972 (PMC9202618; doi:10.7717/peerj-cs.972)
Supplement: Supplemental Information 1 [file peerj-cs-08-972-s001.tgz › CLKH-1.0/PI_FILES/28gr137.pi]

137
107 0
108 0
109 139740
110 136960
111 152080
112 151440
113 127240
118 70140
119 74880
120 74240
121 81920
122 75520
123 96640
124 91520
129 30190
130 -16000
131 -12800
132 10240
133 21760
134 37120
135 84480
83 98560
84 100480
85 92885
136 -4904
137 20640
102 78720
126 96800
125 93180
127 79520
128 64194
81 52700
80 38080
79 30180
86 37280
87 84000
82 107740
78 73700
77 97500
76 101440
75 80420
74 88540
51 15620
73 23700
72 8600
50 34400
49 5120
44 35520
39 33440
40 20100
35 19840
34 26880
33 20160
32 30300
38 41660
43 28360
17 -225137
16 -136603
15 6513
14 16800
13 7120
12 6245
45 -7515
46 8960
47 7040
48 -1920
42 6375
41 9260
37 24020
36 23440
31 23200
30 47580
29 47360
10 21760
8 13440
9 27580
11 3460
1 -251980
2 -202880
3 -143360
4 -116480
6 -12848
7 2640
19 23358
5 2557
18 11376
24 -15142
26 4000
27 3520
28 -5766
52 26140
25 19840
23 -4480
22 -1920
21 -22240
20 -15347
53 59040
54 44000
55 46240
56 53420
57 31700
61 44020
58 54060
59 57600
60 52120
62 50960
63 36600
64 45220
65 65280
66 60000
67 73600
68 70300
69 64000
70 64360
71 50160
88 49480
89 58140
90 44800
91 51200
93 80000
94 69420
92 -41740
95 95480
96 64260
97 77920
98 59680
99 84000
100 79680
101 99740
103 90720
104 92580
116 141660
117 98400
114 135580
115 95360
105 105600
106 112740
-1
EOF
