# Supplementary material for: Solving the clustered traveling salesman problem via traveling salesman problem methods
Source: PeerJ Comput Sci. 2022 Jun 13;8:e972. doi: 10.7717/peerj-cs.972 (PMC9202618; doi:10.7717/peerj-cs.972)
Supplement: Supplemental Information 1 [file peerj-cs-08-972-s001.tgz › CLKH-1.0/PI_FILES/28pr136.pi]

136
52 89600
64 132140
63 139805
65 141237
53 141045
51 140840
41 131949
38 140640
40 139320
39 132701
30 17426
18 -12899
5 16501
6 127091
1 128589
17 129200
19 130800
29 126168
31 128340
28 119271
7 122820
8 123980
2 138805
16 147077
20 150880
27 135100
32 161180
37 101120
42 133107
62 113191
61 134692
50 148507
54 146930
66 147122
71 57022
76 41418
83 60860
87 73280
100 17003
95 37951
96 59421
75 28954
86 60092
99 38828
84 85943
72 71220
74 84400
73 70175
97 60508
98 70176
85 -12900
119 -78620
107 -49920
132 -49920
108 49296
106 51020
109 42396
118 51215
120 51240
130 42396
136 51300
131 49297
110 33580
129 33580
105 36717
117 47640
121 46000
135 36718
122 -89840
128 -61690
111 -61510
112 93390
104 102040
101 15100
113 86310
116 102920
123 99000
127 93990
134 95530
126 94300
125 -87780
133 -143360
124 -104960
115 -43520
114 -78380
103 -61460
102 33120
90 33200
81 34620
69 34590
80 19060
91 20900
92 -480
79 15225
70 23546
78 22110
77 14695
94 14695
93 19160
89 24420
82 23346
88 -69995
49 -85110
43 -55725
60 -52260
59 -30140
67 -36405
55 -36665
58 -44800
57 -36160
68 -47485
56 -28240
47 -34075
35 -34130
46 -49435
45 -32185
48 8820
44 -25195
36 11740
33 -63600
26 -79208
15 -127524
9 -98122
10 12976
3 10282
25 -5938
21 23360
14 14257
24 -5128
11 8048
12 -99985
4 -110720
13 -68480
22 -83840
34 -97895
23 -86808
-1
EOF
