# Supplementary material for: Solving the clustered traveling salesman problem via traveling salesman problem methods
Source: PeerJ Comput Sci. 2022 Jun 13;8:e972. doi: 10.7717/peerj-cs.972 (PMC9202618; doi:10.7717/peerj-cs.972)
Supplement: Supplemental Information 1 [file peerj-cs-08-972-s001.tgz › CLKH-1.0/PI_FILES/29pr144.pi]

144
14 31360
91 -10580
92 320
93 42120
94 46640
95 52000
96 48480
97 56320
98 62400
99 66100
100 -80520
101 -77120
102 -64640
103 -57380
88 5340
87 -6300
79 -5500
80 -4160
81 5120
82 11840
83 19900
84 23680
85 46080
86 63680
110 72220
109 70400
108 31680
105 12160
104 6720
106 16320
107 21440
111 -97280
112 -103680
113 -112640
114 -119580
144 -55900
143 -48000
142 -46400
141 -47360
140 -49280
139 -13440
138 -21120
137 -16640
136 -19200
135 -25600
134 -8420
133 -8000
132 -6720
131 -7680
115 -15680
130 -50560
129 -45120
128 -39040
127 -30400
126 -32640
125 -26240
124 -26560
123 -24960
122 -22400
121 -23680
120 -150080
119 -144000
118 -143680
117 -150080
116 -147420
90 63520
89 58240
78 39360
77 38300
76 51840
75 49600
74 46080
73 45700
72 -20480
71 -18880
45 -25600
44 -26880
43 -34460
70 18460
69 18560
68 13440
67 13440
66 17920
65 15360
64 7680
63 12800
62 15360
61 12800
46 55200
47 59840
48 62720
59 65600
60 63260
58 43580
57 43200
56 42560
55 37120
54 42240
53 26880
52 30080
51 24960
50 28160
49 19940
31 -45980
32 -35200
33 -28800
34 -28800
35 26880
36 27360
24 13120
25 21440
26 34240
27 40640
30 67740
29 63680
28 52480
2 27520
1 17280
3 4480
4 1280
5 -1280
6 4260
22 1380
23 12060
37 -13540
38 -15360
39 -19200
40 -19840
19 123280
8 103040
7 101080
9 118400
10 116800
11 119360
12 122020
13 26880
20 136800
21 145820
18 161600
17 159680
41 152000
42 151680
16 148160
15 145500
-1
EOF
