# Supplementary material for: Solving the clustered traveling salesman problem via traveling salesman problem methods
Source: PeerJ Comput Sci. 2022 Jun 13;8:e972. doi: 10.7717/peerj-cs.972 (PMC9202618; doi:10.7717/peerj-cs.972)
Supplement: Supplemental Information 1 [file peerj-cs-08-972-s001.tgz › CLKH-1.0/PI_FILES/3023d15112.pi]

15112
5371 0
13960 3696
13959 2337
14671 3988
6289 4954
12018 4096
11533 3590
14518 3304
2073 2410
9560 3536
12579 3270
10090 3522
1631 4060
11539 4492
13576 5266
14857 4632
4994 3874
2765 3678
1637 3848
1505 4278
531 4294
5893 4068
8032 4322
5071 4210
13739 3544
4209 3832
840 3962
389 3336
6682 3580
1175 3602
5281 3706
8111 4144
5879 3992
8001 3328
11726 4120
1736 3752
7394 3406
14812 2824
8617 2408
2711 2128
2108 2992
8573 3184
9578 3360
2228 1802
13962 2870
9581 3576
10073 3271
968 3729
9199 4339
4092 4377
2088 4468
14575 4076
1948 3878
6096 3803
9875 4441
12682 4424
3553 3777
2728 3253
3103 3292
7232 3638
7869 3398
898 3754
6918 3607
3681 4678
5647 4096
750 4447
1860 5470
1967 5036
11560 4684
2899 4944
2537 4802
10682 5270
11831 3834
9185 3912
9186 3948
6359 3778
3747 2770
7169 5100
8295 5126
8294 5290
2479 5100
5395 5100
13324 4780
13747 4701
805 4382
2071 4640
3106 4568
3202 4417
8437 4746
9521 4267
14775 4408
793 5355
7212 5044
11581 5013
9868 4453
13096 5055
2938 4617
5678 4273
4503 5110
13774 5052
1506 4834
9495 4974
61 4880
8397 4830
6048 4796
6837 4946
9629 4844
13587 4764
13588 4884
11475 4946
9154 4507
52 4630
2895 4528
9593 4374
7377 4846
7220 4518
530 4118
1898 4426
1994 4726
1764 4710
10602 4836
4714 4860
12926 4568
3689 4954
14558 4724
4868 4904
11562 4222
9564 4667
5408 4774
7799 4918
9567 4919
7948 5430
5288 5232
14328 5023
14691 5170
14325 4814
3740 3922
14008 3936
9911 3834
1965 3898
1964 3602
14341 4102
5274 3440
5377 4312
10894 4062
12920 4520
14324 4530
9556 4538
5611 4538
14326 4202
12038 4222
9912 4088
9163 4512
12885 4404
10053 4380
12927 4510
9563 4691
14048 4391
12754 4296
14436 4366
3444 4634
6836 4380
5429 4440
4976 4591
7827 4548
802 4740
14339 5040
13084 4678
14222 5016
12034 4731
9571 4582
3918 4842
7202 4269
9743 3498
9881 4582
3656 4162
14633 3736
2766 3803
3179 4088
5087 4314
2792 4558
5341 4113
5626 4458
9958 4614
3334 3542
7082 3884
2063 4572
5261 4758
4720 3946
10014 4674
5409 4283
8638 3316
7362 3836
414 4766
5889 4694
145 3776
2858 3712
9904 4518
1737 3810
11532 3722
10994 3372
10024 3143
1676 3182
5439 3497
14361 3668
6677 3294
13030 4093
12197 4223
12282 4101
2372 3933
350 3594
5283 3682
14990 3919
3107 3010
4952 3016
5988 3850
13756 4564
1950 4604
14546 4204
4453 4168
14807 4020
10029 3362
11108 3514
7659 3032
12089 2566
3113 3292
1094 3184
6005 3328
3869 3112
2383 3808
12906 4014
1735 3742
7805 3380
10098 3351
23 3747
8792 4347
1346 3888
7474 3200
13641 4112
6670 3506
6679 3162
14362 3352
65 4059
5378 4484
10074 3855
10803 4636
12500 4561
5195 4574
1486 4312
11302 4208
5411 4272
1600 4320
1790 4136
5412 3487
13694 3300
1523 3254
3432 2858
13932 2646
1443 4064
3609 3416
4985 3194
10962 3638
4978 3912
3391 4752
3870 5210
5249 5382
11246 5214
5278 4746
2727 5208
8257 4957
746 5310
12159 5284
13993 4684
14484 4292
460 4432
12599 5130
1591 4507
12345 5090
8446 4677
8134 4481
12956 3788
790 4406
6633 4000
727 3570
13604 4248
14073 4064
3678 4864
835 4516
13788 3238
5413 4606
10815 5046
2459 5152
2735 4654
14375 3592
2493 3400
7652 3992
6010 4204
8289 4216
12759 3610
7653 3830
10597 3712
1792 3408
12760 3144
1495 3660
590 3086
10023 3267
5189 4621
2637 3793
1931 4034
5998 4475
5999 4655
5602 4696
8307 4432
1817 3932
12948 3823
3175 4014
57 4406
12915 4250
12068 4620
12000 4583
9164 4772
2964 4776
13406 4694
2755 3272
3389 3444
816 3410
4316 3940
2171 3680
13693 3297
1303 3256
13609 3566
741 3287
7957 3640
2543 3584
5873 3742
12715 3752
2291 2950
9170 4226
11064 4787
963 4677
10008 4145
13900 3326
1636 3417
143 3906
1117 4486
3946 4398
684 3864
10582 3696
3321 3196
7491 4048
7929 3374
8470 4100
9595 4174
6578 4648
2928 4758
1254 3730
1019 3634
365 4186
8505 3592
13748 3360
10783 3562
5738 3161
11008 3983
9167 3864
14383 3970
12718 3439
11997 4084
5990 4572
7332 4000
11275 3832
1235 4494
9606 4084
5245 3598
233 3908
9587 3760
4498 3726
3160 3238
11489 3882
7325 3654
7670 3304
13062 3060
6074 4353
8536 4393
14352 3790
7997 4322
5167 4130
4993 4456
4017 4235
606 4084
7786 4077
4152 3618
619 4258
5619 4062
2553 4454
646 4400
13644 3346
5146 3716
902 3437
11587 3980
13977 3624
3383 3717
10011 2774
13081 4234
8889 2230
12292 3393
8061 3788
9580 4348
12278 3610
9966 3526
2334 4505
13946 3958
8071 3376
14293 3616
1047 4539
454 3248
2754 3796
12294 3748
70 3374
5085 3274
1459 3538
6398 4570
13487 4406
5933 3842
12163 3630
2710 3310
2121 3358
5488 4270
1393 4112
3990 3332
3322 3209
8528 4225
9862 3860
4553 2882
5277 3618
64 3808
13757 1562
12589 3822
12932 3098
4076 3752
13626 3866
10918 3104
5293 4118
1559 4088
10657 3126
11000 3194
1391 3728
6187 3232
10795 3456
3150 1790
7083 886
6838 3542
897 3044
6376 3474
13428 3788
4223 3898
14061 4262
6585 3408
12487 3678
14888 3628
5097 2914
14315 3448
13712 3404
2544 3034
6026 2870
11699 4494
2709 4302
8290 3383
5521 4154
10788 3992
9903 3507
5066 3412
2793 2618
2162 3270
7589 3758
4145 3326
1606 4090
9705 3999
8857 4120
2818 3106
8710 3818
9239 4078
11015 4115
6558 3965
6410 4125
11004 4478
177 3788
6192 3822
3982 4055
12838 3050
13772 3915
6548 3780
13244 4254
7103 3394
14527 4380
6333 4544
8388 3986
9303 3952
2813 3526
10737 3114
5318 3772
13621 3682
14821 4384
8538 3504
3246 3686
5597 4358
4958 4512
12450 3652
14288 3670
10931 4426
14861 3012
12148 4064
3192 3768
4089 3718
12560 3708
5206 3326
14644 3398
14379 4062
5452 3944
4995 3450
11637 3846
1673 3823
5954 4212
11643 4376
914 4367
8525 4315
8072 4543
12525 3909
3159 2610
11512 3814
9944 4106
11524 3968
12044 3798
12913 4001
560 3394
10592 3871
6193 4204
3172 4506
9579 2328
5052 2596
7335 3228
9160 2926
10037 2200
3294 2526
14548 2030
4248 2880
13436 3008
4083 1084
6194 1858
14433 1066
7312 336
3144 1664
11087 2064
5944 1944
13404 2130
4016 2686
14480 2802
7858 3591
3934 3851
8475 3098
5131 3098
9724 4056
9412 4474
7494 4652
3687 5238
10941 4704
14623 4682
6887 3922
12983 3780
13825 4338
2419 3764
2625 4248
7592 4682
5276 4798
10999 4266
10127 3359
9247 3882
9112 4076
12982 4550
1464 4486
14307 4386
12429 4472
12644 3296
6727 4152
4561 4360
6044 4667
7331 4104
5536 3900
2650 4144
14385 3706
5105 4636
3800 4102
352 5150
3685 4040
13192 4380
7390 4176
4063 4068
7669 3888
5178 3440
867 3372
12505 3718
7338 3634
14287 3998
7847 3944
13758 3928
10719 3936
7989 4612
1674 4464
5605 4036
3332 4842
1403 3512
11589 3122
838 4692
10051 5112
10996 3904
14372 4116
14055 3789
14887 3096
1457 3596
1985 4442
1988 4162
2655 3560
6255 3505
7580 3298
8766 4015
9223 3887
3165 3847
2109 4236
2154 3882
8740 3720
3890 2618
1482 3584
3769 3124
2907 2766
683 3786
14359 3384
381 3975
13548 3221
3511 4004
12161 4364
5540 4949
5899 4099
1785 4338
9592 4300
3498 4240
2427 3502
13149 4698
12097 4474
3166 4954
11033 4788
14394 3476
12987 3755
846 3348
2800 3708
6675 3566
4586 4246
10517 4232
5138 4520
891 4008
14580 4216
14507 3890
2640 3742
4711 3354
5200 3514
13973 3010
9956 3024
10720 3612
14426 3216
6207 3154
13603 2856
1401 3024
14978 3910
3713 3088
14477 3544
4704 3938
5067 4012
10644 3453
6009 3974
14622 3178
7248 3594
7852 3856
3181 3678
8439 3479
1550 3266
5053 4462
14313 4318
1215 2875
12720 3467
4907 3504
13643 3662
11808 3826
5747 3492
2376 3449
11067 3444
10998 3780
5530 3787
9889 3531
3193 3448
894 3655
7876 3384
14232 3680
14284 3712
3197 3750
14401 3840
3777 3278
8460 3120
5400 4392
6180 3696
8941 3768
225 3482
14280 3939
9172 4166
763 3080
12978 3544
419 2546
8671 3768
12444 3210
654 2407
371 4252
3280 4144
7879 3945
13782 2983
7407 3901
12526 3129
3185 3885
11175 3350
10504 3876
8028 3578
6017 3886
5606 2962
3315 3320
10665 3356
2491 3244
13983 3894
13411 4230
10628 3736
10236 3130
8607 3642
10449 3471
13699 3647
638 4166
7927 3744
6669 4310
1953 4424
5590 4445
5456 3748
652 3092
7687 4206
9907 4162
504 3467
2429 3826
5970 2942
230 3541
580 4021
14524 2862
7740 2049
14826 2940
8304 3427
2483 3211
7030 3601
13702 3432
13846 3854
2906 3384
677 3067
3603 3231
5021 3632
11287 3514
10757 3594
14729 4990
4001 4660
4125 3900
6269 3890
9178 4452
15102 4170
1558 3665
3758 3446
5936 3323
13763 4371
3773 3786
12077 3370
9305 4216
14530 4540
12026 3659
9237 3378
10082 3500
187 3590
11257 3680
12079 4310
3456 4032
13471 3868
12021 3248
3932 3764
5670 3947
9997 4177
9343 3681
10706 4284
4167 4493
6063 3605
7498 3596
4830 3514
8817 3094
4000 4014
5937 3729
341 3896
6653 4383
12582 3666
6695 3650
377 3880
4869 3885
2905 3634
3472 3786
8192 3636
8452 3828
12510 3776
8788 4518
149 3528
11303 4232
879 3831
3728 3181
11697 3781
3051 4140
6023 3278
2012 3579
5215 4101
5214 4368
602 3896
8017 3776
9175 4066
6900 3800
12119 3940
9648 4260
6658 3456
9367 3828
1701 3908
4466 3880
11801 3176
651 4566
4712 3978
13999 4560
7552 3248
7560 3970
5448 3776
4467 3606
3664 3298
5993 3054
3547 3689
9214 3555
6367 3550
8803 3285
574 4274
9728 4008
12005 4312
4051 4210
11039 3949
14509 3826
1293 3756
11531 3648
11909 4084
9676 3974
12476 4756
9576 4680
5225 4280
3531 4280
8448 4064
3221 4996
4072 5170
14724 5191
457 5214
9718 4962
9901 4708
3716 4550
6390 4761
3520 5097
6852 5044
6394 4796
6391 5238
6392 5041
9620 4423
5754 3696
2547 4360
10225 3488
3819 3210
7241 3526
2986 4184
2857 3840
10443 3976
4061 4231
2963 3287
1280 4112
3616 4504
5598 3742
9835 4214
13537 4306
12504 3921
6575 4088
8805 4303
11779 4637
14463 4497
10717 3923
3960 4530
1587 4429
1734 4542
7087 4515
15039 4900
4065 4689
1855 5228
14951 5342
9037 5362
14468 4511
2472 4913
3157 5299
348 5207
13013 4239
11359 4374
2410 4488
13558 4944
14113 4826
12588 4192
3941 4770
9879 4574
14692 4632
13706 4381
12942 4717
10272 4881
13493 4640
5830 4611
10086 4613
1080 4682
2077 4790
14257 4335
11265 4887
4014 4740
5382 4820
15016 4677
2883 4724
12109 4528
14304 5286
9447 5167
8635 5016
8663 4942
12076 5107
3433 5037
5589 4619
13798 4868
1730 4900
14027 4767
8401 4172
13808 4628
13506 4512
12765 4756
5383 4071
1147 4671
5495 4542
11103 4409
13892 4793
13891 4866
8540 4248
13573 4452
8424 4584
3092 4247
11233 4528
7226 4666
12102 4257
2868 4730
994 4586
13668 4544
1081 4624
9797 4114
13528 4316
12694 4512
11343 4450
277 4482
12559 4794
2139 4506
4858 4256
8640 4370
11822 4224
445 4392
12891 4360
11882 4240
3560 4096
12273 4184
5860 4035
6811 5131
13374 4712
1812 5366
12993 4516
13942 4514
3735 4414
3272 4822
4366 4470
7625 4664
5736 4601
13371 4622
463 4877
13122 5050
7503 4783
3779 5052
8527 4582
12478 5038
4369 4023
10935 4741
14009 4673
4310 4800
5681 4712
13958 4338
1838 4147
3757 4627
14136 4297
5019 4658
14749 4068
926 4300
2195 3868
10844 4452
13386 4339
14428 4683
5428 4952
620 5042
13879 5280
15020 4942
278 4866
14039 4432
8866 4167
11986 4524
4709 4706
245 4529
1601 4734
4809 5005
13143 4559
6821 4662
6657 4324
9269 4655
6189 5052
5779 4716
8299 4510
11806 4652
8410 4994
11128 5008
2832 4444
5930 4630
13553 4311
8471 4643
6584 4470
5931 4628
6768 4150
4693 4712
6773 4342
13233 5050
14421 5153
11131 4958
4922 5103
13131 5223
5789 4861
11701 5130
12851 4362
4683 4863
9807 4164
12475 4120
1061 4416
4968 3852
4252 5081
971 5002
12748 4730
11345 4860
592 4278
12202 5096
4884 4698
9657 4379
9372 4433
13308 4362
5909 4540
3460 4626
6645 4621
14343 4586
10076 4362
14025 4303
14366 4374
2152 4456
4495 4514
13256 4182
10064 4180
5507 4243
3776 4389
1239 4573
6608 4954
6417 4796
11071 5008
4510 4962
13939 4944
4885 4427
14195 4534
11702 4638
7698 4459
11736 4547
1924 4748
5402 4498
3359 4601
4355 4610
9964 4159
5369 4424
1750 4188
3317 4397
13416 4399
11094 4522
11967 4237
11072 3874
1596 4542
6076 4592
437 4719
10899 4629
3945 4851
8993 4912
11960 4633
5585 4719
6370 4651
5238 4078
9709 4300
9780 4610
11540 4268
1179 4088
11065 4579
13727 4392
172 4039
8693 4340
9801 4372
14624 4496
3763 4706
11117 4479
1228 4511
8679 4640
12342 4724
369 4832
4347 4897
14996 3453
13697 4042
9001 3880
6462 4520
12666 4704
124 4680
4177 4256
7504 4352
748 4503
3700 4617
6785 4447
10382 4400
4360 4480
3365 4538
11937 4736
10524 4540
4534 4906
12812 4666
4273 4776
4097 4748
14374 4761
8980 4425
3542 4588
2211 4657
11714 4987
7642 4849
8739 4508
10515 4744
6234 4792
9039 4878
14376 4625
8494 4431
7648 4540
13463 4812
8288 5071
7417 4691
14190 4742
1543 4417
2041 4938
11756 4755
12831 4711
13000 4711
10834 4389
4746 4477
3625 4435
11356 4488
4547 3954
1659 4494
7211 4432
8815 4284
2365 4773
11102 5208
10451 5188
12443 5117
11161 4866
8095 4608
12630 5116
8928 4958
4731 4230
4446 4632
14038 4023
5821 3993
14308 4217
9067 3801
13116 3812
2440 4040
13305 4134
13155 4816
7124 4551
4444 4748
14942 4898
14906 4613
2732 4624
10980 4464
10538 4196
512 4044
10827 4853
13359 4774
4088 4474
12547 3862
6512 4096
8984 4356
12627 4125
4782 4781
13068 4900
8756 5080
7920 4962
11290 4979
7137 5129
8550 4871
8914 4358
14610 4874
7595 4728
4064 4768
14985 4513
4749 4633
9878 4612
14254 4872
583 5140
12528 4987
7133 4788
7707 4996
1161 4853
14571 4784
14489 4812
9536 4445
2662 4854
4208 4847
305 4700
7000 4712
12986 4918
11132 4906
3780 4692
983 4660
3297 4866
9046 4363
4476 4524
3633 4741
3559 4278
10514 4538
9396 4440
3612 4701
5946 4494
622 4312
1895 4520
752 4206
2850 4904
13056 4654
3978 4226
6988 4806
6944 4723
9608 4795
10202 4621
12108 4693
7714 4934
8977 4614
11122 4755
12219 4796
7006 4962
15074 4812
13255 4826
14982 4708
8591 4902
11479 4949
2213 4606
436 4992
116 4790
12529 4746
14984 4784
7490 4417
5221 4588
2165 4516
12309 4304
15064 4574
13016 4538
1406 4490
3255 4540
7400 4734
283 4865
4038 4697
5916 4753
12137 4621
910 4631
10896 4748
5155 4408
12676 4254
13859 4350
7136 4806
2959 4815
3257 4601
5704 4853
4843 4652
11293 4632
8774 5033
4474 4732
421 4594
11774 4400
1003 4472
1448 4602
2563 4558
8985 4718
3352 5025
11365 4926
9460 4981
7886 5088
3923 4569
15001 4657
2592 4566
13061 5073
8658 4898
4808 4983
14363 5359
14249 4689
8987 4307
1397 4438
8611 4518
7643 4515
10419 4837
2811 4750
15073 4558
1436 4426
7637 4698
6980 5194
5709 5098
4689 5222
7641 5034
4162 5100
3360 4926
4678 4900
4520 4948
2593 3958
4331 4107
9054 4500
9032 4484
13309 4592
248 3930
10416 4510
334 4988
6846 4988
4795 4984
4493 4746
10436 4903
10078 4651
8988 4778
13185 4593
951 4556
12686 4385
5028 4485
6707 4752
3364 5238
4817 5172
7893 4972
1569 5212
14923 4720
9231 4588
13183 4666
2453 4119
5570 4232
10689 3808
10808 4530
5173 4634
13296 4480
3571 4201
9900 4761
12807 4537
10398 4863
8676 4775
3316 4738
11205 4526
1438 4673
7873 4290
6353 4246
9224 5107
1761 5104
4798 5604
1092 5466
8008 5464
3424 4766
10537 5020
3122 5044
4550 5408
487 5206
10183 4152
11411 4800
15101 4556
14418 4868
4696 4770
11674 4720
4728 4250
6705 4926
11755 4800
10656 4584
7265 4569
6891 4308
5159 4416
4246 4319
7539 5240
8600 5307
3615 5486
11386 5034
1441 4770
2013 5098
8099 4703
2609 4770
8259 4930
10600 4700
9043 4502
13253 4230
6991 4720
4757 4778
11138 4707
4891 4762
6985 4902
5961 4835
15100 4631
15049 4239
11180 4538
4533 3893
4753 4352
3266 4752
11751 4258
7293 4635
3673 4741
10636 4280
15110 4570
4184 4473
14462 4376
14414 4539
6924 4732
6858 4401
12370 4478
10590 4423
10992 4330
7374 4286
12533 5061
12164 4901
9490 4612
5846 4926
10192 4580
1650 4994
9983 4728
4939 4552
12300 4632
5054 4448
2605 4166
2503 4319
2607 4720
2024 4663
7895 4815
10771 4391
13898 4558
3720 4506
8119 4848
8545 4548
8493 4352
11754 4364
6888 5137
7031 4820
5853 5018
2378 4998
621 5128
6863 4645
8603 4890
4087 4704
12780 4553
1705 4639
8937 4579
14042 4645
9540 4414
4241 4729
2184 4800
4265 4734
1120 4766
8113 4730
11123 4559
422 4730
3109 4582
5623 4863
9685 4678
8964 4763
10009 4576
10727 4901
6225 4612
7432 4332
9456 5050
6315 5139
3784 5428
7431 5238
2966 4463
14995 5205
4257 5524
2806 5186
13850 4136
9844 3861
14093 4272
10932 4196
10891 4358
4169 4187
8386 4337
10438 4757
5584 4046
4300 4268
10379 4547
14929 4862
7599 5090
8656 4743
2961 4794
237 4576
7045 5050
4242 4594
4797 4248
11858 4829
2771 5294
294 5282
4253 5267
8403 5095
2584 5032
8109 4750
14501 5349
7910 5060
9539 4933
10457 4273
13743 4366
5572 4552
6305 4729
13181 4938
8216 5045
1327 4916
12218 4330
9364 4953
7440 5040
2205 4437
9242 4808
7550 4663
6963 4394
2799 4824
7519 4772
2400 4642
8799 4879
9784 4818
2214 4680
14856 4858
11816 4950
14303 4877
9421 4862
13198 4578
12616 4454
9419 4790
7892 4772
12568 4822
7757 4712
5352 4376
11177 4692
1103 4776
5479 4681
7262 5007
10843 4317
7408 4737
3409 5113
2098 4823
7414 5105
1628 5028
6504 5001
9477 4963
14764 5243
13166 5147
10199 4564
13053 5058
2144 4870
9390 4888
8828 4386
5158 4552
11187 4696
6343 4800
7810 4904
10350 4520
4826 4272
14837 4771
5841 4372
9732 4635
3256 4877
13563 4898
7705 4576
8622 4761
4059 4596
5862 4716
9899 4745
9480 4645
8102 4794
9334 4491
1171 4899
7943 4482
11785 4946
14491 4708
7404 4922
13168 5079
5154 4914
15070 4910
14503 4849
14178 4356
5162 4372
7833 4877
11877 4755
15075 5226
2055 4881
120 5087
1395 4189
488 4155
7546 4721
1101 4606
4839 4761
932 4996
12117 4750
1085 4958
376 4561
3247 4772
10383 4327
4848 4886
14012 4402
3125 4187
5472 4425
2615 4344
11791 4636
13944 4651
10715 4856
8250 4700
9789 4692
11670 4571
2218 4270
4981 4829
9999 4790
8865 4844
8863 4976
8864 5100
11886 4702
15104 4616
10897 4964
3742 5085
14522 5024
13654 5136
12382 4962
14461 4823
2092 4281
11347 4508
2856 4485
12763 4431
7758 4289
11969 4294
5217 4485
9708 4296
6166 4470
5659 4561
9376 4441
2223 4451
2220 4383
14742 4925
6631 5090
11606 5168
7717 5071
715 4990
7737 5075
12904 5085
11322 5052
14295 4690
14499 5109
11206 5140
10367 4839
12617 4880
9661 4980
10179 4669
13863 4807
7667 4656
2975 4578
14193 4774
11879 4881
11331 5055
10851 5098
13504 4731
11915 4356
1852 4660
6352 4892
3764 4764
8939 4562
9080 4879
7537 4850
7809 4853
5469 4826
10880 4898
1789 4930
2181 4819
3121 4598
4274 4551
5864 4685
13320 4506
4483 4074
6779 4729
2185 4961
12745 4852
6299 4716
11916 4812
3774 4726
6292 4827
11439 4443
8721 4677
10338 4288
6507 4654
12990 4668
427 4823
1106 4894
8399 4481
10388 4483
2862 5150
10173 4975
13522 4815
7644 4932
7453 4774
14986 4425
12379 4822
8483 4792
14189 4782
9371 4710
13337 4978
2635 4818
12607 4615
4244 4730
5816 4773
8396 4496
7451 4602
2347 4508
15052 4578
8958 4881
4290 4610
14221 4512
2583 4558
7632 4429
11870 4359
11418 4558
11151 4418
495 4522
10773 4481
10983 4215
909 4259
3076 4585
3429 4696
4827 4870
9322 4683
14275 4414
7055 4632
418 4710
11730 4583
11945 4546
5486 4122
7697 4447
8231 4628
13542 4546
13224 4218
13223 4873
7998 4663
2778 4433
13161 5003
8363 5091
1026 4907
13335 4868
9727 4966
301 4901
12027 4794
13331 4886
5163 4507
4725 4972
9173 5028
15042 5074
13182 5083
5386 4596
8780 4261
13020 4882
5092 4580
8909 4026
8849 4536
6851 4280
15112 4520
4929 5462
1711 5400
14722 5624
8258 5526
3254 5624
14301 5336
7382 4946
571 2666
10755 3360
12445 5160
586 5098
8841 5270
50 5072
10772 5158
4085 4810
2870 4551
13209 4840
10452 5286
1384 4398
10062 4774
11485 5024
10809 4616
10810 3632
11990 3952
12263 3796
13172 4360
5700 4480
13171 4112
5777 3242
11749 3456
441 3838
7023 4014
10177 4263
3793 4682
14450 4428
3417 3578
13225 3352
10366 3651
716 3557
8144 2606
9106 2640
13875 4192
7684 3808
8648 4033
3718 3731
3220 3458
7205 4292
10990 4246
14569 4172
6644 4260
10143 3644
12113 3444
4425 3504
10492 3672
13270 4806
3300 4562
12524 4896
9307 3662
6482 4158
6543 3928
7266 4252
6127 3958
6647 4196
14090 3833
12522 4037
12328 4582
3167 3952
13982 4165
1291 4120
3940 4324
12610 3684
8277 4000
4421 4040
10493 4312
4950 4296
12593 3797
11419 3878
13899 4090
12751 3969
8282 4144
7165 4246
14187 3805
7244 5117
11874 5259
8274 5896
10794 5810
8286 5260
5686 4922
2019 5676
258 3488
14156 2850
14030 4246
12577 4470
6943 4042
11713 2922
7887 3656
8456 4640
4918 4488
5059 4656
766 3798
1281 4446
9695 4220
6541 4742
1714 4556
862 4448
7545 5106
13663 4396
12778 4972
3126 3788
2833 4006
1695 3792
6668 4080
2848 4398
10951 4840
4022 4882
10784 4462
10741 4192
14908 4520
2837 4183
6197 3708
13517 3986
12331 3594
10265 3914
2026 4352
8298 4157
6346 4443
5376 4221
10442 4683
7834 4206
13479 4342
577 4262
5918 4257
5367 4413
13707 4237
3986 4481
14173 4254
83 5288
2156 5156
2616 4571
4820 5142
9391 4990
13531 4592
4738 4395
12598 4372
7750 5166
8559 4588
14096 3587
2861 3028
12479 3579
8385 3149
7558 4592
3162 4928
175 4888
2955 4752
6492 4708
552 4766
13370 4672
11632 4784
4824 4712
12283 4864
10619 4578
2912 4902
11384 4403
11170 3816
9315 4838
5564 5088
8922 4968
12334 5347
3938 4747
11328 5296
8651 4467
9203 4042
12794 4059
14520 3900
10495 3930
3576 3845
5344 3957
6214 3912
6310 3620
6037 3836
12477 3902
13511 3622
5722 3652
14369 4570
12872 4968
4175 4969
12398 5133
11308 5163
900 5389
7624 4857
12871 5122
3043 5064
11134 4354
8327 4445
5595 4488
5587 5002
14168 5015
1956 4720
10445 4497
4382 4741
1404 4647
5140 5009
13617 4768
2835 4609
10985 4754
10273 4670
14937 4302
2540 4848
5020 4326
3386 4617
12567 4687
942 4684
13765 4566
13157 4587
6871 4702
2962 4346
4522 4567
13590 4321
7719 4744
5418 4811
7671 4785
1289 5074
2983 4940
4819 4828
9809 5081
8245 5133
11832 5160
2532 4720
14400 4842
2523 4601
129 4356
12952 4094
14953 4512
9711 3618
3942 4762
8208 4886
4019 5265
4077 5175
3071 5355
8311 5107
9300 4922
357 5094
4411 5143
3613 4610
13160 4986
10752 5164
8513 4976
8466 5042
12680 4622
12724 4521
11669 4342
12354 4778
3745 4688
11468 4968
12755 4858
7536 4866
3273 4704
9201 4281
7736 4842
11846 4576
8544 4283
7753 4502
9840 4822
2357 4717
2227 4705
8548 4544
6495 4180
4691 4596
4317 4389
8328 4664
4119 4712
242 4991
9312 4763
3640 3815
12905 3765
11847 4276
13645 4136
5653 4367
238 4598
74 4531
4084 4712
10713 4768
4035 4410
14422 4808
13832 4711
10738 4793
11792 4746
12570 4959
3252 4997
1702 4868
5637 4769
11793 4661
12689 4443
11933 4751
7405 4978
8476 4926
1183 5128
9848 5065
1651 5180
1843 5048
2209 5036
3042 4541
11887 4955
5562 5192
3447 4936
13787 5112
5657 5096
11476 4864
11750 4668
8352 4689
11238 5063
14657 4919
2639 5170
2048 4858
2564 4898
2567 4781
9849 4838
13538 4717
12421 4936
12110 5076
885 4655
9696 4363
9795 4662
2767 4836
5515 4542
8441 4524
14505 5020
1437 4781
3726 4976
4124 4821
8674 4722
3950 4710
10203 4804
2620 4792
6940 4675
5957 5214
6914 5174
11338 5194
2177 4741
155 4945
8584 5242
12460 4704
5419 4662
10170 4724
13540 4619
569 4854
1442 4706
7725 4728
10610 4648
13126 4442
12980 4767
4529 4840
7735 4856
6524 4858
4249 4839
14934 4560
9768 4547
11375 4497
12406 4243
13291 4683
9290 4715
14620 4701
6581 4671
10901 4582
11835 4740
5581 4432
9767 4071
6116 4412
9886 4229
7460 4434
14825 4808
1925 4383
4415 4503
2621 4844
4513 5017
9476 4718
12585 5222
14682 4442
2489 4980
8956 4407
4759 4914
3959 5244
4287 5034
2968 4729
1717 4680
10923 4765
3293 5191
5328 5176
8585 5149
13328 4755
5212 4788
13071 5139
9013 4914
4748 5193
6789 5134
9299 5022
13073 4955
13072 4939
3977 4976
335 4860
11112 4481
787 4257
13145 4543
13023 4491
7086 4848
5795 4403
13254 4614
13210 4598
7078 4713
5680 4585
12103 4518
1328 4666
11336 4499
211 4404
7663 4694
11849 4535
2770 4581
6586 4708
8003 4726
7952 4540
8728 4345
6655 4698
2122 4669
7009 4474
3354 4616
14181 4759
13458 4803
1170 4632
5327 4712
2694 4722
11169 4868
3186 4742
14989 4734
9989 4368
3663 4382
9409 4584
3712 4419
13278 4721
11126 5260
6966 5204
4383 5222
6506 4931
6412 5372
13539 5400
9841 5270
1271 5444
7541 5233
7443 4424
2683 4990
11810 4975
13521 5141
11461 4738
10959 4938
1749 4606
14149 4738
7315 4527
3388 4606
14668 4634
1160 4908
426 4890
14677 4748
1104 4971
14404 4579
13735 4901
6780 4924
7992 5094
6961 4929
8273 4996
11624 5098
9731 5194
10848 4730
10531 4392
4412 4657
4771 4724
3924 4834
10863 4650
7872 4691
10298 4393
5183 4598
5174 4423
3305 4618
9134 4585
13112 4678
12520 4661
7752 4364
1882 4784
13512 5009
12139 4847
4727 4765
7759 4380
11133 4916
5669 5046
7713 4896
5516 4896
7378 4964
243 4988
2022 4856
4176 5006
10758 4932
3845 4926
13175 4580
7996 4759
2682 4946
6781 4879
5690 4547
5850 4622
8919 4736
12746 4809
10915 4859
14516 4107
4289 4678
234 4626
2772 4688
9135 4871
14147 4498
7768 4624
7779 4636
3392 4409
15000 4618
10157 4676
8806 4650
726 4800
10248 5120
4071 5080
12451 4880
9759 4836
9984 4760
9518 4986
2602 5018
1410 5228
10399 4983
14292 4907
11861 5050
10700 5082
12259 5036
4408 5093
7151 4867
5517 4895
7437 4629
6050 4390
7851 5160
6350 5050
6776 5212
4722 5060
4914 4726
232 4798
8339 4821
12958 4863
11325 5026
11998 5064
4779 4941
6770 4749
13492 4648
9655 4772
12260 5080
2805 4521
1881 4283
15025 4731
11153 4725
4751 5009
10903 4269
8586 4848
13366 4908
4686 4918
4212 4836
3966 5037
8546 4865
13356 4930
13226 4954
8661 4637
10606 4789
12592 4847
5023 4954
4045 5038
10762 4899
15047 4804
7314 5075
4531 5094
11802 4968
11972 5112
11675 5236
11453 4957
122 5168
1158 4950
13845 4908
1381 4953
1512 4946
8715 4401
7072 4111
12569 4530
7843 4572
13055 4642
3019 4784
10060 4923
7875 4965
10740 4888
14179 4950
10950 4564
6443 4938
1740 4627
10305 4636
11276 4872
1716 4315
12614 4498
13353 4123
7738 4309
7540 4523
9270 4578
7047 4511
9321 4409
2751 4969
11850 4829
8579 4421
7657 4704
13243 4790
13349 4976
1666 5222
14407 4709
515 5148
14255 5084
14899 4862
6822 4687
8921 5134
2145 4717
8807 4517
7819 4655
14146 4656
10587 4842
4527 4730
6523 5016
11939 4693
6890 5056
2733 4998
10368 4458
9461 4669
8161 4818
10084 4619
8148 4909
4292 4884
2601 4762
6812 4823
7603 4696
5094 4736
3607 4609
5861 4693
4791 4731
8874 4712
6190 4663
2182 4539
7147 4968
5487 5137
6809 4958
11999 5048
5501 5020
9745 4914
4785 4932
6422 5035
14427 4790
10101 4287
9786 5004
12788 4958
6979 4966
13572 4741
387 4983
9441 5015
15062 5002
8335 4966
14405 5062
3567 5056
9828 4837
7593 4768
5029 4770
9156 4994
4329 4882
7909 5002
13050 4878
4434 4914
8994 4882
13129 4606
11154 4896
10624 4681
2718 4345
4761 5042
6258 5006
6257 4908
7280 4800
6256 4409
10702 4450
6913 4764
3930 4782
9523 5092
10274 4302
14526 5096
11372 4968
3393 4488
2078 4591
9438 5134
9774 5160
7782 4751
14725 4726
11482 4897
7715 5037
4692 4468
7096 4650
2074 5260
2231 5121
14085 5158
9060 4983
5287 4874
4772 4492
6799 4942
3345 4793
3826 4919
13357 5036
9397 5092
3988 4882
14132 4969
12950 5125
7164 5219
13480 4635
13038 4614
8445 4575
6607 4652
8364 4843
9917 4772
13740 4980
1892 4970
11457 4293
562 4554
5551 4695
10454 4627
7590 4860
1033 4684
13364 4852
9689 4421
13465 4665
2230 4693
10083 4430
9967 4411
4766 4842
6794 4724
13673 4420
9482 4685
5947 4812
13582 4908
886 4531
6188 4546
10392 4809
2207 4557
8720 4686
2016 4410
4414 4780
10667 4459
4266 4908
11784 4739
9656 4328
9918 4578
7924 5028
4284 5065
2723 4676
13064 4864
10112 5096
3579 5196
7334 5170
14043 4658
6692 5160
7935 5038
7412 4346
8854 4692
11923 5016
7035 4927
11136 4463
7699 4867
11872 5041
11218 5140
6868 5096
11147 4776
14148 4642
7245 5086
6905 5337
9266 4844
12854 5247
8555 4952
13005 4517
9897 4602
9710 4616
2989 4419
13336 4334
1483 4859
11932 4686
10329 4994
2768 4728
4816 4536
3958 4664
12082 4560
7101 4736
4942 4552
6547 4888
2364 4784
10989 4606
11313 4520
8653 4746
3925 4968
2571 4832
3939 4762
4291 5170
13015 4576
13508 4311
8575 4469
15054 4664
11731 5171
12320 5295
7240 4986
7463 4504
3778 4703
1266 4637
12514 4718
10463 4858
1321 4480
1335 4390
6191 4490
1014 3997
4264 4487
1357 4468
13467 4500
5656 4718
13247 3882
3451 4518
13362 4696
5345 4394
14423 4884
3905 4030
5753 4390
2603 4688
9722 4784
12115 4210
6646 3654
8278 3274
14196 4264
11201 5222
14859 4526
558 4327
8281 3762
13852 3874
10567 3549
9301 3700
2871 3853
1639 4786
8950 4570
13361 3867
8398 4450
3489 4223
4940 4392
8376 4552
6828 4392
8691 4627
1973 4978
7846 4888
3233 4058
9429 5087
14570 4948
2945 4628
13943 4426
11130 4666
6660 4666
151 4986
3075 4580
10043 4538
1485 4718
8291 4948
2697 4622
2315 4590
12350 4386
10337 4270
4367 3878
7771 4090
14950 3864
12515 4356
14180 4224
8867 3874
5379 3706
11656 4208
7024 3448
7709 4346
12267 4192
8957 4024
12114 3594
4052 4440
665 4253
7745 4902
5139 4936
7748 4974
7890 4822
9267 4722
11775 4926
13228 3936
9570 3770
13378 4512
13120 3994
10842 4184
12691 3788
8025 4314
7594 5052
1744 4302
11213 5112
11842 4982
14171 4842
5257 5140
10099 5034
14866 4832
13167 4676
11436 4626
3072 4688
9729 4764
5387 4178
13510 4600
11934 4508
2860 4557
3762 4438
10930 4046
11197 4311
15057 4379
11458 4321
6915 3952
7267 4144
8167 4156
6473 4036
13200 3846
14796 3334
5886 3887
10327 3897
13820 4400
84 3980
4301 3289
10462 3664
10185 3620
11863 3517
2202 4637
4953 4536
4078 4707
6051 4671
4159 3991
8620 4012
8619 4546
2892 4140
874 3760
5346 3976
9129 4032
5144 3734
1244 3690
4318 3830
564 3406
5624 4790
13300 4720
9171 5022
8284 4764
14629 5238
7287 4802
8020 5070
13533 4822
501 3756
5321 3712
13509 4200
14471 4160
2847 4232
10499 4849
6641 5385
14469 5071
7712 4997
2943 3905
7286 4799
10314 4091
5224 4238
3585 4525
14123 3956
2936 4432
2075 4219
5056 3727
241 4814
5649 4592
12888 4168
10246 4436
3684 4790
12661 4884
13927 4016
2006 4302
11935 4842
7882 4684
10511 4380
9649 4128
2042 3089
10753 3963
2872 3867
9799 4153
10508 4508
14470 4512
18 4410
11390 4746
2120 4752
14459 5014
6791 5308
4756 5356
11168 5131
8163 3964
6160 4132
8263 3202
14523 4228
12258 4378
9741 4658
8272 4864
12239 4766
8285 4688
12973 4784
6706 5448
125 5634
8168 5732
1884 5548
1197 5380
11342 4510
13152 5206
2972 5288
12467 5244
14606 3920
10696 4298
4027 4464
14834 3822
10854 4248
6700 4286
6807 4212
4053 4376
6659 4400
14662 4362
1969 3942
4095 3726
3916 4344
9857 3952
3705 4032
8312 3932
9714 3622
6162 4212
14101 4350
13452 4184
4321 4600
12399 4120
5405 4816
483 4328
3981 4238
12474 4114
11041 4360
1199 4772
11214 4597
2198 3482
13042 4471
14108 4368
6090 3304
629 3283
1612 3882
82 3368
11274 3848
10020 4165
38 4513
12185 3861
11667 4092
1236 3743
9124 3054
11248 3786
8664 4194
14406 3902
6217 4219
15099 3378
3586 4129
14176 4144
9427 3864
6142 3696
7242 3644
7289 3769
13849 4144
9176 3692
10267 3816
9887 4066
1757 3722
5130 3586
7411 3878
9174 3964
11987 3804
10768 3480
7097 4232
467 4032
2638 4024
8911 3414
9458 3348
12033 3080
1339 4147
2864 4249
14142 4548
3090 4392
9821 4328
7606 4488
7940 3736
14840 4552
12535 4406
9980 4102
12962 4350
4721 3172
8165 2793
8564 4331
13518 3909
12067 4619
8563 3853
11279 3750
3850 4461
12963 3920
1944 4296
1943 4056
9806 4096
13629 3701
6121 3751
14779 3808
1658 4094
7413 3710
4020 3917
11299 3810
6629 4034
13910 3860
11593 4634
2190 4310
7134 3800
11883 3931
14384 3927
6155 4448
2464 4822
3929 4024
9298 4592
11319 4528
12747 4280
9947 3296
3857 4866
2002 4948
8271 4810
6110 4800
3234 4080
680 3972
6163 3864
2511 3456
9309 4264
2504 4120
4944 4368
8878 4696
855 4176
7422 4200
12951 4918
8266 4098
8262 4320
11677 4344
9791 4350
3964 3713
8269 3360
2011 3839
11814 4637
13768 3880
8843 3902
10434 3136
37 3968
4486 4224
5698 4483
7977 3924
13430 4768
13646 4051
2238 4532
4034 3953
9771 4242
14515 4332
3161 4260
4996 4151
14521 3941
8264 3732
9216 3700
13288 3226
11400 4378
7604 4098
3529 4990
9756 4100
9664 4116
14563 3566
4080 4240
1878 4160
2168 3864
7720 3720
519 4122
5502 3804
2025 4032
372 4059
11474 4208
7739 4234
14747 3768
8484 4552
14089 4126
9993 4614
14105 3838
1827 4150
2507 4140
4732 3902
5329 3980
10224 4190
9140 4192
14573 4074
8625 4596
5213 4422
4930 3883
8907 4004
395 4058
884 3976
14473 4070
2043 3952
2404 4066
2810 4053
7461 4237
14643 3819
14130 3416
4054 3612
11162 4227
2948 3967
14026 3822
13529 3572
7454 4342
2089 4441
12321 4796
13618 4519
10573 4788
13381 4570
9738 4570
5537 4312
520 4654
14153 4400
4717 4264
5588 4070
11211 4560
5401 4906
5492 4917
737 4760
8675 4184
1869 4472
3250 4250
12513 4702
13579 4690
1916 4343
8292 4603
7446 4477
10468 4584
2914 4660
5561 4544
9277 4982
2687 4804
6813 4720
6371 3747
5493 3638
2890 4239
6089 3932
14192 4188
4404 4062
5620 4131
9829 4456
1151 3704
10341 3696
9202 4378
13624 4228
5153 4516
13755 4726
5651 5030
3356 4876
10431 4488
5118 4364
9931 3879
3183 4184
5417 4630
5510 4392
6648 4101
12392 3677
11867 4414
10856 4316
10067 4402
9278 4664
7522 4091
11380 4416
11208 4477
12069 3968
7627 3666
14579 4272
222 4130
2035 4332
10456 4543
10581 4153
12120 3302
3485 3394
14241 4132
12095 4360
10793 4862
11311 3946
1927 4616
12058 4754
12672 2799
9618 3013
3813 2976
15035 3475
9645 4480
338 4780
11364 5434
11232 4070
6405 3752
8 4344
4012 4628
508 5121
14370 5382
5298 4032
5032 4778
9919 4626
2951 3976
8160 4535
8280 4686
3682 4400
13527 4254
13021 4542
14488 4963
8695 4267
12802 3976
14711 4162
3078 3623
3490 3614
2541 4286
12011 4370
3486 3732
2664 3620
11735 3566
14709 3958
4221 4252
2559 5116
8423 5401
137 4970
13151 5228
10277 4952
12 3334
12508 3487
11212 4219
10345 4616
5744 4972
3091 4199
14188 3794
8261 3696
13330 3976
10135 3392
7396 4496
12458 4726
8709 4440
13001 4490
11179 4830
8752 4152
2270 4118
8317 4696
9450 4950
2015 3864
10669 4766
4003 4406
9746 4331
8888 4466
5923 3798
3088 3996
9559 4971
2949 4776
7224 5099
13169 4402
8429 5376
1184 4733
109 3931
13239 4027
10823 4221
56 3627
10229 4362
6138 4618
10397 3160
2947 3320
7475 4140
3829 4236
4067 3793
9293 4483
12583 4346
503 4345
3710 3666
6699 4550
11031 4120
3372 5094
41 4616
2329 4538
9686 4136
12357 3978
97 4812
5880 4480
7222 3590
3831 3864
11739 3440
307 3948
3229 4346
8481 4530
8477 4656
12703 4402
2942 4028
11841 4364
10525 4246
11711 4144
14109 4034
10208 4189
12173 4054
10562 4026
7373 4059
6502 4211
6938 3180
1388 3668
14076 3704
9762 3744
6765 3488
4674 4038
12063 4148
5618 3962
7456 3892
13516 4594
4389 4198
6878 3988
9737 4112
6067 4020
6093 4143
7355 4440
1913 4506
325 4724
14419 4554
681 3609
10687 4410
13398 4458
13388 4436
3350 3908
8270 4406
8630 4306
11707 4224
8570 3930
13888 4929
7436 4592
3513 4031
2542 3416
15095 3701
5962 4141
40 4768
1534 4402
5455 3962
534 4012
2470 4104
4081 4032
7304 4228
13569 4897
7366 4453
5045 4737
11178 4508
2000 4560
6286 4346
6402 4992
3098 4416
13881 4594
6075 5085
6989 3125
1870 3898
7636 3500
4894 3624
10967 3595
9933 5275
2809 4766
111 5189
4925 5295
7530 4362
2530 4000
5699 4690
8127 4180
1355 3952
1251 3706
14314 3406
15094 3619
7529 4582
3140 5047
14208 4522
13680 4490
262 3872
5921 3759
4197 3974
14600 3809
12152 4934
1306 3961
329 3432
3587 3750
9058 3612
2552 3888
8973 2894
5297 4086
5445 3384
4104 3840
5474 3838
553 3988
12991 4168
15050 3930
15010 4337
3505 4379
8665 4888
14664 4756
5216 4416
13025 4256
2076 4728
166 4557
8498 4077
446 4268
2672 3696
6364 4100
1885 4698
6047 5122
3797 5854
10079 5168
14743 3496
14236 3568
10427 3840
8393 4512
8918 4192
14040 4384
2370 4282
136 4138
8727 4487
5122 3481
8694 4356
5774 4412
2904 4312
10882 4646
9543 4428
13905 4271
11059 4140
6662 3976
1541 3434
7506 2790
14367 3680
10670 4474
3096 3870
6218 3877
12785 3567
3614 3454
11273 3398
4917 4225
8383 4520
701 4400
12489 4534
9459 4168
468 4148
10686 4384
7401 3964
9891 4200
12318 4044
9057 4148
1474 4678
751 4562
9019 4774
5925 4346
14094 4714
286 4588
4066 3630
12725 3905
6936 4144
9721 3550
3327 4394
3 4698
6043 4111
35 4293
9249 4581
16 3854
11663 4660
9687 4714
3287 4418
4234 4806
7634 4510
6092 4736
1427 4636
5567 4770
8667 4375
5563 4024
828 3852
1444 3782
7556 3838
13880 3994
12066 3824
8932 3766
12998 5001
11441 5110
2828 5183
140 4617
12549 5490
4863 4111
3491 4060
9782 4484
8927 4224
6360 3834
14233 3429
11371 4338
290 4526
491 4450
14158 4208
170 5044
555 5516
2034 5527
462 4666
6630 5254
55 5136
7711 4928
14586 4613
12072 4406
7029 4700
13813 4455
14145 4263
10934 4853
1050 4477
14599 4047
7760 3907
12015 4268
13552 4236
10370 4192
32 4075
13956 4522
13455 4716
123 5327
11798 4801
5679 4932
9607 4904
6665 4536
5928 4866
14126 4871
98 5191
14949 5226
5201 5087
2852 4831
10846 4283
14290 4232
10357 4490
2374 4344
214 4602
761 4166
103 4189
6560 4699
3329 5147
10042 5089
9207 4211
2394 4540
6926 4874
14250 4762
9658 4796
13499 4933
9619 5215
9009 4805
14753 4660
3704 4432
4684 4550
4420 4938
11043 5066
8542 4766
970 4710
10356 4272
13843 4026
264 4664
9010 4654
11762 4504
102 4136
3496 4448
7629 4772
12710 5050
13848 5080
2431 4830
11904 4817
3865 3672
1511 3951
5348 4850
3299 4720
11770 4351
11498 4941
3048 4973
4259 4652
10775 4378
1255 4640
1476 4734
7985 3892
13785 4825
10055 3800
12949 4412
2675 4278
4132 4878
7218 4972
3974 4864
672 4966
2363 4168
578 5206
4854 4979
8842 5370
14466 5158
9038 4519
14346 5070
5837 5078
2720 5300
11191 3246
4392 4270
7675 4468
1305 4124
2436 4276
10093 4592
1163 4584
3242 4612
9188 4496
6997 4284
2434 4300
6016 4612
673 4232
12566 4056
4336 4072
8886 3468
8411 2990
5494 3936
7346 4140
1045 4009
1337 4344
11679 3522
168 4676
3218 3606
9668 4724
9902 4774
4515 4708
2950 3884
11337 5116
3139 5288
13532 5156
9808 5112
4860 5170
13535 4944
5228 4962
8916 5024
13514 3992
9734 3776
7547 3610
10779 4062
3138 4264
15105 3932
5247 3872
10281 3303
13352 3764
3866 4084
9189 4020
5555 3906
13642 4227
12376 3549
6158 3219
7092 3454
8464 3412
11665 4198
12377 4055
1246 3846
7419 3422
287 4466
11046 4300
13486 3786
2803 4391
3279 4032
5441 4350
5843 5158
10047 3572
6941 5080
6003 4706
2994 4524
2839 4612
13536 4898
3540 4834
4909 5000
11045 4794
14514 4736
6113 4156
5313 3588
3706 3676
11502 3420
2362 3298
5963 3315
1012 4245
10767 4078
14139 4468
732 4296
738 4012
3787 3872
14780 3776
511 4312
2854 4168
313 4290
1524 4096
11603 4000
2804 4504
6419 4192
164 4620
1152 4445
13580 4270
475 3685
12211 4604
13205 4564
9938 4122
575 4665
167 3814
658 3888
6148 3378
2844 3894
13476 4312
8623 3904
1182 4198
14004 3994
11686 3507
8582 4141
7533 4008
2027 4002
25 4194
6042 4470
11890 4330
12606 4338
6107 3712
12293 3680
6108 4392
13705 4786
14191 3829
10256 4515
1185 5103
9062 4348
3064 4104
5922 4214
9104 4398
13468 4274
1340 3218
2700 4544
941 4860
1107 4622
1724 4962
14360 4812
7979 4318
345 3834
9042 3696
8487 4420
5839 3965
3188 3696
7756 4006
12483 3538
10285 3884
3189 3682
10991 4022
13964 4256
6649 4326
7302 3840
13382 3846
4337 3722
2831 4104
9030 4072
8723 4040
9935 3984
1409 4176
5260 4476
4554 4687
1298 4687
6330 3666
2056 3964
1313 4172
132 4398
8558 3270
12853 4056
14607 3871
12777 3910
12151 4144
6170 4477
1166 4774
7610 3924
1894 3976
9208 4226
8848 3160
5796 3962
11602 4746
8557 4036
13826 3752
10284 3522
5454 3558
10094 4076
13422 4094
12416 3984
1422 3673
12789 4710
9995 5496
12752 4883
3004 5026
13732 3726
1 3946
8845 4034
3184 3754
13093 3423
3972 3062
6125 3580
3156 3650
13400 4148
8847 3847
7003 4304
3707 4433
714 4408
10949 4359
6948 4756
2920 5091
9625 4621
9751 4750
10845 5084
1872 5051
1487 4251
8157 4390
2801 4520
11070 4510
14864 4149
12261 4150
4926 4266
5232 4306
747 4581
12506 4556
135 4257
2396 4188
3772 4802
14216 4431
4362 4903
14069 4692
2367 5084
14116 4984
11901 4858
10739 5039
5229 4176
2715 4911
2686 4170
3975 4236
749 3677
5015 3256
10697 3897
5648 4482
12631 3651
9325 4235
11341 3231
336 4021
3840 4410
5498 4028
9622 4184
3839 4582
2956 4752
5600 4710
220 4650
14112 4147
5911 4977
1527 4261
8730 4710
6285 4314
8951 4718
3376 4476
5956 4108
3158 4544
12957 4067
9747 3286
3566 4184
100 4350
12022 3930
13095 3958
7548 3988
11738 3856
11696 3848
180 3410
2696 4130
1155 4344
8002 4064
3698 3901
736 3670
645 2938
641 3650
9978 2984
7544 4218
9719 3954
10065 3482
12188 3090
6429 5384
10936 4058
21 5160
11583 5196
11584 5050
7521 5268
10077 3422
1940 3712
1942 3292
2701 4091
4164 4172
12010 4315
13829 3835
10263 4724
12233 3694
4541 4406
14708 4666
5034 3850
2918 4588
11242 4118
2869 4224
270 4250
9331 3174
12397 3718
3201 3474
3582 2962
14152 3377
7944 4794
4048 5146
3843 4660
689 3982
12413 4195
6087 4523
6015 4526
11011 3344
7741 3804
11002 3118
6515 3024
14536 3552
393 4178
2826 4232
9930 4676
9996 4990
9940 4532
1038 4024
4004 3848
9582 4234
9698 4094
14947 4552
1181 4708
12678 4466
5761 4688
5185 4630
8835 4118
3525 3852
5219 4152
9851 3606
14734 3868
4935 3856
5972 4292
12003 3366
13333 3768
11989 3636
3825 4386
4903 3906
11559 3528
1725 3555
1888 4130
9776 4028
6684 4352
12664 4536
11564 3822
4201 4429
12327 4707
13862 5086
12403 3934
4936 4522
14565 3959
3130 3952
1207 3672
12052 3502
12213 3402
3767 3291
5763 3720
12053 3778
9287 3502
8432 3372
12080 3031
6616 3740
7344 4262
8153 4715
3343 4232
11097 4525
11010 3954
11445 4520
6426 4234
5442 3888
6554 4438
8194 4192
3583 4320
14159 4344
14885 3312
11582 2706
3168 3766
11048 3616
722 4120
2995 4044
13722 3830
1488 4200
4371 4398
8226 3933
13474 4256
8479 3912
6099 3618
1693 2920
5156 3566
3290 3596
5364 3716
1977 3433
757 4870
12968 4884
694 4354
8861 4842
9138 4746
502 3761
11796 3010
559 2432
2915 4390
3526 5050
3013 4806
14110 4480
7932 4877
1253 5040
11406 4844
14666 5117
11638 4931
6415 3816
8189 4794
14448 4784
10666 4843
1955 4410
3058 4511
13065 5197
11506 4915
14475 4730
12009 3400
8350 3629
12709 3154
6159 3806
4488 3156
11009 2703
12179 3548
14072 4400
5170 4277
5231 4169
14948 3718
9179 4298
1453 4637
113 4817
11952 4905
11910 5082
13584 4846
13241 4268
14415 4512
8895 3203
12637 4750
617 4658
2967 4962
1519 4517
10257 4806
11641 4029
2873 4563
12432 4134
14672 4192
5959 3895
480 4413
8507 4064
3657 3529
4916 4452
5578 4390
2405 4570
13713 4434
10987 4441
13094 4472
3148 4488
3653 3299
3775 4107
14235 4017
13393 4134
4975 4192
13240 4266
6073 4309
11548 4263
5695 3899
4984 4150
2239 4388
4278 3300
5503 3269
11025 3674
649 3420
8924 4024
7526 4280
119 4382
2643 4116
13876 4192
14125 3668
7250 3880
7507 4411
1086 3679
3457 3721
5643 4332
13227 4408
7683 4527
11812 3609
13704 4157
11277 4280
2343 4064
15022 3876
11350 3713
15021 3894
9385 3720
2339 3840
2375 3968
13368 4384
2827 5094
13002 4644
13394 5040
584 4112
1780 3580
2670 3828
6014 3824
1626 3410
2516 4438
13682 4622
3204 4978
1484 4956
2820 4174
3292 4118
5129 4490
6945 4368
8696 3572
13681 4210
13507 5224
11550 4077
13703 4180
3033 2486
3721 3147
7922 3581
1370 3392
14879 4006
1533 3711
4422 3925
13431 3858
14883 4063
6830 4032
2933 4394
12899 3095
5844 2914
2433 4322
8000 3628
6280 3478
1962 2818
3851 2906
4377 4706
5621 4506
12407 4290
11053 4281
8769 3530
10649 3015
9885 2756
3849 3828
159 3772
10838 4236
7025 2492
13456 4666
2269 4576
8390 4818
12775 4542
5001 4284
6129 4054
1079 4726
8246 4344
9823 4262
8372 3518
13114 3287
3743 3420
3240 4350
7398 3960
7122 4208
9553 3160
14019 3288
1424 3230
7824 2834
14194 4003
12378 4682
11673 4504
7839 4596
9775 4186
9976 4311
13957 3346
5458 4326
5461 4321
20 4040
9225 4357
346 3986
1423 4296
4842 4314
11797 4708
13841 4348
13720 4188
14735 4446
1018 4318
675 3318
682 2883
5336 4555
14121 4644
11207 4783
4082 4603
4835 4680
8159 4638
14172 3348
8618 3264
6130 4087
1316 4773
2001 5079
10968 4652
5629 3896
12490 3105
9936 2668
1521 2572
3524 2378
9813 1325
9733 2052
742 2258
9811 3823
12783 3963
6184 3780
406 3774
6708 3343
7724 3595
7587 3882
101 4258
114 3660
7562 4522
7168 4328
14803 4486
7323 4577
10080 3793
5246 4273
989 4470
8458 3851
8459 4183
2084 4702
13022 4966
5337 4598
6639 4587
1070 4646
11300 3774
12723 3056
3263 3496
9858 3320
4946 4941
8324 4236
12150 4557
13819 4431
765 4436
2506 4744
6109 4892
956 4378
1879 3456
13525 3658
9783 3762
10018 5348
269 4558
6628 5016
3275 4417
2435 5089
6535 4962
10354 5184
3470 4953
1539 5239
14608 4488
9439 4153
9798 4160
2922 4783
7499 4796
3244 4662
14347 4692
13483 4840
5912 4976
13373 4871
544 4540
6656 4559
6579 4568
2863 4144
13933 4334
138 4232
7198 4500
2373 4064
1722 4510
11222 4612
14458 4205
9121 4223
2061 4278
8893 4944
15005 4546
13146 5158
13559 3652
764 3952
99 4112
3215 4185
6664 4008
11503 4000
10252 4342
1706 3910
9777 3948
6408 4764
12488 4232
12776 4974
8604 4762
386 5006
2550 4928
13496 4280
8267 4122
11262 3516
1434 4138
14744 4597
4544 3991
317 3763
2518 3824
7500 3775
14486 3706
1889 3708
13934 4368
12967 4657
2825 4320
6551 4113
1153 3918
14510 4580
5046 4636
13543 4850
9690 4875
4893 4812
115 4190
7071 4988
13534 3648
4262 3742
10096 3605
14310 2884
9069 4135
10282 3756
3034 4125
5945 4895
12201 4806
7668 4434
11385 4765
3815 3065
12091 2602
11037 3542
11360 4016
5042 4074
10485 4694
7576 4886
12719 4042
1089 4782
12809 3365
8279 4224
11370 4404
1230 4256
12810 4369
10041 4400
1195 4520
1428 3582
12404 3296
8151 4910
10948 4426
14111 4882
10013 4956
4418 4742
106 4280
3931 4204
2350 4086
14495 4068
9118 4638
669 4736
2100 3796
288 4456
12401 3782
5338 4076
3771 4662
13208 4328
9205 4464
626 4234
9770 4138
11899 4418
13523 4366
3178 4652
9137 4428
12846 4500
5707 3528
14492 3592
2577 3360
601 3995
8318 3281
8190 4200
1297 4526
7290 4063
8906 4688
9915 4143
10718 3746
12739 3912
3063 3834
11671 3298
481 4177
1231 4229
2829 4622
11013 3899
6145 3950
2009 3571
12064 4393
12059 4523
267 4631
10189 4079
12006 4510
5802 4304
6613 4348
384 4710
10862 4366
11333 4308
14330 3469
5826 4057
1425 3804
11339 3768
14512 4292
873 3808
11604 3392
615 3248
13491 3080
9643 3536
12070 4126
3303 4444
9646 4480
3339 5048
3434 4880
3888 3704
4431 2218
8643 730
7188 2048
13907 2217
6204 3316
6909 4295
4807 4313
11776 4484
9941 3708
11051 4035
9805 4478
12516 4565
13453 4285
12206 4518
8925 4616
2940 4721
6045 4982
2842 4329
9701 4203
10193 3958
10425 4630
14127 3760
14434 4056
10107 3988
10672 4247
2526 3697
347 4046
5508 3888
12199 3708
14396 4332
14717 4682
6151 4303
2879 4956
4473 4734
7057 5033
13387 4822
8764 4332
3991 4582
3230 4175
12004 4453
13581 4082
14555 4413
3504 4600
5762 4718
13127 4276
13679 4304
2397 4026
3795 4258
13495 4080
13762 4296
6259 4330
9760 5190
6393 4712
14334 5124
4041 4543
11036 4301
10278 4520
739 4310
2927 4518
3768 4180
6175 4592
6501 4544
8347 4392
4429 4237
11971 4434
7375 4544
6271 4548
39 4546
8199 4594
9800 4682
5202 4882
285 4374
8639 4622
2919 3536
10254 3384
9869 3488
12970 4224
12061 4366
1048 4742
4532 4476
9953 4250
8171 3492
3804 3888
3152 4090
2980 4916
165 4492
4121 3928
10554 4987
4043 4151
3919 4528
7076 5132
10325 5212
4403 5144
9288 4540
8871 3104
6445 3262
2236 3846
5259 3696
11185 4150
8265 3762
14082 3962
13667 4514
10238 5244
5811 4438
6287 4380
5604 3838
4055 3936
404 4526
12032 4094
7435 4152
1016 4612
6956 3981
11244 4481
9120 4026
9700 4462
10947 4250
14218 3274
2660 4190
11704 3792
2992 4146
10422 4045
13229 3944
10673 4230
9049 4358
2028 4402
3344 3760
1025 4376
13139 3406
5289 3982
5615 3466
161 3940
3702 3311
8840 3699
1005 3584
937 3847
4471 3370
6611 3851
6615 4292
2395 3360
12612 4338
14386 4199
5437 4562
7679 4720
6977 4466
9669 3658
8605 4166
302 3080
11040 3200
2513 3712
1707 2699
12319 4452
10148 4248
8115 3866
5797 3524
11839 3812
11038 3528
3195 3444
2846 3680
7239 4156
326 4156
3693 3086
11868 4490
5650 4654
3922 4083
5785 3332
13622 3210
2369 3636
12297 4435
1095 4446
9260 3879
1015 3470
10306 3252
13685 3022
3667 3188
6998 4006
14106 4346
8221 3966
3357 4592
8104 4658
10315 4804
11748 4469
14086 3972
268 4340
9311 4192
12808 3860
10559 4536
13154 4281
3565 4837
3564 4498
13882 4219
13724 4198
8772 3694
10353 4252
4011 3559
13815 3739
3313 3848
11985 2652
12580 2209
14097 2529
6165 3839
7703 3713
14291 3373
10280 3733
13286 3978
12999 3672
4179 4062
13118 3788
9832 4534
9422 4482
2512 4708
14582 4724
13147 4832
11215 3908
11988 4144
13315 4851
13871 3855
4183 4200
420 3832
3824 3332
3308 3444
9234 3714
5851 4302
11082 4194
4424 4598
6992 3828
1315 4786
11432 4054
2128 4216
8597 4116
14904 4088
13274 4004
2127 3498
14533 3496
13786 3368
10198 4196
12613 4324
10395 3312
11155 3728
12014 4639
8567 3916
3428 4544
1743 4034
10966 4703
14464 3257
3420 4248
448 4808
8646 4154
5172 4758
10743 4454
12609 4115
7970 4000
7027 3952
10742 3612
10472 3796
13652 3956
7014 3248
11549 4416
5011 3766
9230 4727
10212 4560
14556 4443
6054 4392
1493 4148
12847 4302
10144 5111
12679 4650
6673 3754
80 4500
10668 3993
10266 3608
14714 3984
14467 4118
549 3502
784 4145
9327 4546
9827 4050
8613 3756
6917 4154
224 4810
4991 4503
13140 4161
556 2877
10205 3657
12415 4728
10805 5682
7484 5081
13066 4520
2671 4516
14940 4451
10806 4348
14266 5254
1096 4697
271 4033
14944 3603
13827 4104
13851 3858
10841 4166
9531 3402
1825 3748
1421 3821
9238 3675
9264 3562
12125 3420
240 4510
4941 3938
12106 4300
8940 4817
12907 3764
11838 3724
3474 3570
12121 3672
12083 3304
13778 2940
12697 3339
8357 3331
13115 3689
2023 3244
6383 3986
5924 4166
14754 3800
2816 3872
1849 3606
10297 3785
10244 3497
9532 3515
2442 3608
7310 3784
1002 3982
5398 3972
10113 3966
3325 4372
6100 4344
6527 3500
11455 4480
13117 5446
5223 4921
7467 3591
5505 3580
11722 3593
10261 4258
500 4312
12941 4872
11052 4766
8729 4301
477 5076
3464 4300
10214 5128
3963 4840
7321 3148
8185 3570
9184 3682
3237 3582
869 3936
14253 5054
10455 5298
14715 5166
9362 4597
7152 3823
48 3616
3323 3896
3236 4162
7379 4062
221 4146
2878 4778
13206 5030
13686 4194
9466 3894
7965 3265
8468 3435
7611 3626
11499 4506
9794 4424
112 4248
12858 3219
6167 3442
12767 3870
8228 5126
9928 4760
9478 4962
12107 4698
1100 3610
8531 3730
2361 3222
4428 4556
24 4445
4374 4839
14897 4810
11424 4844
10166 4216
13078 4681
3955 4424
1429 4434
1416 4051
2717 3213
415 3178
435 4311
7349 4088
7946 4040
871 2552
7826 4052
15106 4258
3631 3388
11086 4086
7385 3868
10804 4342
1294 3179
6626 3700
6640 3960
3212 4348
12534 3716
4419 4543
11563 4779
5776 4444
9295 4436
8353 3228
10290 4042
5013 3324
9286 3980
1704 3526
14068 2656
13501 3142
9755 2736
5239 3408
12480 3594
6233 3778
13864 3696
11186 3493
3703 3979
5638 4302
4432 3652
3803 4932
13230 5065
10217 4977
11088 4026
14683 3983
9236 4440
13207 3550
11373 4042
6071 4240
1929 4208
13201 4352
11522 4388
10159 3510
9119 3778
9200 3782
3810 3246
9998 3777
4961 3845
2934 3724
1169 3722
104 3720
134 3246
13687 4126
14572 3564
96 4134
3806 4249
2939 3880
528 4564
11898 4673
6091 4444
5760 3784
7243 4067
10028 4010
14618 3875
11500 3479
13199 4172
14963 3453
4459 4067
492 4476
11658 4236
7348 4620
6057 4632
11896 4300
6150 4434
11926 3923
5420 4313
9365 4368
8770 4480
10335 4140
81 4810
10088 3899
13903 3920
10307 2984
7364 3003
8200 4935
4375 5615
2538 5385
8776 4796
9766 4198
13902 4666
1897 3938
2985 3886
11355 3740
6302 4074
2509 4590
11905 3265
432 3684
8183 3607
12391 3828
3413 3864
11081 3466
3872 3554
8329 3776
13494 3438
2924 4213
5258 4003
14862 3736
8647 4544
3253 4286
10211 4280
10909 4256
9282 4107
14576 4574
4023 4475
10346 5162
9463 4566
3238 4816
10908 3522
8256 3500
3788 3696
63 3800
4074 3736
11635 3416
13684 3548
3967 3924
7269 4252
281 4499
733 4142
9190 4364
13623 3991
9261 4065
2935 4010
11921 4206
1415 4144
14865 3841
9369 4327
7950 4538
9651 4479
5368 3671
343 4516
14905 4700
8534 4487
8833 3984
13242 4291
13077 3976
13392 4136
10424 4525
9749 3758
13045 4342
7074 5038
13866 5228
451 4888
6284 5134
13524 4752
11866 3216
546 4517
12501 4312
10780 4567
1883 4122
12174 4356
9822 4014
10860 3853
3892 3598
6634 3768
4955 4117
14020 4196
3030 3888
2911 4002
10681 4074
10258 3976
3636 4276
12731 3992
2855 4328
4427 4312
1824 4394
4199 3715
735 4422
13395 3049
536 3656
3151 4012
11334 4596
11662 3822
13721 4438
4516 4113
3465 3567
13599 4057
14390 4388
13987 3958
5927 4378
10072 4118
11600 3570
1856 4396
5715 4774
532 4158
2944 4490
9763 4480
8771 4678
6676 4055
15059 4200
13606 4004
4454 4406
4959 4444
10579 4674
5784 4242
10081 4144
9111 4788
13503 5072
13046 5008
9692 4602
10566 4686
4850 3766
734 3678
12859 3510
11626 4178
6078 4445
2941 4144
4032 4157
3371 4050
14748 4102
8885 4198
1013 3433
12629 3210
10381 3688
3455 4016
13401 3984
1099 3824
12227 3311
6086 4576
375 4600
4963 4680
12405 4412
10206 4224
977 3970
1190 4247
600 3881
6939 3492
2519 3394
11484 4307
10858 4907
13761 4760
4206 4472
676 4136
13067 3927
11335 3792
7125 2677
7672 2686
13777 4103
671 3820
3853 3845
4480 3387
8578 3211
5233 4066
11800 3720
3521 4006
875 2620
6591 1166
9647 1820
3552 4294
1649 4109
9633 4082
11523 3859
11243 4119
9110 4269
10748 3856
591 2895
6174 4377
1828 4517
557 4550
7002 4662
4745 4621
11282 3890
12766 4574
11044 4068
10553 4052
12428 4378
5048 4499
12007 4348
328 4074
5742 4367
589 4139
11085 4554
10509 4572
2133 4492
4864 4700
1696 4962
2937 4341
10321 4347
12223 4357
9855 4474
6596 4487
259 4330
13369 4372
3449 4698
12995 4760
3177 4456
3879 4405
1087 3547
3629 3475
452 3896
11772 3474
10913 2570
13541 4094
8303 4606
4458 4434
12634 3856
13423 4124
4391 3660
9632 3807
13284 3830
10115 3610
12996 3730
13794 4546
14795 4520
12981 3306
10245 3847
7525 3147
11459 2992
3668 2672
110 5032
13076 3848
358 4876
10296 5070
644 2614
872 2368
8283 1322
1296 2172
1006 2326
11908 2288
10688 1546
11881 2090
6157 3102
11425 3054
12355 4824
1024 4698
13591 5246
13285 5020
2132 4497
6621 4398
3708 3698
13231 3156
13408 4162
6680 4098
5061 3705
13519 4396
306 4924
6481 5286
2018 4796
3154 3538
8407 3690
2014 3096
5017 4862
12611 5020
8276 4544
14936 4262
13014 4080
10986 4870
14660 4346
6328 3506
6637 3064
12390 3820
12896 3832
3239 3780
8180 4128
11344 4248
6654 3928
595 3136
10377 2940
11426 4170
13113 3854
4512 4137
568 4098
868 4722
6994 3776
13342 3474
10460 3574
10264 3575
8173 3799
5817 3706
3594 4925
1876 5260
7660 4916
6177 5358
11569 4744
2680 3190
13047 4394
6152 3954
12738 4335
5827 3875
6625 4037
1877 4110
7438 4102
14000 4486
3641 4278
1051 3856
3053 4164
9667 4373
8775 4094
5050 3890
3676 3248
8322 3180
15055 3774
4954 3824
7403 3566
8773 4270
13952 4476
1826 3433
3864 4034
8345 3844
9183 3639
2877 3909
14107 3725
5845 3864
11340 3519
3823 4215
9820 4014
10269 3126
473 4062
8164 4126
107 3311
3965 3924
14778 2954
11237 2834
10255 4258
11712 4256
5554 4800
6117 4724
10859 4366
10172 4279
12146 3693
6638 4583
14740 4602
474 4402
482 3734
8961 4175
5729 4384
11369 4105
13730 4226
162 3994
7088 3994
3405 3639
3226 4244
1402 4081
13924 3722
10163 4225
3595 4544
379 4398
10412 4550
8268 4632
10066 4714
14712 4582
9123 4678
3507 4468
10355 4912
6663 4064
3463 4198
459 4502
13500 4384
6183 4352
3880 4352
9792 4618
13526 5158
5016 4590
5006 4312
12964 3452
10444 4298
6115 3894
340 4789
13561 4224
6483 3894
7554 4263
11234 4006
6635 3780
14500 4740
3111 4589
13272 5284
12353 5311
1189 4828
9 3928
9310 3696
10276 4278
8877 4168
13723 4408
3270 4446
4765 4138
6149 3732
8201 3910
6449 3886
541 4642
10861 4674
10393 5022
5849 3736
13816 4112
1854 3726
6448 4400
14081 3698
1040 4321
2946 4396
8968 4477
36 4020
2083 3985
3050 5152
5674 4748
13945 3549
1445 4639
3852 4488
141 3423
1257 4156
14100 4220
9235 4068
2901 4216
6959 3704
494 3560
6650 3510
11766 3976
13750 4116
10479 3988
14716 3348
6293 3726
7623 4623
7862 3824
2926 3850
12909 4494
6444 4792
1821 4164
3589 4574
5072 3626
13409 4220
7075 3250
14903 4536
9665 3990
12771 4612
7247 4648
12971 4838
3214 3848
3995 3852
6195 3913
6622 3888
8326 3482
12071 3352
7630 3244
1622 3375
2150 3776
4876 3328
10253 3184
14895 3002
1461 5328
6661 5091
3996 5059
3265 5340
7916 5204
3699 5004
11483 4388
12312 4358
9778 4614
12170 4628
5407 4640
2841 4798
13596 5079
6111 3564
8826 3911
9573 5039
7528 4749
5311 4109
7036 4376
2569 4576
4040 4579
7685 4662
11448 3980
14157 4378
8702 5012
14554 4588
14863 4884
14444 4700
9484 4593
12910 2451
3468 4504
10933 4048
7037 4328
8019 3866
3654 5088
465 5003
8669 4588
8254 4577
13007 4832
1232 5402
6146 5364
1137 5170
13885 4802
5545 5042
8915 4257
10343 4212
990 4498
8224 4615
3227 4343
8926 4345
12726 4536
4690 4147
9816 4210
940 4543
13 4814
13502 4424
3539 4573
6120 4742
9011 4096
9916 5124
9888 4954
9252 4832
6603 4384
8349 4647
6896 4968
1753 3484
4341 3689
14137 3652
13947 4148
10275 4096
6932 4464
3045 4450
6185 4096
10279 3814
1261 4542
6537 4986
6342 4666
10922 4718
6441 4718
13836 4105
3348 4072
6450 3719
3132 4165
3400 3800
7807 3804
8811 3712
1886 3742
13894 3328
5726 3080
5126 3664
7236 3760
6929 4056
14269 3926
13041 4206
7509 3793
4846 3940
4781 3822
279 4360
9116 4078
5388 4350
5926 4336
3260 4410
13338 4406
8275 4688
4986 4454
3258 4793
9008 5232
9882 5006
594 5508
13497 5514
679 4852
9924 4408
643 4490
12351 4390
6012 4432
4919 4908
5255 5202
9012 5142
8795 4368
9856 4184
1241 4628
9006 4570
9275 4811
11140 4744
13562 4610
6432 4760
1262 4808
10927 4436
13446 4968
4496 5096
5556 5512
13838 4946
3046 5142
13840 5486
5694 5388
14946 5388
8227 4926
13619 4726
4889 4792
11083 4592
3331 4272
7246 4425
15108 4330
13837 4096
2840 3866
11315 4132
5664 4042
11931 4314
12104 3960
62 4172
10835 4252
3203 4282
12518 3691
7888 3891
5389 4438
9004 3856
13814 4128
9036 4256
12411 3811
15096 4168
3298 4374
8375 4544
8344 5000
14457 5306
9005 4712
768 5143
3848 4655
9634 4410
7622 4605
11537 4486
13893 4569
14476 4974
2480 4376
10751 4735
8191 4375
657 4392
7166 4568
11558 3923
8839 4556
355 4086
9914 4476
10878 4810
5689 5099
300 4834
9706 4404
13793 4192
9256 5200
12532 3688
2787 3448
11190 3328
9218 4304
11727 4376
7812 4474
8935 4098
8022 3936
8215 3508
311 4412
1839 4982
6574 4882
9937 4227
10328 4751
12167 4928
3206 3700
5291 3660
6122 4072
2909 4616
7329 4303
5270 3982
5655 4494
12031 4297
2712 3874
9007 4387
11912 4880
14517 4468
5269 4435
5326 4869
4357 3589
17 3959
13520 4903
1056 4982
5230 4211
431 3468
13186 3940
10977 3842
13187 4118
3248 4402
7626 3844
14955 4184
5627 4184
6451 4320
3378 4216
4288 3688
6461 3496
4002 4514
9142 4050
11054 3948
4406 3752
14007 3170
5088 3914
3794 3860
3070 4114
517 4091
9825 3533
2044 4252
570 4496
9613 4528
608 4167
10694 5126
3363 5034
12976 5232
14023 3925
9906 4794
14294 3508
13818 3469
1054 4560
4423 4488
11209 4432
12128 4960
12141 4451
12301 4778
4224 4830
4494 4515
3837 4619
12008 4904
13425 3338
2556 3992
9473 4002
3983 3980
3362 3908
10441 3762
9765 4344
10544 4900
3038 4880
12090 5241
14619 5371
7005 4341
13729 4948
9575 5316
12463 3690
2430 3200
12105 3227
8068 4027
3622 4224
4057 4950
2539 4752
8560 4238
12975 4382
2674 3746
13158 4664
14794 4748
5250 5030
6894 4724
11527 4560
14935 4600
6934 3118
11032 3152
5759 4753
105 4529
12587 3528
13196 3996
8361 4056
10703 3886
1989 3028
12969 3889
12134 4666
11069 4734
4339 4387
11773 4730
13281 4491
2976 4811
7829 4793
4173 4335
8602 4383
11192 4733
14335 4686
14746 4947
927 4727
8461 4550
5696 4378
484 4600
5447 4246
612 4466
12972 4166
4679 4635
4705 4908
11456 3990
14819 4364
5890 4786
11167 4669
8884 3581
12840 3524
2021 3740
9414 3762
5832 3784
637 3986
11511 3758
5575 4518
14767 4526
847 3994
13490 4580
9818 4726
5416 4146
8447 4804
12795 4384
10044 4500
14531 4147
12654 4555
5473 4467
12939 4127
5421 4427
3024 5183
12169 4508
9574 4800
1064 4666
10589 4940
10952 5256
1188 5066
14694 5020
11107 5153
9115 4983
6314 4412
856 4976
13515 4868
9735 5216
3022 5139
964 4938
11979 4088
6062 4240
1338 4592
12498 4391
2973 4695
2112 3684
14506 4300
6301 3677
3249 4149
1708 4598
11113 4424
13082 3554
9847 3818
5096 4512
712 4519
9126 4781
2197 4630
8107 4188
14696 4444
9946 4620
4409 4672
8976 4488
4013 4834
13006 3902
3508 4692
3176 4787
2124 4776
11911 4685
5499 5158
5812 5148
10243 5364
3143 5564
1498 4973
13434 5112
12062 5392
4892 5188
14041 5184
8831 4160
13948 4514
385 5000
12938 4880
4962 5130
11183 4946
1312 4898
429 4812
11374 5078
10819 4946
6077 5020
3028 4878
8747 4652
6147 4762
9125 4788
3867 5182
3760 5280
118 4643
15023 5093
3268 5301
9605 5099
4399 4703
12193 4321
13390 4625
3759 5252
10270 5212
13358 5019
8746 5068
1974 4584
3301 4436
758 4665
2036 4880
4413 4563
450 4408
2885 4574
6105 4632
8501 4392
8949 4820
4802 4461
6831 4975
13555 4892
13268 4900
1822 4434
1323 4850
5977 5196
3659 5270
14739 5100
169 4910
15 5034
962 4658
9452 4912
13189 5347
4708 5084
11231 4972
7305 4503
5235 4924
8637 4954
755 4396
670 4680
6815 4920
5446 4912
2608 4288
2241 4514
4723 4490
4108 4342
14655 4440
1220 4213
13251 4305
13215 4091
7228 4224
3128 4592
13925 4172
353 3815
12162 4463
3873 4216
12852 5014
14299 5044
5432 5026
5253 4580
11073 4190
11095 4996
3926 4745
14858 4048
13396 4300
12436 4152
11639 4424
11811 4168
4787 4840
179 4912
9541 5264
8627 4750
12836 5096
12156 4966
6564 4722
13417 4790
2898 4628
8287 5012
759 4942
5995 4967
10691 4700
1078 5104
9259 5006
13690 5128
12562 4509
6772 4732
2194 4671
12245 5076
2222 5194
3781 4960
366 4872
4094 5036
6962 4804
6295 4294
11825 4220
4856 4618
425 4514
9448 4706
12685 4730
11596 4534
10917 4672
7227 4280
11377 3626
374 4534
1371 4936
5049 5350
10259 4946
9950 5072
11326 4706
2452 3270
2449 3332
12254 3592
5300 4932
9209 5234
2090 4464
3711 4656
6588 4352
12025 4734
3858 5031
12497 5105
6542 4864
4200 4742
1475 4684
8824 4985
9395 5104
8983 4748
7808 4097
8154 4305
2167 4448
4688 3946
8118 3770
14289 4670
7880 5054
11 4548
8936 5310
10534 5387
10660 4885
2107 4938
3683 4362
2045 4888
7231 4860
7229 4642
2699 4942
8453 4804
1466 4592
11826 5042
2254 4932
1880 4776
7535 4418
12422 4497
11732 4733
10530 4643
14511 4779
485 4452
7439 4750
6860 4680
8449 4318
12641 4440
895 4950
13051 4535
8152 4381
8395 4738
14397 4486
8004 4259
13717 4788
9991 4691
3782 4744
2411 4647
929 4607
4767 4652
6921 4729
4770 4849
6797 4926
2147 4495
8966 4792
10839 4383
5913 4310
10776 4792
5485 4479
708 4735
12330 4830
11682 4566
10817 4348
15031 4144
231 4240
3971 3632
3799 3344
3807 3728
7764 4040
7520 4028
713 4142
13941 4699
2599 4710
7781 4672
1469 4701
4258 4835
1570 4815
9052 4592
3756 4768
2645 4601
2188 4773
1037 4635
597 4862
9895 4405
724 3756
7427 4074
1214 4266
11286 4164
2226 4304
10136 4120
7146 3998
10887 3298
5636 1450
11607 2176
10059 2760
12183 3962
7751 4102
13464 4080
655 3908
10731 4390
4381 4404
7964 4318
2960 4003
5867 4113
5282 4409
7452 4792
11382 4766
10415 4576
9317 4326
7384 4130
1119 4210
4701 4484
4309 3980
3620 4204
4735 4628
12217 4500
423 4422
3516 4622
14541 4444
10945 4710
11845 4583
1941 5002
7549 4543
12822 4734
5385 4791
12902 4136
10729 4733
10726 5184
10447 5020
10545 5074
4304 4908
6960 5206
10251 5012
7708 4828
13191 4917
12581 4983
12889 4972
2677 4970
4283 4755
10317 4095
7956 4180
10448 4165
14199 3515
4463 4160
1274 4161
5295 4360
333 4397
6617 4506
2613 4554
707 4508
3422 4534
6303 4446
4157 4301
8007 4577
9389 4668
9682 4566
11844 4522
11488 4421
9660 4702
10865 4444
2549 4636
9693 4428
8193 4521
12251 4545
10171 4968
11435 4854
5703 5252
9662 5212
6848 5081
2681 5268
1564 4968
13148 4476
2646 4692
6987 4468
8547 4700
2051 4753
4783 4124
11807 4321
10889 4304
5652 4310
7108 4295
8356 4526
14059 4459
4349 4911
11188 4707
1595 4487
12426 4713
711 4583
4346 4714
2757 3568
775 4618
11104 4784
10453 4550
9892 4382
10621 4436
3679 4354
10223 4640
6570 3688
14542 3712
4857 3976
1665 4146
7292 4740
10411 4890
8734 4222
2565 4172
7204 3977
2174 4126
9449 4097
5558 4003
5592 4493
9370 4713
2169 3883
14186 4663
7746 4158
8908 4533
2047 5357
3639 4647
9654 5327
10503 4659
5365 4498
6782 4231
7399 4453
1640 4798
12571 4514
6810 4687
6818 4729
3655 4499
15092 4874
1121 4506
14103 4993
9772 4315
6623 4480
9796 4522
3619 4544
8457 4693
7448 4180
11957 4469
9880 4480
1698 4561
3411 4528
3554 4450
4829 4513
506 4344
3228 4482
3361 4548
9475 4676
1664 4616
7761 4416
9730 4524
9417 4544
3605 4607
8829 4606
2560 4518
4058 4639
5030 5016
10134 5036
8654 5004
4380 4712
12252 4834
7465 4435
11030 4692
1399 4872
3368 4723
2225 4754
5423 4680
6800 4786
4351 4812
14177 4818
2562 4928
3027 4825
6711 4537
2054 4548
6552 4971
3984 4188
13639 4741
2734 4263
3952 4365
5614 4603
4774 4570
11649 4640
4517 4529
5863 4440
7199 4349
15072 4650
11804 4461
14684 4583
13865 5199
1470 5081
14828 5066
10876 5037
7874 4793
4805 5099
3210 4958
3844 4679
5800 4853
11681 5055
7702 5172
1593 4854
4840 5202
12250 4450
11930 4600
6164 4808
11477 4720
7197 4711
8649 4897
11091 4922
5482 5131
5706 4932
13018 4940
3251 4832
3602 4892
304 4788
10058 4566
3889 4902
498 4642
6984 4773
2149 4751
8252 4895
13052 4735
2032 4570
12671 4591
8736 4864
2515 4935
6947 4179
14658 4698
2131 3390
9241 4612
51 5050
6223 5010
8418 4932
4353 4712
13136 4776
9378 4524
12816 4612
1842 4992
54 4546
15111 4568
2678 5254
5968 4736
493 4444
6222 4317
13194 5089
5490 5025
2965 5080
4093 4610
13019 5150
11964 4982
14449 5073
9265 4921
3412 4956
14765 4866
12860 4781
8587 4432
8346 4869
4788 4403
7542 4807
8229 5012
11110 5048
10374 4654
15045 4734
9415 4928
10376 4695
7664 4380
3584 4129
9443 4797
8634 5170
9788 5287
4736 4883
14979 4891
2679 4665
11612 4535
2566 4332
2624 4901
13726 5195
4789 4854
5062 4742
5842 5357
6816 5225
4803 5069
10847 4851
8223 4339
12341 4792
9688 5118
1202 4995
10893 4981
9232 4777
2450 4382
9597 5060
3087 4485
9952 4706
4947 4688
8217 4936
5127 4698
10721 4988
11251 4746
10048 4356
554 4740
11316 4656
7993 4765
14430 5352
7441 5104
2673 5256
1604 5208
11363 5270
8455 4680
14723 3872
11597 4400
567 4301
14634 4129
2887 5053
10910 5089
2865 4931
9465 4797
497 5106
12484 4963
13048 4756
12537 4742
5196 4949
613 4383
6875 4500
2050 4769
4549 4669
8681 4959
7428 4648
7409 4329
14276 5111
7700 5230
3642 5172
934 5257
12741 4963
4365 5167
9258 5286
4373 5368
10982 4978
8733 4551
13075 5010
13372 4870
3733 4978
4754 4920
3979 5100
13940 5132
6806 4890
9262 4970
9530 5086
9192 4757
13377 4521
14508 4950
7223 4790
5018 4791
8114 4944
5824 4924
13074 4890
2153 4642
1017 4478
14741 4756
3171 4654
8801 4720
14829 4680
2204 4730
6916 4826
14083 4544
11900 4336
2049 4778
3770 4945
4703 4825
4050 4544
8632 4366
9436 4853
3597 4599
11229 4775
7578 4900
8872 4888
1394 4832
6056 4812
14922 4802
14201 4350
11465 4724
9425 4986
11391 4580
10833 4921
13249 4721
5161 4841
614 4850
11120 3820
59 4024
2200 4334
5568 4010
12435 4282
1630 4450
11198 4326
12057 4587
7032 4222
4718 4262
10866 4282
1143 4266
10389 4404
5660 4544
5481 4483
13306 4742
4018 4538
13184 5206
6500 4930
11260 4862
10114 4862
11383 4860
1656 4798
3913 4780
7820 4730
5593 5202
3408 4790
14755 4531
12383 4810
5160 4921
2215 4867
71 4694
1896 4835
13923 4455
13164 4777
3353 4648
10749 4934
12248 4779
4178 4711
14380 4716
2777 4143
8421 4816
10025 4412
7911 4582
2117 4726
11752 4692
5025 4636
8995 4688
4739 4760
7823 4690
6949 4776
4285 4523
3036 4588
7294 4756
13057 4624
14184 5044
610 5251
5484 4902
11782 4910
12308 4282
5033 4970
10228 5256
13250 5060
2714 4828
4433 5104
13170 5114
3637 5020
14387 5349
11124 5212
8495 5318
10760 5270
5788 5208
2776 5195
5559 5146
1959 5118
10469 5145
13054 5074
2695 4256
2692 4245
8873 4789
11848 4592
2102 4554
14399 4560
15051 4490
14 4405
2897 4890
14806 4425
10283 4334
668 4346
4741 4436
14827 4497
7418 4336
11630 4542
4730 4236
12779 4172
13123 4395
5878 4259
361 4423
15067 4854
991 4825
7796 4176
1620 4823
4130 4791
9329 4709
2668 4478
8975 4924
13920 4941
8785 5034
13070 4936
9026 5212
10227 4934
7179 5032
10361 4604
13258 4702
15103 4968
938 5351
4400 5060
440 4650
2600 4406
15084 4005
3480 4624
5529 3674
1102 4304
14498 4146
11958 4692
1644 4780
5906 4872
7907 3392
367 2858
12142 4276
6277 4256
7572 4342
10630 4782
2815 4012
10502 4486
656 3658
13302 4236
4195 4440
14002 4382
3120 3994
8827 4108
3377 3631
6538 3404
1058 3642
12203 4468
10475 5218
14646 5320
3370 4414
10898 4947
9609 3527
12837 4061
12304 4419
4606 4794
6826 4485
7602 4335
10617 4668
6737 4794
3891 4202
9152 4628
9491 4067
2268 4172
7084 4472
1908 4296
10654 4198
969 4108
8038 4668
4990 4775
1571 4492
1042 4544
4823 4599
8902 5033
6274 4560
6273 4372
14460 4732
9131 4690
11765 4758
980 4421
14273 4952
4566 5448
14771 5161
4401 5862
1915 4688
2759 4508
11349 4584
4282 4080
5818 3978
10957 4356
10800 4362
10802 4394
8382 4584
10979 4662
4521 4318
9015 4146
11289 3898
2359 4982
12839 4728
2586 4640
10417 4618
1584 4214
10662 5214
13173 5090
1625 5000
6053 5406
6245 5124
12574 3912
12310 4096
6978 4007
1982 4429
2789 4697
15002 4698
2187 4078
6843 4257
8108 4400
8852 4259
12861 4197
11362 4250
2424 3437
11157 4123
6324 5262
8120 5130
10572 4680
14968 4544
1180 5088
7691 4048
5815 4576
9628 4296
4906 4224
8782 4234
14974 4078
7825 3898
1981 4072
5676 3992
7894 4716
14966 5038
8662 4578
5858 4346
8027 4018
2763 4394
2623 4084
12013 4139
8150 4390
10798 3954
14839 4535
7249 4576
13150 5042
12870 4804
11077 4815
7189 4464
3719 4138
4393 3778
10799 4360
1998 4084
11700 4642
8722 4994
6971 4658
1936 4819
14707 4764
10302 4735
12663 4664
13375 4595
14921 4935
15007 4552
9016 4596
6439 4895
13921 4462
13615 4735
4338 4294
2316 4571
7327 4796
7645 4430
10532 5232
8041 5120
3947 4952
4233 4624
13935 4508
1715 4162
7918 4558
2467 4274
117 4028
12781 5026
1634 5111
2134 4681
10956 4856
6823 4775
10031 4554
3117 4850
11708 4330
7732 4351
10591 4692
5634 4658
11515 4296
13262 4617
13197 4430
8247 4629
11718 4121
10973 4553
8670 3859
10664 4325
1380 4400
14736 4228
6290 4454
292 4499
8910 4224
4489 4626
1310 4594
8830 4690
3725 4782
10467 4253
10358 4136
11763 4400
2017 4177
15077 4633
6316 4447
4410 4680
10647 4424
12266 4974
4303 4216
9985 4136
14706 4384
13700 4245
12084 4571
740 5138
9064 4947
8076 5098
7258 4902
8719 5049
7900 5102
7868 4148
1830 3858
3648 3876
8088 4008
2548 3848
10661 4064
4332 4208
9716 4453
2104 4133
2282 3871
8566 3738
10653 4122
3164 4934
7600 5422
8953 5368
2298 5027
4238 4962
10362 4622
1392 4888
4597 4776
11690 4874
13314 5262
9079 5377
4470 4957
10551 4272
4294 4138
10782 4754
7073 4468
14268 4009
1431 4904
13674 4648
11219 4934
15040 4872
6458 4226
1932 4562
4186 4740
12698 4606
6969 4684
15012 4462
10133 4536
13379 4480
4143 4536
3418 3466
13424 3296
1893 4150
13355 5110
10496 4384
625 3400
13811 3752
1460 3720
9896 3610
11795 3758
7575 3546
6970 3658
2262 4094
4275 4194
2726 4810
6282 5096
4335 4384
6539 3975
13413 4052
14841 4032
13844 4288
1580 3936
3846 4240
2206 3808
3811 3764
15029 4885
4562 4064
8030 3793
7635 4389
13647 4036
4603 4788
1283 3888
2093 3780
2196 4978
4323 4297
1810 4316
8101 4367
218 3317
2119 3468
7318 3440
2990 4571
1999 4266
14271 4678
12877 4136
3448 4380
2716 3769
13397 3094
10190 3058
11757 4575
2781 3994
2091 4894
8010 4528
4118 4390
6472 3505
2086 3610
2080 3792
12849 3680
9095 4088
10642 3878
8029 3808
8006 3964
7094 3874
11788 4085
9091 4294
7612 4275
7299 4484
4539 4615
7192 4561
4601 3733
14667 4323
10334 4506
10497 4653
9151 4753
8145 4182
8869 5210
4572 5160
6521 4860
1978 3900
14688 4336
4639 4782
10287 4634
12835 4558
11055 4370
206 4304
7275 4566
14792 4448
4277 4096
12862 3306
10510 4016
2653 4155
7001 4127
1363 4149
3723 4712
2311 5028
6336 5163
1245 5024
4933 4814
14975 5120
12306 5080
14924 4863
6930 4941
9416 4615
4402 4638
10109 4128
1140 4312
11693 4311
8645 4483
3859 4598
8804 4411
6381 4820
11950 4671
13087 4790
15061 4601
5989 4610
8948 4750
4763 4173
10698 4632
6318 4672
4644 4936
4187 4825
12041 4838
9623 4888
8146 4844
6565 4754
14481 4785
7938 4504
8021 4653
4006 4956
4682 4658
12565 4729
89 4867
9610 4718
11694 4988
4905 4658
12605 3540
6792 3506
13086 3176
8155 4017
4814 4143
12269 3924
14037 4226
2257 4088
1325 4340
2469 4208
4589 5125
11301 5206
6593 5235
2492 5256
11948 4718
1864 5176
10663 4649
12051 4923
14490 4981
14988 5002
2997 4564
14302 3542
4361 3988
9096 4066
3245 4584
4841 4066
12553 4352
5157 4136
12554 4378
8697 4264
5107 3936
6595 4506
6348 4862
7754 5044
5533 4530
11392 4133
14788 4571
11951 3664
8870 5232
2260 5024
13718 4694
9159 5022
5725 4592
8409 4498
90 4314
1368 4786
1269 4250
12085 4773
7836 4344
1074 2059
4189 3850
1036 4175
11970 4477
11733 4176
8837 4098
11954 3538
14964 4520
11984 4532
1088 4432
7326 4452
7891 4579
11398 4282
2300 4766
4849 4272
13091 4658
11962 5102
933 4785
11078 3935
1771 4376
3658 4472
9873 4640
5038 4588
7930 3948
4593 4144
12157 4402
13119 4178
13246 4312
7840 3485
14831 3535
6717 4691
8442 4750
11463 4626
3835 4955
7277 4932
12527 5266
7276 4652
5991 4234
8131 4008
11894 4634
10132 4778
8819 4283
834 4519
10640 4370
2702 4306
6715 4425
4658 3843
8504 4575
1917 4286
9349 4590
13804 4453
10242 4754
7804 4200
5872 4854
6209 4311
12900 5135
2794 4658
11949 4385
4378 4948
11959 4818
7020 4145
9217 4280
6872 4580
4825 4416
9211 4510
6323 4270
8249 3804
5805 4856
1551 4926
5772 4836
14226 4432
4407 5223
10895 4957
9552 5048
14274 4817
12311 4872
11061 4480
11787 4108
13937 5135
8012 4791
14789 4930
11648 4538
3610 4730
1068 4925
11423 4985
8147 4555
14465 4200
6753 4317
8056 4152
2141 4123
13202 4118
4685 4157
13294 4425
6844 4504
11973 4267
4165 4358
1332 4432
13322 4404
4530 5002
12367 4518
3396 4808
10291 4738
11470 4392
1044 4396
14519 4780
7458 4810
8569 4554
14502 4400
3686 4392
12897 4780
11815 5630
903 5036
6340 5572
12186 5632
9297 5184
3475 4334
5835 4091
6114 4276
6098 4264
5440 4252
8425 4121
14441 4183
12828 3764
7821 4410
8823 4104
14954 4212
7433 4454
9884 4144
11239 4756
2399 4560
9394 4546
280 4422
8195 4520
2304 4950
1359 5016
12204 3264
12329 3680
7583 4160
14901 4995
1952 4723
7178 5344
1613 4650
7889 4744
8319 5304
14282 5292
11947 5138
3461 5218
2510 3916
11076 4686
5177 4560
9472 4702
9340 4530
13332 4482
788 3879
3466 5034
3611 4558
15083 4953
9076 3981
2575 4398
5424 4038
12618 4696
14915 4454
11029 4755
14641 4349
3114 4217
11513 4595
1909 4859
8067 4792
6544 4776
9348 4443
9347 4943
1619 4804
11764 4706
2445 4530
191 4672
11627 5030
10797 4788
1560 4796
1563 4168
2069 4188
3492 4152
1352 4163
4194 4928
14279 4987
4327 4552
2977 4804
3993 4527
2110 4062
203 4126
7815 4448
88 5006
4276 4824
7050 4438
1769 4720
10711 5180
7649 4635
12868 5117
13044 4920
6999 4458
1579 5134
913 5162
4628 4848
4279 4760
9114 4226
2725 4464
11598 4894
10250 4158
7835 4004
4188 4048
2488 4112
14247 4284
2265 4472
10857 4352
7017 4458
8253 4434
1663 4574
10750 4626
10233 4400
647 4010
9087 4206
194 3886
7459 4115
1067 4393
3414 4444
2392 4942
12730 4532
9155 4121
3808 4079
13311 4108
907 3804
11968 4870
5948 4149
2930 4244
8868 4480
13090 4590
5180 4468
400 4065
5343 4579
6224 4588
13303 4552
5477 4218
14855 4302
9197 4200
282 4274
10584 4806
6592 4320
12369 4846
14868 4736
9328 4690
316 4665
215 4752
6741 4560
9107 4579
10001 4619
4612 3848
6598 3844
12494 4956
7692 5002
12749 5282
10332 4344
4932 4446
2064 5196
14917 5398
3736 5172
4005 4446
1349 3516
6605 3218
8218 4392
4348 4462
4334 4034
208 4726
11478 4114
10735 4520
10914 3794
5199 4334
10380 4360
8188 4609
7574 4373
3624 2760
14854 4424
210 4187
2116 4752
7731 4896
198 5077
9407 4953
9092 4902
2651 4964
3722 4288
12220 4260
2468 4514
14802 4364
8315 4296
7800 4208
2591 4244
13326 4280
10234 4540
197 4890
1772 4492
10232 3784
6205 4382
10303 4250
1211 4106
8862 3463
4602 4272
1774 4661
14456 4448
15019 4282
13714 3976
3039 4218
2475 4696
8660 4920
6901 4792
13327 4614
6604 4128
1739 4432
3796 4172
10408 4448
11079 4654
11706 4260
8652 4594
2292 4030
8502 4199
9883 4074
11875 4563
7186 4619
10981 4429
14987 4380
3731 4594
7853 4715
14080 3963
4890 4836
6459 4736
11625 4436
12523 4463
10299 4674
9517 4342
13292 4144
8650 4184
10960 4216
4379 4194
7360 4389
2578 4717
7775 4178
4358 4798
13301 4482
13466 4628
12572 4302
7582 4864
6739 5008
4610 4956
2137 4578
5436 3984
4236 4978
731 5030
10010 4864
12165 4982
7568 4102
9335 4728
12865 5024
14220 4902
10744 4516
1747 5181
2180 5097
12744 4843
1525 4882
12288 4953
11692 3512
4865 3074
4577 2844
476 3934
709 3124
2762 4754
6212 5193
4518 4520
5342 4835
4116 4439
9250 4400
4898 4482
9251 4360
14900 3984
9291 4370
9245 4458
9285 4382
309 4470
14875 4404
321 4174
2998 4123
8143 4476
10733 4158
14815 4737
1351 5030
7279 4322
8668 4975
12049 4742
8058 4912
5175 4224
12770 4004
10855 4862
854 4930
10853 3982
1919 4423
13877 4082
1516 4225
4862 4659
10536 4813
4103 5003
12850 5102
6873 5828
5840 5495
3901 5111
3900 3970
10821 4254
15028 4284
5425 4770
2931 4175
10235 4328
3649 4338
296 4053
1820 4364
14319 3888
14066 3873
7206 3839
12200 4025
7925 4134
14534 3799
14060 4170
14296 4016
5662 3594
4548 4114
1775 4359
8981 4269
1496 4502
8912 4302
3593 4287
4587 4534
12396 4614
4638 4565
4559 3702
6264 3584
10491 4483
6294 4411
6732 4536
4592 4456
2596 4762
3744 4860
4571 5014
5040 5090
11781 4800
7163 4618
13376 4917
14758 5395
14204 3942
3828 4640
633 4414
7093 4482
11493 4626
14202 4470
12424 2884
10178 3380
6746 3022
9302 4222
7903 4276
11320 3972
9357 4436
1212 4514
6395 4484
2421 4270
15044 4368
4596 4618
7281 4334
4137 4202
8251 4142
11771 4422
4267 3968
7282 3832
2447 4608
6244 4206
11913 4466
216 4393
6601 4373
10052 4178
7695 4620
4999 4236
2561 4395
2557 4286
5663 3934
14656 4673
9802 4533
4740 4066
9431 4028
9757 4014
11437 4148
5506 4292
12841 4136
10946 4032
2886 2102
15038 1822
8628 2288
5732 2182
1125 1680
9951 2144
5150 1938
8049 458
10097 848
6306 1368
13938 3114
4790 3456
5026 3184
12541 3504
12255 3368
7718 3792
2971 3484
9132 3758
9193 3364
13842 4930
2853 4605
3724 4552
9294 4222
2807 4880
4792 4543
7058 4668
9663 4238
9377 4693
10063 4858
2859 4724
7905 4482
4697 4452
7567 4799
7495 4250
6775 4408
2224 4546
14104 4999
4778 4319
2216 4782
9977 4429
9691 4582
2580 4088
866 4368
6820 4384
9398 3779
13040 4492
12447 4890
14077 4861
11746 4680
6691 4630
14549 4440
14099 4900
12734 4736
11089 4336
9227 5040
3920 4753
13354 5082
10580 4534
11859 4833
1295 4898
11936 4982
10405 4764
2389 4866
11329 3944
4230 3696
10521 3508
2217 4774
10652 4870
10676 4386
6964 4489
10574 4815
9065 5170
10646 4292
8117 4739
8592 4767
4702 4964
12182 5014
6861 4882
4949 4364
2172 4998
8688 4550
13461 4074
718 4000
1611 3944
9538 3892
8851 3665
8913 3997
11230 4142
13298 4121
1108 4761
2448 4496
12446 4758
1284 4472
5522 3987
11280 4728
4015 4624
6805 4490
15043 4775
10850 3969
8463 4850
8549 4378
8434 4366
424 4879
6946 4406
13163 4847
9359 4928
2476 4714
6210 4250
6910 4336
11490 4754
8820 4572
5966 4310
9512 4696
10237 4794
7042 4066
12621 4348
13312 4166
13460 4264
12552 4324
4977 4422
10614 4370
13069 4424
2338 4322
11074 4046
13662 4386
10868 4862
7144 5034
6859 4236
7099 4525
8816 4006
3577 3705
14102 3995
12563 3585
7011 3640
4667 4142
3921 3995
833 4215
14182 4567
1903 4346
7561 4553
9600 4667
6704 4575
3041 4633
1710 4407
5683 3875
7053 4628
2189 3371
7008 3682
4980 4234
6729 4292
4618 3132
9206 3541
6354 3673
7723 4326
2736 4520
6252 4179
9283 3798
14234 3696
10542 3528
1379 3227
6001 4157
14943 4207
6889 4577
4634 4367
7963 3922
14203 4084
2010 3911
12555 4175
12111 4518
12556 3998
12276 4600
4605 4434
4464 4121
5976 3919
8334 4897
13297 4902
3827 4486
3847 4852
6281 4568
4359 4398
6489 4911
14661 4278
10100 4816
12857 4819
4729 4139
12153 4328
11862 4269
9226 4330
6937 4938
7974 4564
4769 4740
7744 4868
10571 4674
1286 4271
7566 4459
6796 4440
2585 4392
13165 4100
11965 3832
2851 3756
10635 4083
1004 5053
717 4954
10061 4154
14174 4958
7386 4380
12253 4294
10633 4615
6808 4590
7688 4501
4784 4042
1751 4765
9945 4942
12677 4736
4060 4687
10685 4743
2046 4974
13462 4746
10120 4637
10759 4801
3124 5011
9000 4040
6399 4360
15076 3936
1213 4060
1653 4458
8783 4125
10634 4452
2183 4464
2186 4132
14135 4660
9366 4940
8431 4494
14583 4684
9867 5018
4700 4522
7681 4410
10513 4088
4710 3888
10598 4222
12423 4622
9898 4322
12848 4384
5658 4520
4537 4472
8503 4680
10533 5486
12829 4789
3123 4981
2790 4240
403 4500
5612 4288
10547 4014
1741 3619
12485 3924
8876 4390
3509 4704
8325 4224
7795 3499
11504 5128
11745 4528
6832 5176
368 5520
11462 5009
3662 4156
4780 4642
12187 4068
12295 4238
1773 3833
2579 3660
11929 3627
7831 4058
3727 4110
11381 4261
12496 3488
12640 4394
4837 4376
7051 4145
7505 4736
12124 4554
11421 3777
4750 4326
7502 4399
12127 3665
7543 4942
5992 4354
5780 4523
7638 4592
1105 4594
14425 4822
4838 4445
5483 3872
6236 3968
7176 3560
10000 5038
10437 4682
1358 4748
4799 4930
4747 5200
7832 4832
13111 4216
10351 3388
5814 3779
3694 4595
13212 4817
7704 4654
12695 4244
14703 3961
1857 4395
5262 4320
13277 4316
7193 4169
12466 4212
2866 3917
9130 4399
1788 4139
4333 3866
2136 4203
11538 4402
7787 3609
9387 4112
5801 5001
3419 5247
2309 4915
593 5834
308 5050
11728 5655
1633 5745
9158 5760
9872 5164
284 5399
5857 5158
5833 3670
8112 4651
12821 4668
3987 4976
10149 4740
1451 4535
1798 4871
12313 4860
12296 4703
4659 4958
6763 4902
11827 4219
9244 4228
359 4582
6559 4918
4268 4584
12729 3513
12662 4408
4575 4484
3548 4421
6332 4320
4069 4234
3717 4292
13089 4254
11090 3968
3755 3809
6291 4105
291 4290
9195 4366
10145 4126
295 4088
14770 4173
4540 4142
8996 3956
12511 4020
9511 3740
10570 4491
7043 4256
14822 4396
7755 4245
3635 4271
4280 4920
14893 4551
10213 5332
12873 5066
2170 5241
4166 5076
9615 5284
14200 4832
8492 4241
7722 4311
1556 4733
723 4444
9418 4615
2501 4670
2494 4682
14933 4926
10319 4572
13773 4754
10326 4564
6219 4286
3893 4616
1405 4392
13039 4252
2052 4184
5586 4557
7150 4406
10763 4230
14999 4196
7696 4574
11783 4854
928 5204
8090 4944
11409 4970
2135 4680
5251 4490
4180 4572
10995 4312
14939 3987
11171 4192
11058 3834
1387 4122
4302 4336
7986 4502
12864 4158
7107 4386
6206 4076
10175 4510
11747 4752
14720 4798
2125 4856
7313 4402
12440 4576
7359 4916
14217 4824
3917 4878
10004 4338
1568 4176
3875 4162
5752 4142
6220 4591
5856 4336
496 4631
9596 4734
10049 4737
15065 4397
8655 4136
9003 4123
14843 4283
12632 4831
7973 4399
2633 4838
12875 5117
8400 5013
10477 5074
5580 4690
9342 5254
6221 5350
12224 5370
10369 5220
12633 5429
1365 4943
8354 4983
8832 3581
12626 4543
9336 4250
950 4561
7776 4455
1369 4002
5766 4826
12820 5064
5426 5017
13633 4918
1489 5264
11991 4761
13965 4098
10174 4152
10220 4400
10102 4224
4834 4064
1471 4186
6597 4708
7801 4717
1020 4998
11020 4608
1032 5066
2451 4799
6950 4193
2349 4451
6467 4416
1154 4056
1853 3760
7680 3907
3446 4982
13824 4726
2072 4409
6466 4608
14874 4772
7391 4710
13029 4656
5036 4564
7870 4403
13218 5148
3534 5461
12596 5119
4672 4555
7111 4164
12465 3796
916 3544
13890 2990
10643 4762
7742 4794
4217 5141
14881 4540
9292 4373
9515 4831
202 4682
8741 4282
7085 4179
14852 4325
5526 4589
11416 5045
4506 4772
4768 4306
4149 4766
13657 5155
12191 5332
7854 4311
6876 4519
6533 4766
11195 4395
12481 4450
859 4566
8515 4414
7066 3772
4449 4311
9254 4138
12256 5138
2312 5056
299 4961
696 4582
8588 4764
2039 5418
14892 5373
8240 5648
13265 5518
820 4827
1375 5186
1680 3694
5625 4344
3802 3795
12717 3416
9194 3021
14971 5007
4811 5223
14760 5076
12050 4988
8472 5338
2659 4818
5630 5301
780 4878
2496 4529
5351 4164
14920 4616
11012 3792
7864 4145
15081 4537
1660 4337
12094 4132
4877 4281
842 4144
13911 4828
14918 5082
6347 4686
3537 3864
14960 4176
12100 4055
2485 4411
8105 4332
14919 4218
6824 4541
4813 4394
2173 4374
14876 4080
14318 4188
13566 4156
11225 3556
8615 4280
7333 3861
10507 4368
13691 4696
10777 4586
8016 4030
11159 4860
4376 5170
4588 5252
8614 5294
13922 4636
7730 4870
12368 4908
6853 3384
13976 4284
13656 3976
4398 4486
6203 4254
4245 4450
10200 4610
8181 4256
12388 4590
9599 4464
205 4326
6457 3442
9093 4122
4312 4061
2573 3524
7424 4248
13060 3528
8526 4144
4614 3985
2385 4114
812 4531
14329 4376
11449 4409
14907 4399
2208 4738
3836 3949
14251 4022
7392 5038
4213 5038
10312 4958
4227 4838
7586 5018
2101 4625
10618 4753
10331 3810
12954 3928
782 4013
4315 3849
8036 4160
13433 4232
10723 4020
3397 4268
8037 4376
14690 4168
9318 3650
4599 3696
8024 4280
6464 4159
4395 4618
10523 4588
7112 5006
4654 5000
10535 4480
8596 4769
2244 3717
12656 3792
8440 4064
1386 5104
8212 5174
7317 4668
8999 4453
3883 4518
10786 4059
14286 4412
760 4220
8678 4324
15011 4329
8810 3924
5532 4598
14997 4107
1858 4103
1021 4456
10318 4215
6018 4119
11495 4481
12912 4264
8297 4120
13102 3864
12375 3786
10139 3524
4582 4184
6460 4158
12819 4399
12548 3725
2287 5044
8338 4868
10650 4949
6854 4851
13276 4364
3749 4864
2669 4447
12325 4924
15046 5130
4465 5382
5527 4910
4450 3930
14278 4430
10162 3858
8044 4690
8121 4908
11254 4388
4141 4216
7104 4352
6434 4704
7149 4456
1811 4444
803 4888
10339 4844
7291 5158
3856 5144
2505 4808
14248 4992
8314 4342
2991 4774
9105 4346
13612 4798
12096 4406
710 4548
4042 4189
7579 5012
1267 4775
1552 5602
7601 5585
9986 5497
3752 5012
11817 4606
14928 4181
12827 4532
14261 4492
15082 4120
841 4440
13950 4142
6874 4270
10488 4724
7479 4192
1229 4278
8436 5136
13380 4576
12519 5182
3506 4495
7762 4542
14270 4634
251 4390
2987 3906
8242 4412
12493 4321
11422 4636
14976 4416
4642 3820
7772 4172
5090 3661
7774 5117
7127 4500
8196 4536
3660 4804
9219 5283
3430 4414
4833 4116
8969 4127
5782 4182
9143 4504
13098 4596
7937 4388
9255 4772
4943 5178
4983 5180
1055 4760
6795 4489
14927 4306
14321 4530
7132 3979
6424 4066
13715 3932
5089 4527
12833 4830
4861 4512
7296 4388
4569 3720
13676 4315
4322 4153
8594 4776
4591 4614
7159 4418
10247 4278
5534 4457
8644 4629
5252 4162
14398 4404
1071 4091
1501 4430
6720 4291
14005 3997
6229 4494
6880 4037
13092 3375
11165 4182
1168 3914
2403 4008
3868 3579
8129 3739
905 2959
11447 3610
2233 4571
315 4548
4226 4399
14730 4440
3805 3900
6756 3920
9326 4047
1374 3453
5859 3639
7090 3018
363 4544
8680 4998
7064 4858
4574 4049
6757 4889
4651 5224
10209 4582
8743 5162
8243 4870
6736 4908
10555 4159
7483 4434
1330 4614
8682 4502
10311 4374
15036 4388
14851 4536
8186 4352
7196 4344
201 4016
4665 3948
5876 4891
1996 4252
2454 4046
7689 4825
756 5038
10812 4624
1679 4576
13099 4600
2105 4191
14034 4042
1333 4422
11176 4576
2115 3924
4845 4712
2652 4436
8089 4725
3458 4344
3822 4124
1890 3762
7743 3572
4461 4304
3809 4132
10146 4258
397 4664
3479 4684
7065 4412
11644 4832
11956 4460
4324 4550
4901 4485
5908 3974
6216 4896
8031 5246
13299 4597
14544 4177
12845 4946
4904 5227
3402 5257
7656 3822
14757 4191
8589 4560
4661 4409
7102 4948
14732 4129
10155 5156
5393 5100
4664 5209
7216 4270
9021 4729
9102 4173
2160 4576
10473 4816
12546 4164
13979 4590
4190 4232
9169 4540
9337 4964
13365 4874
9113 4106
14719 4700
9014 4472
272 4171
4452 4312
4525 4534
1851 3762
12343 3752
1136 4382
12081 5038
6237 4938
6199 4507
12512 4518
2760 4259
11578 4516
12160 4516
10578 4524
1510 4682
15032 3950
3732 4712
11509 4588
4010 5040
12642 4618
11486 5242
2988 5328
6242 5370
11917 4452
1804 4206
14650 4572
7052 4352
12168 3914
7941 4790
11295 4294
2782 4932
10725 4828
14482 4732
9148 4657
320 4312
3478 4606
5353 4314
14513 4124
11312 4334
5355 4430
9177 4388
3949 4156
11977 4155
13725 3686
4649 4519
1686 4912
14494 5152
10884 4898
10519 4475
13391 4756
11164 4982
14731 4769
6899 4804
11284 4096
1781 4424
1678 4800
6702 4616
13602 4560
7609 4457
6322 4224
11116 4582
4526 4222
6200 4325
12643 4425
4883 5181
14981 4552
2784 5096
4102 3832
8179 4280
10929 4256
1787 3650
5765 4710
4631 4585
2276 4274
13190 4736
13110 4495
207 3566
7728 4570
12955 4678
6296 4936
10925 3930
10401 4337
4671 4670
8333 4328
13989 4492
10387 4236
10322 4500
2477 4702
9100 4306
13975 4098
4627 4209
10478 4319
13886 3859
12281 4459
13105 4410
7061 4626
13156 4369
4218 4742
14911 4674
10954 3858
2113 4530
1841 4614
163 4702
8293 4836
2437 4560
2786 4404
12046 4725
12290 3793
844 4715
4441 4910
12471 4576
7273 4432
4354 4320
9222 5282
7650 4660
13795 4523
6840 4974
293 4464
3502 5182
12895 4932
1829 4259
14014 4301
4220 4234
4666 4584
8065 4707
9627 4609
4442 4557
922 4350
1687 4752
1439 4611
7469 4438
667 4346
6509 4548
3054 4669
6046 4362
2737 4180
13334 4351
12358 3911
2456 3796
4440 4066
4185 3480
4448 4050
14244 3738
6636 4174
4485 3980
12542 4132
1902 3612
10130 3648
14653 4295
12722 4184
6228 3905
11024 4688
3627 4868
9876 4544
8593 4512
14164 4912
10765 4313
11786 4686
13346 4200
91 4277
2330 4072
7415 4272
11454 4424
823 4702
8060 3948
12544 4854
2570 4672
6553 4715
7912 4552
13627 3700
6454 4201
827 4406
10548 5066
3817 4312
1567 4389
15026 2291
14411 3539
10490 3269
93 2978
14877 3784
2499 4000
4385 3186
6864 4040
11023 4192
10230 4838
7259 4446
824 4232
4490 4712
8204 4436
1326 4028
3980 4636
11216 4384
8692 4722
6734 4840
10440 4090
12714 4905
13193 5086
1797 4436
4604 4782
11541 4562
9488 3884
7778 4028
4866 3968
2106 4126
195 4306
2819 4018
6510 3968
10520 4534
11472 4332
5768 4339
12876 4865
14161 4701
7311 4522
7797 4915
10789 4550
7261 4539
11577 4660
4155 4074
4902 4438
8078 3700
4646 3718
6478 4154
8621 4250
11428 4818
13751 4850
772 4538
12056 4860
979 4740
1799 4588
10384 4012
15013 4414
6724 4165
10207 4295
13678 4536
1097 4392
8737 4380
6755 4354
4210 4426
10637 4364
6321 4468
11590 4000
5317 4208
10902 4312
5116 4140
5794 4410
579 4308
825 3872
49 4222
1465 3618
9504 3738
3102 3660
7352 4138
7148 4358
12595 4136
10129 4624
6571 4192
11298 4540
997 4215
12280 4298
10142 4632
9144 4704
1972 4286
7297 4264
12721 4565
6485 4174
10583 4190
14437 4549
860 4609
11402 4454
2740 4074
14972 4519
13990 4668
11285 4019
4583 4829
4600 4495
1320 5148
14902 4788
1834 4764
14162 4488
6908 4482
12769 4787
10164 4231
5767 4302
2232 4958
1561 4316
8930 4278
14680 4430
8045 4704
1499 5292
13031 5116
10552 5026
1949 4206
4948 5088
1452 4888
958 4812
14930 4702
4031 4252
7955 4424
10881 4486
2130 3600
5950 3462
13675 3913
7347 4625
14032 4237
4670 4330
8197 4711
7464 3555
7217 4054
7079 4418
2574 4484
7867 4264
5770 3772
13745 4674
6865 5122
9086 4256
8748 5002
2263 4460
8116 4080
5633 4778
12175 5016
3441 4527
7480 5362
204 5336
4579 4992
13259 3946
11803 3984
6437 3744
4570 4056
4623 4084
7252 4490
4594 5518
7274 4881
9081 5106
4608 3338
6718 3520
10539 3864
7080 3740
10481 4118
263 4266
9507 4342
10122 4706
8079 4036
12843 3840
223 4694
4934 4354
10680 4208
11526 3466
2756 3674
12244 3732
1029 3150
2066 3320
10678 3432
10714 2938
10168 3506
13159 3390
6886 2588
4133 2658
7802 2938
13475 3174
11645 2758
13325 1662
5591 1246
2731 1330
14432 1696
255 896
1684 1022
10576 34
4202 910
7954 -150
11494 368
11613 322
12277 3081
537 3010
4243 2530
8571 2796
13174 1054
3842 2008
7363 3544
1252 3768
15034 3504
10575 2856
6455 3760
3899 3758
10450 3321
15080 3042
4643 3453
10885 4208
8601 4223
920 4022
14913 3764
1648 3799
14539 4646
5985 4432
9145 4834
829 4935
12825 4729
4523 4818
6839 4668
10402 4139
10675 4232
2814 4120
13752 4302
7969 4667
14838 4968
10611 4805
6834 4683
13121 4190
13583 4164
11572 4928
12344 4985
2391 3695
14809 4592
9598 4556
915 4423
13994 4513
13549 4698
14910 4616
2322 4262
13640 3876
11963 4914
8391 4806
4214 4792
1586 5040
8530 5364
918 4395
5781 3986
7838 4368
9103 4096
7141 4116
246 3996
11579 4500
5783 4622
5820 4458
4215 4692
4881 4378
2057 3776
4307 3964
9149 4307
830 4658
2235 4560
213 4222
10360 4270
11828 4256
6465 4398
7184 4480
13399 4204
998 4631
4270 4676
13279 4322
11586 4243
6414 4495
4509 4704
2417 4042
7726 4720
4621 4566
8518 3906
9168 4340
13776 4236
4479 3938
14163 4732
2320 3691
14635 3976
4663 4540
6735 4408
1373 4312
11992 4552
959 4632
6243 3680
5091 4124
13261 3918
13260 4208
2932 4328
5951 4286
7790 4262
13427 3944
4436 3984
8699 3880
8413 3540
8040 4611
7686 4282
1975 3836
9090 4676
10197 4709
795 4907
364 4821
2082 4210
1348 4272
10459 4112
9055 4019
8384 3870
7140 4675
7214 4920
12740 5106
7789 4804
9022 4836
13711 4440
6240 4142
1683 3911
15015 4171
8923 4156
11367 4208
6728 4212
4624 4141
8077 4270
11830 4752
10712 4450
15090 4416
6442 4309
14810 4298
8066 4378
1920 4716
5787 4922
14762 4304
11610 4320
14957 4334
10568 4086
7489 3744
1976 3904
10701 3772
13565 3204
12818 3144
8779 4255
2321 4063
8443 4062
9053 5190
10556 5742
7039 4573
67 4232
5467 4568
776 5152
13426 5228
7902 3300
7044 3224
14959 3912
15030 4772
8087 4238
7209 4720
8684 4242
13283 4168
6446 4104
10181 4784
7156 4692
4573 4688
11366 3956
8005 4156
14871 4470
9082 4020
1844 4608
7966 4190
6546 4576
2473 3992
4590 4462
4504 4764
4908 4866
6925 5148
6406 5083
770 4952
15033 4463
6407 3450
318 2604
13716 3858
8014 3892
66 3808
11068 4036
5639 3724
4156 4588
10116 5016
1334 4860
8552 5090
1535 4940
11323 3925
8241 3386
6906 3962
7194 5106
13661 4560
10156 4370
10429 5008
14977 5094
11297 4404
3404 4405
15088 4591
2284 4840
11253 4828
10128 4514
1779 5098
9002 4910
9353 5058
4263 4648
2340 4468
1356 4708
11995 4756
2352 4858
6855 4922
10489 4408
11196 4284
12772 3736
10466 3882
13988 4250
8412 4211
1322 4765
5806 3396
1122 4118
12221 4051
1233 4354
4844 3956
2753 4126
2289 4261
3431 4704
8097 4536
4443 4557
14991 4055
10161 3428
12762 3552
7272 4757
7283 4236
4622 4127
5836 4091
2118 4711
1367 4128
1227 4732
14787 4666
6232 4667
8013 3558
14006 3947
12834 3186
10201 3845
14772 3665
12472 3987
4851 4147
11857 3922
3003 4419
15006 4347
8018 3764
2114 3805
13915 4328
4828 3777
721 4203
14689 4694
1846 4170
14774 4520
1043 4590
7917 4562
10365 4242
1299 3336
10683 3645
4437 3419
7570 3489
4161 3325
7067 4556
8947 4664
11292 3976
10639 4374
13024 4394
9289 4210
8514 3744
3933 4608
5829 4052
3897 4010
3751 3752
3904 4352
13670 4865
1372 4724
5793 4463
12131 2963
1072 3183
15091 3368
2203 3363
3543 3772
11943 4664
2219 4458
3453 4710
10310 4168
3634 3884
8898 3988
14228 4288
1815 4940
4478 5068
4886 4884
1226 4844
11843 4365
10430 4583
4326 4409
2420 4255
7139 4688
11836 4581
2360 4698
11291 4429
14898 4535
4298 4349
14322 4511
6733 5043
1642 4248
11837 4736
11075 4870
4325 5120
6272 5091
8073 4716
4356 4765
6583 4968
2081 4605
10110 4465
10645 4795
1768 4302
3580 4471
10526 4216
5799 4554
8320 4162
13769 4395
4560 4580
6723 4604
811 4952
2065 5176
8726 5136
10975 4842
12264 4425
10169 4058
10222 4394
12307 4400
4956 4146
13791 4456
1624 4600
13996 4352
13677 4040
3761 4160
4271 3616
14681 4411
3476 4470
12289 4889
14024 5099
5822 4860
4853 4840
4296 5321
10728 4780
12647 4782
7059 4944
7368 4922
7138 5013
7788 4364
2290 4984
9048 4956
1918 3979
3885 3899
8905 4348
4416 4224
767 3433
1776 4237
993 4288
14873 4064
13972 4310
6337 4361
8903 3698
4008 4128
1755 4168
11358 4188
14891 4213
6857 4199
2393 4153
11760 4037
8725 4579
9534 4489
2594 5197
8595 5356
13666 4651
1971 5183
10486 5538
8666 5096
1446 4182
4812 3489
12648 3870
15053 4367
14869 4026
8209 4474
14853 4292
10792 4233
6263 4497
13010 4804
3523 5126
4979 4487
11978 4547
5804 4356
9182 4102
6845 3802
416 3592
11570 5008
7856 4679
6238 4936
5188 4996
12761 4786
7442 4914
12597 5362
12832 4866
11680 4591
6262 4632
4508 5224
3477 5030
1311 4681
2406 4952
9489 4357
1059 4566
1875 4617
2390 4768
11994 4459
13009 4844
1270 4310
14198 4970
1456 4236
4528 4866
5280 4636
8599 4496
1243 4285
961 4337
6032 4190
2253 4279
11703 4526
8054 5427
14557 5226
14654 5340
13688 5000
13728 4856
12573 4820
1904 4680
6153 4626
13412 4103
5997 4942
6213 4864
6870 4682
6477 4250
7855 4323
12231 4610
5917 4784
6968 5152
3884 4859
11628 5011
697 4879
6345 4193
10599 4636
6710 4971
4457 3982
11743 4299
11705 4366
13440 3873
12716 4166
8955 4135
8706 4219
10461 3797
9085 4859
4581 3503
12195 3360
2278 4076
3426 3690
3406 4561
11595 4631
8302 4793
1914 4405
3425 4712
13448 4914
13248 4418
10293 4598
6582 4541
10518 4551
3119 4481
14872 4840
14300 4471
1770 4431
14925 4842
1681 4924
8974 4502
8248 4096
13319 4006
3358 3768
10138 4095
5834 4126
4896 4952
10140 4404
14967 4760
6094 4668
10137 4439
6518 4776
1123 4968
13447 4814
11092 4554
2155 4910
8158 5074
360 4810
14237 4024
11530 4244
13410 3894
2033 4270
2210 4029
2656 3738
7694 3348
13963 3728
11351 3752
6883 3836
1566 3288
2707 4265
15041 4639
2099 4323
13632 4320
8214 3773
1009 4594
10465 4425
6275 4565
6261 4771
3881 4031
12459 4969
11473 4954
12333 4942
1712 4404
12172 3986
14992 4694
14442 4975
3187 4970
14305 4347
11695 4596
3330 4722
1022 4764
5414 4402
147 4572
7110 4822
1066 4378
9150 5048
6369 4928
303 4792
6355 5001
13293 4777
4170 5178
10050 5024
7253 4650
1616 4734
12028 5147
10601 4477
12543 4536
8724 5106
12908 4845
4297 5186
10638 4426
2163 4838
12019 5156
4281 4235
14175 4846
4211 4851
2179 4950
10543 4902
7733 4850
8414 4870
3630 4624
11062 4711
10984 4930
8508 4744
4677 4921
401 4731
542 4557
15048 4625
4815 5234
14926 4661
7908 5116
11174 5163
13135 4778
5292 5034
4171 4929
10943 4980
10690 5052
11534 5009
15068 4417
5932 4673
11249 4770
10240 4931
982 4394
2379 4413
11691 4746
14889 4739
1690 4339
10410 4520
15069 4636
7306 4683
7883 4534
1793 5107
2597 5258
906 4925
12265 5073
15078 5121
7658 4954
14784 4860
10626 5048
15071 4527
6833 4358
7180 4901
10512 5070
7046 4550
8933 5150
7785 5171
5808 4986
8488 5198
10391 5159
13043 4761
6276 4771
10186 4552
4368 4384
10558 4620
13138 4038
3007 4424
15066 4903
8982 4517
7145 4797
14697 4796
7121 4518
5831 4408
1786 4488
12561 4655
7513 4414
11608 4885
10831 4696
700 4772
7842 4786
7913 4375
11200 4727
7143 5190
11753 4419
12433 4403
12149 5080
581 4954
11865 5326
13213 5126
14212 4107
4168 4555
7565 4613
5828 4825
8718 4235
14698 4840
10494 4744
524 4666
7048 4450
3415 4256
13367 3866
14704 3838
2667 4028
10498 3824
4801 4056
3116 4653
9033 4960
2595 4731
15027 4840
12946 4816
4810 4528
14092 3999
14504 4706
8657 4881
12867 4770
11163 4652
1440 4788
10154 4572
12564 4709
850 4451
2581 4873
11903 4464
6904 4800
13142 4712
3423 4250
5764 4460
4818 4672
8074 4678
9524 4768
14867 5006
9045 4278
986 4984
228 4508
8136 4322
1645 4718
4036 4828
10118 5046
1588 5322
1156 5192
130 4894
3791 4643
6804 5238
539 4622
3180 4577
8677 4759
5915 4947
7777 5304
4777 4603
13764 4739
4699 4122
3902 4542
8255 4198
10340 4268
12205 4894
4228 4963
10378 4623
14420 4733
7845 4756
12604 4587
7639 4042
13658 4270
8556 4425
1963 4696
1300 4211
5855 4475
2572 4462
12017 4727
3546 4676
754 4857
11121 4561
3282 4473
2812 4607
13931 5108
6081 4506
5631 4955
1124 4960
4311 4699
6754 4776
4645 4280
2993 4298
543 4647
5778 4831
12126 4229
274 4432
11966 4582
6400 4112
14850 4366
11529 4191
11528 4442
924 4007
14242 4577
7763 4338
9240 4364
11924 4518
3416 4809
2576 4432
8516 4795
6954 4181
10019 4146
7131 4684
11294 4223
1752 4114
7994 4032
5749 4258
7690 4507
9253 4578
3841 4542
8050 4584
7049 4448
6766 4590
1536 4734
4147 4378
10104 4240
1848 4804
6249 5006
8064 4784
10641 5038
3538 5080
6557 5182
11571 5008
5314 4548
13162 4417
6709 4401
12023 4473
398 4265
15004 4019
4320 4218
4576 4052
10426 4653
514 4243
13967 4537
13810 4035
11864 3049
7481 3364
2221 3239
14272 4813
4198 4483
9535 5472
5241 4834
10612 4114
7588 3704
678 3399
11403 4511
1167 4918
12208 4554
7185 4555
3935 5192
7990 5120
14647 4763
1685 4555
4565 4733
14151 5352
996 5543
2409 4738
12933 4960
10216 4682
10613 4880
10487 4508
6463 4070
2279 3911
7135 4087
1366 4153
10801 4483
703 4602
4878 4488
14756 4554
5372 4742
7897 4963
7316 4784
13343 5240
12659 4930
8496 4799
10480 4896
3421 4349
11974 4851
7254 4772
12385 4716
13085 4981
9071 5261
8086 4754
8219 4434
10577 4986
10446 4817
6211 4103
13807 4124
12764 4592
7116 4808
3651 4696
4397 4264
4030 4802
11227 5008
5047 5382
9492 4974
3701 5158
11860 4926
8553 4458
14246 4245
3876 4244
10976 4068
4216 4350
10336 4008
15037 4394
31 4532
4852 4662
6996 4688
11591 4838
11221 4612
12901 4196
252 4892
3500 4320
7647 3846
1966 3929
1517 4335
6397 4899
14811 4527
8454 4978
6606 4780
1901 4947
12326 3701
1075 3856
2729 4286
12143 3618
4585 4328
547 4822
2713 4578
15056 5046
3834 4528
3692 4360
11296 4740
10655 4224
9078 4248
6486 4186
3606 4313
12830 4049
2325 4700
7070 4710
2234 4516
14277 4816
13930 4516
4370 4796
6418 4890
7923 4600
13339 4428
1319 4342
11922 4213
778 4235
7309 4488
2761 4425
14882 4692
11288 4499
1557 4788
13063 4203
5539 4699
2138 4424
6933 4745
4394 4214
1377 4250
1317 4394
5315 4467
7773 4242
10126 4087
14965 4716
8330 4488
6208 3924
4396 4425
14845 3771
14298 4971
14890 5148
1347 4473
8348 4507
6202 4715
1225 4488
14674 4288
14538 4618
11487 4594
196 4726
6545 4506
1172 4750
10528 4274
4114 4995
7263 4956
8519 5283
4657 5363
13383 4795
7837 4956
6519 5214
6761 5115
1900 4897
1408 3964
11940 4374
2313 4451
7018 4352
13616 4103
2388 4729
10820 4382
4451 4862
4915 4660
11976 4736
4261 4887
792 5052
6990 4255
1675 4232
972 4006
13614 4396
12029 4856
7284 4806
2606 4462
13649 4214
4655 4431
5949 4699
6835 4908
13672 4926
4822 4810
6802 4226
7081 4132
6731 4590
10974 4426
4620 4153
12803 4576
10546 4843
8211 4667
7221 5104
6566 4294
14493 4545
3898 4916
13651 4474
11245 4359
8945 4332
14884 4026
12236 4026
821 4273
3874 4406
2426 4622
3895 4614
1850 4480
14870 4344
1933 4442
9319 4181
10323 4116
14973 4695
5914 4309
11955 4838
12898 4503
7951 4192
11137 4168
4698 4612
12371 4621
5825 4976
2739 5116
6841 5130
4112 5730
11980 5400
12804 5068
11016 4024
12502 4384
14783 4640
12002 3821
4880 4614
13986 4532
12878 4196
7257 4048
13613 3672
6247 3829
4897 3901
687 4788
6251 4550
14605 4115
14980 4500
14581 4602
6366 4600
9146 4090
5809 4849
382 4874
5847 5102
917 4992
13597 4684
4140 4769
12346 4870
10560 5067
11240 4849
75 4925
8402 4513
4115 4628
1223 5120
13008 4432
8444 4593
2612 3920
6123 4350
11105 4532
6248 4478
769 4570
6867 4069
10961 4347
11368 4764
7256 4213
7393 4788
1187 4634
6270 4802
13638 4685
5769 4405
609 4655
4648 4419
930 4138
4595 4129
1389 4123
14994 4840
8042 4324
12210 4032
10308 3725
1449 4664
199 4230
2272 4558
2193 4593
2724 4235
13611 4218
8834 4666
13107 4453
13106 4636
10371 4416
4502 4292
13545 4716
11417 4693
5113 4644
1109 4458
1477 4382
10131 4689
8474 4498
11158 4274
4507 4768
13696 4253
3896 4953
5713 5493
7682 4817
3066 4873
14799 4807
4350 4730
13295 3552
10506 3594
7655 4058
8362 4770
6505 4666
1242 4749
13695 4421
6730 4600
11028 4317
2143 4914
10501 4867
6957 4652
7798 4386
981 4514
8156 4952
12625 4583
265 4341
2281 4833
11521 4152
12736 4715
7255 4719
14410 5210
13407 5097
13918 4921
3079 4649
7397 4845
10040 4783
354 4498
12192 4788
1778 4428
8009 4150
14878 4340
8034 4108
14786 4056
8047 3794
7251 4168
5427 4218
808 4692
2663 4808
2246 4608
1530 4118
7337 4240
11878 4204
1027 4168
2151 4000
13780 3468
6231 3668
6468 4040
2308 4144
5673 3538
6334 3689
13347 3501
2294 4224
11414 4549
5303 4354
4931 3713
7416 4383
1130 4302
10428 3554
2610 4354
9089 4350
4240 4127
8187 4809
9498 4167
13124 4788
14798 4705
13653 4998
6278 4044
8043 4424
4299 5162
13980 4432
965 4182
212 3967
7710 4429
4148 3944
4237 4462
7270 4122
13981 3942
10294 4464
1746 4176
12880 4000
8777 4192
7264 3712
6619 4004
4998 4690
10108 4770
13234 4626
12317 4586
6973 4408
1390 4312
6019 4778
8015 5044
2746 5110
14651 4768
6436 4846
1407 4748
10218 4896
2795 5028
10152 4978
12020 4154
3863 3894
771 4590
209 3860
12937 4308
5898 4344
13997 4348
15085 4011
12842 4047
10117 4732
6751 5236
12158 4507
14652 5317
4438 4550
4372 5041
1845 4840
8098 5275
10953 4762
10413 5434
3833 4176
7942 4939
4633 4422
2387 4601
10828 4950
6911 4699
14051 4379
9066 4994
5874 4714
11223 4439
2348 3804
8929 4672
6703 4296
6892 4057
7488 3827
9215 4486
13104 4448
2769 4405
11181 4544
698 4382
7109 4480
4635 4367
14474 5019
7906 4709
4535 4529
2910 4870
4306 4360
6967 4216
10301 4921
8133 4936
2900 4924
14705 4916
2647 4944
2161 4950
4039 4933
14438 4735
10505 4447
4219 4511
12869 4424
6095 4289
13304 4521
911 4142
189 4420
11621 4160
955 4175
1218 4560
14726 4864
6803 4550
14896 4638
13345 4879
7914 4512
14823 4582
4776 4632
6983 4308
8565 4319
14844 4756
2775 4785
2689 4295
15079 4725
11480 4260
12101 4973
14052 4558
9497 4578
4026 4926
10375 4984
7492 5052
10418 4377
538 5135
7571 4957
10191 5364
10363 4699
4543 5201
1090 5064
6101 3770
4899 4654
330 4732
11620 4679
4107 4989
4028 4578
5325 4557
14894 4888
3715 5036
14993 4696
11318 4722
3714 4776
3677 4686
912 4346
6869 4802
2642 4529
14381 4445
3494 4618
2598 4698
11520 4662
14909 4552
11892 4597
9018 4274
5719 4502
7410 4350
13966 4493
11160 4398
3223 3678
12652 4382
12024 4459
9854 4039
9044 3966
814 3908
10595 4310
7904 4692
3906 4664
3436 4208
11324 4464
10026 4256
1582 4496
14738 4112
14553 4589
5463 4414
73 4420
5366 4472
984 4528
6879 4260
3047 4149
13737 4206
5273 3931
10421 4070
12365 4298
14209 4455
11535 4599
3644 4686
2773 4612
14424 4711
430 4614
5557 4493
4773 4834
8220 4894
13607 4643
11109 4852
4475 4976
1627 4968
12988 4534
10593 4573
14205 4608
3170 5007
3267 4736
10904 4236
10648 4846
8427 4891
14472 4754
9284 4907
276 4834
13473 5036
12619 4196
10121 4520
7 4985
8744 5096
11717 4686
5475 4876
1662 4758
6928 4888
2302 5452
14750 4748
5967 5288
8793 5008
4758 4762
14403 3522
992 3632
11361 3944
6526 4034
699 4464
510 5058
5086 4986
4272 4614
13454 3674
11346 4296
12758 4808
11156 4798
12814 4130
5504 4536
1905 4790
12665 4678
10231 4512
11397 4702
9320 4570
5166 4656
6104 4229
9442 4180
392 4177
12940 4697
11327 4682
985 4098
15058 4666
14413 4446
13887 4604
648 3940
1643 4428
6829 4540
8140 4133
7814 4400
12800 4256
12742 4376
13307 4174
3753 4213
11716 4434
5871 4423
7769 4980
9787 4940
3094 4497
10564 4973
6128 4832
3355 5060
4895 4989
8342 5021
4871 5177
14718 5008
5731 5246
5496 4739
6819 4809
5544 4980
14312 4437
4806 4784
4987 4808
6517 4836
14621 4624
3069 4712
9392 4290
4762 4464
5031 4560
9550 4744
14766 4514
9572 4333
12979 4544
12701 4419
1216 4623
7620 4423
14562 4454
5465 4212
13575 4649
4726 4485
6778 4976
8408 4812
4641 4698
6752 4385
14331 4692
458 5140
14545 4704
14591 4070
5267 4614
7919 4296
12645 4392
9268 4236
10732 4872
5790 4616
7915 4684
9191 4664
1847 4740
4196 4169
3575 4176
479 4256
1572 4316
13489 4060
14776 4926
13033 4976
2916 4514
11880 4362
4564 4075
2158 4504
5035 4338
5549 4053
7177 4085
4545 4415
9503 5096
7182 4992
12086 4674
3141 5004
4625 5040
6747 4624
5041 4401
5147 4488
14345 4857
1468 4990
7447 3754
5335 4330
1000 4536
8612 4184
12386 4455
2407 4378
12879 4447
2318 4464
5569 4668
7388 4829
15017 4479
2319 4338
2356 4394
1129 4740
11654 4676
14021 4719
13610 4537
11829 4607
10790 5281
14297 4542
2323 4988
2779 4902
6119 4771
12623 4080
599 3404
6 3972
13659 3856
14824 4146
5973 4452
11017 4842
1945 4980
8091 4470
10039 4555
13634 4074
5271 4341
12291 4706
10926 5358
14669 5127
2438 5043
13592 5344
11996 4584
6893 5085
3384 5588
3243 3586
13635 4222
12336 4112
2199 4168
7605 3115
14751 3067
14393 4984
13026 5286
6254 4676
836 4562
13203 4287
2958 3981
13384 4150
1035 4546
10147 4024
11401 4424
4426 4536
1720 4404
1912 3568
9499 4288
14045 4176
14018 4456
9877 4364
2306 4480
13631 4648
4650 4328
10594 4100
725 4504
3951 4738
1480 4352
7899 4352
3380 4861
12238 4848
2604 4676
4456 4843
14063 4924
11021 5038
5705 5005
966 4460
921 4686
3304 4800
13823 4650
12088 4751
904 4653
8791 4871
8230 4592
12473 4474
1934 4114
5121 4614
5390 4043
8239 4142
10942 4396
6953 3886
12945 4702
12944 4492
3680 4850
14781 4300
13970 4354
10651 4456
2259 3913
6141 4685
6268 5048
935 5198
4091 5018
13432 4504
11250 4942
14589 5423
5542 5039
11247 4858
2351 4963
13719 4275
695 4644
6072 4888
470 4617
464 4858
11574 4308
349 4828
2536 4749
3008 4252
3010 4704
10103 4082
47 4318
13779 4530
9948 4568
12434 4720
13403 4568
11982 4568
5743 4608
809 4234
13710 4674
14062 5034
160 4450
10046 4751
13477 5135
3011 4934
5037 4960
13459 4988
826 4468
5737 4447
6201 4358
249 4393
3281 4400
3015 4498
1688 4668
3136 4607
878 4937
9568 4695
6058 4726
11348 5098
11619 5128
4636 4864
2982 4870
1583 5180
2719 5079
2780 4658
10091 4576
2745 4720
12207 4816
344 4664
217 4744
2925 4880
14805 4686
892 4282
523 4902
5079 5598
4927 5040
11769 4884
9330 5396
14846 4624
5975 4206
10005 3893
4676 4270
4974 4352
10221 4504
6744 4815
4578 5088
14342 4461
3335 4896
1605 4846
13968 4268
10924 4666
6758 4400
4629 4358
6749 4717
2665 4824
5786 4158
9424 4351
14215 4616
9861 4767
6176 4512
5480 4554
5848 4726
2256 5064
6721 5182
2834 4894
8149 3546
804 4610
8430 5224
6267 4877
14777 4097
8798 4395
2164 3527
3438 4228
15003 5133
7968 5188
11220 4388
11652 4762
2428 4883
9485 5070
5350 5030
7995 4415
5852 4964
4193 4795
4073 4528
1208 4404
14790 4632
6935 5056
8473 5138
13801 4778
4873 5128
10176 4300
10695 4074
10364 4480
10500 4744
2691 4244
4191 5027
10699 4929
10390 4683
14323 4350
785 4299
4632 4500
13264 5038
13271 4785
2094 4180
14962 4572
6740 4557
4207 4543
11941 4176
2929 4564
4611 4901
3001 4709
1221 4800
14227 4000
2590 4714
1178 4174
10038 4304
7450 4018
12935 4158
728 4404
273 4256
12087 3858
11525 4533
8517 4712
5608 5001
4558 4737
4945 4826
30 4257
13595 4731
14053 4928
9162 4568
5044 4456
12943 3982
1951 4714
11594 4450
13577 4464
14429 4211
3535 4054
1432 4640
4462 5036
14067 5253
3337 4973
3000 4631
6488 4514
10659 4694
8581 4336
8580 4220
10180 4472
2307 4218
6912 5038
6250 4526
14265 4868
7301 4544
11217 4594
9187 4746
7285 4466
6227 4176
12669 4520
1808 4466
9075 3758
5117 3966
6311 4348
8051 4102
1581 4622
3401 4446
2502 4934
11622 4768
9133 4552
14663 3413
8053 4122
1419 4119
14443 4098
12578 4452
14813 4615
12462 3838
12953 3544
11268 4300
10658 4480
9920 4044
14332 4810
11194 4844
1500 4098
5622 5088
12811 4618
14970 3660
4239 3298
8954 3984
2255 4376
2250 4368
13267 4794
9083 3940
4960 4295
12622 3981
9204 4070
12977 3788
2380 4099
12916 4972
3886 4496
10527 4346
8438 5141
1629 4804
13628 4686
6866 4256
781 4718
11146 4806
988 4302
6995 4718
2103 4908
7608 4634
14013 4210
779 4671
14914 5222
6762 4558
8092 4726
13600 4454
3855 4844
4497 5023
7430 4556
1135 4324
4491 3522
1502 4030
9088 4152
14409 4606
6725 4614
13103 4654
2418 4409
1138 4518
13080 4612
1341 3384
13179 3913
9020 4137
10905 4192
13605 4014
791 4359
14245 4458
45 4627
8070 5368
10955 4912
13701 4874
8367 4137
10627 4028
5104 4237
14673 4466
789 4065
1777 4221
831 3971
2876 4089
11650 4063
11429 4015
8055 4312
5672 4396
5868 4581
12092 4859
9601 4924
7482 5184
2277 4877
843 4853
1911 5112
7516 4850
14675 4463
1926 4913
3528 5161
1801 4551
12340 5228
6745 5066
4619 4828
11272 5080
4900 5074
4293 4872
13953 4376
8080 4648
7190 4976
11869 4796
438 4652
6329 4727
7195 4798
4882 4857
14447 4848
5099 4338
13101 4401
12048 4324
8901 4319
4386 4667
11496 4683
7015 4103
14808 4361
1862 4429
12116 4506
4556 4629
5240 4533
8672 4432
3099 4514
6416 4424
13439 3491
3149 4280
832 4176
566 4203
260 3677
6253 4246
8971 4485
5115 5320
2875 5638
12171 4894
4029 4444
3016 3342
14814 2981
10824 4149
327 4486
12427 3826
9959 4202
1150 4147
815 4548
1219 4181
2446 4730
8435 4784
3134 4995
12924 3760
6652 3995
14344 3872
11517 4708
13665 4620
3894 4718
14847 4386
13257 4622
3887 4540
4232 4726
3390 4386
2921 4248
13481 4084
5114 3764
1621 3972
8316 5238
461 4994
6279 5236
973 4978
5137 4702
1910 4322
5102 2882
14213 3212
10069 5382
6955 4910
14638 5378
13266 5198
5294 4298
2649 5158
6365 4840
2758 4104
14267 3968
5883 4590
388 4586
8738 4514
10807 4718
11599 4902
5068 4403
14728 4264
13660 3848
7665 3552
6368 5120
12419 5510
6738 4878
4607 4990
5078 5362
12757 4520
5397 4624
11666 3856
7515 4606
13594 3772
3510 3960
11888 3059
9166 3940
12461 2781
1301 2864
8920 2992
14485 3804
1028 2734
5471 3136
3443 3828
13513 3119
889 3843
383 4388
9603 4328
5974 4808
1350 5150
5145 4176
798 4190
72 3596
1748 4594
3439 4489
7303 3964
3647 3970
2371 3776
12575 3828
5885 4508
60 4513
2657 4256
9165 4522
8631 4799
4870 4890
12737 4616
4836 4600
5550 4413
14049 4178
6307 4279
2085 3719
9094 3360
11278 3191
12232 3262
12753 3456
14597 3404
2722 4504
8305 4722
3936 4764
5810 5202
2332 4936
7154 5134
3295 5198
1472 5150
14264 5020
10883 5272
14727 4924
516 4430
14679 5261
10761 5098
4445 4419
7219 5246
13350 4726
2264 5086
6474 4637
5081 5238
5080 5186
8838 5100
848 5050
3818 4796
12030 4716
6981 4980
6982 4958
5792 4695
7816 4596
6902 4604
11115 4469
10123 4435
9626 4762
10403 5092
13889 5106
1594 4913
704 4893
200 4742
8683 4055
1713 4968
9501 4958
13003 4704
13275 4896
5971 4914
14785 4940
4435 3896
1861 4426
7598 4547
4872 4337
5882 4400
12768 4343
11501 4460
5984 4698
11851 4909
3645 4458
15014 4797
10745 4704
702 4330
8366 4136
11761 5404
13144 5183
11056 5332
9246 4942
4647 4683
2111 5008
4609 5134
12914 3397
12551 2570
9753 4150
5109 4232
2353 4108
4616 4066
12733 4464
3067 3760
11651 3456
3296 3608
4965 3360
5708 3648
901 4352
7324 4650
78 4998
5865 4444
7466 4605
13478 3623
13790 3938
14320 4214
13812 3612
11961 2984
11588 3250
10007 4402
2095 4144
14011 4216
6178 4064
4120 3718
11022 3996
11204 4701
8417 4384
13754 4252
44 5042
12181 4976
2463 4805
5607 4624
7616 4182
8419 3364
8821 3334
14238 3621
13608 3580
1661 3233
14737 3712
2398 4130
6698 4591
9949 4571
2708 5002
1478 5171
22 4609
5347 5206
14285 4970
11758 4613
4099 4186
7767 3355
3558 4064
2192 3834
11516 3362
7661 4702
12430 4662
7345 4742
6118 4112
10187 3536
2902 3433
13449 3774
1800 4052
14028 4650
3002 4520
14439 4004
9502 3664
34 3808
2126 3104
5074 2072
14596 3340
14483 2722
14050 3318
7857 4060
1906 4222
3318 5026
12098 4710
4972 4808
2999 5350
5692 4632
68 4468
4492 5280
4126 5120
11150 3776
12667 3112
12801 3984
7865 4264
6069 3646
9496 3711
1248 4804
3333 4386
7765 4940
10204 4274
12782 2470
7367 3926
12826 3864
7581 4056
10814 3530
14702 3715
10423 5019
14417 4594
9584 5058
7518 4826
12584 4771
9505 4289
8387 5053
9430 5054
5541 4684
5392 4732
12237 4591
1930 3963
8103 3914
11099 3308
1899 3972
5284 4096
585 4182
79 4338
9754 4277
499 3532
5547 3202
5077 3362
3153 3497
53 4090
642 3608
8063 3111
13593 4473
10068 4520
1762 4957
10420 4712
5357 4536
1174 4500
5929 4282
5750 3294
1491 3392
3801 3080
2408 3472
1176 3466
7517 3654
607 4028
13323 3695
9843 3493
13803 3768
1413 3974
13568 4240
12453 3010
2331 3394
3014 3529
7673 4784
13954 4870
5340 4792
2355 5181
409 5242
12590 5071
9023 5280
4328 5230
5875 5048
3306 4926
8062 4660
2482 4152
6632 4332
5051 4176
5582 4090
1420 4440
5286 3840
10184 3300
13828 4191
4455 4536
8802 3968
7878 4517
6771 4507
7077 4380
4687 4826
1288 4386
9304 4780
5248 4133
1979 4765
1111 5218
14820 5275
12455 5180
3748 5086
9683 5178
1344 4638
10829 5103
4070 5221
13738 5090
9433 4470
6767 4455
12380 4492
5384 4472
14952 4512
5983 4666
11396 4945
2443 4707
14916 4802
6788 4757
12454 4612
6027 4682
877 4864
3006 4856
2237 4878
6362 4836
14559 4456
11460 4460
9736 4787
6975 4452
4388 4954
4269 4606
1520 4798
5723 4269
12190 5192
5491 5369
3533 5399
9981 4976
6404 4762
7472 4854
9380 4956
9670 4964
3454 4794
8844 4570
337 5030
10911 4746
7662 4670
5881 4798
2618 4828
1194 4592
3005 4220
3442 4463
7666 4586
5596 4680
13951 4100
2617 4514
4800 4414
3976 4504
14487 4562
4681 4248
2913 4834
12890 5082
1970 5144
7235 5350
13770 5132
6514 5026
2535 4918
6382 4642
7128 4562
5577 4478
3550 5040
6386 5323
8122 4879
2508 5418
12178 5368
11413 5361
7162 5338
1110 5391
8309 5125
3278 5038
12335 4820
10260 4589
13731 4388
6530 4468
8422 4088
3309 3976
14074 4067
11093 3731
14183 4064
4695 4748
11884 4510
13316 4591
3410 4528
14239 4378
11723 4565
2471 4624
5583 4544
5060 4726
8997 4569
5901 4412
1689 4716
2896 4251
6325 4444
14185 4074
1396 4040
12384 4216
15107 4188
11019 4304
11393 4576
14769 4213
4096 4991
5207 4668
14849 5187
6490 4172
1238 5136
1418 4818
7100 4529
2843 4482
12194 4698
14768 4657
11252 4575
9750 4456
12322 4354
7371 4634
4174 2981
13760 3492
9544 3467
1609 4012
4295 4336
11271 3652
3730 3801
11446 4359
402 4722
6651 4761
5803 4577
9099 4248
14678 3774
1573 4324
4025 4549
3691 4530
7848 4480
13799 4509
664 4320
447 4376
2522 4741
11975 4541
1264 4332
11184 4604
7677 4608
14842 4530
2996 4112
8139 4262
11241 5042
3661 5112
11617 5272
8308 5112
2038 5352
12728 5310
13415 5210
13141 5109
10939 5336
5322 5016
3973 4520
14368 4469
14574 4407
1164 5110
1272 4865
7628 5126
1700 4894
1719 5198
5226 4712
4046 4920
1723 4724
6683 4789
14801 5069
6672 4700
14616 4711
3481 4182
6055 5232
13036 5452
14070 5472
2788 5192
1481 5148
13079 5423
1077 5507
9147 5588
4154 5111
4887 5156
10892 5420
12688 5425
1417 4958
8415 4192
624 4011
12687 3820
12138 3931
786 4092
6124 3934
14676 4200
4913 4254
13855 4869
8673 5205
7288 5012
3342 4963
9781 5200
653 4920
7619 5004
13211 5020
2611 4872
3638 4536
6602 5284
8485 5127
2517 5431
8310 5106
2693 5354
9852 5044
13589 5024
10292 4244
5464 4620
2303 4601
2546 4744
13698 4324
4364 4638
5982 4761
14830 4443
3482 4646
5451 4827
1063 4666
4068 4508
9324 3701
11505 3491
7508 5261
5470 5144
9161 4360
14003 4631
13498 4761
12653 4741
3032 4521
3578 4722
14752 4874
2884 4890
2053 4681
8260 4728
9675 4343
3346 3835
11420 4418
13128 4356
6701 4394
8794 3922
14880 5305
12189 4965
11834 4977
14613 4929
3517 4817
12123 4881
8368 4887
11491 5116
6341 5145
11906 5265
6351 5317
5198 5106
2836 4968
3341 4928
14256 4445
4713 4675
12792 4528
5745 4655
1157 4618
1515 4806
1062 4512
1290 4492
7551 4126
1118 4782
9233 4632
12863 4190
8142 4921
13444 4383
7095 4595
10271 4741
6088 3955
2201 4621
1887 4763
11698 4732
3617 4715
8583 4886
2838 4744
3018 3683
7105 4427
596 4534
7381 3936
14617 4094
3646 3786
3381 4124
14791 4416
5120 4336
46 5176
12242 5275
7361 4475
9213 4924
1400 2779
650 4160
176 4256
14365 4319
12332 4660
2845 4869
2423 4779
11001 4486
4552 3934
1142 3832
9585 3298
3131 3510
3012 3740
777 4008
1836 4730
6000 5196
142 4336
2381 4568
5907 4266
2176 5052
2817 4972
8234 4938
14056 3924
11518 3808
2175 3138
630 2993
12558 3484
14259 3884
3948 4389
11261 3971
5406 4515
5111 3881
7319 4186
10167 3208
11580 3864
4110 3974
5149 3824
5599 4144
2478 3509
822 3614
8523 4604
6020 4394
10406 4572
7514 4582
380 4448
11145 4670
635 5002
12984 4636
890 4597
5571 4258
7850 4758
8059 4741
11481 5259
507 5246
4997 4506
5866 4710
5197 4627
14860 3808
9313 2338
12222 3090
3878 3502
7425 3656
6181 3864
2040 3838
2005 2662
7607 2464
12246 2912
148 4846
5807 4290
11683 3286
2004 4096
5877 4056
685 4208
3056 4240
5279 4291
5242 4417
12241 5022
13914 5008
8123 4710
5002 4664
12226 3268
7389 3505
4363 3520
12047 4142
227 4202
2148 3352
14497 4272
598 4336
4142 4144
14568 4112
3029 3946
692 4198
10032 3616
5727 4704
3060 4922
5528 3656
623 4088
11545 2824
1657 3372
11721 4758
3068 5326
12495 5213
13017 5414
13287 5349
6952 5404
3061 4856
11376 4439
5193 3272
12784 3728
171 4552
4888 4002
12855 4040
9127 3872
5165 3618
12417 4182
3738 4058
13329 4146
235 4506
6038 4246
1324 4504
2123 4808
14440 4746
13221 4314
13130 4767
13992 4804
14046 5344
9040 5266
12649 5039
666 4930
4047 4500
11042 4718
753 3976
686 4777
6002 4658
8942 4591
3789 4559
11623 4258
3737 4416
3903 4404
5234 4860
14047 4851
5272 4863
11148 4391
14065 4019
2554 4555
10588 3276
6372 3177
9591 3804
8781 3743
5124 4294
33 2726
2730 4695
6317 3971
11664 4524
9493 4503
1947 4128
10888 3290
5110 3616
12638 4018
9513 4448
9514 4421
7949 4111
12431 3748
3820 4536
863 4706
11655 3492
9354 4104
3163 3976
8979 3914
14745 3064
15008 3607
4964 4197
76 3950
13630 4392
6476 3990
3821 3776
6126 3920
2096 4358
4468 4582
5757 4000
7766 3772
1549 2938
13971 3702
1759 3726
13736 3852
2484 3404
433 3972
13405 3522
6503 4471
5394 4550
5546 3428
4675 3254
1065 4283
8433 3696
13861 3394
12491 3943
2178 3582
9050 4506
14496 4982
4716 4479
11263 4781
266 3490
2882 3668
10837 4205
3563 4809
9344 4446
14699 4622
11266 4347
9638 3773
634 4518
3709 4266
14695 4535
8896 3658
11125 3926
2079 4146
7462 3758
6036 3530
7830 3812
10407 4690
3483 4558
7734 4230
10912 4230
2068 4482
157 3125
10620 3106
2874 3858
8225 3780
2159 4124
7341 4147
14378 4238
8875 3692
2037 3894
3604 3720
7749 3429
8380 3276
14602 3244
5055 3552
1809 3272
156 4382
851 4368
5210 3326
1206 3972
1691 4223
618 3465
3269 2876
563 3176
11823 2682
3314 2642
8512 3634
14529 3295
1782 3253
9971 3678
1141 4005
13998 3086
11415 2786
1958 4184
4079 2802
11519 3435
1544 4256
10106 3772
627 3978
11767 4062
1632 3062
8237 3550
9486 3798
12727 4096
11715 4242
1361 4060
817 4144
2614 4104
3387 3364
6380 3258
7654 3614
7336 3937
11927 4470
7901 4912
12279 4507
10396 2936
5134 3504
6377 4642
2333 4726
11224 5270
8184 4850
8761 5358
2299 4527
3101 2692
1522 2989
6885 3497
10141 4545
13991 4913
4653 4440
4439 4129
6154 2844
1364 4472
7215 4512
5978 4874
999 4552
9122 4558
4989 4058
192 4572
1497 4372
10210 4588
10674 4734
9117 5014
6298 4712
1217 3648
11226 3568
10958 3178
849 2858
7225 2576
14645 3632
12660 4060
6260 5314
10791 4684
10965 4606
11818 5253
7153 4879
14333 4769
247 4861
6438 4335
7119 4277
10766 4829
6401 4762
10160 4273
6620 4554
15089 4084
4160 4728
548 4742
4251 4724
8033 4957
13978 3942
9243 4878
15093 4650
7089 4456
11740 4515
8039 4818
14636 4058
2676 4674
8529 4770
810 4832
3838 4696
15009 4665
8057 4164
4584 4608
13571 4432
4637 4944
7207 4276
6825 5148
4568 4695
10400 4580
11193 4823
5135 5171
4113 5029
131 5080
7478 4804
3020 4919
7268 5097
919 4925
7233 4719
9500 5008
4247 5177
1069 4941
11258 4789
12362 4882
2791 4886
6484 4574
12339 4547
7320 4902
12732 4822
11744 4782
6856 4963
2830 4627
12418 4567
8046 4882
11536 4989
14263 4928
11919 4682
12702 4763
12894 4987
4563 4828
10964 4702
12043 5004
14338 4934
3219 4076
8568 4460
1807 4214
10836 4071
7841 4064
3812 4056
11080 3520
8708 5531
1259 5445
14140 5685
13669 5025
5410 5431
7510 5210
5438 4297
908 3057
12302 3608
5543 3252
6685 3618
11876 3762
342 4184
14114 3720
11389 4926
6783 5182
4742 5044
8598 5144
1960 5326
3696 5007
2984 3659
9276 3678
14311 3510
7130 3420
5186 3902
3440 5008
12591 5272
2684 4948
2166 4080
236 4792
12001 4466
1282 4129
3319 4287
11321 4866
9308 3842
12713 3643
7960 4158
10778 4076
10151 3632
3600 3821
14478 4922
5307 4871
9221 5046
11317 3912
14079 3920
8521 4924
5334 4954
7615 4365
2288 4636
3288 3789
8689 4536
11189 4197
7511 3910
6849 4494
14713 4464
3259 4173
8094 3997
611 3927
5697 4104
1758 4616
8687 3910
9742 5023
3112 4757
6817 4460
4804 4744
12961 4649
9423 4560
4775 4203
11614 4171
545 4315
12797 3981
6801 5107
8162 5387
449 5355
4308 5478
5741 5255
8686 4270
6300 4932
4163 5138
5012 3461
1139 3984
13831 4192
7523 4288
11497 4634
1318 5340
7161 4958
12468 5082
11897 5308
6786 4544
14355 4440
3961 4191
3666 4020
3989 3455
7866 3892
323 3889
6452 4184
6349 4284
4752 4470
5024 4036
12272 4302
8166 4374
11152 3845
11172 4478
3213 4376
8887 4480
2466 4702
4673 4522
4669 3536
10087 5154
10890 5220
4660 5496
1745 4741
3598 4700
3522 5407
8659 3206
9640 4026
11357 3991
8853 3885
10286 3713
1191 4616
12209 4740
182 4688
15109 4766
7559 4506
995 4507
5354 3667
14455 4718
1200 3868
3555 4552
6308 3050
518 4702
3469 4588
2030 4482
8636 4496
9804 4336
14941 3352
12410 3096
11813 3923
12683 3060
663 4730
640 4028
13784 4360
1618 4700
1278 3804
6513 3932
7987 3962
3021 3830
4668 4060
1186 4252
1961 3848
7358 3202
14804 4370
8717 4592
4924 4587
1083 4529
3557 4260
1938 3486
4831 4880
11259 4568
7813 4544
5093 4448
9109 4432
7445 4474
5194 4902
11142 4536
3264 4846
5101 3947
1818 4857
8169 4837
11944 5184
9345 4525
6433 3662
9379 3760
674 3512
3739 3479
604 3598
9831 4514
12690 4736
3291 4532
12074 4756
12960 4608
7783 4728
5758 4886
6528 4896
662 4852
7167 4336
6958 4304
4158 4292
13847 3740
11854 4254
14129 3494
9097 3544
14075 3912
13567 3875
4417 4085
13878 4144
11895 4722
14128 3702
14134 3696
14115 4078
7926 3698
8480 3726
1134 3620
13683 3922
11433 3920
1671 4086
12284 3192
576 3670
6085 3658
9428 3808
3216 3768
5203 4224
7142 4398
6536 4474
10756 4516
3556 4528
11410 4682
8978 4870
13310 4522
4662 4607
8705 2737
3284 3860
2917 3960
8522 3332
7395 3804
2742 5257
2521 4327
9101 4816
3623 4245
9925 3997
5574 3946
9830 3831
8846 4248
1968 4767
14169 4818
2324 4315
4514 4612
11047 3773
12798 4000
1204 3980
4049 4908
5083 5182
2974 5176
4128 4616
4928 4542
8023 5122
2487 4462
9979 4550
9509 4574
2455 4570
12286 4967
5008 4771
6927 4976
3766 4976
2275 4809
13437 4522
3017 4965
14611 5094
2688 5054
188 4614
8533 4710
10045 4326
887 4897
14371 4758
8759 4964
2558 5002
3690 5016
5610 4556
2654 4836
14141 5047
13482 4421
3830 4798
888 5320
1196 5332
3911 5189
3599 5154
3910 4830
127 4467
1655 3853
12457 4261
7706 4312
2969 4176
4477 4042
12409 4172
5444 3971
8642 4486
1287 4499
12348 4234
588 3364
5773 3669
1203 3725
535 4112
14388 3790
7339 4568
14377 4716
5565 4624
4117 4540
7971 4456
12639 4882
3785 4630
14131 4246
7961 3792
4146 4572
2344 3771
12658 4256
356 4709
3302 3611
2524 3162
2528 4035
5014 4222
1726 3621
2764 3870
10816 4219
5934 5293
13817 5650
14931 5470
9323 5512
9440 5555
9785 5411
11514 5435
12674 5416
1754 5510
7770 5186
14528 5360
9526 5502
10944 5158
5373 5439
10464 5310
5717 5184
4793 5290
12793 5688
3445 5513
9527 5542
5751 5457
7563 5160
9528 5230
3155 5119
8341 4323
2416 4504
3729 4966
7406 4924
14160 4810
2229 4724
9381 5058
12055 4664
183 4782
4832 4942
5453 4856
9272 4309
1991 3285
14540 3117
12352 4455
8813 4400
1615 4208
9388 4080
5119 3963
3765 3676
3695 3705
14243 3949
9970 3816
2774 3520
10864 3796
1053 3896
4912 4510
8236 4072
8420 3392
6599 3615
9070 3706
7129 3732
5594 3864
6667 3072
7674 2874
471 3330
3503 3848
10352 3670
5518 3610
8052 3817
8755 5197
5771 5124
6609 4771
13766 5080
8685 4999
3026 4631
6134 4777
1867 4995
10075 5046
1210 4504
7555 4696
10609 4670
9934 4330
9819 4482
7531 4764
2551 4632
6798 4552
1383 4720
3621 3937
7354 4541
14154 4307
8355 3957
1304 4648
2242 5128
5523 4907
1382 4996
852 4947
298 4046
14031 4116
3035 4432
13214 4753
6787 4968
9248 4813
8497 4807
4847 4624
582 3704
13767 4168
3592 4464
2366 4600
8373 4072
2317 4338
1435 4200
5254 4012
9314 3690
7351 4144
3608 4520
9035 4292
14095 4333
3618 4336
5685 4325
3515 4556
13868 3909
3105 3003
813 4311
4524 4864
1354 4714
4640 4800
6759 5048
14317 5042
5070 4544
690 4419
12790 4605
8035 3696
660 3248
10724 4032
13220 4360
11646 4176
12361 4742
12947 4050
9316 4360
11653 4143
4542 3578
1132 3952
8210 4334
6335 3966
11057 2632
4821 2928
6532 2034
2261 2632
4707 -1160
1997 -3312
774 -3974
7370 -2890
14364 -3042
5316 496
9229 920
5466 2480
4484 2266
9957 2570
4235 2732
2286 2840
7676 3886
5136 4176
13955 3566
6671 3669
6475 3886
11993 3900
257 4624
5869 4316
1345 4728
6827 4672
5712 4456
8082 4516
5391 4396
2305 4944
10710 4814
7356 4547
12270 4226
8306 4296
3435 4820
11789 4683
12824 4447
3399 4353
10158 4308
10529 4412
10474 4472
8124 4464
12670 4264
14252 4502
818 4526
14632 4372
7160 4540
11925 4334
3493 4510
5718 4393
7200 4557
12608 4413
974 4222
6919 4572
12099 4558
5791 4262
13360 4594
4098 4330
10119 4067
925 3477
6712 4158
8809 4199
7573 4600
7597 3932
14670 4172
2622 4251
10359 4368
10730 4304
4469 4346
8182 4740
3375 4025
1479 4178
1597 4296
9028 3997
12796 5243
2415 5262
455 5091
6396 5002
12817 4506
13961 4536
11427 4947
10938 4540
1576 4736
11820 4727
947 4807
13028 4406
2297 4401
13097 4832
1378 4785
7120 4679
9027 4878
12196 4411
13290 4262
4153 3398
86 3090
10541 4374
14357 4866
4075 4678
12887 4724
8700 4479
5330 4693
14912 4814
10822 4548
5290 4706
10886 4695
3462 4486
8379 4597
639 4140
10963 5245
11407 5201
4387 4677
9059 5060
13321 4980
5098 4890
7485 4794
10386 5411
3100 5236
6266 4900
799 5118
2377 4196
339 3604
87 4592
4733 4036
13236 4295
4546 4454
8084 5049
5870 4958
12356 4910
4715 4724
1859 4077
1614 4248
12624 3928
819 3812
4192 3520
10054 3626
5075 2603
11688 3990
5065 4425
10919 4965
10309 4724
7271 4655
1592 4740
13011 4620
1462 4617
3083 4745
10522 4817
390 4442
13263 4736
5302 4736
4615 5044
13443 5020
8767 4905
5362 5023
5892 4809
5176 4555
5171 5006
9139 4637
12228 4756
6742 4780
7298 4893
10615 5496
261 5193
9153 5239
7012 4074
3174 5191
5535 4910
4204 4911
1362 4699
1589 5178
14389 4702
1805 4300
931 4504
729 4477
7114 4773
12918 4834
7113 4852
3115 4951
12469 4335
6589 4829
3104 3959
5986 4640
6922 4818
12230 4562
3085 4516
1173 4726
1984 4888
807 4979
1507 4829
6743 4717
4617 4784
8126 4458
5275 4808
7387 4602
5399 4298
1237 4852
322 4602
3082 4752
10603 4592
5187 4573
9566 3605
13012 4760
6511 4392
13822 4204
8952 4884
6198 4974
9905 4939
12316 4798
12934 4196
9506 4768
794 4324
12911 4629
12372 4560
6033 4418
6491 4791
9909 4874
14595 4897
6696 4563
5434 3994
6389 4767
9621 4770
11821 4651
5182 4462
12892 4682
5152 4854
13238 3996
3650 5016
7234 4878
14649 4598
8731 4966
5711 4763
12177 5073
876 4825
9338 4958
13289 4604
4613 4531
7585 4699
4580 4564
2741 4835
13821 4666
730 4980
1946 4998
9157 4298
14054 4842
11719 4844
11228 4584
14262 4245
4630 4447
6750 4661
12786 4742
661 4448
11618 4617
3403 4688
13805 4377
9025 4592
2273 4608
11027 3846
13280 4520
4254 4666
1458 4781
4598 5422
7493 4528
5305 4312
1540 4520
4706 4192
1240 4167
14435 4468
3816 4884
572 5111
5675 5129
4992 4916
3573 5041
14044 5034
7678 4387
5304 4065
1503 4531
1641 4249
14351 3879
10030 4230
8701 4482
5632 4184
4500 4515
9136 4927
2245 5106
7118 4942
7117 4725
8892 4687
6196 4362
7330 4667
1709 4748
8763 4377
7172 4586
7013 4726
9890 4913
11805 4364
14594 5061
5819 4965
8836 5089
7945 5225
1703 5020
14354 4938
8762 5028
14648 5298
525 5207
14848 5138
14816 5218
6534 5051
11270 4835
9910 4756
10629 4834
3527 4871
12806 4663
10586 4418
1590 4630
413 4582
5123 4510
5181 4786
1806 4678
14525 4634
11575 4492
434 3824
2954 4067
14010 3634
10105 3769
9263 3989
13034 4630
4734 4840
11737 4042
9024 5038
4567 5016
1835 5202
10796 5102
1546 5118
14029 5052
8825 4842
11918 5084
5755 5056
11824 4900
13059 4320
1302 4766
1602 5010
6624 4998
6722 4902
11981 4816
1509 4512
4680 5046
5941 5023
806 4858
13985 4730
9072 4585
7931 4919
10458 5058
7230 5308
13806 4832
11684 5144
10482 5213
10409 4144
10671 4586
10722 4534
2582 4397
6716 4283
6594 3701
11983 4566
8698 4480
5308 4228
7322 4689
12844 4640
253 4249
2247 4894
12130 3767
9542 4273
9128 4311
4086 4586
10006 4724
3471 4487
13389 4810
9333 5000
10057 5387
7171 5034
8451 5060
10585 4948
28 4679
3459 4653
8576 5161
11144 5290
11720 5062
11431 5383
8742 4760
3551 5016
1447 5279
4501 4947
12438 4761
1376 5186
7473 4845
2248 3976
7982 4234
7158 4376
13219 4344
4222 3972
9594 4372
12039 4427
1548 4488
3037 4680
13974 4352
4652 4623
3084 4736
1504 4647
1635 4259
797 4808
9960 5070
5349 4916
8704 4595
9522 4707
8106 5019
12600 4852
5100 4556
1784 4994
9494 4490
10928 4464
5854 4625
10036 4304
10569 4464
10818 4474
13969 4635
6226 4824
10188 4366
12389 4654
7898 4616
5430 4966
10470 4804
8392 4781
4460 4582
13027 4528
10631 4811
509 4373
14416 4615
13235 5023
1060 5070
12198 4918
4305 5227
3135 4628
4957 4638
12997 5070
9955 4947
8085 4876
5106 4683
12655 4454
9929 4640
10033 4318
1990 4483
410 4285
121 4463
14258 4727
948 4490
1577 4787
11631 4449
1133 4608
5894 4494
1508 4817
975 4621
13125 4685
5 4803
13995 4558
12374 4667
4973 4709
10394 4908
11687 4795
9954 4770
2142 4766
7981 4788
2721 4825
5775 4592
6358 4882
6331 4589
10056 4358
5323 4895
945 5126
944 4959
7203 5046
8765 4721
7372 4463
14547 4696
2293 4680
12805 4881
5693 4834
5324 4774
6363 3606
10071 4186
10070 4582
6496 4610
5665 4563
11640 4493
11873 4724
5319 5158
5730 4858
12145 4649
6137 4864
4923 5222
3953 5126
10867 4588
12216 5172
5285 4851
10920 4696
3025 5146
10734 4942
2631 4776
1308 4909
13100 4970
9630 4925
10907 4908
882 4744
43 4864
4135 4966
2212 4824
8377 4724
7553 4726
7959 4896
5360 5077
5823 4927
14761 4639
9838 4958
453 4758
5646 5108
9837 5024
3394 5470
6283 5220
1599 5224
9454 5219
10849 4873
7016 5186
11330 5224
11452 5116
7106 5040
3601 5232
9972 5032
12966 5202
3367 5111
3283 5274
12129 5165
14122 4034
8138 4496
12750 4186
10693 4560
7380 3760
9644 5090
8624 5286
7477 4799
1819 4226
4033 5138
5552 5125
11464 5119
11657 4133
14316 4518
5476 4618
12681 4604
13856 4038
5396 4545
3962 4583
12012 3994
12756 4042
13348 3732
11819 4313
7621 2940
2146 3809
11135 4086
10226 4797
5714 4589
5716 4814
13132 4395
11060 4078
10871 4244
11852 4714
5513 4214
13908 4662
6898 4408
1209 4266
7069 5191
14451 5122
7353 4582
11283 5224
6344 5218
5938 4238
4694 5248
6774 5384
14601 5280
853 4868
15097 4698
289 3778
8351 3856
2520 3656
11034 3616
4796 5392
6814 5632
9616 5160
13928 5524
1603 5646
7155 4744
12147 4136
5617 4320
3209 3748
9803 4586
10316 4725
7651 4552
11442 4480
8881 4824
5641 4640
2266 3432
11741 5661
5211 5133
12093 5558
2327 5412
9793 5770
13753 5784
3261 5732
1265 4894
1454 5028
9446 5157
1987 4770
11430 4819
3518 4513
8026 3884
11907 4724
5666 4579
9602 4298
1385 3596
9761 4438
12136 4232
6430 4400
9434 4523
2630 4318
561 4872
6421 4680
9404 5040
10347 5086
4182 4960
6850 4760
5566 4496
4229 4520
13744 4483
2495 4760
9699 4982
783 4952
5462 4752
14564 4768
8609 4448
6413 4824
3262 4370
5524 4404
5525 4661
6895 4734
9926 4512
14938 4168
957 4673
11404 4527
5728 4337
2432 5950
4390 4942
10288 4792
4044 3413
7859 4232
12132 4272
14138 4619
3674 4355
3671 4184
1426 4290
219 4236
13637 3990
6777 4233
4724 4255
3326 4627
6897 5126
11267 5196
5027 4951
11018 5012
2903 4690
11561 4380
14395 4927
2058 4917
1430 4983
3541 5021
13929 3974
7365 4542
6135 4138
6103 4590
10705 4283
1273 4372
12337 4460
3626 4528
4181 4584
10679 3928
2413 3900
3379 3393
370 4538
11098 4677
12540 4408
8100 4832
2533 4644
13708 5052
12387 4688
8880 4666
13874 5002
13858 5064
7633 4517
3289 4696
3190 4420
12287 4301
14001 4520
7958 4584
14592 4500
6136 4369
4340 4508
9212 4288
1760 4320
12692 4396
3427 4740
11127 4602
6493 4960
14835 4996
11438 4896
4024 4544
11543 4367
2310 4946
6230 4963
987 4590
14170 4760
12615 4852
2750 4980
4250 4778
11412 4931
8296 4787
6666 4886
1285 5048
11114 5100
128 5018
3914 4719
12774 5080
3561 4748
9636 4726
4921 4804
5108 5014
5677 4525
3207 4866
2545 5070
3320 5228
6577 5063
6102 4779
3915 4799
6378 4940
9702 5104
8891 5224
14603 5121
3798 4732
9401 4993
8716 4574
5687 5022
229 5058
3450 4445
9400 4524
6011 4565
13273 4771
9588 4727
631 4517
616 4458
11394 4832
5133 4588
11352 4524
8202 4754
14143 4697
12545 4370
2031 4608
13833 5120
9817 5292
1537 5352
11809 5450
9703 5282
5057 4960
2783 5348
9874 5220
12635 5220
12425 4984
9631 4512
8378 4675
19 5183
10813 4868
8428 5179
10754 5206
2422 5162
7538 5061
719 5133
6060 4541
12144 4976
7928 4925
6246 4962
1718 5176
9870 4978
10874 4902
2097 4139
11855 4280
13485 4360
7693 4141
9739 4449
9420 4259
186 4458
9744 4499
12420 4341
11724 4508
3501 4413
870 4401
2481 4428
12601 4438
10707 4561
13857 4309
9846 3811
9360 4504
881 4415
8944 4290
3912 4564
9932 4674
8340 4629
8789 4295
3670 4907
13800 4830
324 4519
14431 3268
9614 3942
13835 3404
8786 4430
1258 3986
3588 5030
1314 5322
14637 5074
5748 4693
8629 4681
11709 4969
13912 5012
6498 4786
6643 4583
1149 4886
12711 5012
3057 5053
12214 5155
3473 4963
5381 4810
1814 4970
3351 5064
8808 3718
9281 3552
10092 3816
11202 3688
7953 4400
13363 4674
11547 4752
12349 5076
5422 3118
3052 3595
11443 3853
14561 4112
9406 4952
1260 4872
5601 4860
1729 4870
10471 4860
5084 4818
3814 4532
11305 4711
12215 4824
10625 4732
13733 4578
9679 5034
551 4878
2070 4871
6576 4792
5380 4557
1276 4728
14701 4942
9715 4744
5573 4931
9894 5043
8711 4633
469 4924
3927 4624
12705 4668
8749 4778
2460 4874
6508 4840
3074 4632
9271 4619
8707 4767
8992 4730
11281 4715
7806 4874
7278 4904
8175 5005
8011 4978
478 5002
12866 4990
9525 4626
4969 4600
9589 4548
6618 4872
1455 5166
13488 5147
5128 5252
628 4991
5005 5275
2749 5337
108 5031
7426 5471
11314 4951
960 5323
12799 5328
11304 5216
3199 5304
9529 5228
178 5150
3943 4877
12704 4914
7896 5092
7828 4446
2743 4728
14693 4221
3669 4229
8358 4565
4225 4516
11379 4606
5511 4601
5151 4545
12708 4663
11689 4518
8882 4451
3672 4779
8300 4319
5112 4850
14733 5018
11354 4938
9671 5066
9834 5130
11143 5160
12668 5266
10557 5098
2808 4726
9723 4880
2641 5256
12249 5222
12042 4705
9041 4716
1128 5128
9468 5374
10746 5258
12903 5388
3568 5348
174 5246
256 4990
8562 4550
4100 4756
1585 4976
1112 4650
13802 4892
14578 4796
14211 4806
5702 4854
14412 4760
8482 4568
5204 4848
8900 4788
8321 4923
8812 4655
6140 4695
12441 5077
8198 5079
2978 5089
6182 5109
6080 5024
12675 4977
4111 4975
5333 5045
7175 4937
5579 4767
5404 4769
13936 5042
4106 5110
9988 5149
14998 5176
8404 5165
3495 5138
10970 5088
14283 5039
14392 5075
5190 5190
3596 5261
3277 5199
7063 5251
9740 5254
10872 5204
3532 5142
2979 5065
11332 5123
2020 4792
10239 4559
6567 4846
5668 5113
6642 4655
444 4758
1907 4054
14567 4776
13648 4678
11557 4270
9306 4338
3366 5082
1957 5316
9457 5494
9815 5428
7213 5500
6022 5134
7295 5280
1528 5306
2953 5331
10940 5010
5125 5253
12856 5208
9769 5380
9712 5388
14535 5370
5965 5504
4879 5492
10342 5334
7861 5252
5142 4869
13551 4921
9403 4878
10747 4459
1084 4850
7980 5230
1574 5264
3562 5180
3222 5057
14240 5164
12673 4854
14797 5036
2888 5238
4911 5191
412 4670
3908 4720
13906 4801
14759 4839
13636 4985
12974 4958
14710 5000
3198 4622
12539 4465
12016 5050
13414 4810
11605 4482
10150 4428
6326 4724
3182 4918
1868 5032
12060 5054
12576 4926
3324 5392
13775 4535
9639 5119
6764 4348
9358 4476
12439 4590
15060 4558
8750 4559
7933 4476
5164 4476
3909 4480
1414 4376
8946 4220
4134 4116
1292 4490
5682 4208
8170 4592
1922 4416
13919 4605
14452 3366
3127 4656
5301 4787
6590 4866
9913 4686
6143 4792
3968 4590
11395 4342
1247 4872
8890 4697
14119 4902
13984 4113
13830 4728
13867 4666
11405 4839
2706 4559
7501 5036
7434 4895
1756 4716
4007 4970
4551 4948
5980 4731
466 4601
9864 4649
3907 4276
391 4262
9356 4386
9637 4523
11554 4781
12557 4908
15063 4936
14210 4842
1198 5136
10249 4281
693 4451
10348 4469
13749 4401
4970 4470
3652 4438
9098 4460
12347 4538
14700 4391
11768 3808
13049 3990
659 4182
5838 3988
6025 4472
2029 4758
6388 4329
6024 4436
9077 4580
9748 4771
9426 4531
7962 4695
5009 4628
11725 4920
8814 4820
4 4514
10785 4795
3044 4991
2634 4831
1039 4927
154 4959
2867 4640
6847 4734
6494 4801
8626 5005
9681 4936
1093 4667
10972 4482
3235 4514
5489 4787
6974 4851
1205 4928
11928 4795
14015 4984
2191 4911
11659 4968
744 4940
7444 4713
3957 5007
12743 5042
1733 5060
4937 5224
7534 5025
11676 5178
5902 5019
5964 4735
2619 4943
12212 4603
9752 4789
14133 4711
6006 4665
2129 4649
3832 4752
5958 4608
14225 4569
15024 5009
5721 4807
6540 4548
2342 4657
8967 4771
2486 4623
8616 5037
12959 5138
12135 4956
880 4976
2240 5049
1652 4767
3790 4966
587 4754
3395 5099
9516 4417
8577 4662
7340 5160
13853 4290
11014 4878
1763 4808
12517 4423
11306 5002
9464 5054
9826 5056
5919 4775
1145 5016
10404 5177
7972 5083
472 5034
12408 5244
9845 5024
2698 5376
2425 5524
3970 5469
1011 5350
6065 5299
8232 5409
8574 5140
11440 5113
3169 5254
6516 5295
9368 5375
9650 5222
2957 5291
5022 5087
14614 4293
3994 4581
5628 4790
6471 4542
7792 4724
9537 4768
14391 4916
2258 5124
10476 5294
6573 5078
8130 5236
6409 5288
10035 4983
3497 4523
1542 4476
9545 4340
8490 4635
4343 4481
9339 4729
7091 4724
5064 4834
3147 4932
12075 4946
9462 5103
13176 4914
8850 4483
10262 4504
9555 4596
7631 4672
2636 4652
6064 4832
1268 4574
691 4744
13585 4874
6431 4638
11551 4532
9375 4774
9842 4614
2296 4636
10219 5104
1728 5232
3217 4846
8222 4792
9666 4514
550 4044
9707 4126
9402 4328
13313 4156
7984 4248
11601 4064
6499 4124
2632 5124
14150 5114
1578 5164
11552 4978
10165 5206
489 5022
10852 5072
10916 5076
1492 4756
9467 4620
9833 4722
7557 4638
10971 4096
7877 4508
14230 4358
12886 4510
14087 4526
2514 4555
5299 3744
1874 4535
8970 4726
9893 4492
1192 4889
5220 5158
7860 4934
1667 5016
4231 5240
5888 4787
7497 4624
12530 4840
5191 4547
6480 4836
13457 4652
11307 4642
967 4272
7040 4960
15018 4916
7342 4958
7784 4658
8714 4720
314 4872
8641 4981
3591 5038
12499 5067
10870 4906
1873 4603
954 4526
8331 4937
5184 4918
1331 4603
5548 4962
8784 4847
13083 4712
11661 5048
13884 5087
10125 5064
10241 5024
297 4920
14832 4920
949 5056
11166 4952
6425 4609
7793 4680
4487 4645
12299 5230
939 5259
1865 5197
3081 5230
1767 5134
8520 5261
9029 5288
2908 4766
9017 4858
11544 4591
1983 4749
139 4828
10561 4715
14945 4347
1765 5112
10877 5214
1995 5238
3191 5052
12628 4398
13269 4837
4384 5526
7794 5084
13625 4754
1098 5534
8758 5532
7976 5224
7021 4388
5684 4736
5960 4982
7201 4454
13797 4898
5661 4956
6784 5192
6168 4728
7936 4738
10769 4630
5003 5117
7564 5415
1928 4958
9469 5200
7527 5368
4286 5112
12155 5368
12449 5353
2527 5586
9451 5348
12448 5296
706 5306
12112 5207
9635 5542
9355 5450
8541 5390
13237 5227
6882 5034
6627 4922
2529 5110
10787 4434
5358 4708
13544 4587
1201 5041
3786 4863
10832 4955
14836 4811
8561 4825
275 4980
9181 4737
7237 4950
6522 4811
7238 4972
12395 4836
9942 4746
8962 4741
9411 4684
10349 5085
319 5044
8934 4956
11066 4832
5903 5088
13204 4888
11573 4880
952 4845
9982 5014
6877 4721
5969 4717
1866 4510
8172 4464
7512 4394
11050 4542
12684 4468
6697 4480
14408 4196
7780 4254
1001 4785
10770 4826
1030 4741
1921 4681
8712 4897
13796 4707
408 4482
11889 4737
3086 5174
11005 5134
2458 5090
2346 4577
12247 4603
2629 5052
12882 5216
12154 5222
2889 5478
11942 5402
14566 5211
4910 4762
4938 5206
13909 5486
5459 5251
12470 5488
11556 5430
1668 5099
2271 4909
12503 4938
8879 4323
407 4399
12507 4558
158 4628
3928 4660
14598 4638
14604 4616
6161 4562
10811 4660
1398 4248
490 4968
7449 4864
12225 4743
12122 4547
5415 4731
6531 4223
6931 4521
3998 4846
8465 4524
10764 4734
14793 4867
8174 4720
11173 4658
2461 4544
5263 4585
7844 4568
9720 4360
5222 4314
14800 4474
11236 4669
11799 4800
3944 4946
14166 4964
1669 5438
5359 5194
5688 5308
12400 5178
8370 4886
6688 4657
5339 4834
11840 4468
883 4702
6693 4488
8500 5123
8760 5009
14120 5066
8313 5178
1023 4598
9704 4651
5431 4937
5007 4869
4505 4866
9405 4679
12486 4747
14402 4840
9713 4620
1721 4890
5509 4488
1863 5096
11885 4800
1986 5020
1513 5152
10997 5160
14165 4790
12787 4486
5996 5144
14084 5162
8713 4724
443 5060
5375 5048
11660 4872
1823 5058
6550 4914
12305 4631
8778 3620
153 4554
14631 4982
6694 4972
5553 5270
12366 5092
7640 4731
14551 4642
8141 5042
11210 5012
3632 4351
12482 4679
9659 5022
6079 4352
13742 4804
13620 5178
5443 4910
9850 5109
9479 5069
4021 4841
5640 5144
3514 5291
1116 5015
705 5022
8633 4990
2462 4641
9773 4744
12360 4860
10089 4878
12359 5058
5952 4848
8511 4871
7476 4986
13505 4642
5935 4972
6427 4712
4855 4864
5237 4950
14479 4815
1871 4865
5497 4792
6689 4545
2368 4842
4151 4943
9927 4786
9063 4750
5981 4593
3133 4648
14207 4441
11555 4754
9363 4732
10736 4814
13470 5056
3225 5101
899 4994
244 5157
10684 5307
7300 4658
1336 5042
9642 4964
11451 5104
3572 4912
9812 4479
9279 4690
13153 4457
5169 4648
3338 4512
11685 4514
6013 4536
13809 4342
10608 4662
5433 4734
12693 4532
1473 4810
8963 4472
4150 4330
10830 4552
8336 4437
4511 4195
11953 5025
1832 5104
9943 5084
254 4925
2568 4996
2823 4999
1699 4414
3783 4890
7181 4766
5519 4865
7402 5286
12268 5110
5450 5162
10268 5180
10869 5282
2893 5220
1115 4851
126 5341
7022 5229
2970 4932
11450 5163
13137 5011
6972 4801
11235 4556
11387 4600
3675 4060
5010 4484
1049 4382
5331 4485
5953 4143
7646 4485
4129 4406
9548 4126
3097 4438
2280 4460
8371 4062
27 4432
1831 4524
10 4392
1980 4304
1463 3683
2490 4720
1263 4599
11084 5007
11856 4898
3077 4937
4319 5143
11100 4862
9697 4966
5205 4932
12180 4782
9399 5047
3065 5094
9374 4720
7173 4920
9547 4804
2401 4737
861 4853
8539 4765
3581 4845
11444 5157
10840 4474
13869 3976
1177 4592
9280 4357
3754 4223
10605 4294
12965 4174
11553 4244
12538 4456
6687 3460
1353 3812
8203 3414
4062 2862
6769 1930
11466 3434
4786 3426
13709 3845
10563 4577
11049 4017
5576 3527
13421 3234
13783 4560
1607 5014
3196 4554
12073 4175
11469 4872
11471 4472
8959 4352
11833 3474
7569 4092
3205 4552
8478 4624
6112 4818
8301 4928
13178 3792
9824 4144
8960 4186
11568 3730
10085 4144
11729 4394
13901 4019
2531 4001
10825 4048
893 4592
8509 3542
7991 3534
14155 3782
13781 3458
3271 4439
13601 4708
6881 4657
10433 4260
1766 4463
1249 4471
6357 4365
14627 4806
6106 4832
7369 4674
4482 4314
2157 4435
5073 4349
14983 4466
3861 4532
3369 4626
2798 4393
6361 4378
8323 4483
13556 4523
5218 4521
7496 4516
8860 4888
486 5072
11853 5156
144 5270
1923 4776
14117 4838
4090 4970
3407 4864
2648 4597
2285 4613
15087 4696
9220 4776
9554 3949
5478 4768
10900 3977
5645 4914
10716 4978
1165 4888
9274 5157
11920 5175
1131 4796
7988 4196
8991 4630
5296 4529
1939 4827
1694 4817
13004 5027
8048 5248
2062 5117
3969 5144
8178 4854
2457 5014
5616 4784
13133 4717
2444 4371
11264 4673
3336 4558
6133 4757
4101 4922
1052 4670
4405 5054
8491 5016
5955 5124
4352 4474
2008 4877
14615 5264
8610 5256
10300 5411
6719 4536
310 4789
10333 4912
10002 5028
6572 5130
1654 5244
8856 5124
8244 4957
14956 4166
7934 4307
6612 4208
7157 4081
978 3823
6610 4192
864 4222
3224 4308
13442 4113
1738 4689
13560 4828
6842 4967
1162 4961
565 4487
5942 4445
12883 4697
6132 4870
8125 4556
13789 4916
4122 4696
3499 4754
14773 4948
14577 4668
4123 4406
12881 4943
8818 4977
9790 4983
5168 4753
2498 4735
13917 4832
10124 4377
7524 4824
9758 4656
9432 4487
11759 4787
4136 5238
10344 5033
14665 4198
3569 4903
4481 4873
14537 5064
9445 4562
2474 4915
4519 4188
6529 5212
13883 5062
8205 4802
11734 5334
5268 5256
5910 4954
6356 5045
1617 5086
11199 4940
7010 4850
4037 5158
6520 4476
3023 4743
8499 4761
8986 4911
10304 5064
8703 4880
1802 4836
3590 5100
2797 4877
4105 5036
8894 4611
14445 4638
2007 4878
8800 5079
8822 5019
13318 4962
8093 4736
2666 4557
8137 4838
1159 4768
8790 4996
1794 4892
7921 4768
150 4746
9680 4439
7596 4776
6903 4654
7978 4817
11378 4804
6384 4655
3877 4678
10414 4658
14219 4550
6556 4798
9859 4418
11492 4473
10324 4600
7123 4694
7191 4395
9341 4033
9386 4657
2465 4990
14590 4888
14763 5088
845 4832
8858 4907
14016 4950
4172 4792
9483 4787
13872 4844
4255 4932
2003 4852
1803 4601
5095 4484
11007 4615
573 4804
603 4885
7701 4937
11353 4983
1727 4722
13834 5389
5227 5476
9373 5356
2336 4651
8450 4583
7721 4851
351 4816
9332 5103
14197 5192
6580 4596
13557 4199
6387 4646
11566 4630
976 4458
14167 4354
13598 4655
9474 4647
6907 3871
13554 4599
12394 4536
3049 4491
439 4443
6339 4498
9196 4642
5613 4894
5720 5064
5603 4688
6403 4532
14630 4279
12314 4354
181 4341
8989 4353
2087 4263
6179 4027
362 4050
8416 4190
11408 4150
13134 4327
6793 4147
4764 4059
11938 4823
5644 4922
9968 4940
10373 4764
5691 4642
3628 4722
10194 4384
7357 4936
10153 5072
11902 4128
5435 4352
743 3976
14969 3956
13664 3902
6173 4592
12994 4796
6479 4824
3697 4672
8537 4262
10215 1262
6686 4630
13282 4406
8510 4450
3512 4252
11467 4388
9865 4414
11893 4620
14550 4496
6420 4600
14035 4666
533 4630
9975 4444
14214 3352
13088 3970
7471 3486
9653 3806
14022 3792
13058 3578
7026 3866
13340 3037
7033 4454
14223 5285
6083 5163
6082 4972
4127 4787
3031 4882
10677 4113
8606 5012
2880 4182
3274 4866
10550 4667
6171 4880
8469 4792
3484 4874
1514 4354
7183 4916
1224 5066
13897 5168
331 4792
4009 5048
6976 4898
11309 4338
858 4968
1114 5136
5449 5302
11678 5320
11149 5224
13860 5240
6555 4968
3997 5224
13420 5072
58 5144
2345 5168
12324 4906
10483 4170
2328 3600
2267 4296
2274 4435
13344 4654
12936 4554
2252 4756
526 4472
5994 4412
10484 4350
12521 3835
14958 3454
9987 4270
10289 5035
5457 4394
936 4575
2785 4971
10295 5108
4131 4874
688 4862
8535 4699
6040 5191
4344 5079
11182 4831
11647 4297
9508 4574
4144 4961
2747 4680
11508 4836
12243 4936
3285 4875
2589 5110
5265 5003
5306 5116
2500 5140
8990 5030
3574 4836
5560 4885
11118 4536
9257 4196
13351 4554
6993 4857
6884 4812
13177 4828
946 4526
3194 4830
2439 4886
11777 4874
10385 4832
8406 4636
7975 4898
12133 4074
11101 4909
3467 5328
13180 5382
5468 5444
3437 5190
10003 5432
11119 5388
8787 5494
13873 5346
7034 5312
4951 5416
12464 5518
1529 4793
6309 4471
3145 4762
15098 4816
7618 5004
6447 4746
332 4949
10330 4949
5309 4740
13550 4859
11710 4542
9180 4564
6035 4946
7062 4705
8938 4842
8965 4762
9684 4684
9437 4743
3519 4882
13578 4635
14098 4795
2059 4560
1073 4741
6039 4838
865 5205
8855 5216
5671 4923
1783 4966
1993 4871
9487 4897
8532 4745
12412 5092
9393 5032
3954 4662
7343 4860
6041 4870
5939 4832
9624 5090
3200 5116
5063 5130
12791 5174
14382 5182
10182 5111
11642 4860
1148 4996
9973 5174
5895 4471
184 5114
9471 4681
6470 4848
8369 4708
3328 4768
9814 4929
9455 4911
14782 4854
2587 5014
6144 5092
8524 5155
1279 4970
1309 4381
14686 4496
1672 4560
3452 4566
9839 4345
7098 4556
7532 4817
8207 4837
9764 4640
8343 4629
9435 4702
14036 4700
7350 4732
10372 4582
5132 4942
7486 4732
2243 4795
3009 4883
10313 4809
8489 4858
6614 4731
8069 4836
12874 4645
3373 4805
7747 4356
7791 4943
8337 4900
9990 5102
10540 4778
10320 4626
14033 4369
10549 4685
11255 5016
4109 5180
11946 4832
2534 5170
9413 5008
9726 4780
14593 5003
5361 5019
9520 4930
7487 4690
3487 4890
9519 5118
1992 4674
12235 4969
12234 5101
11778 5128
5312 4753
8177 4859
9836 5145
8486 4904
2881 5056
312 4847
5082 4963
9470 5082
1222 5042
14446 5032
2952 5076
7803 5112
1193 5148
11111 4762
8972 5167
3549 4709
12646 5448
2358 5571
14659 5556
1697 5538
6061 5053
10704 5079
2497 4938
8235 5414
8238 5268
7187 5616
12315 5541
3080 5589
9694 5604
9577 5438
12285 5203
13655 5448
8732 5608
2849 4224
12364 4095
2414 4063
14628 4394
12636 4391
773 4369
8797 5402
1411 5326
9361 5477
9641 5357
9921 5328
7716 5250
5370 5208
10607 5010
9444 5308
3385 5396
14091 5408
428 5321
7260 5333
3347 5396
5004 5266
3059 4988
8543 5119
5512 5389
1234 5316
13913 5183
1113 5306
14932 4991
12707 4778
14306 4862
2744 4980
9678 4806
4139 5035
9551 5098
5310 4810
4743 4916
11434 4850
5320 5167
8757 4871
5884 4968
9383 4930
9674 4834
13530 4938
2337 4946
12602 5026
6186 4936
5654 4750
3211 5048
9051 4907
4260 4539
5069 5016
5363 5167
239 5066
1275 4710
2525 5236
4875 5016
513 5114
5920 5120
3530 4988
7811 4523
3129 4384
9384 4686
6059 4441
4971 4736
3062 5000
13839 4252
9273 5024
6007 4737
8467 4149
9779 4673
3118 4880
14356 4868
13870 4463
12184 4853
6169 4498
2690 4275
8745 4412
11510 4943
14231 4933
4867 4862
4138 4764
3999 4998
14585 4944
1127 4793
14532 4900
14340 4853
6920 4596
4982 4536
6338 4618
1646 4693
5043 4627
5460 4990
12603 4773
442 4921
6587 5072
9969 5226
6172 5392
10906 5262
10873 5332
3307 5526
11269 5422
12323 5146
5148 5472
8096 5366
12298 5336
5531 5436
7614 5446
4744 5264
6568 5534
13445 5216
8332 4834
4966 4182
5266 4446
14612 4160
4755 4332
14609 4100
8904 5064
1343 5220
1647 4810
12275 4577
1891 5278
9725 5138
527 4031
11672 3641
5058 3964
6563 3864
12586 5366
2251 4710
3286 4916
3488 5000
6320 4970
12037 4924
4256 5060
1256 4876
7884 5106
839 4693
9652 4864
2644 5424
11129 5314
10196 5186
4056 4659
1076 5116
5798 5227
1144 5256
2588 5075
5642 5276
6681 5386
9061 4495
9992 5173
11310 5241
4342 4439
9974 5553
9141 5440
6790 5121
12657 4670
10988 5200
14144 3960
3545 4483
13904 4556
1937 4307
12176 4524
6375 4015
2824 4270
9853 4930
3854 4851
9382 5026
9672 5112
2354 5128
11633 4850
6942 5126
12414 4095
2335 4761
7871 5015
9863 5152
6469 5048
1816 5105
13484 5072
3276 5041
10921 4815
13771 3895
11006 4866
605 4578
6965 3792
1532 4042
146 4774
1575 4604
9408 3492
14327 4336
1840 4032
6029 4602
3643 4204
6923 2538
7727 3350
1046 3546
9871 4312
2060 3940
7613 4202
7423 4134
8751 3784
2685 3002
10565 3762
11256 3730
4499 3350
6313 3478
7038 3562
8690 3528
13671 3028
4472 4376
9074 4346
1837 2862
9410 4368
12078 4322
14064 3632
3241 3888
6008 4300
14017 3184
5356 2800
13854 840
12271 280
3871 1504
3956 4056
13419 4208
720 4204
185 4736
5538 4550
14833 3944
2 3356
1742 4681
14078 5338
6549 5434
12531 5256
5264 5140
5813 4618
6385 4608
5500 5028
2738 5140
8551 5274
14206 5122
10879 4872
9617 5248
5514 4942
10604 5198
7054 4838
14552 5058
5940 4668
42 4750
7617 4608
10875 5010
11139 4626
3792 4574
14587 4702
12045 4640
5143 4518
12363 4644
6156 4596
2796 4540
5724 4572
85 4622
6569 3830
226 4486
6373 4296
1010 4346
6674 4054
7817 4442
8360 4834
10774 4048
2412 4368
636 4290
4430 4557
8374 3440
11003 3706
12985 3542
14124 3756
3232 3278
6562 3452
9546 3770
13650 3290
15086 3258
3374 3026
632 3134
8365 3321
5332 3098
9346 3918
6028 3460
7126 4530
2802 4232
8506 3996
9481 3728
3108 3844
1041 3854
896 3774
13232 3278
7863 3338
6319 4000
133 4038
6139 4236
7457 4000
3310 3752
12813 3826
11203 2061
12393 3232
8754 2984
5374 2683
11780 3850
6379 4333
9073 3615
1329 2940
6021 4294
9939 4420
14309 4660
2981 4718
396 4608
378 4784
8899 5118
2705 4744
5756 5008
14626 4790
837 4928
10435 4952
13341 4918
9549 4089
13450 4212
6561 4584
1091 4921
14453 4245
5609 4423
13926 4536
9673 4319
2748 4650
1531 5060
1565 5076
2301 4643
12303 5013
1412 5067
3985 4947
857 4934
14454 4842
8859 4690
6525 4770
1610 4934
943 4950
9031 5012
7068 4769
9056 4861
11576 4829
5734 4904
2326 4642
11914 4956
13586 5040
3937 5110
6497 4987
5735 5201
5979 5180
13451 5221
8796 5087
11585 5229
4920 5158
7019 5192
1007 4946
13441 4914
5701 5007
6986 5045
1008 5043
13469 4781
2386 4692
12735 4686
12706 4894
3095 4904
11611 5144
13418 4974
2894 4704
1791 4968
11634 4831
8405 4877
2341 4228
13429 4581
9810 4642
5520 4381
12262 4382
745 5048
9034 4848
9210 4864
2402 5093
8897 4841
7028 5009
1277 5020
11507 4369
13564 5294
13896 4833
9453 4897
1342 4557
12054 4612
14088 4945
8426 4458
2441 5006
8389 5202
1146 5009
8206 5262
6440 4782
4760 4619
8931 4810
8608 4612
6066 4614
1057 4654
1813 4748
7376 4464
399 5004
1250 5066
12509 4696
4447 4304
12118 4059
3040 3807
9717 4333
12257 4863
7308 4743
9994 4503
14543 4673
3340 4789
8176 4657
7307 4664
11567 4589
14961 4371
12700 4684
6097 3101
521 3224
12917 3384
10781 4221
7584 4488
5039 4662
10012 4568
8233 4756
13546 4896
14625 3664
5635 3889
3137 2893
7208 3750
1562 -3718
9583 -336
6327 1472
9558 3248
8081 3972
4988 5010
1126 4782
4737 4340
5000 4176
9068 4280
762 2241
7455 2538
2704 3944
2703 3843
9047 4224
3382 3623
14349 4264
12140 4366
13570 4248
9860 3903
9296 3915
5897 3667
3311 3527
1360 3416
8768 4031
2822 3588
12651 3838
14281 4140
9198 3976
12536 2747
10516 3951
1692 4526
5076 4676
5739 4540
3110 4589
796 4664
12492 4703
3741 4598
2382 5016
14818 5012
12921 4973
5746 4878
2627 4928
13217 4746
13216 5043
3231 4556
13895 5102
10111 4879
11636 4736
4205 4751
2384 5051
1034 4153
12931 4588
9565 4596
6004 4314
12065 4678
10692 4462
12229 4624
3750 4384
7004 4776
11546 5135
7591 4917
8110 5016
7115 4944
4557 4974
11794 4648
10826 4784
5403 4804
250 4488
5900 5166
4967 4764
12240 4406
7822 4792
11742 4480
7210 4518
1677 4868
14336 4342
3142 4678
5256 4706
1608 4683
10016 5110
10632 5084
11616 5000
12036 4896
10034 4376
14358 4400
6288 3754
12040 4141
9611 5256
10937 5264
1935 5168
11026 4891
7947 4765
3570 5545
4345 4270
4656 4809
2283 4759
6760 4918
1954 4757
1553 4328
5904 4858
1307 4906
69 4730
9084 4717
193 4707
10095 4148
1731 4483
456 4798
6034 4919
10021 4687
14560 4601
2891 4828
3862 4925
7041 4506
11063 4302
801 4811
7983 4389
5905 4220
13759 3547
2295 3529
2626 4759
6435 4728
1795 4434
13195 4449
14584 5002
417 4992
4538 4804
6428 4844
8135 3100
10616 3132
5192 3120
7170 2656
10432 2710
9352 2394
3992 2968
10622 2952
12823 4724
12620 4628
9908 4177
11668 4495
13792 4573
3312 4178
9510 4472
12696 4360
12699 4175
12773 4668
10596 4448
77 4583
11399 4488
11609 4692
6049 4218
3536 4664
4874 4632
1555 4928
3398 4754
11615 4614
1796 4354
4330 4103
13472 4710
12992 4722
13402 4817
7967 4638
12712 4923
9604 4708
1547 4732
6600 4736
3055 4436
10623 4628
2661 4660
12919 4707
1670 4663
1433 4372
9561 4563
12893 4385
11871 4726
8735 4840
11388 5112
12442 4632
11592 4636
5244 4794
4794 4512
3665 4747
522 4672
6068 3872
4859 4178
2658 4366
14350 3810
7383 4462
11096 4220
8917 2784
4203 2178
14057 2687
8132 5974
6030 5852
13035 6093
3544 5514
5141 4382
6241 5573
11542 3768
9923 4008
13949 3889
6265 4960
13032 4727
12373 4311
7470 4459
2923 4415
6235 3504
6297 3764
12925 4111
12452 4498
1526 4411
95 4126
13317 4051
6312 3982
1518 3851
12381 4539
3093 5230
4626 4507
5887 4532
2628 4070
1467 4404
1031 4376
14721 4700
3688 5002
14588 4636
10015 4560
14640 4360
9962 4608
10708 4464
8590 4312
6070 3872
12930 3861
12402 3864
14685 3722
13438 3874
9562 3497
3073 3144
9586 3214
10195 2418
5943 3250
7420 3996
14886 3678
14817 3784
9922 4160
8572 4040
152 4080
9350 3960
1554 4114
12922 3695
9965 3426
2821 3680
13574 3756
14639 3917
14642 3049
8998 3568
9557 3722
5733 3246
10709 2742
12989 2330
14353 1016
14260 544
6411 336
7885 -1356
3734 4625
6713 4984
11141 4534
9228 4720
3146 3026
3860 3974
2249 2960
4536 3283
9866 3808
10993 3570
1545 3858
7429 4502
800 3982
8083 3979
5710 4640
13746 4942
12437 4484
1682 4651
1732 4549
2752 4526
1494 4600
173 4639
12884 4462
5209 4910
5208 4813
14687 4463
11891 4346
5987 4544
411 4640
92 4452
9963 3976
6131 4268
12166 3865
14337 4290
10017 4198
94 4115
13689 4214
923 4359
12456 4427
5179 4678
9590 4346
7007 4404
7939 4300
6304 4272
4314 3977
4313 4203
7849 4251
4719 4528
5103 3430
8554 4570
11629 4040
13916 4680
10022 4754
8381 4686
6239 4450
1490 3298
14058 3430
5896 3138
1638 2906
7328 3888
14373 3955
6453 3929
7729 3667
12929 4042
3089 3610
529 2686
6052 4471
13547 4709
5891 4902
1598 4830
1623 4690
13222 4236
6862 4841
9351 3862
11106 3604
12650 4724
3173 4516
7577 4480
29 3842
12550 4042
12594 4250
5740 4502
9569 3621
13435 4291
1450 4526
12923 4772
13252 4294
9612 4425
5243 4246
6714 4547
12815 4635
6084 4085
9108 4316
11790 4156
8075 4418
12035 4096
6031 4032
2314 4824
2067 4622
12274 4480
7999 4916
6215 4810
6748 4691
7174 4483
13109 4183
6951 4594
2140 4496
3746 4146
8394 4408
190 4498
6726 4414
6456 4726
13245 5508
7060 5908
9961 5445
13108 5160
6487 4288
13741 3794
14229 4008
3882 4080
10439 3933
10027 4066
505 3776
14348 3672
13385 3448
13037 3662
4555 3783
12928 3290
11565 2854
8359 4016
10978 4682
8753 4510
14118 4668
8128 4496
5667 4328
6678 3934
13734 4383
5236 4258
7468 4586
7421 4802
405 4896
12338 4519
26 4873
14224 4906
13692 4755
540 4513
9533 4833
7818 4926
8943 4625
373 4834
1082 4695
6374 5053
3208 4865
9677 4966
7881 4852
6423 4639
10969 5006
394 4755
2555 4865
8883 4876
8213 4597
1833 4613
6690 4800
1538 4877
3349 5004
7056 5080
13188 4824
8462 4773
953 5028
11035 4870
14071 4611
-1
EOF
