# Supplementary material for: Solving the clustered traveling salesman problem via traveling salesman problem methods
Source: PeerJ Comput Sci. 2022 Jun 13;8:e972. doi: 10.7717/peerj-cs.972 (PMC9202618; doi:10.7717/peerj-cs.972)
Supplement: Supplemental Information 1 [file peerj-cs-08-972-s001.tgz › CLKH-1.0/PI_FILES/30ch150.pi]

150
117 5600
140 0
60 5180
66 6220
17 4100
130 4160
148 4480
11 1680
61 5120
36 4400
69 4240
127 3280
39 2380
57 3520
41 3140
101 2120
116 900
12 5120
24 6640
118 5690
53 1380
40 80
139 -480
28 1715
9 1975
6 -90
37 1365
42 5630
120 7655
47 5660
110 1367
81 6180
58 4888
135 7637
108 7476
86 7662
29 7995
2 5585
19 5310
99 1285
114 -640
102 -240
70 525
137 2505
132 2655
65 3955
55 3215
50 4606
85 -3620
142 -1120
18 -320
75 982
26 3740
146 3460
56 3600
83 2819
90 -82
46 1540
138 1820
134 -168
54 1380
92 1200
33 1800
105 680
111 90
52 2780
126 3580
93 5400
35 5010
124 2870
97 -3338
143 -2780
100 -700
5 -2240
107 -5760
95 -7120
82 -10060
103 2220
98 2280
1 1660
87 1490
34 -398
7 -799
84 640
8 -140
89 500
96 -1250
30 -156
63 260
48 1352
73 -349
76 -198
3 585
62 400
149 -240
22 -2735
125 -1325
21 530
150 5320
115 5095
44 4220
71 5360
45 5745
4 4015
104 1030
128 -3600
68 -4480
119 -4880
91 -4480
106 0
13 720
74 1260
123 -780
136 -2225
112 -580
64 -3820
72 -330
145 -508
147 893
49 835
144 311
129 -402
31 -1273
27 870
113 4078
10 4120
94 2280
88 1440
121 850
79 5000
59 6580
16 5760
133 4880
15 5340
78 4600
80 4800
14 4700
122 2530
77 2000
131 3840
32 3500
23 2400
38 2580
67 3080
43 2440
109 3860
51 1152
20 3840
25 4480
141 1218
-1
EOF
