# Supplementary material for: Solving the clustered traveling salesman problem via traveling salesman problem methods
Source: PeerJ Comput Sci. 2022 Jun 13;8:e972. doi: 10.7717/peerj-cs.972 (PMC9202618; doi:10.7717/peerj-cs.972)
Supplement: Supplemental Information 1 [file peerj-cs-08-972-s001.tgz › CLKH-1.0/PI_FILES/30kroA150.pi]

150
108 19200
58 17760
28 14861
93 15360
131 6894
47 9072
113 15798
72 18498
21 27120
74 28440
127 16403
59 29080
141 30460
17 2900
15 2440
11 8540
32 24800
109 21852
45 13060
91 24060
98 22240
23 22660
110 -3900
77 -5360
60 -640
62 1920
150 4480
35 16260
86 25340
27 22720
20 19300
12 25980
149 21020
55 5197
83 7240
34 -2020
135 8080
140 2710
117 7400
9 9280
7 9820
57 7620
145 7550
87 7240
125 5860
51 5430
61 12775
25 14080
81 12160
69 3780
64 -6080
40 -4000
54 -8062
2 -10540
144 4460
114 -400
44 2400
116 -9034
82 0
126 0
95 -8960
13 -10880
76 -12140
33 -11540
146 -8960
103 -13360
147 -9760
37 6140
5 1180
96 -8478
78 -5580
52 -9077
48 -9392
14 -10994
100 -26140
71 -22500
41 -28700
136 -18640
128 -1051
43 12953
120 -11302
115 -9107
123 9395
46 9006
29 1506
3 8849
132 0
112 -2880
107 5600
30 5720
121 7240
101 9280
39 1247
85 -17316
68 -6480
73 6720
50 4366
10 15698
84 22480
36 23820
24 22280
38 12330
104 680
99 -9407
102 -3980
111 -6235
18 13120
94 14080
88 17600
16 18080
22 20700
70 10020
66 -15960
129 -27980
26 -16320
124 -17220
118 -30800
65 -12380
4 6720
119 6720
143 5920
56 7200
139 7420
97 8160
75 7040
19 1540
53 6820
134 8480
137 9120
79 12220
106 12160
90 17920
49 10080
6 7198
63 16000
1 12370
130 10024
92 9280
8 6720
42 8220
122 11740
80 5440
31 5060
89 10240
138 -4542
133 7980
148 16420
142 20750
105 23445
67 16236
-1
EOF
