# Supplementary material for: Solving the clustered traveling salesman problem via traveling salesman problem methods
Source: PeerJ Comput Sci. 2022 Jun 13;8:e972. doi: 10.7717/peerj-cs.972 (PMC9202618; doi:10.7717/peerj-cs.972)
Supplement: Supplemental Information 1 [file peerj-cs-08-972-s001.tgz › CLKH-1.0/PI_FILES/30kroB150.pi]

150
89 25920
41 22880
59 3200
118 -1500
73 3520
3 3680
69 320
140 5540
60 6720
116 14852
4 16988
143 12588
93 10225
105 2660
19 7140
92 6900
10 6300
99 8130
141 9420
14 13920
36 23040
57 22300
74 20540
100 27580
33 25600
45 22880
81 24560
136 13860
97 22560
144 16580
96 -26460
87 -43100
150 -26020
52 960
11 960
84 0
128 -8540
103 -2100
48 -7840
66 20500
44 27980
63 26940
51 23135
127 22405
16 24267
120 12476
146 20556
135 27067
37 21991
29 27260
18 22880
49 18080
46 16024
61 -2662
26 -6400
9 1220
78 3900
82 -5120
7 -40688
32 27176
117 23620
24 23171
142 20555
132 26550
125 17305
137 9690
12 2741
40 8184
53 6177
1 5840
85 12478
27 18620
15 17920
13 25280
79 24960
110 4480
20 8340
64 8940
42 1060
55 7580
67 16560
47 17795
104 25380
149 31000
6 31720
54 29700
134 22115
75 15755
22 30070
112 30600
8 27820
106 17701
108 7401
114 20101
17 -18460
25 -12960
90 -6180
34 -12700
145 -10020
58 -18780
109 2240
98 2880
148 9600
88 9920
28 17500
39 17540
71 12480
38 17740
101 16000
56 -7200
119 -8440
43 -32800
5 -18690
124 -760
72 200
126 -7120
113 -1200
138 -8610
62 -2560
83 -3500
50 -9840
133 22940
86 20580
95 11520
91 440
123 8640
94 7400
129 -17980
131 745
139 2569
70 3921
111 7335
121 8804
76 5346
102 13468
23 14480
35 12540
2 6820
68 10040
30 -380
77 9920
115 3620
80 -60
147 25860
65 26920
107 3040
130 13680
31 21496
21 7040
122 4280
-1
EOF
