# Supplementary material for: Solving the clustered traveling salesman problem via traveling salesman problem methods
Source: PeerJ Comput Sci. 2022 Jun 13;8:e972. doi: 10.7717/peerj-cs.972 (PMC9202618; doi:10.7717/peerj-cs.972)
Supplement: Supplemental Information 1 [file peerj-cs-08-972-s001.tgz › CLKH-1.0/PI_FILES/316C31k.0.pi]

31623
7668 350848
129 340528
7123 343423
18708 341403
29744 341704
31554 343952
23978 342052
3887 340864
2776 337600
7655 339520
3395 332026
20011 335568
25953 334742
12920 334081
3874 330111
31142 330208
2623 330716
16011 337904
3049 343922
30146 337576
20147 334422
10411 300058
18398 315440
25342 326992
1405 315946
9989 293962
23395 303520
25356 331716
12013 334126
5423 330166
12675 328542
15520 329530
15261 325446
1080 325184
4328 315168
22819 312720
26435 325826
17690 332512
7194 340240
1964 340840
31111 340976
4181 338512
22180 330560
8881 330742
26349 324618
2952 311264
20958 307984
13663 303908
1017 337718
21123 338088
5225 338107
26913 338740
4248 339278
10994 330406
11176 332862
4699 333016
18659 331933
8636 331062
27754 336342
23826 345982
21405 341810
25404 333882
28686 337312
17291 340868
27802 342169
896 344368
24479 341374
31502 339816
24957 338842
10381 342564
15842 334766
24237 342126
8164 341392
27665 338738
17235 335344
16271 334512
17048 337488
27657 333312
9364 338426
18665 339728
8189 329982
12574 341046
17438 331060
9114 334926
15770 340592
29484 341126
22005 337854
7510 338416
8007 338224
5942 339702
11714 344895
13189 333171
12685 339488
28725 329949
31046 329408
16599 326912
17688 324160
9128 325350
30827 324922
30696 327104
23230 326198
26043 310074
20403 315978
3896 324842
2069 328598
2513 325216
7251 322112
28988 320997
19928 301600
22132 8192
2427 22912
24662 24960
5366 25472
9525 28886
20980 30528
8210 31680
1343 27104
27943 15146
11386 15798
14862 -11254
14241 -374
28617 -4144
30849 18896
13962 27008
24952 25600
7284 27830
215 18075
22993 22511
20178 23300
25222 25583
12206 25278
25387 13930
19559 19456
21106 25334
31049 13994
22652 18506
20260 18710
31610 19392
24769 31872
20357 29056
21223 30468
26687 28912
24517 28045
3097 30794
7778 26503
14229 28352
3208 29632
26526 32913
15025 32013
8468 31886
8008 26048
3326 26128
30904 27024
28703 25873
2945 28253
9543 26358
20175 31094
29586 29312
11507 25472
7098 23040
1525 18240
653 23882
7893 27190
9786 27648
22284 13174
14159 13056
9153 11648
1340 7946
8099 12426
13878 13194
26602 14720
27163 17280
17630 23104
12713 26144
20815 29590
6516 27240
7412 32298
12268 30768
28644 27217
17985 28630
20742 23402
14467 25468
511 24057
19409 29678
19532 23082
26603 23424
16114 25866
17682 27382
5832 24083
11736 30749
24254 31241
20555 24791
6093 26080
28806 28502
30692 25770
30784 25600
21065 24320
28230 24704
5933 24064
17579 31094
13392 26496
8802 24374
414 22443
19758 26320
26031 25424
14841 24395
19361 26235
6700 28896
15550 29912
24396 29353
18243 29208
9492 28992
29295 27456
16430 25952
6614 17856
25828 16256
7042 -16502
23642 -1142
31328 18176
26466 24390
19363 21114
9508 28800
8604 28160
18321 26816
19011 29494
30587 23744
22242 18486
19118 10186
13369 7680
13940 -9206
15740 -16630
19420 -24672
3040 -12544
20810 -27904
8640 -8960
29494 -10752
10595 -13824
10444 -5504
9236 -3456
11094 -3584
19230 -6016
21323 -5968
18062 -2884
29143 -12278
16349 -5440
7593 -2570
22253 -8192
27766 -6272
16150 -12992
10884 -14102
15863 -4288
18285 -1728
13606 -5424
21547 -8080
3211 -5440
7947 -10016
5019 -7424
9548 -1354
17162 -3338
19563 -5248
31411 -3104
21056 -9344
27773 -8298
14161 -12992
7372 -13824
9933 -6016
2297 -5504
22021 -11368
25436 -6458
20528 -22400
23057 -27894
19654 -15448
23216 -19695
17562 -11385
964 -4924
18113 -3120
31218 -4832
13582 -5054
12783 -9596
29724 -6554
1947 -14992
25654 -13753
4740 -15592
780 -13384
7307 -3865
29872 -1979
7448 -517
17237 -3392
14453 -5681
17234 -3571
13632 -13216
6874 -30016
26956 -39670
6134 -22181
29345 1948
9281 -7664
12974 -2816
21168 -15734
14397 -5120
9178 -4881
19283 -8662
21532 -10752
21944 -21504
8992 -25088
23719 -19864
14889 -26038
31323 -10230
2401 -8832
18544 -10752
18781 -14266
2412 1198
4986 -3160
7991 -5888
400 -3840
27088 -2560
25856 -576
10837 -817
23928 -20918
15504 -5642
7632 -18816
7509 -16640
11989 -18176
8590 167141
1866 161280
3546 165888
23774 171210
17442 181322
2998 177984
9168 183542
22979 188470
14704 176384
15492 180592
30570 184394
27552 189055
5966 172965
14336 184564
28227 186710
19208 183193
458 180244
25558 149202
20245 181046
17661 185686
14752 188875
8517 186776
12988 181136
28835 180996
30432 187978
21624 184896
25647 186465
2392 181053
20226 178872
28317 184195
17047 189048
10279 190124
22556 189760
10779 189326
21826 179120
27548 162718
8489 177968
27830 182400
1093 186400
11955 188176
5166 188536
26018 190006
23710 180954
31513 163103
31441 191179
28611 187242
21633 190780
14828 188682
20701 188972
15583 190911
25398 187471
18029 185872
18396 186682
3342 186388
9274 187350
9527 189462
2440 184888
2456 179240
29691 189092
27067 183932
12777 180320
25181 180787
16063 188142
24638 189974
4112 183584
20280 182734
29746 182482
14959 180426
6346 181814
7830 181584
22516 181404
6389 176454
8990 178538
6658 182052
8362 182816
7431 184064
2461 187232
310 189364
23162 186578
26754 185646
14088 186656
13019 184192
6847 184394
27159 186778
11016 189608
12415 185280
11635 185472
19458 185152
3554 179488
22643 182400
30343 187136
11320 186176
2138 186824
27862 185587
30174 187956
17083 180432
26232 186230
14671 186394
22228 185224
28933 185852
4277 189280
13263 184630
10591 189670
27321 189302
15177 189314
31549 181604
17082 164260
4672 158442
29681 175257
2793 176907
18602 159589
23318 182448
18391 181920
26736 177256
22700 155498
30383 177360
25477 181424
16740 149184
5358 113984
4084 137536
993 144960
18086 150656
28313 153406
30805 155594
7712 155840
22705 154112
18519 165116
29759 162320
23093 160168
2107 162577
10963 163814
30208 166582
16867 165938
19886 165808
4141 164426
7761 169202
11264 165736
3147 165632
6693 169140
5890 165142
1636 168389
14990 165402
12720 166944
3242 156475
30559 152110
6978 160266
17632 160704
14259 161426
3135 169718
11815 168736
23938 171982
21593 163839
20935 166864
2868 166112
6070 168990
5241 163336
4187 161209
8350 170723
13720 163302
8496 161094
3501 168096
24049 167619
31298 166849
8526 164642
29801 146561
28990 148481
10364 125124
28045 135689
13870 155250
2326 152555
30303 156662
23758 159480
25082 170222
9824 168384
23388 167360
4642 161290
30540 160266
22347 157376
22926 158656
23597 162688
24714 165300
5674 164872
4052 165306
10744 165542
24233 163642
20916 171793
30103 160288
7602 158208
16632 163947
18871 166667
11822 152064
9938 109514
15506 157258
13469 144586
12472 150864
19633 157952
18059 151425
18077 156504
20408 154515
5580 166353
21418 155024
2691 160064
15376 161808
7373 160608
23606 159705
11729 167641
23491 160564
22656 158984
22026 151424
6177 117030
27162 142440
4759 158152
1600 156227
26311 46865
23581 55973
26625 58547
2808 58294
23752 53853
28740 55964
5105 61734
30199 62592
13697 63232
2617 54346
431 64842
3630 66393
24489 58194
15526 55834
11459 59430
15434 57776
6172 60864
14962 49382
7501 47896
26544 51625
17145 54484
22263 46160
20741 41610
28260 52790
2419 27424
4305 12458
17828 34154
20334 52544
23689 52044
8223 53906
22265 50395
16070 47882
29070 55258
16190 55152
30336 57810
24312 63570
2148 57560
6509 59424
29569 57600
2407 61504
29008 57760
4268 60512
21193 61568
127 61736
15383 61750
27383 57070
21951 56642
11108 61216
30875 60950
21985 60864
8599 62464
11378 60176
26830 58401
11399 29179
30920 57526
11102 54100
4400 33718
19135 51436
21588 51200
8982 56064
5302 52366
22546 45409
633 34934
26195 34048
5182 35856
21791 55568
5556 54080
31399 57014
27501 56809
14248 60246
18630 55850
7837 52540
29827 58062
764 56052
4636 58060
16663 61120
18500 60644
30695 60918
25927 57800
8820 53932
3704 61822
20753 55348
25578 61619
15427 61088
19249 60636
19260 61112
4542 54616
15066 55208
4089 61462
3183 59660
3348 35042
9203 47006
1202 20698
22103 40179
3509 54978
27080 55160
6889 61422
3396 55170
12386 58262
22586 58240
31579 59712
22369 59744
17027 57238
23339 63792
2678 66454
23768 65120
8395 64000
15473 59072
28307 57728
21465 59392
29456 68344
24220 62976
1062 49792
2287 50816
13626 2698
30664 44330
30796 65349
29603 60539
6499 87180
11123 88694
30118 83702
29110 76426
12907 79400
19518 81504
21869 75384
22311 71808
20934 91440
20472 75260
7106 73600
22588 35210
13949 57984
31083 75382
30264 75104
5856 73014
5561 69578
14405 73528
9884 73330
20274 77814
9443 59904
327 63158
7014 56586
7697 66422
3503 58426
3793 60954
5052 80338
23459 86066
9923 86944
48 86744
3575 87110
271 86716
4719 90035
21934 87276
25882 85504
8691 86656
12844 81866
21962 79530
17341 86386
478 89104
20432 91350
6757 89214
8860 88160
26890 88240
21616 89431
10643 90544
8470 90368
643 88480
19579 87360
30643 87478
18801 85130
27790 81984
15967 78400
14173 81078
4225 77312
16896 69322
6174 84566
6395 58506
5054 72384
24564 65930
13248 78208
23761 77760
3470 66186
4155 77568
26557 81334
15121 78464
25182 73472
2433 92094
8535 86794
13776 73618
30136 82672
14349 81078
14579 82016
9914 79872
10883 85640
9883 82176
22376 77600
16623 28218
24016 85360
11186 83914
23608 85824
7351 80064
30353 86592
29035 89206
22168 57600
19025 49152
17882 63232
14361 61440
20847 54272
25300 81270
27258 76234
4462 73024
16841 95040
11204 96608
28621 96204
12894 88906
15952 84874
17324 92160
14616 92736
5940 82922
8804 83675
22314 92342
23914 91904
8739 93184
17855 97408
25808 97120
4830 98008
10684 99622
10372 92096
24955 86880
22580 97846
6046 93404
10249 92605
686 90564
1784 92095
28271 95508
15346 94952
28312 88192
29424 89716
23500 90864
27069 93104
9429 89125
16500 85071
20521 90113
9678 96513
3263 95613
18206 84810
1277 59552
26169 53514
9642 90971
16717 84572
9315 70378
26344 95882
3791 98693
13843 83372
3560 87694
1801 90539
17966 85179
24113 92918
13119 88881
18668 77383
19500 76938
22368 89354
16451 83584
29392 91584
467 92838
17292 96224
24204 97664
27102 97088
1907 95360
1995 79232
9503 83968
21178 80586
19266 85696
3778 92746
24138 91840
15409 94336
6189 93440
17509 95478
13113 92508
7759 88662
2562 90070
14039 88608
4255 71818
937 87306
9524 83116
29147 96886
17387 37632
29177 0
30956 1270
28253 -1270
31065 0
15259 0
27521 0
25308 -3584
18991 -4362
5615 -14080
17686 -30454
12970 -19702
22272 -13578
7018 -52982
21903 -52864
5686 -83382
21382 -49520
2886 -49446
20736 -18304
5051 -20416
27876 -22070
27990 -19840
11934 -18506
11444 -17152
2273 -18906
1403 -18048
20884 -20096
17209 -17696
20577 -13760
10968 -14122
14699 -19808
21513 -19584
31178 -19022
6484 -19845
19577 -13184
21022 -12415
24378 -15674
28093 -19238
11571 -16390
22259 -15360
27094 -18682
18753 -20444
20435 -19074
23797 -13018
3836 -21824
7057 -14912
10261 -16064
27795 -17600
20569 -17984
28615 -13344
20549 -12884
1363 -13044
2141 -11683
11457 -17116
30594 -15325
865 -19744
24715 -20726
4266 -27766
23008 -21932
18563 -39610
7189 -44353
23055 -37439
19290 -38384
7199 -22326
29087 -17864
28384 -17188
23618 -15940
22155 -21588
27134 -21724
754 -17728
8891 -16098
15105 -19272
6379 -21856
24510 -16128
7978 -16384
7182 -21766
19694 -19526
8868 -16960
18430 -15923
15502 -15901
16834 -23071
341 -24703
10793 -24833
11793 -21482
12025 -21600
17743 -23552
29262 -17648
20894 -20048
23478 -22705
28367 -16013
28930 -15378
19489 -13525
31600 -16736
20761 -19968
5823 -20342
27289 -19862
19212 -14704
18481 -17536
17659 -18560
30213 -28470
30762 -14666
12212 -19062
9172 -15754
15988 -17472
13136 -17824
5967 -26134
2292 -14362
1162 -15440
3212 -16048
207 -15342
31424 -29731
17714 -21376
10440 -67435
18289 94423
24766 92160
21064 102848
7915 102250
31418 95302
8903 103424
1198 103570
28817 82254
29205 100035
18816 103142
15657 102528
30763 105088
18409 101792
15296 100982
1841 109636
574 107600
7607 102030
5772 103346
9495 101336
12947 105614
23769 103818
10828 106880
19626 100716
25648 97920
12458 102144
18441 102250
602 101368
28241 95350
29203 105874
4347 108310
12245 105558
13108 98722
17110 106898
15880 102816
17774 102634
24242 104665
12437 100840
30309 98112
7408 103168
17269 104800
24688 102248
13437 107606
20311 106240
14644 110232
31028 109134
4459 100974
353 97796
6301 97474
27508 92736
21899 96768
25766 94528
29687 93376
26998 93002
22452 91536
27393 67350
28830 96758
239 92928
27703 84794
4596 104550
15582 96688
23304 102048
28932 96416
24354 108936
1073 106695
21245 97126
9736 99840
14573 103990
20773 101848
7843 101585
16163 89495
12878 99008
22668 100598
21059 98624
16672 100992
17127 101440
29115 100298
13568 100918
19141 101184
8761 98314
7812 103606
9028 103104
14679 105590
4684 104448
430 103552
9873 104000
21486 98702
11914 93706
10032 96854
11390 96704
11601 97536
6414 101312
24691 98304
27887 99486
28889 107075
26738 108006
23329 101344
12446 100032
13605 93248
16174 72066
24808 50234
27042 77760
31035 87776
27262 42874
17669 86736
11126 68858
11812 82522
11990 83810
1301 89312
15213 92893
5069 93954
29590 94794
27871 93934
18424 92704
16695 91095
12372 94496
13203 88160
14076 84672
943 82422
5866 77834
5789 83818
24468 94955
9335 92065
3308 92544
21114 92448
13257 90645
20486 92800
10092 96655
7442 95664
11827 92275
28479 93910
5623 93352
27242 91360
4720 93672
24390 94838
18628 92304
27653 92406
505 92448
10224 86650
20965 93280
11334 89936
12848 92416
27340 86880
23753 90544
12536 96614
13088 92066
15517 77010
25880 94262
605 89992
1857 76323
4260 69408
3352 38330
31345 63232
8478 91712
9241 92800
18105 82730
26618 81674
24739 85960
4527 88876
11376 88361
18386 65692
16142 50121
10889 62121
25917 81065
29418 77584
31417 81728
23985 84193
4128 86752
16097 85794
22384 89902
15094 93998
17711 85638
192 88758
2550 85248
28020 81856
21565 81824
27716 85556
18410 81586
30011 91214
15835 96023
29109 92392
14778 92416
6476 92544
23780 87936
3773 90742
1769 83728
6460 94774
15424 94610
14428 92080
24774 67368
16275 49966
24721 72942
27442 80392
22468 86118
28158 86587
15725 85090
1044 95975
1168 91457
27617 88970
16653 93584
1499 90304
4749 87072
3991 74368
2034 71456
407 76696
9916 83750
14878 79840
17385 -118976
17349 -69712
15695 -58458
31470 -61184
6886 -61984
16456 -71264
26591 -59136
11090 -72566
13687 -67030
20814 -58400
30531 -59784
15117 -58472
18195 -61568
28802 -61056
12334 -61342
10296 -63360
15929 -65470
10088 -57642
17333 -61574
14527 -59828
7542 -60464
15134 -58794
520 -67926
10242 -61728
1753 -54678
12496 -87504
10098 -96245
7587 -112453
29578 -72248
24648 -68386
19816 -75670
17898 -75894
22798 -78048
8348 -69330
1623 -59976
1972 -60808
21612 -53940
12531 -56834
9817 -56654
4037 -54626
29081 -55128
15787 -54626
18667 -62414
26421 -56584
28335 -64139
17573 -57149
14955 -57072
8632 -53650
21321 -54576
26176 -53910
28444 -64328
17434 -64998
21167 -76614
3532 -64816
17588 -57818
28193 -61949
20400 -62498
3594 -64039
1839 -68649
26306 -64730
2814 -67238
171 -61882
25664 -63904
13881 -64522
23837 -72134
1123 -101542
9693 -72038
23052 -88086
5111 -63000
14214 -61592
14729 -60778
19985 -65440
24100 -60240
16863 -56362
449 -58856
10476 -56448
27136 -56724
31334 -59072
26149 -60449
4946 -52939
17393 -56998
10332 -54736
18696 -58288
12625 -60128
7781 -58068
13758 -60186
30852 -65030
7618 -54915
23591 -60128
13472 -56794
1173 -57008
16464 -64838
3763 -61194
18595 -61078
23051 -64046
30053 -64654
26845 -63552
12881 -64384
24632 -58122
10777 -61782
13648 -60848
3016 -59289
4581 -63296
11797 -56057
1333 38364
1558 45760
24515 50631
11824 53094
10489 51970
12846 75234
12473 75977
1822 73731
1045 73312
9451 74176
25804 74027
25841 80526
29038 79552
663 65568
19488 69426
10592 47690
30846 52938
3356 78430
20936 80704
18470 54954
1102 72384
17694 79744
31115 79926
20825 77952
29906 81270
9349 77760
12686 76544
104 76160
9309 77200
23741 74781
22867 80768
5309 81660
23255 76661
18743 76416
12131 79552
23951 82196
19078 80146
19855 80954
5443 80192
23661 81910
19975 75771
30687 80520
6517 80832
3320 83286
22449 84640
24512 81856
3418 86422
6283 75626
28827 81590
18346 79008
19461 79144
23218 77174
9251 76928
209 74378
9125 71778
21275 81513
9015 82371
691 81632
17916 80422
23886 78394
19487 81270
29173 76074
1252 77814
14097 68800
27294 68224
29439 68608
9922 75590
24403 80711
10674 76352
15248 47856
23243 38983
21111 59722
4690 61750
684 55712
31594 50666
1596 65482
25515 76320
3683 81078
8129 73664
19511 79606
1603 78858
10782 80576
25519 83750
707 83264
3635 77760
30607 80960
7461 73408
20139 82102
12609 78752
25803 76864
22109 71520
5858 71474
27993 72792
19220 71200
31259 79808
4989 48546
25301 61664
13815 53386
26326 75713
29369 86646
24886 71680
26997 60402
6202 96361
19236 95539
6817 93939
21989 95260
30713 89252
19767 87321
5878 85861
8790 84896
25867 69344
12612 64138
5144 33498
10763 76352
30799 78880
13389 66304
305 78797
15852 93543
17017 91584
5237 93648
22216 96366
211 96662
8335 94480
617 83311
2044 95560
15209 88951
15554 90112
25206 88960
8744 94752
23416 94568
3169 93632
2425 92593
17411 97017
27368 92608
19050 93712
30772 90240
24092 96064
2932 88016
9091 90480
23916 94896
12627 92281
19512 94373
23975 92832
19516 74090
29189 74624
1998 94106
30633 95462
29363 92952
7907 95152
6853 95670
21120 82346
4825 91584
2970 89728
28406 90064
18486 93144
29781 97332
147 94381
1205 96870
9843 92736
31591 90896
3925 93344
13216 91904
27297 92150
11711 92433
12917 90746
26977 90295
13726 89199
24140 93294
10084 97078
29626 92416
16719 81482
12172 81690
18197 88400
1300 86272
16809 90336
11357 83712
19834 85536
21868 86368
13137 95136
18473 98960
10593 99974
6699 94288
14041 87168
6803 88448
5357 89344
7136 91392
240 93584
673 96652
27662 93212
10315 94870
10999 92736
9810 93942
14013 91002
17622 81066
30355 94656
14808 97696
12429 95552
30931 87168
8944 82240
13104 64064
30454 59164
28274 96336
5913 50624
13342 62474
19075 73600
27960 76150
4646 75264
14893 71936
10845 81920
21282 79378
2336 76254
3013 82742
11947 80062
26450 78646
13811 79360
20766 81152
20591 80384
25242 79569
11617 82578
3479 75712
11873 72768
6816 63644
23271 37031
23705 66400
15193 76576
10237 80726
18503 77296
21189 79488
31134 74176
11861 71690
13901 51594
23054 47050
26946 72198
29587 82914
19837 75520
23858 74880
10848 77120
13511 80256
23701 79744
4219 74624
25754 64832
7196 55552
25117 46026
17583 77696
10553 76106
7142 57856
2430 43008
6754 68096
27604 69504
31033 77719
27847 79024
10967 75520
28729 76480
31185 77910
29309 75542
16383 73146
13985 74634
11134 76256
17274 76886
16006 77632
5364 75480
30221 74826
11369 66634
11671 74536
1457 77878
2992 78886
7030 75469
19607 79612
17668 83710
23053 81790
27083 84822
1262 82900
21409 75578
8762 76010
11553 69690
11558 69504
7275 79734
1075 80504
28879 79824
2525 71837
17107 74358
27536 70794
29351 77664
4545 82518
11836 80096
20720 78176
11993 83552
4473 83729
5747 81408
11206 80890
29978 79546
1470 81589
29422 81199
5999 79879
7973 79768
28464 79040
24455 76174
17286 80672
20860 80658
25549 79786
18341 81238
22221 79806
24148 77479
10031 83016
24328 83840
25963 82368
19740 81270
19109 72970
21655 80512
24194 78938
27865 81536
23512 61626
11636 73488
611 80790
27212 79408
8858 79968
14666 71808
5679 49280
8763 56320
15791 46592
11345 79296
29383 93943
25118 91786
8976 111872
10529 103776
27655 114118
17005 115493
9057 109786
21973 115008
20375 113280
19326 106624
23695 102922
22068 100608
24038 73098
20667 53010
31333 103864
2501 113430
10964 108760
21858 109824
21017 108826
24730 110086
25046 107992
5876 108662
27062 106690
24129 111508
11996 109214
31570 111810
20437 111398
30756 113229
25329 115776
14970 115886
22525 115950
23537 111322
23623 117333
3651 116743
27435 112320
30212 107392
24066 114848
12936 118453
24876 117965
21947 113215
16336 112608
10452 110784
2455 111296
9489 109632
24168 108224
14197 108256
29458 107674
20160 107904
29068 106112
17837 116310
20650 114080
14782 113904
16138 106565
5148 111264
10436 117458
20561 116872
9573 119116
8519 117534
1802 113083
1549 113302
14746 106218
1944 113536
20987 116726
31451 115898
15263 114850
26260 115270
21397 113216
2448 110336
5149 111136
30761 114893
6444 94633
12911 111022
28822 116438
10380 114634
3932 113632
3957 114048
21549 112434
12926 116760
28275 118835
13868 112418
30675 108286
3017 114752
804 117022
28947 114086
17896 115056
5261 114176
3695 96522
2449 107446
7935 105162
8425 104320
12761 110864
18407 111360
16764 108416
27581 107840
22122 108096
6942 96000
6607 94080
29056 84106
9784 79050
15617 100736
15104 103232
7168 105046
24962 108544
15139 110390
24433 99466
13079 109120
22144 104896
6990 100938
37 108150
2219 106444
5980 103536
19327 87104
18646 61472
18193 104944
25011 114688
14904 120192
5457 130832
12505 121824
18886 122112
2748 120352
6904 118816
23836 73194
7265 117962
15234 126916
19436 127887
9790 122112
11452 123128
10670 120742
26980 132982
11398 136448
532 132314
15604 135361
10401 133274
15313 135754
10528 134645
30219 135417
26706 138094
25598 136000
5078 138135
19852 137322
3946 125002
7364 119946
1751 128394
14267 136773
8440 134455
19849 130352
7395 129290
3567 131883
3844 128143
5588 130772
9839 125278
12028 128399
26312 134509
10002 139132
30081 135026
3168 131988
7473 135296
9546 112650
23208 118144
24367 118016
22606 123904
2976 120128
23750 131232
22644 119480
4755 126864
11780 133104
11586 119628
20176 124070
6216 128418
18098 129088
18122 129600
14832 133792
29943 131841
18980 135360
29562 132346
24025 108256
21534 90368
12716 75840
29041 114876
15995 112609
9156 130931
21117 125821
27317 136107
1497 133683
1951 128740
16103 128474
3764 130800
17866 132110
25793 131210
189 133302
7829 130931
14255 135031
10770 125655
31175 119264
25733 129559
16276 49153
28939 76628
22327 90591
25283 94178
19729 91670
5825 87458
24982 93828
2046 79609
12711 80867
15549 61770
16633 56448
29993 54656
7917 69366
6963 55690
29922 63232
16515 83104
5333 87130
31197 87365
9460 85248
16041 86090
7562 79514
17869 93065
18240 90624
11125 85706
15497 87990
1379 89654
21142 86374
5619 90258
13909 92642
17950 85282
25480 86496
3092 91574
14565 89200
30935 88640
7332 89216
27539 91638
3011 88512
25938 89324
21563 92498
14945 94194
22945 90102
28770 87690
31212 90912
29058 86381
29686 87108
10209 83072
24990 81280
7450 82240
17456 77120
14101 77504
2638 83328
27020 61403
16299 84708
3420 85942
17745 88816
11919 88704
4039 90230
9594 93568
28095 94246
19081 93594
9680 90216
5541 89984
18201 91847
29190 91838
8789 86297
25702 89792
15032 94102
14766 92704
29577 92652
25017 88701
6871 89088
1775 86934
14155 85161
15425 72042
22209 83070
16648 80566
18493 77371
11229 65241
24317 82333
24358 64893
8110 59136
26724 66304
13748 58653
27385 78089
2965 75272
25336 75840
2 75392
30427 87936
4371 91248
12649 86608
26179 89050
27900 90182
7952 78114
27196 87478
7308 73754
18957 79381
23136 78496
5154 62912
19772 60039
15352 72576
18112 125103
24041 138336
7580 140298
25097 141856
7953 142368
21109 143350
18714 138008
13168 142617
18800 142656
14412 137856
7685 142048
736 141910
7020 122784
2424 125706
6328 129526
25230 124408
22008 138317
18116 142080
30177 138880
9580 137056
2864 135104
14973 136118
12494 124640
27853 123434
10924 142112
24634 131050
22527 132080
26587 139446
5771 140822
7990 140864
22919 140000
26514 145046
27453 136160
29399 136950
29480 130916
12187 132928
5744 133696
28332 135424
14071 130816
24991 133120
567 128656
13001 131487
17861 131867
21779 134208
30798 143622
28710 143541
16733 135680
18082 136704
5897 122314
948 130326
24709 133757
15735 139882
31169 133952
18192 136246
10698 127936
17699 112970
27681 107306
22332 137344
28924 138998
9770 137290
17275 127946
26253 138326
23131 137840
3517 133056
17678 120064
11882 118506
15933 48490
23687 123584
8679 124278
20862 118538
2628 137600
15653 118464
15262 113728
13033 106442
6032 122166
24024 142432
15557 138816
23833 143360
555 142208
14760 141216
1094 131178
17889 135392
7440 132736
30365 132320
3768 127434
5134 132618
10765 136742
10947 136256
114 134550
5075 137830
13281 136624
26075 137734
9150 131306
810 122960
19355 121323
25709 136320
25027 102784
11072 134850
25734 123114
15260 127744
1203 136576
13772 142629
25266 143342
7861 141212
3705 143616
5207 142784
3785 142848
7896 142416
11319 140064
26769 141152
29284 115026
6765 118944
30898 124048
25651 146406
1504 150336
10252 151222
22488 140213
29350 145642
3533 140314
27849 146368
15877 145664
6039 151478
28594 147150
16610 144371
247 144133
6547 145846
694 145989
13000 140026
26714 147286
28092 143552
8511 140762
24796 149760
19871 150614
23762 149750
1359 146240
2695 148470
16067 146246
9542 145423
9076 148544
29567 148076
4247 148960
13808 149923
22629 145932
14062 153789
25057 149592
12912 146068
31504 144548
24032 142768
11973 140592
4860 146987
19303 136416
8337 141120
29940 133438
7937 144033
22873 147392
24747 146742
6477 144685
143 136120
7975 148214
7441 148102
31332 145152
9497 146428
20464 145034
25756 147478
12396 147328
5158 145812
17457 144603
11604 144922
28346 143899
9961 142580
12162 143632
7863 147628
16823 150296
28157 150456
20140 146688
4257 151668
4117 133296
17790 121728
6884 102414
6898 127709
8596 139980
6055 139788
14163 138734
12455 141072
28767 149992
9072 145306
26201 140960
830 125184
26715 131117
1620 125546
7312 137014
25084 122752
23807 123840
4898 126986
22834 138954
20590 147728
9779 136928
4311 135908
30809 139392
4972 141568
10934 147958
28162 147176
15788 145792
19679 149456
18002 144296
3047 183024
14742 195390
4729 193510
13251 188688
24224 189570
14033 185762
4278 186798
7220 193728
2883 194944
4671 196158
28421 189040
30131 190920
23731 192896
27607 186684
16281 187274
12748 179404
6285 192543
11838 184863
31605 139106
23906 167850
22340 182240
23430 192803
28539 194563
12100 193507
11783 194316
4697 195233
27810 191673
16778 188672
19586 186320
18762 153674
28633 160512
25208 188086
26411 191552
23154 196246
6222 190016
23521 190992
17238 189456
11847 185714
14755 191520
16584 189648
2227 187690
25915 196150
15009 175680
12651 157610
1183 192064
4083 182548
17857 182512
7787 198624
20330 193564
14913 195962
22544 189126
28181 193446
5124 191610
2727 192104
24382 186472
25736 182154
20295 174688
10692 148696
14258 200813
18522 193693
17623 193138
11280 194432
10346 193760
11554 198048
21344 198144
27919 191426
24978 191170
18818 191688
1943 197312
16613 197758
803 198094
19945 195324
2636 193074
31342 193846
18222 194736
3369 194282
11627 195694
25299 198668
15457 195051
13775 195606
4506 192504
24594 198208
21544 198734
41 193202
18293 192138
2498 192576
6780 195100
4912 199224
25773 41360
21315 76400
5119 90384
22244 86848
28692 94720
11447 94888
4381 95566
25026 90240
4236 79436
27888 91314
31325 96161
12545 88682
31098 77610
4535 80992
18549 88010
13488 82912
5018 86534
7476 78864
30188 56930
11805 59722
4806 84864
19165 84288
4608 82240
29974 80480
4389 41933
12271 83442
14223 78858
11467 82806
22022 87296
1837 88576
29312 89600
21592 90424
15866 79232
10403 66442
11546 81152
19696 83190
9772 85224
13724 86528
14440 88544
1553 91678
14840 86083
6796 90240
6047 86272
4598 84992
16322 88576
30910 92150
12193 92824
16838 90624
4106 86250
28554 89620
2118 85824
2384 88128
24736 88960
10243 87680
24192 90240
27419 93238
29768 91181
21790 87751
29376 84426
5011 90476
2519 89401
8316 93878
20422 91776
10151 90794
27005 92854
14100 92600
11388 92192
7873 90308
25464 62378
9354 86080
1037 94080
29546 94838
580 89378
1380 89637
7672 90159
11474 89360
463 91136
3066 89856
3649 92608
15393 92608
5683 96566
23772 96182
3056 90944
14942 90360
19797 96174
29215 93888
27216 88960
16143 91520
13510 93792
7856 92598
47 92330
1366 95158
4490 95232
30370 91818
11394 94688
27647 94304
14854 95158
14060 91360
27984 89642
6411 92470
9695 95530
25810 95876
13988 91066
25954 94688
216 96586
5880 96950
3405 92480
21693 84676
9778 93680
16955 92512
21683 87414
1530 92672
13329 77120
8393 40690
19061 90438
20294 83296
7261 83914
5129 93570
23244 106446
12935 143635
22651 145595
11153 143005
18600 138795
16902 138112
1070 122752
10245 111190
19256 73850
11151 132602
22428 129024
7169 110080
7752 144950
22973 142090
26854 137280
4024 137856
27382 148470
2795 144208
19145 143584
1404 146896
13483 133594
21086 127680
15298 132426
17202 118954
27243 137856
26477 138560
26776 137430
26812 142426
6560 131466
17375 102674
11342 109952
21627 112640
18716 133376
27600 133888
13759 135488
11253 143296
31401 145334
7714 144160
12740 137834
20594 140896
10357 141216
23069 144761
31019 134596
16800 141354
30514 145590
20105 137728
7387 136704
19690 146682
6980 146518
13409 145576
27711 144672
945 141126
21132 143936
27717 142083
26815 145625
9264 147942
7790 148194
5138 147414
6196 145536
28911 145792
14851 144005
19307 139684
9551 142834
21767 146164
8712 143350
25925 137394
19666 147210
15469 146198
18986 144875
17200 116155
5468 114816
15568 106880
24069 115584
15546 148240
19550 149072
5938 143232
5606 144470
5244 143532
27944 139008
21792 124618
13048 132480
8842 141920
25358 143320
26271 144174
10941 141085
5801 147728
13761 137450
15256 146984
17629 150662
29501 149216
14044 150262
13089 147274
13228 146720
18740 145926
749 140682
9278 143984
27009 147595
8537 144824
8951 146944
4414 149614
19969 139107
17416 138215
33 145515
22086 142016
16091 135808
18918 134016
8913 117376
25378 118144
15534 100352
3303 23362
17542 15668
26751 12490
10016 31232
30345 33590
18955 29267
9601 45726
20930 37836
29412 43776
22855 43502
2238 41334
263 30801
4890 37240
11478 37350
20768 34858
31141 12424
23009 -18318
20100 11264
22395 25424
17103 39542
23479 37808
14497 37958
16894 39082
31155 21642
3730 41728
25163 44582
23685 37968
3850 37104
13703 39938
23855 36865
15545 42712
11440 45078
16678 39006
29987 41418
27580 42838
11128 42833
242 43953
13411 31676
12957 21002
17793 27062
1595 33290
22953 36982
17455 34816
2015 41014
25031 41536
2794 36352
11465 36150
4634 37856
23905 33120
3504 44759
14015 43299
20314 38560
30486 38560
28555 41718
16540 32346
586 42226
21662 42352
30230 40960
2855 41558
22105 36106
4792 41280
1493 42368
22142 38423
8633 36971
21641 41526
180 37984
16596 34304
22880 43584
30932 38912
31480 37760
24005 39424
416 41088
12849 37864
17551 37416
6935 39424
16040 37824
16087 35840
30491 33808
22842 35343
7455 32640
16072 28298
2036 -246
12243 11520
21776 29856
13920 23626
8107 24118
14091 12554
15399 27738
7906 -14002
16418 34304
4520 33546
12643 38858
29742 38784
14696 42806
4292 34048
21053 39040
2786 34826
21837 25994
15731 68416
27578 64320
29121 67776
9713 64928
15710 68342
12134 52296
12270 48714
25371 57226
3580 72240
10049 74447
18857 67437
15702 71680
14910 63232
29908 53777
14269 62777
21354 67940
26609 67694
28077 65856
11136 70390
18439 71232
30589 69626
21156 66347
4281 62802
11969 63762
19850 68096
14396 69366
1414 66304
1559 72608
23536 69066
23504 73654
11886 68234
5579 74742
17101 75456
109 75450
13719 74306
10324 73750
3317 74198
1823 64362
1858 49930
18845 56192
11456 68950
15541 63168
27856 60660
11637 57226
19459 57366
14455 53760
2466 28170
23802 -2994
3662 64058
14997 70198
8912 51598
28793 62600
6545 71591
6440 66416
11900 67444
11789 74998
31248 72697
10645 77418
21188 73329
8333 72950
11808 73728
4856 72064
25074 67584
18735 71584
17188 70272
85 69520
19783 67808
30236 69590
25737 72502
28537 66013
4085 65162
16745 72256
8254 71552
21143 76022
10180 69568
6984 59492
26308 71041
16153 75462
31262 70592
22162 69600
601 73562
8207 74841
152 71712
3122 72864
9875 67040
25169 67424
28663 64896
18935 70687
30546 12378
26909 40250
16065 52841
20384 52800
10207 52704
30854 47690
18865 55542
15216 51424
20879 49162
17600 52224
29291 59136
20022 55567
26951 57378
31024 48890
19813 58090
1779 56184
10527 51200
19854 54288
20926 53552
9197 58080
28281 53623
29305 58838
499 55808
30560 57723
14852 58101
27699 51200
30759 54672
5162 53728
12960 51882
4238 58393
8400 59048
18815 49406
10258 47072
25012 54560
14069 55882
13807 56374
4147 50070
14421 43936
24936 51200
20045 46326
1322 48768
1656 48384
2620 35554
8732 38168
24590 32586
14389 55262
30332 49064
386 54196
23969 48142
29642 23522
9561 30928
26786 54528
3582 57046
12759 52512
3824 51936
27273 51088
23281 48234
14001 53366
1770 52224
14243 52224
21495 37314
8785 54946
27220 55702
16141 52224
20858 53376
5923 53120
5377 44274
7927 43178
3093 44973
19595 50187
10078 48457
26247 45943
1440 10780
14311 44396
26133 33792
19045 25199
26331 49196
9750 53132
17477 56822
2003 54016
30302 54656
28019 53198
8486 52296
27191 58532
19788 54704
6403 55126
8062 50932
25357 39041
1376 6053
334 50688
29865 52383
23850 -9152
14626 11520
30647 11328
19769 5066
8457 5632
27537 13110
848 3484
27234 -10235
4959 80
17073 6416
18694 7062
13210 5834
30747 11182
21461 13111
16990 10052
17216 12144
16309 13376
23140 12864
29074 12137
8756 13496
17693 12754
3494 7987
25360 6397
12514 5737
4588 8694
7498 12354
15899 9613
24885 6243
3878 11678
22761 11426
8182 6874
6316 13170
27997 9008
7403 10336
22199 10848
7369 12742
253 13414
14120 7292
7417 8213
29537 12550
2962 3616
26813 11672
25151 11270
18234 6448
18119 6720
14886 1930
19300 -5366
14242 8704
20337 7552
27348 2730
23146 1071
28094 12109
17757 15588
13309 14517
21694 8768
19609 6141
3527 6810
23222 3082
96 9142
18440 8560
23827 4896
7771 8374
13084 6384
8285 -2432
6042 -3584
8331 -1174
24918 3936
31047 -68
11638 -2272
17948 -20623
28449 9740
16022 13301
16261 7111
10576 8384
31196 9856
28926 12524
12835 11838
2082 9419
7738 -2160
16985 8063
9572 4406
9613 1298
15822 5880
27819 5154
7508 8062
31215 4584
6291 5606
10583 7168
30308 9600
6606 9856
7231 7168
27369 7936
19073 9614
3549 -34185
1461 -7232
12379 -2614
26270 -68662
18283 2944
27050 3965
25265 5024
10013 7056
599 9224
28025 13840
18298 13574
1282 12310
20350 11040
23763 12032
1058 8064
13386 7210
26038 9408
30516 -5376
7276 -21504
4383 71616
14838 94346
30794 93614
30422 110720
6058 110784
22815 111040
8743 117142
13082 111680
27416 110810
5523 111782
20355 114438
7744 108344
23452 111434
10961 110432
16654 112064
9935 110048
24568 114976
27726 111728
566 115604
14283 116634
11138 115584
389 111232
18303 114592
27514 115168
28839 111609
4098 109590
24223 99466
10118 93312
7513 66432
26166 35794
7709 56256
7502 95370
24290 93888
26853 114528
11629 116862
13518 101814
26403 107712
16983 109568
19980 109665
16270 113744
20395 108370
23239 116192
3414 108620
4854 104704
2989 105472
3987 99594
7065 73994
30750 44842
286 74902
2428 85632
27671 96896
30261 107700
7979 105472
23220 100096
20058 103377
26395 103962
3382 108889
6280 110115
720 113622
21567 107424
23834 108374
13752 109696
7096 103840
20526 103884
22108 111012
24707 113454
22863 112128
26239 115712
6357 111104
23873 93194
14500 100726
15655 102656
17864 97216
4124 101333
1771 85445
2802 105319
29340 105586
20681 111616
28412 114255
25500 107939
11383 111339
4544 104346
7205 106880
26296 115838
30803 81536
16878 127232
14235 167552
12322 177088
17028 166803
20407 166979
8339 148174
17260 172608
18202 172534
3958 168842
21902 170368
28232 173824
17151 172406
3703 174518
6831 172672
9650 154570
18894 157568
29075 169152
26500 169344
22294 164096
8323 167923
3511 162342
28075 172032
10609 172288
29076 175862
24281 159506
1605 136935
11826 166546
11983 170742
14234 177729
16528 171520
31381 172928
15268 175872
3338 176512
4445 171136
8076 164352
29432 163740
22943 160138
16231 156839
2104 163456
6674 167926
16507 162048
8872 146650
21796 149744
23251 142224
8680 167392
9729 166538
10190 171126
10841 162656
9511 169238
26766 167520
11167 169184
24608 166944
30022 167515
23940 164010
20208 170294
11486 164122
11556 177250
19891 173792
18331 173708
1024 173586
20352 173152
26287 169898
18591 173273
10354 171801
744 170683
14090 167765
1223 167474
10815 167814
8202 167595
26222 171830
25429 165962
8748 171309
14701 171130
30673 173961
25412 166314
6584 143914
26093 159670
12751 158336
22950 157194
29520 133258
9436 164618
18841 169846
17499 167690
23724 175350
3538 168704
2066 174636
6204 169829
27118 170035
12397 23838
561 43008
12925 60928
7637 52796
12465 61672
24539 57728
29665 56832
11077 59200
8483 58358
19968 56832
2995 69046
7117 67456
21304 67456
9753 63424
15250 43726
16186 43520
31368 55414
25715 42890
5935 39178
29161 64000
17358 69174
20067 66784
16956 63424
1444 63168
20690 59872
29833 60010
26394 54442
3619 57258
25777 63510
11270 67826
12120 65852
1415 67540
21070 69014
26220 67392
10447 63104
30279 65344
8681 70672
18221 65361
3993 65536
3094 68544
17345 68928
16490 65418
28854 30730
6236 41216
25522 45056
13236 46080
21443 52996
30120 46086
7285 68615
9607 67291
6372 61400
7981 65800
1659 56458
2171 68378
31041 68598
26151 62592
20001 62058
29207 61035
21218 59602
24878 64150
3691 60104
6243 59258
24410 61892
13433 60638
5462 65000
14499 64764
14382 63956
20662 64930
13123 66558
12009 64520
14195 61332
26294 63905
2772 67470
2957 64782
29527 58351
24209 60115
4834 60880
12344 58826
23046 69627
5300 69792
7475 66546
17851 68188
14432 66320
1566 68336
18963 72108
15324 73878
27339 74870
9269 74760
10139 66160
14297 65488
4877 68742
13094 66816
4848 53008
21702 56054
8815 65853
3681 60928
8662 32610
28797 46966
9285 52726
20275 67263
9704 66713
28565 61952
11401 58752
19972 59776
4927 15902
24406 86119
19775 90390
7724 89288
12138 80961
12569 87120
6247 86802
26874 90023
25772 84352
21888 64859
20779 85368
14793 70393
12428 71680
30606 67200
18704 48384
17139 44426
29722 85903
22959 77381
16852 66506
17160 90620
3373 90332
15700 92470
23060 94464
25236 95916
20154 95346
7104 95462
21518 90618
5920 90980
23529 93558
17334 90624
13501 93184
13315 88986
27586 94916
18863 94766
31608 94656
337 93120
8561 93952
2527 92086
24088 92288
26448 87232
29498 91766
18960 90314
15283 92356
15055 92347
23173 92571
8650 95808
12246 91824
15869 93872
7067 95008
23377 95799
12223 76544
7775 75648
13008 82816
18773 82870
11913 83008
6642 81920
21319 93552
9705 93962
12084 95654
5442 96192
14231 97408
11461 97142
6926 94624
7853 91680
13850 89546
4411 96662
24964 93974
14734 93632
24029 91274
16217 94454
29454 87898
7597 87504
7165 91734
23184 76778
17364 85792
22892 81494
2209 84970
15199 90112
30009 88560
8867 89104
618 94262
4264 77568
21874 68426
17786 79242
27244 76224
19764 93718
14721 90176
24613 35994
4010 80112
7449 3402
9341 83626
887 82688
23062 85696
29371 86656
7031 87979
21847 88889
5090 96832
4967 97494
14399 93248
14057 92464
5770 89944
7110 95339
13784 88448
9386 82400
15603 91872
30487 83254
2901 77642
4372 90764
1031 94710
28791 84618
28200 71680
21865 54656
23044 73856
24507 73472
3687 76054
7051 66346
3172 62218
17251 56064
8547 70272
13572 68720
7219 74506
12962 76716
31210 74859
31205 78534
10426 82166
8081 71562
28971 73976
18039 57394
15792 67274
19989 67904
6071 69632
5086 69120
18732 20618
17748 51968
27686 53760
6824 58560
9666 74592
18852 74400
16804 77718
19540 75392
28639 73952
24486 77194
9154 78960
26685 76820
25005 77248
17313 79744
23413 81554
29098 78574
1828 79048
6482 80246
24729 77430
3822 78650
31465 79982
29033 79046
6208 76582
12847 75840
484 78262
13639 78000
20440 76938
11260 77430
9383 71296
25105 69894
25254 61647
15448 73878
29261 73078
6150 78710
14536 64400
9107 68130
29835 76702
29813 58178
28349 65024
30341 76966
9189 70736
23098 36026
26300 67762
19635 77418
8834 77079
17616 73698
13562 71945
22638 72699
3324 62206
18449 74038
44 72666
5095 77900
28730 77737
17879 76128
14324 77232
19974 79184
11892 78956
26974 77120
28502 77376
18728 76896
25615 72886
28483 48154
21286 59616
31317 62144
24282 75798
9300 73808
27396 26890
4426 32673
6163 39680
10239 32640
28788 29862
6024 31232
2434 29948
5118 11024
3499 -870
756 18896
16734 34870
20063 21386
29668 31450
9941 35296
29210 37814
18067 37056
23126 36920
20589 39282
13032 41548
12877 34807
27113 30868
7661 36662
24078 35264
21629 34112
26086 32728
14922 27334
177 28708
29492 -14398
8659 17418
24084 17952
138 19927
31533 20936
25935 13098
27239 25908
9863 22802
6613 25092
9016 18387
5944 21207
13414 15882
10048 34816
27452 35200
14804 32512
30342 39328
26267 41566
24462 35991
24720 36262
12862 31034
14740 38016
15722 28928
16310 25024
12282 24146
1727 36257
8855 31664
6706 -6890
3221 14262
70 -1782
30490 28472
4601 25136
6239 31360
16358 28393
526 39520
2879 35988
22874 35850
27301 39926
9110 38688
2063 38656
11443 41014
24062 40128
4454 39424
6164 36352
15149 35328
8064 35578
3336 36958
27883 37590
16028 33145
15189 35240
18793 33190
28590 34058
719 34630
22197 35514
12076 37695
12913 37135
14606 32888
20947 36566
15767 35663
10653 35456
1675 34514
23074 29011
31229 36608
5600 38016
30867 32022
2993 41376
16856 41884
15270 26044
12504 23818
3053 38054
13121 30314
9132 25274
8875 1738
25066 52192
2049 83232
21688 88288
20146 88672
13358 86128
21003 92204
29046 79034
9471 70288
4495 85738
30802 88560
5841 88064
20953 91328
15174 93872
7264 91232
22602 94064
659 95014
23453 91846
17231 90334
7699 92534
12050 93376
27737 91040
29730 91018
25548 82506
4280 87894
22526 87904
27058 91200
15682 81098
25568 86518
1800 86208
17419 80778
963 64778
29286 70134
8330 54602
24905 79744
2295 82404
466 88261
7443 92293
1272 85760
30556 86656
27953 86984
13830 90455
16517 94272
17306 93184
7082 92464
20465 93846
19552 93414
25167 92112
12863 91726
17897 86738
3390 87128
28728 91190
1986 81216
31089 74410
2821 43898
4926 63552
25170 94608
14877 93008
18510 84960
28430 84416
21267 87712
22723 82850
10704 87574
3950 87126
7646 81658
18636 86584
31092 78694
11161 75742
18944 82880
22494 81394
15906 90066
25148 87588
2955 88000
15334 91078
24198 87518
9422 87800
27585 94786
25656 91608
17652 90832
16850 90422
26955 89472
24112 89472
13227 86971
4962 88371
12202 75304
17042 31370
17067 77002
6768 78646
20853 82944
29410 83417
1581 84258
19965 83864
22528 75568
26548 84310
31449 80218
22929 53290
23622 73470
14824 72534
612 76656
30182 68666
1817 68446
107 74614
14850 75264
15540 67456
17944 78046
25274 76160
10415 69840
12580 67518
2517 61184
190 74486
29066 72928
31240 70878
29301 71638
11642 79662
19904 81345
8941 81663
31061 81761
1057 70698
16964 72566
11657 72320
19648 73674
18072 75915
18913 75230
17696 80909
3378 75855
21716 73328
22140 82178
2096 79979
2495 84148
28892 83389
11069 77680
14319 76160
9306 79970
5287 80158
26881 80768
12796 71680
17576 22965
27454 80619
22238 79168
868 79072
11068 82824
8326 76888
13987 81006
15699 77293
23720 76650
28159 80861
10992 74924
9727 78752
11103 78246
17822 75590
24043 71015
13025 74617
10490 70912
23981 77056
4681 77440
8229 81541
29327 75572
22047 75520
26542 73440
22505 71994
21037 70218
24968 73600
28435 73664
27793 72704
28233 75131
24386 73641
10384 73968
24851 73984
20757 75264
15831 74368
4232 72320
4019 78021
4606 72630
5585 77637
5667 79078
1348 72904
19637 79058
14770 79990
14505 74637
10862 76102
22381 77798
20785 78464
18507 61430
26313 56074
22735 58767
28302 16175
13135 47360
14899 75241
25235 39070
9332 62282
8671 75350
20145 72064
20254 71018
20608 78922
16024 80438
30746 79804
31011 78168
26795 75270
9717 74829
3497 79174
15353 78848
1537 81768
11958 82680
6836 83378
30039 80278
16598 72225
12278 75424
4465 64000
7328 55984
26263 63466
18014 59093
15777 65888
16858 65453
979 68934
20450 70390
21476 76396
14707 73428
6968 70090
11197 80470
17865 80584
15429 74094
24762 61946
19468 70070
7760 65152
20713 65664
15124 64000
2930 65600
23041 76800
30450 75264
30788 70154
27677 71168
14375 73280
12662 77056
20470 80640
624 77530
23506 80510
30093 77792
15558 71510
25633 64858
4689 72278
1364 75776
15606 67568
30176 78195
11576 74144
12901 72832
17429 69728
28123 72726
4486 74209
19602 40731
26633 53878
13842 52864
5638 47002
3870 42218
14655 77530
6227 65806
19279 77728
1228 77594
17430 78260
20196 77829
10367 75328
19910 75424
24034 77626
2002 78420
11658 79840
30287 75505
10134 74506
12635 74870
28243 72490
25008 68362
23972 77776
17257 79788
5545 75359
27259 78449
20905 78101
997 74752
10665 73328
18884 75888
1154 77312
3818 78848
23064 77536
23589 76092
26515 74919
8686 79328
1574 77843
12188 78732
1614 79879
11909 70624
27074 74496
12121 74186
31075 66967
1658 78218
20391 74646
20157 73344
9539 55946
7252 31546
6766 39296
18 80000
17468 79862
9102 78424
155 62784
19938 36106
24265 55690
8838 59520
20272 62976
17722 64384
14622 64933
30728 51062
28832 48714
11594 54240
21529 34816
2710 17328
27949 142518
1186 139222
24418 135836
23924 118000
1652 124801
29862 137326
507 130706
4900 94864
22529 126854
23028 124755
16772 127194
25237 94383
26212 142471
8061 140293
10757 138246
28662 142268
9003 139774
15752 142112
8643 143848
28428 140474
25075 142169
16410 143187
15839 141253
1654 147147
26323 144158
18191 142531
18345 143052
25545 144612
30947 140320
21568 138714
14178 142992
13431 147070
26474 143622
245 143306
6109 143344
31546 139795
18621 146210
19645 137468
27460 141990
30940 146646
16094 142720
553 144560
1477 145595
2844 140451
10123 139200
14460 141296
2655 139005
28996 141431
23406 143990
6290 142974
3577 137974
7302 137663
29611 143995
17308 139359
14495 143555
4500 142422
25657 137664
28040 142802
7179 141230
4529 141184
22975 137280
19024 138304
27794 138948
14407 137051
17163 139959
24996 142430
31301 140016
20236 139910
2904 128410
7227 140000
31620 140176
21205 141702
19591 143622
12341 142336
7289 142992
23314 142696
29474 140757
23979 139337
17507 137376
22856 137472
18757 140336
5845 145722
12414 133808
9229 135302
30078 133760
12565 133056
10824 119808
27624 102144
5438 107968
22167 111674
29650 115850
7574 62426
1180 93280
10519 85450
22156 101334
16036 119174
30742 121600
8413 114240
5979 133706
26000 141958
17709 141408
23043 138624
22181 133520
31477 134112
20320 130570
29000 133712
6067 136768
11067 140830
3091 139606
13190 146626
28860 143706
14511 121824
13208 128312
28904 139046
28226 137168
10287 101514
3688 95176
16683 79856
956 111104
14168 151592
8514 155456
18196 151288
20578 153794
14276 165632
26967 165080
22390 154944
30139 165942
11476 156160
11967 143498
25493 108864
29639 114520
20515 140374
13491 159930
23912 165158
22231 165296
1438 168438
16952 162143
20209 158530
13042 168694
14475 163330
9670 162516
28576 156314
4645 168438
22742 167744
29723 162624
6702 161833
20844 163663
31081 164200
9505 168990
28744 168960
19222 164708
14602 168026
13367 167714
26279 165784
18982 160186
4651 164157
6037 167734
8964 170198
19472 165142
23737 163958
279 168980
5516 161428
16957 158402
7511 163770
30864 163968
4201 169830
25024 167026
1845 166825
7563 163895
21743 164896
15958 165376
7172 161610
19058 159690
14794 157408
16393 165680
29871 166796
30984 165720
28726 170432
18844 168808
27465 169513
4988 160772
29996 161999
20434 167163
20660 160277
29122 166571
25721 162888
31390 161950
28747 166390
1898 159520
5886 160224
1290 159920
16835 166694
14447 162294
6800 152906
9388 140810
27139 163736
20198 154432
29347 152186
2704 122170
12573 157123
5978 150329
18030 136231
15690 161000
13846 159056
15018 161136
4585 160751
14458 161067
5455 159526
24732 157754
12934 157882
16245 158472
8390 167944
9446 164096
25064 162176
24095 156319
3251 166577
20915 -30294
1820 -19334
13581 -11450
15912 -20096
13219 -13152
9108 -17662
1182 -18688
1960 -18656
19784 -8208
16123 -7770
1763 -12864
2895 -9472
31434 -21254
12540 -18026
7090 -27670
31263 -10494
19000 -7018
28153 -11616
12722 -9920
16707 -15680
31209 -18880
17195 -8980
18385 -16608
7137 -13520
2963 -41078
6838 -18048
16550 -9830
29643 -15024
27209 -19584
18946 -14358
25025 -31126
30135 -27584
2663 -12554
27556 -21562
5212 -13366
2211 -25664
20576 -16360
9501 -16040
7095 -9578
27404 -11008
5465 -7034
6260 -5904
6131 -6432
8786 -3973
10077 -8360
25986 -12758
21502 -5056
15928 -6688
3942 -13350
19683 -13808
27186 -9386
7230 -11488
10767 -12208
24206 -9050
29425 -12304
18233 -17238
901 -11584
28574 -9162
3446 -13504
8438 -10368
7459 -11603
18983 -7913
17409 -6735
988 -6383
15159 -7213
12000 -8778
12603 -13184
10289 -14096
959 -18518
15572 -18368
295 -14912
14489 -16224
8737 -12148
28417 -19734
21844 -24800
1131 -48523
25393 -12302
3359 -17504
1407 -9738
26143 -19158
6223 -35350
20870 -21152
933 -18006
17510 -16288
23776 -13728
15864 -14858
27003 -16002
30026 -5306
11370 -15680
22077 -13254
8716 -9526
9373 -8520
15665 -8041
23970 -13376
16307 -10890
23952 -18038
25964 -16502
25156 -46070
24477 -16758
14327 -13194
15484 -6027
21781 -6966
21763 -8448
2872 -13952
5305 -6464
11421 -5792
24835 -6112
15605 -13426
27189 -6920
16402 -12672
26839 -21686
6277 -49142
1349 -43136
2907 -20368
12694 -11530
28054 -9472
28068 -5376
13938 78084
29758 110618
15058 114527
941 100648
12581 84870
19091 77990
28475 84288
18178 72576
22921 91392
15778 93322
25033 105146
20540 103296
6622 104384
28067 108238
2796 104576
19455 101022
5766 98746
18799 -2976
22292 55552
31130 94656
26614 96022
19713 95968
4766 90496
3112 90570
3992 105098
13234 105558
1834 105840
30674 102336
15873 102112
22830 104512
5648 102186
31503 109850
15097 109516
30106 107574
8353 104076
3335 105552
10800 109470
23240 109081
5929 106178
15721 100008
29847 109720
25400 99418
4407 100796
10358 100626
29790 86462
6913 88368
25334 105600
19228 103744
29283 104912
27929 106198
11709 105462
3366 110758
4198 96640
20279 95488
10045 79744
26045 106538
4299 104512
14007 109190
12146 106752
1773 101366
13887 95242
31327 98806
8959 90314
20627 96682
23984 103680
465 107840
2242 106742
504 110848
12019 111252
296 112486
24861 112576
2485 105290
13070 109828
12404 110194
10605 116368
30960 116072
17846 115749
20888 108676
2052 105776
21788 111510
18420 111040
30479 110506
16227 112048
19798 112448
7396 103229
21710 106742
29779 99384
16432 106992
8792 108774
29767 102896
23513 99994
5421 106720
27195 108502
25928 106624
14203 108320
20716 111322
27328 108644
22523 101696
24060 102720
6140 104992
25364 104026
3077 110400
15333 110582
3694 110874
4018 107712
3924 115377
4464 127594
2836 153782
24797 144480
30752 134080
26194 131754
27502 145280
28819 151792
23000 130138
19493 152192
11410 150720
12488 153910
26482 148736
9553 149376
13354 146112
23745 154848
7033 151216
12359 154096
16646 155366
10246 152000
10996 145034
8290 153206
10311 148800
6106 152202
7401 146090
28758 147520
1213 143434
13700 146582
21174 145088
11834 145280
30240 147824
11675 150048
11768 151040
1923 151126
11988 151062
16291 148394
23626 147088
17096 155936
1425 158902
25187 141002
656 141664
13794 152848
10456 152934
13971 153952
20550 148618
24097 154102
31135 152160
15185 153270
26767 154240
16176 147584
15829 148982
18897 148368
14059 144618
23105 144480
27423 147274
28043 144672
24412 157174
123 153088
21879 156726
31292 149856
54 151840
18090 153014
28887 153248
15241 152490
4731 148362
10018 150518
25619 142272
23356 140288
7283 120714
5584 141430
6805 129408
13507 129810
12425 152234
22277 153750
24981 155094
31597 151626
25796 150656
19082 138752
19780 138880
18851 137846
31187 139200
2835 133504
1758 129792
12664 116032
13661 105162
13171 154880
5120 149504
6909 145002
1908 150954
31001 146496
7628 141386
15747 146166
24450 151990
11862 157918
4413 156568
7180 146304
27685 137088
13080 90698
26241 95616
13907 106496
20267 105984
15616 108618
6709 112608
27440 112950
31116 112618
18862 116054
206 115084
6630 116086
25950 110218
3961 116720
15519 116208
5485 117942
1383 111360
22715 113196
25349 111168
29588 105610
31360 85642
28613 108890
24961 117072
26503 115744
7560 113856
641 112912
27700 122505
12403 121344
21238 113824
23965 117750
17838 116320
4416 115520
5418 114250
8873 119446
5601 116672
7783 112256
20865 112480
19046 115776
13900 117696
22782 115072
16352 115744
28121 118614
13763 116032
30511 115670
1679 113846
4385 106250
3623 97280
5352 108298
28759 85994
3457 87200
15482 108032
6528 112698
23832 115520
24067 112256
9453 117888
3931 114560
28600 118682
29333 118974
11567 120142
664 119744
17435 117088
8703 117152
18673 107421
26942 107601
2951 116971
27594 117729
4737 118048
27309 112144
3196 110912
11300 115328
13622 116160
20490 106880
29032 109386
25130 53002
28038 83520
4736 80138
5937 91126
7419 115312
11735 115520
19270 107328
23181 112768
2023 115392
25140 114240
8287 115289
17526 111309
14665 110336
29204 109150
19572 118360
21701 119645
22998 112000
22630 111744
8476 93258
4751 88458
14631 93302
27667 71434
8405 94416
27635 100230
6326 100278
1328 98368
24656 98602
12614 111194
15941 114880
2464 114982
14239 100608
20171 78848
8038 97920
5347 99072
12875 97408
24430 84532
20299 92108
5983 88768
30007 109734
28029 108032
5373 101248
26626 78714
2293 75242
8706 48096
2712 80048
12004 80246
845 104480
4498 101760
17148 105344
244 103376
27967 109450
16118 100088
18976 72000
6649 94208
12986 102464
29144 108150
29153 97632
31191 101984
11807 103392
1612 104950
4061 96426
7606 80618
26671 97664
7333 101696
20190 90410
20467 100640
2169 101428
14882 102934
28821 101888
30145 96064
17595 92128
9762 96384
3073 89610
25608 83978
21907 99222
21231 102464
9363 101664
21088 101376
1669 110070
2971 106816
15090 108653
22378 107133
7245 106798
21957 106432
22057 103210
17256 104362
10535 110070
2549 108770
23570 110161
5691 106112
26918 107152
17803 106582
6724 105718
21250 102922
24154 107568
13858 99328
1036 102400
475 103936
24924 104374
134 101290
20296 99098
14613 101952
20089 104662
12870 107254
3392 105146
10477 106630
8239 100362
21873 103050
15073 107616
3536 106976
19446 102346
23578 107734
19940 104150
25906 108501
11354 106166
6310 105840
27728 99488
26509 107248
13481 75690
7242 72682
1813 82102
29355 77872
11786 108342
12690 92490
25949 104752
15172 100224
2160 106240
14735 105664
19066 106454
15008 100544
13609 17834
22843 20384
18506 87312
12443 82878
28131 89367
6376 79597
853 89038
29514 84158
10668 85048
30671 82776
29188 83144
21628 86214
1258 87994
30797 87048
9812 86928
10621 88284
6877 84688
15445 83712
13126 84256
6651 84288
8024 86870
8123 74624
4965 61610
19554 70576
18415 50730
13984 77280
18480 71690
30277 66304
6033 59136
11347 73472
5378 79872
815 81216
22402 77472
3996 80992
4003 85590
17449 84534
31404 83056
27119 80608
15901 83280
64 82944
1584 90262
2106 85762
26092 87296
21096 88042
22289 81588
17552 81130
16471 82810
28777 86672
9563 88096
6684 85953
22822 85665
9980 82611
1018 86325
4030 88165
15615 91211
13993 87672
15167 90406
27559 88954
23616 76412
27538 72566
20372 66536
31558 63944
1295 39336
16545 66368
28183 72054
1862 65294
16668 64162
6252 65408
1178 62537
1442 73711
22450 70782
26265 73720
26573 75901
14596 77866
21732 81613
6446 69819
27846 74146
24764 40402
1745 81837
9776 89161
4402 87050
18227 73479
21771 66074
30185 70474
30740 78902
5507 37632
18140 -63840
22641 -95160
27925 -87792
30792 -88064
30187 -79104
23702 -73651
2656 -70647
1382 -67386
4879 -67434
21260 -69770
2555 -73760
19356 -65066
7091 -69664
30415 -74854
21687 -70630
15391 -62570
16083 -62512
1621 -63648
30211 -64032
12231 -66528
30868 -73616
23652 -73696
23645 -64914
954 -130946
7847 -102032
13771 -88522
10962 -96320
31012 -60864
100 -60864
3339 -68800
25166 -71872
16339 -70144
5393 -61546
18934 -67520
17317 -64586
24300 -62944
7451 -76809
21327 -94158
25211 -67122
27029 -65375
5951 -61805
7833 -71120
23983 -65696
12445 -61236
27148 -63540
5329 -61648
14574 -63800
27572 -62536
26240 -66880
19647 -69022
25244 -63264
11237 -58090
11286 -58848
26755 -60728
23205 -61298
23917 -61578
13150 -64215
17221 -61179
2490 -67556
19704 -66166
2679 -63440
3980 -63970
29162 -58695
28571 -64255
7989 -74920
18692 -72968
4968 -91606
28572 -72278
30074 -60165
8027 -65760
20243 -62720
23657 -68208
26206 -66890
8043 -66660
17213 -60234
30899 -65010
14127 -57720
23740 -59893
8411 -65445
8898 -59632
18578 -62704
16003 -66560
20868 -64976
724 -61466
20696 -68362
5209 -66098
10572 -61815
1782 -65925
13809 -69936
11921 -70444
7785 -71300
19741 -65904
7548 -68646
7492 -65034
30443 -65722
20603 -66992
12032 -73966
21415 -83304
6472 -76160
12106 -89654
1851 -67958
19136 -65042
12176 -95002
1895 -90779
12288 -63734
31524 -64128
24494 -45312
18737 -52608
5574 -52224
16071 -64384
12264 -73334
20044 -59136
24210 -45248
23348 -45952
30062 -46464
19660 -46592
17878 -45834
29079 -46080
13038 -43648
18807 -41472
17029 -41994
75 -43936
30407 -44736
11986 -49440
15709 -41299
8734 -40352
23404 -41588
10385 -44422
26912 -40516
16295 -43048
342 -41610
12726 -41856
105 -48032
30711 -46208
11842 -42784
1016 -43338
25769 -45904
17524 -52934
19865 -46758
1905 -67136
9984 -66298
19646 -53310
24874 -44878
1049 -46016
9195 -50432
16691 -84150
15837 -54390
1772 -75126
17174 -70528
22203 -73632
18635 -44077
28102 -51276
27618 -48725
8897 -41741
9345 -40218
18619 -43008
17049 -50034
1239 -44584
1329 -52242
25365 -50377
30137 -52096
22370 -45845
27073 -43018
2090 -47272
16824 -47125
13800 -43174
12708 -43510
9872 -42698
11933 -41226
2212 -48374
19403 -45952
1335 -50274
15908 -42451
5570 -54208
5538 -52614
8995 -43179
26041 -43234
7825 -45268
15886 -41734
25901 -51338
17046 -59126
12248 -46464
19771 -46080
26843 -42252
6049 -51036
29463 -50560
21265 -46711
28975 -69238
11681 -103216
13668 -49271
3389 -48640
25240 -107296
6882 72128
22583 92918
15315 91018
21679 89952
23112 98102
19755 85732
22004 86272
12742 86038
23241 86016
3142 58314
29878 86858
23401 82634
28583 90390
28437 89536
14264 89270
13873 86601
7670 86872
6940 82101
10584 67210
29440 83971
15525 93354
24593 94454
4183 85760
26002 91136
22042 90752
15323 92288
16002 91306
25531 92374
24153 93312
25729 92224
26619 93760
31132 91648
4920 97792
13827 98368
4157 98070
20523 91712
9355 93888
24731 91968
26346 91274
14323 93696
2068 94422
28679 91936
18241 96502
1030 96320
20475 93952
1141 92330
13567 92224
3193 93056
10673 90666
6697 92982
17239 92630
8446 93184
8255 92960
16004 91680
5518 92576
21978 92214
1320 90898
25038 92302
3547 93834
31561 96022
27746 95664
12122 92618
5488 95798
26695 94880
22213 90080
17971 87936
24845 82112
16840 80938
8859 92477
17553 90703
7734 91648
18186 95414
12260 93056
23320 88672
15522 87776
508 86976
10948 89600
28315 85568
10050 84608
4190 68608
8192 60906
9346 68202
10420 89728
980 88640
20565 78774
949 70858
1671 85376
29845 85472
29935 93088
5569 92960
13531 96982
22477 96896
10651 90112
14529 93366
18286 88778
18618 82432
28609 77610
1975 77312
1112 83584
23171 82112
5520 87808
1945 79456
11325 78838
16033 66506
11316 53322
568 76864
18330 92822
27747 107072
12518 179904
6053 177344
28107 166720
28556 153216
18869 174656
24983 175296
9905 186518
27806 180298
28065 181760
31414 186016
9799 184054
10344 182080
17445 182272
1174 184384
29116 187446
8168 186464
13782 182976
514 188054
28073 185152
19843 185402
1816 182122
2396 184758
22637 186864
11445 186880
13643 167424
12191 172438
23083 163802
2317 169616
17150 171466
7916 173686
9243 172598
15536 172682
13624 167786
3200 176246
10110 175360
1752 175616
11708 172544
25372 140938
27554 131210
877 161280
9231 168832
10360 168448
29182 173323
11071 172652
28049 183553
21007 184198
28628 182102
23252 178186
9997 182074
10152 183754
17969 183436
25957 178048
8105 176640
18648 177490
5288 171106
23640 175664
20116 179184
25731 164880
8347 142064
1003 180958
17460 172160
11061 176008
3601 176001
13535 179718
12702 179200
22879 168639
28251 175941
28360 165891
5110 179830
19433 177002
8309 181014
1651 184256
14779 185974
10419 173802
8568 180394
9206 185462
5609 180576
18824 183136
7926 179146
17063 181184
9087 183424
16888 183836
6670 178520
14408 181560
2330 181696
17967 175744
6023 185264
29172 185092
22419 173175
28354 164636
5622 58508
13967 76652
11182 66586
24958 75882
9793 85910
18598 85066
9634 83672
5756 87427
11091 66157
24665 63912
2838 87832
22282 89512
11349 87424
22092 81088
12959 84544
7696 84790
1148 89479
18261 83156
10813 68000
22517 48552
27311 56224
6812 52370
27885 70170
7516 73016
3598 71808
20051 83960
10369 75420
23875 68320
10649 78672
13739 86870
13470 77792
7547 81621
26101 86014
4718 87722
6266 80971
1674 81459
23418 81236
1929 79104
6727 81096
3600 80160
29523 82848
14279 74696
19498 73602
31398 86376
23448 82912
26653 79555
14563 86565
29085 89174
6959 88016
9310 82331
28921 89212
27643 88772
22126 88856
8630 86625
27859 85098
24586 84878
31198 82912
8222 82112
21595 80864
2031 77798
20055 74880
11164 84458
9280 82858
18268 78123
22459 71494
16244 81512
28171 85218
7649 81680
5387 81208
10259 82740
14607 86070
24891 83056
11662 83620
9747 82943
20630 82975
22893 64164
4270 63168
20685 80388
5902 87607
20906 78710
6558 79616
26307 73994
2832 76662
26827 62858
16544 58368
23014 74176
15518 78774
1119 77695
28314 85054
3367 78914
17520 71603
7290 77226
13853 75466
29057 76864
16984 77632
22453 83840
20018 86940
8497 130862
4023 135392
29502 133770
25092 137334
25794 142880
30144 146730
2248 149744
1855 141584
15158 132000
29609 124928
6947 135474
18834 146579
8784 150933
26168 148543
31193 148039
10821 149150
14608 145530
1010 144966
19947 144800
10877 145168
27625 144010
13864 142368
29957 142340
20933 145078
29292 137728
29341 138944
2954 150658
9263 151614
18518 145688
2586 144020
29602 146814
9162 144742
11856 144960
18416 145728
25783 147616
23435 144320
19377 137759
31473 142154
9600 143734
26188 145056
16255 140928
30712 142656
11884 143360
6759 140288
21808 139360
15884 131016
11517 139672
29446 138310
21034 129279
23360 130522
29090 136646
23450 136320
27532 133952
9295 134656
29126 132896
12703 102592
27702 124682
12103 109424
3607 145286
22826 144224
23125 139414
10322 128106
15828 129522
269 131038
176 132072
18011 135216
12368 134768
8620 146112
18653 146664
13361 146623
16069 146994
16248 145536
22677 144384
23712 148000
29914 139521
826 145424
16642 146960
9562 149414
2742 142280
14880 147862
22481 147738
12412 148336
3491 147086
21852 150022
23380 147152
2400 146304
5450 148218
1677 151798
29867 149024
17168 144432
28534 145840
18347 141994
23556 108810
893 120576
10303 127872
4708 135936
6917 143680
1347 147728
4175 146992
18173 150390
27477 139866
9944 148672
25348 148874
24351 144768
18925 150150
2253 149494
31617 135168
26256 126208
26981 100991
20127 104019
1538 84634
23954 100822
11076 94592
4492 99638
19765 94832
21259 83642
7645 94864
27672 90368
1015 82826
13813 75018
18257 81920
26273 99600
28394 98848
13826 101704
5310 98848
7356 95810
29731 98742
30630 94117
25556 101472
30548 103552
28778 104458
31226 99634
3528 100366
22147 94420
19132 92928
22632 86950
11422 78519
23458 86029
26379 101810
30503 97216
16932 77194
30890 82815
4888 91072
2627 100736
7274 103230
13732 96384
10011 96296
31079 90024
1004 43578
16029 86192
7591 96384
9007 95623
29496 83322
9854 92226
24197 93127
21187 87243
15889 90993
19288 96704
5172 96278
12501 91250
18185 94326
29840 96912
17479 101001
20863 91739
17300 87136
7648 59610
7190 83498
7204 75146
5632 96054
10189 94202
23891 93072
21652 89479
20220 95601
6782 97351
15385 93929
16780 98304
2222 92960
19337 99883
15970 100992
26679 99209
16808 104690
24083 105118
8226 100538
16397 97122
15762 99200
9955 99648
10822 97664
24520 99200
17226 97856
1469 102582
14547 99227
11644 100937
21667 101648
12033 101723
6338 95065
23683 97674
1931 97258
12160 93838
18766 100226
1871 94568
10221 95744
8342 91264
3909 90295
6665 -75136
28957 -72064
2563 -44928
17014 -50048
29156 -34496
5857 -32256
12044 -42560
15440 -32202
8403 -38976
2767 -47926
16619 -34688
31518 -31232
14819 -37184
25030 -31616
2750 -32128
27516 -33783
3167 -32192
23375 -37062
11502 -38214
12654 -35776
11054 -41462
17191 -37376
14594 -35146
15417 -39286
26803 -33334
25410 -31690
8391 -32074
10183 -35018
31219 -36534
14576 -35840
22539 -33920
23727 -32810
14512 -32768
25970 -32928
2274 -33984
12250 -33146
8861 -31786
12233 -39104
11190 -34048
21084 -34048
12367 -34944
13151 -38176
15200 -32882
10408 -33969
25498 -28749
2790 -36526
21203 -31744
5512 -35712
11696 -46976
4105 -48640
13345 -60406
12377 -46838
2606 -36096
9499 -30154
17826 -42070
30157 -45824
8369 -47286
25674 -39872
2358 -56438
20708 -50944
5330 -36022
19710 -33738
29448 -34634
4864 -31723
12276 -41182
16189 -78094
8962 -37327
31190 -34880
1345 -41032
25824 -34848
19160 -33376
8978 -30474
16429 -32320
23368 -35968
23379 -36864
18892 -34832
20480 -34944
18149 -42294
4250 -34314
3586 -34576
25138 -38847
3857 -39068
11060 -46256
19005 -37536
28209 -34000
21653 -62208
17009 -77014
3780 -39680
13891 -29746
9805 -33088
4970 -36736
30736 -31488
17123 -37888
6441 -43008
8464 -60672
22391 -62710
19339 93962
3267 92534
21061 80010
3979 91680
12213 103744
20999 105504
15483 110038
22936 97962
12997 105930
21490 108418
5160 112008
27841 108590
17788 113504
6358 114240
4505 113344
12512 108354
17282 113832
31055 109602
25096 114104
13107 113134
25370 113880
23915 116278
25941 115250
22182 106166
8960 102218
18336 112384
4998 110880
13206 108768
377 109863
21058 111428
17186 113456
11192 108378
9379 115136
7889 115942
5496 114368
9012 113299
30079 115317
28603 103628
22792 101258
7653 104252
5869 102634
29552 98944
21636 99446
14492 88202
28895 92918
3355 83850
7241 67658
19311 97728
8422 89216
27100 100954
27032 91296
24280 85426
695 98160
12812 99830
17108 96714
14857 107712
8502 109658
10466 109850
13211 109250
30055 112758
9957 109328
6749 110770
1167 111832
19803 111736
2696 108449
25269 107881
22774 105802
17183 115408
27417 116474
20222 112380
24346 117656
11924 113129
24428 109786
2267 116726
7515 110144
19454 110272
24943 110187
9474 117916
15071 82528
6608 75496
6594 75264
24098 61962
10234 47754
17396 93878
6901 92938
12203 101888
16832 93312
833 110582
404 100746
20500 108864
392 109952
27995 113808
22853 116110
15924 116920
14564 119036
23410 115802
14515 113565
15683 111006
2934 108640
24363 106112
6502 99328
17399 78240
28867 117526
8463 40502
1989 54848
11804 78894
3940 65753
9004 56858
8046 61101
2622 71323
8949 72443
11391 74113
18775 80578
23206 85958
20359 84096
4924 74816
19407 83392
12059 76864
1808 70400
25119 69706
7892 72864
21157 72362
17832 75440
7573 73264
5343 81674
8036 84406
18141 80640
15290 78962
26489 79472
17547 86334
19889 87606
28910 87327
17170 76051
4374 76648
6029 82102
30545 81280
21107 76538
29732 82314
7368 82496
26855 84517
20806 81407
31535 82518
30592 82240
10413 84278
7692 84096
6253 83040
26914 77536
30396 80858
27675 80646
9674 80944
17166 80704
704 82656
3488 84578
31230 84702
25967 86204
16516 85408
24833 82244
25497 79468
28145 73696
13129 75264
14273 77702
28393 67290
23246 68864
3529 68336
13513 63744
10754 67664
1134 63360
7710 65408
20059 67546
15849 79306
16662 79020
3205 79684
24021 80404
27205 78042
4244 84848
29426 84294
7817 81626
25896 82070
30919 79328
24147 79696
28925 86166
14123 84808
9253 82552
10868 85152
30429 85516
27161 85942
6869 73820
12856 76544
25978 77178
28640 68808
23273 68992
14552 64704
28261 49130
13625 54634
13542 68412
10177 67344
17476 70576
12440 70684
11480 45456
3295 85312
8303 81818
31157 83168
4129 83550
23489 81466
3789 82352
16644 83648
12423 84608
20819 80480
28801 83648
4173 79360
21811 81680
13366 81014
27180 61984
16246 40330
28697 76800
10804 51968
18161 38912
30637 58624
8800 124160
4580 125184
19213 129142
9616 126474
14360 74474
29561 107392
8710 114880
24415 118759
20955 118239
19423 120256
28761 107210
17538 126282
12732 127328
27507 126880
10925 121226
5819 127478
1082 130496
7584 131254
13585 125175
27201 125784
13343 124202
10610 127680
11893 127940
6442 124862
30179 128182
31406 126358
13053 127414
18145 124128
16012 129280
9337 128640
6530 124288
4122 125888
1561 126966
290 124672
18901 116000
15010 90890
18267 105098
10054 117808
21340 117478
6758 117504
9145 122010
16822 126002
13814 126862
11239 128726
19808 125392
24090 125888
16635 124032
8332 124352
26702 123818
17835 122036
17815 124886
14056 122304
19857 124278
2733 119818
21785 124587
22533 126607
14615 103578
31104 108416
29461 108800
671 115392
8113 126428
15684 122240
24869 117120
4149 115466
27866 109440
21855 110208
22426 98944
27318 73984
19341 67850
20081 120960
4399 119722
17378 129382
27778 127210
21089 129174
16742 125632
8854 118122
24818 114336
23402 123784
5475 120985
23242 120295
8971 121472
23071 83392
22974 66656
7314 40778
518 41728
3202 27904
5427 32704
21071 23296
25461 70461
2926 65916
24437 69822
8351 71695
12891 70480
7483 73616
6713 72624
5176 73302
29192 69766
26103 73208
13890 73352
15472 67506
6224 69632
201 74430
6763 74576
25309 74112
10112 72256
21406 69338
1725 71722
18581 72711
8656 75096
20532 70256
7740 72032
3427 72064
10275 71530
24308 73302
8777 67592
22971 71224
30108 72630
5292 65184
18655 67168
15911 65841
6026 74451
15532 43750
23396 68032
27638 -9078
13872 45962
15751 32650
428 68918
2938 62230
23283 57600
27816 62794
3243 59271
91 61450
22885 67786
25382 67776
10299 69392
9166 65306
12718 67104
401 70950
14079 69696
16192 67347
8557 72332
15766 71646
22116 70336
12789 65547
1958 69410
17459 70016
7654 72070
20598 71860
25291 70842
20872 75456
15591 75716
4957 68080
5714 69616
15744 71040
29701 65024
11395 65802
31456 69878
12858 64640
4316 62661
18553 63441
7171 68962
2647 72544
8521 73110
6846 71408
6149 68466
20126 68304
6371 66688
284 66214
17031 65762
2771 63874
29773 70784
21280 67726
8946 69816
24471 53034
20493 56192
25620 68672
6915 68288
15421 70870
22537 65234
3812 73120
1665 76231
549 73831
30991 70454
558 65408
19949 62080
24756 65718
17723 23178
19568 54400
2129 41994
16744 70122
13447 107968
28530 120480
18525 160384
15415 163648
29700 163254
30760 159850
11821 169248
5656 167008
11243 168232
9109 172634
19413 156474
9425 153930
24573 150816
28163 142138
30281 152398
28563 151050
25406 156022
26705 108810
1191 164560
15707 164826
25271 154170
12168 162358
10269 166726
544 168598
13736 165926
8997 166042
20595 154656
17094 146304
21663 159586
9627 161691
18137 149888
16277 99686
21227 90410
2823 149394
24110 151761
7037 156912
26880 150474
18254 165174
5828 162110
4000 162232
30515 158730
26689 157824
23540 164262
27512 161092
12165 167933
8545 169183
16980 155975
5322 169729
21213 170144
14476 169856
773 169216
1785 169262
10753 165952
21226 165371
12063 165734
1670 169580
5505 169224
24839 169910
15803 165872
19505 165511
1139 170240
27398 169764
17673 156626
13714 162176
7463 166336
23419 169878
24106 167089
2912 160042
4805 165116
13237 168268
30013 160454
8474 163328
15570 159104
3920 170358
30440 166656
6954 164966
20812 165920
13595 167581
31321 168404
13578 164592
492 166938
27910 167168
1543 167936
10105 167616
15344 168156
20076 167746
31378 167142
3561 169592
27530 169728
5290 170038
110 169024
274 163264
30400 166272
20759 169344
15452 172398
27632 171066
10028 167216
19999 166288
28111 162688
14993 164992
1153 167680
30326 165952
30457 154368
1743 157686
3883 146746
8460 140816
14047 60966
27082 54090
30732 80182
1836 69186
9370 38922
5326 65730
11575 72866
2637 76342
22268 79232
2028 79350
31330 84662
14105 80256
11950 83008
31162 76160
4006 72616
22028 76006
26040 74048
16240 80960
28041 77567
24070 60090
12594 41354
5368 42496
8501 62976
20824 28266
29053 73600
27528 77292
2787 76736
26810 76864
28264 79552
1451 81910
12981 75936
25247 80304
25840 79792
28458 79050
22033 76160
30863 81648
18947 78608
29104 81472
20396 82838
25762 81088
18915 78730
24329 77920
4289 81622
22392 75958
10359 75272
2368 80752
31606 85008
31532 67066
28929 75510
24456 67968
14792 67184
12508 43642
11514 46816
10010 64474
27182 72064
28762 75386
7371 76678
22440 70784
27620 76188
26125 74016
24798 69888
23918 39306
4815 68730
5416 81168
14193 83712
10913 79706
2426 78806
5252 79210
23382 80240
25016 83718
30698 77472
21896 82480
31112 84428
19370 83984
7691 82720
6425 82944
30181 81514
7884 82340
672 62288
16570 69376
3351 64928
19329 62980
25525 78480
20030 73968
22407 72288
29354 64181
19371 24150
27200 34698
16650 63104
15936 72182
21841 62632
5295 53928
26469 73910
29891 74304
10706 67057
10723 47551
15816 64640
3088 45578
16974 68342
4807 70006
5337 64138
21542 67392
16136 66816
19161 74742
9296 72906
298 80566
16379 76822
20443 74410
31481 79190
3633 70026
8321 74112
7181 71456
20494 68226
24031 68815
8999 73104
5564 73024
1446 75448
29638 78494
8687 75552
21171 77248
15251 74476
6728 75595
14344 76887
24642 72544
17461 56203
14900 60918
17252 28585
11085 54538
24771 29706
11135 54784
26779 60288
23113 57973
15366 78852
15571 78560
18404 75056
16929 80328
4984 72427
9465 68896
5108 76096
31297 76128
31102 74016
30614 73091
10582 70423
14378 77597
5934 76128
26375 77814
29797 76180
28845 67178
1498 75510
9932 73481
21427 72437
2523 76096
23042 75216
30911 71488
28213 73891
16266 72616
5177 72506
907 77120
20686 71360
22905 77046
11074 76800
22478 73408
16812 74272
31109 73856
22212 80634
8560 77808
15045 69130
30617 71057
16343 77900
8264 76557
9483 79072
3337 78302
11559 78643
16988 67904
22619 59904
2245 56064
22298 56832
20670 62506
13443 72778
27963 72544
28474 76608
12301 78061
18943 75328
20612 73536
4782 75190
15056 61898
27748 68992
10038 73590
29994 66314
728 36736
27835 121472
24628 164624
16209 166896
20795 180086
5107 176592
11268 177408
6151 168840
5197 172768
2881 169536
1025 162768
14346 152320
22804 157696
22009 165952
5859 171146
21924 166986
3225 175520
5190 177090
14712 177150
30051 175554
15273 178100
19960 176480
25865 181074
1564 171072
197 148258
15635 175394
19392 180104
14372 173269
12461 183021
1316 158942
15780 157824
10928 164608
8214 167104
13051 173440
11252 176320
17518 177158
5754 174383
12731 174902
26061 173706
14321 174920
5167 176822
13397 176527
11117 175637
15621 180374
20656 176352
27245 172032
29796 171370
19434 173322
8539 176046
25672 173696
22223 175488
1209 177264
2481 175712
17989 172544
18491 173056
15002 172502
22356 171683
2979 171815
10984 177190
29664 176310
6215 175526
4553 174595
15367 170128
9610 172298
18994 177796
29659 164672
17867 154746
2758 146506
22179 167072
5986 176880
21134 180278
25453 175520
25343 173664
14648 166154
14084 160416
12431 172710
6919 173792
28063 176630
25102 174752
21046 172832
101 175086
16817 173574
8185 169671
23950 171868
25997 161920
30001 174346
14125 175222
12734 168426
22858 174386
489 177164
6086 175792
24965 173390
31452 166720
15131 163456
18627 170496
16940 140162
8657 147200
909 12416
16645 27662
26492 29312
12124 35968
24037 32617
16380 33937
10880 33102
6384 37530
21887 33670
25312 37296
26606 37312
4691 33672
19555 28248
7684 38374
15636 33056
23669 30720
21159 26880
6992 37628
11941 37119
24199 35456
8035 35648
8031 35456
28570 33334
14763 31818
721 27904
25779 11136
15764 -15030
20066 28160
27395 30656
5620 32529
6401 32960
16577 15808
7120 8960
8642 3978
261 15754
24846 35968
8016 36102
7060 33694
21675 27200
4992 20864
18820 -19958
14890 -9032
7415 28518
16907 38055
17314 35550
5760 35146
29230 32734
6600 40659
1274 31400
6603 34368
15614 34678
5778 19866
23643 28928
27489 29792
21553 27969
30550 25146
24755 34131
24758 33647
795 37590
19177 33531
30064 38415
14867 39617
22520 42131
22698 41861
12469 39288
28553 39000
4683 40315
27324 38088
2399 38144
6485 36992
10897 36966
8694 37430
19930 36960
30722 31354
7568 35337
18761 25707
5895 31510
2640 20387
14370 35037
10424 35040
14136 37148
20854 35958
24137 26250
7984 31780
26417 34688
13205 22784
23615 -6925
13708 31312
17404 40096
27351 41152
28782 40374
4164 34272
1145 32614
9877 39770
3659 41308
30077 35656
25399 37962
5489 42774
20137 32448
12548 37110
6618 36280
19622 35304
15736 37305
8357 -4019
29955 5043
13352 -26614
21294 107534
30954 96138
15960 99072
17554 101790
3385 122548
18767 109154
837 132992
9730 133696
10988 138520
24231 129584
16537 131264
25770 124544
2404 122752
27684 128182
17051 124768
14934 119862
17706 116512
5400 112266
2050 115242
15925 118180
6344 137306
12695 131018
30974 134582
14827 126432
2385 111872
4193 99082
12618 117044
28489 120226
20242 139080
7151 133548
9682 135546
9207 122122
6473 130138
22622 137067
3370 134226
16926 136272
4499 139134
20818 130938
3247 139062
19705 139932
16725 138270
28905 140374
26091 140034
10377 138364
4364 135343
30272 137152
7638 136224
18475 137792
11341 135018
25322 136630
27413 136720
725 131744
11191 136576
24726 138966
30751 138112
30566 131942
30635 134966
19020 127754
326 127114
13610 134006
7801 126848
22937 125216
1244 125120
22474 125024
9331 128544
20567 127744
20596 118576
18545 109462
2064 118386
12624 128640
18446 131760
27719 138666
5406 129833
23723 129014
4367 133568
6451 129725
9652 133504
12395 126282
21838 130642
4503 136079
30787 132084
19417 132032
10647 134155
5853 138431
25746 136812
30115 132532
27513 135392
31556 133212
30280 130454
29239 134478
6378 134027
22435 132888
15624 134688
19010 134154
11683 135182
1439 131182
19513 133588
7834 134553
17018 127552
17262 117248
20000 124928
16819 90880
14961 87696
10625 62770
15276 63640
11438 94352
14501 96758
11430 96906
14995 95633
14901 97152
26662 93824
28559 93280
6784 95350
16449 91786
27356 73600
11966 68864
5235 61824
29666 62410
2690 76416
24909 79616
14836 95082
1695 100096
30114 101616
13021 97920
17178 99314
15717 93854
5391 91932
940 90576
13233 90648
15244 100458
5079 98199
21140 94620
30549 94501
7407 99550
21289 95225
12012 92975
28682 83964
20676 86028
4640 98192
12689 101920
3372 96814
5603 96944
11994 96256
8452 94080
25496 95024
27631 95840
24135 99456
6424 100184
10667 95424
31487 97056
7626 90576
30510 93600
5104 87382
27970 79898
9357 89584
7262 89088
16068 92864
19770 71378
8295 62102
4142 81088
29048 87488
30075 93302
29358 82752
9757 67914
23023 93760
8017 93248
29860 94250
12507 95894
2473 95942
19897 92640
28333 77418
20362 79744
28955 89913
8257 93600
18225 93184
26828 93110
2865 91713
19388 80623
28130 93056
5080 93878
16519 88074
31593 87786
14716 90048
31335 88800
26571 85943
2079 91642
13075 93632
19200 94742
5150 92048
19324 96582
26693 100644
24448 97928
12384 95744
14985 94272
16820 90570
4618 99792
18568 98944
25233 100896
4131 100768
10057 95936
24816 95779
25747 95152
3005 95600
3786 89952
24746 99072
6392 99414
27504 97642
15768 92038
30094 82698
655 78464
27117 76042
28293 69376
23749 61962
19471 53760
8972 66186
9865 71670
18883 71040
8491 62026
26314 82528
29184 83702
14188 76288
31443 79888
10201 72072
1158 65962
28369 76726
14461 76544
25706 77440
18036 79616
8810 83584
20712 83840
20887 85622
25717 80384
30609 78208
23336 79136
28484 81792
16698 80000
20469 78080
10442 75926
285 69312
1686 77696
11672 79104
30299 82816
15667 82166
2749 80586
8274 78390
25100 80788
8693 75882
28511 65482
8585 57482
929 73088
15397 72182
17770 66112
18537 58880
23143 37770
22317 62858
13762 66048
1567 68342
19598 60160
22650 39424
21105 39818
26324 69258
22309 76416
5168 77184
7017 77056
24750 79647
3227 75210
27232 76544
11931 78448
6626 76768
9999 83048
28732 77909
22694 82358
23145 79298
7867 74624
10462 74368
30217 74112
9353 72960
13816 75594
3620 69824
26026 75542
9058 83403
26592 75153
2581 75776
3206 81510
18855 76016
5481 80239
16253 82139
29365 75168
23480 70688
19820 72320
18939 64256
30072 66560
24553 46218
29735 59126
12753 60554
10990 43946
11964 46442
18313 60544
29256 69376
14519 76416
10685 81152
13049 83774
24215 82049
1449 83136
20426 81920
6891 80874
11133 79589
173 83126
4078 78592
9661 83584
5325 83625
16483 87200
21857 -10038
25543 15680
16364 32662
10886 33680
8698 33200
10386 23626
800 32320
19214 36286
14848 36778
21302 28842
25639 30785
3548 33766
16396 32448
16814 35830
26768 36928
3840 34624
19608 35136
5053 34336
25132 33536
21504 36864
16949 29590
1409 29578
17033 16362
26596 32640
19022 32706
20177 -3240
1580 1085
26367 34715
25200 26982
15753 27437
28165 25398
13073 29686
30769 27486
886 34986
10865 28682
5497 29744
7355 28256
12816 33310
3236 34752
26233 32800
20921 37994
1406 34146
2662 28736
14845 32960
17223 31552
7481 26436
26567 30718
681 36246
20703 30854
27982 35501
9711 27040
13340 34976
23514 33176
5251 34627
23150 34280
732 32832
10443 32968
5286 34624
14685 35584
30460 31072
27547 30220
1226 32200
28242 27516
19295 -10240
14377 -21878
29556 10378
10808 23424
9127 26358
19701 11114
23677 37392
10676 38401
14479 33464
23296 35957
13781 31329
3128 31639
21817 33237
27342 28298
4579 9226
19522 29942
5994 15557
20406 33462
21307 34472
16109 32478
15496 34867
18129 32176
18117 35567
8119 16165
12801 28658
8548 30329
31364 25468
6381 24969
4254 27224
26504 28040
31186 15632
16347 7190
27085 29964
17834 28406
20750 25418
25439 16371
1541 4610
25601 12899
29348 13379
10430 21000
21723 27901
13802 31616
7341 37632
18048 34528
4446 35936
17273 29274
30128 38123
19703 17674
1048 49280
24559 46592
11293 69248
4295 73600
29491 74080
16308 56084
24285 65379
15818 77979
31173 76230
15838 77888
20187 76800
827 67530
9663 70870
10416 77078
12773 72710
18454 72640
26721 68768
25961 74944
4146 75990
2154 73088
21261 73674
1647 67498
8328 73014
16140 69738
19245 68554
8724 76480
20239 73216
2006 74838
20505 73824
15303 74256
17883 75446
30666 73792
29254 75574
10208 72928
13925 74592
2065 76182
29102 68032
20645 76448
19431 73642
2843 52522
376 66400
2590 70336
31410 66826
8584 73686
16684 71104
10350 65376
23707 71395
2683 64362
28003 70400
10422 71344
29757 70864
26459 71296
394 38400
24289 56458
6958 68640
30040 70550
8471 72640
16622 67658
26065 77366
15226 75318
30232 72650
16716 75190
30680 71792
7426 74304
5445 72224
20649 73312
23219 73280
9176 73984
27359 71680
916 75264
8166 75574
21249 75072
20975 71498
29303 77430
23011 71712
3714 71168
7070 70656
2195 70592
20509 73526
6327 71296
23545 73472
11543 74272
5022 70518
15858 67146
1807 69824
27316 67926
28974 63274
23840 66624
26605 60922
762 70256
13540 65408
12637 50314
30733 58752
4925 59520
29598 66934
26058 69616
13571 74608
31072 75802
7138 77110
13580 73994
25326 25834
22349 64384
6557 77366
20637 75466
30482 74486
25001 68800
30702 70656
6799 70006
9559 60960
24340 55562
8888 57098
16843 58102
15949 55552
153 39424
2255 11136
6068 -896
7987 75136
31507 69952
918 75648
15146 83491
6500 80531
3406 81766
5259 82766
1789 83520
9898 68814
24023 84922
22058 88278
25666 88224
8116 83136
26302 80352
21366 84806
22574 88158
11035 87970
12357 74186
20158 85504
10168 86336
7240 81974
27415 77834
17204 81654
11261 81376
4291 81792
73 70794
21400 69088
29130 65349
16497 65838
16368 65280
13960 49280
4682 47407
18339 86718
14708 85376
27527 82428
8552 85024
7888 81242
17382 85664
17983 89214
5864 86080
17919 88096
25537 85184
19957 78208
14670 80768
6751 83277
26875 66219
24690 78208
12922 78101
30244 67546
2345 68528
25036 68138
26985 28934
31029 60032
22647 79622
7069 70576
9055 79232
1261 71296
26789 83585
25267 85153
12226 85632
25080 83328
4870 76171
11526 86557
4826 88502
4263 87936
11073 85600
24901 87662
29671 88360
847 85296
13067 86726
12576 84386
22548 80551
19142 86308
7469 83762
17943 83296
28869 85986
14618 76756
9297 67456
3897 59328
30623 47882
7388 72169
20673 88430
12325 89500
23353 88710
3769 83088
5712 79690
24624 80288
22050 85558
25198 84620
8382 85706
15991 86710
10094 86976
15890 88864
26440 89302
9611 87480
7393 79682
22326 79242
4960 80758
30483 83094
20257 81472
15140 80487
3797 78523
5417 83682
11895 84403
30779 68874
8707 74238
16763 66088
5478 57168
21981 17372
26003 144890
17725 150064
7043 153969
1935 152108
13427 144714
11234 122794
21311 156689
5202 152069
16766 147131
21151 138250
23787 113600
2545 131498
18074 140662
24226 142944
1270 144480
11857 147551
23274 151811
4330 147149
10700 149057
25332 152549
11407 158623
6918 158378
6569 156128
23117 158464
4919 158866
15514 152436
20093 154200
4310 156952
19390 159126
14194 164286
12571 158864
19133 163636
19319 150483
2667 155264
4969 157184
9157 155997
22014 158508
22693 160295
1104 157168
11539 163474
8156 159196
17250 159366
22699 157526
22484 154664
24275 156010
9111 157760
20104 157456
29326 160534
20874 147802
1635 148962
516 161240
1222 165166
11298 161984
6108 160106
7640 154550
16482 161955
15870 162000
24867 162902
22362 162585
12017 156610
24523 155328
11938 154816
4613 141578
3363 141909
12813 155224
24133 161536
25192 161792
15581 162965
487 158734
26935 155968
9533 158080
16829 162688
3539 164166
9384 157339
21506 153945
7482 157344
402 156870
8077 158998
16997 156534
7272 160960
20429 161952
9849 159488
14994 161494
13550 160722
4419 163832
27706 166346
7924 164470
5873 159424
13791 160192
4604 159872
25870 151936
8562 115296
13760 74424
30209 149104
22751 150544
11566 152064
5281 139520
16649 132982
5474 113674
15494 13744
3485 7298
12992 16366
18682 21016
30418 12800
28454 22990
6605 22244
2508 -304
6242 -1046
18211 -9286
20516 19144
4560 18344
128 12217
21720 13888
14008 13056
2681 8799
29563 -14185
4887 1595
1928 14419
14081 15055
23466 24629
21393 26848
21421 8568
11845 15264
27204 8960
7571 16650
7948 21854
23935 21720
4655 18304
31595 8832
1254 20806
7558 20190
7556 25364
5304 18240
30658 22144
29168 20582
11305 13512
7397 14134
15116 10186
14022 -2432
31425 -11666
27019 16458
1185 18944
12727 19604
15029 20674
20214 20214
26750 18944
5271 18080
10004 10846
22914 -16888
11589 -21990
21356 10736
26110 20848
15161 20736
2840 24388
24256 22016
2469 25024
11366 25398
11001 18976
19695 17738
15643 22057
16749 16727
22760 15176
16656 20054
11890 14780
10055 20586
31238 24026
14553 21660
27654 20672
9785 17350
30362 21156
11956 19730
11608 17922
9930 17226
28055 19398
17243 20372
8019 6322
6445 16086
22065 20478
7964 19528
27484 26182
28536 24780
24179 23228
22519 23594
19801 18782
9268 25522
8003 22038
17567 31602
98 48620
13966 52284
13158 45258
687 56102
28800 53857
16373 51302
26777 56014
15861 56405
23272 62928
19169 63766
28110 59328
31388 61628
31319 56966
29948 64793
8490 64558
10710 58940
29629 44370
22053 59072
5433 21008
20914 40576
10658 53376
31304 54390
24469 52352
12945 39690
22346 56960
16354 52490
12850 11722
28442 23616
17814 54000
30253 62432
30891 63040
18299 51520
20910 56520
10801 61702
19463 63734
2866 62028
13401 62330
26666 58415
256 60096
5752 59302
4471 64866
6743 64526
19751 64737
31478 65411
17765 64344
30900 61270
25728 62074
17109 61444
16196 56441
12972 58144
24999 51968
19619 51072
4447 60726
14026 43658
26923 54528
20763 47744
23534 27082
382 47754
13651 54656
20941 51136
20632 58496
16051 54528
28473 58880
2717 56202
2564 59510
18114 62480
27170 65734
24585 58688
6011 65166
31136 60096
5046 61456
23991 61392
28792 62356
21541 61940
8363 55882
12312 55518
3046 58912
8372 60448
15372 59490
25920 62862
4097 58976
22762 63286
2675 57446
19196 56205
14989 56302
28738 64128
7586 64516
19629 62288
26053 61116
16330 59818
22951 55650
6249 59550
23925 57322
17962 57590
9179 39530
3500 54544
8654 53856
27145 39018
19450 54632
25968 26778
16263 115862
10061 114976
2585 117412
5088 119680
17911 118624
4022 118358
19739 112416
14569 78346
23049 106762
1143 108848
13182 116493
29304 117050
2475 117318
20377 117056
1337 120096
16292 114304
14463 114312
16185 118305
20774 104975
4648 104114
18242 106880
16334 109808
23718 118574
20474 110598
12467 118016
14561 118304
24948 120313
26568 119376
4184 117430
10107 121557
14650 122492
19088 121307
3718 118635
5566 118521
7280 120560
24782 122034
1576 116836
5102 116416
1034 115334
24105 119906
3045 113450
16187 112650
17768 114902
30621 111552
29477 116222
2902 117497
13175 115414
20477 116248
2826 110480
1930 113620
28719 116800
5991 118243
30027 121078
27206 119582
13452 113304
1055 119744
11028 118199
17728 121613
26445 114752
3379 106944
8722 110400
26794 110144
5342 113728
23183 117497
18168 120792
8055 121302
10827 120560
25209 122892
21746 109107
16831 79978
19614 99936
25438 109120
7506 112256
17276 112448
2983 112768
18332 110336
10160 108294
8746 97418
27708 105184
17608 109942
30134 113432
30385 120763
29043 105980
17090 113376
6635 98560
17871 73512
7236 114512
9888 111898
14390 115008
30955 114176
26024 110080
21967 111904
28601 111680
5872 116992
1189 117632
5399 90266
8014 117430
11048 113216
18755 117824
6119 116736
27820 117632
18255 115588
27280 116840
7528 111168
11694 101632
23198 109072
8296 90634
5885 97738
28722 98496
27252 106848
22024 114086
26840 103872
12605 107350
11776 105514
16166 106368
29372 54314
18931 22114
17095 47744
18583 63570
5629 55120
21184 41216
533 14346
5274 24586
23176 52736
2484 61312
9133 62198
5280 60736
5491 60800
30471 56864
1281 54922
11216 52864
22071 55136
8779 61718
25223 61408
9116 57024
11984 58847
11020 58006
30425 47946
18357 49162
15395 63744
25559 66422
10887 68137
7074 67269
7311 66600
25825 49694
30481 58806
30379 63296
5401 52042
7468 42314
7193 19170
22827 41615
15312 65603
13180 63666
4698 67150
13596 65892
28582 59002
25143 61366
14107 63286
29329 61946
16960 56784
22088 61184
30314 65142
25868 63808
31274 60960
4885 65326
28250 63110
19035 59268
26360 66176
23555 68225
27921 58727
23653 56036
27776 59494
30233 60118
13173 66102
22816 60150
18788 60992
16958 61952
16236 61952
16522 60736
5527 58175
22274 59325
461 61458
11754 59457
12157 57589
19122 50412
11615 50511
3756 63795
291 59520
21198 60183
12348 53113
17386 58656
21564 59880
4301 61632
17646 44554
21703 57824
26250 55216
10039 67990
30189 61750
14724 53264
29370 52282
23756 48472
18634 54400
24217 53312
24754 59200
16776 57600
4575 59126
4341 38496
14345 41216
11605 20426
25524 45035
24190 64392
20880 35018
26883 68480
4939 62064
29535 64864
25829 71552
29105 69984
24761 71784
15997 71624
19547 53500
29669 65047
6866 63876
9519 54416
19958 69798
21933 73333
5000 64637
10875 68918
2815 65297
5185 74353
5375 73033
29866 66573
4633 70720
10072 70592
27546 74774
3834 70942
10738 69115
14422 66525
26675 65359
11927 64270
19195 71786
22471 71534
26969 64877
14386 55642
5195 64397
20976 65958
20738 64610
18437 61200
22829 63752
15107 23743
5256 25088
30840 25856
21370 25564
18700 62514
27646 65243
29170 62440
20398 70980
31303 62368
8610 64138
391 67348
9385 65188
9588 60827
1061 65338
28405 50128
27610 50176
8402 33290
23993 43786
29113 52726
17890 66102
26052 52778
18564 54698
18719 58992
2778 71590
12780 66384
10378 70400
17531 61760
6481 61274
17184 68602
31257 71014
26896 68480
10497 71840
26712 70848
21571 71990
23463 69930
7797 63210
6192 72454
27961 71360
27091 68534
30197 71712
12336 70480
15077 71254
6559 69072
5669 72368
15281 70400
28698 72107
23575 67087
15533 70528
12061 71552
23579 70408
15774 73390
21049 74934
12804 72378
8078 72128
9139 69189
8991 72078
19578 68938
5540 70464
1275 68544
17266 72397
9619 71938
19650 54666
31568 57728
871 68224
24476 67679
14523 67359
19452 63626
2348 71916
26925 71584
2234 66560
27177 64618
9687 63682
26494 69000
8388 69881
15565 70802
4387 70572
3069 52992
20148 52864
19743 9000
4103 103658
9841 118576
19596 117920
11825 114714
1640 120624
15701 120532
21372 116352
10555 120622
4412 119384
7664 92800
18142 83882
3276 111840
16694 112400
9602 114048
24314 115200
25245 116736
2483 118470
27267 113114
13494 110554
23703 104554
22927 113792
15446 121862
6238 116576
23839 118816
25225 119082
7858 111660
14409 117819
10095 116736
17977 122038
11492 119536
6348 117936
24189 82128
15444 111158
10214 111040
11288 109642
16278 111670
3297 103040
27108 47242
30469 35082
17245 91160
17800 107490
13160 114164
20890 113436
3461 118400
21840 117632
11426 116744
28357 117872
26030 115122
21386 121304
28150 122070
4168 121682
14082 122470
3574 121376
9272 114816
5219 109261
27789 113522
18434 118495
29196 121113
13477 120993
24719 118122
23331 120784
7237 121398
2853 122176
26539 120984
2088 119100
18787 110886
19724 117366
3977 122646
2309 121465
23299 112468
5973 113088
16465 111430
29516 110026
11100 114080
68 115894
28986 116864
10899 115205
17581 115832
26732 106969
21872 111266
11639 116676
13694 113160
4390 107384
28880 109952
27650 102902
5708 103466
10468 110468
9655 113894
1417 109451
19262 119088
13052 117656
17947 115798
16386 118169
29271 113812
15148 119296
6453 120074
858 120528
10144 121216
1698 121600
26199 122662
22252 119196
6568 115774
16389 120128
10333 104010
22786 119894
26483 115222
6921 112298
23192 93418
16572 94464
20431 54816
29649 52608
9924 65952
30296 65162
23872 76736
9245 76480
27848 76982
16284 71168
15080 73472
11141 75448
20098 75654
27399 77888
26866 78294
5655 72906
8386 73088
28292 76416
8685 71626
18110 77142
23964 72424
2452 78518
834 77198
30384 75664
12 74455
6611 72026
30569 76064
20729 78719
5788 77440
17651 74592
12838 74142
27380 71712
7467 71552
13810 70912
11065 59776
26458 53506
20256 67792
4425 46696
5753 42202
8444 71168
26895 67896
9160 63314
6400 68566
15031 66506
27957 75545
8616 65472
12808 60224
8322 55050
2111 38090
24347 44160
8074 60672
31088 62720
5213 66234
11846 68678
30003 70352
26185 67758
12220 69120
28084 72176
25696 48970
12086 55114
12500 65088
10486 70230
5958 69158
28436 61658
13839 65002
1227 63728
25375 73686
7191 70064
7422 71664
7079 67498
24258 72062
24518 75382
12822 68717
9814 75656
16769 76288
11084 75766
183 71680
8242 76214
22023 75648
15096 71145
8975 70125
4769 73372
25083 73856
13650 69242
23782 73606
18806 72858
28137 73436
3198 75334
9374 76573
18264 73812
17321 74742
21610 76432
22153 72576
29145 74240
27373 75584
21671 74946
25416 72000
1392 77622
16771 70202
8847 75876
537 74752
16499 74886
28803 74298
12082 78346
76 75888
25676 75398
30871 70832
5688 64896
4914 67178
19131 59184
554 62784
30348 62134
23037 52042
27095 57750
26491 52138
17773 37194
30878 62378
14822 95120
30924 90304
26028 90634
14751 88224
6240 94966
16159 97664
5893 102576
24408 110299
31309 106688
14226 109024
14414 111232
25918 107296
29754 109066
18900 112188
9504 107808
8297 107136
13039 107104
20972 104330
22295 107664
26929 107712
3810 112854
30700 108512
8341 106048
12073 112064
15373 108970
15848 114550
1122 111734
28389 113782
9069 112192
25422 95722
9901 110016
25998 105088
8054 104768
2470 104138
20380 107382
8414 100362
21222 99402
22278 111552
29380 109376
23815 102976
30318 112694
18550 108858
16412 113206
11162 111600
5180 104922
27923 110912
27022 110912
2439 109440
30226 106784
10488 111606
18095 109376
12485 104896
10474 105753
7851 111134
4981 112640
28024 114262
20471 112064
5728 112256
13574 107008
25893 98880
18527 97162
2380 100246
9615 110090
20938 110838
12347 106954
6991 105120
9487 114822
16993 114816
26735 106576
3340 106826
6897 109782
28286 107008
23313 107296
19807 107853
20031 105273
18402 92923
21956 107466
30476 108166
22401 104711
22597 77626
18004 101631
26317 106806
14230 110144
7623 93936
26214 89482
737 95862
19955 94976
27710 97322
7537 109482
18474 110592
7901 113340
28336 110112
27198 108736
3873 110902
17791 107984
4296 111072
4343 112160
831 108384
17187 111238
19079 106918
5900 107296
3158 109824
1113 105850
10957 102320
1095 107120
13601 101622
27825 96640
6634 88010
9510 96320
31284 93216
18940 28394
20927 82432
22396 53760
15340 64994
968 64956
763 61308
29807 51226
18658 68096
22064 72830
17887 68854
21352 70238
26624 69760
1351 69504
30349 70426
21533 73824
18393 76694
30431 74756
11205 69372
6300 71638
29607 73184
23899 72896
30328 70006
31148 68896
23971 71832
16081 72579
25694 69041
18786 73194
1747 62338
28608 73974
19414 71936
8602 65922
7094 74140
1740 68971
29028 71521
10993 74610
19234 71928
21221 67600
18998 70558
23199 65728
27934 68708
12646 60800
15505 69814
1436 60800
26446 44778
25581 53170
1464 30346
2671 58590
17380 59120
6305 60022
4603 52160
1479 67461
7555 54538
2017 66816
23992 70272
23482 71296
13009 63158
20476 61058
26414 64824
20931 68886
18501 67416
23867 69696
1793 69632
13100 72694
17755 70072
16090 68632
28979 70080
13691 60288
14722 38656
26594 25600
17212 -8054
363 33034
26902 47104
24246 47616
23370 40735
2888 71579
8729 68930
16597 72384
22032 71040
16737 70272
12459 70912
30533 71808
1268 72640
10297 71776
3238 68694
666 68448
26798 67606
21268 65246
3729 59609
31150 56192
3194 53770
11612 49674
16592 69002
22934 69622
13332 70752
21536 71320
8089 59938
28712 59264
13861 67934
31199 67886
26100 68800
3207 67824
12642 69680
2202 64512
14437 86528
22675 102784
30937 103877
20510 89600
19932 96520
19706 100939
10301 103916
10874 101456
4628 96424
14129 93359
1711 100315
277 99712
1385 98368
18092 98214
10905 102402
4258 96064
6167 96121
18914 97141
28595 100096
21401 97014
28627 97664
25776 100224
12608 90481
7389 100211
24959 100011
26437 99902
24499 97321
15208 101216
22110 101013
996 97418
20397 97878
2247 97130
17643 95754
31247 97840
3076 102312
19003 93401
30441 95424
22373 99200
17572 99776
6193 100480
29042 98504
30060 91858
18121 98558
16376 99510
22779 96570
2405 98176
26522 101376
61 101056
10838 99328
11340 95130
29489 96234
27713 99136
28716 99552
28185 99143
26819 91520
19185 86400
15815 87434
20585 65290
6740 79744
11096 79606
5130 64074
4752 84181
18027 91720
10724 100891
13289 101056
10202 101814
14025 100672
14206 93814
23680 92544
27983 87050
10758 95242
8462 89352
26048 91904
25863 93056
18718 92800
8401 102016
8324 101312
10203 98304
22702 100534
19478 98784
576 98598
3583 97248
12096 94666
16385 96408
21921 100034
863 104042
24882 100806
31050 99850
13114 100438
13623 99968
17991 100448
5341 97514
24379 99136
1014 101014
3361 96064
30539 91648
26631 93312
20169 95126
19723 91498
4484 87168
5914 66186
16325 68224
9304 77450
11267 90048
24422 90987
15612 74189
14540 99958
23637 94941
22054 100608
26847 85258
4133 90112
1714 54922
22623 89536
8525 78016
12908 91968
4895 106256
15287 95857
19613 110048
8115 113136
25446 106872
3387 104092
19625 118672
30321 115772
29727 110890
13016 115040
13546 113014
6881 120544
5989 116652
14420 111726
6672 117918
28463 117700
15341 113664
16160 114130
22338 115901
21359 115776
25904 115200
8641 115958
1419 115542
14604 116992
14676 112042
26784 109759
12304 105145
4351 106200
14662 98546
7366 97376
1235 102212
14549 107984
12905 109957
21048 110005
27246 115517
19962 111296
27184 99392
8001 100916
1680 113849
23664 112160
23422 117718
17354 112464
15258 112752
14494 110752
4610 114400
872 114640
8263 110216
14304 113756
9958 109554
25177 109256
6062 109472
410 94208
19004 82122
22234 116234
12422 118518
26783 114800
24636 115622
29538 110490
7244 111744
28287 108376
18898 114331
25155 113760
27613 109504
3690 109424
21705 115984
3305 101152
18083 62272
27241 37627
21680 103044
2038 107448
24365 112448
27565 111082
20769 115542
15042 112372
21170 112933
10195 116918
9895 117070
28141 117684
20047 118142
22805 117137
12310 116536
24424 117632
17936 115200
22708 114160
10501 115544
23674 115456
28028 112302
10035 111904
20221 114278
21554 116056
13926 115082
11146 104330
500 108118
14423 106292
9856 113046
1006 101310
31534 42112
3090 89655
3827 92763
13673 92928
14931 24714
14918 63754
20835 81780
21871 92851
7840 91690
29021 93950
26970 93769
16675 90592
1327 94289
13516 95290
7806 91274
16904 97750
28607 98368
22838 95270
13143 92316
2629 94688
26227 99576
2186 96736
6450 95870
11494 99092
9036 92430
12470 103912
16366 105231
9991 103459
23048 106848
24778 108544
12558 104800
19323 101304
22763 104592
17464 102400
30551 100154
11699 98762
30334 101344
16667 104795
19406 99447
1109 106557
25445 106230
27649 95134
565 93138
30532 101120
24603 103392
26013 106943
30323 104339
4743 105350
9359 104442
21329 101221
20142 97386
30458 78282
20385 100752
21000 100552
31063 102896
22183 101632
15887 97600
16400 92928
5726 64384
4340 38528
10916 13834
287 46016
13841 98058
21287 94048
332 98224
8094 96512
3245 97600
23735 98056
19990 98360
21306 92886
16935 97702
15215 98454
19847 87098
20964 70544
1534 61466
22365 83888
23327 75498
9305 98582
3436 102960
13543 95642
13508 104038
26677 102528
7326 104704
24136 100064
26152 103366
27193 101104
3480 100762
16191 102752
13420 101536
25061 104246
18079 107044
10008 108278
8963 107062
29941 99724
17934 100922
16344 100490
15495 104658
11945 100424
4470 98816
2057 103402
20791 104086
9462 93254
27599 93722
13085 81274
29529 99286
22127 96694
29717 89898
23303 92096
18594 -39478
20341 -18592
25604 -37120
20290 -19912
6519 -30270
2416 -26688
19473 -25984
15279 -15290
8533 -17552
14228 -20698
30719 -27697
6787 -38577
6546 -31274
18378 -60437
22448 -35537
12413 -35216
14462 -36814
20057 -29067
4572 -22777
6329 -20426
547 -22706
3518 -17824
1171 -16714
4573 -19338
1437 -20790
30203 -24444
26752 -21903
9667 -18004
19956 -16606
22793 -19264
22918 -16266
27164 -21184
970 -30384
21396 -31206
3740 -19376
22315 -19776
14404 -20288
23636 -18816
170 -20266
589 -22432
18885 -21162
26173 -22304
2319 -22512
12930 -23824
4906 -26037
1289 -17685
6323 -21728
26775 -18362
9041 -25082
30105 -28646
19482 -25632
26156 -21952
4772 -31360
3510 -40950
6602 -27638
6835 -34067
15150 -16771
24836 -23072
6194 -20218
26480 -18006
15714 -25235
21153 -22452
18941 -23581
251 -24518
5649 -21782
1434 -19904
7381 -20307
319 -19198
23644 -16074
18601 -17312
12904 -19488
31622 -18858
21890 -24246
2686 -19584
29554 -28832
21433 -23638
8218 -23888
21762 -22432
19553 -22432
28538 -23882
24831 -25738
28299 -28342
4833 -34132
10911 -22384
19525 -20298
5434 -23232
17462 -35068
18230 -29042
21540 -22287
16155 -28030
9566 -28288
9690 -32921
1791 -25824
1624 -23344
5730 -37680
11049 -26880
8230 -23536
1029 -29498
6462 -38630
11622 -36134
28519 -19584
20412 -19584
27858 -23328
2004 -41568
20633 -43190
19019 -31808
3476 -22976
7092 -22656
4767 -23472
16535 -20154
15295 -24704
23095 -23960
26785 -44880
2603 86912
6967 123658
8879 125046
1111 126336
11368 123510
14532 116848
15003 118154
9414 112650
9350 118976
3808 115370
20161 121226
22000 118060
12319 95754
27895 104448
9752 101162
6434 126242
12534 128886
17504 123303
9698 118283
10594 125334
17283 125718
15348 122880
1297 126112
9375 126088
29868 124658
25822 125973
25855 127798
25161 123328
19531 122422
24181 124032
11563 118830
324 122436
17098 124078
11654 122608
30275 124096
12940 121878
24434 119168
31163 118530
19792 121984
23706 122710
16893 119991
29897 122700
5048 124404
5865 121377
10931 119478
15625 127355
21522 122833
29029 114656
21822 113546
13419 81386
18809 114744
10022 119655
15130 120556
20404 118536
13454 110986
22518 95914
18783 95990
26035 79114
17935 94838
1629 90240
15719 113960
22020 123286
9774 123126
30768 114632
17194 118420
27756 120662
27481 125916
20924 118864
18060 122656
2723 114962
30936 126540
20588 124256
28917 121331
530 121121
27251 124988
30672 123232
4068 124095
31221 127353
26934 123165
14355 120448
9368 123158
26077 120049
5376 121250
19539 126656
25544 126016
23 124992
3014 123606
2520 121098
30990 118939
1803 115696
29255 124704
9881 125936
24579 119970
28551 102400
20251 102058
8843 114112
17617 122416
4174 122122
2834 128633
20159 121382
19912 122870
2739 122656
30562 123680
21602 119296
6850 118656
25114 121472
24621 119916
1983 125888
3564 125504
26831 120960
22083 119552
30374 108160
24429 114944
25022 110848
30886 93130
5460 55946
21777 46024
22358 59136
2121 69888
17574 77696
10550 77376
30433 77184
9867 76672
25120 72640
12971 77696
4118 72990
31082 79418
20899 80096
30058 79013
21570 79296
4362 74282
12538 79124
28683 75277
29898 80310
2576 77082
12113 68240
17721 69696
26629 75670
19589 75776
20973 42912
10417 40957
16399 64119
13353 74589
9034 73072
8771 77559
4995 78197
17613 74954
22006 75798
13884 53694
18751 69504
20365 69440
3862 80310
17671 78986
17901 75248
29391 80662
20013 72458
11619 74998
12787 71882
977 77568
25253 77686
5142 73786
13325 73728
1365 79510
9876 73312
3316 75672
14759 75638
20808 74826
3067 75296
7622 78144
16810 79232
21666 75520
27843 80502
28638 80000
5848 79981
19802 60137
15900 69888
1718 66048
11321 69624
4034 66758
15098 75562
21468 77396
8863 65502
22747 62060
6306 71296
6100 78006
20962 70186
24002 75606
27266 72192
8086 73216
12225 72810
18860 71946
13934 62432
1496 50634
5247 64512
28885 70400
7323 68096
2328 75286
29367 65318
30123 58624
31361 53130
25570 58848
9171 40544
7693 38144
3945 14336
9676 -1792
17783 1290
22496 40330
27941 41856
16073 50330
9046 43868
2528 44634
16875 42912
28021 53438
9394 50656
15763 46844
6878 45230
9818 42202
17533 50301
14274 43728
21246 23642
12337 32102
4261 48556
5738 39836
14309 46216
15439 40256
7493 43652
16058 45644
26497 48000
23655 46080
11811 44544
30831 45866
24077 50582
4554 50642
25121 32678
19049 42230
1106 38496
5521 16026
31508 20666
24989 47678
11710 49648
23650 49984
22743 48960
8627 49540
20623 48192
10000 46676
14855 42610
22718 51830
3394 46336
26434 49024
17639 49024
21169 47488
25724 43142
906 46982
9780 48037
20689 44690
11277 41308
5630 27394
14438 -4854
12117 7168
7526 15488
31031 34806
25603 44572
20266 44032
14406 38925
27893 47465
4170 46528
27325 46080
15112 48310
21815 47280
6565 -11478
11702 19402
5267 37258
26809 42893
22839 47134
10857 47416
28844 44576
16044 44913
12770 48312
26546 41085
12143 51688
6660 52699
8884 45380
1961 41616
233 42186
30138 43008
2705 36486
13207 45016
29381 43738
861 46794
15726 45888
13746 43774
30640 46208
25384 43392
8481 60928
20415 67958
18111 62720
6753 66816
11185 66870
25712 66816
31571 61834
25261 44234
2165 29962
5494 33152
5998 48640
6142 53248
3201 68224
12629 62336
12062 46336
5975 30474
18551 66240
8725 70464
21082 69504
9317 66688
17701 68000
22616 69482
27470 70582
18705 73334
12098 67456
6845 64000
5810 67094
2956 66282
11318 7562
1265 25216
4332 42506
15204 70144
21803 69760
28179 69853
28184 60288
21191 62384
2010 56320
25937 69344
6541 69152
22243 67328
20212 69056
21520 71254
19966 76000
1827 74096
22667 74439
2327 73920
16981 68784
1717 75094
2357 74880
14649 71104
7796 62048
4982 61872
5459 68544
8033 50570
11728 60544
28531 62080
4680 62784
4145 67338
7701 70582
25860 70016
31433 64778
7456 69164
17071 75900
21044 73894
25660 69066
3084 73280
22012 75968
16247 74294
2100 66218
20683 61120
4282 58474
22795 69216
5205 70646
22447 65642
23667 72030
29216 68952
10496 70496
3753 70656
10282 66824
22461 67775
2764 73166
5484 76237
25713 74717
29119 70320
24903 68352
10663 65392
986 65482
10383 65216
22960 67424
18741 70614
13095 65856
11292 70016
4985 74944
16879 59914
19312 54922
18203 59833
26903 76144
30311 69654
28995 62170
11515 73750
22010 72720
3126 74304
6561 42122
10238 61706
5735 71798
6397 57984
8011 62272
16844 55552
3636 65928
7149 62720
22444 57162
28297 66990
8270 87686
26856 81920
7688 29962
26655 51850
8893 63024
18066 78170
1653 82576
20228 80042
13313 81040
15602 87190
16031 87288
19556 84778
30953 90070
17498 88864
15575 87552
20579 86518
29693 82410
19224 84640
12274 84650
23106 76066
17795 83104
5115 86742
15063 88686
28324 87080
8247 86304
14908 87360
24369 87102
23526 81408
26115 87878
24687 79824
1572 65932
22963 81792
25765 78196
27614 82968
30538 84752
7269 81138
11059 79128
11127 78014
28000 75634
24526 77938
13026 81462
26540 79552
28086 78530
15547 81160
22584 83072
16222 86454
25263 86208
13221 89440
22134 89238
17812 76640
13704 83128
9071 83296
4978 90174
26820 82072
30489 60202
17119 40586
11352 71424
28011 78592
11193 81920
13439 84512
7678 87872
29416 82816
29967 85488
28526 84458
3758 87712
27850 89184
2060 84444
24853 89830
14859 84912
4354 90310
19480 88576
17465 89654
2682 85920
7350 87030
30372 84193
3524 89216
11119 89606
20203 89232
30603 81024
6139 83456
11991 84864
1962 87072
27497 89928
6971 84553
27855 87496
11623 88956
12079 91802
11403 83040
2388 81568
5038 80896
855 68426
25065 63690
19992 79528
8049 79040
1909 69504
23019 80000
3656 78602
30412 87376
2609 93440
7718 87728
4415 70075
20364 87104
29931 85456
14761 87472
20134 84718
29582 89728
19601 92000
28402 91744
10790 90982
15092 81283
2177 78400
6267 89726
20731 88768
4917 69248
19795 54762
25914 72570
3043 77616
6318 78244
4821 89845
16216 87859
8434 90231
21152 90120
10348 82964
1480 92240
16017 93216
24575 94738
17903 88470
24427 93211
9267 92608
16135 93642
30438 94518
3341 94720
1722 92928
8423 91328
6719 91218
31016 85994
27543 93674
16641 91008
12570 91008
17426 85855
17368 86673
23111 78966
26649 74759
26438 75688
29106 59264
30464 45706
9228 78331
25976 77156
21236 79200
9582 80872
19952 85035
13747 82467
22655 90008
8302 95895
30907 92528
26226 97671
22614 91616
26717 91995
21318 92402
25489 92272
5695 88218
16096 89401
973 90646
20325 82123
13947 73100
22080 60874
3493 89216
8354 55818
12817 65546
17809 91638
5684 87296
28658 81152
19725 88320
17004 91062
12698 86336
9584 87040
18754 83658
28977 88394
17224 87936
2935 90102
17169 91584
15369 88464
11290 90454
23224 84282
10690 91289
30364 92402
17746 92288
16149 88654
25362 91972
5109 91308
29595 91648
591 94134
1969 92112
16608 92080
15165 94358
10613 93242
111 94390
27553 89834
10412 87690
30705 87680
11092 87808
25646 93184
16830 91296
10432 93440
11680 95414
4622 92274
7152 91447
22035 86272
14052 88832
5289 61952
3782 64960
17486 197148
29218 209875
4866 191886
19483 222582
24218 220384
25711 208276
23172 218120
15183 220471
3655 220674
21460 214719
2306 196947
1916 207648
18037 221920
4730 217187
7022 225413
16753 226065
12314 227392
288 226470
15954 223306
7345 227560
18611 233184
12909 231658
10866 230924
16848 221386
19415 161830
31616 226421
24366 226381
7232 229040
24552 225976
10552 225168
3962 226048
2409 230908
17494 232790
30478 227111
16882 229775
21077 232254
24398 228634
5881 231382
21346 235002
27250 230012
21232 229974
13532 232700
3064 232766
26995 230400
23350 228288
17945 229904
3107 229313
14190 230862
639 228784
31125 229520
6123 227685
18838 225290
5696 228612
9184 228400
22577 219876
4483 214486
21834 208056
27531 197344
15688 216257
761 227300
11577 227189
25055 229888
14954 231176
16404 232262
19232 226240
15498 222641
17787 213296
3792 218326
23805 217107
28225 218127
17859 219322
15809 228464
14352 205517
25623 214323
15584 197204
2443 203808
30786 207190
30390 206957
24946 219683
20963 229227
27666 226442
11679 230678
28899 225248
16640 227858
23793 221802
4432 228895
22363 232160
241 232288
8958 233030
22149 231232
22117 227824
20002 232906
16526 228720
8467 222080
23030 217590
17052 215588
28626 163018
2272 211744
4653 198160
30095 203904
15355 -46144
8530 -33544
19611 -43664
28365 -44810
5100 -52614
15024 -50908
5639 -50240
133 -46410
11424 -49718
21040 -47370
30361 -47328
6278 -49488
8206 -53232
821 -51496
18832 -50280
4991 -86318
23376 -53422
23989 -46730
30795 -49056
3557 -48406
2798 -43360
25067 -46110
24944 -55754
26588 -48218
8592 -53008
11462 -62128
90 -62384
10687 -54704
17670 -55728
7383 -53667
18382 -51998
4549 -47962
18278 -52416
29120 -56336
1243 -53600
27016 -59294
17117 -51800
3930 -50618
8921 -55898
20250 -48234
7166 -51184
21375 -48730
16406 -48608
10398 -48522
18607 -55936
28562 -61958
10270 -54130
25811 -51512
18778 -48748
369 -47872
2210 -51984
9222 -51337
5479 -48992
28231 -52005
27178 -52304
7214 -50666
5121 -51638
16225 -56042
12855 -52813
388 -48240
12391 -49910
5025 -51430
15942 -49426
24626 -48370
3571 -49640
2318 -49298
23038 -52200
19475 -49152
3671 -46752
8996 -48944
29834 -53286
4881 -51230
27730 -49086
26868 -49998
20269 -49738
20971 -56279
29051 -55968
829 -49898
19029 -52984
10294 -58192
1719 -49634
1750 -57600
18028 -57728
4566 -60032
31563 -129142
1991 -68837
6065 -65403
2820 -55504
26988 -50720
4143 -56768
14135 -65119
5842 -80704
22470 -76650
1091 -84134
8204 -92370
17312 -61994
6090 -55474
10410 -65254
15723 -58798
25273 -58650
10922 -59312
16306 -58518
26282 -57098
15641 -60604
2577 -54329
26191 2922
11896 26614
335 42752
13721 26351
15510 18944
27207 8506
21322 40832
26208 50272
7099 56470
23715 54576
6826 51968
7918 52090
2378 52272
5504 54451
23890 45450
29471 20064
28399 15114
23486 43648
3015 44778
31565 47478
25802 56848
13430 56928
9159 53984
17471 53494
6125 53344
21998 45018
8417 48205
14560 47245
8645 46976
25554 47424
16880 50166
22507 49856
18790 44808
15800 55395
1848 53175
23264 51584
14335 51264
26049 51168
30783 50486
22653 48176
31601 50928
4867 48864
26337 46096
27510 47936
5720 44064
22820 43200
6175 29482
17179 50560
7539 53824
29573 55484
3922 49322
14106 46464
18828 50751
6537 52285
24326 50934
14531 53712
24234 52422
13952 46448
28396 51904
16296 51904
28865 55081
30329 50046
19447 46946
21625 53366
11937 48288
3252 47456
1941 47392
15400 43008
1529 45226
29201 29888
13307 25344
14290 44810
13311 40778
22883 48310
3911 49280
13954 46976
4829 45888
20531 48054
11574 45568
18006 43200
29241 38848
1527 37770
24800 50336
9181 44726
18305 49120
14092 30710
1041 20586
6001 39424
18210 18890
6185 44928
5626 40608
30242 5376
14946 34543
8170 22874
10671 44892
20626 54758
23870 51697
7848 59958
2459 58208
27644 57936
15005 56144
8209 52876
16945 59190
3867 46944
4338 47904
12579 53664
8421 57824
23182 61142
17677 61504
25630 63030
7303 60522
4701 49792
18701 55030
891 54144
21898 52992
29407 44202
21177 53728
16302 58754
1590 61046
31271 60304
22257 61024
4551 59328
14933 62358
710 60064
11029 61856
14584 63270
6585 54010
13400 62016
16262 58880
18334 52714
10014 57996
5974 59360
14483 55754
21069 59510
11676 56320
3937 51968
17236 52480
5554 50410
23865 55264
9686 56704
16919 55200
15978 52544
31159 56832
10954 56326
1739 48970
15659 49994
1642 52362
10533 53622
9657 55168
3565 55728
23300 56822
10329 56960
28195 61878
5319 56896
9167 60160
23302 50946
18964 39577
15301 48864
2561 55248
27106 53462
21997 55424
18920 54646
24268 52736
11960 51136
14429 39143
28818 44697
18513 45760
29466 25728
10091 24586
28385 52096
18301 51200
8577 50294
6682 45952
28946 46592
23809 44170
4657 27008
16055 41216
26505 49920
29857 52352
27891 50880
11294 54794
7472 57804
21833 47440
21906 50080
14285 47970
3279 43644
8770 44644
18065 49120
22696 52384
10257 28656
19978 53238
9308 9722
18012 49706
15892 52736
29100 42026
10162 33482
7063 52608
29812 43670
7342 56694
13745 48640
19853 19690
11448 7949
200 37391
29500 35744
24338 35120
17801 36512
15826 37120
22563 34624
26537 40640
28848 40384
9092 42678
17592 43212
26080 41846
344 41504
548 38804
9051 30477
4536 41590
11278 35584
19164 33078
3071 30272
21992 32374
28257 -7350
9940 -246
7617 22390
8628 23296
9851 26800
27472 25552
9766 8666
13197 40176
25124 31162
2476 38816
27031 40182
562 41456
27824 41590
17586 38816
115 38490
26452 34090
21446 40694
8187 41536
3706 41216
27173 24384
11695 13066
360 16780
5223 14026
20882 11786
8788 19178
20758 33696
22059 36472
16628 41206
6218 38048
5768 37984
9722 42752
3534 40224
28062 43264
5072 43318
2499 39466
9292 42038
8147 40832
4401 39072
3965 38336
29258 41600
2133 37994
455 40576
12866 41590
13937 41216
12169 41856
4396 42614
5591 41024
9182 36614
14431 36447
14844 41920
28050 42752
11686 42880
11228 44950
13209 44384
828 42304
30127 42624
14358 43990
11935 44726
15089 36062
23477 38656
25252 39168
26154 37322
13910 38622
24697 41332
20225 30986
25088 21002
20898 29942
30089 19338
4046 35056
15577 33832
22833 31674
25311 37824
12809 37392
24601 32023
28134 40648
4800 34392
11818 43792
11870 42410
6574 44118
6885 43264
23956 39608
15264 36842
5390 40778
1236 44248
13186 44938
4936 29322
8676 41974
19449 37770
28100 25162
27299 56832
8506 64640
20839 68057
10483 67712
10696 71808
3599 70464
29541 69568
12201 44938
20186 48514
25952 63775
16922 65664
28382 67840
11026 62730
31576 70262
6664 67808
23896 60138
17329 70156
19397 70294
21276 69334
10316 71190
14580 68186
13050 67296
12287 69273
21411 71680
2076 74230
20669 68918
26701 67850
6676 68170
25913 68522
2362 66144
11393 70838
16300 71808
28318 72566
22925 70784
20558 67478
28913 66784
25662 65280
9928 61088
8492 60362
3143 68182
10740 70144
25884 73206
17570 71756
28079 72182
19117 67584
4513 67136
6734 65728
7066 60032
7310 65088
15478 65026
19242 60575
28992 2762
22683 54154
9185 57472
7118 59510
1350 46666
8121 70272
7206 71776
18889 48458
912 56832
19846 52490
17802 58112
693 66742
26531 66816
12785 61450
338 62218
28272 71414
30962 70336
18107 73078
24614 73718
6468 67434
26922 65568
14545 64896
26846 68096
4138 65280
30847 64384
7015 64512
3686 59126
19954 51978
29450 55306
1971 69025
21413 72638
21353 68229
1172 73723
6955 69248
17656 68224
12147 66176
20583 60064
13675 37130
17717 66560
26205 66176
1805 59584
15280 51072
6262 12544
7367 63168
13923 59914
23549 86454
6495 89259
24773 87082
26011 91670
26264 86848
3515 84170
27433 84928
10850 93190
18154 94006
15843 88726
16969 78688
17346 72864
5056 59466
18176 74102
921 65290
18674 79914
15648 81066
25142 90197
23119 91377
24645 90496
4186 96146
17280 85827
14996 80666
14660 79040
20009 50954
2942 91008
24278 89792
20368 77706
26580 84935
17189 93788
10616 95896
13181 97171
25609 95311
6210 89641
17824 92992
3928 88982
28407 86154
3970 87270
6190 80247
17099 85764
10175 88706
18756 89106
30289 72074
17767 85519
15559 60032
9947 51766
12411 87442
27493 90726
28269 88784
29118 93408
30754 87872
11285 91024
1114 84090
23367 92042
1968 95254
28691 95638
1723 94208
6770 92512
15078 90688
4452 88714
2649 91456
17289 96982
21911 93664
20997 95808
1207 94624
17515 91104
10776 91440
20420 90954
16887 94176
23097 89824
2920 92512
11488 94838
5439 94998
4217 95488
21608 93088
5694 94960
15460 95360
27138 95430
18604 94976
19391 94947
16235 87197
21309 91966
4625 86598
3969 86490
3399 84608
31326 77642
30597 88928
25520 82552
15186 80448
5422 90560
9585 64512
24461 26880
24509 63744
1532 87414
1716 83648
6469 83434
30918 85270
5026 82352
1604 77674
1668 77674
20005 81334
18388 78336
15485 70218
20726 76362
2254 70410
20622 73600
20172 73398
7635 83328
2746 74698
26836 75648
1000 76592
19460 88022
23721 87248
13631 86704
5525 90070
4938 77376
583 75584
21081 79232
2538 80698
17719 86998
5807 87548
7160 86832
8224 85888
900 83274
26218 86186
21501 86944
30122 87360
31170 87456
9494 83776
16019 83440
18019 88966
1892 90636
29318 91254
30521 89024
18484 78714
16982 87328
22249 86710
27013 80890
23612 86592
14905 82022
20035 81610
12617 85088
27663 82838
14124 77994
21073 78358
2925 86998
9983 81952
5042 84486
28634 79008
8639 73920
22072 74432
26162 72522
28224 73162
13977 81466
2702 81702
29676 81702
7224 76672
14502 80720
21744 64464
22992 61450
14781 64266
27379 86646
22229 83440
29468 80672
22841 84950
13951 70720
59 40586
14109 81728
15543 70938
29980 78922
13458 83680
27125 89430
27214 84736
1368 71680
10873 53760
3182 65837
6084 65605
9874 67318
26637 70904
24540 72376
7842 75877
28564 72195
14821 71985
15354 77896
7824 70263
27660 69888
13355 72512
30025 73408
14823 59008
3411 58368
2435 52736
31122 45923
15966 73204
1818 75958
20195 71424
22466 69920
22778 58694
24263 60736
9147 14730
399 70826
5083 71424
17303 69504
19627 67991
29998 75571
8740 76950
31584 75459
3661 76278
16910 76646
26849 76036
11880 74496
20547 70848
21937 74176
7477 75942
7730 75381
24325 77911
6708 78220
30995 76264
26310 75786
4457 66698
10512 77258
26418 75350
29408 73088
28044 71680
456 77238
20789 73974
12611 73162
5524 73206
6143 66816
29634 62538
30618 61824
28433 49930
3833 77184
5734 77094
26563 73226
26975 75606
16704 71552
11663 78070
1399 70976
9821 68490
25403 41994
8445 61184
11259 60928
23765 62054
3300 44426
28143 74758
26333 71690
9517 73472
17753 71717
25665 68480
16269 69946
8634 70150
29861 69440
14975 67446
28488 68490
17996 67520
19750 67200
10612 60246
26716 72214
11689 70208
2303 68288
4643 68992
25379 58250
1063 74016
23845 61258
17118 38410
21389 45056
12198 51904
11930 63648
19879 75126
315 76032
11014 71936
7938 63488
31010 59136
13856 51968
27070 63232
28280 64000
8173 86614
13489 69546
1311 79904
26882 78976
17311 70016
5799 75616
7898 77910
30168 67658
4391 78227
14572 78080
8396 69632
10686 54250
9037 61578
9760 78336
31285 79104
8079 74602
120 75072
14964 79094
28883 78496
7582 75958
23012 76426
2095 74112
31457 67910
26982 60346
5562 63370
380 57052
27880 81948
6013 75872
5631 73640
1842 75392
1098 74242
15235 71232
9520 64458
20445 79990
30126 75528
29973 77538
18881 82494
22618 81792
17602 82678
23676 83766
19722 81128
19582 81920
16467 82438
29277 78410
5838 80954
20792 80390
4403 77722
29881 78358
15128 80950
13779 84470
22266 78144
5397 79296
29771 79744
13448 84630
20705 83968
14445 74442
2310 80192
13633 83542
25449 81930
9866 67322
3720 75200
8988 83350
14800 78992
3798 86838
4130 79168
22359 81453
27906 82176
2479 80256
10437 81792
20095 78698
17152 80022
8171 72074
6756 51722
31015 71552
4849 66495
16102 71936
3576 75944
18836 75724
30286 51840
20216 42345
24447 79798
19707 71808
1395 74614
30690 67594
30267 67328
8069 72118
20394 70986
12567 62602
27381 35338
7619 46208
22553 69120
8002 76662
15590 69696
11137 66560
7652 56640
24659 60160
24847 54666
14456 63360
19567 39306
27884 67840
24574 72512
556 74212
29427 67523
18270 71626
3383 69638
18422 64773
12343 61932
15619 67203
11266 76950
19139 72761
18487 73261
8684 70424
9781 73454
28018 74048
30031 68192
19499 76620
5383 77306
29187 69130
9361 70282
28424 70694
4073 67970
30472 65142
11692 61514
3745 65078
13869 67584
6680 67084
14369 66528
24699 58890
2352 65910
23212 64522
30697 39178
14625 62208
13260 63734
7905 51712
14365 43648
2101 50458
17937 60240
5906 60598
18133 58944
25843 47882
444 70090
22550 67136
9748 62240
19918 68618
27323 72680
17637 67690
5087 68736
20897 72832
2323 74237
14117 76132
22475 78326
18643 72080
29067 69676
880 69866
9632 75057
13991 77017
5449 76369
8068 70806
25029 71808
5141 72233
17841 72393
13314 76933
25331 77376
18200 75392
23988 76032
23276 72256
21881 72416
4593 75488
17653 76716
28058 72682
2313 71269
16587 68729
21195 73206
18731 66906
11509 66362
3612 67472
30823 69440
19715 72256
19971 73734
3057 60800
18547 52608
15715 33152
18597 8064
6573 12554
28203 74250
18972 75520
11809 67840
2804 65536
3022 73078
20807 73610
18638 67914
25417 73088
525 76838
26889 71008
11833 69536
18560 77962
15610 78774
117 78742
26224 77268
29275 77328
27962 78454
3956 77376
3275 79040
17244 60298
4275 43530
20811 73152
6505 66068
13363 64650
4784 62720
21263 53946
10206 56774
15221 48896
13946 79616
5452 79840
4477 79938
29123 85539
5412 25034
5943 46784
6892 44544
2042 86016
6997 89302
29395 78282
14232 80316
28772 80768
2422 79788
25611 87958
21021 83616
25947 81833
20846 82260
11471 86368
28746 86224
14643 80426
3060 82614
306 83926
3588 79040
10455 71216
9603 83306
29986 84192
8482 84854
23315 87784
4801 89510
12640 89280
9637 84840
29299 80694
1798 76446
5571 75914
27327 86912
3477 84864
23232 90304
23325 90870
31324 89334
1613 89472
28645 84777
22473 82367
5546 86697
8583 87699
12129 87428
9890 88054
12241 86976
11047 86576
12737 87542
13792 81856
9198 84992
21207 85376
25009 83520
17939 81380
325 84544
10480 91446
21630 88374
25982 87760
24306 83298
8138 86176
3450 82524
1904 83383
31458 83456
25575 91174
22646 90786
26362 86957
31551 77952
18279 73930
7338 77440
16580 78074
6970 88940
9826 77980
10067 89222
22968 82870
3110 84544
13030 82976
23029 80864
31282 80418
24562 79002
21516 79824
8966 74394
31202 55154
23624 66048
3658 79324
23211 80728
7429 83242
10856 83562
6138 86902
17569 75480
757 73264
15467 60864
4550 69376
26518 56202
16543 75338
4621 50986
23620 82806
26175 79102
15907 73216
7700 29120
28258 41882
1386 79578
21661 81654
191 84752
22394 86102
19080 83344
15796 85286
17253 84560
6563 83066
23108 75024
29627 75232
14958 75872
14340 76224
8781 74626
22878 77315
11104 66236
21975 77777
1503 47179
10570 29706
9382 39670
23032 68608
20688 68096
16687 61194
10280 76790
1370 76358
18606 73984
6035 75322
30082 69376
7767 83520
31034 83541
9252 83167
4076 79184
23806 72340
26926 79110
11520 78400
9298 86160
7346 82816
1699 86134
19663 83712
12035 82688
18495 86977
12493 82244
255 82806
29359 79264
19424 80935
8928 83854
25805 81864
17352 80416
5816 87846
12053 86432
20909 84634
27313 85248
31127 86422
30505 79802
19534 82497
18348 78308
31453 80419
23294 75962
25383 82218
6683 84702
10571 83563
28236 78277
2115 72733
12564 83776
29360 83190
25431 80480
25381 78016
8663 74656
11361 65232
16962 60794
26238 73648
12030 57010
8544 73350
26370 76504
16472 82672
15979 82880
21809 81999
10847 85545
25788 81435
25790 80265
14192 81652
27808 83145
15734 78524
1726 86464
28052 88530
480 85462
26381 85784
4159 82238
17241 80819
2390 63719
26822 80320
17343 77962
9001 77056
23897 86902
24227 56576
15411 16128
6578 44800
26066 35840
7982 86144
22828 87040
27483 92278
2889 89984
9523 79370
29899 72202
15529 84032
4524 85440
8715 84032
21018 82560
15081 54474
14654 76800
31380 76032
2677 76096
12876 82954
24587 87030
3487 82166
17734 87808
5327 88480
8015 88160
11433 85504
19515 84544
14170 87936
17982 89440
20797 87936
20261 84480
16736 87552
28390 83808
9445 79370
23408 64276
8948 54282
1127 77366
30473 83842
29543 82476
28684 82902
658 82464
4125 70656
7719 78710
3304 77151
12290 73066
22857 63882
14217 55936
23849 39434
22498 74496
17038 80758
491 71808
28265 70378
2595 88842
23347 85462
5635 86454
13989 84032
15712 84538
20740 85126
26204 85728
21751 89984
24544 89728
20349 85322
8652 86582
4548 90294
19922 88832
24441 89974
1155 88512
13 82592
21020 86838
28914 80938
14521 83446
29362 77888
5349 79946
19719 84512
14801 91232
30679 91510
6263 88960
28718 86624
27046 85184
895 79946
5044 82336
10966 85302
14034 84010
12232 86576
18292 86518
22355 81824
6126 83904
13007 87232
8314 87990
5957 90230
10775 87264
28969 87146
25415 87306
30770 80330
21600 81472
18127 91638
3832 82688
10363 87712
24899 74528
22141 86454
30708 66922
2156 82752
2548 102016
14157 96384
22690 99712
13321 98296
25774 67898
5372 101508
19439 104286
30948 102186
3149 104752
24000 116794
24602 113728
29654 113984
11000 115904
13790 115214
29956 108876
985 111260
15359 106960
108 112218
25806 119094
26122 117184
7928 116672
14694 112512
14873 116608
17561 114998
24460 112330
23686 114576
6973 111360
25423 115710
9399 115494
17799 112990
9815 113071
13674 114848
8721 116313
2278 110395
16492 116352
11613 112544
10509 116768
19538 107712
30056 109056
14593 108544
31440 114912
19746 108160
493 114112
5036 114944
17724 115195
21497 99515
29518 70074
3029 57344
1313 85760
6429 110592
28238 108160
20307 110592
18582 105096
21618 118404
9659 100967
4320 90234
21603 81570
25420 94784
1583 105494
8587 114634
8231 117800
20080 117858
13662 117934
8070 115182
16680 114884
17527 116000
17448 114838
10987 117206
16256 114508
19276 115870
4322 112209
31239 112496
25912 109198
12693 114026
22912 115904
29178 114616
12781 111026
18325 112274
22590 109773
7899 108605
7641 107706
433 113910
1760 116992
12228 116797
14628 112648
20481 109376
28070 118748
21407 120073
11734 113956
8488 114396
881 113602
28051 90986
25303 70410
7153 93430
22915 79114
20204 109046
26139 106624
16219 107200
8939 113856
25541 110876
30310 111972
711 113590
30360 104650
26972 109600
9475 94752
31042 73874
25165 65602
28491 74656
16705 65240
10602 57034
10701 66560
18759 67520
25685 73238
9068 79584
10650 80906
2051 80928
27378 80224
1317 81478
17758 82264
24615 76107
12370 72968
26723 74094
21713 82493
29040 82537
23864 79382
18814 76778
165 78160
23433 76448
1195 78314
25443 84678
23298 82230
4670 84752
3353 84286
1103 75858
9943 78032
11707 76266
11358 77562
1068 77766
14554 77296
30398 65728
17489 27818
20101 76064
8765 74592
27086 72981
2529 83400
10043 84232
23577 81016
18821 76143
11592 80192
21827 82390
26404 82496
9227 80256
13261 78656
27593 80640
29313 82303
28512 82030
9880 79808
29540 79184
15875 77918
25145 80516
16333 79602
21824 81415
25224 80796
5598 78198
17568 81348
29382 82379
14543 73154
17922 81856
28750 76328
29510 73026
23558 80478
4528 77046
22107 74304
20120 72714
10166 78336
25618 80448
31045 78784
9025 79990
22457 80464
25103 83024
23953 79808
2458 82824
24478 83225
7344 77426
11541 61410
29677 68054
31581 44154
14566 73088
6590 77496
1140 76422
25171 63128
3868 46474
596 43530
3759 70954
7823 81216
20094 81556
19877 80926
7105 79552
20796 82176
9739 78080
9550 77836
6427 75773
3584 75363
13474 71194
27438 75783
4923 77381
17392 80374
24159 81654
27224 80448
25491 81214
17952 69268
164 70592
1889 59906
20343 68578
20877 77110
23428 79146
29252 76328
13056 73944
8042 80944
28689 79440
22706 81654
20117 61440
30046 36906
17156 37218
4611 70184
1982 86816
20194 90768
11537 101382
14078 100058
3068 97232
24841 101428
17888 100640
24162 99456
27817 97792
29637 99952
23892 101508
13505 102389
29389 104958
20356 96272
13915 102166
4823 101846
5009 101216
23317 102848
6777 98704
669 97578
3863 93920
7570 88622
13316 98000
11051 95378
28528 104209
8828 102946
19156 103126
66 103924
19013 101595
15996 99720
23286 100480
11018 93258
24446 42778
30304 52864
17993 77952
8742 87360
29428 90848
19009 79539
348 88800
28935 88064
11463 88736
3888 97552
20783 91584
6553 99680
7062 99248
24815 97040
13440 97312
17342 98688
29149 97952
6510 102560
2961 103926
11402 90410
11396 95222
2147 95616
11595 96218
21979 98290
26009 94164
10304 96926
10843 100416
22480 104000
28783 95296
22642 98048
9787 103539
20115 101178
9917 98202
11844 102080
28223 101608
28735 103628
7733 102291
26074 104678
6643 99409
11489 97920
6966 97338
15698 97414
6235 100000
27354 103806
28387 101084
1447 99760
11458 95808
258 84762
18360 101518
31358 99464
10109 101561
476 104662
26576 103855
8479 95755
27939 96128
2124 86970
12697 43621
23424 73920
25875 74288
12661 88390
29025 98701
22171 101398
21995 92992
17684 95252
24810 98802
10052 96092
27257 96036
25567 98766
12562 84148
27 53807
10132 101024
30573 90328
21173 112976
6514 170432
3270 179791
14789 180656
19659 181728
11419 177568
1314 182112
6612 182294
10574 182288
22320 175827
21562 178800
21919 182678
27926 182430
4481 181856
15580 179232
10321 176512
25041 166848
17928 183776
6844 172586
5826 178464
30494 176800
28518 185750
3578 165358
26353 162034
14072 153386
15922 175148
24372 173102
27185 172704
9992 171242
25315 175424
29585 170666
20312 180832
10366 181024
28863 183478
20717 181440
27629 176586
15464 181376
6823 183446
9575 182979
27679 185049
20210 183920
9838 186811
13551 181406
27188 181920
13970 182688
29964 182253
27788 180948
7489 183606
10722 183705
18187 178879
21298 185078
4540 184896
29979 181376
28101 179456
9066 184356
11040 184228
15285 177714
29631 178080
31057 181979
3733 184041
2885 187094
6104 183296
13819 183360
2172 185129
17747 177494
27630 176415
9450 171396
21511 180096
18010 184320
23384 180749
13757 147835
13978 177856
6873 176768
24770 173696
3189 172032
14737 181342
22139 182333
19809 181396
8700 175600
3448 176304
29696 179648
15191 180032
10503 181792
9628 184256
3380 183290
16411 176224
30020 164953
5927 166178
15846 173349
31585 164315
13184 165360
22913 165346
18087 165011
12946 181206
19448 180728
30028 179568
18919 178518
22744 179840
11086 179072
5519 170240
18774 156736
10672 150136
28641 180616
27024 121082
4977 122048
23947 128366
30645 163200
1339 70422
22237 59402
9789 84192
22756 91834
3640 88420
13138 82336
31119 77248
3104 65674
30934 75584
2316 76160
27104 81034
12515 83840
16531 85888
19675 83968
27084 88704
790 87072
4035 92674
20651 79843
25089 77656
1309 82678
627 43082
2551 64186
16723 82310
23434 82048
15095 78026
9362 85856
23937 84804
18997 88838
2916 88648
29874 87200
3343 86776
20438 81774
24844 83840
27535 83440
21748 85616
23487 86228
21931 87599
22029 87996
21941 85406
27152 84874
17076 85576
25909 83606
539 83712
23349 76050
6335 78400
4844 84806
3881 83478
20694 79914
20790 68672
19340 66944
14817 32010
20052 58102
19243 57002
523 81056
29769 69824
26060 29066
1694 68938
6965 85361
4507 79431
23234 74304
26722 69324
23412 85942
4521 86048
8597 86117
10021 87286
8352 81578
21599 69296
8125 69864
12665 77626
9093 87936
28344 82966
126 80576
1303 74968
5829 77568
21814 83072
23374 85318
29379 85404
3990 91804
19255 91040
4008 90422
19357 81732
14749 82624
15716 80150
1509 90052
10037 89472
17153 88960
11853 86608
27558 88290
13360 81056
31459 80346
14260 82998
6410 81430
13058 76682
4262 82204
19422 82392
10102 85760
24670 87616
27573 96414
24333 95778
28591 89802
28690 92330
26444 107302
26745 97920
25529 95360
9545 95424
24710 97450
27526 106848
6582 103866
2074 105152
7980 101814
22769 105088
6176 108928
4314 110294
11777 99840
6591 94026
19342 100720
23445 102816
15014 100778
21802 103968
23632 106262
13751 109366
16463 105696
14443 104576
3282 105168
8825 109080
16303 106392
27811 103808
17437 105856
31491 104704
4979 85184
17085 91520
21325 79306
28327 82304
10505 86272
21051 98176
9926 101312
7089 101248
1586 96960
7887 99040
29670 107594
31105 109776
31553 112846
217 106798
16754 105799
3325 105088
16868 107200
16146 106542
12834 99348
13905 99368
3041 108680
11309 83922
28087 86458
5275 100128
20587 96864
24686 96650
20173 101046
12137 104448
22495 110945
10921 103156
23714 106176
597 105728
14385 113590
11943 110064
27474 109184
25455 105792
2073 106374
14907 104720
1196 103658
18645 103882
23438 100778
16931 105574
4213 105408
770 104288
11487 105398
23135 103590
22884 106000
28061 99040
3952 91114
27611 100746
776 97678
23738 101918
19034 97104
8774 86060
275 78118
9743 90976
23373 81536
1485 84224
28805 85568
29434 -23296
2789 -43680
21209 -38624
7715 -48446
11626 -40512
450 -41718
5355 -37632
21092 -36992
13653 -40256
4907 -34386
6825 -34797
12313 -33082
13424 -32960
3581 -36346
14969 -35944
15696 -40232
2845 -37616
21154 -36788
19549 -38466
12418 -36068
27796 -34688
24146 -33514
16001 -34864
2383 -37120
16221 -34048
30448 -36010
19297 -37878
15680 -36800
7394 -42240
21279 -45573
24334 -41892
9908 -54912
8181 -56566
15240 -88310
5035 -54016
18966 -48384
22933 -41472
27055 -43392
4109 -38208
6161 -45942
24054 -44032
14614 -33930
30265 -37248
19401 -43960
26178 -37280
23115 -34336
22208 -33024
9301 -43936
30104 -92950
30444 -34346
3622 -36058
27219 -43254
23344 -52694
22225 -37162
5763 -56086
11242 -58070
15798 -55552
12266 -55520
6818 -36218
9792 -39888
6620 -39640
22412 -34880
13004 -34506
19394 -49024
16523 -36992
17339 -39434
27582 -43830
12670 -43232
14237 -34592
22881 -41526
16005 -35008
3860 -35274
7720 -36596
4980 -35651
16533 -36416
19527 -42368
31277 -39936
28815 -41200
23598 -35716
905 -33888
7802 -43448
14709 -34480
14186 -35512
5742 -53974
26032 -50336
6404 -36954
12305 -39144
2968 -38976
5284 -47754
31258 -50378
28202 -72374
6387 -49782
6464 -59910
30653 -14094
17761 12288
18318 13680
25562 6950
3287 5994
981 5290
4861 11878
18942 10384
5575 17462
15888 11290
8408 17593
5093 20224
6712 19200
7960 22272
10121 22248
16703 25412
820 22006
28672 17856
27807 15784
25612 20048
30294 26070
29447 17792
536 15946
8505 19126
18567 17664
20102 20544
18813 23552
24809 13376
10726 20512
139 19520
1579 16192
23794 15498
7525 12864
16180 22326
14538 11904
15650 13184
19210 3530
20185 -57718
8623 12416
14254 20150
5226 23680
14988 9034
3921 1354
22017 -6656
8465 23126
9065 16394
30070 20370
28276 19870
20436 20224
24907 23702
175 21042
24549 23533
7581 24762
27822 22564
15398 23216
28577 22400
22605 20032
11565 15360
2847 15552
5917 24896
30014 26613
11600 24778
8448 19712
14211 26486
24727 20544
18281 19670
18252 14688
9365 17610
3744 22060
6671 20042
21885 19808
13128 22133
22076 10132
10789 12055
18068 -1317
23524 6134
26037 -9718
23996 16640
5002 16650
28416 21054
11720 17450
26083 16474
31578 15682
23801 22512
4210 23526
1644 24712
7549 21280
28372 15632
8549 15502
6360 19648
24262 22860
30421 12026
17500 14144
26696 13888
4158 13854
16372 14214
27575 13144
28660 12760
82 14848
29486 15488
13563 4439
29953 19940
27236 20518
19541 15552
17265 14528
28525 10282
16709 18734
12003 -28534
8176 82014
14674 85952
1664 97824
21458 91002
6503 52874
24292 68928
15946 66112
19896 90358
787 85354
10264 88094
16282 85056
16692 81578
16715 49450
17778 80192
3333 88238
9130 91060
18904 88320
30667 90784
8271 83904
3966 82264
18365 78818
12529 90219
14858 88549
19127 98816
26572 97209
22297 96416
6695 97066
21640 94592
17720 97664
18763 101376
15687 103670
1849 99866
9021 101440
4240 102208
22411 105184
27670 107446
23630 106848
3721 104192
5055 97952
9664 104736
9049 103674
31095 101920
31060 104878
22350 100722
20638 104224
5361 96576
29853 97974
19560 93714
13591 94734
28168 94985
16018 97889
17655 105019
20439 104072
24389 101369
4308 100912
13264 97512
10679 102080
452 103274
27827 102193
25940 103440
23058 103856
22749 103424
25681 99584
6155 98192
16701 103544
18689 101374
677 101525
9653 100714
27628 101450
13913 106358
3523 100356
26532 100096
17537 99345
116 106235
8153 103274
27023 100724
14029 103826
9716 102844
13012 100472
20560 102865
14122 105654
25229 101184
12644 80512
9333 70656
24951 35338
13288 50698
18819 72448
3762 77312
1081 97792
24126 97536
12483 100726
19558 95242
8305 100480
25258 103478
17020 91978
21692 96714
6994 99702
18660 69002
20984 80256
18615 91520
13588 66624
21297 44150
19893 22794
7458 33407
25815 50550
2741 50160
30923 47168
9507 14119
18736 40599
21509 46128
4882 46595
14256 42630
28896 46325
8695 48955
27197 38483
27329 35124
23553 45192
28118 47006
10375 33034
30856 38354
13777 45566
26804 46072
16968 44536
12041 40831
24079 50967
5097 49536
25628 49192
26725 51778
21759 43100
25566 51840
18958 50902
2721 45602
7804 50793
12457 48064
24751 51042
23269 47190
11003 50152
22482 49622
313 45122
8905 51266
28870 48992
6265 51520
28614 49056
3042 47674
19138 52316
16911 50640
19077 50800
26305 50368
18687 48992
13262 47146
16195 50390
21429 42368
1573 45440
15356 37394
15052 35850
262 21898
13834 35840
13468 30464
9078 35840
11760 44000
17566 34154
4795 49398
19950 51456
4274 49078
28774 38688
1520 42333
13573 49795
28459 50074
30822 37674
7789 46390
4386 42753
9656 40094
31254 36096
20273 -1782
22692 42466
9549 45454
31172 46464
16211 42256
14687 41306
29842 44345
17960 40078
10390 47088
27930 46994
8853 46920
28146 49792
3044 51936
15065 48848
23852 51578
15850 47432
26930 46566
4775 45290
12267 42160
3120 46004
13974 51990
5908 45344
10715 45951
25890 49479
13965 45888
8144 42637
2893 51840
1473 47452
23968 45939
3377 42897
16034 45056
27868 36874
18427 44674
1696 44460
994 46364
13096 48902
372 46175
24175 47498
18652 -10782
17201 41784
1917 29143
13824 33462
20253 31856
19925 16458
31386 34698
20183 37366
14559 33472
25678 36416
25318 19144
13275 8832
13002 13184
17663 26582
30161 28426
8556 22474
30816 41712
4504 38744
15865 40628
27976 31167
10454 38758
29745 37866
6624 29666
20075 34712
7370 35510
17597 33720
27787 42496
2429 44210
10680 44075
20323 45883
10479 46026
27818 36952
6985 34442
21255 38646
24941 39040
28527 39926
709 38923
21425 33854
12399 39934
5143 25578
22976 31328
9981 1370
4487 24176
10629 21376
23503 9954
26070 13546
29095 28736
29821 34944
27365 39002
26336 38144
12184 34912
25652 44790
1632 43648
18175 44504
27210 36960
26318 40774
29445 40544
26658 38768
2305 35098
2282 41430
27905 35974
20641 41984
21283 41280
26398 34257
16124 39424
3218 33939
3259 36760
16478 43968
30225 43938
3204 42961
17122 39768
3430 39640
17681 41664
14200 45585
6703 41146
31376 38720
4429 36256
21292 40422
12329 38445
17240 39996
5604 38205
626 34058
16398 34676
14791 40558
9685 29568
8198 39414
6524 33782
922 32886
25457 31434
22433 30026
13728 32768
5240 34614
21735 29066
17322 23178
18721 34176
14300 23994
14012 26054
2039 14720
9118 113092
14261 115949
21376 124982
14953 107402
9233 115866
1218 121402
29124 122742
19799 124918
5200 121322
11005 121536
17470 122270
23764 120138
25759 130400
24708 134090
8917 136096
7135 137798
31014 132952
25835 134254
29297 131970
9438 136240
14774 135168
20308 134336
2784 137238
9677 131898
13561 136320
25553 134995
25513 138237
19427 137184
22158 133888
18987 128338
10063 134980
3360 135526
28962 128041
8846 132293
11030 134368
10832 128680
8760 134784
278 135040
16304 133736
22545 135056
25889 137592
16116 139862
15187 139494
10382 136736
3628 137616
15775 137440
10271 135514
12281 132832
12174 138354
3232 138702
426 135826
23072 137460
3123 136324
11762 130816
8524 131334
14482 130166
28958 124778
8096 114826
25745 114806
16973 114240
28560 121856
6648 130048
9857 134816
27334 136352
25708 134320
12216 139206
731 137926
12442 134772
12766 135108
18626 128206
15118 131504
7400 134488
28127 132304
17780 134208
10171 133696
30474 104758
10711 72202
26303 95738
15503 108488
25891 128868
7680 131862
29816 132421
4251 127699
7683 125920
11570 126848
15754 131456
15595 132799
18096 114370
1660 126941
1397 134198
21819 134330
2199 128848
31161 132958
13169 131472
6463 129425
8741 129278
1078 131392
20820 130271
29726 114516
10053 115146
24681 125376
23100 122176
16232 121904
31249 130121
15507 136502
16486 132656
29736 113664
13677 90266
13482 155642
25847 186614
28176 184960
25160 185728
8697 177216
26391 158464
12081 163222
2869 162410
27851 169600
28392 161258
4902 179744
3465 179712
150 180352
19148 136010
28099 149568
18199 153408
13243 157120
6548 172544
7234 177216
5644 176032
8416 189152
11363 190806
16972 189344
2536 188160
31037 189056
9956 189846
7609 184224
4753 185782
24131 177472
2560 182986
20165 179626
17848 183296
17873 186790
4515 179856
25951 183232
2261 186720
28558 184064
12362 184096
28890 183830
12286 183724
25622 193640
470 192253
29296 192000
538 189302
23330 184914
4838 184648
7238 187200
24538 188198
6595 185450
10810 185740
22082 194854
9746 188512
882 187264
15975 183848
5537 179862
5085 174154
17125 131018
9605 176672
23785 173494
29839 175306
14425 168406
26034 146864
13866 123080
25246 175404
22157 187392
5996 188480
29507 191314
2867 190188
4140 189060
27797 187840
13560 190912
14726 193306
1582 189408
26284 185472
14166 188737
23973 182154
9626 191600
10076 184108
10930 188630
14657 186127
30902 187264
7379 184307
4422 165078
15962 160047
25162 164118
19347 160908
24381 163520
30339 178752
28876 178890
11971 182646
838 186048
21576 191040
25475 192800
23505 191232
18429 192032
9376 194086
323 192486
28598 183530
21219 188922
27240 184682
5156 185002
2143 185654
11222 190720
15079 193984
10640 177632
19756 162144
20447 -19072
12771 5856
21463 11350
12183 4970
18164 24704
7814 23862
16164 11530
1126 22432
11803 20480
16426 19190
23781 12200
5461 13830
14121 13322
17344 -6336
25948 -4790
15623 5674
28415 14474
12823 14486
12717 12096
4905 15184
11183 16598
15062 11082
24970 18006
25703 14976
16666 14628
31566 14668
7335 22213
21999 10918
8883 10470
26231 11392
13465 10314
21430 10783
3859 23123
14216 21622
6088 9792
5581 -2048
27447 -33014
30613 7178
3148 20838
2531 -3942
14055 496
13615 16203
8244 21552
30088 16800
23237 19072
8040 18422
8808 7306
25292 -13942
8253 12032
10343 19840
3807 21910
9531 18920
496 19168
28906 8440
2343 16128
13527 15437
22095 16687
397 13070
551 18560
21854 16896
19481 15488
21940 17718
8806 17536
18229 18640
25374 14874
25739 19577
29101 21968
6623 22096
7386 18195
23708 17664
26020 6717
3541 18459
23604 19648
4774 19450
132 20032
5549 22221
5103 18986
28311 18400
20671 17634
18319 18270
12956 12800
20071 16064
30703 458
21805 6410
13729 5376
25850 4600
8844 -3294
20829 17830
29009 9776
2325 11488
29734 5352
31347 13942
12036 -550
7569 53082
9261 57344
8754 87998
24480 84356
1193 87782
7594 76674
7945 49808
14682 59584
16556 84160
30455 80313
28851 86053
23820 86344
10407 90708
9302 85672
8857 93836
23573 93196
21914 86108
25042 92358
27360 88974
26728 88704
6832 75456
26872 76416
7108 43488
7023 33610
3327 59978
11750 60886
14077 83200
649 86784
4810 85696
28492 90262
3788 89536
10630 85690
10860 93104
16792 92806
30507 89952
23282 90368
18181 89024
21623 91574
3784 89072
21867 83056
29314 88224
3734 81418
30744 85504
16574 88326
22280 85040
1400 91048
16340 88381
329 76975
28936 80848
23189 81536
25837 87334
3760 87616
1883 78058
24425 80896
16846 83606
25090 82016
31500 64640
29467 69576
27127 79984
8026 78879
1524 84110
21097 91670
28366 90776
4721 92406
607 75516
17972 68490
20663 42050
5577 63584
13874 67758
15626 82792
2086 82832
12189 87424
22660 92310
12933 82759
20084 91606
8816 89802
24793 88576
14363 87040
29430 92928
24350 85250
12678 73878
5805 80560
24465 73758
30068 78892
3964 85008
27167 82772
16837 85930
25316 82430
28499 85541
7765 88566
11336 89152
30325 83808
25892 93221
15637 66504
18908 25162
24343 72256
9744 73014
9183 74762
22799 91510
3877 75904
419 74368
17955 86390
13823 87296
17692 85888
9848 84490
14780 84928
21925 71166
12544 64256
25000 62400
28850 28650
4349 16234
26681 66944
8745 70390
21348 67338
24967 82688
1874 89664
8813 89106
10220 83666
26787 90086
17895 88467
15678 87696
13242 85248
25021 74982
16420 79360
20611 77174
11258 73866
106 57002
2516 71904
11179 80650
18248 84576
12586 88502
13215 86816
2364 86352
30529 84650
6941 84440
25262 81452
23594 82240
8195 83776
30235 79328
21224 71498
29999 81504
18478 84022
26412 83931
12890 82881
20193 81584
30300 79360
31058 58866
7348 49670
2500 88958
20433 81472
9662 86016
29877 87168
24104 85952
10565 85760
20556 86346
25203 87798
27815 86272
15156 85793
17615 65840
25243 81376
23919 82208
8622 81694
195 78970
36 83310
13378 75818
7478 66192
29644 71232
7410 57856
26639 55296
2482 22922
26409 73658
3826 43973
11907 55094
19065 38506
1161 56704
6438 58240
24741 65024
29136 65840
16298 67306
29154 71222
26940 56912
16936 50250
18069 68618
15638 79984
5558 82662
12200 83710
9151 76570
18649 75984
21237 83712
18399 86736
7859 80496
19789 76672
3894 78144
4204 89606
31607 78502
14225 74090
17863 74992
30283 77312
19502 81920
357 78976
16089 83210
9596 86646
24151 83840
9931 84896
5204 85856
3985 83588
12526 77898
13875 83392
11749 83414
1384 83232
23816 81152
16447 79472
26628 84368
6599 77056
23354 76554
14632 76272
15556 76582
28446 72720
4858 71050
19284 77578
10467 79974
15126 79264
5338 74973
12436 88683
7361 91238
7130 87764
22300 83802
23421 75274
42 84982
13656 84288
6593 82656
2579 84166
17225 82608
8500 83648
16403 78918
27938 63050
20141 81152
27403 80368
29808 72074
23007 78080
20856 66304
14775 76864
14373 83584
5098 82368
26453 79738
21100 79744
24081 85632
4940 84886
30735 89424
28661 91894
12715 82368
13635 84224
17008 89376
3587 89574
26660 87280
14436 81376
2651 74512
16908 68326
18461 60224
125 26266
18387 83256
2037 80824
16643 81864
3330 78520
25591 74701
17272 72208
3711 70666
29667 72438
13955 75008
1754 75120
21496 64058
24353 77311
7100 65581
30930 24010
18517 63050
19291 63232
22709 59392
2110 71946
25504 72838
15982 78944
22999 78443
29961 78560
4357 50090
4921 69056
24407 69376
4531 73664
4092 78488
18680 74003
21112 77453
29852 78784
22166 74432
23881 75520
10153 76504
1086 77256
28089 81238
22877 80321
14767 68338
5201 49498
52 31146
1838 50086
17325 46218
29034 68480
12477 77184
5911 79104
10226 79798
4288 63002
17740 75968
14727 78208
578 73088
19174 72608
2557 81334
13744 77424
18717 77952
24277 76448
29248 79456
9216 78992
5785 78598
15325 78454
10599 74992
14550 78474
9170 74570
13308 71904
27933 81232
22285 81480
6479 81870
9316 81030
30401 74218
31445 72896
29202 80030
7103 77272
31139 79480
28283 80202
5640 71550
198 73050
31002 25738
7631 72790
25462 73216
19761 72320
3334 67946
14490 63210
16741 74304
29963 69056
29823 81158
9262 63040
7071 67520
9389 68672
9595 106112
30470 98048
24533 105728
20928 108672
8101 121014
11744 122038
7059 124022
11058 123574
9343 117248
3289 118080
10525 117462
30896 113290
23010 114304
2716 106186
14070 108256
13520 118512
25288 119168
8878 119936
29226 115456
27389 113546
18432 53258
8188 109312
16828 107648
11712 117248
30368 113216
5151 121280
4345 120704
11389 120054
31242 114058
16082 116736
25185 118838
27833 115328
19600 111466
4476 120522
17415 122284
27041 117184
15841 104320
27319 83850
30579 66826
16665 77952
8555 104192
7874 102400
25389 105856
682 114624
19883 114230
27362 121158
12882 120352
8887 116992
15408 121814
20804 121830
1970 119792
22357 116928
9129 117120
7669 122998
14316 119192
1240 117360
23907 118464
27428 120704
19107 116362
29814 117920
17227 116681
24145 114554
27752 115184
28543 118968
3520 118894
9971 118870
30293 116448
16108 120838
24158 117862
28027 114346
16098 119994
27725 122166
27247 121840
10901 121018
448 121256
29805 121200
27857 121056
22941 119822
442 124481
30938 114916
27304 116864
27025 107498
24916 116436
6393 119562
24451 120758
3310 115520
4763 114485
20961 120166
18174 117968
3543 115818
28125 113728
29317 109760
18497 114004
846 63498
7339 109370
25465 114813
13558 108919
22380 116794
27427 115689
20302 124744
23946 121030
4602 103544
30838 101198
27764 88278
12942 85042
24784 77610
25098 119808
28057 122112
9174 115820
22985 79554
28707 82104
6173 129844
23079 134278
14534 122359
25781 122726
21635 120310
3968 115146
18405 123088
12706 121988
10956 134989
27194 135635
26192 136925
22967 136741
30205 138525
24107 131817
20571 133784
4824 132480
23432 138166
16681 131138
7999 132320
21727 135315
22572 132992
6205 130384
29036 128640
29829 112512
7694 100928
6120 88538
13554 105930
12054 114688
30629 125816
16431 134812
14556 134180
11387 136949
23156 136118
19604 130341
785 124748
26957 132608
9759 134529
10232 133348
22978 131504
16795 130048
15656 124106
14991 131626
11425 132238
8980 130513
25565 133028
19970 135633
3440 133694
1319 136098
8429 134004
24116 130450
794 134568
1946 138456
25971 133620
14619 135408
10568 138272
6320 140192
1733 139168
5013 138041
29949 137420
8942 128671
22809 131584
24822 135028
2252 127245
2546 131652
20584 130263
17190 127712
12015 136789
3416 127808
16258 127480
7466 126614
11098 124082
9369 116480
8518 122048
2193 127072
3364 133430
10463 131210
24161 133858
2657 129137
20529 129519
23088 126938
18924 134734
2575 127008
10532 128800
8217 120896
15647 103936
17980 77878
24840 136270
22143 129836
11819 134432
7658 134926
15192 120742
5786 120832
13533 114176
28823 106752
23878 121328
19254 124846
22451 115576
7756 109920
20019 106560
7170 108392
18317 72106
4151 101728
1318 116682
11032 123190
21464 90250
24454 117142
21146 115136
6006 117940
4043 116323
26183 116776
2985 124256
21144 124432
30004 120256
7624 119834
17827 123222
31421 116360
7578 118080
28652 120338
7507 125450
14706 125440
2271 117192
20979 121952
28798 125158
7184 126486
27026 123224
6598 113760
9578 111188
2471 116248
15076 89786
1064 94640
30553 103562
657 112324
8558 100794
13111 99680
15592 106977
10212 108938
25280 105422
17808 110976
12915 115602
7552 116250
24677 118964
11879 120354
4600 115830
30493 113344
24935 114624
30975 118800
22947 118432
1992 118048
13552 113651
30524 115252
29060 118128
10938 98554
9255 112128
14164 108294
18910 96202
3731 95072
19664 92800
12502 107654
24801 102908
22342 108160
24484 92682
5617 96746
1619 101488
31409 97664
26932 120096
12958 116446
18091 109904
12299 103467
22859 112358
17369 120528
18888 124736
29338 126394
29294 122266
25471 16128
31484 50336
16655 46390
14702 45578
8037 -8566
29651 44928
16252 48000
13705 61238
31053 52358
4356 52026
9534 52864
11682 53632
20414 51456
23786 49408
26109 48384
26897 33152
1310 44746
10485 61482
26944 62014
12750 58000
31475 59952
10940 59984
5707 60690
7073 57216
26470 59574
1269 59957
2875 60754
24633 60992
27386 62010
4380 61190
18691 60530
19207 64106
13671 60864
19221 61126
14148 55914
23943 55825
7382 55528
7434 55926
5543 61376
9119 62070
29916 60026
13140 59142
9665 58432
31066 59776
23456 50464
4409 50208
29822 49856
27116 29568
1463 17642
1870 42666
22239 43510
16743 31658
17797 56064
308 53504
29273 57856
3226 58112
21313 58816
19836 56288
17886 60918
1 57078
6012 57728
22184 53930
29804 60158
7553 61752
1933 61602
11110 52212
26295 54426
7957 60878
12363 52631
2013 58988
1704 56614
30699 61568
17403 58496
6330 61366
29114 58029
6592 50742
6533 52160
26356 56758
1977 55552
10903 51776
6972 30858
25272 52992
21725 54528
13235 45450
31020 40150
9640 57920
7620 55552
30992 56064
13716 56582
14765 53610
22193 52272
14514 51936
12557 56822
23342 57472
8516 53184
14879 55798
6059 51914
16444 31616
17984 124048
23165 132568
11792 141190
29012 145342
11951 116720
16903 129666
14539 133366
3438 132704
29487 122796
9612 143746
3632 140741
7564 142336
18295 146407
17496 136364
7657 136976
10393 145728
24548 145552
28248 147176
16168 145638
11166 148086
18001 149120
403 148214
12315 145520
20483 148582
3702 152846
9081 152466
25232 145030
22578 143088
4087 143488
7750 143338
20940 145430
1456 144512
10184 144336
29307 149302
1305 149728
7944 139464
11 123754
6343 146688
15538 140848
23670 133818
31281 147346
17503 147906
20327 148664
28480 146816
27226 148452
11599 147657
10241 152136
159 149984
16290 150928
6128 151104
11961 145152
13170 145664
15288 149160
27886 148728
7081 148554
12434 150337
19986 150607
19486 147588
28842 144906
13272 148178
5253 148672
10982 151160
13076 151216
29429 151216
9459 146538
31183 146378
15844 152094
26782 148467
14577 146648
17741 146144
15297 142336
15169 146368
587 149066
62 113394
3288 121216
3365 116314
25216 121510
19267 124906
11868 129212
17206 150693
9797 149833
20112 144998
18707 146056
20310 149113
11257 147918
25888 141373
8613 145744
16468 148552
25644 150342
26085 142007
19358 145916
29970 149382
14183 145162
15797 143708
13769 148153
24331 150366
21145 145856
12615 140842
26852 135952
17287 141824
29856 144992
4693 146790
11569 128928
4363 131051
4460 143761
23649 141962
24267 145654
23729 149798
19565 147038
8940 148529
5084 147880
4791 143296
14250 142464
15412 125376
18216 116736
10127 117002
11251 103618
12598 73202
22547 79296
12525 59626
28254 73344
29729 77122
28142 69398
17708 70986
715 58890
4423 66688
29384 76800
19826 74112
19628 75232
28345 74378
30388 78912
16689 82368
13670 82892
22794 81792
24558 80832
3268 76960
9238 76448
3895 84357
4502 85017
17575 78720
17210 78048
25596 74762
25268 77194
13450 79408
4007 79654
6331 82714
12610 82982
8466 82176
18368 83840
26943 83456
11865 82008
24064 84413
5808 81792
30270 67434
4809 71968
26682 72320
26806 68096
3615 78518
22232 64576
2117 67520
30466 65536
2403 50632
17036 43008
26989 54922
5126 67242
6082 75702
26756 84352
23316 85278
6322 84927
7470 84448
529 73376
20441 71530
16674 80640
1592 49930
5725 61056
4053 68656
15508 83646
20451 82176
31038 79744
17297 64000
6870 56144
28196 65574
17181 84397
25238 84352
6458 78016
11271 77408
13286 81398
25217 79530
365 83040
4166 83136
25761 83910
9415 83520
31108 79478
22352 49770
13179 50752
6604 66570
15805 74688
8669 82144
12456 81344
30717 80160
29946 81472
12968 74614
26493 70976
5114 70938
2436 77130
23904 80640
27727 79104
15243 81280
24777 84387
27771 78069
22850 83144
3880 69158
30657 81394
23595 75809
30428 75136
18208 74112
8575 77760
22372 75814
18150 85864
31559 72896
23877 71872
12831 81958
29436 77122
21484 81056
24787 80736
16944 69981
14073 72505
23134 65690
16312 30586
23635 61056
5123 60160
9152 65664
28172 63232
5186 59488
28506 75002
24850 78556
9348 79356
31366 70676
10328 82926
1411 76704
20511 83336
28481 86382
21010 86371
14068 81219
12723 83494
13709 80192
24985 80168
11645 80864
28636 84424
13706 84504
2363 85366
30041 80224
6986 81398
19149 77226
6577 78314
30506 78374
25710 76560
8097 79275
7072 76557
23713 73397
19089 79094
7919 75840
168 79488
16750 78976
17794 77440
2397 77696
4665 83808
12815 82752
9045 86454
15597 80109
5984 86056
6459 79001
28723 73994
19435 76712
9801 76666
14747 79448
1973 70394
17917 56187
10157 68024
23551 64138
7479 74496
16755 78390
30017 66336
15937 65933
13741 69760
10170 72950
3257 45706
27120 80416
19831 79936
13630 74302
1979 81312
2507 80954
3315 85684
29800 81952
24504 80475
23444 84544
30564 80384
29716 79808
7689 80522
21006 82422
22281 80640
6373 81664
4100 83702
28016 81664
17641 81910
7004 77904
9392 83804
19405 77228
8674 81790
5759 73146
24979 71360
26304 65792
16897 40448
22322 35200
6162 52464
5311 27082
1630 63158
5896 61184
5354 63248
15479 64182
26630 55546
27485 49808
1610 23178
27275 52800
22154 51498
24044 52234
6038 56128
12376 25504
17557 14314
18381 52928
6957 60278
20668 56832
7742 61184
17813 60064
23447 62806
3646 67274
27228 71190
21335 69836
10030 68682
24399 68800
15072 68576
5835 62090
28736 67107
30608 71542
12291 65856
5563 67456
17003 66176
4910 69622
30389 68914
3349 68480
15759 68672
24984 70206
6629 69888
30615 70268
16890 67210
24547 67734
5469 67568
27231 69040
12826 62966
5346 61514
8924 61770
4273 57946
1450 56512
6496 26432
27591 23898
22250 60150
3181 63360
4200 64886
2553 59050
6413 66112
18455 66720
7588 72032
15691 71934
2398 66976
20223 61888
20110 72266
22364 65358
12229 65334
25505 60362
17792 67072
3736 68876
11404 70390
9258 70710
20026 62848
18143 67227
15272 67398
14786 66240
5924 65920
26402 68960
24742 68544
16564 66406
12474 62890
28351 63248
7116 65136
21644 65428
12210 65138
5023 69360
6281 51082
21361 65088
10373 62080
16947 65792
15705 37770
26164 59648
20461 61850
23791 60988
25035 64032
270 67168
17912 67510
2414 70048
3435 46154
2153 52800
1388 57856
22335 62528
3424 65632
28606 65344
9707 65568
21958 42240
11469 37504
21943 85238
18236 75530
16873 88128
24976 82038
10015 73738
12008 92682
23207 88694
12983 88842
26832 94582
11201 94784
13348 99939
25958 93238
435 86226
27688 89349
10554 92366
24298 85248
31322 80474
22608 80872
2140 85376
16104 63818
23059 79551
30149 59986
7183 72776
6225 72956
1746 84037
16285 84152
14208 82817
4828 81933
27947 78420
12102 86784
5517 86176
19218 87506
6911 87616
14658 86073
16571 93940
6480 96130
2779 91648
21952 97046
20508 96064
266 97096
23169 90058
14401 91382
4954 95380
2286 95900
28039 92352
26442 90568
8163 93734
14951 92992
27749 93522
15895 92987
13092 90880
30670 94464
9442 93000
30837 94834
14328 88809
19042 90422
7487 83962
8371 81810
16218 92264
16746 93808
28413 95526
17104 94296
13844 91610
14212 94032
25072 95542
9720 94752
10225 91808
5699 94144
29073 82470
24786 97765
2694 97334
19903 94784
25093 90112
14067 91560
3003 97982
26475 95592
1038 95568
1307 97206
19899 85888
6923 91904
25730 85051
13885 91882
24035 79882
10542 58442
29483 83018
3425 88886
21175 90176
15379 92736
7480 85120
20333 91584
13212 98145
12375 96755
15959 93692
13832 95996
14003 98116
29243 80512
473 80384
6182 38528
646 55296
6165 61514
14338 78102
5548 67602
1462 64896
6368 52064
2506 53402
10117 70938
9324 76800
27973 71744
18494 71328
12762 74506
4070 74838
15278 73472
16775 72832
15745 76480
30255 78262
12587 72680
17634 64480
2842 65600
15154 68480
3742 69398
1688 74358
26780 71562
24296 69120
21248 72064
3422 70311
29718 76821
12115 76800
5027 56886
19125 13706
7221 52298
23847 69034
14021 69622
14434 65674
25744 68918
30492 64832
8799 63626
1074 56458
20864 56000
29517 50176
28105 64928
1433 57696
26427 69344
27446 62166
10124 62528
6806 61706
15801 63360
26121 63104
806 73344
25538 71360
13986 72320
11891 74414
27098 74678
23607 74509
25852 73479
5813 71115
29289 75728
29257 76534
25588 73984
20416 67840
24167 70132
8360 51336
18183 47498
23121 31754
14468 59904
3008 72320
23900 70656
19988 67050
27870 72150
31203 70245
17931 71926
13734 60992
18669 59392
7836 60234
28651 67520
20042 68480
29959 69184
19916 64960
17284 73160
13895 76446
18768 76150
11796 70466
15423 67832
10516 68608
5043 70280
13241 70718
4302 73552
27491 71798
24684 65054
2509 65645
19806 64404
427 60362
314 56074
23473 66144
4077 67030
22163 69645
8256 66998
24420 70022
30049 68826
23047 68864
9728 64394
30394 70336
8889 65526
8974 60928
25186 58378
18384 57344
2289 68992
9080 96064
21993 101593
72 103443
1956 105094
10145 87168
3217 102736
28878 101488
15327 97152
9745 95104
15456 97334
29128 92160
15980 85354
23693 102452
3679 104768
1002 105810
22260 101838
30220 108256
1774 108128
26396 116003
903 100743
17698 107382
20944 112372
10707 106312
8767 109736
17532 112106
364 106484
14130 104544
20983 111206
10606 106870
11490 114811
9683 110176
27894 107306
21166 110454
20318 100682
26389 105686
11070 92298
5395 102144
13867 99200
6814 84480
3998 99304
26962 94224
15017 106791
11632 101469
26186 110632
9052 105301
26209 101504
2446 88698
20837 87946
29738 96118
6716 96330
12371 98560
26225 105722
6110 106630
21351 104512
9470 111078
7900 107978
1033 110806
26107 106816
20428 107456
9242 109322
20028 112790
25278 112870
15784 110624
29249 109506
30743 107106
25395 110790
24530 107264
23856 111104
11063 110614
16685 109024
22895 107488
4165 109236
26301 100794
28940 102464
9593 107456
22437 106224
14002 103376
15267 102400
8504 102858
17672 104214
14557 102848
1181 109696
24898 108448
8822 109878
10389 105792
17876 107360
26252 107926
20664 106112
112 100992
18797 108982
20206 105098
26211 105864
15195 114168
15477 102304
10749 97536
5233 98176
7846 58378
23982 88744
187 77930
13187 66630
13164 84640
21363 88630
6628 92160
27751 91648
3871 86006
14110 83088
3358 81728
7319 69018
3469 74166
24211 78730
11646 48010
26187 64928
26861 82954
27347 82592
7217 80544
18709 82976
17560 87450
8570 87600
18363 89030
14627 92102
13176 92598
24830 84426
15819 94775
29679 91934
31468 92838
11329 93344
21737 88992
4180 92166
2547 92912
22869 94934
26081 92986
30844 93344
22383 85696
28282 83456
9217 88586
24017 91520
23204 94284
18586 92726
15480 92160
876 88256
9011 91712
31312 84778
3170 92982
23322 89206
21942 79730
29125 83456
15500 81600
13976 80000
3815 84608
3080 83712
20672 83712
19197 85110
7753 86016
15910 85120
742 85376
17818 84864
9447 84566
7799 74506
26657 60618
6077 67542
2108 66346
26788 82608
9758 47242
8308 80128
21470 68746
3698 82432
25411 78336
26841 86390
7306 85632
26510 84470
14672 78080
21994 69002
15125 78474
31474 88192
10500 86976
26704 86090
19223 91574
25527 89728
5332 90128
22728 84048
12075 91350
3138 88464
1216 93878
8911 81546
10131 77706
7164 88438
441 83425
20462 65936
24848 71994
24776 74736
26200 73718
14332 90767
22 56064
21457 54528
230 -18560
22291 -2826
15138 -8448
24495 -17280
31498 -14710
24235 1024
13011 896
5992 1024
26746 1280
221 -4224
19380 -3574
27636 5750
24760 4086
25973 1664
4686 -5110
6021 -6272
14326 -1152
27064 -5258
7541 -5499
2299 -5229
29335 -2645
13380 -999
1731 -611
28013 -3220
12924 -2808
30537 -9400
3058 -2688
11213 -7376
2091 -9748
14227 -6208
12902 -19968
15349 -5962
23949 -8960
15813 -36214
24464 -11638
18879 -12042
10538 -69430
19314 -15168
15345 -4288
20411 -4672
25131 -2098
27612 -9579
11669 -10598
28700 -5196
31295 -11318
29420 -10838
29470 -5345
28113 -6438
28237 -2154
23462 -243
13156 -2160
8689 -2448
4667 468
5458 -3464
27156 -7337
4373 -9446
3388 -8586
6912 -13600
7517 278
12967 -9072
30172 -16192
27237 -14608
429 -18080
14589 -23222
7983 -18944
1569 -16618
5710 -18736
16796 -20090
17362 -15562
15228 -20008
28941 -37656
20085 -28000
29505 -57334
27015 -18614
8713 -2122
31054 -13450
21373 -9354
4707 -10614
30583 -4756
25435 -4738
20715 -3984
10524 -2640
1519 1632
14172 -2560
5492 -4994
12433 -1776
13888 534
15527 -1412
10128 -5710
12373 -7584
11382 -4470
1810 -3488
23383 -3076
22570 -5232
27801 -1024
4398 -448
16994 -1248
11678 -3152
6437 -3920
18284 -2698
9967 -4040
18269 -7304
20390 -8758
12306 -2058
5550 5921
13660 38922
28005 50304
1585 50001
5817 49471
1666 51808
1375 57203
21734 46513
23559 53296
19372 49792
16802 53824
25337 56978
5741 54759
15718 57228
11948 51314
31032 53028
3609 51064
8177 52864
27977 50114
6801 49202
3180 48321
14868 51451
17631 57273
4983 23285
4435 36440
16756 43530
27376 46784
23187 45780
20246 46448
14811 47138
3767 48002
3261 54586
24911 54414
12752 53928
23411 51638
31207 48178
4410 49680
8805 44783
30590 51984
29873 49520
9266 51552
29413 56214
23351 54838
27783 51638
14444 51328
25490 51504
29918 52224
5454 43264
19759 52096
8818 42368
26958 44288
8899 31370
8901 24586
24566 42592
31599 34570
16673 33280
26734 32384
9290 45920
22845 47062
23771 46762
27272 53558
15453 50176
16469 51456
1253 49088
4063 48320
121 20384
18929 41418
15783 46976
20449 51456
22594 54564
30036 46172
24828 41482
2745 41542
29783 45752
10666 55683
25668 56067
9868 54144
20328 53152
18785 52976
18138 53886
6386 47568
22423 53456
899 53568
29069 49984
28952 54528
17207 51722
2213 50182
29525 44120
786 47744
1953 49152
11155 44800
16616 44022
28516 41882
24570 15800
11527 11392
24458 968
18302 118646
6690 162305
14537 156944
3415 167934
14887 160512
27033 165624
24127 164682
3178 152184
11246 169190
2699 167180
26908 162619
25876 156026
7301 155266
26664 157610
12478 163462
24696 164862
9074 162688
23159 163130
26634 165688
22736 167302
9948 162368
28443 159852
2999 160792
26180 165316
2966 164805
30399 163072
2059 165628
21179 166142
9120 165508
2180 162933
25569 165696
24913 168318
28909 167865
7741 150270
5651 159226
19120 154016
7420 152266
14839 155734
3323 157184
22897 163296
15351 162274
8692 163878
2839 151136
24581 157280
1594 158288
24514 165312
30403 166400
17463 167414
883 163648
7997 163790
21861 166408
6107 164000
3321 161280
10729 157952
29531 163048
9906 166174
11578 164704
11011 160527
24046 165316
21804 165970
5063 167542
18310 166326
3685 164450
11765 161753
28037 169395
28128 164200
12739 149504
23609 148501
1323 118496
20096 128576
11405 139648
23446 139088
31308 143845
4850 164402
25658 160008
910 163574
12296 150538
22499 151128
18489 133258
5415 138442
17259 129782
30915 148160
9427 151914
10405 152896
12671 156726
15231 155456
2127 153398
9597 116608
9694 124514
6691 161296
10615 163382
19101 161354
1511 161792
1219 160128
9972 154026
3837 153408
28235 155222
25069 156800
30501 144704
15905 13440
17019 68544
28602 69120
27105 75619
21459 70595
17219 73937
31234 75650
27598 73396
26385 56288
4647 49144
26757 73895
28500 74368
6776 76723
24804 74029
11420 71748
6002 72016
13659 66626
29596 75011
3852 76160
15918 76866
25051 75402
16865 74984
30749 69054
15973 72973
5091 73368
8631 75358
9699 72218
17823 68703
8540 75296
11618 73769
26621 62148
18727 64768
27341 55552
18984 48394
30371 57334
30572 57984
31131 57344
15883 43402
1738 71306
1833 69248
10983 64512
21836 65792
29282 62378
24910 71670
30683 71168
5685 68992
30386 68736
21043 64619
29504 76219
15101 72218
1932 75449
26521 65108
23908 50176
19170 51722
16696 63658
4674 59968
3712 56178
23557 68224
7445 70080
10458 73968
6661 70838
23160 72488
15516 70592
19181 67209
22789 31317
30544 61312
16558 60858
18205 63424
27576 50733
30258 23092
2763 67158
26322 64832
19681 67968
24174 73008
26601 68484
23061 68480
5729 69346
2635 72786
4091 71942
4706 76254
10919 74658
7318 73856
12045 71054
24047 72230
25174 73982
16751 70320
20345 79670
29129 70032
913 66624
1465 56906
10292 68790
30195 59264
6201 63232
29772 69760
31580 62045
21326 56340
31439 53248
19982 77440
22592 79360
29890 80512
28429 84416
26269 84992
10005 91670
3256 77888
9113 65408
17481 51498
19304 61066
13899 73728
10636 79744
11418 84864
10376 77184
2939 81398
26177 70410
482 89336
2624 81708
30030 50844
3805 75776
5430 78976
25231 79114
30584 79818
8758 81398
8243 80896
557 80202
22665 83190
18085 83072
23238 89344
4050 93110
24588 91648
29763 87872
28408 87296
4312 90262
11740 85024
1296 86080
7034 88704
21904 87606
10702 90272
12954 86474
16548 69546
29923 73216
20857 73056
472 79872
24094 82570
9351 82998
27834 87552
21862 90550
30914 85248
25749 83822
21121 93348
5192 92256
27052 92832
27392 95254
28656 95360
3556 88842
8667 85770
18054 92672
22759 90432
8795 93814
30626 93824
16998 93312
16228 93622
4587 89344
6097 86560
22354 92384
19630 90624
14441 91712
11275 89407
16213 89536
30748 86817
2332 76938
7102 86896
17578 82688
7758 75008
12349 76672
25390 85120
13972 86499
27506 37770
18061 54272
17784 71554
14947 87000
30461 85425
7336 77456
15743 80832
21946 87104
17332 87520
9286 89750
30706 84042
1879 87168
26851 60032
29924 45696
26134 43904
4933 74064
17405 82240
4799 86192
19503 86280
1367 79722
27645 82902
27758 82520
769 87110
9018 83232
17278 80128
5557 77824
14184 80790
2314 79360
20048 74826
15677 81760
13584 80202
21431 81046
23798 85216
7425 82816
19817 86454
15436 80576
29485 71426
12513 72126
13526 78358
10634 6698
23733 72522
12244 71850
3514 62474
8576 58976
26198 59136
13963 81460
25019 77225
12588 80960
14247 82004
1481 75104
24893 72112
22783 80426
12173 43850
21113 57856
18297 61792
11614 84745
26937 74320
6112 79846
25391 77850
12475 75392
15099 84581
2339 84124
20230 86346
1325 85407
8338 84466
9265 86605
27616 86294
29478 78597
26773 85277
22189 76956
13423 85120
10056 80927
543 82448
12743 80026
8993 85952
19047 85162
19008 85908
2032 82506
5081 80950
24655 81128
213 84240
1040 82517
2910 77097
23580 62389
2621 73216
1302 60640
113 71801
16093 74026
20932 79340
3329 74285
10622 81056
24923 79239
8128 77309
10210 79080
20263 74026
18312 77760
19876 58216
13495 14203
24744 72523
25871 70774
12653 73802
18688 41930
343 66176
17798 65280
17804 72704
27141 76384
20032 84608
6534 85590
11432 81792
17072 72448
20697 80264
11888 53688
31184 50560
26148 23154
4202 31952
2608 39104
3163 7818
3901 33226
11693 39094
9509 37504
18335 37474
1053 39934
23338 39862
16226 37824
28400 44559
20801 41367
19306 39696
1280 29872
11761 33024
5713 31232
28229 30346
14198 6282
15007 2586
30216 13334
14773 41180
30252 36131
14061 36992
18258 41267
1868 35840
31166 39552
17267 38906
5560 40158
30821 35114
15872 -12054
13293 31104
24475 24960
21498 24320
19271 25088
13525 26112
3616 35658
24377 40230
30616 42624
24565 38016
2149 33152
9899 41888
8317 40000
30580 42454
9635 36997
1645 42805
18418 43254
16254 40896
31149 33720
15211 38374
22424 31888
625 34293
13519 35655
11330 42368
8916 44318
13027 40054
12170 35048
16234 38744
19235 33856
24605 35456
4418 36363
3589 26666
15433 10503
26817 42530
21038 46512
7024 44078
24045 46684
24938 39232
22980 40832
30330 39330
17233 39888
21131 39980
26464 38026
28963 39552
6325 41423
22771 45846
29983 37632
12471 35114
21760 35840
8091 35584
17264 35456
11303 39680
16721 28800
22123 36736
20654 35328
30834 27766
8907 9882
843 23088
24482 39278
14009 36280
16864 36416
5169 19642
7471 -6230
27519 -17526
25201 17024
18008 29814
28056 38528
14986 41654
29280 39794
8249 43262
17771 28832
24413 23018
2340 46048
9937 41782
9287 19424
24772 7690
26454 42240
6350 39834
29377 34240
27425 39168
6083 40736
28836 46030
17870 40784
10796 46509
22931 43628
2041 38830
27680 41622
7148 45158
10446 40448
20427 39694
10567 36336
6057 33920
14098 31744
25789 25639
12859 39589
24274 41300
26234 39104
2890 41336
13093 39913
18850 41092
19018 41403
30498 42912
31177 45206
26098 43136
13062 42112
22807 37824
26127 36922
25413 27418
27437 25616
15247 29526
14219 26464
15181 14026
10549 24674
29194 33232
22025 41462
7728 29066
8343 28736
27721 4938
21596 28150
24391 26250
2113 36480
24668 39200
21512 30643
11013 37248
8840 41600
29655 43456
27358 38538
28331 41718
14364 44000
15964 39637
3774 44894
7327 32920
18830 31461
28461 45484
6028 44256
29789 44726
6309 39426
13665 40706
14920 40086
11450 40021
9973 41553
13618 43888
28581 43888
6296 42037
10745 41376
30215 38034
2800 38858
17683 39606
21452 38770
12034 32402
14741 40249
11468 42752
27745 42250
22118 27520
5283 26346
22530 31040
7330 17664
2420 69292
4059 61327
29954 63882
15567 34186
14128 66432
10646 66432
2817 64512
24953 64384
22085 41482
13015 57462
13331 42791
19744 61217
30883 61834
27959 68118
2472 72624
19173 77238
9885 75136
83 67082
25153 61898
26893 68416
10272 73462
27458 71296
7967 69366
2119 69293
733 70512
14459 75674
28610 75303
19959 70208
28298 45178
12810 72000
1546 67256
2040 68080
18965 73092
28301 73456
20061 65816
14548 64848
5624 62966
7416 58378
7078 59370
6098 70112
25039 76726
30102 70912
22404 72896
20677 80230
28470 79056
1197 74080
23461 74944
19322 72848
12978 73728
27270 73664
24661 74358
16781 75424
25189 75750
22737 78311
22832 75192
20869 63882
10840 66912
23087 69558
5099 66616
7029 66722
1232 67338
27609 69128
12673 72950
13753 63658
31040 77660
22324 77952
25109 70551
20163 75904
20499 75008
18182 72896
13154 73472
1783 71370
5388 72064
15588 72704
24245 80054
17414 80224
9360 77440
9307 76384
11810 76000
5127 75600
7831 73130
31251 69562
8219 75622
5536 72902
15628 74224
12582 55760
20602 40986
2285 66698
9196 59648
24567 52736
1981 46592
27691 59136
1284 46592
16676 71680
9366 108288
20064 111232
24318 110080
27714 119030
9020 114048
12148 102794
14591 79882
22160 73024
24376 95936
23110 108032
15458 107904
7271 123200
11883 118848
87 75062
2174 76192
4223 44554
8936 115664
23997 125632
5066 125382
2558 116848
29198 121728
9795 120521
27914 121642
25310 123990
26468 122154
22500 123091
24703 125493
23884 124202
1522 126390
21472 122656
21094 118976
31241 121763
9673 121334
28643 116249
14402 116576
15755 113509
24949 112384
214 115200
1676 115776
12109 115776
1515 109440
27761 114806
18362 114830
8000 109310
4463 117472
9237 118712
4461 119254
8953 122454
21794 109613
28164 100064
2307 70282
4152 85632
8365 103562
10256 103478
8407 78986
18577 101952
15402 106538
28951 99754
16101 102464
17472 107328
11757 107264
29132 114038
30888 104064
19094 106854
2642 106778
16049 106816
2567 115402
13877 118966
16440 118336
26579 119032
7156 113218
11380 122176
4745 122240
10902 116510
23090 114784
28180 120726
26552 117866
5384 110976
27755 105728
23139 66304
3892 90720
3184 67658
25320 102160
7001 107270
18125 89370
5578 100230
20537 115360
21035 112439
21387 116918
14411 111600
14831 111088
11140 108790
4827 106848
25321 106624
2630 79738
21441 115840
26556 113152
631 100139
25408 102119
9254 112954
1854 115678
17458 118854
2736 118640
8012 109130
20452 112624
27813 108090
16088 109273
30204 114170
3187 117566
13098 115892
16970 111488
19933 107530
16735 109872
15088 114406
5806 113776
24631 114400
30456 109440
12583 109920
8404 115974
24169 116672
20704 116848
20418 117829
6924 102971
20473 112242
3838 108584
23249 101066
22725 105088
24646 101504
12772 107264
20631 111470
30773 108434
4246 107970
23874 113374
28320 113536
16604 113547
20293 111788
18861 103018
12606 111593
23656 111238
22776 114358
1506 111296
9858 111936
10814 114112
31446 110890
22462 113580
23602 109650
13638 107601
17024 111508
24474 111872
6694 111616
13266 115744
8106 111296
21626 109750
10970 107530
18488 111010
2009 112132
1273 114967
16849 117118
25643 116899
874 112800
27623 111928
6655 107296
358 112192
31516 104320
5891 103424
26383 90762
18734 101258
22854 112512
1749 112310
29939 101642
23454 79040
24932 80064
17431 80576
19747 96514
3847 115910
29620 114774
24884 115218
30186 115216
5486 114661
10633 115666
1150 116294
208 112032
24163 110026
22254 106354
26097 108248
25682 112562
12636 111816
21665 111083
24419 112054
22261 66570
27839 -90934
29151 -83584
29787 -67200
13013 -70400
16647 -64288
18460 -64298
26076 -64288
8714 -69312
19510 -74464
18848 -66560
5277 -66752
26986 -118582
4404 -72630
9026 -72576
24392 -64906
727 -68539
9604 -67974
13434 -65053
1217 -65431
9479 -65214
13840 -67808
13459 -68192
6632 -67840
25205 -71722
13882 -68800
30599 -71296
19393 -72512
22336 -67712
31300 -68768
5334 -68326
10029 -66732
28206 -79890
8994 -65630
13959 -67839
2565 -73536
18444 -66186
3311 -70592
2208 -69312
24725 -77814
7109 -158006
24205 -100224
10017 -80896
7543 -87552
23535 -68608
2632 -68352
10427 -81728
7951 -70272
31365 -66880
8719 -73024
6556 -69376
8334 -72128
12447 -75126
8318 -74218
24073 -65546
9273 -64384
21126 -66902
23104 -74086
14940 -67987
24795 -67493
8605 -67050
15277 -65792
6933 -76982
23519 -69174
10743 -65674
860 -70592
2053 -75978
3177 -72960
14805 -72320
8050 -88704
17232 -99446
15789 -98240
5889 -93130
29018 -101814
12251 -70336
19354 -76470
26613 -107446
14315 -86016
19012 -72704
29849 -73609
12171 -69288
95 -69578
4694 -68810
6061 -69686
7604 -66186
18262 -73846
19027 -81024
8374 -75840
20756 -83958
18907 -72650
26242 -84810
18397 -92662
30395 117898
31506 120576
20235 131648
14972 132576
12060 128128
1005 136096
9488 137152
22935 138358
18477 131242
18896 146816
13583 144999
2503 147638
3585 146346
28826 145376
7462 144566
23829 139072
8914 144970
1936 148038
3403 143920
1987 143829
9481 145029
28294 141034
13914 139594
21355 143488
28976 142208
2921 143636
19880 143320
21577 140736
10689 139840
28809 144992
23025 124042
26388 139328
24219 142720
10973 146422
1713 145472
30691 139546
9921 148444
14204 147139
29900 146848
26298 144246
20827 138934
630 145692
17074 146214
8603 135402
21909 145862
5248 134474
22273 139075
22831 137984
17254 136384
2130 135062
28647 130944
26674 131284
8215 122574
20065 123018
16595 131520
15790 139685
9477 112010
29713 120064
12083 133248
15649 136000
20162 139072
4569 141174
30636 138112
17353 139520
10115 142176
19875 144406
29014 135370
5272 134976
21757 131008
29457 142592
26274 143542
6494 143232
29934 142080
27346 139136
10167 141389
7500 132539
14784 132864
14874 113930
17645 119114
25816 142396
18782 132554
10733 138688
21953 130998
13412 126730
20805 138794
22027 140182
26612 144128
17452 143536
30804 145484
20582 148359
18995 145856
14093 140704
24214 144886
11666 141120
9212 126144
3437 126400
12532 125248
31359 119082
21870 140874
14640 142496
24864 142016
16541 140950
4048 147216
26105 147754
21930 133088
8291 21504
20419 62670
2936 60430
15043 47620
13737 55250
26999 65088
29214 60416
20640 68408
16 70688
14066 68032
25879 70390
13893 68992
19580 53770
1611 33290
10589 48886
22581 61526
17872 70912
18873 66496
2447 66528
29740 66686
9648 68250
14017 71230
11755 69006
14298 69920
20386 73440
1152 73718
22185 69312
22788 69696
20841 50186
28542 68128
29741 68992
23358 44170
22981 58314
3569 57441
16027 61771
28485 58096
16731 39661
15859 50472
9703 62486
16799 70966
864 64842
2652 59178
14906 61206
12401 59840
19790 66592
18171 68234
19389 61404
8356 67896
227 68078
31278 65698
16179 61064
19085 66838
27641 59820
3828 54634
28103 59846
30793 58250
10536 60230
6930 63210
29390 65526
9560 54518
16620 33098
30922 59082
27087 52032
3185 53952
10362 36938
2301 59304
29683 66532
28701 67584
7292 67145
23658 68796
31206 56740
7357 64416
19158 57940
28901 53223
6797 45460
5476 58176
25589 69760
25933 70974
19384 66368
20382 22026
1100 38346
4 45066
5370 48502
21368 27082
30665 38099
30815 37654
3654 44736
2570 18826
13109 47158
19964 44918
26529 41344
10523 43338
1859 45952
31486 44416
13178 46144
6111 44608
29604 40778
26771 43584
17359 49270
21765 47584
20027 47936
22403 49280
12550 46314
26688 50710
19048 51428
23078 47907
4904 40708
862 45680
22994 42608
1533 44560
12975 45827
11485 46827
21075 40506
26808 44678
13341 38738
14936 45872
25921 48640
3849 48346
15741 51446
395 50918
4632 46048
20545 47183
13599 42658
11794 47813
8812 45239
31529 10463
4931 -8182
27922 8842
21172 16960
13731 48132
24502 33156
4597 45312
29799 45540
14312 48091
16453 42726
8513 46605
23363 45932
12803 29036
23698 30311
24360 33408
19581 14282
20836 38934
31264 38419
29991 35880
25726 42998
5926 42186
11911 38709
28858 32179
8918 37472
26707 33074
19179 33686
12361 38872
26384 39325
25397 26019
28994 50998
14201 47104
16573 33930
24780 14858
23789 8458
7721 22400
18609 23552
4607 26614
11449 37280
18823 37578
20900 48054
13723 48192
4562 48512
12450 48512
4673 50112
8512 48736
22928 51376
16912 50294
2257 47488
19007 44874
2249 49344
21467 50038
19296 46784
14753 44150
24555 44032
10379 44534
6916 49654
28088 44554
12010 38282
12551 33664
18050 -9664
28295 101110
14956 90112
18376 77108
88 77194
17624 92598
609 79785
13804 77066
17589 45642
21664 76160
4081 75648
14249 67328
22797 67584
14578 60810
11748 62582
30006 53504
22120 74752
18136 97792
21884 97632
30980 95755
15036 98365
2711 95960
14296 83978
13557 68618
12721 75136
5466 87936
30916 89600
19804 96438
30005 91630
11210 96418
25597 94976
9209 94848
24619 96067
29220 91392
10655 91408
20313 94080
1387 92938
3009 96698
2924 97990
14686 95734
25032 89290
21842 95296
13774 96704
8798 91680
29024 95960
22439 96485
3384 94550
20843 86090
9535 94767
16905 93824
20050 91808
30945 95410
15119 94227
17582 90836
16130 95286
1170 85946
7857 80556
9163 84864
4448 87296
8157 82656
3386 91274
21863 94838
5262 91552
21895 75306
12323 89216
18239 94774
3099 94784
22389 83754
16318 87776
30929 95030
28734 82550
10219 83210
28573 92288
873 96821
26355 100277
2760 101758
22079 101163
3618 100864
17738 95467
29263 98127
3116 97367
26244 97758
21866 93973
26558 89526
20718 86560
7178 69238
9775 85494
19537 49698
21417 93952
7358 90496
10969 59136
28954 0
3490 1568
25809 1504
14869 -14404
31402 -19222
11038 -13984
2818 -13162
4472 -10240
6523 -26664
24600 -24838
28893 -18112
23194 -13946
15332 -17184
11132 -16200
31520 -20883
31464 -17926
24529 -33784
4928 -27482
222 -31062
14398 -30966
24452 -26774
27864 -22826
21478 -19434
10780 -26876
13274 -25216
6730 -38476
15782 -36246
9476 -65430
9064 -27312
8495 -24298
14697 -19552
26976 -16170
3726 -19848
4993 -20296
30313 -16832
18872 -24646
11470 -25382
20346 -20794
30682 -19088
22818 -16568
6375 -16794
23817 -21878
13536 -15810
20079 -22880
11200 -27104
5502 -43541
15155 -34493
11348 -18496
14308 -22186
11337 -18442
22316 -20676
8621 -15622
10365 -14256
11346 -14368
1693 -14400
23913 -16768
15227 -15038
9970 -16060
2915 -23392
23166 -25246
15410 -21754
11144 -21624
2089 -22952
27261 -22530
4336 -49154
30518 -57090
11606 -22713
18465 -23210
10575 -25605
15207 -18576
25851 -21795
22286 -16714
18875 -18112
28731 -17692
2929 -14454
1321 -14864
14457 -13120
14222 -17622
1690 -18336
14581 -13891
31462 -17041
30998 -17298
11715 -20220
24241 -14729
4211 -17611
21939 -15371
10561 -15148
12820 -12032
16390 -11906
20423 -16792
16629 -13313
14452 41048
11631 38794
9323 27008
25251 73920
24922 68992
24524 73014
9554 69632
11633 66346
24596 70752
15940 68512
23862 67264
22493 78070
7402 69888
9968 68544
9022 65692
7707 76777
28816 73088
27948 75072
8310 73344
27676 72768
4417 75776
28693 78720
26842 76726
29141 69194
10230 62144
29966 67062
15675 66826
12857 59904
4012 43520
2284 44800
17412 51670
14978 49706
25857 58122
25330 71242
26670 75072
18902 67850
5074 74710
2183 67946
6457 72992
17862 73974
29662 73226
24276 75392
1079 72032
3174 71968
20118 74688
12027 75968
31389 76928
18874 75638
5477 74880
16578 72192
5653 78128
17065 78134
25894 77048
26781 77758
29820 70658
19519 70864
2737 76672
26005 74446
521 75384
21545 73208
4732 78568
4631 70386
2406 76306
8048 74918
22246 68788
1709 80698
23268 80704
24669 76988
15586 74794
11158 72826
8060 75584
12818 74300
22898 71021
3462 68161
1825 70720
26593 69760
5664 58032
30897 60414
10935 58450
6054 40442
2189 64866
350 67456
9998 67768
25946 60536
27352 59612
2474 46038
22554 78147
10161 74110
16765 70632
27942 66578
14317 63978
11625 66448
28864 76016
23889 79910
1372 76608
27954 74432
8969 68416
12840 78256
8211 82550
11946 68672
9536 59264
19656 25162
12263 75648
4847 58496
22984 88576
19535 82058
3506 85750
20917 91008
30977 82880
17965 67978
25722 68874
21621 68608
11932 69760
19991 89600
14293 87040
19997 94592
1175 93056
31124 94434
21717 91680
24757 85928
21927 85572
30961 71534
18466 93796
6297 80626
28989 93376
22455 92178
18355 93294
24589 85482
15083 88694
25590 86218
10731 89120
8145 86944
10119 94368
5255 96094
24421 83166
30901 81922
15945 81650
2616 82832
31374 81428
6775 85742
3929 82690
28812 88882
10539 86668
29096 92888
29547 95158
26285 85946
7391 87240
29061 93824
26747 85248
16341 90880
14484 90624
17926 93994
19641 87744
28696 92160
13368 90240
2220 91392
25631 91456
11597 91903
28546 97644
18358 96192
15856 91008
21649 84992
26699 82976
5308 90838
9440 93302
19287 79232
15879 74378
13908 64672
1780 88384
6879 90592
6369 89206
30563 72714
13105 85930
23266 86006
25484 82592
265 71946
22640 50634
14587 77248
27955 80704
23359 81228
28468 91710
10855 96135
4074 93216
29702 91008
19617 97238
10944 91498
25686 92096
31283 91656
24998 94386
31405 87006
6436 89646
15028 90614
21784 80906
5266 89984
3117 78592
28214 73968
22987 38482
6439 56918
10047 71606
4377 70566
19655 83586
21555 80794
4224 81320
4191 79706
29017 76631
26598 71630
3820 80293
12277 86692
18639 87094
26341 84672
13305 79513
5658 81900
6896 85101
25900 87183
24173 87808
29385 85573
6788 83741
5692 89899
9205 94008
9491 90973
8956 90711
15521 92128
2084 89600
10851 86784
18999 84560
25050 83856
14392 71505
7986 77280
19779 81448
26390 86582
29926 86774
25929 86840
27707 85670
8139 87872
26249 89056
6271 88130
14174 91780
11056 71552
19437 72448
24888 74752
55 46858
22635 54922
25874 77632
27028 84864
28882 86605
16816 93094
20950 90256
4139 89408
1606 81450
31603 88640
6733 93056
31 91974
11139 87640
21605 75776
11981 83392
11848 77568
249 68874
9644 77174
7706 65856
2775 37594
2241 69946
17502 74752
12951 85440
24937 89408
22757 90160
23648 81156
22151 78054
24061 87114
13922 86656
26885 88128
30996 89407
20945 91114
9134 90880
25401 90624
18063 91650
3292 92157
3829 93635
15512 89432
14736 85877
31329 82890
12071 88704
11343 85836
24674 80646
16050 82080
13193 82678
1373 79882
23471 67594
5925 70784
12764 59274
5270 73206
30909 70272
17715 76736
8578 84918
3934 78464
9484 84086
21729 83850
11019 78944
3115 84486
25113 87478
4624 82966
5278 89832
7005 90862
30194 89965
5291 64138
5701 71296
56 76150
30499 55808
27577 38090
15136 43466
2221 74752
1589 81536
8542 86720
27759 86400
908 90774
8435 78398
21493 81620
12709 82432
19069 82416
1736 80768
23665 84018
13296 89478
14675 85192
28321 87232
29826 88384
22906 86816
15403 88982
29625 83680
5687 84896
7956 88608
5618 89760
23332 88544
31294 80554
29968 78442
19272 81334
10965 76288
10946 80986
10155 70298
26648 71296
6255 74880
24207 76496
26541 80826
15027 85220
24960 83028
718 84288
19002 87360
4717 86496
21569 89542
4230 87808
25250 85494
11473 82042
30710 87152
28623 84490
9000 87702
28155 77354
11276 81564
5471 80536
490 85654
13072 83642
12666 81086
10719 76194
12125 82832
12302 48490
10302 79242
371 81374
3790 66208
2969 67904
12658 56938
16047 70570
13130 90368
17956 90538
24683 84599
12572 74720
15198 61706
28695 79222
31385 75008
22542 4682
29039 69248
628 74880
14680 55306
17039 77594
10097 63118
18340 74592
11979 83568
5371 86150
3036 83050
3301 88728
519 74378
8366 74597
6157 72128
6087 64000
7665 65308
11691 73728
7405 71340
24248 85228
8910 89198
28304 81208
22114 83030
12360 82422
29660 85726
4839 79560
2103 81496
26638 88526
9893 85418
20442 43872
6074 77056
30976 95350
26366 90408
24933 84962
19119 68122
16126 82854
2372 80556
1812 88472
19258 94223
3131 93131
28328 92391
16934 89821
768 87936
22663 86080
1028 92704
13927 95094
24103 93772
15113 88032
2184 79390
273 87472
31537 85440
5784 29002
28135 56064
18515 82684
7279 81980
5254 80344
30430 79603
4062 58899
18156 53102
1224 77830
12503 91128
1308 82874
4738 90048
14950 91030
28469 87648
11542 81506
2526 88502
6834 82148
678 84416
12085 85280
18887 88710
454 85616
25255 87373
24975 82003
17543 88726
3429 87520
29902 92022
15528 87506
10323 90888
31158 92848
22512 89022
6662 86632
27723 86308
24435 89600
7723 80256
27525 54410
15692 64502
6324 59968
2689 59866
25078 86400
22755 89798
25923 91644
9192 96234
18556 95172
3062 88576
19205 88064
22084 86720
22636 96832
12424 95862
7826 95424
29223 92618
12481 94816
4517 96040
29912 96964
19737 92272
1431 90112
3175 91448
18126 94646
18829 93600
23066 92528
9090 88458
17987 87072
8102 95496
29134 90694
10759 92256
7155 85479
18642 83629
21242 85782
13999 84938
20234 84544
5112 89952
9040 74036
4739 90697
28891 90351
4218 91344
10351 90682
31432 93782
6406 90272
22374 90743
619 44090
9191 79066
12132 16666
27461 82432
11412 91520
25795 72586
28619 93376
5071 102358
196 98656
19937 96064
2144 93898
6085 94774
5716 98102
4126 95322
5711 96358
26319 93270
28337 92352
21068 94944
15232 82794
11199 90826
30065 98422
28508 63338
7550 49674
27130 83104
21412 85002
30268 95856
14277 93918
21234 87754
26068 93936
512 92864
27567 86528
15594 93427
9077 102612
19639 104960
7353 104374
18977 99488
10337 93264
9574 101590
12741 103450
3290 103954
20724 100224
7150 99456
26636 96762
29319 84913
16870 94323
21685 90998
15811 98336
3555 98432
8709 98719
18512 94253
25924 95168
21076 98368
30582 97184
31612 99104
7454 98976
9100 103570
19374 97800
30668 94058
2732 102166
23209 99648
9624 99798
10216 103254
301 100106
2243 99936
23694 93674
13699 99456
21620 99680
27946 100854
9952 100544
2167 99776
10506 98848
26589 100418
22111 92506
45 99683
3728 96271
24 99136
7534 96256
3426 99318
12499 103104
1861 100928
23357 96810
27390 75210
23838 83456
252 99830
27002 90432
26338 91648
21102 78080
11196 48634
2600 87091
9137 88224
16971 96544
892 93568
31522 100534
26604 70544
5483 65932
16886 68224
12444 71616
25632 79420
1208 63344
8241 36362
19157 67310
25684 84439
21959 89458
351 89430
28252 85930
11936 87366
25076 84480
8039 88576
14677 86710
26708 84724
16268 82234
51 88118
424 84416
10741 83264
24439 80896
28742 83776
12237 82624
24165 85376
12005 87488
8449 86533
12339 92106
16768 75808
30534 72678
9377 62879
2281 68474
20298 75869
11944 78729
26950 82007
17819 57525
25478 78208
11968 86128
10491 89142
17348 85760
25276 88489
21684 83319
4568 89870
23739 89036
23018 91500
7036 56743
24305 80747
6747 81235
17305 83958
3233 82343
19321 81478
10400 82363
29589 82688
14305 79424
21374 87882
16539 92908
2135 90752
8892 89824
11437 87424
21158 82048
6532 74496
21026 74156
19911 71122
27298 88104
9406 86176
21573 78986
11716 59018
22344 50186
27192 74998
14238 61962
4090 80374
25444 78016
28144 77888
10001 82944
1360 90176
8154 88447
9571 90817
13696 76067
18180 75520
13649 77893
28197 80448
3677 145598
522 144832
22001 142368
18541 145312
932 147840
24610 141707
15173 148260
25574 124000
25488 103882
30845 140224
27306 141312
13871 123466
3231 128842
30132 141752
328 148688
27791 138666
17398 140216
6929 149505
29896 149006
31555 149056
17249 145886
29777 149514
17408 139920
9975 149536
12953 149297
16651 138484
27992 142782
25993 141472
212 141936
9201 148096
31311 147584
5313 140686
23015 123956
25972 107072
9936 102282
11416 120258
705 128310
300 127296
1526 122514
2233 139980
3072 139008
8637 118666
15335 116464
4840 136000
6132 138340
8644 147218
7716 146916
2792 147068
21535 133202
24862 139872
7494 139754
8349 142198
6639 142838
11475 141049
4178 143825
3134 144635
7891 150086
19998 146596
11894 147254
6647 146464
22876 145792
25507 148466
22521 145088
3507 149142
14263 149440
28004 151312
27048 150948
10514 149910
28566 145920
13064 146784
8950 145216
13740 142832
18476 150844
14714 148828
27640 140016
3299 143556
25878 144962
15175 147100
16370 146736
30893 144862
27213 144988
238 142282
24014 144832
22645 143722
7202 145828
24980 149859
15239 143570
21971 146651
23976 145822
3381 151894
30160 148790
15531 149488
4798 146944
18722 145557
2217 147741
7732 146624
29882 129798
9825 145302
18620 133760
18351 119008
14347 44416
5336 81536
23684 89632
10995 92336
23767 92672
9260 96320
29810 98272
25903 94294
3794 77914
16937 102256
14689 94746
14909 105504
6269 105110
23681 101691
1448 108085
23485 103711
25108 108260
6550 107198
4156 102346
22836 99428
8399 104670
21950 104138
2996 106174
27809 102871
11307 103360
4744 101256
9208 106008
29536 106256
12252 106560
13023 104634
23214 106870
28199 106368
1976 77962
13514 97914
7374 86266
29400 87590
14659 76734
8606 100864
31429 102232
5587 97184
21093 96824
21150 97954
464 101696
29089 104128
15019 104384
15416 102446
18451 108284
17057 105744
2338 105692
8313 104092
19718 106432
13903 106870
17764 103296
676 102944
6515 107800
2375 106474
18540 107453
10285 104523
29063 104288
10728 105424
15142 103131
29828 103633
10339 105238
18557 106816
22695 99569
15812 109497
12235 109430
3550 110259
5398 110064
23945 102224
10495 92428
27785 109337
7827 104768
15660 93907
4104 104826
22251 104672
6821 102208
7331 89163
12560 80192
3105 77184
28216 59281
30677 75264
12676 75602
6293 95573
16198 96288
17596 74715
30234 99777
5350 102327
10355 105856
21085 103120
12584 106272
1897 105264
2653 102702
9771 110190
2928 108800
25606 107528
21894 107194
19057 105643
680 105344
12677 100480
11245 99008
18226 94835
699 91328
4227 90177
21659 101574
21395 84618
31220 105072
12872 101956
20920 112355
17994 120512
23235 126464
16521 121714
1164 132462
5946 132928
9684 137044
23567 123532
2852 125446
26246 118722
17534 113363
2460 133225
28937 133952
1156 137568
6154 137434
26072 138477
30083 139498
6807 139856
24132 138830
1873 135584
6388 132938
4297 133600
23823 133988
15999 131072
2120 135296
24193 134912
11655 136118
13789 134614
11926 126080
20041 120960
17900 114464
28780 113024
30133 84106
27765 125130
27466 133078
2223 128160
21362 121512
26502 128894
25402 132790
2386 115234
20767 124778
18784 126532
10042 127882
26447 136916
17002 141478
1475 135376
8701 133578
3684 135338
17860 137550
4300 137112
22860 140136
31472 134746
15544 138294
26426 138126
4803 142662
22806 142718
6284 138924
11519 140466
19603 137490
15422 132554
17106 135120
5977 140814
22901 118952
16060 117440
25053 112390
6276 129225
16324 131552
19289 132224
12427 137152
9434 141046
9835 132490
1878 134486
991 130394
992 139568
16474 142239
6653 134539
20277 130602
15499 126592
7457 133248
5113 133856
18157 126496
28846 134454
6114 137260
17585 136746
23803 141318
30262 139312
24873 142850
26130 135072
17397 136544
5024 136208
20255 137580
26758 133824
3467 136128
1120 133450
1678 134752
28785 136918
8131 133152
26867 135872
12927 130442
29558 127680
17598 126864
11500 121280
31454 105010
18867 -116256
15275 -124737
2715 -117376
11866 -141632
19571 -145129
9567 -141787
28083 -146358
8841 -130501
27678 -128139
27590 -125616
19443 -120256
16624 -119752
21225 -129078
28002 -118449
26642 -123690
22620 -118160
30393 -141350
13576 -125552
186 -126288
14114 -149062
6491 -138750
1617 -136062
19592 -133744
5122 -116249
27698 -121069
20393 -117760
14629 -120062
20090 -120274
23197 -119776
6383 -115674
19794 -120400
10308 -119680
24914 -116409
10075 -114688
14424 -118217
8852 -119190
11903 -117612
462 -113309
17676 -115632
10819 -114382
24004 -121920
26473 -112128
19432 -113546
5677 -117504
15048 -117568
9581 -117942
1346 -121920
17433 -115328
20711 -117772
21856 -112051
10150 -113792
8554 -117321
18190 -123528
12688 -117888
3755 -115296
13467 -114838
17146 -122769
21813 -120320
27989 -121944
8666 -116512
26647 -115712
14395 -115658
4265 -127872
28190 -199286
21199 -173440
3573 -157632
29710 -123854
24837 -131910
5386 -123608
10009 -121050
3865 -114728
30420 -115112
17161 -139798
19996 -118304
6931 -119766
2109 17656
17355 56447
27674 53656
2765 47352
3967 62983
17199 59112
16862 60064
354 58624
15152 52896
24463 52180
2019 53388
6245 62190
1412 61440
24191 57984
10975 58496
26237 56662
902 48010
4088 58480
21747 60016
23646 61145
10300 50473
8845 48154
20199 55904
30721 11074
21423 16408
3332 -39046
13267 41216
9649 38912
10101 44416
25607 45248
12712 53883
1507 47050
772 54912
25207 51363
17842 54343
9514 60738
28866 55552
2819 58266
27603 56597
161 61526
26042 58658
7551 57488
18746 53520
13036 54292
5727 55326
23922 54208
13196 53882
5836 51816
31463 58074
13231 36414
29530 40192
1948 36874
18945 3194
9765 28728
21487 52064
18076 52106
8869 53120
30571 59176
2020 61326
11652 57418
16625 55824
20754 57654
9844 61942
22069 55818
27744 56576
27410 54144
24053 57974
28807 56960
24921 57398
20336 56522
24611 54346
12166 61888
13258 57370
27661 63574
10675 58998
3770 56192
25910 58848
13364 60736
8384 59894
29720 58944
28810 60416
19590 48842
12510 -43462
5583 52410
29339 60288
26927 57072
20360 53158
21445 58976
18812 50800
836 60406
22467 58144
29278 59056
5511 52614
17920 53088
22511 32087
12492 7580
27689 50560
12126 52352
2341 55626
30610 63296
28972 73782
2441 76096
6793 73088
20322 73728
8823 79232
13822 86006
21269 83456
10520 84918
766 80970
1672 85376
9689 79232
30881 81536
5432 82250
10073 82934
31143 82752
3645 83958
12861 83754
3948 45952
24332 40394
7808 66576
4450 64791
172 41994
22823 73433
7755 73513
20271 77190
5447 70330
18356 77106
4750 73034
2908 69312
4479 76186
4533 80486
21983 78672
2445 74625
10648 85567
9112 84992
20680 82682
16546 86134
25521 87510
28898 83550
21087 84733
23390 81640
21913 86960
20264 87062
3498 85248
14374 78666
18575 84685
30344 86880
21474 86495
20379 84416
22456 86080
23215 87094
22596 84298
15318 83328
28922 81536
16585 84928
23067 84992
31448 79835
21360 78407
12806 78742
6050 75751
3866 88168
13968 90142
24734 81942
17626 84090
20733 83584
14809 85178
21029 78528
28624 80256
1393 81846
10027 80896
21229 76522
4532 85797
15114 86348
30117 85760
19456 81910
8261 77182
8063 82304
65 79990
6617 80840
28338 85962
29135 81282
17933 74496
28999 58634
19343 81986
23301 69128
17141 72960
22202 77760
3121 77632
23309 79784
27412 68320
11852 71296
29146 71430
4778 64306
17060 70112
12991 78990
21435 86070
19264 84192
19921 77067
7813 86576
11130 61258
25279 58890
12298 78976
6184 81206
24497 72960
26342 59136
17511 87798
856 80042
10939 77664
12247 78070
24576 61002
28804 70090
15642 84608
498 81110
5196 79994
18329 83818
27648 85383
19053 84688
1514 76960
22258 85877
38 87717
20306 85152
21365 81024
1007 79498
11799 67380
7453 71872
25934 74122
14586 89115
13362 83200
19351 74218
30997 77866
7175 78998
22240 79360
29078 71414
18530 71680
12931 49418
15084 68362
12719 59648
31420 37642
27432 68480
28188 81654
6342 77322
5444 77750
21357 35226
19464 76480
22479 73008
3495 71180
24397 85845
15876 81792
11453 82166
27218 79936
26860 79488
23955 78656
24114 83264
24519 85398
13848 77162
9467 83392
10769 75776
2806 80086
29697 77056
26429 78816
14856 85248
27144 86934
22753 84800
15253 81240
20902 80272
29037 79978
25095 73994
10654 85814
31373 85504
14333 85208
16634 84616
30536 80234
11587 86006
19848 84544
11835 83606
18745 87136
30416 83040
9755 70090
3708 80138
28618 80374
20893 81632
12303 67978
8455 83210
748 83584
1490 85504
20760 78918
16884 78000
12652 79872
24453 83024
25629 82416
1786 86454
6250 81488
4449 76490
18033 80374
3652 86134
29092 82560
844 85728
4777 83920
18536 81606
8191 79594
7316 80128
4208 80496
7490 74506
28096 85173
21320 81920
19375 59210
6535 9216
23894 143482
17754 138716
11483 131128
29208 128514
22321 130934
20771 135520
18769 136597
11987 137941
13115 131877
22044 140571
5555 141463
5948 140493
16797 139575
4537 133987
13441 137216
9089 139648
31073 140288
4065 141952
10148 135296
10950 138240
3519 138220
7815 128138
18713 123544
11659 106250
10074 113312
27039 132650
29398 138400
17610 138276
9097 141158
5299 131968
22989 131456
16079 137216
13742 140592
21969 139392
23895 136256
22145 138230
20179 128234
14533 137074
2911 131824
27772 132865
27183 133772
10942 132032
29343 106110
21660 111606
11814 82186
7226 124794
793 128982
4468 124381
13429 113699
4781 135456
22982 133248
14221 140198
26008 136900
14045 136520
8736 138514
11753 138678
7776 137980
7140 143560
13383 142660
15704 140520
17571 138017
19680 141197
18629 137587
4641 135438
9215 133154
8768 137760
18223 142358
25210 140248
18450 141216
13634 143838
11524 139678
30032 135680
21514 135361
11522 133120
12491 136192
3741 133161
13602 133381
29302 134400
9106 130186
6857 114826
1697 136576
17963 138496
29157 137862
19943 139954
21149 140096
3802 141558
17198 138144
3434 134052
7992 135190
16861 132282
4242 131386
16589 131294
27980 130438
27574 131184
11120 127872
19383 72692
17390 106136
6714 125968
27912 120848
23399 116312
11763 113824
16807 17174
1418 15730
11274 44810
4439 46422
29548 42160
15249 46006
8246 36672
9452 45440
12149 42240
23619 45046
15601 37888
16891 18602
28249 36913
19501 42353
23226 50304
5263 51446
11365 41984
12537 45696
3614 50304
11411 52723
22093 51780
15758 50562
2283 51510
31512 52384
22178 45770
1151 48182
5959 42102
13892 35594
8355 33792
8018 22272
28894 27648
11603 24202
7087 46080
6504 47104
11976 49920
22534 49280
2611 44928
8146 43766
31129 35082
12553 18954
15530 27018
236 44170
1146 45628
7821 35504
13453 52224
10871 51840
15299 51712
9636 52992
13445 43264
8377 49878
26565 44420
13894 45248
925 49564
93 31160
19381 34752
15898 45660
7949 51000
3884 50740
2897 36080
572 42496
22536 41728
6652 41034
9831 39936
30806 43894
8837 42762
5139 13066
21367 48000
22325 50528
5530 39318
10251 38848
19400 33664
16188 33546
30925 44032
16154 49600
14525 48630
976 45376
21835 42016
24108 38698
25859 43968
27079 47424
9977 48384
19977 48450
1955 49047
4963 50230
6815 46877
20512 45664
29155 48338
15596 47798
19344 49984
4182 48438
31017 46794
5490 47104
27071 44586
31153 47360
23494 49334
31144 36298
26719 43520
24866 48064
28593 41472
29062 34304
15611 27776
10716 5376
5616 28302
24102 46656
24008 43168
15145 48966
14307 41462
28753 35210
8678 48608
19585 59586
8373 26642
17309 60104
22932 61320
12516 60406
25757 43968
6527 51798
22413 48576
28781 41210
28605 49344
28347 51008
9965 49744
2450 52950
1238 49184
20170 51480
22595 51432
4458 46882
25248 47944
5242 57310
21336 46592
14496 36218
18177 538
13935 15862
28824 4234
18654 37216
27264 49088
31147 50742
15585 47488
10071 21600
12600 21514
7294 28682
21101 48640
182 49024
16095 48768
13060 44170
29268 51520
14063 46142
4975 45440
5217 50230
26665 40832
9211 41600
9014 40704
31407 18186
25864 41994
8682 48694
12645 45696
13177 48868
27451 52162
8919 46204
17373 49878
21539 48224
2302 52376
7745 52854
16365 47368
17700 51712
6644 52310
10560 50870
9096 45866
20764 51568
4096 47706
22067 45408
26599 47584
29698 45568
26251 41258
24823 48352
17010 48960
1118 52386
1413 49314
27639 51960
19112 51258
1410 53222
14517 51760
3986 53568
13825 53702
19728 49096
94 50754
30156 52462
5297 51200
28847 46510
30015 52542
4427 51416
23236 45190
22579 45750
25284 44626
28076 42198
4120 42330
16297 39156
2619 60008
26837 56522
15727 67274
2984 92224
5389 103904
28521 123356
22957 125954
21317 127302
594 124352
28756 124968
2232 128510
25405 127168
8850 126450
957 127736
2087 122276
21098 116266
29836 105088
5960 109194
18007 109504
30808 121472
16682 124146
31152 123354
2641 119138
17377 120726
24022 121090
723 124426
11170 126396
27093 119914
11417 106506
16821 113910
13592 106748
18990 122408
16793 125041
18804 126524
6229 125558
19335 123482
11963 122400
20793 119090
23284 123951
31583 129424
1631 129986
3154 130026
18377 128314
17172 126390
25079 123258
29583 121296
14362 126310
15147 123997
14491 123616
6529 126598
17068 128427
22270 126192
2947 125954
29737 122679
13220 122513
14813 127606
12577 126759
16450 124054
14108 128192
453 123200
5047 116672
19822 126208
14603 126294
8973 127126
16602 126720
30392 125120
9456 125018
3595 119656
14678 120714
22930 120686
6633 120320
18021 123712
15254 120294
20121 121156
445 124662
15994 124096
30502 123392
11231 110336
7233 109834
9569 77834
24324 110976
4366 114176
25159 121393
16722 116379
23151 129300
23659 124682
13252 125774
9416 123024
24320 123648
28215 126742
31527 127232
15067 128416
21793 120236
11975 125184
21583 124672
23398 128051
15771 125356
17555 115945
642 118614
28705 120415
22576 104064
25687 103808
17662 65316
29174 105956
4478 104640
29623 106656
7064 89002
3754 104906
11588 104074
13455 105216
22150 116598
3819 114934
18443 106378
5840 112512
18031 109056
4780 111042
28239 106760
29193 106496
12346 99854
31587 112976
18207 112801
9380 114441
775 114422
10564 118053
4760 116685
347 113187
19533 110720
18772 113408
17744 117248
12352 119168
9423 117632
21482 116928
24868 115146
26316 109427
7243 115510
15968 115206
15328 113836
17142 110442
12655 108992
24170 111552
1915 103370
15443 112352
19917 111968
5590 109405
11923 115542
16989 113375
11181 110794
7514 114720
25218 116032
8240 109664
28760 107648
1459 99722
11980 111830
2224 113334
20033 115114
19425 78314
1452 100342
2179 89960
20106 90890
12378 95946
25981 110544
885 113450
27008 118690
12530 113309
13099 111232
5039 117632
11371 119261
2335 119070
23085 120032
13939 115264
1488 114341
13749 114577
10624 115078
27443 116288
19171 119906
6417 119812
4436 113152
6040 110820
31114 111542
22041 110952
440 113298
8564 113411
26067 113861
25456 115430
17 113776
10060 116798
20482 113920
11248 112321
31064 112187
9098 119552
9643 118441
8683 121185
15236 105060
6840 114176
789 115368
4903 117632
16351 118766
17356 115392
27199 112256
14366 100726
20544 75189
636 73789
27488 115111
27823 79089
18359 4745
28768 -10867
17211 16750
1460 29560
24203 21056
25635 25184
27889 27368
28482 22062
2190 19392
11079 20544
29795 26368
5335 27008
10502 26560
2807 29494
26873 6440
13998 29046
25091 30877
13310 22336
6852 30694
12151 31263
28961 29303
17657 17674
20809 23306
2891 25622
23247 32016
6270 31654
16048 33320
26948 34380
30908 26624
31085 26586
12700 21258
24592 22656
2164 23104
19317 23370
816 24118
14498 32508
8216 29393
6737 32577
7083 31264
12758 30493
26818 24326
23936 30720
30305 30134
9598 30806
24639 25456
2515 32268
8938 27808
7862 29355
10265 26896
12566 29120
18968 30016
17137 29824
15419 29862
102 27532
27720 31670
22235 25432
20319 30931
9783 26432
28727 25898
19457 24348
4508 30204
16726 26317
10904 25430
21878 26287
21699 21984
1468 21376
12628 11018
474 16640
29690 24384
18220 34534
5682 28544
752 27872
11466 19264
23292 22814
3625 28843
12002 16696
6842 20214
27935 31190
6007 23898
4557 29888
4883 26240
18644 25664
1476 19904
10165 23168
2670 15050
10721 10890
9400 16512
27444 24768
26694 29504
22089 -19318
16356 21760
10891 24086
17022 21002
9008 23702
12185 25472
13131 22912
29290 26688
15993 27746
19824 25600
26964 27136
7329 27510
384 1714
23346 11392
20201 -1536
4886 -17910
22772 15626
20698 23040
31343 33664
2770 19978
28255 65802
18294 69696
28124 79030
13806 60554
26792 61440
9832 26362
13818 68704
31252 82134
20840 72624
7866 79494
25503 67194
17918 76592
3603 83336
12910 82818
29419 85814
22565 84790
5360 82960
15989 73914
3191 71434
30726 72832
15914 79734
552 77824
23910 71754
18169 77366
26938 81398
18401 76522
25034 78432
12279 74258
6052 81904
18371 79088
20719 75752
6312 79566
6207 85862
2735 82160
21936 83072
19316 78527
29913 75776
8480 76790
19773 67864
25782 68490
27338 65120
11801 74496
6688 73624
15563 76518
27110 73744
13979 70800
19054 70976
23690 75782
16156 53880
15282 37427
26566 61007
30246 75776
8793 75136
25996 75268
28557 76298
1765 68352
2937 75808
23275 79616
1052 81984
13077 78448
20743 73966
10918 74864
1179 80854
18985 80237
13269 80248
2948 78679
5820 78539
1790 80430
22969 82638
19186 77560
28959 71191
18115 79021
22598 82587
15449 81737
29071 81620
8880 82496
30880 82921
14700 79488
29709 80896
29444 84214
12782 82762
30107 79194
23811 79314
25617 82704
27405 81797
22740 79064
21284 81619
18194 72439
27486 75435
11581 78048
29054 78342
4589 77328
4748 77452
3795 78768
509 78766
14785 79142
18831 69040
25228 67466
28625 59114
7198 75784
12519 71488
8886 70102
26007 79488
16010 83670
22824 83148
27775 84938
26800 34710
19862 20963
27902 46179
19496 61952
13629 82144
8065 35226
5879 87434
21333 90676
8487 85113
13222 91690
10573 86554
26069 86784
13438 87424
6581 78336
3285 77772
27047 84934
15326 84800
14917 81642
13416 90523
10469 91584
22081 92726
9 90418
22056 89048
18625 87232
14253 88512
12331 83776
29728 77488
12547 81356
16581 67018
18539 83894
28132 78592
21090 65354
12253 78128
1077 78864
10213 55888
19484 68226
2568 44938
11906 57856
15394 71552
13666 84032
23679 87350
26772 80906
6486 88928
13333 85063
30369 92178
8277 87595
19742 89855
2654 87045
31138 85996
11224 82634
29059 88064
6130 86576
19359 83424
1072 83456
26564 78848
21039 54144
18280 57600
23588 25671
30858 74952
1922 69413
28859 89604
20881 90688
18022 90940
27146 87172
8475 86468
8546 87680
3981 80326
30818 89846
25988 91126
7764 89747
7038 91574
6289 86922
668 85816
15180 84163
21990 84160
22215 81328
18764 85117
10900 88110
243 89856
16484 90624
21200 90584
24582 90848
12811 88651
25044 89514
19105 84283
25752 84224
10034 74759
29876 86783
5503 78629
21239 85430
15320 79504
1432 84208
21848 88887
9070 60286
25974 75136
28178 74368
2644 67200
4135 71552
23590 72000
17680 85280
13831 78144
7317 61312
17513 65152
1814 83600
15220 65610
10433 60928
16388 78592
10585 80256
21750 78464
7561 83552
25577 84002
11081 87312
8283 87243
10829 87524
8276 82602
21831 86282
24892 86070
11602 84448
1454 85142
6363 75722
27882 78912
18558 79264
22371 75776
22299 78848
178 78730
27907 80118
4865 78090
12398 80502
7129 76928
25858 63050
11505 64832
8839 78070
4725 39562
5795 37763
8607 83053
29624 77114
5919 80646
86 80198
17810 75280
28871 82048
5844 83136
28104 82306
30522 80762
20217 79994
8945 86028
5323 82026
5779 83520
9463 84352
18250 77376
17133 85920
26551 90098
3738 27200
17505 79090
9570 78384
13773 80896
28325 83904
18749 78976
563 64768
28290 66304
3799 80896
30485 60083
9232 78223
2940 85520
27429 83584
10809 80000
7589 82966
10792 80348
27122 86396
28668 79416
20417 85910
23290 77248
25673 82560
13486 82432
29287 82944
29455 87488
21439 84086
9249 81536
26258 73225
6003 71849
20286 97595
28211 110534
27101 109052
22161 81815
24286 116283
1707 114822
11220 114348
11498 114914
20646 116999
21181 114949
15868 108714
2751 110234
26816 110080
3982 114470
20378 117662
24748 115828
12309 115089
5005 108820
26407 109290
7798 108960
21027 111926
26476 111296
21965 116285
27724 110407
2769 117888
16078 120566
13821 118624
5163 117632
25345 115840
7820 112784
8392 114944
1500 118000
4574 114511
4822 112224
16445 117312
9583 114834
15238 117278
14743 117838
6178 115904
28466 119222
17891 116682
30250 111936
28795 118070
11118 115690
23571 113600
27448 113536
7871 116368
6217 112880
26933 114098
19714 106138
23449 114720
3994 115744
10482 116028
25939 113088
791 113014
9696 106544
18042 105632
14717 109814
5243 109898
30882 102986
6636 108806
10693 86154
21014 103936
16511 92042
4379 110442
5903 115174
3821 106176
30913 111286
2738 109056
8929 114752
4110 112186
25812 94666
12756 98714
9190 98384
17550 73802
3984 80374
5528 81152
27812 92160
22195 105088
17374 110272
30709 106240
2291 103520
5633 115052
1371 114326
7363 106264
24779 107904
30191 107776
30825 105088
10945 113654
12026 108736
19726 103632
9726 115430
13828 112074
28352 113792
25353 118374
17986 117280
24925 114752
24459 112256
1761 103936
11351 113372
15607 115674
6837 112879
9513 113898
9250 104650
17391 108646
8179 49995
614 110840
27659 105696
25661 67722
11730 94976
3657 100848
14776 85792
13480 62986
24287 5952
26460 2666
30591 16512
3431 10362
6566 18678
25506 16630
2659 15328
8809 13386
11513 -7616
24423 7936
23423 -8694
12886 -5376
25418 26880
20675 28032
19774 27584
6752 18912
27832 26998
3280 18432
11223 -17398
14870 18250
7912 19168
10761 24502
15361 23530
3899 20000
26430 25034
25807 28726
7600 21536
9455 23830
30480 19254
4192 18314
28046 23904
29159 29376
29449 30326
16729 26560
31236 24406
20539 25632
8134 25920
2353 25856
21988 21824
926 21610
23341 15722
25547 20928
31340 25622
3489 25712
15622 17898
17627 24704
8165 22304
6575 28266
2964 30828
21801 30902
13594 30422
16786 27648
7713 26550
21614 26960
577 21424
24015 28262
21552 27424
13457 28534
3806 24394
21960 25824
28080 27232
17288 24426
11641 14090
12979 20470
25141 29248
22165 28118
8447 16266
16481 17191
27750 14561
4831 30204
5599 28880
6772 28672
7162 28224
6416 26368
23465 29658
6319 30726
13547 30198
31078 29312
8977 25290
18974 22470
17079 24480
998 27254
1832 20736
16435 27200
2201 28534
11800 28800
18712 23936
23324 26255
18078 24125
27561 18048
23587 21494
17428 20470
21850 16010
24883 18240
6232 19616
16502 6966
23040 -13878
17703 -3025
12394 23680
22803 25600
19469 22912
3101 18698
26859 17898
27053 26646
4496 20320
17907 25472
14196 18944
26954 22400
31307 32630
10494 28544
22955 26506
16434 21504
18588 101248
14733 109302
4911 107520
12354 105610
22920 105830
5693 104168
494 102810
11733 105626
29947 105920
20744 110484
19823 107964
10059 101962
10263 103670
21739 105280
17829 109942
13497 108992
16066 106112
26799 104704
23861 103168
8155 103728
13146 106112
683 105216
30781 99968
24180 102208
5157 109504
7286 106944
13461 110390
8817 91712
26439 102528
12382 102966
18760 77120
15757 50506
18423 60992
17961 82112
24171 97280
8213 100662
21262 100544
26193 91392
26215 92490
25175 95568
11897 102720
9953 106806
23654 103744
8284 95754
15401 71434
26814 87296
13725 106358
12660 95498
27622 94336
23024 93194
16125 95478
26131 93568
20665 92042
9319 35914
19231 88832
4518 89098
8279 96502
5831 93962
9959 99776
11766 101728
3869 101974
7207 100800
19670 102099
3689 110175
4649 103926
6982 105600
29206 99658
26357 104176
15057 104822
20949 106934
28604 104576
20288 101888
16424 98570
1710 87754
25595 87808
3843 92672
22615 100352
3156 106294
29920 100160
24010 105408
17559 103744
2722 110120
3512 102752
29605 104406
7295 100918
19530 96416
14051 93418
23481 101034
6767 93632
31044 63360
31244 64044
6359 84096
24271 82368
7530 58432
30375 31562
1188 66176
27336 96982
8458 97280
20248 93824
3660 92928
21780 91558
7000 90578
28840 96350
16446 97526
30986 95848
16702 95904
27115 96512
28837 97280
25926 96992
2773 99730
30774 98380
26378 94920
4047 96822
12385 90978
2374 97828
13538 88819
21422 84698
13688 86720
23773 90678
716 89322
18996 68282
18534 86706
15384 86656
28397 95744
24288 89472
12899 91392
20317 52034
29045 92560
4451 89250
24728 91712
15786 95754
14820 91658
18683 94336
28147 95798
12663 95126
25212 91370
11965 94656
28688 94518
21041 95360
21019 92618
29222 95424
30024 97334
29674 95104
9405 90239
24143 91009
21764 91220
4626 90368
26363 75040
7200 71680
29919 24306
23102 85742
1220 86046
30988 85504
7729 90368
24431 72586
16181 82240
366 76298
3376 80032
16267 94208
21266 95222
16827 89930
5851 92928
26361 90816
20301 95318
24244 94848
20551 96288
12825 93408
21690 93760
25740 95616
2410 87744
3551 93334
27731 74616
24988 76896
11634 490
2668 85808
2730 86730
17290 92366
3262 91264
25442 91008
30776 85504
11752 76160
14738 85952
7114 78848
17304 30464
25836 20608
7726 35594
24027 46582
18574 47552
28580 48864
19225 49920
13230 41418
24445 39936
5969 31114
7769 45430
12426 43904
20218 38080
7447 54198
6572 51274
25479 20170
13302 26368
14325 30464
8269 34112
27494 39872
9148 44992
29685 40224
24572 35190
17205 33322
26823 52038
1940 45050
4279 53344
7650 54144
11737 46390
7212 46208
3210 47744
16916 47872
17444 50208
3456 53238
16184 52480
6501 51776
6932 52118
26512 44750
27414 44630
26753 44256
28447 45802
9708 46336
15824 47350
29969 43072
2351 38400
30737 33802
21436 31526
6746 49780
17718 38922
5892 52160
27018 51190
5593 51392
27331 55494
15388 54394
10742 48528
17902 48672
7737 46176
10664 49376
29219 51190
20542 51488
26410 40480
9313 26186
20735 44842
12788 44528
11024 37002
4474 46214
21455 39254
24704 46592
31592 52854
15987 44170
4952 48455
24834 23424
16280 5376
17066 28672
17413 55552
9909 74880
1445 76783
7337 81452
15194 87942
3224 87692
17446 84228
1125 84928
15039 84484
14291 85872
12466 83072
22540 83254
24641 82816
8430 78858
28071 83062
31397 80406
15654 78730
5608 79658
10587 46346
8493 17930
12236 58240
10695 61302
24444 65782
29570 50954
19678 81642
4058 78218
27202 82678
1051 79126
1495 75520
25123 81152
8312 76280
9378 75954
3463 78070
13801 77824
5650 81792
479 82683
7936 82587
19026 82062
13327 76206
17439 77568
9303 79634
9962 80276
21122 80207
14921 80027
16921 79667
23775 77514
18679 74378
19864 78400
130 71924
23123 77888
8961 76575
8814 87588
12725 81168
15162 83222
3772 81820
27463 78311
20619 79844
21880 79616
21036 85184
27001 83446
14943 50816
513 53514
27738 63786
3973 72192
28567 77753
9124 77474
6907 80363
28300 77430
22487 79040
23161 79328
30171 84237
10268 84849
2544 79591
20652 78224
18502 81968
3904 83494
22176 77874
15342 78656
10661 63232
31223 65558
24082 67878
7278 62168
25045 58378
3918 74390
13941 81024
20636 82224
26585 62395
14690 73216
23278 64718
1776 69604
7998 69626
9502 83534
28431 85238
29907 78072
25768 77276
21462 85295
23263 81180
10631 80384
616 80032
8635 80576
26335 84494
5534 81832
13081 82183
26275 58122
14600 66528
22938 64352
12520 56672
20752 66680
30033 67258
19410 66639
29462 65962
29572 67094
12272 63488
2268 65392
3028 66366
15927 65666
4871 61866
5804 60630
1921 69830
25960 69878
2359 65930
18893 67008
21074 62986
3449 59592
19294 51318
12948 44554
30227 49024
5659 48138
8071 24442
19632 59648
13931 61696
23291 66614
5576 64530
5106 66865
12407 65823
23523 72884
25649 65112
14030 62792
6261 61474
4101 61301
1492 61184
9579 65754
6890 67572
3676 68536
27153 68715
8625 52448
29003 31386
8058 63829
10345 65410
26320 59799
24323 52394
18045 60954
3624 52011
20108 63569
29895 60467
8252 60120
4583 64862
18025 49940
7050 27098
13279 27354
31547 58266
12330 60800
14530 54378
30366 63616
7256 64982
16967 60100
26082 57107
8708 58375
4243 66655
19465 66625
19328 67574
12602 65221
12468 65216
15974 61824
13435 62931
26261 65186
8288 65965
1194 66029
6576 64080
11585 59128
14477 59563
5746 63394
14313 60383
10066 53591
17604 51770
15976 62656
11995 62464
22187 64950
26422 63040
12680 69866
23800 68156
24388 65775
29097 68628
6738 54992
17485 51968
16638 62682
27915 31764
26259 51318
5353 26314
12784 30434
13847 48336
26352 60534
25306 56960
26155 40522
22148 67274
30951 65538
8569 67102
14818 65280
18132 64960
27124 68182
4816 66704
14380 70862
11254 71136
16139 63306
15486 56864
21206 35578
10915 66744
25671 58774
23270 68736
15711 67190
24928 68256
3357 69036
4044 65002
22631 69024
26471 68640
17713 60938
31574 66934
25137 60928
4014 68352
13793 67688
19068 72859
1242 64272
2874 65472
7430 63936
30939 67382
9623 64112
22687 34704
27986 32010
3039 12298
3346 40640
18923 69632
18016 34560
7988 29888
29117 53760
21538 56975
21264 68784
31575 63344
6895 64320
27034 62720
24297 64128
2810 61952
24926 69197
17736 69047
7768 50834
12641 59052
10174 67736
22712 68736
506 65408
21291 61104
3019 67758
26575 68416
2953 68096
10752 67456
27137 65568
1008 66483
27402 64378
18499 66537
11771 62608
8169 68544
6075 67312
13743 73427
26182 71787
27768 67864
12104 67526
31213 68166
16708 63654
3471 63446
31505 70464
8298 71790
17034 65992
28513 68176
13229 69702
29127 66458
7686 60132
5147 64278
26727 62503
17973 68408
16607 51968
14546 53504
5614 49162
30037 56426
24817 69886
8336 57262
23743 65996
26527 68864
5597 55690
27874 57162
9654 65164
30959 5376
17255 26880
9641 43856
14570 36736
10342 36042
31598 33632
20520 3082
16128 31350
16813 33024
4317 19712
5928 19978
18802 44257
27307 44081
17338 45206
3239 47616
16381 46272
28440 13364
27762 34858
7557 19338
4331 30582
2216 36288
2418 42224
3978 45745
3811 45425
27407 45648
30346 44672
10464 39872
13851 35145
26530 38922
2919 40832
25667 47648
30605 53874
6555 53441
18099 52096
27878 53123
28720 48463
6948 50434
22840 47214
3344 47675
12955 39001
10196 45958
29175 49873
31232 55422
29316 55682
19593 53288
11557 53650
29566 51744
11798 48798
6987 51797
23576 43370
9668 49416
19544 46272
7879 51584
2728 47690
604 49526
7046 49664
19404 42240
14815 22410
10188 31626
28586 38912
11859 35584
30180 48128
8378 47744
28813 42112
16480 46600
25474 49152
15674 51032
5294 51360
20967 51072
31519 53946
26891 42746
27792 51712
30577 54262
22045 45398
9457 51830
15330 49104
22382 43818
18817 49882
17628 50064
22201 54030
2322 51680
14281 52928
26012 51376
10637 51072
2914 44784
20180 48304
17852 45520
5463 52726
22019 50806
26863 53782
16552 47680
30247 48640
27916 46986
8559 53366
23958 49226
20599 48000
9986 46208
20996 47406
28036 52162
30356 51287
8494 49200
11544 48351
2870 51936
14046 51840
19 51008
16485 47616
21611 52678
12069 56630
26615 57728
11043 54272
23343 55424
16487 56704
16013 39680
7324 35328
20903 48128
16657 -1782
24294 -19446
8220 22058
6 21056
19967 32672
30327 38272
3552 39948
570 44032
31097 33610
10893 23642
379 19402
24872 39168
21740 35718
10240 31142
18485 35632
1177 30746
20986 17418
31550 28810
27056 32128
16382 33398
20734 34560
25528 47168
28154 45697
19736 48576
11874 54432
20994 54657
18447 48537
5797 46464
14006 43786
16134 -17270
634 10752
28670 31232
10697 45824
11841 36864
9230 38688
20562 53332
21795 54732
25638 53974
30917 50917
6856 46118
20831 48982
15413 46912
22688 49984
141 46880
19110 50624
16417 51494
20543 47130
19086 34938
19346 48326
16205 46656
30002 48566
19833 48362
13303 39930
27911 49536
5662 49120
2453 53910
1377 49792
23389 51328
30263 52224
27211 51520
4814 53654
18961 50859
20925 52860
20867 51576
2288 50506
18555 53539
12976 53591
26945 47109
2615 46826
29591 52800
3923 52160
20370 49269
17540 47402
18840 50469
11214 42642
25227 38197
3132 51801
22522 44632
6795 33032
11508 53552
2502 53706
23265 53448
9732 50920
21645 49398
8796 50048
26365 55239
10087 52010
29396 48970
26917 54214
19338 52352
20387 52352
22837 47734
20732 47712
8503 40448
22318 37898
1200 47872
26508 46976
10588 50432
15064 50176
7704 45696
2574 47168
29832 48330
8126 47104
726 52342
22204 40074
30201 45686
26481 46720
21063 49152
3675 35840
17427 27648
31367 60032
18808 76224
30952 62848
10435 64448
15103 77312
24765 74112
5231 75968
6732 80742
31392 64924
12064 56685
13559 62316
10086 64761
25853 77362
15992 72832
11454 69312
4875 70598
24897 75072
12760 75126
17488 75120
20568 72576
9837 77824
2070 70963
24666 77638
25561 78272
17492 72604
1230 72064
9270 73000
3908 72246
12985 72288
26116 62922
25047 63936
14086 74614
9882 67978
24128 54986
7659 72704
31188 50442
9518 62528
11218 69840
3428 71310
6809 69474
15462 70154
281 74742
16854 67584
5362 73984
12497 73526
28456 63750
6127 72554
31313 77942
4638 74462
12416 75598
31168 40316
20376 4746
13349 54154
7524 63280
26432 78710
24859 76346
31538 80022
18876 77312
4020 69536
7643 60394
6244 60298
2660 61312
5258 73600
20324 80149
5456 80450
13621 76864
10909 78646
5698 77856
124 70752
23948 70656
3083 70090
16534 75072
4154 72832
10368 73824
18975 71904
16301 77056
19147 77440
28550 77238
5220 75978
16631 76736
11039 74752
31289 76278
26865 76182
22587 71562
5852 74240
16752 71488
29238 68512
19492 75215
30116 71744
9223 78848
22331 74752
14040 76312
3830 76224
15934 75844
12860 75214
824 78783
22593 73072
16913 61842
14575 69424
7101 39231
931 81088
13496 106080
22685 106016
13981 111232
30526 107424
18580 107936
8866 107126
23362 103850
1257 115270
3667 108585
30419 108704
31525 100216
21066 105024
11918 103552
28284 107830
7931 97034
23425 107904
4136 95040
6900 97920
19211 102400
27692 105152
443 103712
22301 102085
6426 107235
26142 106432
3804 108672
2394 107776
18711 106880
14974 109238
25510 103936
7291 107658
25289 112950
16461 109792
7398 105738
30069 107638
15144 107840
11962 104768
22721 109952
136 111296
27181 110446
17806 100234
29793 106582
26235 98944
6211 78848
7296 77770
18542 94272
26135 98368
13371 104675
14705 111254
14337 109888
17493 101418
26436 104086
18538 104064
21695 107872
5610 110016
7086 110846
6650 112417
1149 109046
12140 110305
13919 106332
20876 103062
3079 107552
10172 109184
6303 111104
14703 115328
29344 117292
17666 118113
22159 117723
10111 113140
283 99328
2791 89900
26223 68588
13055 60345
17023 98851
29375 104704
22323 109046
5657 104960
17307 97920
22658 108982
28259 106401
18328 95272
24057 99328
20463 99456
15030 94592
8114 66304
8233 66496
3876 45578
24119 97226
30276 95472
29521 108342
24583 111552
28014 110336
5877 108608
21566 109504
7855 104768
22986 107090
27608 132109
7474 157822
8272 154304
7210 143902
22037 164537
20557 159232
119 164790
9084 168496
26046 173318
28358 169379
10836 160922
11510 170758
2122 165738
16178 146000
29281 95576
22664 153364
1246 168620
22236 165248
13522 169285
23790 166208
11701 158322
169 164187
11082 162548
2822 168864
204 169190
2240 167360
25340 167760
1880 166480
1903 167952
27350 169936
27814 170358
3563 169168
23387 171110
7061 169632
20546 171927
9279 166736
8021 169648
23495 171478
28486 170288
16391 171232
30292 173120
19526 165120
17959 162538
22200 164938
21489 168448
12523 171796
25886 171848
13022 166784
22509 169814
10231 164314
28766 151898
21594 160832
21288 164806
16825 162582
5660 148800
14692 152000
26368 152896
4851 109952
2981 92954
16233 155562
9387 167928
1542 173608
3835 171152
4079 162746
4869 167738
23554 169302
7436 167424
13950 159232
11872 159936
29893 164160
30985 168790
21300 164352
4038 163904
24537 167488
29403 167424
26374 170208
7007 170072
13722 149179
18271 163895
21876 166826
6129 161846
29977 161536
6704 161344
12868 161411
28310 152414
30377 109431
28023 124413
2192 138463
14023 148736
8922 160698
25178 103488
11830 49664
9094 60426
25763 63478
19636 68549
28288 73024
31256 71936
15732 68808
10312 71434
5761 75382
318 73842
27588 75936
11236 78750
12142 75776
28208 78672
18608 77782
24637 77520
15339 73510
27842 75526
6027 69754
13711 64714
8660 65434
16249 64192
18565 65856
23021 61138
8232 46042
21768 60360
4578 21118
27633 71430
14641 70854
654 66862
21296 65494
6206 64618
7788 68064
46 67664
18097 72758
30358 71104
29250 63434
5702 67786
13103 69004
11113 41509
14966 57344
11230 61002
13283 60416
24724 64384
29300 67382
16348 67360
4663 76246
23974 76416
31371 71520
21537 73654
13408 70128
14472 69248
21005 72016
1787 71336
13394 73048
1336 68992
20402 72448
12136 76966
20772 70064
14513 67226
18903 68350
10335 71260
21078 69506
17932 69632
15706 66816
11400 65290
7791 66730
30652 64464
10548 70784
26499 69024
6148 71424
18108 58176
19939 58506
28201 64374
17279 68416
18436 67200
22810 74348
5173 67210
24551 71104
16059 68310
20305 65702
8738 65128
10717 60935
6256 75174
28841 63104
1408 11786
11165 29056
21271 50240
1455 61760
27927 63136
16350 55168
30859 43274
29794 63370
8172 61952
3133 64256
9338 65526
8611 64074
894 -7670
12864 10240
811 18432
5467 30976
31560 63350
10949 39424
20803 104832
13291 131498
797 140310
16106 140534
542 136992
6928 130698
22722 120224
18109 119114
29353 132778
21190 134518
13185 134048
16473 141318
28915 139664
18531 137898
3719 140224
31000 143222
7012 142104
13198 142784
18859 142016
1435 144680
31087 149217
1420 149335
29409 144667
6810 147062
24500 146798
6380 138400
14359 132328
74 133600
25020 133674
29936 117258
22227 126262
10774 112202
30307 138014
9855 137602
422 141242
21129 150178
24781 144774
6903 147008
15314 147040
3875 149526
9530 147872
24177 144570
22503 141858
27540 141371
7504 144176
16085 139978
21689 142119
23484 143933
22130 147148
28877 146258
10596 146640
7349 143952
27753 149009
9979 147840
23381 143919
14875 141189
1999 143846
30842 138346
13148 146122
8664 148064
24122 147174
7849 146298
26669 151216
30775 145421
18676 141562
3648 147312
28234 138026
4370 147344
137 150368
4873 149226
14830 151702
24791 150250
2112 132726
2743 138422
12092 137559
29224 140466
16767 146406
9902 146889
1910 148054
18217 141195
19114 143517
29798 139229
1759 138602
24945 138208
29657 139568
3910 138632
31315 119337
4872 108192
3484 124768
15442 88480
24858 105616
19730 134064
6452 144437
1792 121952
20029 116736
18411 117322
7702 134274
5339 147905
7601 150742
13862 142156
15091 150663
8442 135822
10997 131488
26850 123530
6507 154944
31588 152218
12080 155424
6228 156904
20572 155712
13980 159232
14508 159542
9444 158336
24216 153504
6226 153834
1806 155772
12215 157238
12099 156992
15362 154688
21656 153638
18739 150656
16748 150720
30290 145280
29015 109982
31216 147821
1184 153123
7679 155204
31354 155325
14571 144281
10526 145250
19167 153174
28116 154122
26987 156406
6841 156354
29111 152921
11299 154096
7298 151680
19033 156386
3562 159246
20219 151478
8418 147490
10178 151290
22090 154890
10370 155052
10892 150916
18912 152497
21285 156525
11677 158720
10044 157121
7424 158439
13500 158571
28629 157968
28514 160342
6432 159568
29336 156960
6221 156662
17367 155434
9060 155561
3682 156960
25592 151962
30367 147690
17997 148512
17621 152854
23611 145582
3938 149698
14265 141564
4249 132902
2098 147424
20896 151510
27132 151680
2537 146688
24640 145472
18020 127136
13139 147178
2605 155264
31384 157366
21060 151432
12767 158548
3954 148898
31408 152736
16510 149952
29482 159484
26560 157219
2740 157174
23828 156854
10936 156152
27821 155024
29636 157528
264 159302
30782 156112
14949 157012
14661 158336
27254 149696
254 146304
7576 117706
23451 138496
13046 124810
28897 60618
18479 100950
232 131830
29356 118506
18071 130634
26376 132032
7088 129664
18792 132182
21377 125674
5641 120768
18593 125056
27492 129856
5133 131072
13640 133216
5972 132246
25134 138566
20424 132762
23333 136310
26062 136782
14016 139603
28664 132568
9009 137643
14115 128640
10185 129632
17762 121590
25305 133325
3402 131159
9485 130217
29708 133654
751 131743
16498 129702
14331 126752
18744 128982
9737 127498
2250 128800
30475 125760
27964 126026
3766 128694
30989 122826
15217 103072
1927 100778
21380 112512
4455 114390
4617 124224
588 126838
10445 124704
27169 123542
21821 123168
10295 119242
24534 125024
16414 126448
17197 123040
30850 118554
2761 127466
3535 131796
18275 132475
818 135966
23633 129382
23196 132132
13284 128920
17957 132842
928 130812
13829 128192
10844 123726
7376 124068
22734 122249
9002 127994
5076 124062
28240 126902
26878 129472
5140 127452
14590 126073
10660 134543
17208 131722
3161 135254
28653 129728
1021 110314
26119 119242
12592 130458
28022 138652
16423 135288
31355 128040
67 131224
10069 130153
23666 110585
22515 101860
7940 116352
12016 116874
1467 130611
17301 118480
12090 90848
23779 67178
30943 124682
25994 124502
30109 129078
2899 115338
19671 113648
19070 61307
26947 69086
10980 62496
31450 58476
25645 82384
6279 83115
8520 77854
26141 78336
12417 76694
28589 79744
8265 80896
16941 83550
15509 76936
29782 81024
1357 77817
8180 78316
11746 80000
22613 76880
1826 85126
24890 78304
4700 83264
28247 83290
11187 78752
14419 80000
12657 78666
5898 83862
13031 83392
11843 77696
6354 76384
8152 71546
16877 51478
18213 67238
26181 84285
5709 79774
30016 73893
4231 80776
30207 75652
30119 79440
31469 78208
2913 73728
15515 78767
30243 85827
19984 83616
1954 81024
25327 80512
22514 77960
16220 79432
13462 79386
27171 80458
8772 83022
30557 69706
1494 70714
9871 72504
2395 74198
16524 74912
10712 77216
13524 78272
30224 79104
4199 75737
11002 82756
17512 82384
7093 83724
22887 79320
27370 78454
27215 81590
3291 70100
20784 69312
398 69046
16438 70550
1429 52434
21434 36170
6064 40512
5153 57536
29612 58742
25325 71296
9756 72054
2591 68480
28160 61440
1283 43914
13493 71042
15965 75446
16475 75410
12724 29952
14367 80311
6859 78510
14185 82288
23022 79616
27160 82312
8428 79394
24368 59130
9138 61622
11609 51338
17892 68128
9194 67072
5184 79174
4786 83862
18706 75976
560 63768
24299 74250
12018 80950
14202 77952
14213 58240
6625 115456
17605 116096
15578 125600
3237 124032
13636 125158
13144 124544
9913 114186
17180 121846
1163 117834
5365 116682
19121 122044
21442 120160
23415 121648
11790 119194
15639 115274
3989 101770
30669 105680
29960 110264
21730 118038
468 120256
16714 123446
16488 115664
17580 99802
20492 132854
27345 132800
30306 128768
11579 125735
23213 128585
2054 123320
27509 129041
9577 128809
23229 127186
22269 126118
2676 127170
4482 120840
22704 120128
21196 124866
25585 124590
3255 125529
7340 126100
18032 125818
938 130492
3319 129838
18926 128279
3943 128352
6762 129839
3641 125930
22476 128160
11332 124556
19441 127987
12853 126340
23700 124864
17093 125952
946 123626
5199 126848
20693 123272
23256 130192
18916 132104
7097 129336
22226 131830
24311 121952
10739 131616
26574 123056
23488 118122
25985 125696
28588 127030
25536 127616
30373 123658
12105 128630
16590 123914
5976 129216
16978 130816
12139 128832
19244 127296
29405 128758
5385 122154
20291 127072
5941 129347
19689 130633
10141 128960
26283 129440
25454 131094
27203 128580
7603 129892
24309 130806
4004 126944
6272 127018
935 131286
17394 129600
12393 125136
18159 125296
30406 106842
31296 120618
22543 121770
10617 124166
25922 125966
27462 115414
21543 127271
21766 124311
24604 131648
4475 125600
3613 113514
2329 120128
12199 73472
69 62080
2170 58904
14601 66752
3941 67776
22648 59136
5627 36490
23323 63242
29163 69174
21829 66432
12159 73718
2744 72960
18777 71350
12068 68042
19084 75232
21342 74484
24123 79633
226 79954
28441 77218
26380 77342
11723 65984
14669 66432
502 75776
13717 75072
5328 75318
16833 74480
4493 74368
15733 73270
20605 69888
21843 65270
12865 65408
17760 65600
26136 56778
6156 56522
25434 67594
2646 70272
16670 69824
22910 75190
648 72512
7452 72576
16061 39722
28931 49488
18511 39392
4547 65526
5552 54720
17128 57472
19395 49930
14132 56704
24671 59264
15357 67488
17069 67648
31270 67018
20851 75126
31154 73984
7460 76672
16900 67722
30632 75276
10218 75030
4764 73600
10577 75382
9327 74688
15832 75904
1864 75840
31273 74368
13381 65344
19881 73024
2960 69952
6408 68106
22129 74352
20498 75126
8965 68352
5952 64266
16992 63935
2618 76815
27782 60055
4945 49415
3803 77408
25239 72960
12114 71736
352 73354
24711 64394
6141 72320
26449 71552
21244 76534
19612 76694
25073 75360
10434 70218
14028 69128
28771 69736
24713 55040
15481 53504
8029 45962
16476 78080
16311 96714
22983 101366
14379 101952
30350 104278
11484 100576
8647 101632
361 100848
15629 102004
6668 101676
1557 102016
21485 95232
4005 94410
28490 99776
30622 90240
12672 60416
17318 81270
21591 86384
30357 86601
30101 93440
9352 100342
30894 99628
27541 95090
15932 101896
19842 101640
10347 101568
15164 101376
30565 102390
8281 101832
18603 100464
25377 98362
20957 100692
30397 101028
3284 102304
17679 100228
16872 100278
6183 97274
30248 98602
16008 85864
18770 91416
7579 91018
28085 88522
477 91648
23627 91008
16601 100096
27303 92384
17884 98678
3936 61986
15163 43786
18237 72928
7045 92066
12055 95158
21770 94235
26484 92906
21023 91805
8385 92096
31009 92632
22977 100974
10632 91424
7141 94560
4747 95798
12320 92288
18433 93632
2980 100214
23191 101576
16357 96306
19092 97686
16112 90230
21954 89920
11238 47114
19402 92466
8237 91884
28471 91905
9088 98230
381 100244
29451 102878
29938 99296
12007 94400
16327 90914
2633 100512
7792 100480
10431 97415
31623 100002
7258 99940
13667 95881
17941 95360
16494 89282
16335 89892
30169 96576
27952 87616
19509 64138
9234 84426
22628 69888
569 77056
23880 84608
13415 98016
27420 96521
14637 112384
20912 114790
25122 110966
3309 105114
13395 87360
1013 71680
25304 80502
19859 55424
1276 33546
23443 47616
19111 110224
6995 109130
10100 115702
27602 117232
21466 104202
4253 108746
5265 113686
1190 111562
6610 112502
27924 115286
19334 115102
14544 115286
30044 114688
28814 113859
16706 120536
20885 79636
18467 102730
14294 107904
21574 110176
8092 116854
26334 118390
14139 116266
8595 113840
10835 117366
13356 118422
7782 115274
26622 116534
2102 109760
17607 107050
15294 117504
11147 116672
3765 111274
10146 112310
12091 110144
14466 112554
11097 105984
10198 107392
10713 107456
12261 119926
15153 114752
11023 112554
16384 116960
8234 109136
11721 113984
13382 117046
29617 119168
13657 117190
28786 116314
18953 120118
24200 117408
870 109878
9660 107274
9969 114880
31227 115670
27147 115696
11217 112640
19785 114870
19858 110890
24679 108896
13250 109824
2018 107520
24257 97354
11379 102026
16305 106572
5070 118279
22048 112019
31395 109394
4215 114102
13120 114698
23888 108224
26144 88182
16025 59658
8120 62720
16591 58368
21613 77721
21820 93654
4783 97312
3638 98560
12521 100480
23027 100982
14503 93018
13292 101546
23297 100400
25430 102710
24164 95872
2462 80384
14795 75786
5029 86794
9540 94464
5405 95168
11283 99062
12893 60042
23311 53258
25466 59616
29688 98400
11538 99456
13217 99222
10314 96128
22133 87306
22624 99200
7923 87936
29229 88192
26996 94720
8985 99190
31269 97472
5732 94784
24838 102447
835 94144
13223 97408
21312 94144
14582 81802
1211 86400
11427 89380
11208 94093
9852 97618
22745 97590
18579 97129
2841 99222
4369 98816
18144 92398
20297 93551
13641 90902
18372 103409
30777 102853
22207 99584
10473 90304
4658 88586
25476 72202
14381 90176
20174 91975
6041 101165
4734 99878
27406 97769
25801 96214
22230 101274
10406 91908
7554 99044
2411 98256
1169 91296
31621 83968
17820 74250
15082 95144
24416 95190
7985 94910
17041 78640
4868 77330
702 93146
22911 93030
25820 99350
24056 96896
4160 100342
23673 94944
2161 97490
22441 95785
19028 96672
3971 100431
5690 99076
27295 93680
25594 98426
3061 96768
22128 96000
11499 96180
5981 93630
14286 95424
415 99489
31233 103905
955 103805
14999 101189
3 99542
18147 96800
4935 100864
3707 98048
18699 97536
3253 97920
29565 99904
2977 100181
21922 98865
7486 101696
19561 102198
15737 97320
23107 100630
3248 102258
28938 91880
13388 90366
7127 100720
5834 100474
20262 99624
23818 101686
14718 99456
1159 87394
3228 93291
28060 53138
813 49072
31383 13740
26610 40448
8319 61312
24939 61548
30704 50926
25641 52626
11446 60096
19184 63356
1925 60746
5665 61888
6018 66624
25338 66390
6718 64337
25483 59808
3100 60524
11154 64898
2315 62752
17330 60096
6902 54351
30835 49529
2024 52643
25624 55057
20128 55424
13335 54144
20136 45568
31299 28490
29251 49674
10600 59264
14410 59264
5636 58880
10881 64846
18631 65118
9104 62150
23662 55824
13835 58006
31255 59512
2173 57858
29579 61994
26536 41344
4659 40906
23307 45824
20913 45440
25640 44160
19800 60288
14914 58932
27133 54144
3445 52368
26229 57644
24617 63078
10705 59504
1019 33432
14681 14858
7287 41462
11323 54960
18304 55926
29103 54912
17451 48886
8563 22026
30819 45770
1744 39242
13785 57640
23031 59129
21548 63102
11308 59346
26219 54900
15874 59441
8398 59384
16728 62434
28395 64384
17640 61276
17546 57016
24212 61570
22988 64631
6072 67510
31318 56832
6899 59648
9420 57376
31165 66680
22627 57844
31243 56992
15219 65014
9688 65932
21724 63552
14941 57728
22990 49500
7126 52854
3151 53898
26979 51456
30801 51840
2132 42186
31471 53834
971 51968
26894 40192
22889 68144
19373 69814
18419 64602
1900 66490
27913 66176
8553 68592
10020 73958
4817 68064
26906 69052
19241 64341
6170 65280
15360 66614
7521 62698
15202 62160
14863 61802
24260 62998
25534 58112
26498 58368
19874 54912
30543 44522
15210 54848
24195 52032
20073 52992
25179 40970
19721 51072
22361 51328
8797 57472
19720 50778
18135 56540
17443 64970
8184 63011
25613 66892
30231 65216
2365 62788
14150 64874
1877 46282
1402 49792
15143 49920
2176 66208
10340 65184
20237 65522
22775 65013
10484 69609
30164 67574
2423 66048
23065 66794
8668 67974
1115 65120
29373 68736
6512 68342
24359 66690
21905 67070
10755 65306
11287 66624
28323 70514
19180 66541
2166 64512
15206 62400
14209 69984
28648 69174
11289 61754
30973 67008
18308 69622
8133 68570
22731 64237
31510 61624
12178 61765
5498 69696
8329 68230
280 65760
31275 69376
6945 64376
6562 61882
6908 70212
19116 65299
29815 61091
21715 59968
28578 59780
14617 59261
423 60918
12498 59050
22420 54102
15053 41098
18277 43520
11503 32256
20010 -6646
2027 52874
16009 45952
25328 50523
18249 61450
15513 62592
18057 67584
6080 65152
29200 66688
16576 67584
1742 63488
8498 63360
8750 70214
26372 66048
20024 66816
10694 64704
22609 64064
3454 49078
27279 45066
22329 131153
15171 137064
18349 130378
24059 137948
11726 137904
3410 137162
5705 134106
25775 139094
4360 135522
5637 144292
16113 139744
4637 137632
25518 140800
28 140666
4163 141254
27697 139552
18228 137800
31007 139904
11779 140384
31117 143190
13504 142016
25447 140586
4761 137242
31027 137440
26523 142320
21775 132426
26879 130816
10953 136416
2043 136192
16693 137696
2493 138504
12158 144278
6707 143092
1133 142016
12097 142672
2917 143584
3672 145238
4620 131968
25512 130688
6292 136400
14137 132438
25135 129978
8485 133824
13521 133757
4586 134568
10802 127680
10786 135243
2342 126702
15375 98986
696 69850
3190 113440
16876 119998
8383 135376
7435 131846
7749 134004
22720 138080
27305 136544
27222 134784
20524 137862
26941 137120
13553 138482
27495 138766
16559 141440
28888 143286
30 143158
24187 139760
21642 139338
7673 137744
26095 137966
17102 134192
10727 134970
25583 134442
6865 138003
10579 135192
29244 137424
12087 134212
5821 137451
1924 138633
3590 137616
13304 135286
20911 133567
9862 142428
12067 138400
31562 122160
2014 110574
12634 114113
14599 125305
25930 127552
14262 131722
20518 132927
22339 127795
27673 93026
17203 120714
18160 122742
26010 123536
11817 136696
8902 133928
22513 136354
2016 132536
6539 110362
12095 128176
10396 130998
6802 121369
20348 113852
20691 111470
15493 129144
9226 82066
21668 104576
21728 105492
4941 130709
28501 126656
613 121632
11925 117824
13256 125152
27059 124671
14802 131657
29357 132417
22472 130048
7974 128064
24342 132128
29982 131847
31171 128447
17192 127158
24438 121202
25196 125110
2312 100042
3976 97984
6361 112160
15916 122720
29221 124288
11006 121728
24491 100224
18458 123072
11816 123254
17185 124224
14976 117617
5988 132032
18666 129600
7011 132150
25144 131904
11481 132800
3095 132919
23217 133961
15871 130436
8141 126272
26641 131100
7013 121654
23170 127760
6362 130755
3136 132925
30067 129731
26413 131552
30523 124672
28477 123274
27476 128724
5065 129664
16203 131162
16014 131878
30764 132044
7941 129709
16547 128512
2589 130128
26698 130446
2478 94960
15461 95411
26117 112902
19090 116625
13142 88926
23736 120320
30266 125395
6317 107870
28420 117424
12589 124080
10391 119905
24186 128982
24236 125363
4519 132176
799 130226
8538 134750
30714 124617
5930 118643
5757 116864
21383 117584
9630 104032
7674 109901
11758 115712
16206 118528
3203 117194
25257 121078
17242 127186
20956 134734
2524 133836
5663 130016
15957 134070
26960 133244
29581 129568
7774 129763
10976 123895
10156 117392
11295 129475
19669 120478
4051 121894
4121 126496
17295 118592
26397 117066
10286 117376
15229 122614
15380 91914
24541 112512
25743 -50176
545 -63606
17080 -8054
14314 8384
13323 -6214
26057 1440
29049 2880
14592 9024
26272 10822
4209 8879
4441 9168
20850 8800
4779 7680
18789 5908
4742 7489
19844 -6522
20304 -4416
2168 -7296
22564 -13494
11044 -7178
22018 -9344
11075 -17024
24689 -25600
25366 -21504
10817 -21504
27227 -25472
27940 -33126
13086 -4704
5646 -12560
23279 -6144
29831 -192
31286 -6144
23843 -8336
25755 1014
4958 8448
17015 5248
5803 6976
30291 10530
21428 8086
7263 9344
14876 7936
1919 6848
17395 6272
4195 9895
25426 11285
23542 83
17371 -512
19382 8918
16015 5216
22785 8398
5413 -2904
5194 -3542
9033 -280
23531 -1526
18273 -3488
27276 934
24141 5472
23585 7478
17327 3520
31293 -5248
19265 -5750
29272 4634
4216 4902
12798 -1280
14053 3254
30644 -1654
2584 -1930
27456 -16512
8906 -5632
26737 -7168
362 -3840
21273 -6390
20252 -23296
4032 -32246
26196 -6400
9412 -6144
2376 -7392
27873 3725
3951 3656
6830 2240
11942 1690
30098 3738
17120 4214
2200 6445
31006 -1504
22758 -7808
19309 -37110
28119 44490
20977 69888
12851 76234
3145 80182
18543 74368
9105 98688
26748 101248
202 101386
469 100160
16293 101238
18224 92938
19546 95206
5437 68606
8427 71040
26790 72512
27150 92704
6365 103222
25333 95200
27010 92778
1267 100056
17310 97536
17742 101760
6079 100224
17508 104438
26291 100736
3639 95690
18640 98614
13034 95360
25352 90218
28655 100950
15286 79882
12623 89526
15589 62976
17577 54666
26457 71818
26369 77120
1129 69962
10603 81398
11415 101248
11717 102304
22669 100960
2415 102726
26584 102496
23429 101702
28631 94400
16760 88586
13608 99648
22164 96608
4675 105686
10830 102560
21473 103552
2580 102656
17154 101184
9869 97664
19562 98688
13498 99840
5214 99072
3021 99456
9030 96512
5495 100480
5855 95562
12179 95114
16409 92810
21483 101366
16314 97952
26507 102870
15640 102928
26408 100352
13410 99473
15132 103662
30729 103813
8135 104460
16145 103040
27439 101600
3199 98176
396 99226
10361 100110
14663 100198
12387 98616
7869 100183
28920 93625
4406 97966
20332 94210
21135 98384
1353 70208
19056 79008
22780 97834
18552 97472
30050 101147
29972 98422
3553 101120
29031 101056
2246 99342
31545 94147
13300 89824
3155 72382
6275 89408
10291 93440
30125 83914
25450 40330
10762 66979
2813 57130
12316 57994
2846 67168
17704 72173
31438 73753
24811 73293
16501 71773
16204 71104
19330 70656
6466 69568
28423 69280
11998 71478
26659 65584
9718 66240
8515 66528
5509 58368
1027 55104
28166 59498
29755 29130
2207 38528
23439 47488
25063 36288
28047 49152
13695 63488
9608 64000
28026 61664
30877 72534
18868 69888
8203 73158
29811 71096
24789 72054
5997 71792
26033 64624
27892 63872
30870 57792
28306 58070
13290 54794
24654 56064
15608 58864
19658 56757
4235 61447
3526 60378
8947 65306
20821 70534
22405 66528
23527 65536
22922 65538
30641 65424
24472 61704
6526 67742
2085 65056
9599 64554
15182 50602
10130 53958
9798 54048
6349 43008
29712 21888
9796 16922
31356 52586
18383 59456
16054 56134
6145 60646
3085 55967
3673 58917
16626 57127
26644 60086
24561 54938
12556 54257
8877 54668
8856 65670
28114 67104
11747 67611
17594 70334
28109 72896
6711 72211
6345 73561
14302 62556
11978 64096
13565 66560
22861 68800
11551 68352
22591 67197
1085 68928
17381 71808
28548 69424
8340 75006
13537 65290
1259 66768
12659 66176
7068 72896
30979 74668
6760 70789
7360 72000
27320 74128
21711 72192
14938 65184
17064 56576
7596 45136
13224 42208
29472 37110
13402 34314
27021 122624
15903 141088
18412 147392
5676 158272
8267 158720
4207 152352
27901 151168
4768 152192
27467 155008
14418 152110
11314 155126
19490 149131
10677 158870
4303 159072
21072 128874
24301 156538
26535 156871
2759 148028
27230 148301
23566 147368
30966 144736
3195 150288
7446 152438
16092 151306
10103 152125
1846 157952
16129 153152
9407 153344
31106 154736
22379 149323
8704 151424
9347 152064
12186 155869
157 153114
18854 152224
2280 155558
2277 154528
1622 134538
5234 137280
10493 124352
13911 136792
17759 142442
28343 147779
27040 152736
22415 152282
27978 159108
23405 155650
10598 158691
15511 158408
27722 158978
15034 153648
16315 156800
28524 154560
31123 155308
2000 154128
25742 154790
26118 154624
4908 153472
4321 138368
13783 132992
18380 133130
9032 151336
31526 158872
28711 156832
29739 153264
6353 153600
5642 158264
10522 158754
26617 155264
31461 151546
9806 155574
20315 153328
163 146029
23328 147424
21024 144795
6268 144822
10518 122278
25482 128502
8307 139274
16407 147904
16690 156144
11997 157888
27545 158838
19036 153152
22443 144832
5849 159542
9537 154880
2244 153024
12559 153498
20458 157696
13463 160342
15817 159504
3610 161888
10785 145472
7041 139402
12683 135168
2158 112650
7930 75264
29753 133056
31577 134208
30452 137024
22188 146646
14651 127919
2270 123818
22348 85642
18425 131712
13091 135562
23600 142678
28353 146488
20855 147337
5704 147538
15336 141504
3629 141550
2703 147402
17660 133280
593 142929
4950 142722
17360 140129
31160 141434
15548 142790
5032 138816
26511 146230
30269 146016
7028 135424
24208 136384
3070 129610
336 134592
16099 106186
1299 123904
13727 139392
3032 141494
15986 133514
9402 137984
21241 140032
21230 129712
17925 136896
22031 138160
12541 140160
29819 134189
29166 136531
22621 130693
4896 131950
6298 133494
14416 129680
9954 128758
6455 127946
4442 126208
22549 122240
20787 83371
9393 81981
8885 71331
248 125251
5057 127104
1563 126632
16999 121194
26711 125494
30087 122890
13399 140743
5006 139401
29854 144392
25697 144804
18693 146876
5215 145040
31051 141092
20592 149434
30578 146365
8723 143129
25133 139512
31589 143882
29158 141376
17974 143104
2366 144214
5045 144320
18532 138624
18130 140598
8167 137088
667 136704
6493 137600
20092 136138
8420 134400
25424 132481
6742 145641
6983 147392
2230 116746
16788 106864
13122 114688
9960 106176
9833 105888
21378 123776
27757 131968
27418 136912
19187 139090
25572 144206
28741 136581
9618 135840
12420 132646
8566 141172
3400 144446
6679 145954
24973 142506
29725 134656
6095 137856
20241 134656
10058 139530
5792 141952
30676 140288
27683 140672
2116 145014
27363 118922
5146 144246
5670 10752
13570 103296
28799 97792
4897 109418
31306 109590
28790 110134
30817 109408
4434 104194
18554 84582
24001 100128
31231 106752
16895 104896
9005 99456
840 102454
16924 84962
801 101632
17923 100864
23460 102272
26554 102390
14524 92211
10158 107383
26158 110016
26939 109556
8273 108318
22714 106191
5965 109502
10580 108016
17840 101114
15310 104138
11887 106190
4915 93813
3604 108114
22003 105006
23931 105984
17315 107024
22137 110558
29246 108512
10927 111088
14487 106999
9845 109058
7677 106688
30972 108022
29568 107552
18212 108992
22800 107424
1914 108976
22657 108752
665 105904
5312 105664
30297 106080
11949 107314
3277 100490
897 106940
1788 107542
30463 103658
20202 104712
1032 106654
15304 103848
28820 104768
30656 97930
23285 89344
5426 81472
8726 78794
1911 92704
12674 91632
18263 102428
2521 101306
6536 100207
6241 107136
24225 103481
7705 107542
345 105600
6051 105706
6786 106592
26905 107550
26170 111720
29952 107409
9721 92544
14611 88970
2077 103770
31615 104658
1124 109280
3522 105073
14430 107968
21256 107135
30298 102675
27908 99808
2092 99676
12154 94840
2861 92656
29191 102666
869 99840
15016 99968
7154 94080
13456 76170
9794 91328
13421 75146
27799 96256
7695 107104
3139 106155
13295 100967
5429 96704
28129 82570
25535 99616
5067 97063
9325 111620
26299 109056
14884 105024
10371 98106
19594 106746
28074 104896
16845 107200
12552 106422
5854 49648
14350 -82056
25003 -66718
14050 -64272
6034 -66752
18188 -77814
5737 -56320
22290 -55808
25259 -58112
23393 -57088
27517 -54528
31008 -57472
18288 -55040
16360 -59264
19901 -57088
15720 -57472
15109 -57792
18573 -53943
7080 -53108
3010 -53216
24788 -53206
7428 -56398
7995 -54026
23696 -52032
28984 -56704
22501 -56064
16784 -52362
28828 -52672
17825 -49792
12939 -55424
31604 -56064
5963 -59158
26608 -60238
28704 -60839
8510 -54700
16289 -55977
23868 -65968
19274 -53355
8594 -53302
2973 -53564
10890 -56327
11142 -62400
30517 -65372
661 -54086
11898 -50880
21816 -57664
7667 -56576
1875 -58134
9466 -52030
15040 -50330
25385 -53376
20455 -51300
8586 -50962
5870 -55821
15102 -52898
18218 -53712
662 -51168
6638 -50432
11759 -55942
9522 -51495
18165 -56670
9827 -62794
4837 -70546
729 -64996
8194 -56106
6657 -65280
9214 -86998
23930 -95382
8235 -141430
28612 -100864
15026 -76512
18726 -79274
10423 -64640
1294 -59510
12736 -55626
7634 -54784
1212 -60928
18064 -55265
21619 -57139
10164 -60928
23254 -56864
19419 -57312
22220 -53206
15779 -51306
20786 -54784
13066 -57600
30337 -62016
26663 -51634
9461 -55194
28811 -56358
13442 -59898
13764 -56640
16122 -62592
29171 -60928
31113 -74870
8688 -65600
2639 -67862
21926 -59568
15306 -50442
19041 -64288
13326 -57728
4424 -54154
27695 -104406
15739 -96598
27060 -61696
28495 -54240
9706 -48128
26025 -41270
6783 -36106
7002 -31040
6785 -37696
8208 -33970
4009 -38590
7438 -34322
28383 -34242
16443 -40640
2391 -39434
4627 -54538
6230 -49588
24877 -36414
1650 -44214
12289 -39078
4595 -43226
22174 -47814
10657 -41194
30681 -43456
20989 -41792
822 -35840
20289 -36736
12807 -40192
31100 -36288
13883 -38112
18951 -36426
30555 -34304
27634 -46848
28006 -36350
6333 -32640
15599 -35970
21546 -37152
1136 -41274
14526 -51538
267 -55936
19191 -55472
19699 -55648
8598 -68726
13896 -90870
24940 -62592
30611 -57738
29888 -37418
29752 -37174
23472 -34206
3999 -31870
11017 -35544
29894 -32632
13466 -35464
12101 -36600
6447 -43376
575 -39968
18148 -40016
21042 -42288
2967 -81520
19281 -52518
19587 -40728
4949 -38136
25845 -35306
4846 -34432
28319 -38982
18139 -34666
10327 -38784
19385 -39254
31362 -40444
13924 -38654
1920 -44599
18678 -39763
16172 -38816
13750 -37908
30034 -37650
24176 -32064
30333 -32869
28381 -35605
3442 -32144
23245 -40278
20491 -40298
19087 -31098
14485 -34232
590 -40472
12167 -36922
24316 -40473
13506 -43850
767 -42388
15799 -42112
534 -63616
25188 -49114
8601 -53584
15230 -37210
3162 -37088
7711 -49720
19994 -50466
24693 -42147
22102 -44190
22781 -40608
5533 -39593
25467 -41512
7909 -33410
13603 -33407
4488 -36765
31103 -36610
26401 -34278
26087 -41348
12802 -40480
2072 -36186
5464 -37728
23440 -39172
31536 -37902
14351 -37160
10191 -39848
28309 -32000
13904 -44518
21201 -44046
6179 -37024
13006 -39366
26764 -38894
10062 158365
19016 177543
20988 164354
2035 163042
22940 157824
14439 158394
26330 188976
22087 195584
24657 198358
19926 197846
11667 193946
15378 196768
1278 202944
9390 203584
16260 205684
12943 203224
15374 202024
6203 197217
29613 192608
24007 193152
17007 193392
21299 191104
22417 188292
12430 189728
18930 188464
16157 138834
28340 185450
19032 196529
9050 188160
2873 171758
31400 194019
30520 195542
22192 183773
27285 190914
21183 169904
5595 153626
23091 193578
16459 198704
15760 195719
1255 193869
1993 193824
20485 199074
19479 196874
19551 192106
15662 194400
15051 201100
24644 203016
13600 202817
20904 201558
6430 197072
12730 197024
31357 187430
28308 188644
25650 196406
27441 198020
22956 203195
2583 200100
2946 202266
28245 200936
11583 204740
2382 204426
25125 204064
8080 203854
27729 201358
17268 202074
24716 195418
19953 204256
15867 200462
17121 199950
11442 198976
25942 197330
13238 197106
11885 196408
879 199766
6487 198048
19576 197754
26400 184720
3605 179124
10563 194418
18612 199837
31493 193344
11864 200256
28829 199872
8067 203762
9418 200782
26128 203392
25006 191082
20721 185376
4206 193930
7027 201878
7144 205434
2850 204446
16152 204290
22671 200224
25168 198128
6721 191434
25887 194998
11107 183712
30196 185600
6969 191478
9912 189322
7021 186240
10669 170368
1518 163722
28081 173824
13820 98572
27736 108281
2734 93830
8248 109824
7621 67338
11025 101248
28630 100384
2949 94474
15795 101494
2602 113120
28136 113206
31101 107802
16930 112858
2033 111054
19421 118134
28329 114633
5171 110122
8082 105472
30963 114554
30417 118323
8935 119254
17821 116785
12938 116420
8364 117550
29761 118608
5681 118076
638 116084
26825 111175
15689 115838
7818 117204
30535 116556
24825 117248
19269 105824
3102 110221
23957 118350
12448 113706
4393 114262
6822 112832
29236 114486
9083 113280
6233 109130
29361 100456
18798 101234
16679 93706
18906 105004
15390 123057
14585 103993
26600 112128
17737 113536
1023 122646
23200 111792
3540 114952
7902 122720
25107 116368
915 120958
30410 120330
20618 124448
30851 124632
28097 125566
22946 122000
2828 124992
16274 124586
6726 122940
22732 120659
28151 123374
16387 123550
1831 107990
19150 114880
24339 114880
31531 118769
28587 122176
30836 123584
8095 126326
19890 125860
2601 118982
13404 122086
16466 123152
23601 122680
7267 123666
3283 124248
18853 125702
13226 120064
12542 119168
8178 114934
1705 118144
11207 112512
23468 93706
12607 110592
22217 107520
21456 114623
4976 102713
4510 104366
1138 101186
8084 48425
21830 89536
17432 89334
18922 82688
11451 70410
29481 77184
2801 73482
31476 80960
5995 83368
4355 92479
3087 90226
30755 88016
11064 90304
12667 91648
30301 92896
5790 91766
989 89896
8904 89312
5781 93184
18307 87966
1206 88789
25977 87209
18290 82453
20624 84512
30581 86774
6681 89366
22397 80320
28414 79808
31026 73098
4293 77302
22131 82362
14788 82502
23114 83072
8028 63818
11611 84608
8731 77184
28450 76042
26138 81036
23621 66506
22399 68480
18765 68480
10515 22538
24019 60614
14621 84835
12111 84480
20682 84096
29133 81920
17664 82054
17126 90400
25111 82010
1597 87168
3858 89802
7651 91680
18921 92710
18988 95110
13069 89376
16265 83400
27903 87459
27349 88016
8567 89596
13692 90000
6667 85168
18134 90648
19038 92630
5273 89574
10846 84122
21607 90208
9791 84582
22438 85114
23759 92016
160 93878
6619 86560
16371 81216
25751 81792
7615 79744
26791 48202
30876 52554
16639 55260
10795 64750
9277 92462
16210 90592
8477 89312
12650 82442
321 88960
29016 87424
13200 92150
28687 85816
8453 93014
25463 93286
27505 91002
5811 90432
3783 90880
30453 89216
31302 89216
15197 87552
2777 87168
17006 85248
15311 74752
8397 73176
9564 33600
16023 73952
8109 52106
8803 82230
18858 64978
22909 69984
23515 76438
10334 76360
8100 78102
21212 78880
28665 74128
14042 78624
13566 76384
17927 73354
25081 78656
27290 80992
23306 75936
6166 81510
27619 79502
11373 80103
28267 75062
20083 76266
18846 78166
457 55402
25347 64022
15983 51328
12597 52544
640 40586
31107 66570
14903 69632
20468 67446
30684 60416
30251 29002
29593 76790
1578 65834
6813 70752
9897 80086
25699 69184
20430 69632
16117 70400
4286 70144
9401 60992
15475 56650
15806 56906
12696 79616
9318 78878
3750 73448
5314 72118
27436 70400
14787 69434
1988 70022
16918 65794
1035 73336
21108 77286
2645 72266
11784 74454
8137 72832
9946 71680
1147 71370
6339 63856
15772 63664
18170 66330
16080 67414
25798 69562
24930 25738
31542 74138
8389 77878
22410 79440
24513 83958
10834 79744
31557 78720
22886 79136
18891 79382
4271 78976
13003 78976
23942 75984
5956 69594
2991 79862
23295 71776
21704 71872
26184 80566
13225 80688
6506 82176
5777 80192
30376 75520
3496 71050
10199 72512
27487 102048
1474 85898
20338 114592
19126 110096
571 92891
10504 105159
26528 119188
8426 120102
21517 115389
9836 118241
15166 118609
2753 112970
25605 119286
18101 120006
23179 111661
1099 116032
9490 120086
23853 108096
30791 112832
26729 115648
8609 112192
30097 116342
18520 110474
14207 116128
24685 116224
2491 114656
25172 118902
13644 114144
16075 114806
29164 112854
2320 111690
14968 82602
30727 47930
20534 76608
30076 94976
18624 106688
31059 112832
2674 117206
17077 116138
12749 116048
29460 115296
4758 117682
39 117654
25979 116544
26230 116189
11573 101770
11972 102944
24820 104992
13037 74090
20679 93664
11706 106614
12824 108539
220 114038
23911 113309
31499 116400
8424 101585
10521 106898
24302 91200
31337 77781
15827 111542
29352 109978
27473 113312
17729 114702
21 116672
22267 107863
9949 108789
953 110852
4114 116566
1996 109696
13702 114710
28291 113568
20613 107872
22074 104517
317 111171
27767 113398
10425 114614
5592 102666
23842 109942
15761 109002
25830 105706
7897 85845
29976 104443
28721 112246
3173 92032
24362 91104
14960 110224
15451 116534
5007 112384
25481 106576
25725 109824
23722 114560
27844 111488
28779 111766
10090 116580
26533 106775
19514 122972
8646 128131
27300 134422
3075 135737
15108 138358
26759 136554
21197 137792
26150 132762
22334 139804
924 137392
26597 137360
19906 135955
17420 138575
27281 136048
20648 140665
1390 134272
17124 133620
19021 134912
30000 133322
11739 137638
27049 138048
9715 139040
5324 133376
13579 134132
15160 131778
30513 121720
12980 118482
29927 121944
22497 137285
6570 134016
17037 134230
16264 131274
29469 131936
25955 133632
17958 130960
4892 130558
12269 130674
29774 139712
19369 139872
645 129920
20421 134906
17750 133570
17483 134002
31431 124960
7044 86262
6391 133280
21013 130154
21782 138742
17474 133760
10869 132096
15620 131488
25593 137642
13043 139374
25902 133776
11591 134720
21742 141078
5320 129827
17914 138828
26443 141600
17587 137856
19071 138752
531 139318
2494 131542
18369 134286
13218 133332
24536 136960
3023 132714
26207 137110
28341 139296
10459 136268
31222 137785
18514 138733
19942 131579
29181 139380
9017 137568
13682 132400
6257 95136
3281 105994
5922 113830
10778 89504
735 88458
6341 129584
16408 140582
7735 139578
30043 140414
11722 140778
25437 141136
15350 136483
6066 139668
1105 127088
13418 114358
8041 96890
16630 115190
6336 110160
14911 96194
21697 133960
26104 131008
17467 134832
25116 117952
17929 111130
340 69978
15658 88704
10898 90832
8801 87808
13254 125280
28561 137094
8582 130891
28120 135552
19506 139264
30715 135412
25115 134016
6115 133952
23437 131382
21012 130090
29647 134070
26907 131658
8087 132064
19429 131984
788 125786
16995 106562
16355 114774
28445 101632
23195 97120
10641 133750
31596 129130
486 122826
17347 126026
10429 133248
5887 131388
15671 128031
25669 126330
30387 127840
26289 133078
4179 131726
22198 130102
10402 125498
7545 127576
29044 126954
31492 127475
13406 134725
5700 131360
15487 135712
28983 132392
27498 134358
17497 137456
13693 136299
31613 138631
2146 136944
23539 137426
1865 132902
19961 134656
11572 106028
7437 135014
7385 122378
5839 99194
19697 109952
22611 130016
17376 129984
9723 126328
7187 132486
18457 130398
24310 107904
9809 94474
3106 111104
20968 120640
10113 130226
8773 134522
31497 138498
2290 137238
18895 130329
6188 136310
16250 131664
229 132160
14656 135770
10937 137062
27149 138896
16329 137256
20687 133506
27928 134590
14926 135814
25767 139510
17875 135752
31071 139168
11651 138832
17638 131040
3777 138402
29453 137816
25800 131720
26801 129808
4285 133144
26096 129658
19640 -68264
5907 -56196
29508 -68150
3441 -55498
1389 -56266
17528 -43978
30575 -41824
4669 -44512
28374 -43552
25587 -43632
2389 -42416
6377 -41130
5654 -43254
8626 -68022
10943 -51786
920 -69302
17650 -38698
5015 -42208
27006 -44704
15365 -50106
22343 -45064
10618 -44839
21530 -43679
14562 -43776
4874 -46152
632 -48138
7954 -45566
7969 -90622
16317 -43680
6731 -38306
10260 -46720
28182 -49661
6717 -54755
26019 -51232
12563 -41473
14104 -53414
15137 -55526
17323 -66598
26140 -55488
25975 -51072
14829 -55384
30023 -57176
1009 -57232
2809 -49488
2263 -38372
12590 -38884
22738 -49336
8507 -41834
25897 -42386
11385 -40551
5594 -40224
14 -41286
26543 -44973
25469 -45008
4770 -48502
16042 -43381
19067 -41354
21769 -47001
24826 -40576
9807 -49271
14510 -39119
24971 -40858
27687 -42064
29824 -42324
18899 -42966
8819 -41850
13059 -44944
22582 -43286
12204 -39274
28122 -41592
15645 -56034
6722 -43069
18442 -44973
25827 -49845
23124 -45088
28838 -43680
17138 -90110
31523 -55293
12029 -40156
1355 -42732
1729 -52890
3371 -50360
21634 -45594
4832 -48566
30981 -41662
22589 -44116
29950 -47098
19898 -48634
21893 -51108
19766 -45400
23831 -41656
21414 -40080
3747 -42318
15673 -39176
15793 -44517
13045 -43037
7052 -42400
24404 -41814
13265 -44645
1286 -40698
27330 -38026
16086 -37760
17749 -42688
3617 -46107
30092 76634
30052 122624
7125 134752
11910 118976
24039 113290
16615 130922
26680 131756
13768 138582
7464 134816
1358 133641
23089 138433
15406 142964
4444 142551
9143 143219
20446 140187
2824 139716
17772 145878
12408 143008
2986 141632
6953 134698
15115 138896
22360 141110
9086 140905
5736 141360
27155 135362
1882 137565
13334 138195
2658 141212
12462 139296
6200 139104
19676 138816
460 141910
10734 139360
14014 141696
6977 134368
1352 141964
20702 133845
22421 116618
7939 118234
3953 130570
10708 132182
9864 130022
11628 142155
10120 141032
7747 139615
21062 135722
11297 134320
5145 115722
28763 141160
303 130332
22773 140534
13812 139625
6914 143302
10730 140540
19624 134913
18350 135134
24902 134728
28794 142192
6069 141622
299 142106
31349 137568
7512 138260
867 142368
24426 143073
31548 136491
4144 145234
9614 141883
11832 136151
26099 131994
20082 114954
23227 128512
31444 135350
20714 132714
5794 138948
12242 138918
11582 145462
27051 145040
1815 139527
20699 139229
16215 142538
24737 141334
21165 133834
10736 134573
31237 144834
5613 143876
4013 140450
21585 135197
7085 95958
27401 137956
19920 118026
29962 122602
21350 144326
2510 125658
19610 72714
27449 82816
20615 108672
26963 104448
18018 93705
26373 95586
15302 90443
14967 84102
12311 98432
14252 91648
16288 94592
28411 97504
15679 100062
3451 99394
8981 95874
12345 106822
17130 102848
584 102832
24680 103446
20229 100256
27760 101695
22406 102911
15242 107210
28460 107648
24072 105344
7876 97360
10972 102410
3108 103206
1066 102112
29575 104726
7559 91606
25129 108210
6951 108992
24506 98480
13902 95104
13921 59914
30100 98112
22612 93856
11159 80017
10460 103320
2194 103424
17999 105398
11661 102794
8250 100640
21806 107232
23267 106880
3724 106048
23120 90176
28881 77706
14803 83958
21561 84928
12454 95936
7644 85952
30413 83200
21853 68554
12679 102592
28452 87186
11850 88336
878 93184
15038 93824
13249 103680
5532 105088
12633 107680
9031 107648
5573 106560
30223 105178
2781 110933
17687 111742
23963 110719
4066 111192
4711 106601
5116 109462
18637 109664
30411 100832
179 106838
20321 105706
8600 102122
27571 106560
25965 103184
5269 105056
31569 105200
210 95178
2078 95680
16805 104421
1618 105416
2692 106208
15471 102856
15307 104630
11770 100658
23337 107803
23605 110067
17365 109174
1628 109191
13865 108052
4893 105613
2700 101179
5440 104336
30612 107658
22241 107439
31228 101652
5001 103168
27063 107278
10114 108044
20132 105583
29981 104220
2780 106778
5748 102744
23824 108396
11929 107808
19983 94656
1137 95616
10274 94080
29217 83800
16518 93665
19832 123318
3472 116688
14251 122422
25158 106234
4116 110922
26683 97323
27705 116033
11284 78520
4802 113536
26848 114506
24264 116608
13328 126272
8196 127629
22680 126351
12854 127446
9356 126912
17590 126719
2071 125287
19305 119852
19031 120672
17695 119722
14394 124848
12906 127876
27739 129354
29334 126848
4171 122000
408 114146
20265 119584
17302 125142
17726 127792
6943 126022
12555 126244
21103 126870
22319 113728
2505 114826
3913 122704
26485 126720
10977 119569
15087 114573
5411 120298
1901 125856
16131 125494
6407 125328
4616 121920
22767 120832
5487 122534
5605 125172
8251 120928
30158 124782
19426 126351
13838 128326
30378 126144
13658 122064
23851 124486
11145 125056
24695 124800
13541 126150
781 129360
2554 128640
19246 129856
30588 126070
30969 126208
3294 125632
7054 126336
28916 127400
14522 128094
24521 131016
9840 130560
15902 123146
16826 127349
21055 119085
4028 122112
26189 128982
5472 119938
31246 126454
26901 126592
15618 125568
19830 128758
21986 128344
31370 125640
31099 127168
13247 129216
25286 128448
9275 129302
16074 126814
25526 112568
18967 106042
5990 109536
21915 112960
1330 117658
11831 120694
1110 119296
30512 120128
1615 107872
24718 111232
26520 109466
2421 116730
26456 118656
12227 125814
4937 126390
276 122816
22016 125456
22409 123328
16229 110208
28934 105792
28702 108234
30866 88970
21492 104054
16425 119424
24571 124544
23603 125696
9994 127680
592 127071
309 129078
27129 124736
12950 125696
26870 126080
3634 91200
6474 89344
29704 46592
8717 76608
29513 99456
24694 101130
28579 106614
5793 105984
29265 110464
16032 114432
965 115264
22177 31178
27562 115830
14871 109632
13889 114160
3240 114560
24253 117110
25872 112064
22733 110848
14688 109878
3893 102794
26472 84970
11163 85200
19168 111442
2265 116680
11262 119810
8534 108992
11335 68456
14391 114666
27651 117632
6259 119926
20023 117483
26501 117294
15825 119222
3650 120902
22431 118522
802 119606
9426 115066
29965 118912
21891 120486
31201 117248
20765 111862
11408 119808
20191 118912
3350 117846
4108 112197
23319 118518
3723 115528
24313 115640
20625 112662
11212 109698
24117 113152
30887 110000
24156 113888
1554 112166
27409 110568
4319 110895
18662 114274
25339 111808
1101 111104
24749 114614
685 96947
14639 107605
24992 105765
11409 108656
1703 107776
26765 108176
19275 115686
21718 109504
31382 109982
7503 104370
27361 104485
4353 104155
15555 105631
3006 76665
21845 108041
15644 91471
20706 104051
30574 100480
19987 102784
6771 100928
28268 113984
12873 103936
4973 108160
28965 111369
1304 108550
23882 114832
21499 112310
1730 113634
11302 118226
6854 116384
12489 116920
12879 109726
3570 109267
2105 111712
14154 116669
4727 118912
22894 119382
21556 118762
3455 117163
20335 114713
13619 103034
9919 115648
21741 98176
16489 26410
16806 65856
4930 66624
14762 53546
2408 57290
15847 64640
373 70912
10306 67978
24753 71414
18306 77014
6043 76544
8522 73056
17296 69760
25659 75510
23312 80320
25386 82048
7961 69386
20233 75648
20399 76554
29859 77430
24934 80140
15371 81526
11959 76416
23130 76928
30968 79094
22408 77306
22862 78150
16503 75364
7886 81935
26487 74496
2324 70230
7218 82099
8083 70689
24900 73370
12885 78690
23639 79101
1401 78848
29743 76416
11738 76416
19398 74844
7610 75985
11743 73183
9896 75872
19366 58048
6251 46282
22899 73120
7380 64138
8456 60474
15631 72840
27664 60778
15524 70234
26726 75720
5221 76240
7229 74550
10879 75648
11037 74920
8612 81547
12056 77043
15370 75648
27123 71552
4064 78198
13436 72041
4664 64598
26286 62616
13172 67655
9842 51274
13018 61264
31291 63968
23507 63961
17294 26806
13165 43256
5909 75776
20746 68032
28953 77415
25087 81072
23939 80192
2175 58168
12799 74812
6418 74660
14790 75200
12273 77160
19749 79552
17964 62810
26966 70416
3249 77056
31030 77256
9538 77786
760 80662
5203 80438
31423 81558
27860 75570
6117 78492
11178 73886
13147 76207
852 77266
14329 78277
15891 78032
17045 78016
9027 77812
29580 66240
5034 46592
4127 18269
16375 15212
31180 -35783
293 -10853
23260 9088
15085 18720
30730 30752
550 26372
24229 31208
3717 30006
18198 25706
11982 29360
27308 32022
2504 29520
29019 23328
23857 11386
14929 30832
14266 25600
21897 23168
7583 17930
9472 26656
2011 11210
18343 23514
31455 8688
27596 5242
30519 25648
2922 17866
18266 32678
14698 29670
5363 23504
4405 26208
29699 31114
19878 33408
9448 37472
1902 37113
30568 35481
7746 36992
28584 31350
24717 35810
1768 26990
6654 27560
15776 27282
2559 26706
24395 28838
9023 28416
14806 31235
527 36945
1708 32308
20184 37814
6461 37754
2720 33648
24532 37680
17261 37830
21883 37304
573 27224
18569 32032
4071 34899
4836 36470
15537 33404
12051 32934
28886 36710
15292 35424
5435 39322
4298 39344
14635 36676
8149 27776
3486 36480
13549 27776
18320 26240
1020 16522
9819 35786
17335 36832
21011 36832
25313 35480
24516 36760
27371 38262
26382 37088
22888 31488
20478 35648
19144 35136
17775 38691
16954 37591
15386 30688
25099 37310
3482 33811
17995 33241
8387 36102
11381 26840
9651 24494
1853 35809
9813 30665
10023 33790
4466 34464
7962 37664
9879 33472
11177 28342
8648 -10594
18047 -14358
28106 -5578
5448 -11776
8829 -10912
24528 -2016
14957 -4516
4704 -8652
5721 -4512
27286 -5767
18526 -4797
26915 -3082
30155 -4928
1192 -1856
13969 -3712
31435 -5248
27366 -10176
22662 -10432
23565 -11072
1884 -18582
1950 -2784
14620 -874
6101 -4032
21810 -4297
8967 -14588
15785 -16145
22146 -19967
11439 -30988
16045 -31152
16016 -49798
15245 -47464
29910 -46695
24099 -35392
7963 -14400
19735 -17316
10193 -2232
29006 -4670
4891 -10247
13117 -1466
16617 -3470
24759 -2912
20647 -5408
24030 -5890
10040 -8778
24239 -2256
13188 -2250
27589 -10706
12795 -8449
28776 -10454
14528 -11255
6089 -8007
28391 -7072
16727 -3658
24118 -1988
6036 -1120
12814 -1440
19909 -1856
1256 -4544
22312 -4938
18400 -6098
10108 -6592
8751 -4288
28380 -9509
9210 -9994
11698 -13220
11871 -12704
30944 -7616
14162 -7946
24649 -15414
11150 -14080
9421 -11230
3447 -25597
10566 -25156
14384 -42998
19097 -35328
20816 -25088
26328 -26808
16991 -14230
3278 -6912
1667 -8721
4546 -6559
23528 -23411
31346 -26518
15802 -20956
8459 -23597
6390 -5717
13880 -12767
20952 -9267
13529 -5418
1332 -16668
10307 -5812
20725 -11256
12575 -10776
4045 -6692
26886 -1200
23476 -32831
8266 123402
3103 162352
16909 168368
15724 176108
28789 183800
30964 169358
24284 161024
19829 154090
6187 170128
5572 181816
5611 182024
19840 185760
15265 187590
20710 185480
18417 186226
29792 184288
3286 177984
20620 177792
7994 176704
12549 176758
28666 177354
9035 179456
12599 186717
18043 173656
18468 163456
15920 160010
25826 177354
16286 182144
20119 184248
10194 186702
20015 184448
18571 184648
22097 186374
3160 184134
10872 187209
30315 182896
12175 180762
8543 184214
14220 183808
22639 182966
12182 184304
6234 185424
29930 186112
26132 187430
20655 183562
4677 185456
30655 186456
26899 182720
25176 181376
20124 184128
18245 183840
27277 179164
17140 180260
28342 172307
2346 177554
7293 177275
30987 176948
29944 176740
23999 182265
1756 182354
22754 175415
13339 170825
19818 184415
21162 185175
23990 183586
27733 185206
4378 185920
16730 185072
8690 185120
25068 184950
7203 184058
19268 181760
25750 184092
14567 184169
18370 181056
14509 182872
29004 181000
23096 184566
24498 180286
24115 184718
26405 181216
31195 175916
13425 171232
19128 169490
25905 172342
20153 160746
20794 172202
27975 172600
11227 180284
21531 174761
15050 180944
30380 184064
28161 187174
25551 185993
28632 175830
17025 172554
9638 173580
19529 156871
19345 174736
30906 163794
28204 139768
3748 -32618
28350 -20992
19099 -25344
21379 -34453
27278 -25312
25719 -21210
11580 -44016
12591 -42566
4082 -64768
7247 -76815
25459 -27155
20329 -31094
5666 -37908
23288 -27129
6888 -24864
24013 -21578
24488 -19808
28674 -17386
30238 -26080
19616 -26149
5340 -25920
9371 -22122
17410 -19504
24247 -23106
29364 -22914
14883 -27724
25959 -20096
16316 -19584
26321 -21514
19201 -22312
2887 -21256
3670 -27200
24738 -24832
13157 -46326
15853 -29174
19661 -30464
26858 -30986
3752 -38646
21104 -29056
5392 -24528
12595 -18581
8032 -18830
25704 -18624
15316 -17280
17519 -24758
24768 -18122
22205 -19472
4491 -31265
5783 -36947
22206 -30368
1819 -21322
9140 -24160
9915 -32182
6219 -23850
5501 -19510
11173 -16682
819 -18080
13796 -22579
6287 -23723
12797 -19840
30828 -20586
24414 -21421
18333 -17928
30905 -18544
12374 -19030
30650 -19104
2829 -26008
17331 -18050
26248 -27622
8759 -27322
15289 -27968
27302 -29028
974 -62888
5765 -43615
21194 -38560
1721 -28604
27875 -53778
9700 -36480
18791 -31040
28616 -21178
17299 -27992
11477 -18490
24213 -23744
29889 -26187
21392 -24165
17092 -24058
19495 -22080
12127 -24912
5136 -25446
30352 -23296
25184 -19546
1047 -24608
10546 -28416
14777 -32598
4315 -16880
17782 -17024
6551 -20000
2134 -18544
19867 -18442
10604 28672
1536 58368
13597 54250
11122 59206
10628 57218
11046 58006
1662 57118
11244 51360
30872 50488
27966 48640
22532 37898
1863 48896
6744 49840
14353 47754
13849 50048
9587 54518
21133 53296
12476 56576
27274 44160
11198 30474
246 40960
26126 50312
27143 61240
27256 59584
26760 57584
30129 63726
30848 63296
24402 58682
1562 62248
4214 60064
19778 57984
4072 61670
16554 65574
22768 62914
18599 60434
27271 61784
9591 66038
11952 64728
12998 64886
1482 65152
11143 64384
6522 60888
8472 66318
11673 65062
23157 62800
23631 62906
21477 61152
11787 57632
77 60704
21137 59552
2228 56050
13770 56432
12043 60342
2582 57706
8225 58992
11034 54176
29858 57472
23441 59392
20068 50738
24074 48034
19781 47242
3746 53622
24735 55552
16110 64192
19440 57095
24086 65565
21758 65710
5137 55424
9828 45440
21581 25866
1626 40694
29522 32778
4358 25866
17326 49792
4438 48512
2857 61056
19282 62208
12841 63232
13589 64000
15633 63958
5198 60410
28398 61190
5526 61586
16961 65552
31287 62686
15630 49368
24658 56592
1535 62870
27430 63808
4835 59664
11033 63360
3906 58027
17320 64512
23203 45760
10349 25063
4015 28213
22283 50119
28296 54981
19155 55798
6715 54336
25355 50762
18428 54528
6144 52854
25962 50714
19828 48442
15203 56863
5249 53578
29176 57206
12293 68960
18238 68723
30638 61824
17030 54054
27326 63784
2552 62592
16214 60672
17173 60416
9454 65984
13473 66806
13679 65792
23070 61210
13996 65448
15984 64294
21358 61200
1391 50666
29645 64336
999 61376
23813 60778
842 52394
28467 64485
27826 59236
12195 62856
27333 61246
10129 67146
11273 64480
25931 58112
1056 61568
27054 63658
28256 65798
10142 69010
20240 68290
26114 66956
1249 65376
20830 66304
28418 64768
18314 63512
2877 64490
23766 61504
8638 62528
5131 62784
7880 63616
20503 63872
9246 62094
2594 53468
26534 62148
7611 63360
23250 60188
16171 31602
2468 38604
17781 63868
19239 63722
6686 59796
24085 69558
6789 66112
25146 67328
19599 65920
875 36298
5183 55094
7890 52480
10557 42172
4512 61312
23050 59456
4790 67894
22713 25088
2021 91414
6008 92502
10876 90592
22659 92288
15 92534
20122 91680
24120 89600
29503 88266
29618 87680
10764 88096
30596 87874
8572 90198
10644 63914
374 78528
27037 87306
12903 90870
24033 88510
1054 81226
12874 80896
6583 78912
13365 77706
30862 84812
28217 66816
21609 61706
13715 16650
21147 49664
10126 73965
15093 78376
29366 72528
28908 74004
15748 79452
9925 80424
23501 76071
21469 75532
24393 81088
27605 83136
1204 85460
28884 85248
17247 88054
27533 85440
84 86852
21204 53429
30167 53979
22750 71206
5229 69824
8865 86592
5800 45066
11745 76288
13992 80118
27081 79936
18508 74698
14520 80998
25485 81664
16688 82880
8617 79486
3054 89156
2142 86816
13528 86505
3443 88246
9645 83213
16194 85440
302 88822
19700 80696
15728 85738
1663 68054
8730 62298
14144 82874
25214 85632
9441 84480
27798 83968
15224 78516
1639 86528
154 88128
16199 87840
9075 81668
13544 81231
29393 82080
12049 85194
13817 88263
25007 85863
28748 91444
22599 92423
9244 92483
9314 92121
19615 89824
20502 82666
25350 86678
23967 90076
1804 89068
14748 81386
1608 85046
8782 88640
13270 88256
23520 80682
14356 82632
26165 83372
12350 74272
7266 84096
24966 85120
14826 55040
11703 51968
5188 120064
24355 140608
10867 145174
14065 136320
421 128778
3421 144864
405 139712
28478 128000
29791 122122
10544 138442
22491 140284
5910 141254
1251 145078
22568 143848
29855 140786
5775 141086
13484 129070
26513 93234
738 135936
28191 144832
14210 143296
26406 148395
2236 143824
30552 141094
8862 136122
24852 139802
31618 136554
7347 136224
6616 135184
16575 145206
23202 144682
18272 137744
17062 145494
18938 143152
18472 142144
30957 140160
1491 143936
8661 146758
17593 143814
7253 143200
13071 142528
16458 140050
9398 140480
9929 140902
18040 144295
18681 132855
13755 125440
20580 131016
501 137334
1287 121930
12746 120474
29423 145878
10933 141786
29165 128320
19845 129856
29378 136000
4075 145968
30091 146512
5369 144160
31320 149385
28675 149468
11004 143168
689 141696
2262 141440
17372 133888
21892 133258
17176 145632
3266 142144
28694 142176
10678 146590
28733 144648
7784 148190
17763 147596
20678 144248
13201 145640
20866 146924
2988 147422
18576 141808
11311 142278
3078 136582
546 143252
23101 140448
1165 141920
1896 140314
19667 141960
28681 147152
7359 147086
14965 142936
359 139798
30933 134128
1885 136534
26190 125184
10971 104714
23691 136778
10019 131872
18231 128128
2713 111882
11115 131136
16759 128768
9964 18560
30338 35904
7522 42688
30477 36416
22672 43072
4428 42118
30178 36963
3697 32960
30567 18634
28968 -14710
4194 21238
19712 19402
485 29066
16062 24976
13057 39488
27743 39238
3274 33266
26595 34360
5232 34560
9911 37273
24051 32293
9892 33710
24357 35398
1544 34738
27374 36192
17115 35434
23869 36470
26744 39936
3886 36960
15491 42624
9299 42240
10854 39760
4421 39894
3235 43440
31393 42160
16064 45654
18496 31498
21394 38390
174 26890
9433 37366
5809 37440
4571 37248
16917 28150
18276 1482
23883 4938
11188 30922
18326 31488
6641 34560
7544 34560
7161 31862
30869 34176
4339 9472
28948 5386
22051 32202
6944 30552
28825 32054
26953 29608
20948 39072
18587 37888
6321 36512
8579 36968
27176 37286
19793 36864
24466 36314
2511 44054
25873 42160
595 35570
20985 42672
11643 41580
10540 40468
29929 40000
27355 37499
15564 37541
28659 33024
15651 35968
28494 33024
21580 35968
23035 34326
31235 37216
9903 38751
13106 44091
6962 40552
8749 41598
3407 42200
23231 41486
27563 41838
17293 36664
10465 38656
17061 30848
950 36992
13078 36416
7414 30090
10236 21723
28330 30666
28853 35382
20748 4714
31214 82710
20164 91328
10597 127872
29199 148544
6402 155872
22313 145898
31316 157270
18100 159158
2256 158374
4453 157647
10024 149098
27969 154610
27557 144522
14750 141256
23116 141311
12546 145585
11184 162069
12118 156348
3872 147658
31137 147264
22724 157938
4878 110427
4756 156009
30080 157470
16732 162760
17716 161536
2260 161456
30731 161856
6927 163190
17685 156469
25550 155120
16147 155556
6420 150959
17620 156672
5733 159399
29349 158630
7770 157792
26266 157569
18617 160411
8118 157440
14244 159360
14348 152848
18073 152646
6543 157372
29137 155972
21945 149524
2151 149848
28048 151230
16555 154522
5567 151256
27075 158056
10620 142340
307 142154
27950 145344
21726 141738
7390 154496
21110 150916
4368 159122
12152 158128
19634 151880
27534 160260
6010 161910
12786 159680
1199 156870
10878 157744
26 152830
17880 159136
13149 143648
21955 146912
289 147356
698 147184
23757 138390
4943 134858
19336 141920
19331 142208
22560 143082
17843 143478
25101 129728
5894 109824
1260 46890
23866 126506
9859 139296
31339 134400
4884 120512
24261 126080
20507 137408
22046 141312
4241 139471
14180 154032
23068 162144
24673 157096
9336 160486
29099 153012
7010 152652
27909 151157
14449 153976
3903 158422
29433 141708
22851 124902
11670 58560
17421 42872
8090 78878
21281 65976
722 80438
28950 78592
3596 73024
25077 50850
31353 63840
8608 63806
4918 75112
21345 50511
20609 46378
3254 47663
29052 72982
20374 74934
706 70752
9288 71794
11877 70986
22434 73046
19976 60704
20581 54458
24432 61040
579 74182
21753 76030
9204 76832
21448 67640
17691 76338
917 62790
30206 69952
17830 71040
29179 74304
18421 73536
2856 73984
3735 73216
25552 76011
24485 74551
10277 72768
22427 69632
28755 71794
1965 72256
29695 74422
17954 70336
18697 71992
25241 77842
10681 75688
8162 68608
4688 70952
15845 73972
29971 70290
22949 76160
14895 76800
27480 71422
8066 74691
11362 76302
16273 71936
31253 74240
3007 69504
9073 72704
2612 73824
13398 73760
17998 74550
31146 65520
12554 71382
17556 72070
26084 70640
27004 70976
8718 72428
1248 73088
17548 71798
22121 66409
31351 62661
27503 57093
5539 64512
3545 69120
6246 62928
9552 68918
16319 65007
5551 56495
28549 46782
18158 60918
8528 47510
3890 39018
7739 45824
5030 60539
27314 68949
10298 69361
14199 78642
6540 74824
5061 77296
20258 76250
11957 72368
29622 72192
11916 72704
23569 68692
13324 71296
20069 69504
12774 69284
2542 62764
31265 44096
142 73220
19378 70620
16127 64542
25193 68524
203 62470
22262 57394
31090 55210
7532 60074
12164 75766
16658 76800
31514 102550
11355 94218
19882 101152
22341 100416
29495 94448
4456 94326
5245 94442
18677 97558
19944 97792
21932 87680
28510 86282
30958 61258
12014 71818
5905 85494
10116 93824
13145 91648
12088 100352
6313 103286
5671 96153
14343 97944
9870 104032
20992 105428
28685 104618
387 103766
15664 102243
24356 102733
9697 102867
13417 95149
122 92074
11464 100128
4107 95934
25675 99136
13645 101756
27709 101046
1741 95296
29951 90626
17976 92376
18504 91894
6748 92784
17281 72368
28462 69258
2178 44938
21364 68362
14711 80160
13047 95200
11344 94784
24652 99668
22942 99210
31540 102330
651 103590
19115 99832
30162 103425
21125 96800
27090 96529
1046 96725
4901 100486
12928 99144
2214 97549
5409 102683
2080 102024
18093 101803
20133 97912
18533 99766
16455 97824
21341 97612
15068 101195
5367 94584
30646 103126
5208 102102
7334 98144
31179 94808
3393 104868
14339 94464
11109 93440
19302 91082
14474 55626
12601 88896
17849 94848
1293 98176
4922 98742
987 97024
339 95904
4735 87514
19796 99943
24028 102832
12327 96864
8655 99008
12020 103126
25532 98368
18438 105334
13195 97194
21210 96448
11042 99712
7883 97546
14000 82122
24473 88182
28568 87808
2311 103958
29778 103334
6351 98496
11036 92096
25164 81210
24803 26472
15931 44800
24854 43520
20861 50944
9095 53760
6159 44672
4497 53944
19466 61068
9079 52186
30445 35290
8289 41990
21331 37962
4525 38658
17990 48630
12451 16514
9951 45440
12259 57902
23109 57974
22328 53458
5740 57536
30229 61952
6118 59168
29606 58688
4352 63414
23045 59856
24616 63040
1483 58512
4820 56290
19520 61539
12419 58560
14535 61632
18647 61872
26064 61296
28386 52883
29235 53415
24144 59719
11129 55613
21424 44098
1876 50954
16532 57472
13490 62474
10099 -4726
1575 12160
26174 55728
12463 55808
17425 55680
9218 50304
6299 48288
2533 53514
3474 63990
9995 61013
26965 57528
393 60512
21186 64032
3864 61302
9777 63082
2573 66048
5758 64318
28427 59326
17906 58304
331 54282
23770 58634
14268 57152
3113 56704
19753 60518
15170 51706
1263 63360
22603 63840
26051 62838
14357 63158
15950 64832
23391 65472
31377 64028
8747 58524
26428 56624
1963 58936
11912 62464
6925 60192
27690 53728
31189 60928
21399 56264
9117 54400
1426 58752
6017 58368
13652 31360
25414 38784
3592 28672
23092 61376
3146 77980
20129 84070
10799 80736
29072 81074
20392 57479
23962 39814
24790 62326
425 47224
8419 68984
1523 65500
13163 77110
24647 65888
22997 66528
10958 67088
18847 49322
11649 69750
27475 75958
19217 66278
11215 77024
28419 73024
30467 85326
11472 77514
63 80128
30724 84928
22247 87424
14295 87110
19905 77200
29844 76800
11535 81344
22106 83206
13612 77680
25150 78728
9782 74579
27869 74290
26577 76416
18971 73376
31025 77706
4267 77024
3813 77888
6456 79765
27987 85878
31120 78272
21972 78966
2489 73846
1011 66058
21403 79000
5218 81942
11878 75018
27566 69856
19074 82368
6794 74352
13297 66602
12042 75016
30814 54578
16652 73696
19861 70016
17149 71424
4666 73728
20597 75264
27263 78016
31567 80182
28541 78738
11203 78474
2012 82390
26761 82532
17167 83341
14558 79608
9920 77248
10558 80384
30166 77430
4060 73098
15246 56938
12921 65906
14435 85602
11021 80560
15363 79216
23533 81488
10204 73920
21738 75072
17654 67907
6735 61984
20707 68854
15781 68448
16686 67200
20215 57344
1458 65114
16353 184421
19162 200160
28059 203174
25139 185982
2906 205110
20309 201594
31541 201026
11263 200918
24794 198782
17111 214282
28170 213984
250 210884
3606 206728
17440 206912
23361 208000
30765 209070
30090 207854
20405 208264
19051 209520
27740 212342
4049 211855
25817 209316
18282 211766
30274 208466
18837 211170
24560 204237
7055 209479
12744 210970
4728 208674
8529 207584
5652 210508
9256 213216
8776 210836
31126 203642
24542 204976
23262 207204
10248 212318
21316 212674
27229 212080
25546 210784
31279 206912
3513 208448
5135 209552
20130 208016
19776 208640
8045 208768
26731 209974
5101 213366
19935 210880
237 209642
10534 206682
4185 205386
13152 213222
7613 210278
30245 210651
17058 211254
19752 200704
7145 209088
27800 210128
9437 212406
24443 201392
31176 195402
14426 151370
5020 193888
25341 193200
15284 196304
2785 202336
28903 203008
26425 204864
25602 204544
7566 206838
2774 205750
25627 192480
25086 176682
10794 203786
21290 208800
14478 210294
29267 208784
1728 206528
30435 199792
89 197360
23920 194496
28207 196032
11540 194240
23233 200016
28678 203360
4570 209241
823 211940
23039 202528
25516 169514
5345 203504
24055 207232
14451 207584
7932 203616
23825 198698
14720 209296
10683 205926
27584 196906
5722 206065
28078 208782
11616 201618
22333 209904
6518 211238
8124 207834
22727 204160
8325 159862
13376 151642
26678 210961
29635 210750
19030 204044
6332 202610
7049 194762
10136 195310
10507 205892
14691 211406
5316 208191
26730 26880
10811 61814
7213 44544
15223 17418
4582 70784
15075 71936
13534 66304
20192 65216
4660 55328
24352 55020
30627 62269
22425 58725
26550 60326
23144 60987
10732 65206
24139 60958
17053 61899
14470 59728
22777 57578
21638 56568
10472 65869
29086 40562
11999 51062
24545 41088
18490 50304
5830 34048
7433 30976
10863 51200
3152 47616
9679 35882
19919 55882
29247 61702
7772 60557
11317 50568
459 18903
3668 62576
774 59622
17407 55504
3927 58358
11741 43162
26347 40122
11232 -6382
4228 52717
71 52719
8200 51564
9990 62880
3298 59280
12208 52670
16212 57920
3642 61366
18633 61856
28133 58464
12793 61696
7259 60928
4668 59879
14728 55395
16525 59252
26160 62175
11820 56081
28517 57974
16906 59776
30971 60117
26877 57216
13982 62100
21508 63100
27293 62065
19819 51348
9473 53718
23016 53482
24080 51810
79 57574
31442 54896
2631 53457
15329 58496
17525 58033
28149 56730
7844 61128
26645 59504
19856 66838
31436 65152
3700 64608
14506 60806
16401 63648
23629 63116
29322 51748
26161 55520
26545 59364
22916 56493
5586 64499
23548 63571
12163 59978
7113 53130
30725 67328
25509 65398
18521 68352
11674 67712
30504 64128
7959 68672
6996 66560
25425 73344
29320 76534
9146 7040
5750 47104
20339 49088
14664 57878
15579 64086
1593 62804
30086 53671
22852 58816
20548 58048
20525 57344
12335 61046
6302 59338
19869 55776
15971 53302
19017 45312
7188 45450
413 31754
13393 50890
1872 54400
29374 57142
9271 58486
23547 62204
9800 58241
27979 59776
27310 56906
12153 55616
29995 58624
22958 52928
10816 37248
12869 35274
1551 30858
29990 59648
30542 58166
5296 49994
23961 54070
316 52128
17731 54266
19913 41610
28717 53536
6792 53888
18038 55936
22796 58752
12326 62208
6736 61312
13005 62528
7343 66714
14919 67252
3771 67184
962 64960
29150 61072
11256 59589
27445 59685
4639 51881
30813 59840
1616 58950
1881 60736
23080 66070
10478 56586
29673 64036
6511 59827
1840 58816
18498 57600
7592 57216
2188 55798
8589 47648
26463 37130
3597 55946
12128 53217
31225 62832
11226 62720
28973 61425
26461 66276
17088 65620
1906 58368
14864 62720
10341 64896
29992 61104
10508 62354
21966 54272
27579 53040
600 54701
20316 51456
3250 46464
16121 62710
23335 60992
18675 57078
22679 50442
9391 44426
29765 57670
3398 57506
3715 60219
10310 60913
8292 60523
27637 59384
28138 60733
6422 60608
22661 55142
14583 57263
9340 58447
12046 61110
27568 61248
16454 61910
16197 60201
20497 46336
20993 38912
805 29834
27269 63734
25792 67028
22870 69076
30509 54377
19682 64896
5348 68160
22729 66598
29387 64026
3397 65882
21324 64710
11375 67502
9590 58012
22393 57232
2094 58218
12487 52608
1326 50378
5510 58176
7598 43018
13141 55840
9367 63382
25861 62912
29279 65664
268 55562
27291 33280
24792 17290
23532 16906
9894 24694
22112 52474
4990 52886
27780 62392
11769 59614
19348 68546
743 68758
6352 67834
12342 74118
22719 66096
22558 66144
26441 66816
24623 65408
2882 66816
20326 65680
26829 68838
23259 61997
3098 69998
23747 45888
29661 61824
21673 67584
27337 63616
27917 66934
29160 46378
20 66759
29678 63688
15343 67439
4325 69936
18614 61867
12037 58502
11009 68096
28410 73080
14096 35352
7131 48829
25295 48096
19198 59776
2150 61642
24321 61632
21996 62528
4757 65280
25048 70672
18685 70857
26971 53946
911 59264
28091 58768
19360 38536
23280 57446
9294 58776
4384 68096
22962 69888
30061 69248
4956 73174
12914 70016
26424 68864
12837 63728
6525 58560
23180 68512
145 69803
9480 67961
18344 66752
21977 73782
16542 71626
28326 70064
25877 60490
23944 67456
16201 70656
19605 69632
19396 70198
10611 67588
11010 -23750
2030 -32865
29901 9845
7223 9173
16392 4447
11665 7248
15963 8864
16037 10195
17021 -4101
31156 -17462
24269 -19958
18291 -19049
13268 -777
4294 -37742
30405 -4026
20966 -2976
3939 9280
8201 7256
10642 10255
9751 10553
29084 8164
17516 13850
23340 12500
29285 2479
15437 7450
17075 1156
25899 6992
28371 -9254
12747 -3936
14516 -480
29107 1024
18492 9512
6356 8712
20799 5040
15685 14072
14816 8734
29863 13736
5414 7134
26743 10718
16052 8024
9724 13302
25530 3494
7904 -9556
12021 6016
9498 -98454
22752 4928
27511 -13694
19757 6274
25791 4604
3114 8012
8443 9334
904 8064
7132 10936
7708 6538
19428 10838
22996 10944
167 5290
26667 6358
25511 -4410
17453 -11024
26668 -3594
1724 -5254
259 -4346
3727 -7926
27626 -6272
5953 -29270
16605 -28400
857 -36720
7642 -23920
10833 -8576
13330 -2240
16747 -4928
13167 -18326
16712 -5290
2157 -12576
28167 -12800
3176 -7012
22764 8130
8832 -1705
13020 2256
21057 1824
11650 1520
25351 6800
24065 2788
26351 -5170
24929 -9299
17350 44256
8299 63830
235 42976
5668 57227
16415 45056
6122 23242
22458 32330
21343 36234
31602 40502
3150 -10150
29185 45024
10179 44445
24612 50118
20249 49984
14282 47776
25616 53376
19134 49587
10627 49856
23726 42470
23596 42702
25785 57511
223 51252
20207 51190
8117 48640
5814 51712
8059 53944
13564 52817
14948 45315
12528 49728
25204 40663
7736 46763
18155 47857
20131 49583
30110 49268
24076 51536
8983 49792
27065 50774
24987 52608
13647 49020
4994 55702
8835 54696
21119 52800
19841 53120
18379 44975
2837 50976
19717 43690
11648 42592
15939 36608
9702 36897
25821 35832
24250 15872
29234 20704
5293 45629
16460 50934
12632 41728
28053 34048
7795 34048
14588 28160
13778 41306
5436 41794
17423 32926
3318 34522
17135 44022
13132 48714
25571 55862
2163 52096
14725 50915
10451 45990
14149 47360
13852 46134
12328 45086
17635 51188
18725 52226
14939 53632
22654 52960
9165 56345
19979 55008
21708 54970
18146 49932
25833 49818
14446 51648
3125 54784
29747 55104
22442 56548
13199 58806
8111 53024
19668 51216
3845 53888
25692 51082
29542 57590
19738 54912
5077 53248
30753 56310
12990 49136
24101 48986
9886 52960
25780 42442
14140 58240
16242 63690
4576 64566
28960 60864
7881 61440
12993 44800
24483 48486
7439 43727
11917 52864
23760 54390
15646 61546
22454 66038
10309 59680
23511 59312
11547 65645
4509 67028
24348 69937
495 27583
28069 6346
16337 65866
20456 70848
28042 68955
31091 70744
31466 68224
20156 67120
31490 65360
28544 65280
16495 63488
31582 62688
15956 66719
14334 68768
18003 70730
23552 67150
29131 68375
1602 66998
22765 53698
30810 34138
40 33624
26516 62734
20413 57344
31211 55808
30484 47882
14236 33442
14834 60454
9220 64304
10581 65088
30780 25987
12704 60839
7894 61696
1398 64000
10392 63744
22676 65312
24595 61504
6382 63616
21481 64438
8658 60906
14169 61248
24405 62184
12038 64092
19642 60928
27805 61696
22866 67976
28377 66994
8304 52220
7107 63360
2950 62104
14758 58695
17707 66602
1691 66924
23876 69111
11855 69599
3542 69996
20939 69214
22388 61952
28843 63200
1547 63072
20852 64864
4724 65014
4501 67104
14846 64256
20389 63104
29298 61696
8571 54981
30662 43698
4955 26414
3621 47976
7499 61440
19123 61440
8368 67338
17059 68214
26137 67224
23903 66230
4313 67456
17116 63562
26506 61558
22191 62976
2571 60544
15069 61376
1799 55082
24894 64150
27190 63402
11664 67062
28552 65955
11031 47945
29594 51531
8020 4053
2275 46016
31181 43456
28112 44622
17796 50112
6839 45100
30766 55358
6315 55760
28376 52341
3666 57776
9763 50936
12284 55296
5420 57792
24503 55392
1060 54208
24370 48694
26538 39178
21254 41792
20564 56512
12639 50624
367 37098
12453 56534
11441 49968
27945 55104
3917 56039
294 43331
24904 39008
15574 38550
28833 44746
29750 47360
9675 47007
16378 60357
7636 54079
7835 53838
31204 48544
5073 49642
17506 56192
5867 56192
6663 56566
2666 55054
15661 57262
10414 60790
13133 53551
20331 55560
21674 58742
9085 55930
20056 52690
8957 54192
26561 53358
13948 48734
27627 48600
22104 44935
4284 49581
21677 46250
24249 49778
947 50584
7518 54906
15981 56256
31023 52374
4934 47090
29984 47488
9939 43008
13253 34442
31467 43638
24493 41050
30391 15378
7885 14784
4329 41868
7629 38217
12130 55337
19868 29834
6861 55227
24620 52376
10140 54408
26290 57822
29112 56942
29047 51581
7418 56057
4812 55021
21772 53706
10959 54538
20737 56960
21185 55424
17856 54930
23788 55612
1757 56744
16043 54320
585 58816
11624 58206
6698 52352
6855 51264
19927 58107
13961 51042
31530 48402
28448 49467
29928 57828
18469 56128
21617 51136
6755 54400
2687 13824
7128 12247
20227 78688
18163 85504
14177 98400
5932 110368
31375 109760
21488 105430
19124 104832
17769 98166
3264 95146
27284 99744
19064 93824
3302 92928
24843 85120
21789 79744
18524 70762
8727 96608
11455 75498
15670 100048
20004 107862
2251 100864
16593 99856
942 103178
15810 99034
15860 105760
9225 111094
13301 106176
670 105408
21755 108438
30141 98880
20554 107862
11050 106336
23496 103024
6113 94064
30257 84762
24273 104774
322 108342
26582 108352
14417 105898
26826 107210
24344 86922
19754 85248
9276 89610
1984 96886
28981 103904
17614 104989
28540 103424
15269 98304
27387 96512
29083 98560
21987 107200
25197 103568
13449 112746
5706 109819
5798 103136
825 100298
21385 109814
26393 98848
16551 102266
23844 102822
10849 110534
22711 105440
20287 104768
7819 105728
1050 107514
28270 109014
24678 106032
17215 106566
29001 103015
27471 104067
10205 104131
194 106770
9907 110170
20755 102442
16491 104136
14872 102978
2123 107050
939 110198
6910 105751
1092 104690
12144 105864
7976 108356
21590 104192
24625 104960
19993 104832
21127 103808
24315 101952
7 107894
23499 109719
11528 73569
4996 35082
29875 98314
22891 106109
6025 81346
12755 87680
15322 89392
18435 103030
19543 103200
10806 77162
13607 32384
27515 41472
6538 44150
18839 43350
14038 18809
31336 20259
17689 19786
9464 138
12294 38976
28751 44388
27490 29420
11171 30912
23668 37216
9741 41963
22939 40775
24091 34749
20369 45986
12522 45888
23508 43050
7841 39680
20878 32877
12682 35648
8766 32714
18058 32937
18084 38528
19936 41270
24230 42168
30259 42656
14861 42076
15205 44258
4635 35712
24994 41810
12897 42478
15300 42304
1096 43712
19542 41103
14894 43150
19835 42555
31572 35172
28597 42336
10510 37328
16953 44646
25059 40560
6804 40726
9846 42939
9329 44915
3739 44832
25373 44170
2487 43679
11296 39888
28017 37680
22173 37616
3271 37328
31391 37072
25748 39662
25677 40000
5179 41746
9381 38044
13083 41456
1830 44862
29209 33100
10979 37954
18932 28602
22674 23562
9431 35584
14147 38752
21050 29984
17975 23370
10798 26176
8651 39574
28585 37482
11901 38816
4695 37408
5380 43232
29311 43746
19137 38101
19108 40662
21124 42368
12190 29696
23610 35446
1012 32778
5912 19584
20444 -12806
16395 30260
22691 30064
8174 37491
13860 34258
20832 37404
3222 39552
26015 37120
4944 41152
16202 37034
18265 39622
16761 36096
30241 36758
8315 39176
21450 38272
3781 40128
333 41494
7955 39808
21559 29386
29886 42368
25293 41280
16030 33270
13116 28490
28432 38592
16951 24906
29526 29440
5678 40192
21712 35328
25885 31872
17011 27712
27066 21498
4056 18936
28082 109998
25202 109922
4773 106048
23490 105126
31379 108124
16660 107712
31140 108704
28657 108238
18810 105697
17636 106240
22070 105043
6102 105607
15652 107638
3955 107862
603 105194
14048 105658
31338 104197
17544 105684
4326 101865
2181 101376
330 101568
20919 97024
12072 98401
25716 102706
11829 101888
2788 102336
28987 104082
14865 83302
11511 65162
11279 75776
10608 100810
23142 100900
15054 103018
12441 98506
27007 104246
5964 101840
4813 99392
27899 88990
741 94498
10353 97638
9019 106688
7676 106806
26578 104702
27233 103887
13795 105573
18052 101034
26864 101746
19653 103232
5945 105736
17644 106397
28156 103328
31396 101004
6171 107574
5675 106176
5010 112374
26257 106282
10853 111896
15943 110464
11742 111892
10870 105070
25376 105095
2596 106951
1517 105796
2816 102367
8130 102774
14027 104146
18750 103104
23366 99190
19745 97034
12949 89354
26793 60006
30857 38820
13942 64512
4161 92416
17363 98816
6729 98806
12884 105026
20762 99264
1108 102016
10003 106656
23651 87778
4376 86666
25319 90368
26433 98512
30153 97564
1990 99022
29560 108050
6197 107802
3814 99306
18035 91406
20040 87690
20496 99072
15368 95606
11531 90314
24643 101888
22817 101152
19995 103894
30237 109056
15985 108160
12355 110582
29825 110720
11116 104608
17070 110272
16773 104484
2990 101420
20901 105390
10842 108998
26524 80368
24915 85760
12729 99200
12919 108758
30508 109558
11364 108320
777 104736
27583 102346
4652 71786
22038 78730
15562 86352
1734 102592
13627 111782
21912 101984
2334 96256
27175 93056
26399 93184
27777 86016
15923 80554
30447 104537
12383 107229
26315 108276
26961 108008
4514 105288
3118 108423
6685 112065
19453 112354
15794 107104
2812 110848
3413 108714
24375 111510
17050 104896
17270 102106
8175 106534
31427 106544
3848 110080
11772 109792
24201 109856
23223 106560
14630 106112
14152 108392
2923 110563
31096 105808
29088 105600
8227 105344
5374 104738
30949 105905
839 105088
26309 104960
24543 108480
30600 104393
7006 112145
21773 111009
14772 108512
9804 104608
26581 107126
8629 98890
11851 98122
2454 105440
13319 100480
7762 108703
24481 110269
5493 105323
15459 104741
1116 108086
24821 104450
6723 101958
22460 104229
7520 92982
10330 89866
8150 94208
2540 85450
21314 85258
26210 99072
13898 96498
10070 101547
9853 106816
934 104320
8190 102816
5822 96858
25563 103056
18729 91984
2724 78042
14842 99222
43 106720
17951 105376
2825 102176
7854 98864
9053 106716
3050 106752
2321 102080
31245 102902
2451 103088
17739 98240
17277 99984
2347 75786
1065 98282
29211 102336
5064 105174
6656 98634
30999 102528
23929 107110
23510 110816
7176 111644
13271 105808
10882 95104
31110 88000
17992 68416
11087 52257
26387 49345
10026 47635
16448 46121
11922 54902
25945 53130
30048 48576
16413 48798
3331 49784
15044 51021
24556 39092
21332 44005
31070 42272
9609 17010
10266 43648
5774 18358
30639 44020
3209 34381
22305 48118
25849 48694
9950 42790
22784 45101
10106 37810
23966 46528
25517 49446
27774 49184
10081 43704
12819 40962
18244 47408
19040 48448
11684 45120
14167 47646
11114 47008
26495 47456
28322 40930
17665 37314
5408 36224
16889 38400
21004 44982
2708 37984
18041 38862
20658 33578
1735 37312
978 38119
9592 43400
19052 28160
13285 25482
2159 12554
16457 36224
14156 37888
14018 38656
20781 37632
6677 31882
24927 38902
19521 42880
30054 44112
10318 45766
2927 41648
28834 35978
12390 39798
18962 40512
24865 34752
16883 36048
18235 36608
26900 45120
10703 47536
23185 45786
26590 48554
10305 42596
10923 42505
18724 38992
5874 44642
9103 46416
8890 47296
9887 47296
20873 48384
28379 49120
7444 48656
10991 45728
7786 44640
17218 43606
15560 42792
19353 40493
4095 45122
8098 49926
2136 37824
25991 26301
22377 11658
2974 45318
30073 27443
13859 48262
29315 39082
22585 91594
2673 84944
28210 87680
1571 80770
4932 85984
6220 99072
5762 51408
13586 83584
21402 102758
29838 103392
23560 96608
23167 99318
21648 96202
17100 97056
30604 99712
23879 97894
26159 96722
4741 90578
10457 95702
14054 92758
2350 97408
21828 92288
16677 95744
16869 91746
20281 102416
12110 94000
16452 81610
15977 92288
2729 95232
31543 96256
1684 98432
30527 60842
1132 93686
25683 98944
6887 99318
25842 100562
23277 100688
22872 97546
23977 101484
24272 106502
6116 101344
12369 101680
28007 102976
21918 101926
19113 101530
18309 96554
2048 101670
30012 102000
29776 107398
5161 106576
7612 101920
14218 102656
7828 100214
6669 103552
28900 104022
18103 101184
27422 101984
4793 104736
19665 101568
1893 103456
11168 104256
8260 103840
3362 105142
15600 100202
12280 96128
14739 97718
1430 94794
564 98304
27742 96128
17930 91008
4942 90752
27932 86538
368 67466
23497 71434
12705 74486
923 72938
16509 74486
9121 91808
12275 106678
5250 101888
16224 104832
3192 103030
9568 98762
10714 98304
5680 100490
26876 102390
15576 100160
20886 92938
8574 88010
4431 89792
10143 94144
9186 104576
23371 105974
25936 105408
3885 100874
15663 97664
28368 103126
25898 100896
9240 96954
1850 99782
20448 84106
3914 93568
10217 87616
9521 -36470
24881 -33418
30143 -18016
497 -16874
16076 -24992
22063 -20128
3839 -33536
29431 -26496
2648 -41910
23777 -22902
31276 -21216
3404 -32737
8432 -15690
4561 -19968
16514 -17594
20149 -23612
23056 -20096
23986 -22326
29652 -23380
2099 -28024
14032 -32086
5331 -25600
29904 -20746
12022 -20976
20959 -22720
9259 -21632
25832 -26016
1781 -77174
8532 -49280
19692 -51702
20842 -31626
4162 -39392
31077 -49526
13766 -20392
31586 -21930
17591 -22606
4987 -23176
1939 -16178
25468 -17711
5921 -18862
22707 -26452
30363 -25568
30047 -17433
7920 -20564
30789 -21568
22904 -15882
11630 -31432
24942 -22638
8140 -29408
10825 -34530
3644 -23516
144 -32800
28140 -40088
29715 -47644
1505 -20125
24931 -20992
14612 -24512
18390 -27456
24330 -20774
29406 -22528
5850 -18922
17609 -22656
3475 -23552
25472 -20608
25154 -27904
14126 -18000
7158 -16103
22531 -13993
1835 -16789
23129 -20276
11687 -20694
7913 -14466
3825 -16768
15431 -17120
9719 -15901
20300 -17270
29511 -15379
21984 -15980
24660 -14420
5128 -16039
30488 -20230
12775 -20032
21099 -22280
12699 -26952
10250 -19968
7839 -36598
10006 -40934
13876 -26026
11078 -33190
25560 -26480
1764 -27872
12057 -28352
7811 -26496
3354 -25509
2413 -22198
701 -20416
3912 -17362
21524 -23716
10756 -15304
16039 -14944
1443 -14912
5060 -19913
6199 -20147
13930 -19065
16568 -18646
6564 -16676
25533 -16432
20224 -24024
21882 -21008
27523 -18560
29751 -30848
26525 -39942
16569 -66262
11241 -26496
26910 -24832
23147 -30112
8836 -32544
11233 -30768
15157 -21856
28426 -22848
4880 -25610
8073 -26048
7577 -25280
16782 -31718
22970 -28662
3611 -22784
27179 -25088
2360 -35574
3026 -26880
23835 -27904
20969 -23552
6428 -23882
10418 -20848
13512 -14948
19786 -13914
27014 -18112
13255 -19200
16427 -17728
30720 -23296
17642 -15080
29512 -17184
14719 -17760
23592 -14714
12827 -16310
5947 -22080
13063 -32512
17379 -33024
9101 -42614
19900 -34246
944 -21200
26559 -22784
24675 -31744
5723 -18944
18695 -18855
193 -26336
29887 -64918
23386 -30774
18613 -16960
23902 -14010
19631 -17130
25523 -28342
13933 -15040
26102 -19648
10626 -21798
6366 -17664
16855 -16576
12257 -15296
14272 -11232
5094 -12736
8473 -17014
14898 -14890
12219 -21942
12258 -37366
349 -21754
24653 -17753
14413 -22472
6687 -12657
29909 -16682
19320 -19072
15001 -17264
10325 -15776
21761 -16000
25023 -10570
7536 -15446
13244 -15146
9788 -16790
25407 -16416
11157 -11610
19451 -10968
6019 -10796
30008 -13510
20367 -15270
20144 -20672
11202 -13184
14469 -15530
17246 -20934
29442 -20608
11099 -15442
9048 -15112
20371 -21910
26549 -16192
4714 -11850
4552 -11904
4011 -54518
25582 -34048
26973 -32768
25127 81034
8870 113728
27089 115456
21523 113088
23034 110506
7675 114902
23814 114518
3647 92778
9918 102752
4480 108362
12211 100752
10331 71488
30716 74298
23158 104138
16530 106336
25738 109856
4964 111328
13628 113910
22923 115584
27763 116736
4197 116662
1766 117120
30045 114886
1510 111018
29264 110464
6405 115894
13322 114560
25786 112640
10492 117722
14853 116470
4205 116160
19787 120150
17087 118208
20135 113892
11431 121280
16144 113041
31348 116312
22801 116462
18954 116024
24860 113142
17402 106234
30778 113152
9180 112704
3537 115200
12895 110336
19044 107658
21587 81440
21928 90496
15271 96640
27931 110816
25136 118646
21974 119136
19055 110464
30462 107402
14937 112746
447 89098
7039 109968
5451 115062
12539 71040
2371 70538
15033 109952
28187 112000
28192 112048
26288 117536
9428 121852
30218 121481
14647 116884
3140 111856
25368 114672
2356 118518
20517 117440
17351 112010
5155 113814
2457 117581
5446 101258
19332 110016
2056 109418
14925 110912
22557 111808
26157 110614
650 114144
2370 113696
13405 112512
6867 109664
14393 114944
995 116438
30497 113334
24063 109392
17424 102874
7076 104138
4272 114774
5164 99926
21521 98346
28956 94144
24895 107456
11209 100798
2757 112384
4420 128128
26276 131328
20575 130048
10235 135136
17495 137238
4430 120006
16565 135680
3631 137984
23287 134784
9029 135616
17012 137824
898 142118
13403 131078
30096 136224
21589 132902
28949 129538
3919 136234
18342 141250
7966 139660
7540 137672
2492 140606
18009 140558
6286 140720
14935 138042
28849 136716
517 138822
4333 135354
6195 138934
29885 137290
18375 139702
10725 140662
22078 138566
11785 137994
29240 130250
20659 135862
2512 131264
21749 123954
16132 116820
16151 127552
13754 128512
21798 135862
1655 132736
20954 130944
7111 125504
2941 132662
621 132864
1354 133482
1681 120426
28273 117952
2566 132630
4494 127744
18703 129760
18373 125312
19888 113728
13879 104128
14797 101002
7630 135306
1233 135030
22414 136438
24152 132890
755 140800
4776 140096
17089 140192
9829 140470
12239 135478
12380 133514
5645 132224
13983 131648
6860 136436
30701 136490
8047 136346
21202 132512
27131 132320
24291 139930
5482 141126
30873 126912
23103 128182
7946 125770
17478 122368
7299 124736
19474 127510
18877 126280
24457 125762
24040 127920
26834 140214
6631 132456
26931 141462
1201 139856
20951 131136
6005 128344
10859 114202
27000 116384
12181 101546
13958 116074
12365 117248
21426 119168
10545 71412
2997 76441
14102 55081
30142 55302
28098 83510
2572 76480
28649 81565
10025 71552
28434 64512
14442 75264
29415 53546
31084 76658
3947 79528
7965 78755
27068 82844
20358 70498
2276 78238
30121 66624
21551 66688
23493 72815
27061 83915
1891 77854
25966 83776
5059 82624
25486 87062
23289 82136
28808 83018
12078 85408
13756 85110
13863 81536
20942 80192
16938 79346
28787 79808
22464 80920
19263 80264
20566 85368
16158 86434
15969 85784
19043 80624
3031 84352
14977 83792
30423 89435
29749 75165
19189 84480
25234 85616
31482 85366
28339 81482
17702 78106
9358 80964
29231 82938
20479 87335
4290 89935
13213 84800
9038 84502
28189 84202
12150 82592
15012 85936
13523 79050
8824 82560
13191 82848
1634 85596
29628 86574
31094 78004
4234 79488
13713 77952
6741 84240
10215 73827
9482 78464
12778 79872
679 77184
24531 82432
16462 84352
6385 84246
31419 80640
16794 81152
23613 75776
24295 84288
12871 83904
14814 85622
10283 80010
8010 84272
20099 84342
21722 79136
9620 79606
5470 78144
8186 81366
24917 75850
8755 70592
7177 69322
21886 60722
13074 40710
14133 72722
49 77952
9396 81280
26869 78464
25576 82304
4212 80202
29342 77130
5499 82614
27741 83190
5899 72096
28425 39562
17406 65034
22034 67200
23819 76394
13611 82966
12197 85814
24251 82812
6237 82917
21505 82156
11131 83588
1886 79877
18979 84519
20457 79754
26949 83962
28943 79876
27011 33258
15022 57145
19104 -25880
24827 -12728
20739 1010
884 3702
11219 7088
10399 7264
29528 1824
17789 8758
1673 2688
29435 5120
18214 -1622
14171 11280
19202 11254
29082 13612
1648 11822
28509 7158
6014 5898
9576 5814
25052 4618
28363 4800
22835 -2422
21700 6272
24383 9472
21416 10070
28115 9152
30426 4410
22821 12416
5473 13334
297 -6678
5008 -2666
17915 0
23518 4544
26570 10240
5961 3936
25173 12224
17921 9568
20292 4777
27408 10227
6367 3840
4733 6208
17563 2561
24599 3902
8412 1904
31224 2810
5228 4288
21669 10934
8670 9472
3439 -7350
1607 -3088
23717 -5718
9740 -3222
21308 12614
9099 5616
27208 -3664
4323 -4320
27459 -9600
27364 -3264
14131 -15798
20536 -12672
24279 -4470
18702 -1674
10907 -448
7793 -4726
7717 -4864
18796 5248
29212 3968
22510 2982
3111 1837
6542 -646
15377 11062
21935 13014
27332 9990
16100 9958
5404 8368
12262 5802
16053 8464
6621 13734
21615 7866
7743 10048
18104 11136
30631 7744
19163 9094
19301 6618
10046 -12224
9558 -11904
3879 -12160
859 -13312
4797 -15702
320 5978
4765 9024
18448 4992
12733 6388
23854 -16726
19584 4726
20883 -25334
30528 -55328
16200 -31616
27500 -36320
1084 -38038
6314 -35104
9672 -29578
15381 -49728
4057 -34432
5224 -35392
8811 -34496
27606 -35328
12292 -35786
20639 -38048
2797 -40310
1715 -38128
11281 -38930
20231 -40344
2994 -43944
2205 -46672
3037 -48368
11869 -48256
29532 -51472
3433 -64326
30183 -62282
4029 -78646
5815 -38848
25701 -46198
31164 -40928
27712 -44384
24374 -40320
23369 -54826
19178 -54182
2543 -65766
15317 -44042
28646 -69570
17752 -93985
13240 -71200
9449 -91900
12484 -42751
1598 -41952
11700 -57696
7977 -57798
25688 -44151
14981 -49563
6872 -59702
27384 -53440
12631 -97814
20998 -48792
27457 -49682
11904 -47818
14636 -46167
11656 -48256
15935 -50982
12593 -43672
17097 -43812
26553 -46710
3141 -46946
6764 -46304
13344 -41130
14668 -40902
4609 -48870
24222 -40778
4027 -44362
29766 -37933
12745 -44636
22125 -42972
20039 -47988
21756 -45256
13738 -42752
25028 -53720
16439 -50250
24733 -46423
29167 -45599
23728 -46788
29459 -42908
30099 -42560
12647 -43172
1362 -44112
28944 -43392
3165 -45897
11653 -38000
2909 -37754
2235 -40224
3816 -39490
3018 -41121
25984 -50071
24384 -46086
17016 -44640
14723 -45320
15881 -41640
30288 -37226
26431 -40096
27172 -38376
14037 -46376
2783 -43456
31460 -46288
7313 -47204
15833 -41572
22170 -39936
5175 -39931
10223 -39602
8882 -38651
7392 -49121
9283 -44638
22900 -49440
10839 -51195
18153 6250
4259 22304
4713 23740
18367 19978
10619 23862
29386 29480
12527 35318
26120 19530
9409 25078
20049 25216
9161 -18048
25 -36918
10481 21802
23004 26304
6004 28470
29337 8554
7903 19210
8158 27200
25869 29376
16470 28864
14257 27968
12987 25814
4177 30544
7260 34080
17979 24538
5861 34016
24609 34374
13685 36416
18936 35712
1767 34960
13956 36046
29475 28242
23860 36192
21258 30784
24692 32256
30967 33014
14074 26880
27696 37842
14984 28404
2304 28942
3699 30232
25440 22610
12506 24000
14005 25380
6160 29648
8381 33869
7877 30289
18529 32416
9515 37369
4538 33184
17910 21632
12324 14080
4679 16650
3891 24714
6609 24832
22310 21632
12438 23168
20573 34612
22504 31930
13499 33152
12738 27520
17447 31302
23572 27424
16313 24448
9334 23978
5515 28832
9557 -13942
16173 8566
7250 0
23094 -23510
759 29800
3787 24648
6696 25728
2731 28288
5453 26358
27072 22410
7300 23936
11225 30964
6993 34501
31485 25216
15672 30410
30359 34422
12836 35446
15668 27968
3230 26730
5298 32114
8499 35328
17816 33778
20522 37245
16720 33620
5152 29074
24763 28070
25771 28308
25573 33922
10662 33540
1649 26274
16975 36918
21526 38166
31267 37980
21330 29632
27920 30240
17155 31104
15407 37510
12687 36838
25907 35192
22896 31408
6409 33640
12464 36798
1938 37028
4440 36148
21079 33135
8376 -27798
10317 2432
692 3056
20078 6102
11331 16288
2361 27200
30459 51520
961 63616
19315 60717
28404 70847
27803 72062
11915 69576
2799 68785
24185 63332
22633 64422
11372 63427
9173 68416
22194 67840
21408 65280
11093 65616
20150 65440
23822 67392
12776 67996
16137 67824
9257 65280
19791 66064
7268 66048
20871 65792
11095 68160
28533 69568
1689 68112
20892 68806
23960 68298
4555 71350
17905 69312
5602 69504
11255 68416
22099 71292
30010 67018
8970 71270
20643 70150
28375 72354
30598 70849
14488 64523
30404 64746
20642 67178
1225 69366
31005 68992
2229 68860
7910 70012
26465 68462
7925 61742
16885 61198
13379 62608
18928 61863
3074 69142
23099 67398
10471 66272
5724 61036
25014 24426
19182 26880
4237 56320
2871 55680
21778 70086
10255 69558
13112 62848
26586 59136
15857 50698
7225 43274
15463 50688
31290 64640
11875 71424
8769 68096
31511 68544
19941 61866
26796 72374
26919 71520
13855 68438
17081 71798
22966 68352
6615 62906
22908 54896
27027 53760
19076 41098
6627 66596
25621 64086
26090 62096
30151 62880
26749 66304
7639 69242
7575 65632
25508 72662
30853 62935
22634 68608
26129 62182
3751 54878
581 67190
10352 66806
28285 56640
6761 49610
26733 66688
21115 67536
370 73693
17220 70832
11315 70288
24557 57856
1128 54400
5802 55927
2269 69917
25085 58240
5318 52052
11057 18576
16207 39552
15123 51840
18459 63360
26692 77892
7681 76160
8780 81920
6498 75007
2693 88722
25564 83804
22489 84266
27248 84678
20340 81729
19866 81818
3345 81448
21388 82277
21980 87764
6094 80960
9621 85312
12351 85464
29641 80756
11823 80000
809 78336
23310 79744
15730 77622
31573 78048
10586 75776
11593 65418
8673 68214
25275 67072
23614 58122
19188 57482
12543 66048
17625 70848
12238 72310
29233 -9718
10688 52544
4153 65738
12209 81398
18246 80630
10812 77312
27968 75146
28289 78784
16433 79094
1107 76480
26278 75242
16621 83768
17319 86966
19152 87616
7282 85498
20037 85727
8112 87829
16603 88337
24622 83548
16416 90187
15015 89185
16294 88759
6273 85653
28923 87744
26911 88694
4966 90127
8826 79819
12356 81688
11008 78692
30029 75471
10981 86182
3051 83392
26654 83318
5317 83584
21176 80777
8702 81763
22218 74570
11338 78602
13655 80938
17949 84332
21812 82944
17144 81776
29553 65472
12074 68076
5782 64992
18179 59690
2417 88357
28945 89526
23678 85888
31517 85412
20366 86960
12932 82688
7662 78592
6906 73280
28262 71296
15713 77888
10803 49482
11881 58634
8484 51658
675 47798
412 69536
30832 69376
12217 75338
23400 78198
15059 71680
21015 78454
14860 77440
11333 73600
22600 75264
6016 72234
24487 73258
1001 72832
13024 73552
24802 71894
26167 71168
11647 73216
26023 74624
1089 12362
2126 46080
2959 58656
8984 63680
20381 75766
1083 78198
26348 76384
3593 77664
28749 74602
17164 76288
8848 75680
8006 80342
5950 67744
18856 65280
27107 58624
19251 52842
14134 59552
20152 71158
11724 70272
2706 57354
20907 41034
24048 65721
7875 65280
1701 68256
1441 76118
20501 74198
26811 73706
18056 76048
15179 79936
27694 80160
18715 79686
6646 75550
9372 72160
26713 69876
3272 76101
10356 75936
15769 75542
5717 68686
19760 76424
25753 73720
24767 68606
3313 62730
6209 69258
20889 72122
31048 73692
11328 77030
18209 74880
26423 62976
7914 69632
29465 69600
16659 71542
16853 80054
3568 78096
12754 80576
14930 82336
19227 70784
6076 72128
19805 80118
9063 74944
13287 68864
20929 68416
13124 73984
23734 72640
29707 76928
23568 79990
23502 77056
23403 76554
13202 57472
28978 59392
6673 55178
22730 68234
20200 76352
18023 58368
24813 43392
12205 29568
12898 187187
20459 186122
26147 188918
6580 204224
2393 208398
13786 197958
2588 187658
15465 193654
758 199040
28222 196074
12065 199296
28902 199606
30382 204726
7996 204848
16428 203958
15110 202506
25663 203428
20823 200720
30595 198336
17988 198128
972 206064
24232 209248
24071 209814
713 205840
13953 203264
5506 190336
29310 182272
5796 182346
12392 198602
7354 198336
22903 202992
11568 203584
9221 204502
26004 196698
18463 204586
29616 205440
14087 205344
1087 204016
4365 211286
7185 208464
8581 209734
11778 205018
22954 209398
6282 206010
30322 201978
3637 201664
25281 207590
23372 209762
6586 210374
21002 205616
10288 211494
7523 209926
28373 206458
5625 208656
346 209376
14189 204384
23525 207196
12230 207146
22416 195354
15141 198848
18632 202688
8286 199894
9622 202171
10293 208370
12918 208352
27217 202448
3034 206134
10007 199360
27377 196480
10064 185984
9735 123434
7362 177536
7845 195264
29437 192778
23127 191759
16346 197904
9056 201344
15919 202944
28599 200832
22559 201174
3157 191433
7805 182912
8752 181622
23799 177789
4203 206870
20278 204880
29619 200786
9496 167162
7008 155136
5041 174608
4629 206070
11889 203008
3776 198848
29544 204118
888 192512
18623 188224
483 100816
13306 95402
28035 108726
22701 111114
26325 116224
2300 119222
24255 91530
14932 91338
3306 114560
23248 122518
5050 113994
24880 122096
22061 122112
16182 123776
17732 119936
15133 125814
15214 124688
8665 128362
17968 128576
21148 126720
12265 130112
25460 131014
6791 130080
28032 130016
14796 129290
17953 130784
25586 132374
4222 130528
2634 131760
17946 129290
18566 130806
27522 133062
18742 131008
21310 128790
2331 126240
5846 121344
13689 120800
3680 97008
23704 90458
30147 71498
15686 114432
17805 121504
17541 132870
12112 131600
1369 131600
13916 131600
21141 130576
20054 131802
2859 133622
17389 127360
19685 129664
24740 128808
26455 133830
6031 126048
9432 124160
18000 116618
16611 120256
22535 120970
19638 127040
29183 129398
25492 129926
3293 124083
3854 128712
7124 130712
3368 131008
16257 126646
26111 123584
17785 108146
4335 119412
10709 110464
12887 106368
25432 131062
16899 125568
31013 126976
24501 129280
15821 127872
20859 130112
16243 123008
10547 109440
11027 102410
4974 108170
7595 116224
24166 116992
5544 116352
30424 126390
7625 119424
30038 124280
27038 128418
25037 129648
18842 130428
17248 129856
29905 128390
13932 127840
11928 124224
1241 123994
1555 125200
10200 130934
9987 132374
17868 122464
16892 122042
13476 127136
16699 131952
13990 51402
18616 56832
12240 72192
610 55296
26371 91256
11496 92192
2530 95574
14744 91636
8849 82048
7016 50848
31217 36962
7399 86994
6893 91040
21444 95756
10397 43086
312 62720
635 81152
24011 83776
10461 90368
23582 95734
24125 95958
29848 93408
12828 87056
18833 66058
9413 47882
18911 62720
19573 70336
2333 81440
25916 88822
11813 95254
21067 92522
6103 90304
30170 88704
27111 90880
31479 94838
4229 96800
4808 97920
3423 99324
9082 98685
1601 98064
25636 99528
8791 89990
6858 87980
1637 89232
24806 90440
13944 81706
30057 85718
11312 91542
13686 89252
24676 92480
11905 94912
4716 90870
6689 82902
15693 94444
8238 93664
24969 89088
28403 86935
9544 97435
4852 90794
4189 96736
30402 97216
11152 97505
26673 93163
8536 93841
19352 88356
16279 94904
10894 99914
29321 90106
25215 99012
7484 95020
14825 96344
26036 95930
8327 97040
27421 97120
2593 99574
23394 95190
30649 91338
20025 96334
7134 86720
4909 90496
7690 90816
5697 87936
5257 76160
26807 81386
10896 96650
18374 94144
24036 98304
10783 96064
30408 97120
17383 98198
9321 97034
18794 96624
16105 96128
234 96224
18690 95760
19618 98550
25844 98271
2444 83392
19153 81066
8952 90112
3453 76384
10656 67082
17132 44106
17894 63594
29615 77558
23846 64778
23420 74106
14043 81206
18730 78144
30496 97274
7911 100688
28529 100832
1720 102800
25813 103409
3944 99398
12340 101293
17647 107792
24635 102542
3521 102560
7421 105376
29093 100840
28677 102645
25049 102350
24293 105862
10262 97633
29841 99278
9328 86807
28545 103190
25714 85824
7115 72714
8827 100790
24705 104080
21991 94738
16183 105152
14979 105526
18835 103244
25760 101679
6554 105088
12023 104015
13214 106470
27187 104896
14652 103985
15474 106820
15627 101517
7950 106006
1978 103428
26039 101379
6544 107184
14119 106691
18670 102559
5037 104258
29464 102412
17340 101412
10787 97080
17370 105981
8259 108352
22492 109966
21968 104480
16614 105744
1341 102536
3972 105970
15569 102099
16798 103216
23848 87954
7201 97488
10169 102832
18413 87534
3464 78234
18337 98264
21339 104470
27999 103408
8380 99072
8057 104190
14246 98890
7807 102810
9710 103784
4342 102848
18327 101178
22066 99482
21948 103094
3960 103894
22703 93645
15930 103895
20087 106432
23153 105486
25323 95040
29809 89712
30439 81782
11751 67722
15765 62474
2665 72694
24870 66698
9061 66736
29142 92736
5847 90720
17177 84704
28535 85934
10254 94874
1484 96214
2075 84394
29402 33930
6433 53632
18548 58762
205 64758
6976 61888
28487 60598
17454 49312
3171 59344
14730 52256
3258 55296
24775 49280
9996 35434
22387 48362
22791 47712
24182 45838
26094 50362
25495 53174
18827 54998
6435 50400
29259 50544
30084 52202
14278 47232
31004 59878
27601 53174
11062 31370
25584 51338
23692 57590
9860 59958
434 53997
26415 56522
1627 46842
19318 45818
25392 51322
17807 52758
1661 53878
26517 49160
28784 50784
7047 52320
29438 54988
3024 54978
18055 57184
26990 60934
13701 57328
19528 55610
27877 49222
28706 53094
6489 57024
21404 57516
14160 56480
23987 52320
16057 56320
24906 55840
28010 59094
1381 58336
17545 58816
27544 56528
2215 55952
12180 54363
20661 44723
22353 58124
9144 46662
10012 48000
30843 38514
21139 23906
10186 39336
16321 40712
25220 49418
2001 52352
24842 53952
8005 51328
3374 54080
9291 56832
22601 58053
3743 56632
11322 54296
4337 50964
13478 56086
26835 54160
10772 53778
24058 29993
31428 53128
15909 55657
5500 48576
27918 50560
21220 -20421
3020 44044
13548 77312
15897 84736
9639 90752
21009 89216
19308 90570
10748 91446
25307 93632
26547 98198
12668 99040
14181 89568
10122 72886
9149 71680
24896 20234
26089 55296
951 55626
8258 57610
19261 81792
6894 87654
13587 90806
3375 91072
4309 93888
8894 93184
7119 86072
9617 92690
225 98230
5718 96650
23225 93632
30354 94934
5883 96455
8415 96352
7409 95952
23593 96736
7413 93856
11434 95326
29648 95936
19838 95798
13765 93232
20285 87100
17522 95595
6394 98390
1088 96522
4113 93952
14205 93410
24650 96191
9516 98496
2093 96488
5407 97086
1847 87326
12892 87788
16239 88246
18338 89357
21045 92182
25149 88106
26202 90496
22666 88032
7246 87347
3841 90947
2782 77273
19140 72960
1210 70848
1291 57546
3109 77556
10807 91763
20284 94326
22726 92416
9512 94646
27044 88896
24849 75968
19597 66634
4511 64768
30260 59978
22398 90560
8509 87690
30830 88630
27897 81600
5096 69450
13614 81846
6936 92214
27036 81920
559 94912
15476 95008
4069 96606
11497 95200
697 91976
12495 89896
25501 86026
2008 87232
29443 86848
19731 81610
3902 91274
11561 97014
27223 90688
29911 86746
21698 91608
29417 95702
26420 95536
25758 97942
20770 92858
13918 97782
8030 96160
27991 96182
22811 92746
3130 93064
21390 87808
30434 90880
27478 95360
12107 93056
12460 93312
4788 85866
19060 92589
21293 60234
19015 79327
6488 -20662
15468 32864
1427 31298
21597 2746
4612 29280
11506 28840
27804 25690
30175 31238
14083 39120
13280 34352
24997 45232
31372 41928
29534 43446
8375 39040
21676 40406
11105 34730
13259 36886
27840 31738
12381 39512
7794 39814
24664 39600
24879 36000
15523 34048
25452 35072
7779 41160
16504 42326
11156 43402
19702 40282
14568 33270
24196 20090
23308 20186
20016 25098
28966 40136
199 45247
27128 43762
6952 42656
1829 44708
1157 36864
13134 36096
22882 39542
832 32518
6739 30038
23795 42503
4123 41052
11088 40318
21515 34240
14634 34272
19240 38016
4676 37384
3127 43513
11491 45583
8696 42870
6448 38592
16241 39346
13087 41344
11356 40704
7257 42896
13620 40952
17328 44948
6020 43258
11041 33000
13837 29446
29055 24604
16901 32027
9282 26562
13805 29240
22214 33899
6153 21074
25451 29360
10751 40236
4678 36985
26327 38382
17858 25704
18516 6232
14493 23803
1378 41616
19494 40446
14233 30456
5396 31226
8618 20142
21182 41782
224 45142
13446 40512
12283 27754
27838 17648
13278 15290
14112 41216
13372 44554
28266 57046
3214 47104
18219 23818
1643 28906
20527 66144
8300 67862
15501 63370
10912 61056
7633 45952
29837 64896
22345 71046
13492 55876
18046 61680
3432 64032
15882 67382
31495 66496
15441 65888
12196 65888
8245 68342
16966 67456
20600 70675
24799 70517
29656 66443
1934 67573
26496 66621
23475 65787
15222 61902
21682 66262
30994 65537
15855 68488
27715 68734
13799 63034
28030 65856
11867 62036
18453 66385
14146 61793
3164 64503
3900 59035
15742 64694
26740 70294
8675 70976
16762 67024
27569 69248
6701 67776
27450 68288
14555 71680
7647 62621
16986 59392
17143 63436
10773 60455
19583 63680
20918 63936
30278 63808
20848 63424
20460 62208
24188 64640
19310 61110
218 59978
14320 62976
15862 62080
3602 66550
18723 67008
7810 65216
11764 63104
12701 59658
14095 58694
1489 72311
16560 69350
17113 67392
22036 60464
12410 56000
21832 48896
15972 60160
16506 39306
10135 54528
19860 58624
24995 58102
11598 61440
8615 62336
21938 60800
27852 65536
13857 68470
16789 60864
2604 59274
27168 65482
21031 64512
21384 62987
30190 63476
24442 58486
7009 53770
3674 57411
19106 52432
1521 43904
23077 21978
7763 42970
21686 50358
417 49584
30841 57472
14368 69872
16664 74552
23628 75844
27770 46530
25540 48054
30202 46834
5767 38134
2831 24576
135 30474
12052 61824
17084 64768
30271 69376
13166 73088
6492 66122
16084 72566
25354 75768
26652 76648
24812 74560
5315 78656
9042 77696
29411 76720
5755 80790
714 80672
1706 78910
2714 74912
12218 75722
22566 76662
25698 72448
26656 73036
5559 78257
2827 77878
812 76832
30228 71616
13672 79078
17450 78394
14928 75536
9945 77376
1821 75796
29473 77667
6946 67506
8433 68832
13174 78486
29653 72086
22337 71416
5216 78858
28378 47170
15535 64128
3265 57632
7505 72048
25989 72518
23711 75904
20604 77008
21681 72384
5514 76054
7868 74880
29533 75082
7254 65290
750 72192
6470 78150
29869 78614
5589 76976
16671 71050
27455 73808
12406 79176
24089 77760
23020 77280
16779 65562
12001 68768
10917 75862
28967 73120
4025 76278
30140 76640
1039 72128
21818 64458
10159 72054
27896 66464
14371 80502
8864 78560
7035 74106
23901 71248
6531 45440
2373 40714
6745 36106
18051 50048
8711 70848
16636 73462
18661 71680
15086 62144
18353 63488
21192 65792
27367 62976
10735 59648
9010 23210
27312 -49590
27157 -46192
8361 -18208
9430 -1407
20182 -15872
13975 -2624
24550 -4746
3988 -8160
20181 -4522
17881 -14558
11174 -7646
29925 -37784
31022 -5696
19014 -13728
6883 -9903
22802 -10732
27784 -10486
2701 -5258
23455 -20550
4558 -3422
31489 -3098
13153 -5715
29213 -6581
27570 -10347
2894 -3146
13373 -12186
7531 -9632
15237 -10182
19606 -4570
10036 -5584
15308 -1825
23617 -665
2349 -1158
26419 -544
25473 -480
13396 -2480
4086 -2776
31250 -1112
10267 -878
13162 1206
26778 -590
28409 -4146
25071 -2880
23352 -8054
2672 -6998
12568 -6160
10374 -6206
2083 -4710
23530 -13590
19102 -13040
11837 -5472
25610 -3632
30312 -3760
18259 -7005
30451 -21390
1737 -5066
29328 -5344
8783 -17400
23751 -38199
21558 -14816
18471 -20694
1692 -22094
27126 -6992
30785 -5524
20166 -10422
19497 -6464
13299 -13867
4584 -5667
4841 -2316
18089 -15627
14710 -12096
23810 -15001
6497 -16323
17529 -15911
15135 -12992
14623 -16443
21334 -13570
11731 -4292
18771 -8476
19588 -8176
26297 -3526
3059 -3645
6295 -7633
1421 -12383
18779 -11808
18747 -7509
21453 -11270
29094 -19933
22276 -8042
23934 -6096
10284 -42438
12318 -29414
12757 -20643
14944 -20784
15840 -14352
8531 -19189
3701 -17310
9235 -48940
30926 -16844
4899 -14509
23830 -8724
30066 -2250
30317 24950
16323 13786
11596 29134
13464 22875
15694 8960
5381 11741
2029 34688
20601 39616
30210 34176
29237 40822
8148 35594
12066 35635
16866 34476
5017 41248
13710 37376
4619 34816
18989 37584
18403 42198
30414 33794
17667 41638
15106 41744
28875 34458
23137 34702
2191 38270
14036 41984
13374 42656
4033 43472
8541 40960
19686 39360
841 40064
26358 36736
26762 37232
9155 36296
18509 36800
18456 28352
29557 29824
25735 22400
27732 20608
12364 5386
31056 24970
29621 9584
26027 2442
14080 19872
19476 32672
2131 33329
29864 17554
2688 29568
11195 31930
1777 33142
22847 30912
9059 35090
13680 41393
17844 34413
28673 39293
29942 35866
20745 42134
25999 40928
2379 38916
19907 37808
11015 37920
22902 39488
30941 35072
9239 35840
2768 35382
10718 36426
28218 37568
28980 38080
712 30832
7309 31296
11640 25856
17675 11274
12511 -1014
7377 21888
10 24832
23584 29056
27904 29696
5382 34870
11377 30778
26921 30434
24785 33280
6710 34672
26672 36362
20514 35824
18395 40998
19951 39494
28263 39214
15466 42606
23941 36650
2152 27861
30745 13952
12994 8960
1809 8960
29684 -4598
28364 17546
12192 23168
28739 16640
17388 32667
4172 41776
2592 32938
7599 32416
17357 37430
13422 34534
19216 33650
29022 44032
6137 45440
28575 43910
25314 39360
13432 39232
503 21504
10404 -896
21916 48768
11704 60928
23063 62976
18452 75520
2196 69120
8431 71808
304 74624
1687 73030
19204 65896
30541 68736
4787 54272
12941 54922
26720 66490
29266 63552
9403 74614
8794 72866
24387 73606
11265 60256
15274 63872
18389 49546
19508 61530
6938 67527
22625 68576
9767 68806
4726 67488
4443 62720
26268 69026
5178 68692
24871 67934
28745 65674
20205 62722
29706 63256
22748 66135
23005 66182
28515 68886
18656 64315
9469 66244
16959 62080
29633 65024
13654 61184
21550 60394
4789 64096
2465 60928
4692 38144
21510 -10230
20817 46070
3129 37696
8075 42496
2578 38698
16923 41306
4862 53776
12996 58742
8136 57888
5089 57610
16700 59616
2047 58880
7248 63744
2535 60575
21639 63474
14142 70432
24050 70710
23564 69312
3408 70400
21901 63816
30173 64970
20487 61770
5321 64128
21217 68596
20533 71760
20775 64168
10197 70170
7895 68710
4361 63210
2231 70400
31261 68763
5187 71366
12333 69417
6288 67508
11324 66122
19098 60553
4590 61312
10820 64512
10914 66982
17908 67748
19687 49889
20247 1290
12421 42496
14099 52356
17165 62233
3409 62163
26329 59198
20606 59712
3459 60928
14175 62522
4041 68672
9927 47882
14176 41162
14427 56512
158 67648
25626 69814
7195 61728
21598 50986
19365 71600
22678 65830
31430 54538
851 62720
13928 71136
27221 68224
19973 67840
3935 61694
817 105258
3664 114048
16419 115860
24228 116670
27158 90272
16165 116008
30124 123126
19651 121610
26236 126840
11326 121610
5739 118656
23253 113034
7722 116854
23808 115712
28964 113984
21272 120432
5901 124376
15358 122320
7627 112320
31128 87818
8151 114506
15046 116448
16477 124278
29306 126524
3137 123855
29539 121744
10313 123904
12524 125355
28874 126695
29108 130474
25700 131035
14400 116298
19192 122614
30628 116042
27030 121440
2225 110730
20103 82314
8159 86144
25221 118646
7143 124800
6571 114048
12517 111648
8301 126876
10530 102631
4953 126839
17845 123618
2766 125020
11521 124422
5268 127200
11782 125526
9878 122842
22463 121996
27235 122070
3328 128276
13101 129025
29452 128080
20538 117850
18152 118888
20086 119688
29555 125314
30723 125326
6056 122142
27411 119050
9555 126144
27642 126240
5193 130206
27112 129208
25226 131365
24563 132020
21982 121820
5004 125952
6099 127360
16342 123712
6808 124845
9344 116340
29005 119000
25727 122368
28090 126208
1949 117418
21052 125344
4722 128480
282 127872
23821 126016
1229 124745
5132 129846
7025 130550
12839 104704
2437 105622
22604 99968
8450 97152
20021 92810
16791 85066
28303 46700
257 31114
27829 48202
31509 49078
16562 55680
1685 56320
3761 59328
20238 43754
12285 50592
149 56608
2811 61312
2185 57280
13312 61856
11545 59542
1994 62890
30409 62336
2944 53028
975 53430
6181 57216
23672 61566
12832 57766
29786 55838
23754 56576
23792 52544
15697 58464
6431 55104
23562 52736
2532 51992
29288 53582
2685 56966
11688 56656
9985 42154
21572 42160
17924 49590
15178 46184
15738 34533
2849 28994
13479 46880
30035 54496
29441 51520
4067 48906
25344 48988
14299 51863
10290 51220
25797 19242
6091 -9462
2755 30640
13294 47476
28669 52526
5535 55956
23699 46206
26377 56000
16920 54592
18956 56570
4036 52752
7173 53494
26892 54440
12896 54576
3000 54822
19215 51999
26145 52634
3473 41274
22649 54190
6152 55280
16107 58840
8931 56520
19299 58752
9725 51782
16046 54134
18483 50002
26583 53888
1565 55760
20621 57056
24221 57478
1312 56448
14983 50688
6274 49738
29921 56826
18822 57078
11899 57440
27151 53568
12944 58056
31611 58806
11806 57514
2258 53488
20730 55538
29682 59205
14103 40332
19657 56912
25106 59936
21274 59926
20014 57850
6961 57120
20143 49819
5791 57999
24954 56138
25944 58684
13282 61998
3481 54160
19001 51392
30688 46292
14153 52026
606 51516
30879 51968
1215 53184
26952 53248
27555 40334
8052 51834
21949 25866
3775 30240
10906 106432
16718 128138
92 130230
13065 126720
29195 127943
796 127216
24361 117353
1117 128790
3492 126912
438 125713
11860 129888
18354 129856
1466 130481
15836 134049
11339 133127
26059 137487
28773 136320
12585 134554
8085 129418
15426 133932
12145 138343
23995 134124
21578 135414
27225 138146
29476 133727
27043 130944
20747 132416
26255 133110
29883 131744
18462 134656
24449 134712
1416 137606
29601 136890
9293 138016
8108 97600
14885 131200
7773 129664
22172 128896
27529 91402
3544 104683
27560 133084
4327 129744
14609 130836
24436 138144
21253 138790
9625 137424
19963 137856
26056 136060
30347 138470
11149 136138
27828 132630
26978 137910
24956 139521
6905 135168
2900 131712
28993 134400
11101 137408
18322 138763
6589 135846
21849 138112
24618 137664
27496 136608
5301 141270
23796 129349
4876 129728
9123 128000
5003 128000
24401 129738
6146 133814
29806 133448
26569 137399
17157 134646
25054 129930
11053 125696
28496 128128
936 125824
10578 130646
28654 129376
6773 113546
9691 122102
2762 118976
11974 108726
1926 85290
8624 128906
24511 127216
31200 120618
31494 130088
27971 139739
25296 140290
15552 140020
850 125984
5745 128192
12843 128000
26697 131396
19462 133622
13917 131840
23392 123520
19273 125568
11304 129462
31288 131126
8461 118346
13347 101824
7077 102410
14383 122186
29574 97994
22136 116480
6790 60831
29065 68766
22770 62682
21963 65824
14303 76186
24919 77062
12852 76672
7157 77008
13590 78441
26392 79862
29186 76032
19444 80000
22422 75456
14798 81112
6587 85071
25689 84480
5522 82496
21800 79862
28472 75098
4859 78224
23932 78912
3466 79286
4469 75126
12108 74378
28355 74826
2279 76042
20541 79040
7488 74390
13646 71670
14020 63854
20828 67840
24160 71040
29 65554
7608 68590
9339 59829
30927 67584
29975 65659
7660 71530
14085 77960
26824 81152
5425 77696
12880 77504
11621 74176
21008 75235
23538 82125
10154 74373
22552 81885
4999 81078
5246 82112
26718 82560
446 80960
2005 79232
10511 78422
2203 72735
20700 73034
13943 75392
21920 75904
13803 77376
13336 80374
20495 67923
30833 77559
9834 76519
21025 75872
19285 80258
20425 71034
23885 80384
30320 79030
9820 80000
22689 80886
10920 79882
15593 64778
615 73808
26607 74496
13298 77238
22222 70742
29401 81848
9629 54314
717 67264
29571 66314
12479 74358
30678 79232
19146 53130
26280 79788
2296 77194
12224 73088
1942 73992
7921 74488
24371 77632
24087 81062
21691 80960
385 80278
7273 70033
31415 68876
4563 50567
20006 68806
21247 44210
2725 72928
18124 69744
15151 74192
22626 76256
22890 76278
3516 75722
23305 78986
17230 81349
21155 71296
3505 68390
28769 64730
3809 140142
22375 140562
5982 175674
967 150992
1288 156724
13161 168512
11175 169418
16119 174486
29663 173664
24546 170326
14807 176576
7934 168814
9633 143111
28503 160064
19504 171240
5818 170396
4188 177106
9631 175232
7533 156490
15432 165543
28642 167296
528 173440
7320 172800
22964 177812
1424 174023
6168 175227
9768 178700
4971 181601
13997 177720
17766 172922
17475 172024
23385 175860
4269 176911
23804 171530
8022 175734
29830 169600
7546 88650
7698 167978
2522 168064
30686 179446
30222 176106
19575 176186
7816 177350
7496 175862
30576 175582
12297 175064
9532 172186
21736 175158
9224 173926
4913 169866
26904 166162
23467 175296
3478 174090
25637 176118
9417 171200
27898 171808
12089 176007
15613 173987
5565 173747
7404 171198
1755 169658
2442 172410
24006 172358
28186 171312
1097 162752
17258 162446
21622 173542
28457 175808
29632 174080
6396 155578
29077 139344
4863 127024
19072 146944
19566 159104
10791 161408
14551 166266
20123 162826
22101 175442
15190 175522
5031 175922
12692 166208
30885 167546
9556 169133
23138 176551
23178 175553
15305 177879
9158 172248
6720 171194
21584 175542
30634 179070
118 177562
25600 170746
30256 177904
15913 173617
8262 178166
4819 175912
31483 175398
4017 176782
23586 174240
13906 174197
21864 154442
7003 156864
27615 172918
5862 179392
5441 152842
18013 181174
19674 175552
21030 171776
14145 104832
1918 -51433
10747 -39104
13346 -1226
27057 -11392
20923 -7936
29803 -2880
14673 -7104
30865 -8955
25260 -5823
3312 -3638
13475 -6848
14182 -12470
10394 -17367
19063 -31075
29843 -36382
9847 -999
11849 -5416
19507 -896
24409 -626
15257 -9558
14849 -6830
8619 -3826
12509 -5348
2892 -9947
22052 -28213
25862 -10496
28139 -12298
13377 -14784
16367 -12298
18120 -21622
12332 -18688
14450 -15104
17336 -40704
24266 -33910
9541 -21110
28970 -10506
5643 -18586
20982 -14188
10409 -11952
18162 -13766
17853 -11658
15430 -1538
8023 -3476
27779 -7322
26359 -2674
960 -4612
21083 -2256
22279 610
146 -5110
20012 -2464
22814 -24
27669 -2031
21163 24
22846 970
5915 -5015
13945 -73141
2863 -32246
2903 -9856
8294 -12672
11802 -3670
3296 -18876
29989 -5428
29675 -5272
30150 -8924
23641 -6096
16618 -2396
19367 -17041
22011 -9514
30449 -4384
18970 -7820
18758 -6400
29884 -6784
21303 -9472
2518 -10006
22432 -11360
22991 -4544
15035 -6040
1852 -382
4002 -1568
28370 -2736
17606 -240
25294 -1824
5058 -5408
18948 -4352
22717 -612
6705 -685
19442 -4904
10499 -331
9547 -360
7019 -5189
16167 -13306
29915 -9728
2377 -3072
12400 -5790
25990 -7086
7852 -9878
19763 -5914
26844 -11661
27096 111
27668 130
25112 -6846
25599 -15616
18482 -61891
28072 -77238
24814 -60448
13041 -59392
10768 -47178
30654 -48032
6340 -50336
5812 -61344
26802 -57210
7040 -63302
20007 -70624
2477 -61680
8954 -66758
18949 -63856
6169 -60960
13676 -51520
4394 -57056
21235 -53434
6212 -61344
9528 -60864
26623 -65190
16927 -55152
7865 -49824
2607 -57678
29551 -51786
14924 -50506
23709 -53694
24003 -62310
27734 -57558
23148 -57258
18015 -57834
30820 -58714
16600 -57328
16881 -59088
25691 -56672
3933 -56544
6124 -56394
28012 -52362
8439 -56960
8523 -59102
14310 -58192
25421 -51456
31018 -51210
29879 -53152
13061 -57896
20111 -52834
20751 -53402
418 -53750
17222 -55488
3082 -53498
27499 -56592
16505 -67088
18905 -71558
4042 -60838
1843 -59040
26871 -74694
21560 -57968
3851 -55754
28757 -52728
7535 -52794
11532 -57392
25346 -60534
11022 -64400
14111 -64928
16987 -85654
17535 -80896
31043 -67328
24492 -70304
24856 -69360
17612 -53632
9439 -74182
3025 -75078
8278 -105334
31564 -76544
16579 -64176
30889 -67616
16338 -65542
22790 -64074
6864 -70726
6950 -63552
11414 -63616
3468 -62560
30042 -55606
3579 -55226
28455 -53994
22561 -52640
3693 -50080
4375 -46210
23017 -53040
24974 -46928
15120 -51162
21420 -57024
4346 -58080
13391 -59552
29245 -57600
11555 -53376
28439 -57728
541 -62624
30130 -103414
24752 -79296
29988 -74226
25838 -68992
26022 -106166
9749 -80512
15669 -82368
432 -73224
18864 -60377
17619 -60224
27165 -55414
21601 -53170
9135 -52146
16977 -53248
18952 -56480
27597 -51394
26862 -51374
9963 -59750
20303 -52682
2137 -60416
30855 -55552
18172 -57916
28680 -53776
13604 -52160
14301 -51456
31614 -52352
16724 -53760
13678 -55506
9326 -62966
7860 -58265
29324 -67694
21001 -53696
5279 -56448
12135 -56874
21670 -55104
10222 -53898
8306 -57408
1657 -54144
16493 -54791
28714 -54347
1160 -51192
1682 -52544
12155 -56674
11607 -66861
23660 -64420
22524 -66399
21047 -66752
14064 -62474
18811 -66003
30790 -92254
10737 -74422
7958 -81132
28175 -83514
1844 -64078
6975 -60660
27357 -63166
15470 -60870
20875 -60474
25883 -57600
7053 -59776
26467 -55022
25448 -52672
22871 -58574
22710 -57912
4842 -51031
28361 -65792
14224 -57856
1545 -59520
13277 -60032
20020 -63224
26710 -61803
1231 -56709
8728 -50842
11374 -52344
25361 -61200
17521 -62546
10556 -67704
26650 -61888
8053 -68414
4392 -104886
2858 -82816
31003 -69696
10784 -57162
4167 -57760
10228 -70582
15020 -66806
15266 -52362
4220 -51968
11828 84560
8979 128262
24606 124261
20008 107466
5159 135472
21494 137822
4054 134256
9669 133860
5843 124198
30284 130118
8406 134550
19569 130410
18311 128319
21432 130728
25441 131104
184 135341
12656 134696
20610 128460
11353 126989
17599 133031
2613 133760
260 135104
14215 136380
28752 129970
19870 123251
31021 119968
15703 124704
14287 121810
6191 122635
29404 138211
26243 134691
608 133279
9966 125384
21500 116096
25282 110848
29020 95754
25642 104448
22138 132992
28907 133216
12156 133606
18426 128354
28034 133074
26416 130240
23293 127264
10133 134618
13897 130597
2614 129266
9993 126179
5082 119887
13127 122308
6922 128182
24490 123574
25290 122812
21721 121344
26620 118656
24701 121208
27426 134998
17517 133840
13556 125952
2664 128000
18605 109066
582 115200
14683 126966
3417 130048
15854 132672
436 127050
17129 133110
9024 126274
31118 131250
30019 134990
11564 132736
12300 132128
5394 133970
27972 127360
6158 128256
31093 70266
20410 74538
16527 67328
29397 97624
24577 90405
4605 99874
22211 71524
22673 95990
20043 90240
24578 81088
19233 70634
25732 88576
9738 90944
11124 88022
25194 87162
14768 92524
26228 81664
792 82628
5165 94614
10182 96238
8987 101402
20454 87760
29646 57874
1980 70972
29050 84736
26703 100352
9199 98176
30316 95144
13029 94040
6465 57398
28152 99286
3030 102454
16021 85687
16711 94216
8436 96768
12432 93584
16283 95066
10421 95987
30085 90880
24202 94080
11169 95488
22952 98140
13194 92376
7908 95744
19253 96502
1985 95258
798 87601
27587 96400
6311 94854
14769 102508
26640 101542
20109 97878
7122 95530
22169 98112
23175 96043
11584 98573
14473 96224
29775 94703
22617 97384
18933 99456
17523 97014
16161 97920
21961 94848
22367 93296
22055 93784
31194 93514
27076 96904
24052 90512
28277 90368
21305 98758
22007 97984
29414 88170
17136 88960
28438 45082
12482 47552
22351 90906
31331 96502
29388 98006
21214 92720
19652 98314
24109 93638
31086 98240
12177 98176
14982 99648
26293 100032
2308 98434
23909 93014
27867 92922
16238 90314
4577 91264
20908 92000
30331 93592
18523 92506
2114 96551
4889 97792
4591 95128
19902 95584
9606 92736
27988 99366
4001 97274
22506 92207
9062 60412
1144 45722
7822 54928
1135 64884
9823 60808
19812 61280
16770 60080
23675 66442
12449 58550
2669 54656
5672 35082
30593 54400
25152 53504
28765 7178
9044 47042
734 57074
20666 65150
25190 63552
19570 68696
27012 69590
2145 69738
7211 71096
16785 71062
17316 68352
20353 65856
4307 68790
19280 64704
9692 68736
22233 69616
9311 67056
20189 66234
16162 73738
20826 69669
29945 70945
19387 60125
8588 70275
22607 66416
2754 64442
24157 70568
9013 70080
2933 66336
24183 68832
13683 64222
9811 71670
26332 67328
9500 69108
19412 64384
13845 64384
22385 70789
15011 68889
5303 70400
32 67904
4916 65536
5954 65162
20088 38142
4093 48256
1548 46858
17847 60416
9506 36106
14245 38656
1591 29952
8034 46336
20125 65364
26262 69248
24417 70672
30824 73722
1292 73635
14165 75492
8143 69000
22062 74126
10450 72008
26920 73424
28667 71040
29225 73184
23190 68144
12669 69550
11428 65478
11940 70098
3273 72848
6048 71296
29780 72326
27344 69870
1237 75806
14179 73345
20943 71146
29576 70720
27718 70176
20484 70336
29549 73856
6851 67323
23682 69520
25818 65132
2022 58807
28498 56327
8527 72106
18622 73204
21672 58900
15951 70776
12984 73334
10541 70706
15309 71562
12214 69170
11501 69676
30165 70570
20401 73094
10766 69773
535 42522
28001 38921
19885 46496
22115 49111
7277 95501
16148 123649
6999 109962
29524 126528
12194 123698
19517 130609
15904 122880
12763 115456
24972 120704
9647 120054
22219 116570
1090 120182
17001 117898
10083 118880
26071 133330
952 130330
12707 127360
2355 80778
8009 117983
30767 122321
15553 124956
19408 123822
2534 124800
29545 123722
26488 129644
1568 127030
17487 112170
25670 126282
16582 129664
6645 128694
8900 133200
7529 131424
24020 133952
8955 129866
26562 134262
14306 132576
14284 134742
22965 134902
5403 137078
7970 133035
2266 131264
29368 120618
19248 127120
6133 131040
21706 131782
17601 131882
5529 131689
53 135270
745 134496
10823 128714
4485 134806
11460 134752
3012 136534
11423 135712
12141 132250
13502 134146
2155 132416
12439 127830
21860 125422
12842 131246
6478 131542
16326 131446
11269 131552
10068 129792
4541 127744
16331 125850
23073 127488
26029 128336
24096 126698
9816 124206
7325 130858
18610 119306
27704 125056
25693 126464
4031 125888
21337 125056
10623 127878
22562 125312
6778 80954
25969 112838
7075 110402
30912 97969
16377 112059
19716 121611
6998 123450
21719 120134
28985 130262
2206 129514
11482 133686
15893 127616
21647 126582
10281 120842
10336 124992
5424 122240
29490 104650
6843 115466
10639 127946
3220 130806
914 116817
9175 75362
3065 100826
103 101908
30239 109574
22469 99264
6186 82432
14019 95914
31151 96320
7112 105936
21651 112502
14756 100666
29760 108461
28220 108667
31039 111744
25324 110270
8236 111030
10163 101792
26797 110250
1331 109441
21233 107822
28359 62997
3983 80384
4134 93842
22446 113051
28737 101831
19709 106496
27265 106112
14847 104878
27268 95751
12630 94115
20822 110204
1453 110866
30648 115696
10041 116094
16549 113088
21130 108905
7922 110774
8183 108244
30892 112000
26924 109184
2488 114070
17549 110032
3853 112146
14713 111926
8998 108856
28465 109760
3796 106944
25625 101878
16925 109606
708 110067
3033 101486
22275 63874
3089 78198
28622 105664
311 102838
19698 100234
30525 112726
11660 114560
26994 110198
17913 105376
27283 103946
18826 108736
1487 108608
14454 115682
19884 112040
25539 110568
31528 105514
5719 106250
18128 104547
1967 103936
9712 108544
13733 75402
29227 101760
16738 83210
18232 63219
10746 72464
20563 50506
19477 67638
4239 65272
2438 60416
23084 53732
13375 57254
18870 65860
15122 60864
23334 64819
25004 56528
15542 66240
1478 64160
7133 63630
6659 60808
28620 61832
19411 66486
12765 62272
2097 60608
11291 62720
29270 62070
28422 62720
8142 59274
29509 50368
23583 52214
13707 50890
12999 36490
28754 26880
29152 37632
23980 50166
6827 58543
9764 46713
4894 45242
27282 31818
25287 29824
8874 48320
31619 54576
19143 54011
30771 65839
16757 59712
20653 59584
23168 59264
14024 59658
1528 59968
9202 66688
15814 64118
12648 63408
9039 60394
7026 63606
23522 61056
21875 65206
20800 61898
6063 63408
28148 65640
27701 66486
19095 65280
21783 66688
14010 65174
29597 65542
7800 64768
25388 65718
30585 59738
23625 60208
23122 62624
8132 62384
19827 65398
25219 59328
4350 62846
27592 58178
11359 63792
12889 57718
13390 53568
20074 20938
15188 -7670
20077 35712
15834 54090
30351 55680
6769 56566
14598 53950
25980 62112
11548 61248
28497 65792
21657 48384
12338 24528
16508 7690
5764 49319
27017 15046
20519 33048
29027 39594
11112 26890
19548 32192
5968 28042
28635 34304
27255 39414
21507 35840
28796 34048
17337 28416
17043 -23814
1539 33280
9322 34224
8345 35934
14992 51372
22555 32754
1423 35406
23634 38871
18890 46976
13097 48704
24307 53574
18081 13194
12207 17802
19209 43776
19445 48000
2718 46336
3855 41632
19023 51248
29817 49824
31174 44288
8720 46554
29770 45114
29080 53254
8653 52102
11406 53280
19908 55497
1142 42031
30718 42368
406 49984
6811 49344
390 46066
30983 50962
1796 43498
21774 48384
19872 44918
14595 43520
15225 43210
7174 53046
24819 50506
3566 49634
9822 51294
6135 50102
16320 50944
4137 50496
24783 38784
7497 48246
7375 47626
31590 48374
4723 45622
2486 46400
7929 44682
1997 54582
27958 48576
21859 46298
18795 47872
23688 49344
7809 52758
7838 44746
3307 42960
18123 41418
23725 46912
11367 51872
8437 54550
25943 47766
7519 48560
919 51968
15573 49796
1501 54062
2182 43670
10438 23540
26690 47990
18843 51382
1587 48640
7725 43968
17501 33226
5040 40118
29599 40128
18094 38538
19946 35840
23784 127792
17877 102562
1959 129862
6258 126112
28219 128704
20849 135104
28713 134464
17648 131264
272 131840
2264 130900
6443 131274
25707 123474
27524 128916
28504 134563
866 134550
29550 133696
26627 132192
29785 128488
22296 133910
411 125572
3458 131464
6960 130800
18973 127030
21851 130048
11719 128384
5282 124736
5068 125994
20466 126442
5868 125696
10104 129760
2226 128278
22573 90762
27078 126218
30946 131126
30800 131552
19062 125696
2680 115456
19093 103936
28569 112138
3246 100362
14275 119168
29784 124248
26555 129632
9419 131497
471 123378
22686 133376
15252 131453
24270 130073
20635 129864
13357 131318
2496 127404
22575 124535
12234 127776
24042 121546
11211 127488
10932 126016
15808 125176
409 120866
13577 127212
23498 123747
8199 114954
4433 122112
21825 111402
3608 122496
637 106634
5117 126001
16933 115093
5647 119808
3229 119488
11516 122826
10908 123504
22436 125810
24380 131292
629 131552
15961 130640
4196 131750
10319 131520
13886 129776
19895 126192
23155 127926
1913 120587
27296 127777
17229 124591
23321 129713
27154 127574
13204 134054
13485 133322
20802 129990
14684 128401
16436 127143
6412 128935
13575 133705
12966 132201
1059 136337
5971 133192
23409 130082
22961 135020
26821 133382
19206 134456
4276 135948
23812 131447
11012 125508
13320 124866
18247 122482
24887 134898
23697 46830
8469 54464
9701 45994
29011 42442
29917 66684
26611 63276
620 62848
2698 63072
14653 71670
5306 71424
14927 69234
22684 66886
13460 60416
6449 58138
7365 71952
10138 28544
18167 70912
23149 70720
18352 74422
10910 74304
14843 74688
17893 73930
439 48906
21910 51072
25555 61952
5359 61312
2045 67248
22288 67298
10659 72222
4256 70816
25110 72896
26462 73632
2381 77590
5307 73120
29711 71760
5170 77112
12622 73992
10614 78134
26345 72960
25834 73352
15587 72065
11306 71936
1894 66754
24832 67038
15750 74472
20946 74944
20709 77350
16000 74432
17710 72672
19691 72650
21371 74332
12800 73082
10441 72832
16422 70839
20692 58066
5689 68949
16421 70699
26340 67728
11560 62868
13836 44789
15729 74400
8871 33514
24667 52352
17026 55552
17730 61824
598 74216
9435 75126
24142 75638
18978 73634
2058 74496
27549 73163
784 66037
17466 65290
355 42026
17833 52771
11876 68726
21519 70240
23076 68032
23326 72627
18657 74144
20232 73088
30198 72748
11045 70912
11668 75734
29985 72704
9904 79537
9830 78546
60 67200
31521 62464
17000 64384
18993 72247
17032 35905
19915 79384
14837 66969
24607 47338
15807 73648
3241 74406
6637 75146
5012 75555
18969 71001
7703 78698
783 80024
19190 80398
644 75008
22551 75488
24400 72634
8937 70170
20188 74294
22995 77376
25013 77632
25369 77140
11705 74019
6307 67232
18053 70272
12833 73920
15917 74336
6030 78382
19325 76308
20586 77776
25655 78032
8989 79846
14448 76288
22502 76352
12353 75624
11992 68763
10093 77664
21243 75296
20167 76470
3916 72512
21410 80160
27388 80512
14094 79360
18049 76092
19154 79164
9006 72114
1264 72176
2707 57562
22039 67072
22865 73472
1342 52874
18748 72822
990 68746
16963 72822
30468 71914
10513 76374
22848 67978
22096 53952
15414 39466
17418 74720
8753 74240
11732 75776
29499 74538
20530 77374
3081 79264
8282 78848
1374 74072
30381 77486
10590 74640
11247 76464
7222 78579
983 76448
23141 77408
6579 75840
5092 76618
14191 79062
13014 79872
4715 79702
10781 74710
19166 74154
5210 73856
4948 73024
17131 72192
25992 71798
1361 68362
29497 64650
19083 76160
25363 73590
14963 79350
1890 75648
25634 77536
14638 76246
3975 76928
8927 78528
7605 73280
18849 78540
24908 76010
2344 75648
15428 72010
18316 74038
21032 70442
2354 32874
7146 40576
8454 56778
6937 67446
753 73600
30839 61194
2905 60490
18803 76336
1957 72448
13232 76480
13530 80256
5568 79936
18044 81366
16536 79008
16774 73322
12883 37920
12620 28554
7163 -66870
8410 -80678
12714 -65040
29692 -75417
10929 -69991
16345 -111415
31268 -107675
7585 -91360
15023 -81817
1795 -58817
17940 -66956
15037 -62688
20268 -61504
23132 -56736
1315 -56106
12779 -62208
19748 -64984
14783 -58368
16777 -64694
17836 -59382
12490 -54928
24259 -55312
16363 -55488
21557 -56256
2982 -54964
10089 -57024
28857 -61430
19523 -60278
16442 -58816
4040 -56810
13068 -58246
13155 -53802
27781 -53408
21228 -52864
20046 -53760
26451 -53056
25653 -53962
12830 -54432
25256 -57212
4702 -52961
22186 -54008
1748 -59431
21016 -73663
1071 -87838
25854 -68932
21964 -56634
5 -55836
4334 -57620
23417 -64296
12952 -54208
16170 -52320
15489 -48264
3949 -55568
4467 -50232
15127 -56432
21970 -56848
3004 -55440
25015 -52618
6015 -83542
28852 -79076
26741 -52582
27974 -56426
23427 -61898
10338 -52996
6862 -51728
14667 -49200
5863 -56320
5743 -51002
16857 -52144
23746 -54576
8934 -70678
15820 -57376
20504 -58200
14004 -52754
12123 -57632
747 -56512
18825 -60224
13337 -57536
30159 -61482
26354 -67726
26479 -55638
15947 -52330
2709 -56458
27879 -221440
25128 -54986
6231 -68064
4796 -67502
20978 -52704
28775 -52480
1221 -64525
14035 -58349
11055 -61172
26490 -58016
18070 -59360
16758 -64146
2402 53556
10247 103372
20344 111320
14881 96586
17558 100704
20891 97600
25679 104448
5276 114466
16133 119094
19688 120170
17271 114302
10861 118496
29269 117960
21799 121600
5260 120160
18189 111280
23345 109150
9529 114806
21180 94882
1121 112825
28205 121454
11249 108135
19732 116463
20629 118926
22571 123046
21118 119016
14118 121592
18300 122304
7406 124728
11902 120476
24712 118272
29325 119168
24336 122900
2062 124685
29680 122720
26968 121664
29694 118464
652 124662
8409 123536
3732 127158
11791 119376
15176 119360
15878 117738
9397 121344
6875 121590
25277 118592
16915 126228
15404 118765
6513 111552
16946 88714
22465 93184
20728 102656
22100 108918
28928 102208
15454 113034
11788 109146
19386 115072
4614 121366
26292 121766
27518 110555
2026 121846
1860 121088
16553 116608
16251 118208
19934 118784
29802 114175
25056 127868
9714 122848
26055 119680
17530 108550
3669 121332
18535 118144
24111 119616
9808 120712
28523 127481
5970 120986
6829 118384
14011 124004
10187 122205
20017 123335
31539 126280
1306 118640
7731 115274
24373 115786
19313 122230
17182 125142
31426 121536
6956 106874
10173 120832
18017 114912
16566 113712
25487 108800
17366 86016
30340 78464
24889 92096
12578 41719
21976 77824
28278 83456
7766 87808
3713 82944
2514 87936
3722 92096
8093 96886
31310 81120
11111 80714
25297 82762
5480 84746
18585 87286
703 88310
9769 88064
25367 77760
18080 84406
25396 82304
28334 81024
4148 75018
13370 74250
30659 77056
14288 49034
25409 59392
26898 73974
8193 81408
13730 85248
31488 89334
5916 92800
19491 85504
10720 88438
19643 79040
16208 92822
20276 71242
30193 41290
11479 80256
3412 87232
28861 84736
3219 71152
17904 83355
25705 92800
29610 92064
4929 94400
30928 93120
18590 94912
6471 95562
1043 96832
3800 97750
22256 94592
5285 91696
28522 94829
20053 92285
13017 89610
31447 93782
2162 94976
2139 89088
10750 88416
17611 96448
12405 95888
8280 99206
1324 97090
7850 93514
13359 95194
25823 95890
18950 96311
8733 94986
26763 96928
958 93504
23228 93913
9122 90519
17831 91798
20211 84568
19418 91800
12845 91392
31121 90742
30903 88832
2239 78474
16860 91338
9646 93568
12480 90164
12604 90126
4252 91776
22746 90640
24743 93020
2833 88620
9047 92992
10797 95030
3153 97856
25895 97301
24723 92463
10531 94400
4565 91594
26928 96566
24026 94400
10448 92223
23959 84613
25995 91850
16851 93382
15926 89312
4947 87530
7754 84042
18650 90368
14892 93893
2898 88784
4623 60416
15129 73263
13110 82304
30978 80896
22271 73216
23574 78400
23164 91712
1022 92086
21908 90166
16038 87690
25846 89866
16586 81536
6988 87296
15666 87990
15488 87424
3692 78666
26676 85706
10805 87488
1540 88490
14481 91259
11977 87750
8699 88192
15047 88246
19193 88896
15915 83594
30812 87981
10985 84320
24337 85088
2803 87424
25718 89856
5344 83264
12222 88566
15347 87552
11920 87040
19762 77056
16594 82294
930 80320
12768 77962
7491 83584
16405 77504
3086 71818
13035 40458
29630 85238
25040 83520
17874 85184
19873 81024
18584 85322
25983 86838
1702 88384
2556 89462
8044 86497
21270 84338
14971 89142
14693 80378
10998 84522
22924 91729
19376 92224
21257 90870
17054 91200
8565 92046
11840 88793
28212 90091
31416 90401
23081 91094
9754 87232
17751 87008
21091 88150
26959 88384
25579 84384
3627 83658
5531 78624
4685 80778
1638 83968
14403 85760
7495 91392
17697 91296
28856 93398
25680 91674
21889 85834
58 84096
6567 90752
19851 91108
12681 87130
4997 87734
14952 88320
22098 89984
17401 80496
21054 77888
15184 76864
26217 73344
15196 63104
25787 46090
31422 61962
31074 60416
1625 65024
15561 67904
5628 64490
21240 77184
8088 81494
26277 76426
2684 81792
19379 83382
29515 54528
27951 53440
12995 53760
29488 55808
22812 60760
7215 52101
18589 51920
10149 49414
30319 39638
22307 52320
26774 49536
23261 48224
27322 57656
30113 56824
7281 49120
19662 60549
30739 59912
6337 50632
15337 55840
24875 56819
5239 64768
17400 65152
27956 61728
30214 60650
27837 65296
12093 69686
10211 61824
23923 58672
185 65770
6781 66150
28592 37194
14141 60170
16026 63488
11413 51200
5715 59872
26163 65718
9742 63744
9330 60800
23474 65216
5189 64063
20798 64064
23163 69771
11518 61461
20488 62184
6180 53248
19931 57600
2854 60150
15233 57531
22308 33696
20270 55711
23778 60783
29932 53706
12402 58752
4111 63296
8830 62976
7167 63360
9131 61806
29614 63888
29493 67646
27335 66261
23998 66688
7872 69120
31062 67136
23492 68534
6308 67056
13669 67574
9142 66912
13912 63018
20552 68582
6136 68457
20003 68548
6415 64888
11106 66112
19333 62461
28862 64411
30620 64597
21116 65686
25058 70371
20895 68519
20749 66900
5918 67616
6475 50960
24238 41407
10085 27018
31412 54509
10955 54707
1512 63464
22060 61328
15955 71136
31363 71200
31208 69189
17480 59328
8807 49746
18559 61667
13407 7882
11795 80410
481 118218
6819 126278
14833 120218
18323 115539
25213 102208
3974 102454
5238 39807
20060 78848
15331 98708
22049 115768
7803 120719
26044 110113
23407 107360
420 117184
22429 117248
15490 123392
3452 122892
15773 120510
12011 105996
20574 112480
5621 115136
12249 115456
17171 100650
11839 96784
3213 102656
17909 94826
12929 113056
20388 112886
13351 110922
1797 103626
3322 109696
2237 103680
13833 102400
24527 103680
6294 104320
4599 119030
20535 117120
4324 118902
14731 117888
7032 111840
24597 110442
23716 110784
5837 109568
16007 109888
3159 110848
19574 120704
24829 114240
4656 121622
2860 113856
807 113920
21095 110848
19037 122486
30063 119552
10543 115904
11970 115840
4395 116288
4705 116032
20489 111466
11863 108970
4132 102336
19623 114496
4845 113984
10082 119449
7384 123519
14354 117608
13387 113659
11493 117752
6398 112764
20107 120870
2876 123054
25723 116548
688 118094
622 119968
21295 119249
15111 118656
3215 118912
2610 119776
14089 114122
26888 121420
6214 117536
2726 121312
15948 121168
11350 120118
23561 115688
8932 106383
4021 117824
24009 119286
9219 120534
23152 115893
18671 118544
24963 115676
24385 116300
11775 113114
3260 113846
22152 114171
28532 115570
131 84778
151 103754
26017 88398
3460 113184
3530 115216
7315 77728
22302 63232
3502 64000
2259 75904
30624 87360
17942 71430
4794 78464
12969 77688
4654 70154
27343 72064
7590 83702
15435 81248
22245 86332
14597 87830
21658 80740
26343 80542
3244 84494
25010 84630
27881 83388
20259 83460
5542 84846
19839 79757
19644 79539
31314 84446
451 73439
3216 69184
7527 70107
3166 85144
540 85089
19782 44353
11756 78355
7663 55505
7780 75695
12006 76861
927 82401
22907 81918
27097 80505
12047 -5569
3186 56193
20995 76520
11697 71082
1560 65472
25908 69952
26197 67242
6092 68822
19825 70221
29091 73218
24986 87356
8677 88416
19059 81032
30884 86120
13318 82500
30547 84032
29232 80088
28997 79442
13598 82098
6304 79194
1869 82240
23257 83904
22787 83877
31167 85631
31076 81779
27397 86563
17776 83704
21823 85504
8104 85938
30758 77593
17086 83620
17112 82148
9043 78602
17938 75715
26153 82951
1899 81167
25557 85822
9586 82224
20644 82480
8851 80624
19708 82770
15212 83846
18296 86310
9850 87136
22808 81238
28942 81319
10276 76815
14987 84150
27292 76386
3963 83040
17013 83360
6596 82112
26616 56065
19981 36232
9458 24201
16561 64871
18570 68200
23744 69868
1531 65882
28873 77686
15804 71072
22508 76896
27890 42330
8757 87302
14480 96762
13593 101062
25070 102448
16567 99328
14645 93834
17658 102656
23128 94680
24068 95946
14923 89658
15387 94488
28872 96296
7942 98070
3035 99200
26857 103104
15609 94405
28316 98508
10181 101968
16538 101871
29002 95525
23442 103061
3197 101388
21877 101306
26686 102402
29506 103390
6045 103944
17298 100202
3119 102829
78 99899
7305 99488
3882 96075
14610 58207
1026 69888
4650 87232
18596 94784
23517 95424
12973 97264
14187 97976
28008 90711
17854 86346
8926 67722
7228 92844
6000 98256
19810 89226
27135 91328
24805 89278
5962 103347
28362 106112
9978 108100
23464 106712
4857 98511
20070 101782
31496 92986
8051 101446
13936 99592
25380 101024
27092 96810
15006 97290
23086 102646
27166 103552
12916 103680
17564 104320
16512 103296
1394 103456
18592 104064
8275 106902
7432 105088
10320 103712
11392 105779
14289 105568
27981 105440
14465 108118
3905 101727
13690 107197
18366 97792
23638 97280
4615 97994
25195 104672
15396 92032
19203 103658
22073 102998
7159 105224
13183 92978
26203 104995
6248 75314
26651 83936
17035 92048
24993 95686
14318 97804
18431 106160
21437 105824
11435 104832
3817 107798
8160 106944
5987 105792
29293 108832
22264 108806
34 104006
18909 101324
1762 99628
99 102928
22716 87994
24629 94080
28671 47878
21033 68386
29705 54189
25741 62080
16175 68455
14376 66344
969 66095
6798 58950
23188 70329
21900 70889
21475 65744
19183 64032
25433 65696
5673 60753
29703 61794
14732 69487
9169 68358
10244 69024
12616 70118
26001 69760
30738 70147
1471 71398
7249 69494
7288 66304
23133 67744
7748 68480
22303 67444
3591 64132
10137 65664
7870 67318
20155 67702
11089 63244
6467 62352
11533 64726
24172 64256
966 70518
9734 66008
15746 66560
5356 65088
29064 68984
814 65664
16847 61824
19257 62752
18118 68342
27238 64341
5949 55654
25911 59296
21604 64726
15319 57344
21586 35082
11590 56458
11767 58546
4804 69432
21161 69686
17618 64554
30965 35530
28015 67190
5904 62208
18780 63872
6508 65408
1887 68516
19364 67958
13995 63356
7239 55536
31341 61741
3861 65664
11240 67504
13555 67216
15953 66775
18880 61957
2756 61194
7321 57536
6009 31050
28244 67728
14388 62051
10449 64320
23436 59178
26063 57773
14471 52968
19362 65912
10771 52263
22075 63169
25799 50576
11953 39655
27936 32256
6147 -27558
162 -22042
17705 -24652
18464 -14110
26123 -19284
11080 -16816
17839 -19392
16842 -24802
20990 -17972
12965 -19418
2587 -23840
13684 -19189
27391 -17227
23082 -15707
5431 -24180
25956 -24820
16979 -17559
16230 -18679
18392 -21632
10864 -14376
30874 -16128
2851 -13982
12790 -18904
2431 -17504
22210 -18846
1285 -32286
20244 -27872
5547 -22432
21136 -21002
2987 -28406
14896 -22643
11221 -19385
26635 -22240
19175 -38944
9565 -44358
890 -20710
20960 -17184
23921 -14378
24522 -22912
12769 -22690
11052 -18642
3124 -25118
11083 -19466
7565 -26838
14270 -17514
4630 -19034
19733 -17056
14642 -18850
16669 -20012
28177 -19266
26833 -22471
9395 -23169
18878 -17354
12792 -21622
8591 -19258
4102 -19040
5776 -15624
17056 -14817
16950 -15115
24349 -19638
25542 -26278
13385 -17716
23378 -24342
22304 -18347
29030 -17847
12963 -19237
16871 -14167
148 -20672
6979 -15088
22094 -18544
16583 -16512
10517 -21745
22040 -24014
29148 -21232
21637 -32176
22224 -31952
22844 -68586
30734 -21610
7352 -21192
14433 -17170
12535 -19136
11007 -14000
7933 -13978
11550 -18053
13698 -16854
25394 -17546
4746 -19476
10388 -23396
15060 -23591
21631 -17169
14075 -15538
4530 -19122
23469 -21560
16939 -18592
23002 -16648
9733 -15872
24303 -15946
8705 -23072
1069 -18720
9404 -21776
25359 -24720
1486 -17569
3716 -22658
8205 -20918
27431 -19562
18981 -21424
19485 -60918
3347 -44922
28064 23070
23001 27314
28031 39798
2081 39374
3823 34242
6334 34400
10079 32256
16287 31232
21138 -2398
27861 19538
6213 36480
2061 39974
4754 40886
3558 39066
26992 37664
20409 45550
11858 40608
31080 38794
30942 44534
12317 39024
27468 32986
20937 39238
12058 43264
12255 27150
27872 36582
9408 38208
5888 32540
3179 32372
3444 42598
8593 39648
6399 43232
12308 40608
27564 44044
10192 44064
27253 44662
18106 44480
23898 46144
3419 41344
22697 42616
17105 35310
4080 39432
4559 33436
20513 34318
23543 15218
23364 35190
23355 29056
27375 27136
31280 13604
2752 33034
26113 35264
20034 35120
29719 34132
3856 38428
10475 43472
8122 43638
25419 41984
22255 46566
11272 42682
8379 38056
11360 40166
16612 41344
5751 42240
18102 45664
28868 43888
29714 40634
11549 42454
674 48214
19863 42899
3188 44984
18882 41600
5402 41056
8370 42176
22445 42312
17978 44316
16020 39384
4094 31038
17044 27298
25264 43963
20788 44173
25848 43609
30071 44592
8346 46934
11512 45408
25002 40448
18663 40630
21447 39618
19096 44584
21128 45654
30200 41984
26984 41088
22682 41002
7666 43990
28855 46774
21752 37898
10858 37056
12613 17408
8896 26880
11536 26314
23036 27584
27854 33280
31609 38120
140 0
22739 -56360
11552 -50122
24134 -71198
28476 -67286
31352 -80870
5379 -68616
9731 -58406
21451 -58224
13239 -55578
20634 -52514
6820 -53126
15944 -57256
9478 -57456
17633 -55344
11189 -50410
14633 -51737
16272 -61465
25249 -73440
19892 -105427
12619 -51795
25199 -52425
9773 -50429
31344 -51722
690 -52870
15074 -60422
29331 -63872
15420 -68934
30661 -50559
24496 -59733
2197 -53738
19238 -52896
81 -56000
23470 -63798
13044 -58986
20351 -69904
3508 -67922
24947 -72862
10233 -118830
27658 -67200
23742 -67392
30558 -68480
20347 -71984
1811 -72752
6096 -72000
20614 -67717
17285 -60787
4233 -57050
771 -50898
7878 -52924
18641 -61700
19677 -65504
7567 -56320
16859 -79862
31069 -88019
30249 -78195
12119 -65582
11121 -54952
2298 -56158
20036 -55000
25919 -59520
4388 -53248
16361 -52192
11504 -53842
20991 -52992
24121 -52896
7751 -57076
24335 -57334
10326 -58508
17384 -53092
19416 -50298
27109 -54274
9164 -55846
3665 -49434
8775 -56976
21582 -52724
6254 -59626
20607 -55552
21632 -52982
28493 -50442
12094 -51318
13451 -50796
21503 -59086
20097 -57184
17536 -48627
20833 -49577
31036 -62846
2747 45360
26050 60928
28912 62336
17193 61194
7687 77696
10638 76438
10537 78560
12982 79040
27656 78208
4016 80352
27693 80672
26016 85081
16787 84224
4283 79352
24304 88622
19298 84342
8908 83731
10065 81968
8649 84528
17436 84416
660 74560
10096 85590
6370 81632
19649 78976
24341 77110
28246 70761
739 68864
22538 72448
26078 64640
6490 66304
21338 41610
11429 70026
2880 66304
10926 78710
2848 76608
16839 76544
2862 65482
18710 78800
4150 83944
24663 49418
30694 78474
18720 66304
24950 60032
18445 66976
1633 64256
5773 69174
10831 79232
3757 85350
21643 78384
28348 82144
21278 80920
1683 81216
9410 80186
24240 72984
10470 69952
15201 65162
5931 85248
13642 87456
21714 87456
3959 89142
2067 88120
29846 85096
17469 87574
6483 88192
30192 85648
1042 81258
12805 81930
16836 84032
10760 84224
16479 84854
23003 86528
4951 85344
7616 83288
5634 84224
30465 82282
9526 79894
22948 82937
31544 86447
17175 82965
4245 85248
4055 81843
21301 83344
4594 84397
19811 88046
7427 85678
31182 84102
11690 86016
6198 81416
1298 83968
3801 86280
16369 73978
30982 79568
27831 85600
30442 83152
18776 86534
18204 84464
3314 78502
17584 82112
20727 78198
181 69554
18324 72048
9248 65040
30561 64752
3842 61118
18562 46442
30693 52309
982 54129
26146 54269
15851 69376
3663 71975
8367 9354
21527 9290
4099 31008
24627 39094
10601 35648
18251 40042
19399 38118
23006 28392
11523 30720
15382 21232
18406 25770
26108 29236
15566 36242
3995 32338
13503 31710
15756 34518
29689 30272
8764 28762
14980 30848
29332 35958
14646 33900
9193 18957
17777 31828
12735 34070
23026 30982
23871 28137
6981 25627
28194 27654
3269 25770
3678 29520
8212 31069
24319 29790
25839 30848
2598 30343
5607 28888
515 34601
29584 24380
13797 25084
2884 13616
4382 21166
6779 842
15004 15322
14507 -4542
5513 -3072
5939 9856
24440 23678
12409 23007
25298 26358
20151 22058
25018 24256
4534 32507
28743 23477
22486 20418
18686 15842
11713 28982
18927 19562
21349 21782
16965 23232
23457 27392
31413 28237
6848 31347
31272 35318
26213 36086
21709 34224
31437 25482
14292 32320
20695 34368
24525 28736
29937 30998
22400 25248
19199 30730
4169 32224
16914 37286
20628 33488
5062 31040
14113 33344
27035 28800
13664 27520
2432 27776
26661 28032
11529 18550
1778 -46582
9342 -1920
29559 18058
13338 32512
16193 29994
156 21056
13545 27840
13487 36642
28401 32482
7297 32122
25060 27966
27682 28617
24322 38563
24124 39953
12900 34200
15405 29472
31552 31040
16441 33376
6675 18368
16529 26870
26742 11594
20674 34944
2958 44800
24184 82944
26073 90624
7777 90384
14049 91136
20657 84000
30295 77632
6421 73024
7209 73866
21575 85974
765 87776
5206 89152
30860 91200
21381 88726
524 88544
8 81701
4437 89206
11301 88960
29564 86376
16237 80954
22875 90966
21707 90528
8127 93855
27542 94016
28126 91264
10635 93078
30921 89472
6364 89654
10978 80602
2896 81664
9982 84352
6264 84480
35 89081
29197 83926
8056 86208
27174 87616
19948 93762
24505 92896
26739 90176
22135 89024
18414 88288
6974 85846
4712 86464
6105 86976
31515 90880
16437 88704
30663 90934
28764 88970
15896 85696
14541 89344
5703 86474
19821 76490
6601 81206
21797 77544
10607 85782
8573 83040
16111 59722
13712 45450
13125 77568
16606 78336
1867 75776
8986 74112
11160 61066
22944 61706
14891 77686
4359 75648
11495 87936
21646 84224
11985 86144
17196 88502
12710 81674
1344 77130
14518 75520
11148 75766
5582 43402
6044 76096
9900 77696
29394 78016
18959 84601
13517 87942
13192 92214
26088 90230
14771 91264
29600 83002
22030 79232
15321 81184
26632 74122
2463 81728
28169 81994
23546 67914
13637 81920
23671 84736
10569 89664
12867 84864
25695 86006
7727 87936
3531 86784
30335 86528
18561 85648
2128 89146
14415 89648
3038 90150
1234 89536
8778 89792
21391 90776
746 85760
13515 81920
24702 82176
18572 88576
24155 90368
23599 86976
19727 77184
26646 78272
29346 77440
29323 52864
23647 120054
6949 126598
21328 125293
15539 111755
8221 112448
13957 118966
13509 111754
19219 113978
25302 117558
13994 114426
22287 121088
15598 122816
21678 124584
22610 126030
3725 126454
31387 115526
5780 109664
14240 114115
26014 109266
29958 117458
24283 120032
779 120112
15998 120266
25720 121270
23550 125974
28699 119648
5191 118784
20845 88380
5612 124018
9067 125376
28356 115840
27394 118912
30152 123456
25494 122478
29253 116438
21208 118272
28009 119168
29260 111178
8358 118730
26216 123904
29788 124870
4344 121712
9411 124672
8895 124320
13471 124192
7972 127232
28198 126658
9126 110037
29138 109879
15676 90122
28919 104950
26124 112752
28221 123526
2025 106528
3846 100362
7485 101002
4644 59722
7757 104648
21917 119679
6725 114878
15061 123766
8614 120874
12307 126034
15389 126816
21650 125184
29721 124726
19557 119232
30602 123758
8103 122458
5596 117386
16177 120832
4176 120448
6078 121344
31260 125782
6876 123670
1266 118326
28991 123354
12256 118782
24470 119561
15823 117277
19684 116498
12794 110545
4119 90579
19226 119138
21479 124064
30111 125936
28709 122556
7208 125489
24554 60000
8943 70656
4961 69598
14757 99718
1396 93214
30282 100529
27077 98112
17134 95872
24411 94720
14810 82568
17817 92952
15049 101107
9424 98899
16943 100638
16928 83786
3572 25386
13118 102448
25866 103444
19620 105373
14916 94900
16713 94976
15708 88640
16818 103600
1974 106524
19470 91648
22430 51259
20553 93371
1166 97888
8508 99520
16661 81844
5049 101816
11908 103014
22917 103914
29010 100626
10227 105398
854 100029
16948 107188
1588 104570
4543 103308
5875 109338
7139 108530
29592 107210
23732 108752
21929 103632
23730 102403
15255 102568
5410 104430
7186 103198
18992 105600
13929 102421
9312 105385
17970 103682
20834 96350
27735 95332
3525 96502
8920 99530
16328 90647
19929 92775
24535 100480
9188 100680
25831 99210
1824 103966
4687 105340
4696 103232
15938 106258
6989 102910
25126 102159
7671 101718
15990 95050
5181 100547
28918 102101
5021 103574
21754 105280
4226 99262
7882 97967
21654 94876
14998 98752
9115 94080
11235 97177
7147 105247
30685 100716
3779 97538
24569 52322
19924 95056
12561 94635
10826 70186
3926 99168
12977 94336
18672 102016
1334 101248
28520 101952
3831 102818
11534 102946
13090 104886
24012 108098
29276 105280
29007 97920
20838 97930
24150 104054
18151 102784
26021 72039
4556 65666
15450 68176
16790 70853
16996 70474
6640 71707
17733 71776
2650 71219
12358 77084
17727 74095
29851 71488
14866 70784
356 68160
14271 64694
30741 62730
14486 69824
10818 70326
13413 67786
16394 69120
13350 65664
6934 64329
13617 72217
15218 63728
20114 69846
24920 68554
4592 65350
24700 64358
17078 63938
3749 68282
6374 71190
15551 68422
23201 64842
15021 69158
5351 63042
24149 44875
14835 9738
9468 18166
1732 52342
8320 52288
12321 66080
26700 65648
9136 48818
24130 50442
6863 52480
11172 56802
22002 59258
437 71803
20780 71064
26691 68814
1187 66174
8551 64448
1472 68334
18088 67618
18166 71320
24591 64204
25094 65930
292 70342
4539 69878
15293 48128
7993 45322
8072 57370
21215 67616
15100 73494
26245 70378
13246 68872
11854 69590
4771 65914
31052 69392
16557 66304
19350 63824
4115 51442
24682 70400
24243 71500
28453 69962
5014 38282
19768 60272
17850 67236
4306 69590
14031 62720
17482 65280
5833 66560
29997 64691
31350 73007
30436 65704
30437 68352
10253 60170
1516 71158
25819 49408
10439 39424
16627 47818
10487 72261
15830 48384
1513 -32088
5227 52480
30861 52352
6022 57462
20922 53048
27424 49784
26643 49482
22190 43804
19814 42838
12821 39414
21419 55680
25427 57206
9976 54592
15447 57088
15885 57728
3483 50309
31266 50395
11610 51968
23193 47850
2943 24338
20974 19562
23177 30102
15438 34816
3234 38720
2367 49424
5016 57142
17885 51146
10051 56630
30021 56704
13798 52480
16332 58080
24651 48736
13010 26890
4348 32010
27595 51472
30757 15786
7971 20224
28650 10890
12961 27510
23748 40448
7614 48896
20072 50816
10387 50678
3223 51338
13539 36490
22418 43766
19536 55702
25285 50346
17147 48054
10699 48305
19039 49632
26887 51094
27769 49792
27372 52960
25104 50736
15634 49368
22366 56334
3889 46096
31145 48650
28228 55962
1214 58410
27045 52874
8359 49912
16811 53622
27464 50595
14158 58696
10551 58536
25317 57958
13054 59270
28108 60184
17217 59626
28831 58422
2697 59766
27142 55818
30660 54080
4408 58624
19259 60182
13854 59894
4564 54272
3055 52352
28507 52854
3709 51584
2294 46602
8735 41994
11954 55306
4843 62934
31501 -76832
29756 -51072
3002 -62410
23841 -68598
3063 -77808
19545 -79017
28676 -100558
5860 -75050
29850 -75192
4762 -85272
7411 -107112
18866 -102096
21028 -100122
30273 -82608
19693 -72968
2643 -70664
19430 -83536
2830 -74304
21733 -75264
28596 -76340
13245 -76542
8197 -82766
4304 -90648
8930 -108640
23013 -136150
378 -110688
2661 -81921
57 -76864
26112 -71802
17361 -72704
6774 -89440
13735 -92782
10080 -128942
5508 -78075
10498 -78314
25987 -82744
21440 -79670
20361 -78868
24327 -79124
30619 -72406
24698 -72274
8833 -73800
20782 -72742
4318 -70442
30950 -71104
26709 -69312
17491 -71632
1250 -70362
23541 -78526
24745 -76744
4818 -74282
20722 -76303
12221 -88636
10885 -91078
17484 -127303
20138 -94432
19247 -75872
7084 -78629
19194 -78559
22483 -81022
5419 -82686
15392 -73306
17674 -70948
31394 -71828
22248 -73030
1076 -72612
6828 -71412
23414 -74470
15455 -71228
25784 -72112
9658 -75094
25932 -77462
7864 -72656
24584 -71280
31067 -68138
2626 -70467
1577 -71645
30163 -69090
1247 -69236
18361 -74692
10652 -77365
15338 -83273
30689 -81749
12691 -80458
18215 -73792
4489 -75335
3915 -72381
24977 -69960
12791 -74696
20723 -75572
1937 -72858
16496 -68714
5827 -75360
24580 -72316
18034 24873
22972 22922
12596 57664
12295 67904
6849 68608
5230 68352
889 67200
3653 65536
80 66934
17214 52736
27652 45450
22741 65600
27621 63114
19293 65910
27287 64768
30642 64672
778 66070
849 68288
9803 67958
19159 64433
29933 62720
782 60608
27400 60234
1856 55818
4287 70384
19286 72774
20617 64827
30112 65768
17228 66439
13973 62113
2467 64374
1552 69184
12031 70454
19292 65664
13569 65914
28451 66016
27288 64256
24598 58506
16710 60618
26339 61148
13028 60490
6121 67488
10888 67744
11727 63878
24863 71646
18505 67776
30184 71238
13273 68649
11725 63433
9247 66029
13681 62685
16739 58518
29228 55468
25814 41734
14764 35433
11327 38361
6666 55569
5993 63232
9974 66550
2125 68502
8672 64281
19252 65952
30970 62240
29139 71808
14605 65216
30807 60234
21347 41866
17055 52352
4526 59126
5882 57226
5731 62224
19711 66880
6833 70928
26936 71094
22013 62176
30993 64192
17565 70240
19277 71798
18664 67616
16374 67776
375 63744
14542 36266
27469 48950
18752 -2310
4397 37424
23926 52800
13159 40144
21528 71678
2978 82114
26079 76370
9934 75776
2975 86848
15291 85280
17649 96006
22113 94986
11774 95232
1641 85936
26993 84512
12161 84746
11250 89766
7572 87572
21846 89162
647 83472
11180 21930
12621 84854
6552 89222
30554 94912
10562 86816
20373 91382
1356 89194
19250 92310
11685 91782
19673 88672
8821 75194
3559 65162
13767 58496
5264 45002
21251 85824
29308 88000
14624 89920
10453 86912
21454 89878
22670 90438
29880 89078
16169 84874
1502 71354
4523 91328
16362 87882
808 90176
17811 88960
27550 86410
20363 90304
9861 91382
24824 91568
15749 92128
2187 92822
3907 88490
6880 93664
18253 92544
13964 92224
19734 93750
14143 91536
7216 92160
11530 93232
10176 94518
18394 92976
4709 90144
1609 94624
5553 96158
29274 95886
28117 91504
8161 92064
19923 92630
26486 91146
6520 91994
17441 92920
3737 88480
19564 87366
10691 91290
1271 90976
10852 95104
19349 93286
19278 93810
27994 83437
28998 84544
4710 89984
10278 88000
29242 92336
700 87104
18651 86272
21480 76250
16976 76124
14342 82592
22196 89718
22541 88320
26684 64906
21398 48394
4567 75520
21745 73974
18260 84170
23563 88220
23994 93122
21839 81642
6750 92982
25147 88512
29608 93098
9289 50189
4703 75230
2198 79840
25335 87872
21216 89654
7235 86410
2541 82186
21579 86070
25881 80768
24345 83936
18805 89440
5884 88768
1245 86912
23544 88704
22330 90038
20354 89624
16815 90648
5033 88974
2204 82800
1422 79178
228 88096
24912 86982
17490 82642
23887 89424
11313 90741
4853 80771
12133 68938
6419 78698
26916 76522
4662 82176
12728 87990
23118 87104
7121 87936
2387 77046
25157 71690
24178 29285
30826 85360
16056 81462
8311 77258
30446 62016
17712 53760
7378 59658
14799 79754
17603 76768
23186 89888
7538 92096
22813 93486
11773 88833
17091 91481
19894 86440
2878 83139
27315 85024
7048 87018
5871 82090
8004 88214
25580 90368
2625 90614
1794 86922
15894 87488
12254 79818
7943 84662
17539 91190
11310 86954
10125 87408
21449 92238
2972 88240
14754 90176
24722 90486
219 88368
16115 85328
8915 89496
9988 90000
19672 92950
6597 91328
18684 91264
27099 90240
26350 86800
25778 83346
28927 83832
6060 87576
29023 82112
16520 90816
15632 89824
8876 92432
22015 93200
1570 76714
20981 81152
9177 84928
28715 84928
1428 90142
1599 84160
22766 87856
29519 85450
10989 88182
21787 25290
26171 87126
3048 72906
20506 51082
23210 57344
6454 64182
13428 63321
27551 55371
23426 79744
20559 87713
15000 7444
29748 4954
30018 59792
5787 61472
20453 67772
31305 62316
12684 64064
188 60928
18256 61692
1888 60784
14915 61422
24672 60562
17981 67702
7682 68096
16259 65632
27353 63936
23509 62026
19103 48764
16898 35072
488 35840
10559 26122
3144 53898
19815 65088
24364 60032
16513 33212
50 56423
8909 48898
15681 61877
6347 63304
18408 62960
19621 62139
19229 55654
25502 57046
12964 65124
8344 62163
21807 66688
30500 63258
11620 63847
19438 67036
30811 66672
14504 56341
9141 63917
21438 57840
4811 60128
7322 64608
11194 68896
25499 68519
12040 66279
27845 61158
12486 66000
7270 62493
13616 61243
13613 64759
10273 65814
14387 66719
7968 63232
166 64256
3626 51064
30324 61112
15418 59520
8831 57024
26386 56330
25191 58656
19368 56928
23258 62774
19914 62166
30625 55808
30829 51802
16783 60741
27937 61803
14341 64198
13317 64512
23365 66048
12452 41088
15041 38506
9910 59616
14138 46646
22485 43194
5236 60144
24252 59510
6964 50432
28066 44288
18528 19272
8923 58410
12989 63136
3401 64684
1712 64470
2569 45986
21525 47650
6920 61184
8013 62656
26770 58240
27140 62880
16637 62602
13276 65696
4221 67830
9681 60288
27836 56008
26281 62006
17040 -67515
23397 -37665
23927 -28864
27479 -24726
12366 -23012
17473 -26362
20213 -24789
1700 -42455
23859 -33236
6868 -32479
13718 -40386
31369 -35680
25458 -30248
18937 -28490
8968 -29894
10952 -29440
8293 -32064
21731 -34988
22849 -28102
18698 -27744
21277 -31328
9320 -34368
21491 -34518
29479 -34208
15168 -32650
24394 -32170
6355 -38272
1130 -38656
22386 -62070
14888 -36362
16035 -45466
24508 -24202
14695 -26711
16874 -26240
20570 -34690
18364 -32022
20777 -32166
29762 -22720
1508 -76780
25062 -51968
9486 -44800
15921 -70912
8394 -70144
21080 -30099
27114 -27230
6678 -24898
14902 -30464
22681 -30294
27260 -28826
14464 -26416
10033 -26176
3096 -21696
19176 -24864
12389 -21994
7255 -24576
29764 -22474
7423 -28132
18315 -24120
7056 -21738
14897 -21216
31403 -22944
20778 -23296
1912 -25820
26254 -28450
3710 -27814
3391 -26058
18026 -27802
18917 -22412
9761 -32680
8787 -30710
27121 -44726
5222 -43264
26221 -40438
17159 -30218
13102 -32128
13780 -32229
12888 -62070
9589 -50176
17735 -35968
3898 -25793
29818 -40549
12626 -27136
22567 -31274
12638 -25152
8025 -33408
26478 -34404
23663 -23071
27965 -22390
18733 -29910
3997 -20650
30895 -25118
23516 -28296
31068 -23210
7058 -25606
10960 -26544
29892 -25584
11939 -20234
21606 -22576
12048 -60278
17158 42880
10986 37386
4661 61696
29903 55034
18184 62214
6423 25737
5936 47856
26519 47808
21252 52224
19006 58112
28982 57391
14715 64222
1550 64256
2719 56057
4516 23252
19887 39468
11384 46363
26991 50937
28174 57412
25514 63616
6073 61760
15364 61782
26006 62656
97 62208
31133 63916
30601 64974
3001 61298
5769 60718
3052 62015
12077 62272
12388 62454
2599 62400
5661 57650
25180 64806
23755 64303
17422 63906
2931 59249
15070 60000
14745 64128
28388 66668
28708 62627
18274 61888
20113 62016
3643 63616
22124 61888
20038 63894
22864 57063
14058 61824
25270 43471
14330 47513
21923 60288
4785 57562
6692 59731
11781 55030
231 30881
28724 55424
23863 58880
2597 57216
2055 58331
26838 63243
22825 62720
13384 62432
20593 58823
10895 63192
4026 63798
28505 63172
27520 54712
25043 55968
26172 50026
14151 61296
1556 62560
28637 59516
8925 57708
19130 55979
23933 60645
12435 52854
30254 58318
2480 47540
8268 57088
9054 51264
14116 38548
18005 3146
12024 55798
11718 53002
5125 44042
22306 45312
5028 57183
20168 60385
26884 64054
10951 64256
24075 65548
20091 63232
20616 55134
1279 -11000
23174 9426
16223 49152
9889 48918
24630 12850
11525 52224
19524 56416
30530 56416
29672 61056
18024 56960
10229 60982
30651 64886
5174 61048
22119 62592
26047 62784
1067 56714
9671 29450
23893 48896
11397 51968
7192 57526
27786 56210
5955 55802
22091 55622
16609 51424
16803 59936
2539 64246
7197 63594
11436 54708
6549 57989
19151 62230
19467 59744
13040 59648
30285 53600
3696 63394
28547 54816
5824 61008
21786 55088
4522 52992
25428 49994
21369 60234
23783 60982
8451 41482
6521 28800
27863 -10486
28173 51712
31192 58560
9709 57744
2337 57716
16359 56512
1338 59510
14912 56224
29026 59070
21164 57991
16942 58660
2805 56374
12039 52298
28033 41418
1952 47910
20197 46570
8550 51280
21696 48826
30586 57248
26106 62918
1646 62556
19129 58838
14280 56714
6939 58240
623 58112
7304 60032
6588 54378
24467 55808
24807 56288
9187 57462
29640 57686
27985 52608
20282 62400
6081 62502
8933 56554
24706 52096
383 53592
5428 36922
730 53152
23075 63366
25183 54164
21211 56128
26805 58496
17514 57449
22175 52019
5211 54744
11282 46522
25764 60995
22490 48098
16801 55574
3027 56896
20342 53440
18131 48128
5749 53110
17114 34890
8580 -10454
10147 31244
19237 -96416
20776 -41778
29140 -38279
17756 -40308
10395 -41107
29180 -31936
13444 -30400
9891 -65270
9942 -42240
28279 -39168
17417 -43270
26983 -29712
16588 -30659
510 -40302
21160 -35840
12923 -31712
9284 -30410
24855 -27840
10788 -32810
29169 -33110
25690 -30666
30707 -33718
16563 -37068
8441 -32980
15013 -32010
22043 -35776
16697 -34152
2007 -33238
18546 -35158
19777 -31050
9493 -27778
1176 -33101
12070 -29920
10428 -28202
30059 -33184
22293 -28928
29330 -33030
1966 -34761
12829 -34790
2218 -31130
27998 -35431
12937 -30272
20062 -29856
7656 -36000
20283 -31451
30148 -29112
7465 -34756
5985 -36116
26054 -34800
740 -40438
25614 -36742
20970 -33562
16077 -34416
19172 -43488
27434 -41892
4855 -55030
23431 -70678
9213 -41440
20383 -46854
24018 -42390
30495 -38544
11562 -35207
23221 -37341
19100 -36320
13426 -38780
13787 -36142
17263 -34094
20684 -33472
21471 -33216
2918 -33976
17899 -34138
27996 -31418
29733 -30256
25470 -31466
30154 -31766
12116 -30592
27249 -32352
18738 -30880
29013 -28180
23033 -29498
23483 -33908
18075 -32244
27103 -30352
28305 -32758
18287 -28330
27482 -30605
26364 -76461
13788 -71134
2369 -38003
984 -45821
7832 -32698
29658 -38804
22569 -31894
29870 -33782
22868 -41012
24857 -49734
10974 -138806
14812 -43456
8228 -35264
11066 -30944
2497 -29282
29421 -38958
14322 -33248
12533 -29682
24093 -32064
10682 -33304
16120 -39112
9200 -89462
17779 -32960
9802 -32187
20813 -34017
-1
EOF
