# Supplementary material for: Solving the clustered traveling salesman problem via traveling salesman problem methods
Source: PeerJ Comput Sci. 2022 Jun 13;8:e972. doi: 10.7717/peerj-cs.972 (PMC9202618; doi:10.7717/peerj-cs.972)
Supplement: Supplemental Information 1 [file peerj-cs-08-972-s001.tgz › CLKH-1.0/PI_FILES/316fl1577.pi]

1577
935 2215
936 2107
885 1311
884 1308
801 1347
752 1307
802 1347
753 1308
883 1309
800 1349
754 1310
799 1349
886 1322
755 1328
756 1317
887 1330
888 1314
757 1333
758 1276
889 1306
890 1273
759 1307
760 1269
891 1311
892 1262
761 1098
762 1124
893 1146
894 1120
763 1149
764 1106
895 1078
896 1127
897 1078
765 1079
766 1128
898 1034
899 986
767 987
769 985
768 1036
900 927
901 952
770 931
771 947
902 933
903 928
772 917
773 898
904 922
905 896
774 923
775 877
776 881
777 930
907 930
778 881
906 881
910 880
909 930
908 881
779 767
780 767
911 769
912 756
781 770
782 747
783 731
915 731
914 782
913 732
916 704
786 704
785 754
784 704
787 687
918 736
919 687
917 687
788 620
789 634
920 626
921 624
790 654
791 622
922 532
923 530
792 542
793 516
924 548
925 504
794 582
795 632
926 582
927 631
796 582
928 397
797 448
798 414
711 917
710 868
709 849
708 779
707 679
706 578
705 465
610 828
611 895
612 888
704 937
613 987
614 929
701 1077
715 1038
714 1038
702 1077
713 1038
712 978
703 1019
700 981
615 1052
609 1025
616 1053
608 1018
617 996
607 980
618 1018
699 1058
716 1018
717 1082
698 1120
718 1084
697 1121
719 1085
696 1059
720 1019
695 998
721 960
694 990
623 978
602 1000
622 1039
603 1013
621 1049
604 1013
620 1035
605 1000
619 971
722 935
693 974
723 1006
692 1040
724 1003
691 1040
725 1001
726 933
690 974
624 911
601 948
520 885
521 972
522 1002
523 978
524 885
600 948
625 988
599 1018
626 1048
689 926
598 1036
627 1048
597 1019
596 947
628 988
525 935
526 814
527 822
528 843
529 818
530 818
531 833
532 821
533 833
534 825
535 808
536 864
537 883
538 864
539 794
540 784
541 784
542 772
543 753
544 725
545 1022
546 1042
547 1021
577 906
648 859
576 880
649 869
575 900
650 872
574 876
548 722
549 754
550 770
551 791
552 777
553 784
554 782
555 780
556 752
568 856
656 859
569 853
655 836
570 874
567 891
657 933
658 779
659 822
660 892
661 948
662 957
663 885
654 914
566 857
565 791
564 694
563 598
562 494
561 488
560 479
559 459
558 418
557 371
571 874
653 835
572 843
652 836
573 873
651 913
664 866
665 879
666 814
667 916
668 969
669 966
745 834
670 905
647 897
578 885
646 871
579 906
645 868
580 886
644 849
581 866
643 899
671 949
744 981
672 1017
743 985
673 1018
742 982
674 950
741 911
740 804
676 790
739 761
677 781
738 769
678 767
737 728
679 695
675 844
642 900
582 860
583 934
641 971
584 938
640 971
585 935
639 902
586 746
638 785
587 814
637 851
588 827
636 845
589 806
590 802
634 809
591 812
633 836
592 801
632 838
593 815
631 831
594 815
630 779
595 802
629 843
688 928
727 886
728 950
687 988
729 950
686 988
730 952
685 935
731 706
684 721
732 713
683 721
733 688
682 953
734 965
735 954
681 995
635 844
680 995
736 955
606 1001
519 1049
518 1119
517 1140
516 1119
515 859
514 834
513 873
512 879
511 916
510 937
509 976
508 976
507 964
489 131
488 224
487 273
486 524
485 496
484 493
506 454
505 488
504 523
490 556
430 560
483 600
431 571
482 596
432 566
481 599
491 569
503 500
492 573
493 570
433 443
480 483
434 458
479 463
435 460
478 478
436 438
496 437
495 458
494 433
497 390
498 400
499 383
475 436
438 404
476 424
437 408
477 431
500 388
501 400
502 377
474 415
439 376
440 391
473 415
441 393
472 427
471 321
470 326
469 329
468 329
467 336
466 323
465 332
464 323
463 332
462 324
461 326
460 332
459 326
458 321
457 321
456 332
455 340
454 346
453 349
452 377
451 398
450 409
449 409
442 369
443 367
444 367
445 361
446 359
447 338
448 315
385 323
386 415
387 494
388 534
389 535
390 515
391 494
392 492
393 483
394 486
395 481
396 452
397 454
398 455
399 455
400 458
401 461
402 468
403 479
404 479
405 479
406 471
407 474
408 477
409 471
410 479
411 471
412 477
413 469
414 471
415 471
416 473
417 481
418 465
419 461
420 483
421 480
422 454
423 444
424 444
425 441
426 412
427 407
428 368
429 291
335 515
336 560
337 559
338 535
380 527
381 534
382 497
383 437
384 426
311 474
310 396
309 377
308 378
307 378
306 367
305 367
304 374
303 374
302 368
301 371
300 378
299 374
298 367
297 357
296 353
295 353
294 359
293 357
292 357
291 353
290 351
289 353
288 350
287 336
286 326
285 303
284 286
283 287
282 290
281 287
280 290
279 286
278 291
277 295
276 332
275 339
274 339
273 333
272 338
271 332
270 328
269 307
268 308
267 304
266 297
265 295
264 297
263 306
262 306
261 335
260 353
259 362
258 362
257 361
256 356
255 361
254 361
253 361
252 361
251 361
250 361
249 364
248 363
247 364
246 361
245 362
244 383
243 391
242 410
241 430
240 435
239 165
238 251
237 287
236 296
235 314
234 335
233 341
232 362
231 361
230 364
229 361
228 362
227 361
226 361
225 361
224 361
223 361
222 365
221 367
220 367
219 364
218 364
217 374
216 391
215 418
214 418
213 430
212 430
211 429
210 426
209 418
208 418
207 423
206 401
205 395
204 391
203 389
153 349
202 387
154 355
201 390
155 395
200 429
156 433
199 436
157 466
198 437
197 438
196 454
195 451
194 451
193 452
192 447
191 422
190 400
189 392
188 378
187 378
186 378
185 371
184 368
183 369
182 374
181 378
180 374
179 367
178 357
177 353
176 357
175 357
174 357
173 353
172 357
171 363
170 357
169 350
168 353
167 353
166 332
165 292
164 213
163 137
379 491
378 434
377 346
376 336
375 359
374 367
373 371
372 367
371 371
370 399
369 402
368 402
367 399
366 396
365 398
364 390
363 382
362 375
361 373
360 382
359 380
358 381
357 382
356 380
355 382
354 380
353 382
352 381
351 380
350 380
349 377
348 392
347 390
346 392
345 371
344 398
343 409
342 409
341 413
340 444
339 495
158 125
159 157
160 171
161 157
162 110
334 517
333 548
332 518
331 478
330 434
329 357
328 311
327 255
326 182
325 105
324 12
323 -77
322 -168
321 -277
320 -377
319 -392
318 -587
317 -698
316 -712
315 -672
314 -1039
313 -1148
312 -1249
149 -906
150 -828
148 -932
147 -854
146 -1144
145 -1226
144 -1320
143 -1406
135 -1474
1390 -805
1297 -785
1391 -819
1296 -816
1295 -789
1206 -828
1207 -812
1208 -847
1294 -806
1293 -434
1209 -473
1292 -446
1210 -474
1291 -439
1211 -470
1290 -460
1298 -472
1389 -476
1299 -440
1388 -474
1300 -441
1387 -474
1301 -438
1386 -473
1302 -446
1212 -141
1289 -101
1213 -132
1288 -97
1214 -130
1287 -101
1215 -134
1216 -148
1286 -107
1305 -110
1383 -132
1304 -103
1384 -126
1303 -116
1385 -154
1285 58
1217 35
1284 40
1306 61
1382 22
1381 40
1307 80
1380 47
1379 274
1218 258
1219 221
1308 511
1378 463
1377 546
1309 578
1283 538
1282 537
1310 578
1376 539
1375 549
1374 222
1220 228
1311 230
1373 252
1372 226
1312 270
1221 200
1281 96
1222 120
1223 76
1280 144
1371 54
1370 0
1279 340
1224 328
1225 322
1277 363
1278 363
1369 273
1313 323
1314 344
1368 293
1315 273
1367 42
1226 14
1227 36
1228 24
1276 17
1229 -12
1275 -6
1316 31
1366 -21
1365 -7
10 66
9 25
8 -17
18 59
19 136
20 45
21 -57
58 99
57 150
56 100
96 -171
97 -57
98 43
110 97
111 97
109 133
112 98
108 127
113 109
107 79
114 43
106 155
115 116
95 176
79 92
80 153
81 160
94 143
75 106
43 172
42 144
41 187
17 125
16 133
40 186
44 174
39 137
78 66
76 27
77 -81
45 80
38 121
46 161
37 122
55 122
74 65
73 97
54 72
53 23
71 -1
70 3
85 -58
84 -6
83 64
72 61
82 112
101 68
92 109
100 73
93 37
11 -169
7 -111
6 -68
5 20
4 126
3 42
2 6
1 -4
15 40
26 -3
47 71
60 51
59 1
25 93
24 -26
23 28
22 -70
48 23
61 23
62 22
51 63
52 63
49 40
50 -2
36 41
14 39
13 1
12 49
35 96
34 61
27 45
33 84
28 102
32 124
29 125
30 -67
31 -108
66 1
89 48
88 0
67 49
68 8
69 -107
86 -76
87 -94
65 1
64 46
63 -5
91 -3
105 -44
104 7
90 -43
103 -44
102 97
125 182
124 182
123 72
122 -7
121 56
120 0
119 14
126 -29
118 135
127 156
117 190
128 164
116 170
129 144
130 60
131 6
132 105
133 142
134 105
99 77
151 -1288
152 -1172
142 -816
141 -713
140 -1048
139 -944
138 -835
137 -1397
136 -1466
1339 -840
1338 -842
1337 -801
1254 -790
1253 -808
1255 -780
1252 -726
1251 -440
1250 -444
1336 -394
1340 -443
1341 -417
1335 -432
1256 -155
1249 -195
1334 -195
1342 -242
1257 -155
1248 -186
1258 -184
1343 -148
1344 95
1259 178
1247 132
1246 138
1260 149
1245 161
1333 227
1345 182
1346 201
1332 179
1244 545
1347 588
1348 614
1331 650
1262 610
1261 610
1330 650
1349 610
1350 611
1329 205
1243 122
1242 98
1352 161
1351 165
1263 124
1241 125
1264 151
1240 122
1265 159
1239 122
1238 116
1266 158
1328 161
1353 121
1354 123
1327 145
1355 120
1326 128
1270 -543
1234 -574
1271 -539
1233 -574
1272 -540
1232 -573
1273 -562
1321 -568
1361 -565
1320 -547
1362 -565
1319 -548
1363 -588
1318 -908
1364 -895
1317 -909
1274 -895
1230 -934
1231 -933
1360 -216
1322 -176
1359 -208
1323 -171
1358 -209
1324 -172
1357 -210
1325 -174
1356 -214
1269 -201
1235 -240
1236 -201
1268 -181
1237 -207
1267 -203
746 1313
747 1310
748 1308
805 1347
879 1309
806 1349
878 1309
807 1351
877 1311
808 1350
876 1206
809 1261
810 1249
811 1224
812 1182
813 1130
814 1070
815 1014
816 934
817 850
818 759
819 668
820 652
821 651
822 651
823 645
824 641
825 641
826 640
827 635
828 630
829 631
830 630
831 620
832 615
833 605
834 595
835 586
836 574
837 594
838 605
839 615
840 613
841 613
842 613
843 604
844 594
845 574
846 553
847 534
848 514
849 484
850 444
851 413
852 375
853 333
854 283
855 234
856 184
857 133
858 73
859 14
860 -46
861 0
862 0
863 -236
864 -306
865 -376
866 -280
867 -168
868 -605
869 -686
870 -766
871 -846
872 -808
873 -1016
874 -1096
875 -1188
882 1325
803 1365
751 1325
750 1325
804 1364
749 1325
880 1325
881 1325
1048 508
1047 529
1046 548
1045 559
1044 568
1043 569
1042 559
1041 548
1040 528
1039 516
1038 506
1037 504
1036 494
1035 494
1034 493
1033 488
1032 484
1031 483
1030 483
1029 477
1028 473
1027 475
1026 469
1025 565
1024 675
1023 776
1022 878
1021 946
1020 963
960 822
959 871
961 902
958 925
962 956
957 918
963 953
956 968
964 999
955 959
965 998
993 959
992 963
966 936
991 1006
967 993
954 953
953 951
968 993
990 953
952 951
970 977
951 956
950 951
971 969
972 931
989 972
995 968
994 882
988 926
973 928
987 908
997 949
996 931
1010 890
1009 910
1008 915
1007 867
986 937
974 969
949 927
948 936
975 972
947 938
976 836
946 823
945 839
944 832
999 870
1063 867
1071 907
1081 867
1070 907
1082 868
1083 818
1064 868
1062 924
1072 853
1087 847
1088 858
1073 891
1091 782
1074 951
1050 941
998 939
1051 990
1052 940
1076 941
1075 991
1000 938
1053 889
1001 891
1054 824
1002 885
985 915
977 881
943 806
941 729
980 777
981 728
940 741
939 714
938 531
937 486
1060 786
1059 807
1058 786
1004 726
1057 891
1005 930
1056 890
1006 928
1003 890
984 850
978 890
942 850
979 890
982 851
983 851
1055 890
1077 839
1090 720
1089 708
1102 555
1101 614
1098 546
1099 475
1100 516
1061 809
1078 798
1079 854
1080 799
969 991
1011 966
1049 980
1012 957
1013 900
1014 1004
1015 1008
1016 998
1069 943
1084 930
1086 888
1085 893
1068 959
1067 951
1066 939
1065 893
1017 894
1018 948
1019 943
1097 781
1096 872
1095 936
1094 942
1093 948
1092 878
1139 146
1202 189
1203 143
1138 260
1137 290
1204 270
1205 280
1136 276
1135 308
1134 364
1133 385
1132 420
1131 420
1130 420
1129 420
1128 420
1127 420
1126 378
1125 336
1124 308
1123 364
1122 378
1121 420
1120 434
1119 476
1118 518
1117 490
1116 532
1115 532
1114 542
1113 560
1112 560
1111 532
1110 532
1109 532
1108 532
1107 476
1106 476
1105 295
1104 184
1103 66
1140 1219
1141 1253
1142 1255
1143 1249
1144 1235
1145 1218
1146 1179
1147 1134
1148 1091
1149 1022
1150 962
1151 889
1152 812
1153 742
1154 644
1155 556
1156 462
1157 403
1158 385
1159 364
1160 332
1161 308
1162 280
1163 235
1164 193
1165 153
1166 126
1167 84
1168 21
1169 14
1170 56
1171 0
1172 0
1173 28
1174 28
1175 0
1176 0
1177 56
1178 56
1179 56
1180 28
1181 28
1182 84
1183 66
1184 28
1185 28
1186 56
1187 56
1188 0
1189 -539
1190 -441
1191 -339
1192 -228
1193 -126
1194 -1109
1195 -1022
1196 -912
1197 -806
1198 -700
1199 -1697
1200 -1807
1201 -1920
1392 73
1393 71
1441 82
1394 43
1525 61
1483 101
1524 72
1482 72
1440 112
1484 372
1526 361
1485 395
1527 363
1486 396
1528 361
1487 397
1529 362
1488 385
1442 392
1395 368
1443 393
1396 357
1444 388
1397 363
1445 380
1530 638
1489 677
1531 651
1490 681
1532 658
1491 675
1446 683
1398 644
1399 653
1447 688
1400 653
1448 691
1401 655
1449 685
1402 645
1533 326
1492 367
1534 341
1493 378
1535 339
1451 344
1403 355
1450 357
1439 -29
1438 -3
1523 78
1576 39
1577 38
1575 -179
1574 -185
1521 -146
1480 -186
1481 -185
1522 -144
1573 -170
1572 -217
1437 -484
1520 -441
1571 -451
1570 -453
1519 -410
1436 -507
1479 -783
1435 -806
1434 -809
1478 -768
1569 -876
1568 -1114
1477 -1234
1433 -1229
1476 -1191
1567 -1274
1518 -1231
1475 -1192
1432 -1231
1517 -1482
1566 -1442
1565 -1477
1516 -1435
1431 -1465
1430 -1487
1429 -1766
1474 -1817
1428 -1853
1473 -1825
1515 -1850
1564 -1891
1563 -1890
1416 -1570
1464 -1536
1548 -1611
1549 -1611
1506 -1571
1465 -1534
1417 -1486
1418 -1208
1419 -1185
1507 -1154
1550 -1197
1551 -1163
1508 -1203
1509 -948
1552 -989
1467 -908
1420 -948
1466 -908
1421 -947
1468 -954
1553 -835
1554 -598
1469 -491
1422 -535
1423 -533
1470 -513
1424 -338
1510 -246
1555 -287
1556 -279
1511 -271
1425 -56
1557 -57
1558 -94
1559 61
1512 102
1472 62
1513 102
1471 62
1560 66
1514 301
1426 213
1427 192
1562 259
1561 261
1463 91
1415 90
1462 98
1505 124
1547 85
1546 88
1545 77
1504 118
1503 -36
1544 -36
1502 -40
1543 -80
1461 -15
1414 -55
1413 -45
1460 -9
1412 -44
1459 -11
1411 -51
1501 -251
1542 -286
1500 -247
1541 -286
1499 -248
1457 -283
1410 -266
1458 -279
1540 -473
1498 -432
1539 -403
1538 -472
1497 -431
1456 -397
1409 -436
1408 -434
1455 -396
1407 -434
1454 -398
1406 -438
1496 -742
1537 -778
1495 -740
1536 -778
1494 -774
1404 -784
1452 -744
1405 -774
1453 -775
933 2163
932 2279
931 2486
930 2549
934 2578
929 2618
-1
EOF
