# Supplementary material for: Solving the clustered traveling salesman problem via traveling salesman problem methods
Source: PeerJ Comput Sci. 2022 Jun 13;8:e972. doi: 10.7717/peerj-cs.972 (PMC9202618; doi:10.7717/peerj-cs.972)
Supplement: Supplemental Information 1 [file peerj-cs-08-972-s001.tgz › CLKH-1.0/PI_FILES/31C3k.0.pi]

3162
1460 1292288
1503 1220864
2637 1198400
1154 1192448
1040 1196886
82 1179283
946 1200624
2161 1193223
2666 1174122
2825 1188201
2457 1183232
1634 1191452
1490 1178733
2285 1203982
1961 1184743
1839 1183232
250 1183424
2474 1187190
2219 1165152
2486 1182304
1184 1205478
1163 1197872
1407 1198286
361 1189440
1049 1189024
555 1175936
454 1175606
2063 1171052
44 1188157
392 1193698
774 1193046
1535 1193927
1846 1197302
213 1191616
437 1182444
1009 1174013
731 1187293
685 1168146
287 1158163
2014 1177266
976 1165384
2089 1145728
1365 1150144
2703 1138368
2337 1072363
887 1174090
1275 1075850
1721 1126912
2812 1140480
2540 1158976
844 1164854
589 1071424
525 1025888
719 1165872
661 1161778
1238 1149508
1515 1095306
3035 1121792
516 1138688
542 1165120
798 1173908
664 1186358
479 1197567
577 1146778
1720 1134248
718 1152997
1250 1141632
1568 1170890
313 1092874
652 1099264
1596 1109376
1537 1177974
648 1186998
531 1163968
333 1171136
2339 1161354
1584 1129610
2676 1140874
2806 1140560
1942 1146102
136 1128448
1686 1056778
370 1145590
1386 1109760
1694 1173592
199 1169088
193 1184234
1095 1192317
1620 1200226
1905 1207066
1765 1208705
2150 1200384
3150 1179403
2654 1138981
1039 1193536
314 1200768
2630 1204160
1342 1189376
2138 1201152
567 1204566
1480 1220982
763 373760
2038 427008
1445 460288
2641 477696
3088 452921
1543 463052
669 477132
1788 477506
2926 459501
1541 481408
1565 482967
582 484662
1796 474228
837 480288
3089 478464
2179 474762
3010 494733
1072 494432
363 491842
1814 478495
1990 481088
1218 485110
2501 465664
1270 456298
355 442588
624 427897
2802 393482
2890 396032
1832 448000
1224 468032
351 452895
2182 486672
868 466560
2061 467840
1392 464640
627 459712
2058 477477
24 465206
2698 422468
441 433568
2649 288348
2267 432128
1062 392640
934 461392
2399 475171
894 469680
2022 468096
1544 472704
1350 446470
3052 469792
1307 471050
1934 462672
870 463040
809 458624
1838 455444
1717 465216
2864 449274
2979 446469
975 453323
2231 451113
2974 446500
2210 446160
1983 443932
1531 424014
2675 432640
2609 435712
1976 442880
2514 432512
222 403392
1161 384992
1482 392226
3074 373938
1963 391379
943 326645
2551 360832
1665 375136
1394 442368
1569 442368
2966 440962
1303 457808
2681 459456
2738 456238
1290 444342
2185 442688
689 418624
480 412672
3156 419850
1173 427254
2395 416522
2515 419328
793 430592
223 386058
1279 409600
116 414208
221 438262
2906 424458
543 414049
2922 468912
1639 465984
309 445631
296 623616
2190 790016
2625 796522
3103 801590
701 858426
2178 877524
2245 873248
2527 864409
2034 879185
2693 871594
448 824554
1134 873536
398 867680
303 869696
1063 878646
2439 871904
2535 871936
442 864256
1822 867411
1736 877851
317 873184
1643 852928
3124 860128
270 861696
560 860608
1943 878166
2523 759844
92 741696
2257 671946
2627 737846
1020 705600
1525 684490
1136 740064
2808 830730
1150 835328
71 809226
462 841856
19 857728
710 852992
2662 849142
2294 858998
1299 806666
714 864699
530 863279
2437 861907
2075 864768
66 863488
2696 849834
619 874294
399 874880
1142 844379
2394 865366
853 859072
1409 847808
1679 853964
1731 858290
120 872769
820 868608
935 863315
1302 875168
2214 887793
2492 870144
2378 867729
2444 863355
1900 867136
548 868968
1339 856781
2259 872732
759 871328
2290 852243
756 838592
2857 822758
981 808990
2369 818074
602 850346
1388 879613
2000 873443
1412 862282
2475 877608
1227 880797
3011 871436
2358 887823
749 883513
1304 869379
1033 875551
1235 874643
1849 872298
865 870464
746 853370
316 828411
915 812544
2902 821389
1368 877640
768 880584
1093 886518
2670 860480
2068 855200
1088 862208
2805 824661
2790 854820
1959 809696
1060 722496
74 373760
1391 440310
2769 369152
2396 356362
2066 324490
1177 399808
1314 437120
732 401162
1144 433408
2213 436224
708 447094
3115 429547
1718 422400
1338 434944
3110 429056
2623 433920
131 432118
2945 427146
2668 382720
183 412170
2875 414720
1606 254218
1662 377344
145 424960
2940 441216
2465 433270
322 420582
893 440122
1112 433082
1201 439360
2252 447222
2299 439488
597 434165
2015 450969
1347 412746
274 417472
2822 413440
2561 416782
754 440217
326 421888
1474 452086
1789 446730
2697 450304
572 453120
2400 450560
1556 436205
2498 438858
1267 429322
3078 432640
166 439818
674 442358
2273 450048
2754 429386
3060 446966
2765 442496
1920 433728
938 441206
1017 441094
2995 453613
2261 444941
1018 457334
240 452096
1051 433664
1852 424064
2347 453318
1251 439554
1152 438335
1348 441222
2720 431360
1153 440080
2243 436816
1986 438320
2328 424432
1283 370586
764 422922
533 425984
220 430976
1286 433590
2146 432512
902 435840
2137 427904
973 430592
824 425472
1451 412160
2341 409866
1954 414838
2545 429696
3066 418806
1693 374784
1884 398858
2913 326154
1753 417024
3086 435712
2519 453740
1102 441344
835 432758
411 426890
2310 443904
1695 442112
1906 299786
2165 -56310
2888 12352
2624 22134
2042 13312
2174 -9974
2117 -23030
1041 -12416
1122 -15040
2969 -46614
1002 -59072
1594 -20992
3081 24662
1995 -6615
1866 -44544
574 -86016
2020 -67584
2162 -154102
2281 -24567
680 -71638
1587 -59867
3162 2673
1327 2304
2775 3328
2948 -2048
2045 3328
1465 22134
921 5684
1366 -7117
2468 -2206
72 12662
1522 7552
1497 13696
816 15920
2051 22886
739 21136
96 5888
2002 15104
1357 12544
2611 10496
2939 7936
1415 -10246
841 -6592
2365 -9632
2353 11982
2678 1228
1622 -9617
1127 7552
3142 3638
2626 4608
2770 7538
1658 -1782
362 -6325
728 -12291
2634 -7651
13 -4160
2507 -6400
2699 -14336
900 -18688
2387 -63286
1078 -103926
1904 -50432
2728 -26368
1253 11894
1519 -1664
2260 9462
1247 13824
1126 2816
831 -2176
1092 -8694
1065 17910
445 17920
1387 -3840
1222 -14464
2984 -34560
1868 -44790
1367 -47286
1660 9792
2083 -11968
2574 8374
688 5834
328 11596
2531 6528
2949 -2176
56 20736
3043 27254
2409 20608
2605 25600
2393 14080
245 -4416
2482 10625
1676 9344
2361 10944
32 24310
2724 16128
2143 -5472
3087 -6528
2714 1450
2335 7236
3143 21522
584 15022
2642 30838
518 37366
1382 272384
2023 619520
687 620032
3149 621056
2521 622592
2761 613376
3113 632300
1734 627466
651 607744
1858 489738
1816 613130
1825 504085
1432 618742
141 611594
1972 615936
608 603264
475 625910
2251 621312
2263 600320
3132 580096
1331 572918
1698 419850
2508 524298
780 557082
1824 574431
1611 612395
107 599808
2753 621472
2776 619680
2766 624256
357 620800
1463 634358
2937 631424
786 613248
197 628224
1836 630038
489 621920
1887 622240
2708 620800
1439 605706
1786 616448
2749 615936
216 612544
3093 630892
1389 627786
725 621898
1663 632740
2645 635934
2564 631497
1167 639228
1493 635648
1000 627200
170 620490
1070 633098
477 637814
3153 612038
618 637288
1393 640919
1179 630242
261 632246
1425 628863
2552 621082
2522 624640
389 608758
855 598272
2796 577034
964 578304
2432 582666
787 589046
1405 583680
916 572160
2511 494080
1968 482600
668 496282
2788 623903
878 611840
2422 592650
380 587530
185 593408
514 614646
1879 628234
2894 637430
2516 631360
2970 633222
1202 609773
2911 601856
1703 612096
2613 635904
2910 637430
2181 623488
733 632838
829 631832
2599 621568
1166 623488
1532 621568
766 621872
2547 610368
1602 590170
2791 604160
2018 617425
388 613450
335 620032
792 617330
2600 610380
1716 541440
2363 503306
2777 547328
140 658166
910 647126
1656 638336
657 640810
972 655062
860 661366
295 630992
381 630752
55 640534
2764 630646
2373 614144
1975 559200
446 606730
984 616064
2767 607498
2794 562698
135 614902
2438 582656
2682 563466
1468 616576
3085 610378
2847 627904
2420 631040
2646 644854
1641 619136
2196 640768
504 640662
1125 631698
998 622030
2631 636672
649 636672
1754 632970
765 644470
790 633647
2897 644693
2443 642245
3114 637232
554 654241
470 657000
248 634238
508 637537
767 640890
3148 642144
2414 640667
2878 644929
782 644107
2204 624630
2315 639040
33 626698
936 636259
1539 637642
2460 646926
62 641598
521 655024
2139 664734
1113 654848
2469 649536
2163 648192
86 652288
337 644736
2208 654272
2534 650176
1259 666342
2959 664960
1575 614528
655 644608
1867 634880
2792 641664
500 636426
1623 632048
2719 564746
2529 589568
2426 603424
1682 652928
1001 605578
904 494858
1203 586240
354 622336
1262 631808
713 543498
2829 575232
3062 609280
2016 642166
2446 630912
2799 636544
614 601152
2227 304472
1608 286176
2967 315894
2142 256106
1236 375210
3106 355872
157 369130
660 351639
1449 355328
2835 371968
85 388096
325 371456
1638 377344
1022 386715
1139 379961
929 379904
1941 386550
376 357354
2879 379776
1050 383488
1783 393227
2235 391501
2008 379392
2345 375552
515 352256
1981 354816
1687 350966
1876 321546
1980 308490
1901 273290
1865 263680
26 263855
1613 261274
2085 387408
852 366336
663 368128
2914 362496
1684 360448
2803 370563
932 383744
497 372992
705 369280
1557 347914
803 368502
2375 377676
1886 377898
794 383104
1915 361216
2644 359936
1794 369536
2938 387712
961 386076
874 396891
1156 401270
1882 396309
846 399509
2176 376576
2925 370160
1442 377242
2101 392454
1971 391152
2685 383616
461 387040
1871 394838
1767 373632
3002 367936
2908 374710
2096 368394
747 360064
962 340874
1311 353004
2763 317450
2456 349184
2380 351744
3079 345088
173 334474
257 352490
2187 379670
3047 384374
1667 365056
524 386560
1073 380768
259 385184
1636 390582
587 377398
2382 376906
1919 379136
3005 386048
237 391639
912 393734
208 383232
2655 380928
64 378880
68 385270
1341 377098
1855 368128
2632 369664
1082 368512
2318 381312
1099 372864
1048 376832
227 381898
301 346698
124 378998
2920 352924
1528 355792
1811 374719
284 288154
473 348570
3008 356490
636 341309
2160 265737
2608 319231
2840 341816
2735 352070
1182 338138
2947 334514
2472 370550
1896 364651
609 360096
535 347078
51 312884
571 294154
3069 290048
1632 264842
2730 311468
273 326500
740 373268
645 367542
1820 356096
306 353664
2224 376896
2331 381590
2283 371416
1337 358944
677 352256
3000 367354
53 373606
324 366606
3151 380298
1750 380080
59 369526
2789 367104
194 361226
1651 366720
1797 359466
2503 370622
517 377654
1792 375936
2436 366880
464 360650
2088 374518
598 371670
1909 368314
266 384854
1619 363018
1131 344694
2568 305400
957 218634
1249 344842
2686 327464
1505 249326
1742 298928
70 345280
78 357238
3018 366592
3100 350570
282 349424
2108 371446
1427 362752
1760 363776
988 335552
1777 347520
1987 333086
2704 336884
341 366848
1029 371872
2043 378294
2454 332992
2440 333405
1322 341794
373 336966
3057 304058
966 337408
1785 354432
2072 358944
2518 358240
2798 360938
1320 357680
610 382742
17 371888
1711 366912
1800 358142
34 345358
3001 350464
202 365834
2705 375894
1187 376742
280 365056
2086 362784
206 364800
1491 368000
2839 371446
2211 364810
167 367360
2936 368432
2981 365432
2359 365168
2029 361344
2710 334848
2153 324234
312 344438
3105 332022
1174 309898
1939 307702
1168 257802
1774 315356
776 341216
1929 353260
840 322346
1996 350656
2866 225674
115 389632
1992 393718
2177 395264
228 325110
196 292874
1706 326656
1523 288906
1601 384256
917 333066
2526 359296
2071 336384
1912 356352
2133 365312
828 355210
2308 393952
132 395574
330 398848
1301 382976
1467 387072
203 383488
650 366848
639 144650
1805 302816
2542 359050
1064 363766
2448 370688
3155 236554
368 311296
1141 372490
1540 370432
1237 374016
2606 377600
922 380022
2597 391264
2466 389440
1637 379402
2876 403200
2543 409206
1496 406646
562 394432
1498 387264
1172 395680
1441 400128
2985 379763
302 382336
2122 371296
262 350282
1190 406262
646 402752
1045 395766
698 393583
2057 393743
143 403977
2726 386038
443 394752
991 397312
463 397312
144 402166
2653 397568
2035 398848
3116 394752
1752 380938
3140 375520
1057 377344
1553 389344
103 362523
1255 368599
1648 402550
2499 403840
2565 385792
573 401910
2500 367498
79 377088
568 393728
2748 400886
1123 389376
1354 387082
397 407030
102 389888
1019 380416
1538 237523
1417 352603
403 370176
492 371190
409 375296
1495 337162
1864 358400
1129 640000
2882 692224
994 723968
2591 646922
2586 696320
2452 741120
2891 738816
2688 731904
1958 704768
658 734208
812 748118
2152 748640
800 741120
1098 674314
1408 720106
1893 754435
1948 569920
741 709632
2471 713216
1486 732160
697 758006
2389 749066
476 729600
1013 739072
2687 733312
29 723659
817 752450
1551 740832
371 709189
215 742400
2554 741110
1364 733190
2736 740128
1096 754176
21 740864
1229 747776
113 734464
2502 750080
366 745344
2225 762294
2488 755776
501 761826
358 742496
836 751744
156 736522
1411 745846
2513 748022
1652 739072
2691 733120
1719 716864
25 730646
1509 720768
2899 673050
118 687440
1128 700150
3133 678922
1027 648202
1642 673280
2276 702976
2740 729344
1856 738282
2575 744470
2506 751104
1398 750720
1779 750582
945 749568
2743 727296
3160 729600
2464 730752
559 722944
2021 701430
667 689930
2291 729098
1513 741096
848 737296
771 742998
861 755382
384 734474
1561 742080
2814 738304
2301 746752
607 748367
1973 735648
2692 726666
2997 734954
2355 741494
2658 744160
2090 743926
2136 747520
2489 727552
2784 730112
230 733194
1371 734582
412 737792
1969 755856
15 660992
1 655360
436 592906
339 328714
1104 355328
2546 326912
930 340480
3117 359414
621 344320
252 335114
2874 338478
3039 352758
643 289418
544 334634
696 327739
875 356168
1883 318154
1626 347904
214 344320
1704 360960
3158 347264
1087 351248
2638 360192
3130 359168
3111 361728
111 365411
1877 375835
1640 334112
1192 354258
1607 353690
1434 350180
1762 356945
1135 356595
2751 343485
286 314850
212 224618
241 330998
2009 347488
1614 305401
1145 300288
931 329824
1580 278922
748 309386
2217 350094
2497 350079
1806 364488
2917 366990
2430 359040
2481 364214
1795 343542
2504 326453
484 328494
1689 340442
1605 344214
2932 356352
63 356122
2173 358252
37 362914
656 352704
1356 342454
100 334954
147 338122
232 358134
1936 340038
3126 339200
320 311296
123 336640
1598 330752
1021 312320
2742 250368
192 200704
1315 343562
891 343808
1007 353792
1231 334080
2081 351872
982 344512
1452 362934
2268 349520
2467 354496
256 355734
97 351990
604 362454
1833 361792
2797 369504
2628 363382
1681 350048
1782 343360
2539 338778
1933 295152
3077 269930
676 319594
2495 319478
654 310592
243 322912
3131 354944
2982 360310
1907 356352
856 366592
2323 356864
2635 359008
2237 337562
1036 355872
890 348416
39 359424
1481 355840
3033 340480
605 250880
1861 155658
2130 109194
539 81398
2059 51722
3034 48128
2 89088
1260 90368
730 74278
2207 82870
1530 63651
2074 81332
1028 95694
2683 80496
2386 67850
850 71168
1351 94710
2612 75872
2924 84832
2695 75520
1826 88320
773 94582
2269 70272
1228 77120
3122 75008
1683 75776
45 59136
918 56064
2431 60534
2134 56928
1813 43274
9 35418
600 58554
953 84854
1297 896
1402 -28672
1517 -127990
1668 10250
1240 64512
2325 49664
2860 80128
1264 75629
2374 73327
3104 75776
1737 76160
2817 78026
224 69130
1147 83299
2972 78170
1691 81376
2811 82432
1424 66816
1621 75530
2707 94454
823 82432
2067 64512
195 62464
2636 75776
2295 67584
2942 51968
2493 41019
2104 91392
2757 88384
2684 76090
1830 89856
1399 91254
1946 92790
1926 90368
2119 88064
699 93440
1810 77568
2824 73598
3094 64014
365 66048
290 57104
2001 50618
1353 32010
888 53248
1669 47512
1008 63016
2338 67608
2602 38272
2664 -62966
1473 -41472
772 -935
1488 77525
2010 85248
1769 93696
507 90671
2915 86016
1518 81408
720 70656
2669 42496
2964 31744
417 28008
3137 399467
1499 452716
2721 463616
729 474624
2241 423424
338 424970
1444 469568
1464 503288
833 453664
502 444864
3084 478976
238 485238
2445 484992
845 511674
703 509674
2604 505861
2451 499745
1181 505839
2880 500979
3119 476800
429 472330
1728 488458
949 499190
769 476160
879 463882
2816 465418
378 488950
2524 497954
272 498978
1133 475706
407 480116
226 383283
2674 450809
3009 470618
1710 490998
2818 504297
2918 490767
177 507506
2094 486836
387 477440
20 427520
2659 442378
2639 457421
2114 500497
873 500992
255 500096
76 477696
2773 466432
1534 475136
334 480256
959 498816
2266 505600
2919 491520
1730 495142
2194 504630
947 506624
805 507126
2111 505056
1280 478792
632 481082
3091 496992
487 498496
396 482312
1823 501376
692 501873
1809 500292
1819 488810
583 508703
2322 499049
2449 505894
1199 512512
796 511575
3076 508522
905 513328
2159 482432
2485 497034
2852 499830
435 504064
536 513398
2553 512608
1768 487050
239 506256
178 472270
408 489718
1335 499702
494 492682
2850 496710
1714 489472
834 470013
2747 483981
16 497920
2595 489452
2893 469289
263 468480
217 469248
1672 443530
2756 469238
369 487936
1288 459264
2238 328714
3097 380928
743 143882
1248 224758
2429 247050
1615 247552
722 261312
2390 272280
465 270678
1747 268544
2442 260864
513 262582
1869 211776
2810 175232
1317 168042
2115 270624
2807 227466
541 214794
2578 235382
1818 229120
2406 224394
1953 201866
653 248320
1410 246134
150 240384
2424 268672
122 265866
2579 270454
2401 267264
1109 257670
1355 271882
1269 248000
1138 282240
428 281305
466 277865
736 272631
1757 271648
413 271382
91 265450
979 253174
575 233216
1196 189578
2830 247808
738 262912
310 220534
281 190090
2073 175370
2275 176330
1266 173440
700 213898
2900 262006
1105 251146
1305 274656
1921 283606
2126 278400
1396 269568
1854 276352
2326 255926
642 228746
2842 249984
944 264490
662 276214
683 273438
1274 270730
58 263424
342 274486
596 272576
777 250688
1612 238080
2340 243200
1478 241664
647 261110
2077 224768
2027 225290
219 253568
1183 251328
851 236512
1617 252416
2679 253942
1005 245494
2907 231370
2172 231818
1169 274464
1727 263168
1571 269056
1385 269814
128 262144
2356 272128
1195 277782
14 269664
640 249600
1744 278774
3019 271360
3032 256512
2941 233472
2209 200202
1198 187434
1938 356550
8 388086
512 378368
490 370688
348 387594
2729 315914
114 361216
3159 360448
1536 362998
939 296458
2370 380823
3013 395520
130 388443
2048 357116
187 376598
506 352650
1003 358154
447 393706
1295 396534
321 391619
2293 389026
1799 402687
1902 412298
1032 408950
3036 393536
1708 406903
1729 406438
264 408576
613 388096
839 374912
1722 363530
2333 401664
2193 379648
2303 386560
386 398103
926 404553
2549 393662
1208 394371
1775 395190
1891 396632
510 392460
2031 386762
965 365400
2473 371072
304 371968
3107 370944
1074 388086
246 369920
1124 317962
77 378624
36 338432
2694 335882
1960 217088
1547 304384
2479 352512
2759 366080
1974 356608
694 393216
299 393334
169 382976
1590 399616
1554 402560
40 405558
955 383616
54 403062
2411 416438
913 404928
168 398784
1443 409210
234 392762
2250 375712
2837 410560
275 395702
1591 401152
2783 386048
2334 381952
2992 367488
1094 362130
520 399952
2671 391776
451 400286
1649 396544
2954 400640
2212 404822
2102 352394
1071 399872
323 383488
1200 375798
1724 370058
1213 204810
2145 166154
22 227328
1507 272896
1475 239863
532 243712
1862 239855
2593 233226
3049 181888
842 227126
1841 256397
3016 252544
146 261632
2672 262646
1245 266358
1740 258688
2330 245888
249 239411
2828 255132
970 263296
1054 257392
455 242970
827 247446
420 244459
1151 239672
1090 215040
3040 202890
1857 249728
896 237568
2509 209408
2580 246560
1375 213477
2226 261894
612 248844
603 235758
808 260480
1624 266240
1726 249226
1956 276056
2011 269432
958 264678
804 244960
963 259270
2993 278958
1749 230272
3020 195784
3037 115776
2367 269207
2700 262218
315 275328
1635 270080
2651 257411
1828 256532
181 255853
1004 259584
2536 262912
2886 261808
2327 265158
1312 258958
1328 254686
2070 267702
1121 269440
1863 170752
1502 130058
1913 224266
2229 254464
1761 262637
2998 262400
2916 203648
751 257808
2149 267540
101 257482
30 266560
843 274920
2129 275918
2904 249482
1781 269568
2195 268322
1433 267302
866 255488
2171 267264
1100 273920
426 252928
578 271557
69 276212
989 272704
1685 281462
2003 280320
1592 253913
2166 220362
1967 267264
686 268288
3082 264713
1012 254090
3026 255360
815 263296
1023 278646
635 275328
907 263392
2978 277652
3134 274208
1091 280982
1657 269184
2314 274422
519 267302
1597 278902
2297 277110
1176 258688
121 284406
3072 287074
591 533117
2491 496230
1759 452799
1916 510592
2025 487434
174 525312
1108 533904
260 557478
2960 548992
1970 514869
716 531074
1647 532409
2660 569780
1798 562816
681 564736
2596 566144
2098 558131
2999 565800
909 570368
1586 564752
1758 532481
1702 543797
1149 573923
2434 578133
1723 576190
638 571552
391 558172
1321 567520
960 562880
623 548224
258 557358
802 557777
2648 567296
1845 569222
452 567188
1165 566208
65 561606
527 532688
2109 536054
872 528842
31 551424
2884 547328
2881 518850
2064 529171
1343 505301
1381 497124
854 540672
291 538274
3123 540416
2889 538414
785 553564
1346 555008
1047 550816
385 544938
673 463432
1670 454482
2169 513280
2412 509696
726 499072
1186 546560
201 541952
1426 569856
2713 573046
523 560586
779 573024
1659 560696
2254 535483
919 545472
2044 498944
440 483338
615 387584
6 474112
3023 504310
986 511541
419 557046
1555 560502
702 560411
1603 553445
2262 542885
1910 559190
2833 563504
1546 554613
579 572524
1206 566394
863 544434
2065 547564
1340 544975
2567 543222
1401 533258
481 554230
691 548630
2069 538916
129 540408
1438 444079
2462 529255
889 532874
1313 547748
2357 447744
2640 32256
73 348160
2975 367862
2324 349267
2538 340480
457 329974
200 321802
684 328192
3121 331264
89 335616
3071 352524
137 334592
1419 354432
1081 353664
1461 351122
1508 360832
52 369158
198 370933
1552 359104
1542 360448
2093 364758
1246 346378
2616 342410
2815 354808
1559 363960
717 372470
1345 349440
1239 359552
1067 360320
23 365632
2689 370934
2364 353920
529 353280
2036 350464
1776 351488
2279 355402
2558 359798
2423 349942
2332 342016
186 315200
3048 330752
2731 332416
1204 318208
1281 315136
42 270592
1110 293888
2052 306698
2856 309770
2744 338934
1837 312064
1784 339328
1678 326986
3080 326282
886 210442
2996 235904
1344 229002
1273 279680
2352 322442
1272 330752
2871 337664
1664 356198
395 344174
1378 350890
1707 360666
2270 364160
2223 342272
1964 339456
1521 344320
2702 330752
57 305664
3 281098
1006 250378
269 268288
1380 271872
416 336896
104 326400
707 334838
1031 327690
911 270346
3050 345472
2718 342518
1771 355830
2056 317450
2368 355456
1076 355042
2349 342528
977 348928
1489 333568
2582 321982
493 358693
41 356810
849 342656
2745 356544
2779 364214
2342 351104
1808 365843
1034 344320
2107 353792
278 342784
2030 357888
871 335872
1210 297472
159 -229632
2752 -182784
898 -168683
2091 -189778
503 -177650
581 -162934
1477 -140160
2198 -158454
897 -147466
1037 -168853
2402 -149055
163 -157252
90 -159789
1564 -142129
999 -156969
1895 -149248
3004 -150574
346 -154244
1119 -149900
1010 -149529
172 -155988
2958 -147452
2201 -148896
914 -159990
2006 -167798
459 -167097
1284 -147382
2123 -143616
1628 -158907
2441 -154474
1423 -161635
1928 -143317
1977 -143217
158 -132486
1831 -157745
2755 -148186
569 -159634
1358 -153308
2667 -150474
1955 -270528
2234 -282998
2977 -185383
2804 -208933
2622 -165293
61 -155773
2336 -155965
1180 -152966
2156 -161670
2004 -152976
1923 -167312
704 -159488
2371 -177152
285 -189184
1739 -162503
35 -190478
526 -156555
1185 -148363
3012 -152016
1579 -153354
364 -154016
1944 -150942
617 -189128
2716 -164160
1026 -219456
758 -248950
1233 -208832
1701 -201866
139 -244566
2834 -169407
421 -154921
2026 -150026
1646 -145930
418 -147702
1494 -161473
1470 -212135
2589 -153904
2870 -141834
637 -150625
359 -161121
2951 -171073
2236 -184126
319 -172906
2758 -166752
2247 -196191
1512 -193781
1840 -167962
1261 -172556
505 -151742
2103 -157590
423 -247574
80 -188160
1998 -211200
1930 -193792
3095 -146498
1873 -145090
807 -148864
491 -148907
2711 116410
126 143360
207 109312
599 185088
1560 190208
2403 237568
1604 263366
561 256474
2741 263990
2125 241546
2053 269074
2127 263328
1016 250624
2049 267510
3141 261888
50 265009
2080 251452
1549 256886
1793 242004
1567 240468
1978 250358
969 240581
439 255980
1577 258944
2614 265581
383 256521
1772 265569
3031 265738
594 274934
1988 263168
46 259456
1705 257280
218 241290
783 219359
1403 236641
1780 258693
1843 258464
164 255032
1593 256891
1384 253994
3017 256000
1802 248113
2284 262638
2548 255899
2557 268096
2706 249872
2346 219160
1925 217072
3127 216586
2221 124426
2455 59402
431 160246
880 235702
1588 212960
2562 228226
1812 214924
1527 177936
2532 131494
711 158986
3161 193280
2991 190286
2037 242552
1188 260352
2556 265216
88 279409
1516 264049
1487 262009
2585 273009
95 263231
1053 248832
2865 251264
801 251786
283 259830
885 242176
3045 248668
1214 249380
2062 234266
1263 243204
564 218442
434 236800
1847 260608
1435 239360
1645 274358
1042 261578
2563 266088
941 264732
822 273320
2170 272512
488 272768
1585 263926
2132 254245
1015 267766
1677 263434
1332 254730
884 258666
862 223104
1362 235466
1085 239350
2663 181962
2418 247040
2986 236691
1787 257664
2168 269942
344 268032
1566 260224
343 247786
2244 245386
859 269814
3042 271734
706 182016
2274 336896
2620 377462
3014 376202
87 406848
1211 446784
1429 447200
1859 432736
2144 444736
171 455329
1655 451749
1244 439461
1454 439149
450 449270
2877 435712
1570 440739
3065 445198
2416 440448
3007 443328
903 438400
2287 429824
2971 431616
1476 429056
2819 419328
1216 425718
2520 404321
3120 435744
2286 444497
1654 440150
2901 412928
622 409450
225 427200
678 442219
628 435628
189 348554
1501 415232
3021 408576
2078 426752
1697 438400
1207 442358
2768 426250
2709 378801
471 301578
1888 366592
1469 432311
1298 404700
401 408586
2483 387850
1400 390144
1853 390432
1293 430745
1583 355275
2746 176426
1291 183824
2809 332560
1979 323104
1957 406078
2760 390154
2383 409600
1630 404054
2313 421494
2397 431862
2087 419010
1834 422641
2494 432569
1924 413659
405 426720
737 430635
1688 419936
1089 405504
1230 393098
2782 413696
1572 426486
1927 409490
478 429241
2230 413642
308 415990
1309 422400
825 424192
927 420086
109 414602
83 420320
414 429142
1914 430432
1618 407771
2853 435840
1294 418760
1844 434368
117 433910
1197 415412
2017 407737
1044 413184
1999 423744
2968 437155
1471 436195
2566 444461
2154 453259
2723 432486
1025 414474
2278 394810
1997 380261
1101 449946
1084 449644
1735 437578
1359 447651
1278 440266
1511 429760
1319 419328
2859 350016
2121 395376
1159 388352
2827 396288
2147 368330
430 383680
2202 410742
2435 414032
2559 419062
161 404480
933 399104
2633 402432
289 401719
482 407600
2366 417158
1748 418934
799 426641
795 382208
1171 389994
2823 344426
2398 394912
1383 397200
235 408212
1650 407707
2215 412672
2841 416512
1741 414592
1690 420854
2005 416128
1558 400609
1922 414720
1993 399872
2895 405329
162 408889
2253 400320
209 399989
3147 402900
1582 407552
1766 398064
1061 418048
425 417581
142 395843
134 390794
1310 412662
2019 407552
2079 406016
928 393803
2727 414233
2923 405193
3101 386082
665 291184
545 348928
27 404160
149 375962
1116 404086
3041 405614
1276 385016
2321 375050
1282 367824
2084 303626
2012 175114
744 154112
522 317838
93 358368
2024 416758
1376 400522
1106 401328
757 403840
995 413686
350 386804
980 385162
2155 387978
690 388300
94 399173
453 407552
724 409043
2987 400713
3058 419053
2385 412150
1178 413952
2573 413952
1674 408832
557 410486
279 407135
1146 390655
2965 413086
1046 408863
2463 363584
2222 324490
1908 324726
2821 277002
2868 255498
2415 276992
1890 293376
43 353802
2717 361472
1352 372224
2461 383990
379 381952
2863 380918
2384 370176
2277 381056
2831 403456
552 392192
2872 413696
784 414408
1118 420606
1193 415568
456 408630
1994 411904
236 323200
2348 348288
3129 269312
1097 260525
2781 266250
1217 338048
1666 382080
682 368128
486 391744
1324 370816
2320 334848
2569 299338
2192 382976
38 395766
1574 384522
2845 396669
332 359366
374 363008
2050 380416
1205 381942
1289 377334
2973 368778
1951 385408
2619 399606
1715 407552
12 365056
1548 376832
2248 370973
271 387797
592 384202
3067 388480
5 390592
2264 393152
1514 400128
1827 379648
1079 348288
1932 307850
1616 379274
2350 384822
1770 403638
293 404608
424 380416
474 394422
318 398134
633 392320
723 394880
340 393024
1738 399616
750 402688
1526 406016
1446 408566
2528 398464
1903 393328
3046 381738
2199 364406
629 381440
84 388221
1052 403834
2180 406262
2013 400128
553 414326
1848 395520
755 401280
2533 387082
1633 381706
2725 382464
1220 382566
2957 392922
1243 390006
601 404598
498 410560
566 400384
1241 391168
1431 379136
327 395904
877 391670
950 384522
1878 401920
2480 371712
1506 317962
2584 325642
1610 399606
28 358154
1395 354570
1763 342400
1333 277322
2032 348938
2887 345462
2869 326474
761 322048
857 371291
1520 383370
1562 400192
242 394294
670 407734
2218 320640
1422 360960
1369 332032
534 340362
1306 376074
1817 386550
2413 366144
382 398272
2832 418475
920 414917
1889 418986
1472 425766
611 412576
788 410326
1457 419744
1404 408070
2861 400880
2909 404800
175 425718
1991 424384
789 427711
2607 425341
2404 403008
433 421120
659 423808
188 422841
1458 406441
1256 421376
3118 416512
1764 378580
1850 420342
537 417088
1285 411040
1631 401307
422 399908
2311 412434
952 411073
2962 418333
2598 409680
127 403456
2912 357770
563 386250
2737 393088
404 382602
2105 403766
992 413878
1563 402944
2197 399640
2484 421606
3139 410221
641 409196
2525 397565
2680 397056
2304 375946
2191 395776
2583 393418
864 402816
1143 374016
1075 357120
210 403456
393 414454
7 405386
2039 341386
2976 296960
540 271626
2128 207626
2272 273664
1421 284780
1627 311808
2541 351744
1137 388096
1271 397312
3024 401408
449 407761
811 425021
2110 391090
2838 391232
2956 396288
1413 231571
1504 361472
3054 363008
205 372736
1038 349696
2410 324096
2041 362762
191 379136
1330 395374
625 401395
1466 402822
1014 386314
2517 401910
345 417782
974 389120
1265 371594
1589 402760
1673 412160
3059 406784
752 410358
1420 412288
2028 399936
1940 395594
3030 390250
265 423574
1894 417344
2300 410624
2530 390912
1885 394506
1918 397056
336 397312
2734 397824
2793 403968
1661 407961
2943 412441
2076 395520
806 330506
1226 115210
2854 218112
2843 196467
1300 167745
978 209200
2388 235462
671 177210
2007 228136
1370 227672
2661 208924
1440 214524
1361 216320
2952 203008
2989 224896
1086 228054
3073 177034
1418 125258
2082 134134
176 104970
151 47626
1485 170486
3108 181952
565 196544
821 200192
2425 205302
1500 207360
1790 219478
1815 227870
1989 208688
2188 213600
899 212544
1835 218358
2189 210442
1455 200852
3152 201328
2055 186304
2040 175680
1600 102410
1935 144394
1215 145408
2271 189942
2453 170506
1379 177162
1599 187382
1937 185216
2933 197216
2873 223328
2249 226716
2060 228367
1675 220377
1462 211032
2780 219323
1899 214528
233 212224
2855 212672
2242 202176
2772 203264
882 175104
253 185856
2405 168452
1709 177408
347 177394
2183 235905
2505 198314
444 201738
867 223728
3015 219888
2097 231798
2577 225600
588 231926
2205 224128
1011 223976
2095 205789
1880 231498
1881 233148
18 212608
1296 209745
2116 230552
1692 229632
2459 227968
2478 224041
1390 222870
1733 212200
1931 219830
469 171520
2934 173056
160 191978
1699 160058
881 193600
1578 168425
1533 215535
1326 446135
546 387584
1066 530954
781 557568
400 558080
277 547072
770 572406
2175 572672
528 523786
1221 550335
3025 539434
2732 425034
954 543734
942 488448
3038 485386
2733 575402
1212 562144
1860 578464
3090 562858
1059 563542
2186 552448
1966 569728
2148 550567
666 560149
2379 569240
2610 560097
98 574383
2615 558376
869 550723
11 503772
3154 572513
1225 552928
2490 557056
2220 551616
1377 571379
727 566099
375 564224
360 559502
644 579750
948 572032
1791 569280
2106 548922
3029 563666
1949 547237
1258 571105
987 570358
2921 560704
108 574294
2787 565248
2603 572849
3112 567149
48 572032
2280 563978
2862 554698
593 556352
901 565302
2131 579542
2151 569280
2392 572768
1851 564064
1268 567296
1947 540982
2309 563389
2450 562624
229 571338
2786 572214
495 576118
1164 573408
971 565087
1982 558117
1437 553408
356 553600
2905 564032
372 565059
81 559808
2963 563328
2112 552448
1254 563584
2476 550538
3061 558592
2157 553883
2844 466302
298 491008
138 502552
311 508928
3135 535425
2800 516226
377 562672
106 535872
693 536064
3146 530432
1713 454666
550 535552
1035 488970
467 539136
1985 546944
2433 573494
2570 576566
906 560256
2360 564352
762 536842
1842 571126
2892 568064
634 550912
2496 548160
2092 533504
775 530628
2421 410112
1209 513034
2898 622582
2292 652032
460 627712
352 631552
1055 637174
3063 588032
2343 608000
1252 493066
2265 562550
133 561290
511 623754
2419 639744
1484 655990
1191 653888
1595 635776
1829 627949
590 640541
630 640450
2929 641718
858 647982
883 645504
3055 644214
2135 631168
1892 640458
1316 644160
182 645868
1524 641536
1872 629888
3092 628170
2601 620608
2581 640896
4 620608
1234 647168
2621 625584
2739 645888
1576 651766
1308 649536
2203 637056
1349 649958
367 646550
1189 651456
2550 642025
415 634086
908 628756
2617 638474
2690 640000
2282 645888
2344 654048
1746 663502
1160 642241
1397 655990
10 643594
2592 649536
580 639798
305 617610
2312 642048
1056 646656
184 644864
2944 637440
75 647564
1450 644352
1077 630591
2849 625681
1510 621186
876 629184
2391 606090
2232 616192
1743 495370
2417 535040
3053 612864
432 616588
2216 618699
558 607794
1803 643218
483 648320
968 642432
2587 648717
300 635850
179 635687
1334 644659
3006 605184
830 618592
847 636438
2801 631739
1874 638689
2555 650432
937 645760
406 641654
148 632153
2407 638513
2930 633771
1148 639360
2750 643254
1024 651574
1242 631808
2316 601802
672 490240
2883 592640
2762 613066
735 630612
549 613386
2722 633462
1132 625152
231 611072
1140 530186
1778 552960
1700 644618
1483 644982
2980 631286
1448 629238
2329 616458
1897 624128
826 564746
715 582528
110 626176
2656 324096
3022 388096
2931 438655
2033 414752
1111 412800
2820 387328
180 403200
1550 398326
832 396278
67 329216
1807 178186
2477 375306
2885 400384
2953 381706
956 425119
2140 435729
895 449198
2594 448970
2846 456694
251 430464
1821 435702
2629 429824
1671 422666
1573 435200
576 444874
3109 446262
2487 454150
2305 450490
3028 447362
2928 452030
1155 444352
1130 452941
990 450661
1318 436731
2836 450038
2988 465920
1965 457472
3136 423178
695 423946
349 449792
570 439470
1653 461621
2351 448000
2317 451200
390 454671
925 467446
2774 456438
2298 450432
2576 457600
556 445474
616 461056
427 463104
1725 461302
1170 458752
2306 452096
1492 456182
49 417178
924 427536
211 440378
2588 441440
1680 422368
3051 440448
2618 437632
3128 430122
626 389898
1456 443520
1406 444662
2701 417600
2458 460016
2428 464950
190 445616
1257 458474
2256 463072
2427 466584
1292 460324
2447 460160
155 455456
1374 463360
2233 452736
2715 431104
2650 441344
996 442624
2848 443136
3027 462145
1232 460736
3099 451264
2141 460875
268 431104
2826 389258
818 364554
2572 364032
3125 377846
125 342410
1870 408192
1219 195584
2408 438774
721 509888
2307 518486
1069 505792
472 507072
3096 493194
967 506970
1950 512336
3138 523990
204 524310
2851 501728
1416 514048
402 523862
1696 507712
152 516864
2354 513344
1277 494848
331 503552
1175 507382
1755 509174
247 497162
1043 496128
2571 489440
2255 516096
509 505082
1080 514272
2510 521366
1162 412544
892 431626
1323 463370
1372 508992
3144 531872
1962 531894
586 516608
2228 508234
2961 521120
813 530976
538 526006
458 519234
2643 520514
2376 521174
951 515945
2652 520960
1629 498106
679 504106
753 514103
353 496140
2537 517121
2288 520728
297 517557
2927 517788
2296 505569
2184 518541
1223 509613
2100 514944
154 516864
2113 511563
288 492376
2677 517238
1103 511232
2054 492618
2124 521738
1083 514048
620 512596
1459 498748
2319 507382
551 496090
1745 498080
2867 524534
993 520192
267 486400
2289 514560
1336 518006
2657 478400
2512 487936
119 454528
2946 390154
1625 518016
105 512768
254 457600
1545 465408
2955 402432
499 425994
1479 364042
99 463056
923 504927
3102 507894
1773 488458
983 511680
2896 487424
394 493056
997 512000
1414 506368
1329 511350
2785 517036
595 486784
3075 512128
1529 504320
631 492022
712 487936
1058 486400
3145 434186
2795 455168
2903 474112
153 451072
2258 -118262
276 -83072
3003 -115200
1447 -71680
3083 -66058
2372 -69376
2544 -62976
1898 -47754
810 -59776
2302 -70154
485 -90240
3064 -113398
2858 -148598
1030 -78720
165 -78848
294 -69238
3098 -60416
606 -70090
2771 -74771
2813 -64301
1945 -77447
819 -61184
2246 -77747
2118 -80578
1428 -97837
734 -70634
3044 -135463
791 -95808
2164 -91136
1287 -77130
1363 -67200
1325 -144326
1107 -201565
2099 -59003
814 -71600
1194 -70096
2120 -73408
1581 -54602
1117 -62698
745 -85372
60 -71952
1875 -60880
2047 -66558
1158 -69633
1436 -61376
2994 -61424
2778 -73958
1804 -68320
1360 -63306
1609 -65888
2647 -56000
1712 -53959
1911 -66653
112 -61930
2158 -62580
778 -51514
675 -64896
2206 -78776
838 -70338
1157 -76160
1114 -64330
1984 -59841
742 -58991
3068 -53376
410 -72032
709 -187616
468 -195584
2377 -170998
2990 -124726
1115 -95552
2560 -104384
2240 -86784
1756 -107264
2239 -73728
797 -91648
1430 -143350
2935 -216694
2590 -133248
496 -106752
585 -99210
2167 -66848
985 -74934
2200 -73290
2665 -62752
1453 -58880
1644 -71552
3157 -85888
292 -69592
2381 -112590
47 -83702
1952 -95288
1732 -86584
1801 -74048
1917 -76480
438 -81570
1120 -71744
2983 -73338
1068 -77863
547 -60042
760 -61695
307 -57567
2046 -52938
1751 -66624
244 -60160
3056 -59188
940 -62004
3070 -58112
2362 -61386
1373 -66934
329 -61600
2470 -92829
2712 -74983
2950 -50752
2673 -56720
-1
EOF
