# Supplementary material for: Solving the clustered traveling salesman problem via traveling salesman problem methods
Source: PeerJ Comput Sci. 2022 Jun 13;8:e972. doi: 10.7717/peerj-cs.972 (PMC9202618; doi:10.7717/peerj-cs.972)
Supplement: Supplemental Information 1 [file peerj-cs-08-972-s001.tgz › CLKH-1.0/PI_FILES/31pr152.pi]

152
82 168000
88 169440
103 172480
102 167680
101 161739
89 132538
100 133246
113 115760
114 105380
80 100480
90 61333
99 61440
98 57680
97 58000
79 82632
70 54939
69 47280
54 43640
45 21139
46 35339
52 44720
53 52043
72 56739
71 57439
47 28936
51 34560
73 41039
75 53535
48 28534
49 40436
50 50635
76 55334
74 56035
77 33600
93 60740
94 63520
95 58240
92 62080
78 55600
91 77645
96 79360
115 62645
116 65946
81 186638
67 229538
68 228839
56 224144
55 213941
44 202038
66 227038
65 153760
57 148000
43 136900
42 82900
58 90240
59 94560
64 97920
63 97100
62 94720
61 87000
60 84160
41 61952
84 110542
85 62720
108 80640
109 87932
110 97032
86 102520
107 113880
106 109600
105 103120
83 124300
87 179420
104 181120
111 169280
112 167300
124 -173622
125 -162960
126 -154240
152 -152000
150 -148320
151 -140320
127 -123840
128 -130480
123 -117600
122 0
129 0
130 0
149 0
148 0
147 0
131 0
132 0
121 4620
120 0
133 0
134 0
146 0
145 0
144 0
135 0
136 0
119 9240
118 -130808
137 -134205
138 -134105
143 -133299
142 -132019
141 -141005
139 -159280
140 -167805
117 -192605
35 -128842
36 -130447
1 -170780
16 -141820
34 -31360
2 -59740
37 -44960
33 -25600
32 -36160
15 -28900
3 -11200
31 4800
30 12380
14 3620
29 4480
4 -5660
38 12440
28 16640
27 26240
13 27420
5 -13440
26 3840
25 9920
24 11200
12 6720
6 -42560
39 -45258
23 -14880
22 -2320
11 -3940
7 -112757
8 -193757
9 -155308
17 -144208
18 -153658
40 -141766
10 -134258
19 -123757
21 -129457
20 -137657
-1
EOF
