# Supplementary material for: Solving the clustered traveling salesman problem via traveling salesman problem methods
Source: PeerJ Comput Sci. 2022 Jun 13;8:e972. doi: 10.7717/peerj-cs.972 (PMC9202618; doi:10.7717/peerj-cs.972)
Supplement: Supplemental Information 1 [file peerj-cs-08-972-s001.tgz › CLKH-1.0/PI_FILES/32u159.pi]

159
126 58240
127 44700
128 46260
131 27320
130 39620
129 42860
124 41820
114 10220
115 12800
116 13440
117 12160
118 10760
119 -8840
120 1280
121 13440
122 13020
123 2910
44 15560
45 17920
46 14720
47 17760
48 12480
49 0
50 13820
51 10080
52 -22700
53 -23965
54 -13600
63 -33755
55 -84420
56 -92800
57 -82560
58 -74880
59 -26880
60 0
61 -13440
62 -23830
64 -7200
65 -1920
66 -3840
67 5760
68 3200
69 5760
70 5440
71 -740
73 -24080
74 -31660
75 -26340
76 -25760
77 -3420
72 -2520
78 22400
79 22960
80 22860
81 23360
82 21920
83 12480
84 5570
85 47220
86 53530
87 51940
96 42440
95 29445
100 61000
101 58720
99 62050
98 61190
97 58100
102 -17560
103 -21760
104 -28160
105 -23040
106 -17920
107 -25645
88 -6575
94 -980
89 1280
90 7580
91 2260
92 640
93 -7230
108 -8860
109 8340
110 6720
111 3200
112 -1440
113 -7045
42 67760
43 71630
40 52860
39 53880
41 71670
132 52920
134 68700
133 64180
135 77700
136 25670
38 37440
36 49620
37 50460
138 32960
35 43180
34 42900
33 -30400
32 -12160
31 -24320
30 -53120
29 -61980
28 -61980
27 -56580
26 -71420
25 6720
24 -4160
23 6620
22 -540
21 -960
20 640
19 -7680
18 -2240
17 13600
16 12900
15 26780
14 34880
13 43840
143 39195
144 42440
145 38545
146 42025
147 45570
148 41490
149 41555
8 41530
9 44320
10 41450
11 41675
12 33420
142 -14850
141 430
140 -5245
139 -515
137 -9010
150 50420
155 50170
154 52420
151 59510
7 52910
152 58540
153 60130
6 48210
5 56410
4 56070
158 34815
157 52830
156 53740
2 57420
3 51460
1 -26860
159 -10400
125 5760
-1
EOF
