# Supplementary material for: Solving the clustered traveling salesman problem via traveling salesman problem methods
Source: PeerJ Comput Sci. 2022 Jun 13;8:e972. doi: 10.7717/peerj-cs.972 (PMC9202618; doi:10.7717/peerj-cs.972)
Supplement: Supplemental Information 1 [file peerj-cs-08-972-s001.tgz › CLKH-1.0/PI_FILES/331d1655.pi]

1655
1 0
13 4623
19 4673
25 4557
18 4616
12 4683
11 4524
17 4331
23 4448
29 4348
35 4409
41 4284
36 4340
30 4441
24 4322
31 4339
37 4130
43 4236
49 4141
55 4176
54 4141
48 4234
42 4141
47 4198
53 4164
59 4252
65 4294
71 4191
72 4298
66 4238
60 4240
61 4218
67 4252
73 4260
74 4131
83 4186
85 4174
82 4293
75 4193
76 4179
81 4163
86 4259
89 4153
95 4017
96 4133
90 4046
84 4004
91 4129
97 4055
107 3177
110 3205
106 3289
105 3432
104 4041
101 4045
102 4186
108 4189
111 4066
114 3566
115 3562
118 3590
119 3619
122 3664
123 3734
126 3758
127 3777
130 1515
129 1657
131 1064
134 1108
135 936
138 872
139 896
142 910
143 896
146 854
147 826
150 856
151 908
154 896
155 896
158 840
159 862
162 440
163 568
165 393
169 545
166 -676
167 -766
168 -966
171 -834
187 -707
172 -56
175 -56
176 104
179 -64
180 -65
186 512
183 641
185 721
188 659
191 498
192 298
195 43
194 502
193 532
190 492
189 452
184 560
182 644
181 708
178 644
177 584
174 640
173 708
170 824
164 920
161 954
160 940
157 820
156 718
153 684
152 707
149 728
148 728
145 686
144 728
141 686
140 644
137 686
136 674
133 662
132 612
458 2109
459 1937
452 2048
451 2232
446 2068
441 2415
440 2386
453 2400
460 2455
461 2318
454 2406
447 2460
418 1949
419 2132
420 2157
427 2143
428 2110
429 2064
430 2061
435 2002
436 2063
437 2108
438 2388
448 2128
455 2124
462 2168
463 2000
464 2108
465 2182
466 2319
456 2292
449 2256
434 2344
431 2460
421 2388
413 2322
404 2295
405 2274
406 2362
407 2273
394 2532
395 2274
396 2595
401 2535
384 2538
377 2392
374 2413
364 2351
363 2317
373 2265
372 2316
362 2273
361 2313
371 2274
366 2522
357 2657
351 2471
367 2468
393 2275
382 2302
392 2288
391 2236
390 2170
381 2079
426 2730
439 2650
425 2762
417 2848
412 2600
408 2334
400 2320
389 2380
385 2464
378 2464
370 2392
360 2452
355 2370
356 2201
352 2161
442 2700
443 2912
444 3023
445 2909
424 2925
416 2976
411 2934
409 2799
423 2805
415 2874
410 2756
399 2316
388 2422
387 2243
380 2078
398 2100
386 2460
379 2024
369 2164
359 2142
354 1985
358 2432
368 2272
353 2324
345 2197
344 2364
343 2317
321 2352
314 2507
315 2506
322 2474
342 2568
341 2658
340 2578
339 2394
338 2699
337 2773
323 2578
316 2474
310 2577
317 2666
324 2615
336 2748
335 2751
334 2615
346 2313
347 2502
348 2312
327 2570
328 2390
329 2414
319 2453
312 2528
297 2562
294 2522
284 2542
276 2452
267 2394
264 2324
259 2583
247 2489
258 2507
257 2476
256 2468
270 2302
269 2404
268 2271
293 2262
298 2264
299 2256
292 2265
291 2247
300 2269
311 2529
318 2700
325 2711
333 2519
332 2672
331 2669
326 2550
301 2593
290 2682
283 2656
282 2680
281 2552
289 2524
280 2387
275 2264
271 2128
263 2168
252 2232
248 2224
241 2212
233 2086
223 2930
218 2908
205 2750
215 3004
219 3048
230 2540
244 2226
253 2228
254 2376
255 2470
245 2519
234 2674
235 2592
225 2613
224 2608
229 2675
220 2477
214 2636
210 2842
209 2856
208 2752
207 2584
206 2386
204 2388
203 2220
202 2212
201 2264
200 2324
199 2616
198 2706
197 2670
196 2506
216 2392
221 2509
217 2362
222 2482
232 2312
242 2358
249 2618
250 2739
261 2554
243 2590
231 2359
251 2376
262 2338
272 2464
274 2466
279 2438
287 2642
307 2751
308 2642
309 2542
286 2522
273 2292
278 2502
306 2331
305 2564
304 2738
303 2820
288 2727
302 2597
211 2131
212 2088
213 1994
226 2608
236 2531
240 2646
237 2728
227 2655
228 1863
238 1926
239 2016
246 2104
260 2173
265 2205
266 2166
277 2114
285 2040
295 1998
296 2072
313 2051
320 2105
330 2155
349 2461
350 2622
365 2173
375 2188
376 2268
383 2156
397 2156
402 2240
403 2282
414 2240
422 2198
432 2240
433 2240
450 2340
457 2250
467 2227
468 1904
469 1964
489 2019
490 2111
498 2142
508 2110
518 2058
519 2145
526 2170
540 2135
545 2058
546 1957
557 1999
565 2029
575 1997
576 1912
598 2248
597 2094
626 2009
627 2020
635 2068
645 2135
655 2186
656 2204
663 2215
677 2194
682 2154
683 2094
694 2032
702 2014
712 1974
713 1919
741 1473
740 1596
739 1715
738 1831
733 2392
728 2549
718 2600
717 2338
708 2340
709 2274
716 2343
715 2242
710 2020
714 2194
711 2310
701 2240
693 2140
684 2183
681 2158
676 2057
664 2278
657 2408
653 2139
654 2460
644 2403
634 2255
628 2092
625 2150
624 1872
623 2255
622 2096
606 2079
605 2234
604 2290
603 2082
596 2023
591 2304
581 2370
570 2327
561 1898
562 2202
563 2237
571 2222
580 2098
579 2221
572 2127
573 2201
578 2139
577 2360
574 2301
564 2047
556 2223
547 2288
544 2233
539 2044
548 2020
549 1885
550 1713
536 1912
537 1884
538 1712
527 1912
520 2012
517 2120
507 2066
497 1937
491 2027
488 2081
487 1984
486 1834
485 1731
504 1710
505 1756
506 1708
516 1754
515 1709
514 1759
525 1915
535 1908
534 1840
533 1696
524 1620
510 2024
509 2196
499 2406
492 2308
470 2071
471 2072
472 2278
473 2439
474 2552
493 2341
500 2136
476 2421
475 2552
496 1993
503 2040
513 2112
521 2156
528 2248
532 2102
543 2018
551 2084
555 2312
560 2370
569 2174
568 1963
583 2057
584 2060
585 1852
586 1920
582 2093
590 2261
595 2313
594 2104
601 2181
602 2236
612 2265
559 2028
554 1988
552 1828
558 1849
566 1696
553 1779
542 2009
531 2120
530 1939
523 1771
541 1799
529 2089
522 1840
512 1972
502 2040
495 1913
501 2131
511 1941
494 2057
484 2259
483 2379
482 2374
481 2262
480 1991
479 2056
478 1884
477 1848
567 2240
587 2350
588 2345
589 2336
599 2188
592 2354
593 2268
600 2270
618 2263
617 2002
616 2072
615 1880
614 2032
613 2005
611 2008
610 2012
609 2180
608 2290
607 2217
629 2027
636 2210
646 2357
641 2278
642 2348
643 2237
652 2254
651 2349
662 2097
673 2013
674 2072
675 2045
685 1922
686 2068
687 1962
700 1865
707 1751
698 1574
699 1765
697 1992
692 1982
688 1952
680 1932
669 1944
665 1860
658 1912
650 1998
640 2032
633 2004
630 2090
637 2161
647 1712
661 1896
670 1976
671 2072
672 2054
705 2278
720 2197
706 2326
719 2407
727 2360
732 1790
737 1807
736 1682
731 1721
721 2221
722 2447
723 2569
724 2659
704 2556
696 2340
725 2559
730 2351
735 1913
734 1914
729 2056
726 1964
703 2037
695 2184
691 1956
689 1922
678 1944
690 2034
679 1868
668 1977
667 1808
660 1586
666 1958
659 1942
649 1843
639 2030
632 1972
638 2274
648 2090
631 2138
619 2012
620 2060
621 1902
742 1298
743 1420
744 1516
745 1640
746 1568
747 1568
748 1624
749 1648
750 1616
751 1704
752 1736
753 1696
754 1672
755 1604
756 1472
757 1378
788 1902
787 1921
786 1791
808 1717
809 1673
807 1901
785 2053
784 2056
783 1996
782 1854
781 1922
806 2018
810 1886
814 1968
811 2090
805 1970
780 2000
779 1968
778 1740
777 1848
804 1655
776 1865
775 1887
774 2016
773 2010
801 1842
802 2038
803 1996
812 2117
815 1979
834 1793
849 1782
868 1386
867 1631
866 1650
889 1696
888 1844
887 1692
905 2006
906 1951
907 2031
930 1593
908 1776
909 1776
910 1740
929 1716
951 1655
968 1740
979 1699
970 1736
962 1792
948 1768
933 1696
926 1568
911 1596
898 1512
890 1660
874 1690
869 2094
851 2158
850 2072
835 2005
836 2207
837 2132
838 1896
839 1884
840 2046
841 1863
852 2036
870 1964
875 1854
891 1916
899 2104
912 2133
913 1926
927 2068
934 1923
949 1821
963 1974
969 1920
996 1822
995 1888
994 1897
993 1762
973 1555
964 1695
950 1696
928 1742
900 1745
876 1736
871 1782
853 1668
824 1852
813 1973
1002 1906
1003 1908
1028 1763
1037 1828
1054 1696
1038 1640
1029 1727
1001 1838
1000 1824
999 1904
998 2056
997 2072
1030 1876
1039 1868
1040 1995
1031 1836
1055 1878
1061 1854
1086 1776
1105 1706
1127 2016
1155 1752
1146 1960
1126 1958
1145 2116
1154 1550
1163 1728
1180 1824
1190 1894
1196 1726
1191 1912
1181 1693
1206 1719
1222 1934
1223 2046
1224 2064
1225 1969
1226 1681
1227 1752
1228 1752
1229 1636
1230 1580
1231 2091
1232 2092
1214 2020
1195 1808
1197 1828
1189 1696
1179 1840
1162 1872
1153 1865
1144 1801
1125 1784
1121 1568
1103 2052
1096 2204
1084 2233
1083 2031
1064 2099
1058 2115
1059 2062
1060 1819
1063 1842
1062 1949
1085 1988
1097 2072
1104 1982
1122 1802
1098 1857
1233 1724
1234 1905
1235 2036
1236 2033
1213 1834
1194 1956
1183 1921
1188 1843
1187 1909
1177 1824
1178 1910
1157 1657
1182 1767
1156 1343
1143 1527
1142 1580
1141 1601
1120 1673
1119 1878
1118 1755
1117 1761
1137 1708
1138 1867
1139 1901
1140 1903
1176 1906
1175 1629
1199 1759
1174 1921
1198 1905
1186 1889
1221 1612
1220 1854
1219 1994
1246 1759
1245 1528
1244 1515
1243 2022
1242 2249
1202 1926
1241 2064
1240 1448
1239 1816
1237 1984
1207 1892
1205 1694
1204 1850
1203 1634
1170 1806
1169 1690
1168 1696
1164 1882
1147 1783
1130 1821
1131 1996
1132 1768
1112 1972
1111 1814
1110 1652
1106 1854
1087 1628
1072 1519
1046 1342
1047 1516
1073 1344
1048 1782
1074 1945
1075 1746
1049 1601
1050 1806
1051 1636
1077 1772
1076 1637
1115 1645
1116 1572
1136 1625
1135 1647
1134 1687
1114 1691
1113 1627
1133 1647
1171 1614
1172 1783
1201 1616
1200 1781
1173 1617
1071 2020
1045 2214
1041 2066
1018 1802
1010 1818
1011 1949
1012 1795
985 1860
986 1810
987 1950
974 1715
953 2053
937 2072
914 1749
918 1981
919 2070
938 1981
939 1574
920 1488
1004 1908
1005 2122
1006 2216
978 2004
1007 2215
1027 2068
1036 1711
1053 1908
1065 2026
1082 1920
1095 1524
1094 1748
1093 1783
1081 1727
1066 1629
1067 1718
1080 1634
1079 1717
1068 1647
1078 1624
1052 1674
1024 1631
1025 1743
1026 1753
992 1499
991 1702
990 1628
1017 1593
980 1594
981 1678
1016 1683
1015 1677
982 1684
983 1809
1014 1817
1013 1529
984 1539
940 1735
921 1880
922 1728
941 1588
942 1790
923 1589
924 1788
943 1613
925 1501
944 1700
945 1708
959 1986
960 2094
946 1988
947 2078
961 2002
952 1997
967 1781
1261 1888
758 1960
800 1794
816 1760
831 1846
832 1925
833 1818
848 1917
847 1842
846 1931
865 1666
886 1870
885 1918
884 1759
863 1917
864 1759
883 1791
862 1634
861 1653
882 1499
820 1651
796 1683
795 1517
821 1553
860 1719
881 1819
880 1719
859 1820
858 1719
879 1821
892 1808
893 1928
894 1853
904 1758
915 1776
954 1492
955 1598
971 1598
975 1599
1019 1512
1020 1503
1035 1526
1042 1391
1088 1729
1089 1682
1102 1696
1107 1571
1148 1549
1149 1587
1161 1609
1165 1581
1208 1548
1209 1462
1218 1616
1238 1404
1247 1268
1248 1384
1249 1488
1217 1796
1210 1678
1215 1398
1216 1416
1212 1384
1193 1464
1185 1724
1211 1791
1192 1946
1184 2012
1166 1948
1158 1793
1167 1782
1159 1935
1152 1999
1129 1935
1124 1788
1151 1715
1128 1859
1123 1762
1108 1926
1099 1978
1091 1925
1069 1755
1109 1834
1100 1691
1092 1819
1070 1981
1057 2036
1044 1977
1033 1834
1056 1756
1043 1924
1032 1951
1022 1670
1021 1728
1034 1646
1090 1324
1101 1404
1150 1496
1160 1309
1008 1958
988 1950
976 1840
1023 1794
1009 2008
989 1956
977 2050
966 1958
958 1762
936 1874
916 1811
931 2020
935 2109
957 2009
965 1812
901 1778
896 1956
877 1809
932 1715
917 1907
902 1984
897 1922
878 1894
872 1695
856 1734
842 1788
829 1652
830 1652
843 1768
857 1720
873 1610
772 894
771 1116
770 1302
769 1558
790 1449
972 1278
956 1492
903 1436
895 1362
844 1603
828 1522
789 1561
768 1584
767 1450
791 1645
826 1474
855 1357
845 1471
827 1488
854 1912
825 2006
823 2158
822 1969
794 2082
793 1970
792 1661
766 1822
765 1593
764 1928
763 1756
1255 1734
1256 1764
762 1852
1257 2092
1258 1840
1259 1665
1260 1582
759 1783
760 1800
761 1546
797 1709
819 1742
818 1515
817 1548
799 1513
798 1549
1262 1444
1263 1785
1264 1771
1265 1696
1266 1592
1267 1720
1268 1716
1269 1558
1270 1907
1254 1902
1253 2204
1252 1874
1251 1720
1250 1878
1273 1366
1272 1552
1271 1536
1274 1846
1275 1930
1276 1890
1300 602
1310 700
1320 896
1323 592
1331 382
1332 1348
1322 1340
1321 1248
1311 1260
1301 1228
1655 1951
1652 2026
1651 1991
1634 1397
1633 1561
1635 2286
1640 2365
1641 2254
1639 2260
1636 2378
1631 2268
1627 2254
1632 2366
1650 1938
1653 1936
1654 1728
1649 2180
1646 2143
1642 2142
1645 2287
1648 2244
1647 1986
1644 2212
1643 2290
1638 2095
1637 2273
1630 2402
1629 2458
1624 2396
1623 2310
1618 2130
1625 2256
1628 2143
1626 2178
1621 2286
1622 2250
1619 2285
1620 2256
1615 2286
1614 2336
1609 2250
1610 2333
1613 2284
1616 2342
1617 2308
1612 2123
1611 2289
1606 2349
1605 2275
1598 2121
1607 2103
1608 2306
1603 2415
1604 2308
1599 2420
1596 2309
1594 2303
1595 2413
1600 2337
1601 1591
1602 1450
1588 1645
1587 1642
1589 2295
1584 2302
1583 2293
1582 2301
1585 2293
1590 2302
1593 2035
1597 2291
1592 2353
1591 2476
1586 2392
1581 2328
1580 2144
1575 2124
1574 2228
1569 2204
1568 2122
1563 2054
1562 2264
1557 2380
1556 2366
1551 2292
1550 2138
1555 2163
1558 2175
1559 2163
1560 2176
1565 2163
1564 2176
1561 2164
1566 2052
1571 2037
1572 2050
1577 2036
1578 2048
1579 2038
1576 2050
1573 2038
1570 2051
1567 2039
1554 2231
1553 2288
1552 2282
1549 2224
1548 2302
1547 1336
1546 1260
1545 1070
1459 529
1470 744
1479 915
1532 1430
1531 1478
1530 1310
1529 1101
1478 1328
1469 1454
1458 1458
1457 1202
1468 1306
1477 1455
1528 1720
1527 1811
1526 1856
1525 1960
1524 1884
1523 1760
1542 1001
1543 810
1541 1020
1540 1180
1539 1356
1538 1682
1544 1548
1537 1758
1536 1724
1535 1648
1534 1512
1533 1341
1476 1480
1467 1652
1456 1612
1455 1742
1466 1688
1475 1704
1487 1534
1486 1971
1495 2286
1494 2162
1493 2042
1498 2058
1497 2182
1496 2198
1522 1848
1521 1512
1520 1728
1519 1832
1514 1824
1509 1800
1499 1920
1492 1960
1485 1984
1484 1988
1483 1768
1491 1849
1474 1941
1465 2098
1454 1982
1450 1914
1460 2006
1461 1998
1462 1750
1449 1924
1448 2090
1439 2004
1447 2144
1446 2088
1445 1928
1438 1628
1428 2012
1420 1990
1427 1528
1432 1506
1433 1498
1434 1428
1426 1486
1425 1472
1424 1512
1414 1852
1411 1901
1412 1988
1413 1832
1395 1792
1394 1986
1393 1760
1396 2041
1397 1870
1398 2008
1399 1972
1400 2144
1401 1984
1415 1704
1419 1692
1418 1856
1423 1916
1431 1980
1435 2012
1440 1936
1444 1916
1453 1980
1463 1956
1473 1840
1482 1854
1392 1892
1387 1924
1381 1748
1371 2143
1364 2226
1357 1924
1358 2131
1359 2189
1365 2036
1370 1835
1369 1866
1366 1839
1367 1852
1368 1859
1382 1379
1353 1362
1349 1862
1348 1884
1347 1640
1341 1680
1340 1848
1339 1594
1328 1658
1338 1728
1337 1588
1336 1396
1327 1664
1313 1980
1302 1674
1312 1276
1317 1314
1307 1280
1308 1302
1318 1324
1319 1276
1309 1330
1294 1326
1293 1512
1292 1680
1295 1522
1277 1728
1278 1731
1279 2151
1280 2348
1281 2432
1296 2200
1282 2411
1283 2281
1303 1667
1299 1848
1306 1928
1316 1836
1324 1788
1330 1960
1335 2028
1344 1932
1346 1848
1352 1748
1356 1936
1362 1857
1363 1656
1372 1725
1373 1803
1284 1589
1285 1688
1286 1764
1287 1936
1288 2056
1289 2104
1290 2070
1291 1932
1297 1842
1314 1626
1304 1844
1298 1546
1305 1782
1315 1728
1325 1604
1329 1436
1333 1671
1326 1496
1342 1752
1350 1598
1345 1654
1343 1756
1334 1852
1354 1849
1360 1734
1378 1911
1377 2021
1351 1904
1355 1992
1361 1912
1376 1926
1375 1804
1374 2070
1385 2284
1390 2349
1391 2188
1386 2332
1380 2174
1402 2189
1403 1709
1404 1938
1405 2082
1406 2144
1407 2034
1389 1986
1384 1892
1383 2218
1379 2024
1388 2128
1408 2057
1409 2124
1410 1936
1416 1535
1429 1532
1421 1703
1417 1598
1422 1766
1430 1642
1436 1426
1441 1568
1443 1624
1452 1441
1464 1701
1442 1502
1437 1351
1451 1712
1471 1533
1480 2115
1488 2011
1472 2058
1481 2194
1489 2106
1504 2091
1505 2210
1506 2092
1507 1636
1515 1608
1510 1762
1511 1603
1516 1509
1512 1582
1517 1629
1518 1502
1513 1694
1508 1804
1500 2065
1490 2058
1503 1819
1502 2051
1501 2140
69 3486
63 3462
57 3419
51 3367
45 3416
39 3437
33 3437
27 3426
21 3388
15 3321
8 3258
7 3154
4 3090
3 3045
2 3866
5 3854
6 3814
9 3881
10 3657
20 3665
14 3807
16 3552
22 3693
28 3693
34 3652
26 3545
32 3760
38 3585
40 3693
46 3750
52 3751
58 3722
64 3802
44 3760
50 3729
56 3752
62 3752
68 3652
70 3494
77 3591
80 3639
87 3724
88 3807
94 3793
98 3640
92 3644
79 3547
78 3706
93 3299
99 3318
100 3308
103 3289
109 3241
112 3325
113 3356
116 3360
117 3335
120 3303
121 3273
124 3236
125 3156
128 3136
-1
EOF
