# Supplementary material for: Solving the clustered traveling salesman problem via traveling salesman problem methods
Source: PeerJ Comput Sci. 2022 Jun 13;8:e972. doi: 10.7717/peerj-cs.972 (PMC9202618; doi:10.7717/peerj-cs.972)
Supplement: Supplemental Information 1 [file peerj-cs-08-972-s001.tgz › CLKH-1.0/PI_FILES/350vm1748.pi]

1748
825 7642
839 8804
1029 9402
1721 10437
1671 10452
1161 10624
1175 10544
1692 10432
1605 10640
1675 10352
1681 10464
1575 10592
1442 10848
1311 11120
1428 11224
1514 11192
847 10462
1609 11320
1307 11372
1596 11256
1503 10424
1216 10952
1258 11264
1507 11672
1253 12000
1488 11976
1269 11996
1601 12006
846 10346
833 10132
1592 11984
1298 11920
1313 11872
1319 11416
1536 10760
1697 10688
1491 10744
1608 10893
1153 10857
1746 10920
1485 10880
844 10105
831 10066
843 10528
1516 10924
1454 11444
1607 11508
1600 11544
1597 11492
1203 11096
1613 10992
1619 10528
1184 10280
1593 10810
1585 11124
1190 11632
1623 11822
1633 12240
1152 12422
1583 12675
1739 12739
1260 12759
1078 12739
1604 12669
1323 12560
1595 12410
1158 12239
1732 11821
1729 11583
1134 11341
1205 11078
842 10864
830 8994
1068 9967
804 10626
867 10326
861 10549
200 10076
818 9999
706 9193
655 10175
124 9965
824 9499
838 9307
665 10070
654 9536
705 8490
125 9240
808 7120
860 8184
881 10518
1059 10368
291 10530
390 10592
95 9562
1048 9776
1041 10566
107 8152
789 8374
1045 7210
1044 7856
31 9160
202 9116
150 8370
8 10616
866 11144
199 11358
805 11328
180 11200
123 11118
807 9839
882 10479
1058 10222
292 9778
391 10649
1047 11144
1042 11156
96 11270
131 10720
106 10654
9 10424
837 10880
823 11236
132 11224
203 9962
1046 11554
466 11275
435 6086
834 5408
1602 5002
836 6230
269 6354
1244 6062
270 5706
835 5558
1546 5354
1245 5730
1603 5702
1261 6144
1273 5808
1352 5520
1719 11998
1234 11784
311 11044
312 11742
1026 11850
434 10508
1027 10459
467 10490
817 9547
1067 10209
829 11629
1028 11619
841 11434
313 11410
1274 11715
1091 11848
1720 11744
1606 11726
1599 11744
1573 11720
1141 11296
1731 11296
1374 11248
1170 10936
1745 10992
1591 10662
736 9493
354 10204
305 8102
221 9100
283 9256
289 10509
685 10550
691 10824
661 10472
992 8599
385 10033
375 9194
594 5282
826 6520
169 6426
853 6918
820 8064
179 8630
122 9032
32 4472
149 6864
33 7472
790 8182
34 7504
314 474
752 -2326
293 0
256 1312
436 5600
465 6112
130 6976
201 8064
1043 7728
148 3738
35 5376
791 6496
178 8416
121 7744
290 7104
389 7590
94 7248
108 6984
1040 7238
7 6850
1049 7264
880 7584
865 9008
1060 9274
859 9910
168 9912
198 9104
852 8400
806 8576
704 8288
592 4442
809 6736
827 6240
126 6512
653 8454
821 7296
664 7600
384 7280
659 8374
690 7718
684 10626
376 9904
551 12806
373 10682
157 5974
993 6378
969 8486
954 8392
137 7866
984 7776
701 7520
288 6160
284 6336
355 5487
357 7595
76 8464
100 9554
793 8868
959 9184
366 9076
552 9590
372 9534
574 8650
703 8371
968 8922
953 7663
985 7823
136 8134
792 7243
840 7801
88 6293
358 7848
114 9840
588 10694
160 9554
410 7664
404 9552
319 7168
598 7262
778 6408
538 7256
1020 8624
1022 9312
1024 8947
1019 11589
1025 11614
1021 11565
1033 11391
1023 11624
1032 11548
1030 11938
1031 12241
1137 11525
1722 11714
1287 11696
1501 11744
1669 11716
1717 12140
1121 12336
1715 12388
1723 12422
1718 12391
1420 12340
1716 12144
1567 12112
1129 12144
1480 12032
1674 12152
1080 12320
1405 12230
1300 12008
515 11660
516 8335
517 8646
1146 8952
1451 9432
1315 9536
1406 9510
1436 9440
1283 9808
1178 9152
1336 8864
1332 8560
1684 8120
775 10834
1565 12684
1524 12664
1499 12535
1265 12544
1277 12576
1340 12256
1457 12176
1174 11888
1570 11376
1579 11240
1160 11284
1389 11318
488 10390
1228 11076
1090 11048
1390 10880
1572 10269
1144 9951
1701 8591
1278 8464
1082 8736
1711 9104
1201 8944
1076 9006
1517 9256
1430 9254
1239 9039
1208 8952
1393 8716
1707 8215
1738 7939
1644 7646
1657 7339
555 8360
554 10152
553 11806
492 11789
265 11770
263 11779
246 11737
491 11417
264 10981
777 8032
245 11000
244 11403
489 11438
490 11772
1192 11691
1429 11646
1391 11758
1241 11676
1240 11548
1229 11400
1703 11152
17 6213
998 6960
322 7152
1007 8521
585 7108
556 9652
1013 7428
197 9248
6 9814
262 11142
206 10920
1057 10098
363 9982
22 8145
562 7950
62 7459
282 10505
144 11749
388 11048
999 11459
599 8869
120 11008
343 11880
529 11216
59 9952
676 5728
220 5442
570 9226
673 8792
523 8288
729 7392
887 6888
573 9430
462 7913
402 8819
408 9183
252 8512
226 9046
46 6314
44 8028
693 7618
415 6944
437 6346
345 7808
541 9976
254 10086
560 8338
212 8351
237 6895
241 7874
392 8230
50 7946
272 8218
56 9638
217 9936
53 9184
450 9686
84 9212
382 8414
526 9248
582 9632
547 9664
38 9990
427 9840
397 9370
266 10000
400 10104
361 10454
255 9360
41 9704
561 9048
47 9184
534 8320
170 9238
419 8676
346 8304
243 8062
741 8074
273 6610
875 7160
893 7120
602 8858
628 10188
604 8288
631 8512
630 10080
633 9878
635 8894
606 9584
634 10490
632 9701
605 10402
629 10578
603 11188
1087 11544
1112 11711
1356 11822
1460 11857
1294 11550
1472 11370
1376 11660
1349 11766
1403 11631
1473 11509
1557 11350
1297 10956
1474 10726
1382 10476
1461 10363
1118 10220
1475 10696
1462 10630
1128 10330
608 10654
607 10618
636 10680
637 10066
609 10638
638 10704
610 10688
1476 10672
1463 7360
1388 7456
1545 8320
1445 8528
1629 9168
1690 9128
1641 9022
1543 10032
1549 10208
1551 10368
1400 10360
1465 10366
1562 10316
615 9410
1478 9940
1187 9456
1135 9184
1131 8608
1386 8528
1466 9958
1479 10136
1366 9584
1467 9686
1541 9504
1468 9542
1688 9088
622 9598
621 9584
620 9570
618 9332
619 8530
646 8654
644 7802
616 8422
643 8474
894 7640
876 9543
895 8423
617 8424
645 7114
456 8282
744 9136
979 9088
988 7894
127 7930
770 5546
146 6696
771 7530
147 7536
802 7432
801 8640
1037 8240
1155 6506
1140 6804
1345 7388
1529 7616
1483 7800
1694 8160
1726 8294
1581 8224
1526 11512
1696 11776
1533 11904
1710 11840
1038 10129
1039 10964
1359 11644
1350 11544
1706 11776
1700 11739
1727 11806
1237 11928
1630 11904
1561 11456
1168 11312
1624 11216
1364 11216
1626 11184
1074 8608
1402 9696
1164 9584
1638 9744
1116 9968
1656 9900
1085 9702
23 8032
204 6464
1114 9392
1148 9552
1621 9568
1206 9680
1617 9584
1194 9616
1379 3792
1180 4048
1611 3888
1371 4192
1614 4480
1197 4672
1414 4832
1535 4772
1713 4790
1714 4782
1742 4656
1678 4466
1018 4230
1016 4106
1017 3882
24 7190
474 7904
463 9432
205 9456
1086 8730
1207 7586
854 9408
190 8992
475 9398
1380 8426
530 9288
464 9142
1372 8714
855 10206
1615 8381
191 8698
1198 8966
964 8448
1415 8128
531 8256
735 6656
1063 6141
163 7471
68 6048
511 5888
3 5814
71 5066
871 5728
453 5792
868 8288
259 8278
431 9424
445 8986
997 9560
991 9236
424 6238
105 6704
726 7168
1006 6160
877 7226
850 9781
858 9520
864 8960
889 7966
186 6165
117 7364
923 8163
162 8022
141 7330
510 5989
611 7943
639 6666
612 7946
640 8016
614 8368
642 7696
174 8608
508 8149
546 9563
712 9664
459 7002
763 6490
25 6568
65 5976
430 3650
512 7544
348 7368
470 7576
767 8134
353 8096
478 5936
74 5664
87 5888
487 7072
750 7648
579 8064
982 10240
747 10549
70 9859
872 10544
452 10298
869 9530
446 9232
432 8730
996 8192
990 8272
720 8352
258 6160
2 5872
987 10394
1012 10830
732 10944
652 10200
128 8864
978 9376
743 10496
455 10976
484 10708
91 11398
97 7832
760 7058
757 8526
67 8939
963 4770
803 6048
734 6592
878 8582
890 9072
863 8486
1062 3866
857 6892
849 6754
185 5290
922 9922
962 10774
873 10680
870 10304
447 9512
451 9656
433 9934
69 10784
116 10704
509 10976
161 11136
140 9222
92 8096
98 7448
1005 9454
176 8624
769 9386
145 9638
104 7168
175 6328
772 7376
507 8560
749 8694
486 8274
513 8809
578 10189
613 9148
981 9916
746 8862
725 6534
641 7752
756 8326
759 7738
1 5082
27 8720
485 8934
748 9206
506 8848
577 8362
980 9844
745 9544
724 9608
755 9184
758 8120
733 6197
514 6402
103 6984
257 7794
483 8848
454 7776
742 8304
977 9158
129 8886
986 8666
989 7066
995 7998
731 7744
1011 7208
1004 6288
184 7414
99 10744
879 10622
177 10328
891 8848
862 8960
856 8688
1061 3858
848 6494
93 6170
921 4678
482 8308
139 8664
115 6832
730 7536
1010 9222
721 6809
722 7834
714 6272
723 5030
1522 4954
1741 2026
1132 3552
1610 3372
1527 3574
1616 8608
1620 8800
1639 8416
1655 8256
1677 8512
1627 9120
1582 8896
1625 8704
1136 8576
1631 8992
1188 9280
1360 9536
1363 9376
1115 9376
1193 9664
1351 4976
1179 5248
1401 4960
1705 7104
1709 7688
1699 7768
1695 7968
713 7594
1521 8318
1532 6120
1156 6000
1693 5832
1687 5472
1147 5328
1167 5136
1540 4640
1560 4608
1365 4320
1163 4064
1385 9568
1534 9760
1404 9600
1139 9440
1236 9648
1563 10288
1477 10440
1550 10335
1548 10428
1456 10484
1398 10528
1542 10441
597 8525
505 9561
1528 10512
1689 4928
1399 5600
1464 5344
1444 6288
1544 6224
1073 6592
1387 6912
1088 7480
1127 9400
1381 9776
1296 9800
1556 9904
1295 9960
1348 10024
1568 9760
1375 9596
1552 8765
1120 7472
1113 7216
1555 6632
1559 5304
1519 4656
1367 4080
1426 3648
1538 3840
1302 3936
1186 5488
1117 7360
1316 7424
1423 8000
1343 8032
1125 8160
1111 8064
1325 8240
1361 8208
1355 8384
1344 8624
1124 8784
1211 9040
1249 9104
1243 8944
1410 8960
1358 8992
1686 9272
1223 9352
1416 9856
1422 11008
1432 11248
1525 11456
1446 11344
1346 11526
242 10232
1196 9962
1232 10232
1226 10846
1256 10848
1328 10544
1338 7904
1635 7936
1712 7808
1458 7680
1482 8864
1504 8672
1508 9152
1246 8928
1510 9216
1095 9088
1212 9088
230 6538
239 10544
1222 10592
1218 11200
1303 11504
1704 11752
1702 11638
1230 11824
1418 11680
1369 11056
1384 10432
1097 7616
1267 7824
1440 8224
1271 8464
1334 8472
1290 9008
1530 9200
1492 9344
1408 9232
1708 9456
1248 9184
1494 10464
238 10304
1225 10870
1330 10848
1281 10928
1679 10752
1326 10560
1093 10688
1099 10528
1438 9600
1518 9568
1496 9600
1214 9344
1435 9552
1101 9312
1103 9440
1105 9598
1685 9670
1107 9464
1122 9360
1412 9456
1288 9312
1138 9184
1149 9056
1407 8800
1320 8496
1165 11328
1577 11304
1221 11300
1537 11230
1455 11358
1130 11225
1171 11118
1377 11172
1263 10748
1217 10484
1251 10250
595 8013
974 6149
520 5658
78 9001
102 8538
51 9950
48 8960
709 6419
274 4280
42 7343
308 6804
975 8884
251 11022
224 10416
275 8792
650 9504
413 7554
231 7058
504 7944
718 8912
596 9574
234 9154
976 9342
278 6992
214 7584
232 7456
543 7256
233 7600
439 7770
394 10000
448 10950
276 9360
213 9222
235 9974
524 9312
580 8208
425 8342
398 9235
885 9024
414 9473
1015 8586
686 8064
695 7438
39 7040
225 8278
1003 6914
215 6098
460 9226
571 9574
727 9095
521 8752
671 8454
209 7945
568 8622
395 9126
36 8410
674 10006
218 9760
564 6096
45 7712
329 8800
401 9360
1009 8512
668 7984
344 6440
407 6832
309 6576
481 11312
249 11774
43 11190
692 9954
250 10832
49 9888
1000 9368
535 8114
360 8712
52 9655
719 475
782 8976
468 8918
765 9472
351 8640
476 8272
85 7376
350 9564
428 7562
761 6754
651 5714
66 7168
739 6008
449 7426
393 7060
421 9240
172 9830
440 9426
277 10468
549 7688
457 7832
710 6658
72 8048
380 8246
544 7714
82 8334
63 7770
422 9410
268 9822
236 9434
532 10054
438 9680
559 8944
542 9048
253 8889
271 7886
600 9245
240 7444
189 4922
216 4880
426 9248
581 9894
444 8576
525 9328
81 9718
548 9258
83 7040
381 7264
545 8290
711 8160
64 9632
359 8994
458 10846
768 10648
764 9496
75 8552
73 5228
762 11149
469 10968
349 14089
26 11880
423 7136
429 5696
173 4378
441 6162
279 4480
740 6848
86 5189
477 6592
352 7224
766 7720
420 6285
171 5488
533 9442
267 7248
286 8010
399 8320
40 7480
884 8566
687 7904
696 8174
37 4926
396 5936
55 7310
461 11224
302 10261
572 12022
728 11328
522 11136
672 6790
781 6098
569 7232
965 7143
58 7233
528 9366
342 10166
387 9456
119 9226
1002 7482
143 7844
675 7853
219 7312
796 6288
1014 6746
330 5810
669 9800
480 8336
310 9584
152 7543
228 7906
90 5114
223 6728
708 6568
738 7184
248 9850
795 10854
142 9506
386 10148
118 9856
341 9728
527 9120
54 8340
57 8197
229 7587
151 8192
471 10686
296 11150
280 10488
164 10528
418 9610
369 10494
500 10294
365 10200
60 9252
412 8236
208 7666
558 8014
406 9638
583 8578
101 8576
77 8804
799 7194
786 8992
134 9430
155 8624
972 8192
317 9622
773 9520
783 8928
300 8992
678 6648
16 8192
181 9578
567 10702
576 10528
109 8808
194 11046
4 10820
519 9314
260 9220
1055 8910
494 8792
20 7990
496 8960
498 8692
325 7916
336 7024
211 6835
495 8552
499 8660
210 4848
327 8468
503 8480
328 9183
1341 10069
1280 10140
1181 10090
1397 9808
1309 9996
1109 9969
1395 8866
1306 9136
1293 9461
326 8780
1036 8687
1337 9460
1284 9600
1394 9401
1209 9666
1725 9708
1431 9664
1392 9401
1238 8954
1279 9610
1035 10431
1034 11112
196 11271
1437 10694
1735 11186
1580 11360
1736 11472
1200 11510
1075 11482
1083 11624
1724 11638
1737 11616
1448 11528
1333 11315
1054 8754
1052 8754
1053 8495
1051 6918
193 8888
1443 9522
1191 9460
1143 9536
1571 9712
1266 10032
1081 9819
1159 10092
1270 10280
1569 9920
1173 10976
1275 10880
1498 10768
1564 10736
1734 10580
1050 8922
192 10013
1276 10383
1683 10648
1199 10574
1177 4944
1698 5072
1481 4448
1145 3168
1673 3168
1450 2928
1079 3216
1670 3024
1523 2928
1672 3168
1162 2880
1576 2688
1676 4448
1312 4640
1682 4640
1176 4896
1286 5408
1308 5568
1299 5952
1314 6496
1089 10496
1691 10536
702 8674
1513 10598
1427 10580
1254 10464
1502 10528
1598 10160
1257 9952
1500 9840
1506 9168
1487 8992
1594 8064
1318 7792
660 3578
699 5712
666 5248
1154 7430
1490 6336
1586 6752
1484 6704
1515 7232
1453 7078
1584 6984
593 6528
698 5610
1512 7088
1202 7472
1612 7360
1618 6848
1183 6992
1740 7024
1189 7536
1486 7360
1622 7424
1151 7366
590 5664
1632 7334
1574 7488
1733 7296
1259 7376
1322 4768
1489 4672
1077 4896
1133 4960
1092 5760
1728 5472
1142 5632
589 4922
1452 5734
1373 5736
1157 5920
1204 5712
1169 2240
1730 1884
1262 1934
1235 1944
1353 1984
1547 1194
295 2240
754 1728
751 -2998
753 -1824
294 608
662 5178
656 6198
663 5984
657 4170
167 2034
851 2376
591 3640
680 8122
828 8768
689 10094
822 10080
383 9522
315 9854
658 7362
287 7758
285 9200
700 10522
983 11436
970 10080
28 12182
683 10256
550 9592
377 9096
368 10118
338 9118
961 9142
374 8640
952 9603
800 7112
301 7488
133 7736
677 7534
316 9596
154 9728
971 8646
715 5646
956 7616
10 8973
649 8116
994 8688
158 8656
716 9766
112 7984
586 8064
955 8566
138 8350
356 7060
681 7064
367 7586
960 6444
339 8832
794 9654
957 6470
11 9266
378 11254
951 10076
648 7620
575 8264
472 10424
297 10174
281 10055
165 9630
370 8298
501 9368
364 9184
347 9742
335 9430
207 9227
261 10102
1056 9630
195 9230
5 9640
417 9777
334 6857
324 8588
182 6858
333 8818
307 6794
13 7162
566 7264
110 7720
784 8806
774 8185
159 9876
29 7728
587 8904
113 8880
518 7364
601 6619
627 7672
812 7468
623 7158
625 8126
1065 7598
626 8032
624 8356
362 5797
443 5135
888 5551
1072 9488
816 9590
80 9370
442 8914
898 7068
892 8198
874 7450
811 9632
1064 9198
1066 8295
813 9670
1553 9084
1588 9835
1250 10054
1744 10192
1119 10360
1247 10132
1554 10296
1368 9472
1459 9328
1558 9120
1520 9048
1471 8850
1539 9234
1227 10086
1301 10150
1424 10240
1470 10144
1469 9568
1291 8808
1317 8696
1126 7808
1304 7568
810 6776
1342 7354
1185 7872
1362 8128
1213 8312
1743 8544
1104 8664
1106 8900
1587 8894
1224 8936
1411 8848
1417 8832
1324 9824
1628 9968
1100 10000
1102 10608
1640 10672
1210 10848
1433 10992
1447 11024
1425 10992
1643 10944
1094 10656
1096 10688
1637 10464
1347 10368
1233 10432
1242 10544
1357 10288
1590 5840
1327 5616
1329 5584
1748 5392
1354 5504
1255 5232
1339 4976
1421 4592
1634 4202
1509 9106
540 7452
949 8492
948 8464
946 8854
920 8443
1578 8508
1335 8724
1666 9100
1654 9230
1331 9152
1511 9144
1667 8910
1505 9022
1098 9094
1668 9046
919 11035
918 11716
79 11302
941 11428
1195 10718
1370 10980
1419 11328
1665 11408
1123 11712
1231 12024
1653 11986
1219 11700
940 10300
187 7322
897 7584
814 7760
1070 6850
304 8054
537 8200
942 8200
944 7088
947 8040
188 8064
945 8968
403 9086
943 7586
409 8606
815 8098
694 7880
883 9022
688 7088
697 7584
1071 7840
797 7224
536 7808
303 6496
479 7776
670 7952
331 8426
966 5067
886 5060
539 7616
928 9173
925 7570
900 9230
903 10088
902 10750
905 10488
906 10334
904 10436
779 9979
901 10573
1645 10500
1434 10488
1084 9527
1285 9448
1292 9248
1566 9448
1449 9224
1305 9134
899 8438
924 8819
1396 9672
1646 9928
1647 10008
1310 10192
1182 10094
1648 10284
1264 9944
1658 9960
1378 9848
1110 9804
1220 9397
907 8834
908 9666
926 9081
1172 10754
1252 10880
1642 10968
896 8481
927 7994
909 9998
1166 11146
1636 11184
1321 10992
1289 10232
1150 10080
1413 9888
1659 9728
1108 9528
1649 10676
910 11550
929 10438
930 10790
911 10823
912 10813
931 11369
932 10443
1497 8823
1660 9058
1650 9250
1215 9576
1661 9792
1662 9750
1651 10280
1663 10280
1680 10136
1282 10040
1439 9820
1652 9974
1495 9692
933 9496
913 9576
935 9632
914 9857
937 9975
915 9443
916 10249
1664 10217
1409 10360
1493 10152
1531 9720
1383 9760
1589 10048
1441 9842
1272 9888
1747 9760
1268 9376
917 8626
939 8611
934 9544
936 10052
938 9680
967 10310
737 8794
679 8776
222 9268
320 9488
299 9462
717 9132
973 8598
156 8822
798 9176
135 9478
405 9264
247 8834
497 5352
557 6048
707 6534
584 7208
337 9607
502 10586
371 10000
166 10400
298 10352
473 10274
153 8484
227 8144
1008 6122
563 6954
61 6454
21 7184
19 8550
323 7776
411 8662
787 8720
14 8074
318 7904
493 11547
18 11819
89 10576
321 8366
183 8284
15 8240
111 9920
1001 9872
788 9810
30 10630
785 9208
416 7968
776 7552
565 8844
379 10150
332 8246
12 9306
958 9438
780 10530
647 9554
306 10804
950 9746
682 10304
340 10209
845 10066
1069 10864
832 11365
667 10505
819 10568
-1
EOF
