# Supplementary material for: Solving the clustered traveling salesman problem via traveling salesman problem methods
Source: PeerJ Comput Sci. 2022 Jun 13;8:e972. doi: 10.7717/peerj-cs.972 (PMC9202618; doi:10.7717/peerj-cs.972)
Supplement: Supplemental Information 1 [file peerj-cs-08-972-s001.tgz › CLKH-1.0/PI_FILES/35si175.pi]

175
96 0
78 0
79 1480
33 828
34 2102
36 2054
35 2650
37 2740
39 3320
40 3360
41 3140
42 5790
82 5791
97 2174
43 5557
44 5720
83 4647
45 3425
46 3360
84 2510
48 3470
47 3470
49 2990
51 3350
50 3350
52 2903
86 2012
102 2939
100 2939
101 5042
85 3074
148 -725
147 -725
157 718
115 1960
158 1960
162 1720
169 1020
170 910
159 730
114 1740
113 747
160 729
171 725
168 1075
112 585
172 885
173 1920
174 1000
136 -5120
137 -4000
138 -2240
139 0
142 0
141 0
135 0
143 0
144 0
145 0
146 -1120
140 -1120
121 0
133 0
132 -1120
131 -1120
130 0
129 -1120
128 -1120
127 0
126 0
125 0
124 0
123 -2940
122 -3760
134 -5120
120 -6620
118 2850
175 2881
152 917
163 2023
151 1994
150 2110
149 -7
111 -1291
110 -1591
153 1408
164 303
154 1520
165 1108
117 1900
166 1440
167 1113
116 1401
156 1411
161 1403
155 1408
109 2440
95 2442
108 2979
94 2981
107 2920
93 2920
92 2355
91 2348
105 2400
90 2900
104 2730
89 2730
103 1740
88 911
87 2939
54 3556
53 2757
55 2845
57 2635
56 3140
58 2732
60 2655
59 2635
61 2641
62 2770
64 2800
67 2425
66 2495
68 2950
70 5369
69 5371
106 2603
71 4760
72 5240
73 3920
74 -280
75 -1120
76 -1060
77 -1689
31 -2888
119 -3825
32 -4989
30 -2855
29 -2670
28 -2874
27 -1660
26 -2300
25 -2693
4 -6334
23 -555
24 128
65 129
63 550
22 134
21 280
20 400
3 -6411
2 -5580
1 -6560
6 -3790
5 -4495
7 -1985
8 -1993
9 -1950
10 -1840
11 -1240
12 -1820
13 -1900
14 -2258
15 -3065
16 -2390
17 -2140
18 -2411
19 -3109
99 2260
98 3640
81 3080
38 3900
80 2680
-1
EOF
