# Supplementary material for: Solving the clustered traveling salesman problem via traveling salesman problem methods
Source: PeerJ Comput Sci. 2022 Jun 13;8:e972. doi: 10.7717/peerj-cs.972 (PMC9202618; doi:10.7717/peerj-cs.972)
Supplement: Supplemental Information 1 [file peerj-cs-08-972-s001.tgz › CLKH-1.0/PI_FILES/364u1817.pi]

1817
719 0
539 -260
540 -23
541 88
537 -26
543 13
538 -81
544 518
545 622
546 512
536 622
547 622
534 512
533 522
535 512
549 512
551 537
548 513
542 512
564 294
562 401
559 290
565 293
566 291
563 402
567 655
568 766
561 657
560 766
558 657
557 703
556 657
570 766
569 657
571 683
574 238
573 140
572 260
555 299
554 223
518 454
519 539
520 458
553 808
552 796
550 808
521 915
530 915
531 806
532 845
529 808
528 808
524 915
525 808
527 806
523 917
522 809
526 461
516 570
517 556
515 568
513 558
512 566
514 561
511 465
509 463
508 464
510 463
507 463
505 465
506 461
500 466
501 459
504 467
497 200
496 207
499 208
498 202
495 206
493 204
492 304
494 304
491 302
489 305
488 301
490 306
486 300
487 307
1452 -80
502 50
503 -60
473 -59
472 217
474 128
475 213
471 135
476 208
478 139
479 198
477 141
482 60
480 19
481 59
485 18
484 58
483 19
1451 396
1453 447
1454 545
1455 544
1450 601
1449 706
1468 762
1469 656
1472 760
1470 694
1471 729
1473 699
1476 501
1474 524
1475 496
1477 538
1478 645
1480 735
1479 688
1481 733
1483 688
1482 578
1484 687
1485 620
1486 413
1488 -209
1487 -228
1490 -87
1489 -43
1491 144
1463 30
1464 162
1465 280
1466 336
1467 294
1448 248
1457 184
1456 54
1445 657
1446 700
1447 616
1458 496
1459 483
1460 616
1462 676
1461 142
1222 -105
1220 5
1221 155
1223 215
1224 238
1225 168
1226 252
1228 260
1229 372
1230 520
1231 523
1232 448
1241 485
1242 615
1243 531
1244 531
1233 470
1247 481
1248 494
1249 336
1246 589
1245 504
1444 141
1443 210
1442 196
1441 308
1440 427
1439 308
1438 196
1437 280
1436 340
470 199
1227 536
1432 772
1433 739
1431 594
1430 616
1429 566
1428 631
1434 469
1435 636
1424 736
1425 634
1426 481
469 521
1422 514
1423 494
1427 372
1219 161
1218 373
1217 523
1210 588
1211 525
1215 411
1216 367
1212 318
1213 340
1214 276
1599 414
1598 488
1597 441
1596 434
1588 301
1587 402
1595 339
1589 191
1590 215
1594 333
1593 404
1592 444
1591 390
1586 459
1585 482
1584 424
1583 403
1575 305
1574 273
1573 168
1572 175
1571 100
1570 -55
1493 294
1494 448
1566 518
1567 497
1565 410
1495 518
1496 554
1497 613
1562 615
1569 708
1568 617
1563 645
1564 703
1492 652
1576 588
1577 595
1578 595
1579 554
1580 434
1581 344
1582 356
1500 104
1499 232
1498 262
1508 322
1509 378
1510 329
1511 201
1512 71
1550 176
1549 287
1551 340
1558 288
1552 416
1553 505
1554 505
1557 416
1556 505
1770 416
1774 416
1769 505
1555 417
1768 519
1771 462
1765 520
1772 431
1773 520
1767 487
1764 510
1766 486
1561 356
1560 350
1559 236
1759 175
1760 324
1758 295
1757 226
1756 342
1755 385
1754 292
1763 158
1762 332
1761 285
1743 477
1742 463
1741 431
1746 517
1745 527
1744 472
1747 388
1748 507
1749 564
1750 480
1753 474
1752 457
1751 323
1740 193
1728 296
1729 356
1730 386
1731 486
1732 501
1737 433
1738 536
1739 550
1733 136
1734 74
1735 262
1736 204
1720 537
1721 605
1722 645
1723 340
1724 457
1719 498
1718 564
1717 553
1716 608
1715 537
1725 418
1726 468
1727 379
1702 209
1703 402
1704 383
1705 385
1706 346
1707 546
1708 608
1709 494
1714 524
1713 586
1712 323
1710 416
1711 359
210 347
211 401
207 394
208 468
209 388
203 270
202 438
201 516
200 420
197 295
198 505
199 658
157 718
156 657
155 505
204 530
154 271
153 114
152 35
150 626
151 804
205 886
206 821
213 799
212 814
149 156
148 270
147 304
1696 327
1697 413
1698 358
1699 308
1700 291
1695 303
1694 386
1693 392
1692 429
1691 340
1701 313
1690 265
1689 206
220 495
219 435
217 367
216 428
215 461
214 532
146 490
145 517
144 338
143 472
142 492
141 514
218 455
223 248
222 328
221 314
227 507
228 568
226 363
225 539
135 600
136 510
224 685
140 747
139 328
137 566
138 509
133 48
134 188
229 178
230 280
231 343
232 280
233 288
241 170
234 581
235 616
236 588
237 464
238 540
239 473
240 260
1688 323
1687 436
1686 487
1684 507
1685 448
1677 315
1678 414
1679 400
1676 256
1680 334
1681 433
1682 292
1683 132
1645 302
1646 427
1647 449
1654 512
1655 429
1656 459
1660 564
1661 455
1662 562
1659 458
1658 566
1657 464
1652 271
1650 380
1649 380
1648 271
1651 272
1166 380
1167 272
1165 380
1653 381
1168 273
1164 464
1162 464
1163 574
1161 574
1159 464
1160 466
1158 286
1157 364
1156 392
1154 412
1155 328
1153 378
1145 365
1146 480
1147 479
1149 589
1152 479
1148 589
1150 484
1151 350
1666 395
1665 286
1668 394
1670 285
1671 285
1663 394
1664 285
1669 395
1667 286
1675 288
1674 285
1673 460
1672 404
264 -80
265 104
266 95
267 258
268 374
274 280
275 252
276 168
277 168
278 84
279 56
281 -4
280 -128
288 294
287 308
286 280
285 168
284 168
283 84
282 84
273 56
272 -56
271 179
270 300
269 322
263 280
262 168
261 42
260 84
259 120
258 -22
256 763
257 444
255 788
254 660
253 476
252 181
251 240
250 155
243 18
244 168
242 196
132 168
131 142
130 170
129 53
128 -139
249 -64
248 -56
247 -28
246 -28
245 -56
127 -139
126 53
125 125
124 200
122 -1002
123 -1110
121 -1110
120 -1071
117 -639
119 -772
118 -869
114 -358
116 -338
115 -447
113 -98
112 73
110 620
111 582
99 108
100 168
101 328
102 595
98 512
97 698
96 776
95 682
94 541
109 581
108 465
107 308
106 121
105 -95
103 619
104 794
92 867
93 756
91 662
82 -8
81 144
83 164
84 344
78 292
79 492
80 578
86 503
87 292
88 137
89 235
90 188
85 85
74 148
75 362
76 413
77 286
69 286
70 166
68 252
67 294
66 194
65 222
71 478
72 460
73 304
55 -80
56 118
57 144
58 339
54 300
53 534
52 559
61 512
62 300
59 79
60 167
64 148
63 118
43 60
42 190
44 157
48 83
49 41
50 283
51 244
46 666
45 753
47 827
39 797
40 707
41 530
32 514
33 528
34 564
31 533
30 560
29 484
36 176
37 70
38 -15
35 436
26 309
27 494
28 520
22 142
23 297
24 392
25 277
13 161
21 254
14 237
15 443
16 447
17 -107
18 -100
19 80
20 89
12 70
11 218
10 290
9 328
8 436
7 539
6 430
4 541
3 433
2 540
1 -469
1817 -217
1816 0
1815 84
1814 168
1813 136
1812 -19
5 82
1809 232
1808 131
1811 715
1810 654
1807 717
1806 810
1805 719
1804 502
1803 546
1788 524
1787 442
1786 298
1780 253
1785 237
1783 250
1784 232
1782 251
1781 243
1779 316
1778 396
1776 417
1775 375
1777 328
1537 84
1535 146
1536 184
1539 666
1540 610
1541 665
1542 611
1543 636
1538 616
196 418
195 434
194 375
161 380
193 260
192 340
191 394
162 372
163 241
164 309
158 169
159 303
160 171
165 216
166 270
167 108
190 787
189 712
169 577
168 784
186 843
185 862
184 127
183 168
187 235
188 278
170 -12
171 48
173 235
172 774
182 763
181 696
180 507
175 643
174 587
179 439
178 458
177 416
176 304
1799 342
1798 402
1800 83
1801 274
1802 328
1792 172
1797 343
1796 352
1795 315
1791 416
1790 510
1789 417
1793 208
1794 274
1544 614
1548 615
1547 613
1545 628
1532 611
1546 630
1530 514
1529 548
1528 465
1531 549
1534 323
1533 501
1525 548
1524 504
1526 582
1527 551
1523 662
1522 559
1521 690
1520 707
1518 677
1519 712
1517 673
1513 728
1514 665
1516 732
1515 437
1507 511
1506 535
1505 617
1504 528
1503 524
1502 608
1501 614
1609 -225
1608 -98
1607 -161
1606 -98
1605 -28
1604 28
1603 -28
1600 171
1601 282
1602 294
1612 364
1611 376
1610 329
1613 93
1615 92
1616 90
1614 157
1617 146
1618 44
1619 -67
1623 434
1622 538
1629 432
1624 538
1621 434
1186 539
1620 539
1187 435
1185 303
1188 409
1189 301
1184 410
1183 299
1191 410
1190 302
1182 343
1181 433
1180 323
1177 432
1176 323
1178 431
1179 324
1175 424
1174 533
1169 424
1173 424
1170 534
1171 428
1172 273
1642 380
1641 271
1643 271
1644 382
1640 275
1639 322
1636 411
1638 387
1637 389
1635 425
1632 381
1634 430
1633 344
1631 316
1627 426
1630 317
1626 317
1628 427
1625 318
1290 173
1291 288
1292 386
1293 645
1289 539
1288 709
1279 772
1280 724
1281 540
1294 396
1295 604
1296 653
1297 590
1298 467
1282 502
1381 624
1382 641
1383 469
1380 643
1362 515
1378 651
1379 592
1377 472
1376 556
1375 510
1374 277
1364 593
1363 609
1373 817
1372 738
1371 638
1369 891
1368 837
1367 754
1366 682
1365 502
1274 393
1275 470
1276 422
1277 375
1278 178
1273 221
1272 422
1271 436
1287 547
1263 289
1264 501
1270 290
1286 609
1285 322
1284 308
1283 350
1384 288
1385 878
1386 818
1389 767
1390 688
1391 505
1397 721
1387 726
1388 559
1240 272
1239 252
1238 238
1237 280
1236 322
1235 364
1234 395
1254 197
1253 315
1252 947
1204 887
1203 824
1202 642
1250 627
1251 723
1205 441
1206 684
1207 730
1208 682
1209 441
1201 522
1200 262
1199 222
1198 24
1194 693
1192 497
1193 583
1269 498
1195 574
1196 658
1197 720
1255 801
1256 861
1265 541
1266 626
1267 688
1268 769
1257 406
1258 556
1259 597
1260 169
1262 224
1261 168
1398 280
1399 392
1400 280
1401 156
1402 62
1403 225
1404 354
1405 378
1406 336
1407 252
1408 136
1409 458
1410 462
1411 410
1412 324
1418 430
1419 442
1420 416
1421 296
1413 331
1414 402
1415 331
1416 160
1417 225
448 141
449 272
450 224
451 94
452 0
456 -200
457 -398
455 777
438 477
439 594
440 481
454 737
453 777
445 734
446 565
441 285
442 448
443 486
444 412
447 202
1396 546
1395 700
1394 765
1393 696
1392 762
1361 504
1360 414
1359 623
1347 918
1348 859
1346 349
1345 440
1344 386
1370 376
1333 631
1332 714
1331 616
1330 546
1329 504
1328 763
1321 708
1320 656
1319 485
1336 514
1335 481
1334 654
1317 734
1316 628
1315 451
1318 533
1311 474
1310 624
1309 705
1308 608
1314 591
1313 668
1312 452
1307 542
1306 484
1303 409
1305 621
1302 481
1301 456
1300 432
1304 269
1128 351
1129 318
1299 814
1141 926
1135 928
1136 913
1137 786
1142 606
1140 339
1139 538
1138 547
1143 661
1144 603
1133 111
1134 210
1132 210
1131 364
1130 504
1124 525
1125 504
1126 552
1127 504
1123 520
1122 571
1121 690
1120 739
1093 419
1094 504
1095 501
1098 596
1099 693
1119 680
1327 504
1326 602
1325 540
1324 408
1323 852
1322 909
1090 849
1091 873
1092 766
1097 672
1096 712
1089 590
1088 358
1086 510
1087 476
1081 462
1080 504
1079 462
1078 350
1077 372
320 285
1105 438
1104 402
1103 469
1102 376
1101 204
1106 339
1107 382
1108 363
1100 296
1113 136
1112 330
1111 408
1110 332
1109 137
1114 196
1115 135
1116 204
1117 214
1118 38
313 280
312 402
311 511
310 504
309 504
308 570
307 536
306 530
305 445
292 -430
291 -422
289 -503
290 -420
293 225
294 237
296 320
295 334
298 340
297 367
300 327
299 355
301 383
302 413
304 442
303 477
315 468
314 508
317 448
316 501
318 496
319 552
322 582
321 648
323 495
324 565
326 364
325 148
327 282
1071 90
1072 147
328 221
1074 432
1075 588
1076 640
331 518
330 669
329 728
1073 667
1082 354
1083 428
1084 380
1085 335
333 495
334 478
335 522
332 476
356 263
355 333
354 264
353 347
352 250
351 524
343 623
342 557
340 611
341 566
339 595
336 604
337 559
338 635
1070 600
1069 872
1068 918
1066 794
1064 703
1065 664
1067 842
1063 456
1062 422
1061 503
1059 346
1058 371
1060 477
344 115
345 286
346 251
1057 367
1056 431
1055 368
1054 293
347 508
348 526
349 508
350 438
1053 467
1052 522
1051 584
1050 539
1036 219
1035 372
1034 221
373 153
1033 325
1032 526
1031 428
377 349
376 428
375 519
374 393
378 239
379 190
1029 209
1030 161
383 420
384 461
386 420
385 462
382 419
380 463
372 518
381 564
369 564
368 490
370 565
365 482
367 566
366 457
371 518
413 547
414 648
415 547
412 417
411 478
410 492
420 510
421 488
422 441
423 315
424 602
419 572
418 526
417 482
416 426
425 168
426 342
427 364
428 322
429 280
430 194
431 154
432 283
433 421
434 490
435 518
436 478
437 314
357 263
358 356
359 262
1337 214
1338 275
360 240
364 321
363 357
362 338
361 340
1343 127
1342 238
1341 290
1340 320
1339 228
1037 219
1038 277
988 290
987 445
1040 508
1041 444
1039 604
1049 636
1048 568
1047 498
1046 362
1042 439
1043 530
1044 540
1045 622
972 683
971 582
968 887
967 871
970 777
969 793
965 137
966 134
964 266
963 266
961 391
962 394
960 464
959 468
957 503
958 509
955 590
956 598
953 537
954 559
951 420
952 446
906 544
907 574
905 506
904 539
902 375
903 412
901 345
900 386
899 266
898 318
897 182
896 243
895 38
894 136
877 -34
878 24
879 175
880 196
881 168
882 0
883 56
884 94
885 -18
893 507
892 596
891 650
890 588
861 474
860 519
876 619
875 511
853 505
873 617
872 521
871 623
870 521
866 341
859 402
865 459
864 519
863 445
862 520
869 279
868 701
867 640
910 382
911 482
912 383
913 596
914 717
915 775
857 457
858 579
916 246
917 380
918 407
854 219
855 658
856 578
845 543
846 484
847 539
843 440
844 540
852 488
874 519
889 437
888 598
887 650
886 622
851 491
850 531
849 587
842 487
841 569
848 488
839 553
840 491
815 224
816 378
817 218
835 345
836 382
837 416
838 330
826 89
827 136
828 175
829 168
830 42
831 -112
832 -214
824 659
825 722
833 736
834 654
818 770
819 800
820 812
821 822
822 248
823 242
773 160
772 238
908 334
909 396
933 418
934 398
935 374
932 567
931 730
930 800
929 728
928 567
926 592
925 534
924 682
923 694
927 560
922 563
921 352
946 248
947 392
948 364
949 421
950 280
937 207
938 318
939 308
940 300
941 75
942 178
943 191
944 11
936 180
945 129
791 559
792 610
793 526
794 600
795 720
814 689
796 383
797 809
798 748
813 618
812 726
811 638
810 541
809 499
806 412
807 518
808 446
799 304
803 449
802 428
801 454
800 390
670 387
669 434
668 412
667 495
666 381
804 410
805 532
919 479
920 407
664 481
665 478
776 709
775 776
774 756
771 576
770 361
980 567
981 756
982 823
979 734
978 526
986 828
985 720
984 318
983 514
974 575
973 468
975 512
976 644
977 513
989 399
990 528
991 588
992 611
1006 106
1005 259
1004 322
1003 364
1002 420
1001 430
653 420
652 294
675 464
674 470
654 450
671 433
672 456
673 421
655 817
656 890
657 804
658 613
663 835
662 832
659 237
660 340
661 338
676 337
677 395
678 334
635 77
636 140
637 534
634 527
633 456
632 464
631 332
683 540
682 522
681 488
680 467
679 341
779 409
778 419
777 381
790 164
789 244
788 161
787 784
786 766
785 760
780 536
781 650
782 609
783 500
784 447
695 667
697 739
698 638
696 757
694 639
684 464
688 573
687 463
689 572
686 464
685 575
408 445
407 415
406 443
409 416
405 443
404 436
402 416
400 411
395 415
396 356
397 302
398 412
399 359
401 416
403 411
390 345
389 504
388 556
387 477
1349 373
1350 459
1351 637
1352 708
1353 638
1354 459
391 487
394 321
393 416
392 394
1355 351
1356 407
1357 392
1358 410
993 659
996 711
997 658
1007 695
998 667
1021 698
995 658
994 719
1022 571
1023 696
1024 646
1025 490
1026 615
1027 658
1028 622
1015 669
1010 531
1016 573
1019 520
1009 574
1020 503
1008 579
999 509
1000 574
1018 531
1017 695
1011 697
1014 574
1013 688
1012 726
651 655
650 716
649 552
647 563
648 558
646 363
645 644
644 683
643 645
642 588
641 476
640 364
639 434
638 427
630 291
629 374
628 315
627 280
626 132
625 -4
624 448
623 506
622 455
620 405
619 557
618 612
612 474
613 595
617 654
616 626
615 558
614 389
621 666
592 122
593 342
594 329
595 260
586 316
587 520
588 601
589 456
591 484
590 559
459 621
458 552
460 757
461 841
462 771
463 648
468 67
467 232
466 322
465 805
464 880
575 770
577 879
578 769
576 770
579 454
580 563
581 463
582 554
585 465
583 549
584 468
690 147
691 360
692 362
693 258
702 282
703 364
704 325
705 172
706 229
707 270
699 157
700 330
701 144
611 435
610 575
609 463
606 468
605 562
604 442
608 564
607 658
708 584
709 489
710 718
711 686
603 585
602 40
601 214
600 346
599 420
598 364
597 344
596 250
769 238
763 171
764 210
765 167
766 52
767 -144
761 695
762 665
760 736
759 433
758 541
757 506
756 624
755 664
768 465
752 502
753 477
754 344
751 685
750 21
749 194
748 83
740 285
741 466
742 651
739 536
747 545
746 504
745 448
744 339
735 448
736 340
734 416
737 375
738 416
743 344
724 339
725 449
723 339
727 447
726 339
728 339
732 447
733 448
729 340
731 572
714 680
712 461
713 573
730 681
715 388
716 602
717 735
718 826
722 836
721 895
720 931
-1
EOF
