# Supplementary material for: Solving the clustered traveling salesman problem via traveling salesman problem methods
Source: PeerJ Comput Sci. 2022 Jun 13;8:e972. doi: 10.7717/peerj-cs.972 (PMC9202618; doi:10.7717/peerj-cs.972)
Supplement: Supplemental Information 1 [file peerj-cs-08-972-s001.tgz › CLKH-1.0/PI_FILES/36brg180.pi]

180
1 500
12 0
11 277
10 0
9 277
8 0
7 277
6 0
5 277
4 -332
3 900
2 778
147 273
146 273
148 274
149 273
145 274
156 274
155 273
154 274
153 273
152 273
151 273
150 274
137 273
136 274
138 273
139 274
135 274
134 274
133 274
144 274
143 274
142 274
141 274
140 274
79 273
78 273
80 273
81 274
77 274
76 275
82 274
83 273
84 274
73 274
74 274
75 274
179 273
178 274
180 273
169 273
177 273
176 274
170 274
171 274
172 273
173 273
174 274
175 274
113 273
112 273
114 274
115 273
116 273
117 274
111 274
110 273
109 274
120 274
119 273
118 273
121 273
132 274
122 274
123 275
131 274
130 274
129 274
128 274
127 274
126 274
125 274
124 274
159 273
158 273
160 273
161 274
157 273
168 274
167 274
166 274
165 273
164 273
163 273
162 274
88 274
89 274
87 274
86 275
90 274
91 274
92 274
93 275
85 274
96 274
95 274
94 274
108 274
97 274
107 274
106 274
98 274
99 274
105 274
104 274
100 274
101 274
103 274
102 274
15 -577
14 -576
16 -576
17 -576
13 -575
24 -576
23 -576
22 -576
21 -576
20 -575
19 -576
18 -575
50 -576
51 -576
49 -576
60 -576
52 -576
53 -576
59 -575
58 -575
57 -576
56 -576
55 -576
54 -575
71 272
70 272
72 272
61 273
62 272
63 273
64 272
65 272
66 272
67 272
68 272
69 273
44 -576
45 -575
43 -576
42 -575
46 -576
47 -575
48 -576
37 -576
38 -576
39 -575
40 -576
41 -576
27 -576
26 -575
28 -576
29 -575
25 -576
36 -576
35 -576
34 -575
33 -575
32 -575
31 -575
30 -575
-1
EOF
