# Supplementary material for: Solving the clustered traveling salesman problem via traveling salesman problem methods
Source: PeerJ Comput Sci. 2022 Jun 13;8:e972. doi: 10.7717/peerj-cs.972 (PMC9202618; doi:10.7717/peerj-cs.972)
Supplement: Supplemental Information 1 [file peerj-cs-08-972-s001.tgz › CLKH-1.0/PI_FILES/3703d18512.pi]

18512
4118 0
4129 448
4345 686
4179 496
4070 249
4435 444
4364 676
4463 745
4270 602
4522 581
4619 518
4669 557
5015 134
5008 182
5091 24
5229 676
5182 636
5358 494
5215 562
5210 556
5401 679
5483 653
5547 488
5421 666
5502 832
5586 598
5615 583
5723 733
5853 792
5912 784
6124 459
6284 749
6178 1048
6316 846
6139 1123
6036 864
5995 931
5895 430
5768 523
5819 445
5874 584
6007 483
5957 434
6020 815
6177 714
6346 749
6283 649
6211 697
6201 626
6236 563
6339 668
6347 668
6577 343
6734 534
6854 531
6804 609
6679 557
6518 547
6527 602
6533 693
6413 689
6472 949
6408 1012
6278 910
6499 874
6383 503
6289 445
6149 629
6134 561
5875 402
5780 320
5755 534
5628 323
5568 455
5661 500
5587 564
5608 420
5700 833
5822 773
5980 626
6037 496
5812 844
5714 710
5758 140
5872 88
5941 11
5748 15
5855 -402
5884 -422
6027 -246
6210 358
6189 496
6008 461
6237 508
6367 529
6526 788
6543 672
6641 727
6728 599
6582 668
6500 791
6638 948
6713 759
6888 500
7047 582
6988 744
7054 699
7119 551
6968 850
6925 814
6693 185
6699 599
6790 492
6934 406
7188 777
7341 745
7387 812
7251 878
7365 641
7521 772
7376 806
7388 766
7491 909
7574 742
7535 565
7730 421
7666 469
7793 518
7837 571
7855 631
7741 1026
7719 1086
7661 807
7894 958
7952 436
8063 336
8164 280
8215 682
8407 933
8452 853
8505 684
8597 913
8494 974
8547 724
8112 780
8079 804
7890 776
7872 774
7729 616
8092 597
8007 686
7939 551
7660 451
7728 584
7564 704
7435 624
8527 918
8528 938
8529 964
8537 1008
8601 807
8349 971
8138 781
8296 990
8346 1033
8479 575
8509 692
8567 814
8662 746
8688 727
8689 806
8636 816
8559 705
8381 713
8701 676
8946 1007
8835 856
9001 1086
9086 959
9154 861
9095 985
9112 799
8738 705
8624 902
8641 832
8773 924
8864 943
8994 886
9026 841
9020 931
8952 962
8842 899
8757 717
9021 891
9227 692
9208 722
9312 791
9252 746
9423 660
9408 853
9456 734
9506 687
9113 660
9221 640
9320 689
9263 622
9432 607
9431 817
9380 714
9624 444
9666 512
9702 477
9777 844
9765 814
9776 679
9908 800
9907 793
10000 739
10009 721
10022 762
10103 708
10043 683
9909 669
9938 808
9910 598
9818 745
10016 691
10037 698
9898 773
9692 672
9696 841
9697 989
9639 1054
9546 1000
9444 1005
9602 946
9332 506
9234 792
9056 634
8899 770
8801 666
8719 622
8781 652
8906 668
9063 630
8882 616
8933 697
9064 723
9199 850
9253 858
9333 848
9343 796
9385 824
9525 822
9555 460
9892 494
9824 642
9708 728
9850 551
9719 882
9782 973
9748 868
9783 898
10004 561
9852 784
9880 655
9838 949
9808 880
9772 827
9670 943
9613 868
9608 876
9715 903
9720 934
9784 893
9667 864
9559 900
9460 753
9454 646
9334 838
9278 645
9285 859
9296 818
9327 755
9246 747
9200 831
9065 764
8985 699
9022 900
8900 802
8758 819
8740 734
8934 838
9180 613
9344 719
9453 638
9507 623
9582 509
9603 629
9419 608
9369 529
9360 693
9267 583
9080 738
9096 800
9165 732
9239 708
9289 646
9235 683
9176 731
9049 771
9087 804
8974 743
9011 773
8922 784
8868 817
8867 908
8866 991
8947 897
8739 905
8732 897
8679 847
8568 807
8489 906
8587 948
8578 916
8630 829
8581 890
8424 664
8377 910
8423 950
8499 908
8398 933
8392 884
8325 894
8284 857
8146 874
8126 882
8158 922
8113 815
8251 877
8297 663
8304 684
8540 567
8482 789
8462 904
8472 906
8538 712
8157 772
8050 873
7926 678
7977 847
7991 782
7981 710
8080 742
8156 665
8097 777
8174 832
8238 828
8242 864
8303 695
8471 798
8388 811
8470 736
8376 689
9581 556
9863 618
9813 741
9744 644
9873 728
9958 602
10010 599
10175 586
10264 501
10132 561
10116 606
10214 721
10218 543
10293 825
10332 734
10374 853
10316 865
10395 833
10462 829
10439 925
10507 850
10596 814
10620 727
10593 724
10607 665
10540 634
10565 680
10531 548
10510 689
10494 717
10422 732
10387 764
10296 766
10273 805
10115 838
10045 893
10077 935
10146 657
10163 843
10249 819
10355 720
10405 574
10331 906
10205 840
10230 934
10174 874
10283 721
10301 908
10325 935
10453 866
10490 798
10559 684
10484 843
10393 794
10434 790
10545 759
10589 732
10705 610
10860 727
10894 738
10941 619
10958 718
10940 703
10903 763
10806 628
10919 878
10984 832
10866 878
10750 739
10972 895
11029 816
11065 760
10973 732
10892 775
10820 779
10678 806
10688 832
10745 899
10790 804
10846 856
10884 669
10762 760
10753 660
10601 896
10560 817
10630 893
10586 634
10789 1083
10704 865
10683 1050
10720 938
10883 800
10859 957
10865 940
10781 1025
10658 1071
10539 836
10514 860
10364 521
10297 700
10235 746
10151 633
10121 834
10114 864
9999 726
9919 843
9949 862
9976 850
9995 815
9918 824
9829 899
9832 876
9780 912
9781 922
9741 930
9742 950
9622 789
9623 860
9683 918
9689 922
9695 920
9743 894
9690 904
9519 785
9526 823
9600 915
9637 894
9665 912
9740 873
9797 890
9836 850
9884 935
9837 905
9803 825
9679 833
9691 844
9601 815
9739 913
9494 796
9459 734
9443 806
9484 792
9398 816
9316 921
9342 865
9284 919
9315 940
9323 912
9189 772
9130 872
9017 672
9179 858
9129 875
9184 954
9220 860
9233 741
8812 675
8728 897
8807 682
8913 983
9134 748
9128 766
8984 639
9108 579
9091 678
9121 741
8968 702
8536 808
8498 960
8497 857
8649 883
8811 736
8863 732
9066 571
9053 654
9033 698
9164 569
10924 802
10971 852
11002 896
11006 840
11083 791
10983 674
11024 743
11084 777
11191 796
11254 800
11210 757
11190 843
11114 878
11075 862
11258 668
11297 643
14369 562
11419 704
11430 851
11350 722
11317 682
11311 707
11236 804
11168 769
11220 818
11315 575
11266 737
11192 836
11068 705
11095 768
11104 688
11099 873
11076 824
11064 820
11160 813
11173 833
11281 718
11327 804
11286 764
11196 814
11096 865
11127 755
11209 770
11238 773
11202 772
11271 727
11318 786
11329 802
11358 823
11373 904
11386 884
11405 805
11380 884
11391 731
14355 810
11420 727
14431 790
14395 924
11513 763
11529 574
11483 741
11458 703
11434 657
11379 747
11433 838
11546 754
11611 773
11533 891
11486 864
11427 756
11437 617
11470 631
14405 570
14414 808
11536 720
11622 683
14465 609
11651 674
14504 590
14535 546
14554 574
14533 624
11683 865
11634 815
14482 1013
14483 1000
14466 675
14492 722
14547 679
14585 720
14661 468
14593 647
14592 733
14654 742
14682 716
10891 650
10744 802
10835 752
10739 798
10717 762
10633 743
10612 787
10493 875
10401 845
10322 855
10421 795
10478 733
10564 579
10489 866
10320 704
10345 725
10217 616
10120 573
10031 640
10108 701
10107 692
10113 755
10199 598
10063 774
10076 992
10033 1014
9994 1036
9930 934
9954 1033
9945 966
9929 1035
9855 945
9897 1046
9923 1036
9790 881
9795 915
9791 909
9694 838
9682 748
9567 864
9513 968
9472 938
9471 932
9463 1012
9476 898
9418 1034
9350 924
9245 874
9247 745
9944 476
9764 685
9736 712
9737 645
9738 576
9597 534
9735 741
9762 712
9775 709
9817 647
10069 667
10134 835
10091 725
10229 815
10228 801
10367 488
10359 444
10003 448
10068 532
10204 349
10221 431
10075 1013
10074 1052
10127 824
9917 754
9844 768
9734 832
9771 651
9650 756
9580 677
9518 781
9331 594
9392 786
9397 789
9483 712
9577 815
9616 789
9636 696
10002 423
9986 624
10030 665
10141 599
10073 620
9887 537
9903 352
9794 553
9710 609
9576 560
9465 457
9621 479
9770 667
9751 646
9635 598
9554 696
9462 778
9330 770
9363 674
11186 804
11185 711
11182 704
11121 726
11046 830
11067 655
11078 753
11053 810
10925 701
10802 771
10786 773
10725 772
10634 634
10640 808
10550 730
10578 799
10492 738
10423 853
10509 572
10588 552
10604 847
10267 655
10330 908
10449 1096
10467 1005
10544 908
10582 786
10647 544
10724 677
10800 690
10899 576
10991 692
11059 641
11152 657
11107 652
11126 636
11231 535
11298 518
11257 482
11307 729
11463 586
11369 809
11294 667
11429 573
11378 766
11339 746
11524 756
11573 751
11677 448
11681 670
11670 739
11591 677
11701 908
11782 606
11693 483
11610 661
11599 738
11501 638
11509 597
11432 762
11338 700
11473 724
11479 484
11784 471
11826 572
11937 711
11951 653
11189 604
11140 812
11201 740
11000 682
11014 793
11045 494
11120 639
11112 540
11167 601
11215 535
11292 495
11323 434
11109 532
11139 633
11039 692
10944 836
10768 586
10840 612
10845 765
10851 761
10752 476
10665 380
10477 795
10310 554
10373 414
10272 370
10255 1006
10099 886
10129 854
10262 1031
10461 742
10506 695
10656 592
10716 908
10905 601
10937 413
12027 658
12125 787
12174 620
12209 776
12091 838
12159 689
12084 684
12028 739
11994 599
12057 816
14806 757
11968 697
11943 766
11844 587
11926 827
11908 668
14625 714
14664 576
14603 629
14632 589
11731 526
11658 584
14457 565
11669 677
14503 702
14543 567
14516 614
14514 622
14485 706
14438 594
14454 556
14416 830
14378 848
14437 989
14459 773
14506 588
14509 743
14565 636
14561 948
14623 717
14621 553
14633 550
14723 440
14684 568
14749 468
14752 416
14688 632
14629 620
14643 560
14674 541
14644 548
14697 708
14741 702
14757 836
14817 653
14885 627
14870 500
11772 594
11660 788
11639 838
11555 759
11560 819
11569 791
11448 674
11452 719
11512 778
11534 694
14384 718
11444 674
11425 756
14333 608
11322 553
11144 565
11113 623
11015 530
11020 549
10959 872
10805 1010
10728 779
10694 955
10661 846
10801 823
10729 520
10923 967
10945 973
10895 785
10948 886
11001 928
11054 766
11074 843
11106 829
11169 712
14280 768
11270 817
11362 729
14312 790
14310 677
14328 577
14727 556
14792 586
14823 515
14893 761
14956 783
14958 857
14906 886
14940 799
15034 768
15063 628
15083 474
15119 554
15150 533
15194 399
15328 312
15251 690
15198 538
15284 571
15303 690
15258 783
15184 626
15106 555
15049 386
14947 301
14819 636
14875 687
14794 850
14785 886
14713 728
14677 804
14601 838
14635 857
14653 518
14726 662
14760 542
12270 586
12229 684
12246 510
12330 390
12386 423
12365 507
12326 932
14993 932
14943 854
14919 684
15011 824
15065 806
15091 626
15154 560
15196 911
15282 626
15265 699
12458 849
15193 643
12494 656
15189 720
15143 729
15157 672
15141 815
15165 589
15257 745
15289 476
15271 726
15336 737
15388 592
15375 698
15377 498
15326 944
15293 888
15357 912
15395 982
15422 966
15463 756
15442 742
15361 714
15407 496
15302 454
15370 592
14737 606
14721 554
14646 439
14520 331
14475 546
14410 695
14375 616
14338 566
14400 575
14435 627
14517 495
14496 450
14548 522
14545 534
14579 914
14626 824
14610 784
14670 820
14732 610
14780 862
14813 862
14838 1053
14836 722
14922 766
14959 783
14994 938
15053 786
15115 486
15054 844
14966 737
14987 480
15058 520
15062 390
15052 506
15134 440
15171 915
15244 931
15195 884
15152 709
15122 708
15042 522
15074 562
14984 542
14923 508
14840 594
14858 699
14892 482
14955 685
14975 704
14914 805
14846 449
14818 720
14841 692
14910 670
15138 624
15215 730
15218 699
15238 548
15241 626
15307 540
15170 502
15128 630
15095 766
15092 755
15051 807
15010 780
12276 751
14992 722
15114 540
15149 629
15173 770
15209 652
15247 692
12239 781
12193 714
12139 770
12124 536
12049 698
12063 564
12002 674
11942 751
11973 762
12000 606
12078 758
14765 792
14753 648
14827 467
14862 500
14864 480
14830 584
14832 675
14787 610
14772 657
14756 644
14714 737
14681 798
14652 717
14618 542
14619 550
14679 794
14676 646
14549 757
11769 834
14570 844
11788 848
14609 993
11925 710
11919 616
14936 741
14942 810
14981 854
15036 684
15004 807
15099 873
15088 1035
15045 1018
14978 923
15060 1145
15105 327
15164 436
15186 634
15240 652
15320 453
15374 606
15414 445
15346 588
15291 725
15281 622
15160 431
15153 631
15123 573
15008 486
15057 655
15073 796
15067 708
15013 659
14935 645
14895 515
14853 629
14805 453
14849 594
14915 349
15020 656
14969 739
14945 793
14866 529
14769 535
14719 630
14706 626
14640 736
14607 800
14560 518
14525 484
14480 768
14460 810
14519 691
14515 805
14456 756
14434 668
14387 680
11469 684
11361 731
11280 662
11337 715
11412 378
11408 630
11472 846
14413 565
11579 708
14469 672
14512 716
14495 707
11676 750
11570 760
11597 772
11692 647
11691 812
11650 705
11711 659
14556 671
14574 660
14532 539
14584 361
14675 766
14645 910
14620 707
14701 997
14740 797
14776 648
14804 652
14759 709
14748 710
14751 687
14807 657
14891 584
14918 694
14907 758
14897 716
11403 316
11333 560
11285 544
11235 468
11086 714
11058 675
11094 734
10957 566
11111 620
11303 495
11293 642
11250 492
11411 570
11431 714
11557 636
11583 683
11541 745
11523 568
11497 821
11442 783
11377 796
11447 900
11394 699
11457 687
11418 882
11275 815
11229 842
11314 907
11368 657
11313 746
11242 776
11166 824
11089 702
10981 721
11063 752
11052 750
11154 647
10943 574
10793 664
10761 722
10876 914
10780 884
10911 945
10970 868
11073 818
11119 610
11090 817
11187 593
11038 743
10977 628
10875 844
10719 711
10710 858
10819 764
10818 675
10817 982
10881 975
10956 856
10922 940
10864 950
10839 928
10918 905
10966 773
10904 864
10874 927
10749 787
10691 756
10779 928
10816 1012
10743 987
10692 849
10619 716
10646 674
10554 708
10526 690
10416 681
10334 648
10371 463
10443 634
10555 740
10610 636
10569 484
10538 628
10403 697
10237 502
10321 698
10324 696
10329 621
10476 648
10606 760
10580 855
10460 806
10358 801
10400 826
10585 680
10673 582
10775 544
10882 527
15018 346
15015 437
15110 376
15263 310
15325 564
15373 655
15367 608
15387 568
15406 584
15440 816
11085 744
11018 583
11118 568
11230 708
11326 632
11226 603
11181 703
11261 781
11289 682
11332 817
11247 814
11180 720
11179 768
11241 577
11163 641
11123 819
11291 949
11284 931
14335 803
14337 787
14319 623
14340 841
14374 872
14377 841
14323 651
14345 746
14403 565
14360 763
14381 814
14406 460
14408 456
14440 590
14513 556
14511 742
14491 1054
14450 952
14429 891
14478 900
14537 914
14555 577
14591 484
14564 576
14642 393
14705 729
14763 602
14821 647
14758 477
14774 638
14816 716
14842 760
14880 766
14886 550
15487 586
15506 598
15560 746
15593 676
15397 676
15297 728
15233 622
14954 492
14905 746
14860 490
14933 668
15029 556
15533 446
15456 596
15499 565
15519 872
15572 752
15548 876
15483 1006
15380 576
15400 633
15335 680
15362 922
15409 796
15372 738
15321 719
15275 712
15285 810
15256 884
15234 519
15202 762
15158 586
15131 714
15135 684
15147 797
15172 928
15208 852
15230 829
15280 701
15296 336
15232 547
15151 672
15163 583
15087 486
15022 848
15009 1148
14934 747
15026 1108
15090 1058
15107 769
15609 776
15636 763
15624 716
15626 636
15676 687
15679 763
15734 630
15663 667
15615 670
15650 736
15692 511
15746 760
15782 749
15778 610
15697 651
15751 679
15678 512
15658 478
15607 634
15529 285
15498 626
15457 564
15539 518
15601 386
15546 437
15421 621
15465 836
15468 888
15405 712
15411 542
15448 474
15867 661
15860 592
15891 500
15930 529
15996 598
16074 636
16110 624
16146 716
16192 638
16174 672
16118 734
16079 741
15983 598
15975 510
15906 470
15995 560
16066 552
16109 728
16127 700
16141 551
16165 803
16234 477
16272 821
16256 669
16209 948
16096 547
16154 434
16080 606
16032 422
15951 594
15929 552
15915 609
15845 569
15865 456
15756 694
15742 767
15708 793
15665 738
15619 600
15656 710
15671 746
15659 642
15596 829
15549 521
15514 728
15553 753
15585 693
15570 665
15614 735
15661 824
15699 770
15755 712
15776 635
15684 774
15691 681
15420 747
15462 624
15419 846
15379 688
15356 588
15324 848
15305 690
15260 456
15205 427
15243 273
15207 325
15161 865
15250 906
15299 540
15121 585
15072 664
15084 784
15094 693
15382 720
15489 639
15429 900
15434 621
14996 437
14965 499
14985 649
15044 692
15089 578
15125 650
15155 560
15235 605
15222 553
15278 702
15310 777
15322 816
15376 655
15353 740
15288 783
15459 595
15536 720
15496 742
15545 639
15486 616
15589 689
15617 570
15556 662
15612 622
15675 420
15669 812
15632 771
15606 921
15566 583
15712 680
15801 801
15828 709
15872 833
15925 603
15936 728
15933 636
15864 591
15876 466
15786 490
15784 456
15820 744
15905 1147
15945 840
15969 932
16016 402
16089 529
16073 633
16000 573
16055 738
16043 700
16120 665
16035 462
15990 639
16052 611
16023 380
16136 710
16153 626
16119 629
16199 450
16049 571
15989 552
15987 706
15968 688
15935 392
15847 481
15810 585
15774 564
15818 492
15740 848
15695 720
15741 1003
15853 670
15874 650
15888 596
15956 637
15928 614
15950 718
16028 830
16031 868
16084 748
16181 469
16201 632
16238 644
16294 733
16226 899
16227 596
16172 788
16106 879
16086 980
16123 934
16202 622
16053 724
16088 894
16129 398
16095 461
16113 438
16149 416
16173 462
16239 732
16275 678
16331 572
16267 708
16262 880
16284 823
16320 891
16413 478
16479 570
16537 451
16553 422
16453 733
16422 834
16370 927
16375 863
16253 608
16203 341
16271 502
16435 468
16397 519
16430 618
16411 357
16484 568
16490 449
16476 561
16436 668
16404 677
16347 599
16587 414
16658 553
16687 704
16715 395
16630 738
16594 887
16528 724
16567 907
16646 601
16545 412
16519 508
16562 704
16659 727
16635 392
16571 490
16532 608
16472 578
16417 509
16416 638
16402 580
16440 482
16426 537
16354 483
16379 408
16365 856
16268 850
16263 696
16260 665
16187 674
16204 618
16254 409
16208 581
16177 686
16178 792
16158 768
16232 714
16305 671
16757 627
16868 527
16775 802
16695 634
16679 740
16652 930
16616 895
16548 635
16132 624
16087 531
16015 638
16041 618
16098 632
16027 568
16117 818
16058 1019
16006 908
16060 900
16012 905
15967 750
15920 698
15886 903
15852 784
15777 536
15800 802
15804 643
15887 743
15924 667
15973 513
16021 596
16065 371
16147 814
16211 791
16283 735
16314 750
16335 688
16252 889
16221 932
16220 965
16218 585
16215 610
16290 822
16326 803
16323 667
16298 726
16353 704
16425 689
16423 708
16373 590
16401 530
16330 688
16342 688
16291 720
16324 680
16395 532
16341 560
16352 536
16388 808
16383 848
16433 610
16461 1007
16500 998
16569 705
16478 809
16466 639
16508 908
16511 727
16561 770
16573 580
16639 504
16636 669
16619 638
16719 679
16727 670
16740 672
16664 844
16625 756
16675 528
16671 672
16705 506
16773 422
16812 525
16769 506
16784 378
16856 435
16852 436
16927 606
16900 717
16918 718
16919 735
16846 485
16818 788
16790 674
16855 856
16912 750
16972 550
16988 576
17036 306
17010 642
17005 532
17092 562
17169 688
17188 688
17136 625
17192 560
17222 594
17224 468
17244 527
17337 582
17399 749
17421 481
17329 609
17317 618
17296 692
17238 740
17234 714
17279 428
17266 352
17323 469
17369 681
15963 564
15896 786
15863 642
15893 621
15844 663
15809 744
15827 859
15912 607
15940 615
15966 468
15901 570
15882 705
15815 525
15849 708
15880 665
15789 762
15766 557
15714 778
15717 668
15643 602
15703 758
15725 793
15664 871
15616 756
15559 828
15522 676
15449 613
15480 744
15554 652
15535 762
15455 692
15471 690
15446 540
15513 743
15577 802
15622 692
15581 652
15657 733
15745 269
15633 606
15635 560
15638 608
15623 644
15599 654
15628 692
15681 588
15719 501
15754 819
15706 856
15688 735
15604 725
15637 286
15716 454
15732 488
15772 886
15840 672
15858 893
15829 814
15881 739
15914 776
15952 623
16011 662
15986 623
16038 531
16048 556
16033 690
16044 693
16056 598
16103 602
16197 628
16302 630
16231 846
16184 792
16217 673
16145 638
16126 611
16094 607
16171 497
16240 986
16244 884
16297 1038
16340 866
16160 309
16122 410
16037 757
16046 849
16005 605
16042 798
16116 780
16072 727
16465 763
16572 796
16502 990
16452 923
16497 945
16540 597
16507 706
16491 557
16560 674
16607 458
16678 903
16712 663
16676 827
16779 530
16815 532
16799 460
16739 457
16661 814
16673 686
16704 608
16754 739
16819 821
16822 894
16899 712
16885 824
16931 1008
16909 606
16984 927
16976 837
16961 609
16960 624
16911 826
16832 665
16889 486
16987 651
17056 644
17140 555
17148 630
17128 719
17062 550
17095 722
17133 596
17069 660
17015 601
17085 744
17194 415
17240 554
17256 644
17282 613
17346 609
17320 869
17368 758
17277 855
17305 1007
17326 795
17373 612
17391 741
17434 865
17508 600
17490 761
17459 598
17456 748
17424 804
17419 724
17420 839
17363 938
17412 714
17405 596
17336 635
17261 630
17250 423
17199 640
17108 805
17089 606
17020 502
17025 510
17031 550
17048 554
17114 734
17120 717
17144 754
17039 543
17147 841
17209 672
17211 656
17198 801
17168 710
17152 792
17078 537
17024 871
16967 774
16891 832
16934 855
16937 751
16877 870
16834 606
16767 588
16711 680
16668 585
16627 733
16580 870
16624 826
16623 579
16738 452
16760 520
16842 652
16838 654
16898 779
16930 555
16925 796
16883 745
16810 687
16836 816
16914 594
16922 755
16806 719
16831 741
16718 619
16714 500
16670 602
16597 685
16595 726
16629 693
16568 685
16527 526
16583 552
16593 590
16682 588
16713 588
16697 728
16763 644
16761 618
16813 594
16867 714
16916 694
16926 544
16978 455
17030 724
17049 865
17082 740
17154 513
17131 362
17270 570
17274 651
16539 693
16410 548
16441 718
16475 599
16489 716
16510 702
16432 1025
16414 1014
16394 1002
16318 923
16322 911
16364 905
16325 665
16346 803
16308 922
16237 778
16351 781
16386 977
16434 429
16458 481
16547 544
16531 612
16496 660
16501 511
16463 803
16406 627
16374 627
16443 800
16468 527
16483 757
16400 622
16381 650
16459 891
16469 895
16525 754
16514 767
17480 722
17454 853
17467 502
17415 803
17362 515
17398 561
17335 637
17353 586
17433 496
17449 624
17458 661
17341 647
17359 700
17301 661
17258 827
17190 638
17273 834
17314 812
17171 362
17229 327
17313 710
17254 884
17230 701
17176 614
17065 533
16990 642
16963 650
16994 564
17017 886
17072 768
17084 963
17191 567
17220 869
17284 821
17287 998
17264 652
17332 920
17384 785
17402 664
17430 965
17376 904
17411 872
17489 819
17506 698
17462 624
17522 644
17529 602
17569 581
17572 322
17591 116
17484 652
17442 490
17429 372
17340 454
17295 222
17253 560
17201 540
17187 502
17113 558
17177 566
17087 67
17040 -145
17035 672
16977 552
17053 663
17068 625
17009 633
17061 487
17127 476
17145 582
17086 463
17119 440
17195 475
17210 494
17263 598
17276 593
17334 442
17076 738
17023 678
16986 533
16958 693
17004 689
16917 596
16888 803
16872 750
16830 656
16780 707
16797 551
16837 419
16897 644
16942 619
16965 810
17013 920
17034 829
17101 721
17135 811
17185 920
17217 983
17236 971
17281 871
17283 766
17318 752
17380 644
17358 642
17324 648
17309 619
17269 591
17183 592
17151 698
17146 606
17077 703
16726 640
16667 788
16645 602
16578 748
16588 625
16557 839
16600 1028
16656 944
16689 950
16735 914
16733 938
16703 950
16717 748
16701 718
16748 796
16805 808
16766 809
16742 606
16737 702
16798 734
16801 779
16890 664
16959 355
16947 707
16841 738
16901 891
16882 634
16772 531
16720 523
16621 599
16674 801
16644 592
16579 673
16611 491
16523 748
16495 446
16550 674
16584 515
16504 667
16536 735
16518 765
16488 767
16457 758
16442 598
16420 637
16399 743
16396 698
16363 765
16360 546
16896 438
16821 624
16809 626
16791 653
16756 487
16839 637
16863 531
16828 582
16778 734
16710 182
16581 398
16606 529
16751 622
16732 589
16683 736
16615 588
16618 567
16672 690
16638 500
16307 506
16292 708
16277 797
16225 641
16257 750
16296 651
16243 696
16261 674
16321 861
16357 771
16317 797
16378 660
16470 348
16474 730
16439 617
16385 672
16368 608
17319 531
17328 556
17397 698
17416 543
17439 735
17455 658
17466 629
17555 484
17614 431
17662 278
17577 438
17544 955
17502 757
17552 728
17580 959
17623 849
17671 654
17631 526
17635 602
17570 632
17515 465
17540 497
17589 455
17666 606
17607 907
17547 673
17611 868
17630 806
17567 637
17613 770
17603 686
17618 591
17654 672
17718 895
17745 751
17703 906
17664 815
17697 415
17735 642
17709 471
17736 649
17768 603
17828 370
17807 561
17808 718
17853 502
17870 749
17906 619
17858 716
17788 699
17773 710
17739 778
17711 935
17750 792
17765 716
17725 649
17692 946
17658 874
17629 746
17342 601
17377 629
17354 730
17406 633
17485 517
17558 678
17539 518
17527 602
17513 560
17460 490
17407 541
17446 681
17443 617
17463 514
17417 486
17327 727
17315 790
17360 752
17435 642
17509 580
17565 894
17600 565
17624 787
17675 529
17766 746
17796 619
17855 563
17811 522
17934 450
17938 594
17960 493
18026 466
18011 530
17994 734
17953 697
17948 732
17962 526
18006 698
18083 735
18105 967
18155 648
18164 813
18193 618
18134 697
18081 768
18104 700
18111 877
18158 1070
18196 964
18205 1034
18191 995
18212 605
18234 504
18254 278
18317 -98
18300 36
18267 474
18252 496
18231 694
18217 845
18207 722
18227 827
18250 611
18237 631
18235 626
18220 765
18232 605
18208 600
18260 496
18268 775
18270 811
18299 815
18129 265
18148 186
18077 814
18048 1060
18060 1071
18069 890
18019 1144
17947 806
17974 482
17908 865
17911 833
17933 880
17914 770
17875 778
17877 408
17823 336
17748 501
17793 676
17861 502
17804 692
17743 618
17680 722
17606 721
17652 894
17670 747
17673 721
17628 659
17594 532
17563 658
17533 539
17575 654
17634 526
18307 816
18332 623
18305 682
18310 567
18282 786
18244 868
18225 816
18200 682
18192 748
18149 872
18123 776
18144 752
18122 762
18138 557
18187 558
18213 420
18224 495
18198 558
18096 813
18106 854
18067 718
18040 736
18051 448
18059 536
18013 585
18000 616
18021 690
17975 781
17980 783
17939 686
17935 959
17912 761
17921 859
17949 630
17946 877
17943 818
17940 676
17986 827
18046 609
18113 650
18115 697
18163 621
18201 587
18238 695
18266 672
18229 623
18097 510
18065 598
18014 586
17957 580
17909 623
17903 689
17863 840
17836 776
17781 498
17759 448
17742 514
17698 728
17648 732
17701 696
17667 672
17590 743
17609 530
17548 689
17474 621
17536 639
17595 678
17627 708
17645 729
17693 771
17732 587
17737 800
17771 642
17815 763
17881 514
17898 732
17844 621
17805 647
17794 702
17780 931
17726 721
17821 724
17850 635
17878 701
17825 540
17785 819
17841 517
17800 796
17751 890
17710 748
17694 820
17678 770
17720 715
17700 772
17719 1026
17727 943
17779 1023
17762 1058
17846 763
17872 444
17835 436
17867 480
17854 558
17893 535
18074 660
18151 569
18095 851
18063 947
18085 668
18023 791
18110 790
18140 989
18167 922
18174 739
18197 720
18177 564
18142 493
18161 719
18171 638
18124 601
18072 660
18061 539
18073 800
18050 773
17925 925
17961 945
17997 900
18068 727
18054 886
17979 646
17932 743
17920 676
17930 742
17963 680
18007 661
18318 726
18334 760
18335 780
18349 660
18336 696
18319 722
18279 542
18288 666
18293 644
18339 661
18364 686
18371 800
18383 752
18379 654
18375 393
18408 529
18415 488
18380 445
18396 668
18409 669
18422 413
18434 413
18443 451
18438 535
18456 316
18441 535
18432 493
18424 548
18457 556
18464 597
18458 614
18459 437
18476 556
18481 598
18475 493
18482 479
18493 712
18503 578
18496 710
18500 74
18494 135
18491 593
18484 825
18466 594
18474 832
18471 810
18468 696
18478 167
18480 -134
18472 80
18460 182
18446 42
18445 84
18423 399
18439 546
18447 456
18495 512
18507 358
18509 455
18498 465
18488 458
18508 301
18497 604
18487 465
18470 756
18467 639
18449 535
18448 430
18437 589
18412 606
18392 610
18410 630
18418 515
18389 552
18399 406
18404 617
18421 483
18426 674
18428 726
18455 469
18462 550
18461 659
18473 618
18483 666
18489 554
18490 409
18499 520
18510 411
18511 232
18512 64
18506 376
18501 512
18505 420
18504 224
18502 -42
18486 39
18465 255
18477 307
18469 250
18485 308
18492 384
18479 448
18463 565
18453 516
18425 561
18413 507
18440 602
18435 518
18402 661
18430 611
18405 566
18390 651
18366 674
18367 537
18370 746
18384 688
18372 616
18345 773
18337 772
18342 722
18320 727
18303 888
18274 694
18280 772
18278 840
18269 689
18301 752
17423 788
17465 692
17496 730
17526 800
17382 552
17438 740
17482 861
17511 760
17512 809
17507 820
17534 664
17622 878
17582 926
17597 796
16559 772
16482 844
16445 594
16407 728
16455 867
16480 937
16534 682
17829 640
17883 928
17905 654
17917 750
17888 457
17864 241
17941 672
17971 724
18016 870
18057 743
17996 448
18008 406
17972 508
17754 611
17744 523
17721 765
17679 646
17651 782
17578 514
17639 640
17687 528
17674 464
17733 553
17769 666
17813 630
17894 501
17916 482
17966 669
18032 946
18078 844
18062 824
18090 466
18114 464
18146 650
18117 522
18135 509
18186 795
18194 870
18168 686
18221 672
18223 336
18255 385
18286 558
18302 752
18316 1036
18340 966
18353 848
18360 1005
18330 755
18275 810
18239 257
18214 364
18242 324
18273 718
18287 752
18290 642
18311 617
18323 578
18321 690
18343 868
18357 755
18363 755
18350 771
18373 407
18397 696
18407 705
18391 751
18411 689
18378 865
18368 625
18346 784
18309 855
18294 678
18313 462
18315 480
18394 606
18420 357
18452 798
18451 852
18450 686
18436 732
18444 442
18427 582
18454 -2
18442 112
18414 438
18419 370
18401 720
18387 672
18416 456
18395 702
18376 492
18354 721
18377 994
18365 675
18388 944
18406 1036
18400 938
18393 791
18403 702
18431 527
18429 313
18433 190
18417 354
18386 920
18382 903
18369 959
18351 658
18341 800
18355 520
18381 399
18385 489
18374 590
18398 -222
18352 919
18347 873
18329 628
18331 890
18333 690
18298 553
18262 717
18263 722
18272 614
18256 686
18308 572
18325 752
18297 888
18276 664
18361 312
18359 417
18358 724
18362 740
18338 760
18304 588
18281 521
18257 154
18228 740
18251 622
18271 644
18233 682
18195 870
18189 590
18157 623
18107 529
18184 481
18152 628
18172 597
18159 543
18130 670
18089 490
18029 584
18001 518
18017 648
17981 474
18056 502
18055 528
17977 696
17954 715
17901 551
17833 489
17885 546
17992 756
18031 1035
18047 755
18091 832
18079 959
18116 1039
18133 980
18150 375
18182 494
18183 526
18188 587
18240 492
18261 420
18283 168
18312 363
18291 496
18295 376
18247 766
18199 1027
18178 980
18169 1060
18143 806
18121 593
18175 688
18218 560
18230 708
18209 754
18185 720
18136 598
18127 780
18064 692
18093 814
18147 363
18179 391
18226 540
18258 445
18249 579
18236 440
18246 448
18222 611
18176 428
18211 611
18210 757
18202 803
18125 485
18154 729
18165 835
18137 767
18109 648
18084 688
18038 894
17967 730
18033 698
17976 600
17950 629
17900 822
17847 687
17865 538
17797 518
17786 483
17827 501
17892 717
17895 756
17945 692
18002 394
18030 434
17990 668
18005 682
17973 687
17918 416
17886 322
17931 547
18009 579
18037 777
18108 767
18086 866
18027 853
17984 593
18004 724
17927 586
16393 724
16356 828
16315 937
16287 838
16288 818
16345 678
16415 818
16093 743
16054 670
16205 626
16133 829
16078 832
16114 886
16115 572
16064 555
16142 816
16183 756
16200 606
16144 756
15017 796
14982 644
15039 672
15021 575
14968 708
14950 762
14902 656
14833 420
14802 856
14778 813
14735 1031
14797 755
14711 735
14699 936
14648 983
14614 552
14616 594
14575 620
14553 662
14508 362
14541 461
14641 601
14627 675
14685 487
14708 672
14710 586
14810 418
14784 726
14796 750
14755 915
14800 917
14779 632
14851 716
14901 497
14953 661
14949 939
15007 841
15048 906
15080 778
15124 686
15109 565
15068 733
14979 788
14961 832
14939 597
14894 652
14856 800
14852 656
14782 654
14762 768
14731 708
14690 872
14660 824
14612 547
14567 823
14580 780
14544 724
14528 772
14481 697
14468 807
14490 680
14449 734
14402 701
14417 561
14368 764
14397 823
14420 790
14443 486
14499 476
14552 550
14634 655
14647 776
14678 730
14734 587
14775 613
14815 752
14795 696
14865 772
14884 748
14944 711
14927 428
14989 536
15003 543
15037 520
15041 475
15075 921
15047 888
15079 797
15127 745
15156 647
15101 928
15136 682
15211 524
15229 707
15224 565
15279 568
15330 652
15252 788
15269 644
15236 644
15262 596
15185 543
15228 669
15159 843
15098 515
15133 775
15096 700
15093 800
15082 643
15032 815
14999 575
14980 841
14938 586
14926 786
14876 722
14829 647
14898 846
14903 620
14916 737
14855 1017
14793 728
14859 849
14788 389
14744 642
14687 600
14683 761
14657 800
14576 784
14559 940
14578 878
14595 848
14540 754
14467 452
14464 544
14507 454
14477 825
14428 888
14399 694
14390 662
14394 773
14347 914
14314 820
14316 905
14336 926
14361 905
14382 1029
14432 692
14370 940
14362 521
14388 780
14389 628
14447 786
14463 659
14445 707
14444 551
14531 491
14542 403
14602 647
14587 721
14557 771
14524 919
14476 587
14510 652
14563 762
14606 710
14637 807
14656 711
14667 690
14743 877
14820 711
14739 712
14773 689
14786 663
14828 638
14692 369
14766 602
14812 592
14636 642
14613 1029
14571 808
14693 663
14707 730
14770 699
14783 921
14839 506
14845 614
14867 765
14924 604
14948 615
14998 519
15002 609
14988 522
14900 789
14904 473
14974 633
15078 523
15081 741
15061 743
15064 790
14991 614
15031 665
15142 500
15203 734
15276 682
15245 720
15190 597
15116 653
15056 874
15016 794
14967 851
14973 772
15006 844
15043 838
15077 469
15027 656
15066 717
15132 627
15144 536
15113 551
15035 692
15019 658
14964 862
14921 546
14909 793
14911 730
14878 678
14831 680
14869 768
14847 808
14777 755
14738 575
14698 570
14754 574
14767 674
14825 548
14826 534
14854 759
14872 740
14850 751
14822 688
14789 659
14799 542
14844 572
14928 640
14941 565
14879 590
14873 666
14809 784
14764 848
14718 714
14768 551
14722 678
14694 646
14672 686
14631 448
14569 487
14572 412
15137 698
15162 946
15216 896
15213 907
15283 782
15231 804
15180 595
15166 701
15168 838
15129 846
15187 818
15223 958
15306 281
15308 390
15309 429
15315 713
15423 788
15417 854
15413 546
15408 712
15386 886
15334 718
15318 713
15351 806
15349 595
15403 820
15490 424
15564 614
15605 463
15574 492
15542 701
15482 750
15438 632
15392 518
15458 633
15475 798
15511 827
15430 900
15433 1038
15371 876
15341 762
15352 383
15286 636
15201 542
15176 874
15085 699
15117 752
15112 714
15014 864
14937 548
14977 771
15028 700
15024 990
15005 798
15100 860
15140 533
15182 490
15221 564
15226 550
15191 516
15210 472
15264 517
15329 682
15378 756
15415 763
15460 742
15520 702
15485 780
15464 787
15451 723
15512 755
15524 859
15558 832
15649 607
15651 665
15595 819
15578 528
15582 630
15584 784
15586 774
15645 524
15718 628
15773 611
15831 578
15757 610
15705 617
15666 755
15693 824
15729 652
15764 632
15798 814
15851 690
15873 672
15826 803
15788 658
15769 680
15715 610
15738 761
15792 761
15813 780
15816 823
15884 590
15903 513
15889 721
13007 944
15803 958
15711 863
15781 885
15759 625
15721 727
15648 551
15613 407
15597 625
15516 647
15541 826
15505 672
15557 773
15563 590
15653 610
15655 672
12873 809
12888 628
12837 625
12825 611
12862 772
12906 726
12858 772
12841 515
12816 518
12765 601
12745 750
12699 742
12648 630
12731 642
12730 428
12692 560
12687 667
12808 842
12744 796
12782 878
15495 768
15470 800
15453 684
15466 640
15402 720
15359 726
15332 667
15350 672
15364 738
12591 518
15290 502
12531 828
15255 905
15268 712
15212 662
12449 681
15178 788
15200 834
12484 878
12419 781
12444 810
12407 702
12491 720
12506 741
15848 701
15879 723
15878 612
15917 623
15984 428
16083 710
16040 462
16157 661
16102 774
16138 784
16131 597
16210 757
16274 514
16337 626
16280 627
16316 638
14551 1040
14500 1079
14486 909
14521 1130
14536 1043
14462 780
14411 479
14321 478
14357 672
14331 680
14367 558
14334 828
14307 973
14320 874
14341 964
14373 964
14421 654
14352 964
14425 704
14354 475
14392 770
14415 654
14430 795
14479 756
14488 626
14473 700
14498 672
14530 580
14470 540
14484 364
14527 350
14455 651
14472 663
14471 557
14407 494
14418 688
14393 634
14346 737
14330 637
14332 813
14359 708
14317 485
14305 635
14291 768
14265 1009
14237 667
14279 923
14299 480
14298 584
14287 564
14276 580
14264 538
14269 632
14293 554
14268 678
14258 652
14255 644
14267 638
14239 406
14245 753
14277 998
14271 941
14275 851
14309 907
14311 851
14342 544
14308 642
14318 700
14350 780
14422 710
14474 548
14518 496
14497 653
14442 691
14453 557
14404 701
14383 485
14358 604
14379 559
14376 611
14412 644
14448 619
14539 508
14526 710
14546 551
14566 613
14596 595
14605 604
14668 592
14704 584
14729 582
14761 672
14790 675
14803 811
14848 672
14890 688
14932 586
14589 641
14650 750
14649 732
14715 624
14725 720
14730 642
14666 622
14665 690
14689 570
14611 673
14600 565
14550 612
14586 616
14588 448
14558 796
14538 622
14594 824
14624 814
14655 760
14669 764
14608 806
11907 714
11833 746
11872 510
11965 749
11906 995
11874 984
11825 814
11901 938
11961 882
11995 515
12045 592
12081 582
12076 560
12106 534
14366 701
14343 890
14329 980
14300 866
14295 882
14278 412
14253 556
14223 715
14221 602
14207 733
10734 619
10618 753
10520 774
10414 595
10370 650
10363 607
10470 775
10628 594
10583 874
12198 678
14882 764
14925 622
14883 804
12162 663
14863 811
12051 674
14709 643
14728 539
14750 680
14781 785
14808 791
14837 475
14889 654
14913 642
14970 657
12307 606
12350 521
14952 611
14920 574
14896 730
14995 898
12383 720
12375 774
14983 838
12341 569
12325 592
12366 597
12425 628
12441 551
16128 876
16070 1024
16026 713
16017 1100
15979 727
15939 632
15899 783
15932 684
15962 760
16010 730
16045 848
16029 621
15957 498
15911 541
15892 572
15843 617
15770 902
15731 728
15748 784
15667 712
15694 698
15799 418
15922 310
15965 860
15814 715
15918 1093
15947 759
15943 593
15910 763
15854 673
15869 798
15904 752
15923 679
15866 631
15834 690
15817 644
15796 654
15683 775
15686 639
15690 630
15762 596
15728 602
15634 541
15579 783
15528 937
15467 900
15525 972
15590 822
15587 504
15543 518
15503 464
15824 705
15875 603
15807 750
15771 515
15739 841
15722 710
15680 822
15674 680
15641 774
15600 586
15569 930
15479 804
15518 925
15472 775
15444 502
15435 676
15391 622
15365 752
15319 716
15300 566
15333 804
15248 654
15312 740
15331 898
15439 650
15418 861
15345 855
15368 947
15436 967
15473 864
15431 393
15427 265
15526 869
15576 830
15571 781
15521 902
15450 815
15477 781
15497 662
15532 830
15565 729
15561 666
15509 867
15469 775
15452 461
15428 584
15445 778
15410 622
15369 570
15366 690
15337 579
15287 756
15259 844
15237 876
15183 712
15167 780
15217 656
15270 735
15249 911
15199 885
15197 880
15177 710
15246 814
15348 595
15313 710
15343 681
15342 549
15277 802
15242 842
15188 658
15192 669
15174 695
15145 698
15118 765
15086 586
15038 414
14946 752
14877 717
14962 721
14957 431
15050 427
15104 688
15102 708
15139 664
15204 711
15220 850
15273 620
15338 728
15383 786
15425 768
15396 638
15317 700
15295 690
15214 559
15148 416
15130 586
15069 666
14598 661
14615 581
14680 923
14733 652
14702 824
14638 436
14604 596
14577 672
14522 490
14501 448
14446 532
14436 568
14364 508
14351 682
14371 488
11331 606
11265 615
11357 692
11416 560
14396 578
14391 565
14365 655
14353 556
11310 563
11108 513
10907 368
10785 734
10587 808
10660 701
10910 308
10939 378
11151 245
11200 516
11148 683
11023 621
10897 567
11013 523
11184 461
11103 674
11134 639
11028 626
10927 700
10815 742
10825 734
10898 662
10908 579
10774 526
10771 624
10653 712
10609 496
10547 548
10533 628
10410 761
10279 597
10278 777
10343 842
10333 736
10261 748
10231 671
10452 486
10415 760
10532 956
10546 945
10682 660
10778 690
10896 660
11005 652
11040 672
11199 696
14426 616
14458 682
14502 701
12259 604
12281 741
12245 804
12186 634
12185 644
12249 749
12258 711
12322 510
12321 598
12313 644
12280 602
12262 610
12285 610
12310 660
12385 541
12378 561
12502 404
12498 536
12481 613
12436 446
12401 743
12398 742
12455 828
12487 732
12551 544
12575 657
12558 675
12601 486
12610 854
12638 1002
12613 946
12608 976
12615 905
12647 832
12612 844
12569 766
12418 546
12438 578
12525 919
12557 722
12541 911
12550 460
12516 763
12583 488
12505 654
12435 633
12360 552
12356 524
12297 651
12308 630
12261 559
12178 651
12105 745
12182 766
12208 883
12197 766
12244 686
12248 747
12257 742
12111 691
12097 643
12034 670
12005 748
11982 528
11964 383
12007 477
12048 722
12062 661
12014 714
11981 724
11935 583
11836 588
11808 574
11771 420
11704 796
11578 572
11613 844
11647 914
11697 720
11750 642
11805 814
11890 635
11847 586
11866 767
11924 872
11970 857
11945 652
11954 598
12044 713
12054 736
12019 789
11941 723
11886 640
11800 710
11786 635
11730 764
11666 559
11626 536
11713 635
11740 635
11726 660
11625 540
11515 630
11415 766
11406 596
11404 910
11288 964
11269 1076
11274 848
11172 1005
11062 834
11158 433
11316 561
11177 611
11041 586
10952 560
10921 690
10797 697
10733 453
10760 573
10834 732
10686 694
10637 389
10625 997
10714 1124
10855 914
10755 912
10843 554
10645 646
10687 744
10672 1019
10552 589
10798 812
11012 726
11072 875
11157 814
11195 705
10985 915
10764 705
10814 475
10702 862
10763 838
10701 851
10549 757
10518 524
10523 596
10562 588
10591 574
10451 814
10447 811
10391 922
10428 626
10159 660
10147 479
10276 588
10191 804
10211 684
10046 635
10057 672
9904 420
9645 564
9538 413
9686 558
9727 548
9717 540
9500 628
9632 734
9705 776
9564 716
9402 677
9191 333
8990 675
8821 578
8804 426
8769 429
8516 783
8456 850
8274 627
8275 639
8264 859
8418 811
8590 746
8506 686
8614 564
8920 468
9082 815
9273 707
9198 883
9167 829
9237 716
9116 801
8995 490
8957 570
8755 610
8713 616
8539 670
8608 560
8401 676
8339 638
8419 568
8596 562
8526 830
8368 640
8363 732
8243 641
8176 682
8066 774
7805 836
7799 860
7820 731
7636 762
7602 720
9242 817
9354 754
9231 686
9105 643
9015 523
9358 744
9353 913
9427 980
9583 703
9406 850
9352 936
9213 748
9109 660
9077 599
9183 694
9241 802
9313 802
9401 704
9548 582
9631 731
9630 737
9785 946
9946 738
9864 794
9725 934
9593 778
9745 532
9731 664
9592 593
9660 653
9769 596
9756 688
9853 706
9960 877
9826 825
9730 873
9535 607
9361 774
9486 815
9578 973
9609 888
9726 758
9810 815
9746 852
9587 895
9517 919
9508 789
9625 798
9786 579
9865 559
10044 468
9914 620
9947 411
10155 465
10050 552
9972 789
9978 749
9984 732
10038 720
10154 668
10184 611
10052 712
10034 476
10160 581
10313 748
10390 606
10464 664
10454 703
10548 896
10615 791
10699 692
10651 800
10726 623
10848 650
10796 805
10742 732
10632 916
10635 832
10398 644
10418 765
9965 537
10130 710
10173 699
10101 714
10051 763
9959 708
10024 659
9868 616
9766 427
9956 750
10006 632
10014 612
9819 713
9685 711
9672 771
9704 661
9807 702
10337 654
10285 706
10251 714
10308 828
10210 725
10258 721
10225 877
10419 529
10341 701
10149 680
10093 890
10035 784
9990 384
9961 448
9982 465
10190 487
10304 658
10427 588
10659 580
10570 687
10655 847
10636 885
10472 709
10581 943
10535 410
10480 540
10602 376
10681 699
10838 704
10808 918
10930 766
10893 685
10784 712
10880 729
10953 728
10982 796
11048 554
11125 915
11312 644
11366 633
11279 795
11138 889
11146 418
11243 436
11217 500
11156 568
11071 505
11264 748
11283 678
11124 803
10987 793
11101 788
10968 444
10886 548
10833 644
10765 686
10624 808
10698 728
10517 620
10459 730
10389 846
10336 802
10248 819
10307 888
10143 898
10275 935
10247 710
10317 933
10376 988
10282 658
10431 918
10500 1008
10522 809
10595 332
10680 447
10738 506
10795 509
10787 916
10770 912
10748 885
10837 1029
10823 970
10679 871
10783 990
10879 882
10978 802
10979 825
10976 812
10963 825
10950 939
11021 1171
11093 1082
11171 910
10980 538
11035 609
11066 705
11194 587
11267 787
11150 666
11193 770
11346 561
11278 796
11355 516
11389 672
11364 772
11421 730
11514 602
11564 364
11607 580
11664 518
11588 568
11518 339
11365 701
11381 922
11438 938
11353 668
11441 708
11453 822
11502 786
11539 852
11567 786
11648 586
11620 742
11673 585
11725 796
11756 760
11820 664
11793 506
11829 560
11958 606
11940 593
11934 619
12013 545
11996 577
11978 630
11920 570
11823 700
11807 672
11718 648
11682 766
11732 760
11678 810
11624 817
11652 585
11550 696
11559 636
11606 676
11595 582
11522 775
11496 811
11471 790
11491 790
11490 568
11461 657
11561 586
11484 770
11465 582
11571 570
11585 726
11662 529
11566 783
11527 645
11487 660
11385 570
11301 474
11204 755
11251 893
11359 635
11205 681
11183 516
11295 619
11161 569
12024 794
12071 712
12046 596
12006 770
12082 648
12056 810
11979 660
12047 695
12009 664
11983 744
11959 795
11930 640
11910 601
11851 699
11799 814
11763 644
11885 662
11854 668
11830 786
11715 1121
11646 662
11637 806
11655 823
11699 877
11733 633
11659 724
11618 806
11547 727
11530 768
11428 427
11390 546
11221 560
11132 504
11026 450
11036 495
10929 459
11049 662
11239 652
11207 574
11223 767
11212 664
11356 518
11488 598
11485 468
11449 565
11371 648
11343 546
11287 672
11228 732
11147 480
11011 720
10934 710
10931 470
11088 560
11162 516
11273 438
11198 579
11268 630
11370 916
11436 679
11476 800
11499 721
11568 763
11694 603
11685 805
11608 813
11511 700
11553 791
11653 704
11665 728
11735 461
11794 608
11746 587
10951 701
10854 673
10936 847
11033 837
10901 831
10827 712
10926 835
11032 468
11117 628
11131 684
11206 706
11306 636
11252 736
11222 658
11341 526
11401 603
11507 738
11494 722
11468 555
11631 627
11675 787
11737 754
11791 860
11758 840
11863 819
11862 946
11884 710
11589 493
11540 621
11531 683
11495 533
11609 598
11586 465
11741 557
11831 742
11898 716
11916 738
11932 694
11832 647
11878 752
11950 697
11933 688
11880 836
11849 825
11804 686
11690 697
11749 476
11742 756
11809 675
11767 687
11817 693
11855 726
11911 694
11966 616
11913 660
11956 476
11980 644
12042 742
12145 700
12204 555
12274 572
12231 712
12226 514
12194 580
12138 604
12070 586
12030 526
12036 497
12103 600
12137 490
12128 643
12144 748
12173 760
12203 707
12243 674
12279 578
12299 624
12265 489
12333 885
12411 794
12364 998
12335 1087
12300 1035
12306 950
12336 908
12346 598
12394 700
12338 703
12334 576
12400 710
12376 745
12450 736
12489 706
12497 625
12478 553
12490 654
12566 684
12602 684
12573 571
12670 486
12673 619
12626 660
12659 767
12702 780
12821 706
12762 900
12729 772
12802 759
12535 564
12513 616
12434 525
12475 580
12496 664
12532 755
12549 623
12633 509
12641 582
12614 631
12577 531
12617 699
12576 705
12625 837
12672 589
12655 713
12589 758
12542 784
12567 812
12587 869
12618 803
12851 669
12902 694
12975 614
12930 758
12954 710
12984 364
12890 594
12914 605
12875 755
12815 602
12740 602
12794 850
12845 694
12787 703
12844 635
12807 680
12795 848
12770 613
12894 648
12931 628
13011 520
12980 692
13003 542
12928 625
12847 346
12803 499
12779 704
12790 1007
12819 1012
12886 625
12720 697
12761 670
12814 517
12908 501
12989 742
12979 806
12977 643
13034 708
13057 531
13020 838
13015 610
12883 643
12879 735
12884 774
12900 573
12956 695
12934 668
12948 652
12967 710
12995 589
13001 607
12970 676
13035 710
13044 868
13077 527
13095 626
13107 666
13081 562
13052 766
13025 836
13038 910
12982 669
13030 858
13074 881
13076 739
13109 547
13130 520
13080 608
13111 660
13127 614
13170 442
13221 710
13225 745
13257 770
13323 601
13328 595
13326 629
13344 829
13327 915
13273 818
13298 932
13335 926
13362 860
13376 699
13371 449
13374 477
13348 735
13307 695
13292 964
13265 976
13238 844
13204 690
13240 970
13283 826
13247 966
13220 470
13191 369
13171 406
13118 712
13061 451
13117 743
13122 662
13149 594
13115 447
13116 661
13089 591
13059 757
13000 816
12961 677
12941 710
12944 560
12966 539
12921 612
12871 703
12869 744
12840 684
12801 484
12818 545
12867 477
12864 531
12823 456
12839 322
12920 712
12924 632
12965 682
13028 587
13051 645
12994 602
12955 574
12981 680
12953 714
12907 521
12880 902
12856 702
12895 692
12846 765
12827 903
12760 684
12784 753
12757 585
12768 604
12701 480
12598 680
12640 895
12644 866
12637 834
12669 553
12623 680
12572 707
12586 788
12545 619
12456 714
12422 747
12390 621
12363 747
12283 708
12314 806
12348 576
12329 566
12393 599
12402 498
12473 682
12537 848
12582 760
12517 762
12454 524
12409 657
12432 685
12499 471
12552 913
12635 821
12603 1015
12696 615
12634 646
12694 839
12691 862
12703 912
12763 771
12728 735
12642 809
12593 649
12530 888
12510 804
12467 770
12453 683
12406 723
12389 700
12351 819
12298 799
12305 948
12289 721
12256 666
12250 740
12238 676
12189 730
12171 692
12187 796
12176 961
12166 1037
12175 939
12090 989
12067 873
12121 489
12098 581
12169 512
12170 658
12211 655
12278 694
12269 881
12309 827
12312 746
12220 693
12304 834
12311 719
12255 895
12113 726
12069 767
12059 707
12018 903
11944 636
11838 630
11846 602
11929 756
11904 688
11827 769
11900 773
11905 754
11839 761
11792 658
11739 757
11724 672
11712 640
12192 755
12093 828
12094 912
12120 999
12055 960
12021 744
11975 535
12089 618
12088 640
12147 658
12152 671
12087 702
12017 668
11984 854
11953 753
11852 620
11955 681
12023 721
12025 826
12016 763
11993 738
12058 1005
12061 934
12122 872
12092 977
12143 885
12115 602
12150 800
12168 918
12219 1147
12254 1017
12301 843
12237 1076
12228 920
12230 504
12242 554
12252 702
12260 705
12320 708
12347 588
12331 504
12303 630
12295 595
12767 727
12722 900
12683 889
12693 921
12646 849
12649 860
12689 760
12660 520
12622 672
12581 538
12548 531
12562 552
12521 902
12519 1021
12565 1030
12630 810
12597 937
12606 852
12504 890
12538 1018
12555 1019
12362 778
12373 691
12381 612
12427 596
12508 648
12469 712
12501 617
12328 718
12251 809
12213 655
12272 719
12215 772
12156 614
12202 481
12153 719
12079 598
12160 766
12136 644
12123 621
12043 689
12012 544
12003 656
11976 576
11871 871
11803 646
11816 631
11858 826
11921 915
11960 760
12029 589
12102 556
12033 696
12065 663
12107 763
12108 764
12154 708
12181 678
12221 654
12284 679
12317 698
12318 737
12403 642
12371 678
12368 830
12214 482
12190 400
12267 750
12273 827
12357 882
12374 611
12399 746
12437 719
12470 621
12464 863
12518 794
12460 888
12433 742
12474 820
12523 687
12653 650
12592 672
12568 728
12529 589
12522 665
12570 632
12539 711
12503 664
12471 696
12442 682
12392 642
12359 651
12396 710
12423 720
12426 836
12468 760
12440 573
12421 580
12485 547
12446 609
12431 559
12477 719
12372 790
12332 647
12316 635
12282 685
12224 612
12212 655
12277 594
12253 696
12225 544
12741 840
12697 630
12677 607
12588 533
12559 571
12604 632
12595 661
12574 778
12540 635
12465 344
12556 727
12514 746
12579 802
12645 622
12650 717
12590 778
12560 760
12479 429
12415 480
12428 439
12445 956
12480 880
12404 895
12352 639
12288 573
12205 670
12207 680
12232 652
12264 696
12290 733
12353 775
12319 612
12266 646
12286 604
12291 601
12287 595
12340 745
12339 786
12384 665
12424 921
12447 573
12451 805
12493 662
12515 738
12563 756
12599 822
12643 682
12678 841
12718 822
12736 842
12780 678
12756 766
12666 608
12619 771
12546 591
12594 781
12651 653
12636 614
12585 584
12524 525
12443 752
12429 685
12397 525
12412 616
12459 557
12528 750
12543 732
12609 458
12607 416
12685 600
12709 510
12413 735
12533 679
12500 835
12448 974
12388 794
12355 502
12345 608
12354 630
12324 556
12344 460
12268 780
12241 485
12206 546
12233 693
12188 712
12200 715
12196 797
12247 689
12210 766
12184 890
12165 880
12134 916
12075 839
12072 807
12129 957
12158 871
12133 921
12127 798
12117 711
12146 805
12110 856
12050 870
11988 692
12080 744
12119 703
12074 704
12004 645
12037 830
11986 752
11991 692
11972 794
11990 593
11897 635
11909 707
12151 271
12068 640
12116 464
12132 518
12083 671
12096 779
12161 781
12131 780
12177 700
12130 749
12164 599
12195 600
12240 556
12296 555
12275 787
12217 630
12157 672
12109 522
12077 650
12099 704
12010 544
12001 670
11971 814
11888 485
12805 469
12850 349
12919 640
12922 700
12918 730
12849 611
12759 501
12723 658
12719 739
12743 591
12786 702
12857 531
12958 283
12985 388
13068 540
13079 560
13082 590
13099 748
13134 816
13120 628
13106 538
13090 622
13060 630
13048 536
13066 673
13101 576
13125 550
13137 700
13176 938
13187 720
13217 866
13208 840
13447 360
13475 418
13526 640
13497 766
13468 612
13456 621
13436 729
13417 679
13424 761
13414 694
13386 548
13372 683
13401 551
13370 861
13361 824
13314 778
13308 881
13241 724
13233 708
13202 779
13242 891
13185 588
13147 672
13153 551
13172 705
13132 596
13163 612
13186 652
13212 539
13260 518
13274 564
13296 398
13312 572
13337 860
13380 776
13389 840
13408 761
13377 657
13409 561
13473 471
13517 860
13493 679
13482 797
13469 882
13451 878
13425 757
13430 838
13428 471
13445 546
13435 542
13420 496
13437 550
13484 682
13521 680
13540 510
13336 550
13320 651
13267 555
13244 439
13278 622
13316 716
13309 686
13349 449
13258 777
13303 819
13310 818
13284 810
13318 802
13297 415
13351 638
13393 500
13518 720
13494 786
13452 828
13465 830
13442 662
13431 750
13394 463
13564 590
13569 571
13604 733
13594 754
13565 374
13541 631
13498 693
13462 530
13609 805
13631 966
13652 801
13637 896
13628 894
13623 821
13661 705
13668 874
13664 977
13672 951
13689 438
13646 602
13643 473
13683 698
13684 668
13704 550
13748 462
13782 627
13763 522
13777 578
13745 554
13713 700
13706 656
13698 616
13676 664
13638 803
13620 622
13598 671
13629 691
13657 747
13699 560
13711 630
13735 727
13744 648
13737 631
13771 593
13781 539
13753 588
13709 605
13714 702
13728 670
13712 583
13687 685
13681 602
13688 630
13660 582
13634 586
13659 521
13649 632
13597 652
13567 555
13568 710
13537 674
13561 653
13560 445
13500 710
13512 602
13552 532
13586 691
13557 550
13584 733
13627 601
13667 443
13648 378
13595 476
13580 622
13551 742
13538 604
13499 756
13490 728
13486 650
13492 718
13515 744
13587 604
13558 908
13536 834
13542 938
13533 746
13529 698
13483 725
13466 614
13450 541
13411 494
13464 557
13474 505
13434 450
13480 732
13527 816
13535 816
13524 740
13525 757
13572 580
13571 652
13603 744
13632 783
13625 1041
13591 784
13635 845
13653 590
13639 689
13618 909
13590 517
13605 920
13592 682
13546 542
13514 633
13509 621
13504 644
13476 583
13543 707
13519 747
13520 660
13513 561
13489 711
13459 601
13481 683
13472 573
13531 567
13477 666
13467 720
13444 702
13404 543
13670 686
13702 792
13695 752
13703 632
13723 601
13731 679
13742 598
13755 688
13718 368
13739 358
13697 583
13678 711
13682 691
13662 542
13665 638
13630 666
13608 704
13583 699
13589 698
13626 621
13642 894
13677 776
13696 848
13701 752
13658 778
13624 534
13607 772
13617 823
13593 691
13645 642
13674 392
13555 622
13573 699
13553 818
13563 756
13539 780
13488 644
13506 862
13491 609
13487 672
13505 572
13528 521
13503 914
13449 860
13470 1019
13485 746
13443 481
13419 586
13365 633
13333 751
13301 833
13276 734
13246 784
13263 771
13319 686
13288 808
13736 511
13757 630
13760 770
13780 697
13725 542
13730 688
13724 651
13690 631
13722 792
13740 407
13765 659
13788 671
13812 591
13798 618
13807 808
13844 952
13863 770
13838 670
13851 441
13839 156
13779 377
13790 596
13784 301
13769 824
13752 823
13749 925
13751 874
13733 725
13828 478
13794 153
13811 306
13820 371
13895 -760
13849 -558
13872 -426
13862 -528
13865 -742
13810 -692
13786 48
13773 64
13756 377
13741 644
13719 786
13685 258
13651 492
13686 524
13663 630
13654 660
13655 532
13614 414
13619 680
13582 499
13575 496
13574 444
13549 412
13559 388
13554 322
13562 -58
13496 463
13402 236
13340 -126
13330 56
13720 737
13679 658
13675 440
13636 448
13610 622
13611 844
13615 898
13656 1058
13680 817
13671 919
13691 572
13716 550
13708 527
13721 632
13717 611
13758 509
13747 465
13770 386
13778 217
13750 598
13727 520
13764 538
13806 506
13821 391
13776 347
13815 653
13832 554
13822 448
13818 614
13816 750
13830 718
13868 649
13890 564
13892 612
13894 572
13888 528
13906 438
13881 461
13883 834
13922 840
13924 904
13929 938
13942 736
13949 624
13967 650
13956 682
13958 628
13970 730
13977 604
13985 568
13996 500
14001 224
13991 266
13978 192
13979 614
13968 626
13947 570
13940 656
13945 634
13932 619
13903 804
13889 637
13916 602
13919 531
13925 473
13897 321
13900 284
13893 279
13860 649
13857 654
13834 624
13850 480
13831 427
13896 517
13874 532
13848 658
13841 657
13802 926
13783 1158
13754 927
13787 833
13801 583
13805 428
13759 718
13791 949
13809 692
13800 641
13803 680
13824 560
13846 625
13856 767
13869 727
13866 734
13879 762
13859 578
13899 779
13905 760
13887 602
13907 767
13904 762
13910 816
13913 836
13926 872
13939 833
13934 859
13936 732
13948 448
13960 538
13962 532
13963 604
13951 572
13955 626
13964 648
13973 600
13975 674
13980 715
13992 503
14005 639
14007 601
14016 508
14013 536
14009 590
14002 516
14014 560
14018 546
14015 523
14020 689
14023 790
14030 177
14032 232
14034 -30
14038 38
14045 -894
14048 -896
14050 -532
14047 -380
14041 656
14046 682
14043 795
14049 301
14051 120
14044 354
14042 307
14036 -90
14035 484
14029 534
14025 344
14024 417
14026 697
14028 620
14033 697
14037 762
14040 694
14039 560
14031 817
14027 660
14021 451
14010 678
13995 794
13989 591
13987 683
14004 459
13984 682
13972 501
13954 683
13935 787
13931 755
13911 541
13937 683
13943 633
13959 851
13976 679
13965 812
13969 693
13981 649
13998 712
13997 742
13988 802
13986 645
13993 813
14000 704
14017 698
14012 670
14006 560
13999 632
13990 449
14008 806
14011 839
14019 757
14022 578
13974 837
13957 918
13983 607
13971 940
13966 911
13953 715
13952 728
13946 484
13928 681
13909 619
13917 453
13891 586
13877 486
13858 776
13826 504
13840 714
13819 638
13796 653
13797 599
13775 757
13768 882
13785 694
13766 779
13734 704
13743 916
13767 781
13732 701
13804 441
13817 611
13837 651
13833 662
13829 660
13835 851
13823 777
13852 934
13884 666
13842 185
13836 358
13843 487
13875 667
13854 628
13920 -125
13914 314
13930 169
13982 74
13994 -162
14003 -253
13961 252
13950 516
13941 582
13923 583
13908 470
13870 525
13898 733
13912 785
13933 690
13927 634
13938 745
13880 498
13427 514
13429 650
13454 659
13423 556
13412 711
13373 862
13358 683
13360 468
13347 644
13293 636
13259 622
13229 698
13248 537
13289 595
13338 482
13290 563
13302 802
13332 813
13334 831
13384 718
13395 872
13368 910
13379 792
13369 890
13354 815
13322 623
13261 768
13271 796
13294 706
13313 623
13355 708
13331 711
13343 597
13388 845
13406 798
13396 949
13410 719
13407 827
13422 937
13455 765
13403 858
13385 742
13353 619
13282 452
13214 731
13219 819
13255 599
13167 620
13154 822
13131 783
13108 600
13085 732
13098 704
13162 703
13146 623
13156 384
13141 481
13158 702
13114 509
13152 610
13100 389
13088 468
13041 490
13047 603
13053 628
13055 574
12999 379
13050 484
13136 784
13184 735
13249 619
13201 643
13224 606
13237 654
13223 618
13272 542
13270 602
13341 596
13350 806
13375 1056
13366 1062
13405 919
13398 804
13311 825
13306 765
13315 744
13295 762
13245 608
13207 532
13269 692
13222 919
13211 820
13218 749
13179 599
13148 514
13145 621
13198 366
13113 733
13092 703
13084 581
13119 734
13143 810
13194 532
13169 566
13110 538
13124 773
13178 658
13193 698
13174 737
13138 923
13129 732
13166 364
13181 404
13097 613
13043 518
13005 651
13013 588
13002 848
13033 885
13064 799
13073 769
13039 925
13010 905
12972 815
13140 962
13155 1170
13189 861
13105 882
13094 491
13070 470
13093 602
13063 678
13045 442
13027 800
12998 790
13058 728
13018 601
13004 851
13019 806
13037 664
12957 909
12933 706
12939 918
12923 816
12935 767
12891 623
12817 517
12913 418
12937 461
12960 681
12932 945
12889 819
12882 866
12926 970
12976 714
12978 560
12964 378
12997 560
13009 560
12986 218
12983 201
13121 -76
12833 688
12838 485
12826 609
12860 731
12832 803
12809 773
12788 760
12830 334
12831 286
12783 -65
12664 378
12656 250
12938 673
12952 752
12917 778
12910 790
12899 790
12898 792
12893 864
12897 911
12901 843
12916 873
12947 766
12969 770
12940 775
12915 880
12892 684
12854 604
12855 528
12834 514
12769 600
12735 600
12746 642
12705 511
12739 471
12665 816
12600 646
12554 586
12624 645
12639 820
12727 720
12738 703
12732 630
12690 696
12706 644
12605 469
12620 566
12710 623
12676 343
12631 381
12632 492
12584 342
12488 151
12486 112
12461 -418
12315 443
12292 620
12271 727
12183 247
12140 24
12064 -218
12085 134
12180 689
12218 856
12263 840
12323 599
12377 608
12417 335
12526 737
12578 950
12580 760
12527 665
12387 912
12370 891
12414 795
12380 919
12327 840
12234 386
12199 504
12172 505
12135 658
12126 468
12095 694
12052 732
11999 653
11952 688
11856 864
11915 427
11896 482
11877 473
11761 487
11778 398
11703 440
11605 689
11467 607
11460 641
11542 780
11592 795
11679 726
11722 652
11728 389
11548 514
11538 496
11489 607
11347 779
11277 652
11399 579
11510 671
11593 680
11584 750
11558 686
11632 740
11684 432
11770 669
11821 672
11845 578
11464 780
11363 518
11426 679
11351 605
11216 672
11149 602
11197 268
11129 384
11145 186
11087 404
11047 322
12836 566
12874 736
12896 566
12870 711
12848 619
12861 628
12878 595
12866 940
12865 955
12872 936
12877 815
12885 768
12835 852
12813 895
12812 900
12828 852
12843 817
12811 873
12798 901
12810 904
12797 883
12796 873
12792 872
12789 904
12764 800
12754 848
12766 824
12776 788
12793 820
12842 849
12774 767
12778 832
12785 852
12777 831
12800 801
12799 786
12775 782
12747 782
12755 753
12753 803
12752 830
12742 840
12708 695
12668 596
12658 732
12684 823
12716 764
12662 742
12657 792
12616 807
12715 791
12712 901
12700 892
12679 795
12711 890
12721 840
12749 793
12751 781
12750 814
12748 797
12724 797
12707 810
12688 835
12682 870
12667 840
12629 741
12611 740
12621 718
12564 610
12571 541
12509 402
12463 764
12430 908
12410 863
12369 531
12391 564
12379 612
12358 588
12343 666
12361 724
12420 890
12452 848
12512 892
12536 836
12492 838
12439 806
12482 680
12462 710
12534 598
12483 554
12495 538
12408 532
12382 635
10831 727
10847 494
10650 481
10746 675
10810 768
10689 551
10782 654
10685 844
10541 664
10597 794
10890 584
10996 436
10962 490
10914 492
11057 412
11115 662
11009 804
10974 799
10933 774
10821 727
10857 581
10690 515
10663 644
10769 831
10621 486
10463 599
10383 535
10446 544
10388 694
10353 629
10256 723
10168 412
10245 504
10136 568
9912 544
9931 624
9729 643
9495 403
9416 506
9307 456
9386 702
9381 800
9248 522
9542 679
9642 676
9659 746
9792 630
9899 502
9966 914
9940 742
10079 881
10059 863
10223 754
10209 404
10085 574
12520 957
12511 1135
12544 1044
12507 865
12476 1075
12405 776
12367 691
12337 902
12294 816
12342 874
10148 524
9951 852
9882 869
9724 841
9712 791
9598 675
9410 710
9155 679
9255 731
9400 891
9457 756
10841 798
10877 850
10791 864
10697 847
10707 862
10813 644
10777 -482
10326 191
10281 573
10092 545
10123 747
10065 978
9969 948
10005 960
9833 889
9825 880
9760 868
9857 891
9881 588
9614 336
9563 383
9698 694
9399 658
9534 920
9516 836
9521 650
9409 715
9222 595
9254 648
9068 746
8930 802
9136 835
9617 553
9822 608
9983 478
9845 661
9699 663
9755 904
9798 972
9643 832
9652 660
9496 680
9485 714
9317 635
9178 548
9210 705
9215 772
9069 714
8938 798
8764 618
8694 708
8714 820
8750 878
8902 691
8918 761
8569 700
8588 753
8702 798
8783 821
8871 700
8909 768
8963 814
8964 628
9043 653
9211 634
9070 724
9364 675
9281 826
9098 612
9236 861
9371 684
9382 700
9654 742
9846 806
9716 777
9655 687
9644 769
9815 786
9900 742
10060 504
9942 644
9941 512
9858 558
9874 809
9952 868
9893 550
10070 671
10196 596
10224 615
10300 772
10351 780
10397 666
10361 724
10396 705
10436 664
10236 662
10090 661
10234 766
10381 664
10327 580
10257 578
10348 766
10457 706
10579 687
10649 505
10751 608
10867 486
10832 606
10676 698
10598 713
10740 737
10741 749
10723 698
10614 773
10566 862
10515 840
10516 873
10458 824
10528 832
10561 642
10623 809
10708 683
10471 526
10534 892
10469 1018
10504 840
10496 810
10246 793
10291 970
10312 893
10183 857
10201 883
10200 878
10207 867
10302 772
9365 695
9467 584
9301 672
9197 564
9489 687
9335 678
9393 794
9490 686
9478 759
9703 659
9013 624
8762 714
8711 638
8865 736
8925 684
8955 672
8845 770
9044 926
9035 856
8926 947
8872 881
8803 866
8873 950
8745 916
8612 781
8643 836
8826 433
8759 706
8705 688
8616 652
8501 528
8352 670
8318 622
8259 468
8433 576
8434 600
8532 772
8449 774
8604 965
8753 724
8754 920
8729 925
8488 684
8484 684
8621 605
8308 863
8310 625
8217 702
8123 640
8005 644
7817 482
7875 366
7689 425
7458 574
7439 671
7475 840
7539 889
7476 630
7657 652
7797 751
7945 880
8030 736
8065 836
8169 593
7859 700
8763 729
8685 594
8870 608
8851 672
8887 642
8657 644
8524 825
8411 853
8372 784
8205 733
8384 644
8270 745
8367 658
8307 722
8272 577
8127 632
8075 621
8194 699
8216 614
8013 509
8102 791
8100 814
8136 693
8012 932
7974 954
7843 624
7716 424
8684 650
8463 786
8393 733
8278 635
8334 669
8425 597
8299 668
8246 668
8168 858
7912 632
7785 672
7858 810
7993 891
8074 866
8148 784
8023 658
8060 857
8059 855
8019 851
7842 988
7918 1139
8058 1069
8090 938
8306 827
8341 756
8179 598
8383 693
8382 834
8514 764
8631 594
8726 706
8744 786
8607 847
8555 879
8500 796
8692 756
8901 591
8954 775
9104 851
9152 925
9159 848
9280 800
9357 970
9300 872
9190 946
9059 135
8970 312
8875 224
8768 272
8720 385
8513 252
8490 455
8330 773
8446 590
8351 848
8221 850
8147 834
7973 453
7836 538
7764 704
7672 813
7650 753
7575 718
7721 489
7795 389
7737 430
7693 399
7673 946
7796 830
7683 705
7605 954
7558 944
7327 588
7225 816
7335 695
7077 928
6917 686
7020 912
7120 981
7182 884
7162 793
7110 676
7006 749
6782 701
6735 758
6883 919
6924 870
6848 703
6820 763
6792 884
6816 655
6668 774
6603 618
6448 662
6364 612
6379 637
6258 849
6158 814
6119 783
6023 633
6179 684
6083 710
6133 523
6230 662
6429 685
6578 746
6396 836
6361 797
6491 706
6593 756
6680 654
6819 773
6953 665
7071 647
7081 621
6882 539
6701 700
6594 788
6687 754
6602 846
6487 818
6503 597
6455 410
6588 352
6723 848
6763 948
6803 812
6979 860
6992 556
7148 816
7300 754
7285 958
7334 812
7355 183
6326 538
6317 678
6161 691
6140 792
6076 580
6082 448
5896 633
5749 110
5882 299
6003 915
6103 917
5923 885
5876 1018
5811 1001
5673 743
5838 981
5785 403
5770 485
5577 530
5534 729
5402 706
5249 699
5368 866
5437 617
5492 729
5466 918
5469 722
5395 882
5246 671
5289 747
5219 595
5138 696
5039 644
5016 575
4986 698
5009 610
5110 669
5127 702
5285 892
5381 685
5228 708
5102 670
4923 696
4992 788
5088 916
5109 838
5166 688
5038 806
4991 696
4917 593
4869 642
4884 576
5058 442
5205 432
5218 490
5101 506
5144 926
5145 818
5346 672
5572 56
5573 91
4993 869
4909 860
4863 892
4783 609
4849 660
4804 684
4774 709
4932 521
5046 568
5197 666
5142 674
5161 733
4904 748
5051 979
4965 649
4789 540
4645 636
4737 580
4629 648
4530 620
4662 736
4576 866
4474 967
4315 692
4555 410
4560 445
4283 470
4332 594
4365 736
4504 626
4638 517
4569 627
4754 448
4788 434
4670 797
4703 899
4787 587
4589 818
4536 868
4548 904
4426 523
4235 670
4328 748
4339 588
4353 934
4406 970
4494 1130
4436 974
4740 766
4661 435
4547 576
4438 493
4421 514
4273 816
4119 722
4213 783
4075 747
3980 819
3855 228
3741 336
3742 426
3637 301
3330 595
3374 817
3240 793
3310 813
3409 702
3449 862
3698 958
3715 1036
3896 919
3956 815
4046 663
4133 770
4261 820
4255 671
4167 800
4027 862
3957 664
3815 720
3761 777
3635 839
3621 832
3520 498
3658 800
3495 720
3645 620
3687 734
3699 668
3650 740
3531 590
3477 564
3476 662
3400 613
4374 517
4192 414
4249 454
4134 428
4028 561
3932 820
3796 848
3768 906
3835 857
3867 576
3773 650
3651 662
3509 783
3369 562
3339 610
3277 731
3166 855
3041 970
2944 876
2961 907
3070 922
3211 960
3217 950
3096 531
3069 798
2952 665
3138 492
3248 614
3278 646
3334 631
3384 663
3452 664
3570 607
3735 489
3612 713
3496 613
3498 693
3442 690
3420 705
3355 653
3540 662
3601 761
3704 304
3897 490
3901 504
4069 732
3958 892
3981 834
4138 670
3970 664
3863 650
3737 686
3671 614
3627 566
3576 652
3478 611
3286 832
3294 938
3368 878
3375 924
3229 884
3165 772
3174 630
3035 544
3031 575
3012 413
2801 672
2901 767
2753 912
2640 856
2652 927
2650 908
2766 851
2861 826
2839 893
2535 884
2449 750
2527 577
2425 448
2512 590
2588 668
2663 647
2684 629
2772 524
2924 560
2941 716
2833 678
2657 697
2554 538
2802 777
2781 794
2840 668
2645 584
2918 691
2782 748
2815 578
2998 732
2978 845
2953 806
3081 789
3120 718
3124 632
3344 704
3279 772
3230 730
3143 783
3175 842
3056 843
3340 714
3212 732
3250 731
3401 809
3426 821
3443 910
3590 665
3607 812
3757 784
3933 615
3999 789
4066 835
4217 666
4333 298
2869 532
2635 310
2892 492
2834 275
2688 286
2788 802
2942 758
3102 716
3103 698
2919 724
3016 526
3121 815
3346 840
3345 650
3319 566
3532 621
3723 551
3779 508
3818 431
3949 436
4153 490
4186 511
4271 612
4320 591
3179 472
3233 533
3453 615
3510 779
3460 746
3466 733
3465 698
3617 695
3618 680
3630 740
3885 329
3839 376
3659 815
3700 1018
3758 858
3608 918
3299 535
3380 654
3492 482
3290 524
3361 576
5184 450
5154 718
5010 688
5103 803
5011 674
4876 588
4843 560
4734 612
4735 669
4689 668
4572 607
4713 538
4725 179
4680 637
4588 745
4568 523
4439 566
4300 727
4449 774
4386 696
4256 723
4144 723
4232 840
4103 764
4264 838
4316 888
4410 757
4394 603
4495 459
4646 526
4726 609
4639 606
4537 557
4390 775
4440 835
4469 772
4362 813
4297 769
4218 863
4135 645
4060 703
4188 804
4227 761
4110 803
4422 617
4304 718
4187 753
4145 832
4124 604
4008 743
3983 745
4052 671
4109 568
4029 655
3911 661
3886 631
3790 815
3902 736
3716 929
3473 844
3457 523
3521 384
3672 653
3743 757
3830 792
3841 613
3942 704
4000 638
3984 545
3505 715
3679 786
3631 676
3751 664
3848 560
3908 720
4021 968
4022 952
4061 994
4095 938
4250 701
4290 677
4223 728
4100 532
4245 650
4375 708
4427 574
4514 864
4664 856
4738 814
4663 870
4577 669
4777 488
4821 453
4633 599
4565 683
4450 737
4500 711
4412 624
4482 648
4532 598
4647 766
4654 352
4768 220
4511 624
4563 682
4690 599
4681 713
4764 749
4855 944
4998 663
4873 765
4809 626
4955 593
5031 501
5019 701
5193 577
5403 404
5247 716
5119 530
4997 753
5028 768
5043 658
5052 619
5027 699
5067 470
5207 760
5313 736
5322 716
5347 681
5146 608
5135 640
5097 760
5079 752
4963 792
4877 592
4929 455
4970 484
5162 564
5269 698
5435 546
5396 704
5332 728
5451 628
5555 834
5589 794
5632 778
5739 756
5683 763
5590 828
5558 908
5591 826
5530 526
5574 668
5640 673
5715 798
5677 820
5705 832
5776 792
5734 856
5647 718
5504 464
5348 400
5416 294
5541 698
5620 708
5633 717
5781 735
5760 849
5782 783
5973 632
6060 850
6040 733
6164 875
6216 866
6313 804
6223 835
6251 752
6207 829
6365 773
6295 694
6141 758
6039 682
5831 476
5910 476
5930 395
5975 748
6148 797
6280 710
6312 770
6327 677
6159 837
6147 691
6181 663
6017 637
5916 624
5886 517
5830 610
5793 492
5866 631
5996 814
6033 709
6089 835
6010 750
6146 768
6242 673
6318 695
6414 813
6279 803
6357 834
6444 939
6416 812
6573 809
6514 888
6563 847
6684 747
6724 636
6784 677
6689 754
6611 864
6610 732
6510 902
6456 896
6441 747
6355 802
6377 555
6253 656
6250 647
6341 713
6463 604
6462 764
6292 836
6340 934
6606 608
6549 747
6461 947
6249 544
6362 585
6252 754
6199 851
6150 847
6051 708
5986 648
6111 769
6125 841
6206 779
6286 600
6180 764
6059 740
6084 792
6194 938
6302 824
6221 609
6305 598
6202 721
6162 618
6110 609
6042 979
5991 854
5750 739
5953 936
6031 877
5964 797
5942 577
5808 819
5751 801
5671 578
5478 541
5645 779
5637 737
5772 600
5763 768
5860 702
5936 734
5664 557
5813 717
5982 533
6000 681
5740 754
5670 702
5528 592
5477 704
5303 626
5304 627
5264 788
5206 928
5305 948
5529 699
5473 879
5382 927
5286 1020
5646 557
5554 582
5503 800
5489 716
5500 607
5599 798
5588 807
5704 702
5786 648
5954 698
5937 747
6015 797
6105 832
6016 765
6152 567
6163 590
6222 618
6231 626
6153 734
6115 824
6038 818
5955 849
5924 842
5792 625
5967 744
5861 636
5885 626
5820 580
5741 728
5724 761
5612 561
5511 861
5353 941
5259 665
5152 617
5434 911
5441 902
5307 766
5198 591
5071 531
5002 540
5130 505
5177 716
5425 691
5378 971
5306 937
5369 895
5370 641
7609 845
7622 765
7445 793
7336 650
7302 724
7130 772
7293 958
7294 942
7423 864
7543 791
7588 666
7759 762
7874 872
7897 784
7753 822
7635 776
7667 662
7486 744
7351 644
7313 638
7256 553
7240 508
7142 524
7168 719
7068 802
7058 837
7143 910
7295 627
7059 650
6875 587
6849 685
6800 661
6674 621
6572 837
6556 847
6665 728
6669 596
6430 874
6391 802
6435 807
6482 650
6384 712
6466 712
6333 809
6376 888
6390 870
6492 715
6589 768
6479 784
6465 906
6599 818
6584 590
6750 803
6842 521
6702 641
6783 628
6901 761
6900 752
6908 750
7026 680
10153 676
10142 860
9977 840
10013 759
9981 780
9834 720
10197 729
10274 927
10430 736
10425 823
10426 807
10241 796
10176 783
10111 818
10172 915
10268 907
10592 492
10667 934
10644 830
10643 530
10842 688
10916 714
11010 667
10965 760
10986 707
10989 699
10900 681
10915 759
11031 829
11043 949
10988 956
10863 722
10713 712
10878 929
10811 809
11070 422
11130 576
11260 568
11352 528
11324 626
11272 419
11225 603
11282 543
11092 520
11061 512
11159 590
10822 566
10773 608
10804 764
10853 792
10946 838
10975 474
10949 584
10997 630
11091 545
11176 682
11203 888
11320 744
11305 658
11141 798
11137 788
11237 763
11136 784
10993 887
10992 784
11256 753
11393 813
11414 713
11330 824
11060 593
11165 681
11211 622
11290 595
11384 610
11354 584
5273 692
5429 784
5497 672
5592 656
5651 557
11671 800
11689 750
11636 672
11642 825
11663 724
11717 602
11789 464
11755 800
11779 764
11853 949
11870 972
11865 869
11895 809
11893 728
11969 535
11939 738
11903 708
11985 622
11957 648
11923 658
11875 622
11802 506
11822 764
11798 755
11776 646
11894 565
11861 665
11762 806
11698 826
11766 815
11700 818
11738 708
11814 900
11857 719
11841 867
11837 808
11883 748
11657 604
11582 653
11574 764
11500 673
11482 652
11400 841
11435 752
11481 544
11475 588
11506 456
11556 852
11603 920
11543 820
11474 736
11552 670
11633 729
11581 888
11630 568
11688 578
11706 733
11745 768
11785 726
11775 752
11774 830
11708 712
11748 524
11734 459
11819 789
11887 584
11912 804
11902 738
11962 852
11987 664
11992 766
12038 662
12149 880
12223 783
12167 316
12163 298
12148 539
12053 657
11997 662
12022 745
12035 888
12086 886
12041 955
12011 739
11922 798
11891 512
11899 512
11892 660
11882 590
11801 623
11797 732
11729 790
11723 712
11641 730
11635 707
11645 663
11576 794
11594 602
11615 534
9378 617
9366 754
9420 658
9377 684
9182 652
9123 684
9081 716
8997 810
8989 718
8944 750
8784 682
8910 798
8846 614
8746 856
8820 956
8876 906
9071 698
8956 930
8877 935
8792 683
9351 614
9240 623
9201 727
8889 789
8747 904
8712 858
8838 969
8914 999
9003 807
8793 989
8686 980
8693 732
8613 738
8515 738
8455 692
8362 568
8302 509
8183 788
8104 832
8014 802
8073 743
7882 602
7881 629
7975 668
7988 663
8046 880
7987 761
8024 813
7941 670
7986 728
8108 749
8103 857
8213 658
8320 819
8248 757
8247 803
8417 670
8576 787
8644 649
8439 727
9018 595
9099 715
8971 649
8919 656
8888 643
8791 679
8777 576
8583 804
8525 577
8412 642
8474 618
8426 699
8254 583
8290 720
8159 706
8082 665
8211 637
8400 696
8342 716
8579 605
8485 863
8589 738
8618 756
8602 656
8444 797
8416 779
8335 730
8232 678
8208 799
8212 778
8008 747
7885 715
7932 830
7964 823
7979 835
7870 813
7722 711
7646 806
7643 802
7540 799
7769 760
7768 871
7651 871
7627 784
7950 765
7908 825
7798 791
7675 820
7702 806
7487 626
7628 807
7500 879
7508 805
7362 793
7307 805
7528 742
7446 856
7426 813
7245 755
7492 803
7477 867
7448 816
7546 863
7623 768
7652 766
7763 792
7767 702
7668 848
7647 876
7589 882
7559 833
7469 861
7319 759
7342 722
7169 585
7034 548
7103 532
7250 602
7308 809
7408 985
7190 852
7150 982
6976 805
6975 869
7078 520
6970 718
6955 625
7121 695
7772 710
7866 667
7757 468
7701 498
7601 600
7674 486
7597 488
7519 839
7481 840
7353 689
7524 718
7610 842
7828 538
7895 682
8094 818
8071 890
8273 838
8198 924
8231 766
8034 946
7884 806
8006 530
8040 602
8131 640
8141 876
8319 714
8502 702
8595 564
8672 590
8852 540
8950 532
9186 692
9115 773
9156 886
9171 654
9293 821
9426 578
9405 608
9383 560
9345 857
9212 622
9290 659
9446 618
9510 573
6483 687
6467 732
6504 751
6537 716
6625 701
6653 648
6497 628
6624 690
6512 716
6480 718
6690 630
6771 564
6829 560
6821 614
6801 644
6676 686
6675 704
6755 687
6837 832
6843 788
6909 742
6984 818
6977 702
7073 726
7134 809
7276 812
7329 932
7268 833
7383 813
7493 742
7530 801
7529 828
7590 818
7669 826
7775 824
7745 770
7791 727
7818 689
7927 613
7896 637
8009 658
8025 611
7956 694
7878 656
8051 836
8105 872
8311 714
8354 733
8228 805
8358 589
8188 588
8052 564
6422 773
6373 764
6515 756
6607 719
6632 597
6400 695
6585 731
6729 879
6682 942
6620 938
6493 672
6736 823
6802 948
6894 872
7578 769
7676 819
7396 678
7501 890
7629 769
7792 854
7819 861
7734 858
7594 968
7555 888
7611 604
7677 643
7711 560
7804 636
7782 588
6666 707
6830 768
6760 776
6856 607
6981 672
6884 760
8160 756
7982 926
7813 692
7904 809
7913 806
8061 686
6557 673
6626 607
6401 701
6342 619
6224 600
6257 637
6402 657
7031 560
7010 569
7176 630
7200 654
7163 716
7207 636
7397 624
7363 818
7440 820
7443 655
7380 761
7221 685
7258 783
7259 685
7390 729
7563 696
7678 869
7712 835
7662 730
7464 632
7405 709
7246 720
7235 902
7144 895
7065 899
7082 912
7104 845
6965 855
6902 763
6985 744
6930 705
7178 684
7164 654
6956 856
6923 647
6564 773
6494 893
6369 794
6590 1006
6714 782
6797 664
6703 580
6553 603
6730 615
6120 663
5972 449
5905 1084
5701 680
5825 1042
5787 643
5662 684
5561 896
5648 867
5610 718
5505 765
5397 797
5374 591
5354 686
5279 960
5308 1025
5278 1027
5224 969
5164 933
5157 948
5126 913
5116 956
5139 882
5163 745
5343 1048
5333 1060
5334 1062
5323 1066
5344 1072
5418 958
5490 789
7060 593
7096 634
6919 566
7051 730
7035 712
7242 844
7277 870
7243 938
7191 960
7097 458
7055 546
6950 692
6996 662
6910 753
6951 831
7027 679
6751 557
6822 630
6831 669
6832 876
6708 690
6565 628
6406 707
6558 807
6505 639
6303 818
6218 748
6129 522
6099 864
6254 877
6217 946
6328 1038
6507 657
6615 614
6707 642
6813 664
6737 620
6765 816
6633 748
6715 748
6667 519
6764 615
6604 692
6445 592
6538 556
6436 502
6343 938
6294 1099
6274 1138
6427 858
6458 947
6545 924
6417 1029
6468 1054
6569 951
7149 775
7254 844
7220 746
7087 768
7072 800
6943 624
6995 734
7111 692
7257 544
7379 713
7352 575
7241 633
7102 583
6954 743
6896 792
6688 556
6681 568
6918 565
6980 626
7101 656
7133 548
7306 791
7361 747
7411 706
7518 917
7570 1008
7697 826
7766 841
6090 720
6094 721
5968 822
5857 646
5854 792
6073 762
5945 963
5938 777
5839 754
5761 773
5754 804
5725 818
5706 704
5680 664
5613 784
5600 833
5609 864
5559 819
5525 762
11526 740
11478 508
11439 662
11477 624
11480 781
11577 484
11604 504
11627 594
11623 600
11508 601
11517 602
11450 715
11342 635
11360 784
11409 701
11302 648
11253 907
11308 593
11245 905
11077 670
10888 510
10887 522
10856 399
11050 600
11133 426
11422 665
11451 596
11344 695
11240 645
11142 504
11153 456
5442 457
5361 614
5298 624
5417 530
5373 580
5349 534
5172 699
5081 640
5128 658
10638 762
10536 880
10407 714
10318 724
10529 767
10616 648
10553 709
10622 711
10505 723
10574 800
10563 738
10674 745
10727 681
6219 393
6238 430
6166 599
6098 724
6004 622
5931 615
5925 726
5840 726
5757 743
5669 832
5618 855
5516 643
5493 582
5649 794
5797 678
5877 688
5858 802
5832 744
5709 752
5719 633
5583 693
5582 767
5581 830
5580 805
5487 788
5486 817
5507 810
5506 738
5520 790
5519 789
5578 704
5788 585
5678 648
5617 750
5550 650
5485 618
5430 776
5383 809
5294 712
5479 656
5549 540
5762 550
5814 585
5804 598
5730 874
5735 946
5756 907
5867 625
5652 710
5531 680
5539 679
5404 788
5335 688
5200 532
5178 712
5131 622
5111 597
5033 705
5099 709
5098 766
5062 778
5061 657
5032 808
4977 711
4978 704
4944 736
4895 684
4832 549
4801 464
4805 802
4936 644
4906 718
4841 758
4790 743
4710 712
4778 700
4700 768
4527 312
4599 552
6225 588
6173 639
6085 672
6350 677
6382 612
6268 627
6154 523
5983 768
5997 799
6097 812
6319 740
6243 854
6182 772
6165 782
6024 871
5976 793
5901 832
5969 883
6046 811
6061 779
5948 802
5946 746
10828 750
10909 669
10829 588
10858 497
10868 640
10756 760
10735 813
10830 945
10766 753
10792 639
10537 697
10524 711
10849 780
10709 764
10906 964
11044 795
6190 720
6368 691
6405 655
6267 692
6293 768
6314 667
11396 406
11504 658
11562 818
11616 866
11649 674
11705 685
11621 842
11617 804
11596 698
11549 622
11454 609
11445 650
11367 736
11321 626
11218 602
11208 626
10998 683
10935 556
11034 626
11037 608
11004 696
11022 716
11027 718
11082 814
11116 858
11219 654
11213 356
11299 604
11372 610
11382 564
11532 521
11537 567
11612 630
11643 582
11687 658
11709 566
11667 600
11695 774
11751 886
11777 866
11795 683
11867 783
11850 926
11842 810
11864 739
11810 831
11765 770
11859 761
11936 638
11963 544
12026 587
12066 550
11927 580
11967 560
12039 546
12114 303
12235 715
12302 620
12293 656
12201 789
12227 787
12141 652
12142 684
12060 562
12118 708
12179 522
12191 450
10408 760
10369 698
10253 784
10179 760
10029 638
10040 698
10144 778
10465 621
10543 509
10339 634
10309 900
10338 868
10269 862
10342 592
10265 792
10287 820
10306 834
10365 662
10305 833
10170 716
10096 822
10238 923
10286 923
10178 880
10095 888
9991 896
9934 582
9943 606
9778 509
9787 644
9543 673
9447 790
9509 720
9618 779
9461 742
9324 804
9268 741
9160 608
9291 457
9073 618
9072 682
9172 709
9249 498
9192 378
9303 507
9429 466
9379 850
9304 792
9473 908
9595 710
9633 707
9640 688
9732 772
9599 910
9706 752
9428 579
9561 425
9687 403
9594 465
9362 520
9346 787
9355 795
9124 670
9051 658
8975 850
8727 689
8939 731
8805 559
8979 490
8721 480
8774 420
8633 550
8878 594
8785 597
8843 828
8903 740
9014 721
9110 581
9274 628
9216 673
9168 635
9031 601
8940 622
8980 688
9092 684
9217 668
9367 710
9450 832
9539 689
9407 813
9319 682
9433 727
9663 467
9847 768
9967 647
9985 607
9932 634
10007 635
10133 531
9992 514
9866 586
9767 928
9876 969
9888 951
9948 825
9811 888
9722 1004
9529 736
9536 811
9511 827
9626 667
9793 493
9325 522
9451 644
9438 651
9372 608
9305 835
9544 708
9479 832
9657 618
9823 537
9820 738
9988 823
10102 812
10041 804
10169 640
10112 763
10266 746
10378 667
10399 928
10362 876
10219 855
10239 706
10384 906
10437 904
10481 906
10603 725
10575 624
10731 698
10809 608
10715 663
10657 754
10617 814
10530 729
10497 791
12216 811
12236 846
12222 762
12155 720
12112 699
12101 609
12073 802
12020 838
12008 812
11948 825
11938 755
11873 764
11876 696
11843 747
11813 666
11815 529
11710 553
11727 645
11736 769
11572 848
11601 1024
11544 768
11466 563
11375 744
11345 778
11244 646
11325 745
11246 746
11143 698
11079 736
11030 650
10917 542
10869 560
10626 581
7320 728
7482 673
7525 743
7427 833
7470 853
7398 803
7296 744
7287 756
7226 759
7595 680
7846 514
7983 762
8091 666
8067 700
8053 645
8218 542
8282 850
8101 811
8255 1063
8312 963
8427 976
8321 896
8541 545
8674 784
8778 607
8794 736
9030 719
9137 724
8992 745
8847 607
8715 808
8658 814
8570 892
8402 794
8673 772
8632 544
8827 532
8991 368
9223 714
9258 788
9318 586
9302 704
9142 778
9004 672
9162 792
9282 648
9389 706
9468 807
9584 875
9656 780
9615 844
9761 690
9713 714
9491 612
9588 684
9497 660
9501 616
9728 624
9869 737
9901 574
10118 654
10259 537
10368 644
10377 843
10448 823
10392 608
10486 804
10411 690
10542 832
10573 900
10519 820
10409 734
10501 724
10508 731
10292 559
10406 750
10252 492
10094 710
9859 778
9962 1018
9851 1041
9757 806
10027 788
10039 484
10087 399
10177 560
10047 746
10164 687
10020 567
9841 769
9875 599
13827 735
13795 883
13761 623
13772 869
13774 804
13814 263
13799 224
13789 294
13762 -164
13693 512
13669 516
13694 209
13715 308
13746 617
13738 817
13729 772
13705 633
13726 782
13710 872
13700 713
13707 624
13692 882
13633 636
13599 576
13576 604
13530 668
13510 599
13471 729
13460 626
13413 695
13439 578
13416 649
13673 663
13666 644
13647 600
13650 667
13640 759
13612 516
13581 606
13566 543
13544 532
13522 495
13532 572
13550 454
13418 529
13390 637
13381 468
13457 500
13479 604
13363 528
13339 308
13516 765
13548 741
13601 493
13621 611
13606 576
13588 491
13570 701
13556 618
13602 777
13644 442
13622 830
13600 584
13547 584
13534 647
13502 527
13441 466
13266 883
13275 947
13235 622
13226 673
13205 287
13173 256
13199 387
13182 877
13216 825
13277 496
13268 450
13227 811
13231 686
13287 652
13279 724
13317 713
13325 666
13357 470
13359 731
13397 385
13432 712
13446 702
13495 459
13501 530
13461 573
13421 585
13463 577
13426 628
13382 702
13391 665
13392 599
13342 666
13440 675
13433 673
13448 542
13387 494
13399 748
13378 666
13329 490
13299 502
13236 509
13250 822
13324 886
13507 466
13511 438
13596 480
13613 102
13579 609
13578 666
13641 147
13616 500
13585 834
13523 616
13577 270
13545 412
13508 313
13458 440
13415 404
13356 617
13367 592
13346 602
13305 490
13285 479
13234 560
13215 768
13251 669
13190 461
13203 677
13183 770
13142 543
13091 385
13062 602
13008 654
13014 640
12987 612
13021 824
13031 733
13049 874
13072 699
13096 505
13151 335
13168 596
13188 715
13213 552
13210 781
13177 568
13157 592
13150 450
13086 576
13075 630
13078 593
13022 604
12996 478
12990 602
12950 632
12912 739
12992 798
13012 738
12942 956
12929 796
8413 592
8507 826
8467 693
8457 685
8355 837
8163 595
8266 665
8117 743
8189 612
7914 630
8026 695
7942 694
7847 541
7776 742
7829 463
7830 452
7783 501
7713 550
7670 619
7560 722
7478 681
7328 334
6997 457
7011 606
7170 555
7248 557
7430 381
7603 603
7483 672
7297 601
7247 849
7201 692
7304 715
7428 840
7503 789
7429 705
7537 772
7655 674
7637 694
7582 508
7547 614
7502 651
7648 870
7738 874
7840 807
7922 536
7860 714
7989 560
8015 643
8116 657
8265 672
8466 803
8580 648
8517 630
8510 603
8364 477
13262 436
13264 620
13230 747
13196 600
13159 600
13103 162
13071 690
13126 674
13135 432
13144 529
13161 702
13192 592
13228 757
13252 832
13253 790
13243 630
13239 533
13256 506
13281 934
13304 718
13300 624
13345 910
13400 590
13364 506
13352 399
13453 193
13478 210
13438 413
13383 344
13291 418
13232 549
13180 522
13165 601
13102 946
13056 849
13032 877
13083 980
13067 449
13036 588
13023 585
12943 486
10442 701
10385 687
10314 699
10263 663
10288 775
10242 561
10438 583
10525 627
10627 686
10732 572
10850 522
10902 468
10721 616
10873 724
10955 766
10947 858
10969 708
10824 606
10767 714
10608 757
10652 804
10576 731
10567 697
10475 721
10413 532
10150 452
12853 396
12781 476
12680 851
12704 600
12771 306
12725 490
12686 670
12671 668
12734 705
12804 563
12868 572
12962 304
12949 506
12991 876
13016 800
13017 778
12963 912
12904 674
12909 854
12876 627
12881 633
12829 539
12758 685
12717 571
12652 666
12675 570
12698 381
12733 719
12772 596
12791 608
12852 607
12925 592
12859 726
12824 437
12905 613
12973 580
12971 631
12927 478
12863 686
12887 641
12820 516
12773 692
12806 462
12822 875
12737 916
12713 889
12674 834
12714 718
12654 737
12627 695
12695 768
12726 722
12661 812
12681 805
12663 711
12628 780
12596 574
12553 510
12466 578
12416 870
12349 710
12395 808
12457 867
12472 830
12561 562
12547 541
17826 326
17891 646
17890 752
17851 752
17809 598
17747 652
17760 964
17758 1008
17790 1004
17819 912
17741 726
16450 504
16437 314
16338 556
16255 619
16286 608
16266 322
16270 294
13321 154
13280 538
13286 560
13254 701
13197 551
13175 439
13164 510
13139 380
13112 871
13123 830
13054 622
13069 644
13087 542
13046 388
12988 476
12936 745
12951 661
12959 779
12974 548
12903 542
12911 677
12945 630
13029 751
13026 954
13065 706
13040 866
13006 442
12946 475
12968 548
12993 750
13024 731
13042 664
15842 623
15857 601
15927 706
15999 682
16003 651
15949 775
13104 678
13133 727
13128 412
13160 636
13200 637
13209 704
13206 590
13195 420
16156 828
16213 788
16176 674
16175 609
16170 672
16190 810
16250 566
16216 866
16233 708
16143 702
17699 686
17665 672
17621 558
17579 630
17518 791
17521 862
17549 900
17551 686
17598 303
17643 261
17695 824
17755 814
17722 785
17717 536
17685 573
17608 532
17560 670
17542 606
17501 601
17428 603
17385 819
17306 766
17310 683
17213 799
17245 876
17208 848
17179 965
17125 817
17129 509
17080 698
17006 542
17046 619
17157 401
17257 560
17207 762
17115 800
17122 720
17071 526
16998 518
17014 652
16979 672
16943 652
16938 722
16880 632
16878 592
16874 698
16781 756
16708 674
16724 645
16758 1006
16755 982
16729 891
16823 858
16861 711
16825 248
16920 620
16951 568
16950 460
17021 484
16980 219
17054 610
17121 329
17189 711
17186 802
17155 802
17172 823
17081 753
17096 732
17167 821
17231 774
17271 634
17343 471
17298 369
17330 269
17381 340
17437 313
17379 292
17409 203
17370 1018
17311 929
17278 878
17349 919
17400 980
17447 939
13918 889
17486 622
17483 717
13944 811
17556 820
17541 834
17576 863
17616 716
17636 627
17585 881
17571 879
17523 880
17566 591
17564 590
17644 469
17655 492
17688 546
17705 768
17763 576
17704 702
17715 578
17637 486
17615 476
17573 406
17568 518
17524 624
17525 757
17493 662
13921 760
17453 767
13902 891
17378 800
13882 859
17393 790
13901 776
17394 774
13915 663
17365 765
13876 668
17331 756
13873 799
17316 759
13867 831
13864 309
13861 247
13878 398
13885 266
13886 231
13871 446
13847 302
17321 285
13855 224
13825 216
13813 20
17202 728
13808 829
17156 862
17137 914
13792 930
17106 710
17141 645
13793 643
17109 612
17058 521
17126 645
17181 532
17226 626
17241 624
17218 460
13853 512
13845 603
17303 534
11300 756
11262 760
11232 710
11319 602
11374 539
11392 654
11498 608
14409 596
11521 750
11580 660
14451 757
14494 504
14582 622
14489 397
14590 404
14562 678
14581 643
14671 507
14686 682
14716 547
14745 437
14888 413
14930 444
14929 518
14976 582
15046 499
15126 577
15108 648
15012 602
14997 640
15001 486
15071 638
15120 699
15103 884
15059 814
15023 672
14972 699
14887 514
14868 448
14843 464
14908 628
14824 534
15146 617
15227 560
15261 490
15206 577
15304 473
15219 606
15254 607
15175 433
15097 659
15070 378
15111 140
15169 336
15239 392
15292 519
15316 556
15394 448
15399 564
15424 538
15360 565
15385 880
15443 847
15354 712
15447 1083
15551 770
15355 800
15340 770
15412 866
15492 98
15550 163
15517 308
15552 662
15502 570
15602 658
15677 452
15685 715
15833 618
15795 818
15761 932
15744 758
15727 582
15652 458
15592 690
15547 499
15531 490
15608 668
15670 691
15625 490
15733 860
15737 698
15791 746
15785 689
15805 770
15877 1005
15948 764
15846 736
15898 511
15961 544
16008 480
16047 476
15978 280
16092 632
16001 624
16097 836
16151 438
16082 654
16182 528
16289 430
16329 574
16384 660
16312 440
16258 496
16196 464
16077 615
16091 732
16067 775
15981 720
15988 691
15909 456
15823 676
15783 769
15743 746
15689 746
15618 676
15668 738
15730 552
15640 632
15627 522
15883 497
15964 437
15895 582
15862 806
15753 1134
15687 754
15700 1104
15749 848
15825 330
15836 588
15780 524
15647 484
15629 596
15555 578
15504 404
15508 337
15381 705
15327 646
15294 856
15253 768
15272 668
15179 432
15181 378
15274 457
15390 550
15384 537
15510 871
15494 949
15567 628
15538 416
15476 546
15461 702
15507 424
15404 610
15432 628
15534 452
11304 846
11334 776
11174 767
11224 799
11128 730
11016 738
11055 752
11007 794
11097 700
11080 778
11003 807
10994 889
10912 820
10885 841
10722 693
10826 780
10920 894
10942 922
10964 865
11042 589
11110 770
11155 624
10960 749
10812 581
10794 686
10852 569
10754 608
10641 705
10669 668
10670 712
10551 844
10441 770
10435 790
10444 782
10527 813
10871 634
10776 703
10759 775
10684 630
10642 535
10932 718
11025 476
11056 503
10450 713
10360 773
10193 888
10280 902
10284 833
10104 722
10078 734
10100 558
10109 657
10222 753
10194 738
10166 724
10206 607
10298 728
10323 698
10445 717
10511 900
10631 725
10495 973
10356 801
10502 837
10590 762
10675 754
10706 672
10718 744
10836 624
10861 838
10995 547
11135 497
11175 780
11276 683
11336 593
11423 554
11398 627
11383 764
11459 612
11335 761
11255 708
11248 605
11575 307
11493 536
11525 468
11602 533
11702 288
11587 532
11640 602
11654 518
11600 478
11629 408
11720 444
11812 -316
11840 -466
11881 -300
12100 -2074
11998 -1884
12032 -2160
12015 -2470
11949 -1776
11860 -1854
11828 -1728
11818 -1740
11869 -784
11721 -748
11773 -568
11760 -272
11661 -286
11674 -122
11598 -86
11516 564
11388 628
11395 664
11413 512
11259 618
11233 560
11100 535
11019 679
11069 507
10872 413
10889 599
10862 547
10803 651
10747 697
10666 628
10613 599
10671 598
10648 488
10558 614
10512 592
10479 608
10424 696
10347 709
10299 617
10195 653
10250 647
10311 720
10375 580
10357 680
10417 782
10485 689
10557 688
10662 453
10503 771
10474 688
10456 652
10346 607
10186 799
10152 644
10128 830
10110 778
10117 747
10167 773
10240 716
10402 432
10605 728
10696 810
10737 746
10730 672
10695 612
10807 583
10913 791
10961 794
11008 691
11170 834
11122 915
10938 864
11081 974
11387 323
11340 325
11249 207
10594 784
10556 755
10394 806
10340 864
10233 745
10294 747
10412 756
10182 635
10135 682
10171 698
10089 712
10049 783
10001 724
9939 820
10023 909
10026 929
10071 864
10122 750
10011 640
9987 921
9924 881
9821 848
9814 840
9809 865
9754 634
9684 745
9711 763
9628 681
9573 762
9437 796
9370 651
9228 852
9067 627
9140 757
9034 798
9166 760
9276 668
9356 855
9374 626
9514 872
9527 677
9571 826
9709 688
9806 793
9759 900
9721 781
9856 845
9920 758
10012 682
10015 708
10056 717
9950 734
9980 726
10072 738
10064 776
9955 440
9839 648
9830 680
9629 632
9662 850
9796 596
9591 746
9556 710
9466 598
9279 872
9132 783
9229 737
9131 799
12104 658
12040 746
12031 597
11974 704
11989 819
11977 787
11947 630
11879 572
11759 645
11783 807
11743 660
11668 675
11590 683
11628 573
11505 484
11492 419
11296 432
11234 336
11309 482
11263 443
14339 756
14356 901
11440 836
11503 780
14401 885
14424 806
14461 667
14523 678
14505 752
11716 588
11680 533
11764 606
14493 886
14452 839
14439 788
14441 842
14419 970
14380 792
14348 730
14349 932
14385 942
14372 744
14326 855
11328 703
14306 737
11178 735
11102 718
11017 695
10990 720
11051 762
14254 744
11105 747
14286 762
14284 722
14283 736
14313 754
14301 813
14281 859
14260 752
11402 810
11462 764
11348 774
11349 748
11407 899
11528 661
11424 801
11456 802
11455 871
11376 630
11417 668
11563 552
11535 570
11545 543
11551 765
11519 789
11410 610
11446 827
11397 648
14398 683
14433 511
14423 682
14427 483
14487 486
14534 704
14573 687
14617 557
14695 642
14673 672
14630 706
14599 650
14529 578
11696 725
11638 537
11714 642
11686 494
11744 635
11790 554
11780 623
11614 661
11644 688
11554 835
11520 726
11443 756
11619 491
11848 769
11835 952
11806 804
11781 830
11719 722
11768 854
11747 906
11834 758
11917 994
14663 857
11914 632
14720 605
14691 689
11868 783
11918 766
14659 757
14651 738
11928 694
14747 426
14742 531
11889 674
14622 874
11824 655
11787 710
11757 721
11672 511
11754 781
11656 1002
11565 662
11707 832
14568 495
14628 262
14597 561
14583 938
11796 820
14662 784
14712 692
14696 687
14736 710
14814 516
14798 793
14835 589
11811 712
11753 543
11752 642
11931 707
11946 856
14639 753
14658 600
14717 560
14746 664
14703 768
14724 667
14700 655
14771 726
14801 567
14834 801
14899 836
14881 772
14861 409
14857 809
14960 928
14963 736
15030 781
15033 956
15055 499
15000 635
15040 633
14986 630
14971 704
14931 584
14871 406
14791 755
14811 588
14874 566
15323 681
15311 650
15314 661
15416 551
15501 644
15583 557
15642 764
15639 630
15610 556
15594 357
15646 597
15704 549
15702 726
15790 519
15861 298
15797 716
15779 783
15747 526
15710 709
15660 685
15673 517
15598 586
15537 574
15474 672
15493 630
15426 750
15488 565
15484 672
15478 568
15393 651
15347 694
15358 426
15298 491
15401 656
15441 771
15398 721
15481 728
15573 454
15591 544
15562 464
15527 415
15454 835
15515 921
15500 818
15544 614
15568 601
15611 636
15672 609
15696 716
15709 617
15765 542
15768 565
15735 512
15682 436
15720 470
15630 531
15707 742
15763 509
15713 545
15767 509
15837 848
15819 535
15902 743
15926 636
15787 834
15726 583
15838 837
15835 935
15871 790
15907 787
15944 638
16022 391
16069 531
16014 518
16013 644
15985 726
15620 577
15575 715
15588 588
15631 630
15644 540
15698 858
15808 884
15811 584
15793 822
15758 618
15850 708
15921 506
15959 496
15998 510
16019 828
16090 1006
16169 1062
16135 848
16100 560
16159 364
16188 495
16246 400
16299 715
16355 858
16361 714
16328 829
16348 456
16278 609
16194 568
16134 763
16139 658
16105 565
16059 833
16007 1082
15960 1090
15919 1118
15938 801
15942 450
15855 654
15856 612
15913 664
15916 496
15977 566
16051 634
16107 662
16085 718
16061 578
16034 554
15953 374
16004 551
16099 492
16071 630
15997 630
15971 687
15946 586
15897 756
15937 496
15900 757
15832 606
15752 503
15701 678
15662 609
15723 644
15760 743
15821 577
15870 720
15941 786
8300 426
8237 527
8096 766
7901 714
7762 655
7596 405
7614 411
7695 552
7812 542
7957 541
7961 584
8178 416
8087 805
8236 926
8324 866
8361 774
8269 867
8165 921
8196 816
8371 687
8365 826
8451 865
8370 795
8606 866
8710 611
8983 672
9226 607
9238 505
9151 594
8960 569
8629 465
8749 707
8856 657
8824 646
8667 377
14228 648
14240 732
14231 696
14241 639
14225 586
14209 703
14193 764
14172 680
14174 854
14156 649
14177 713
14185 723
14187 918
14201 851
14202 754
14218 767
14234 624
14242 613
14262 672
14297 700
14285 796
14273 615
14303 532
14324 567
14325 780
14327 985
14363 957
14386 778
14344 805
14322 822
14288 729
14261 607
14210 694
14222 966
14197 852
14214 774
14215 625
14247 576
14272 706
14296 654
14292 812
14315 671
14274 640
14256 723
14233 834
14216 677
14217 759
14243 428
14204 629
14206 642
14208 718
14171 902
14147 779
14161 672
14159 592
14155 681
14173 528
14154 614
14134 693
14163 471
14146 871
14162 942
14179 798
14169 784
14150 892
14139 812
14130 676
14119 635
14136 718
14149 715
10499 674
10290 777
10226 659
14123 481
14112 597
14085 530
14086 850
9997 740
14098 704
14104 721
10162 738
14092 735
10017 742
9989 586
9867 499
14126 598
10289 723
14131 876
14145 795
14132 818
10349 655
14128 638
14124 697
14114 796
10315 738
14135 632
10277 719
10137 642
10157 832
10080 594
10138 632
9902 881
9758 747
9827 727
9664 693
9634 672
9470 827
9294 474
9277 768
9326 594
9394 714
9545 603
9647 777
9585 602
9558 581
9750 792
14065 735
14063 922
14058 940
9590 871
14061 838
14064 720
14074 716
14076 798
14101 930
14109 809
14089 950
14088 952
14067 820
9747 671
9553 785
9605 886
9579 680
9773 613
9835 504
9926 496
9936 405
10048 377
9970 579
9879 577
9763 599
9606 593
9512 750
9421 694
9448 768
9442 681
9566 625
9607 828
9871 726
9753 503
9804 518
10066 488
10192 598
10260 584
10212 765
10054 673
10158 956
10216 863
10189 865
10086 781
10088 892
10131 943
10668 576
10571 832
10473 933
10433 869
10271 752
10350 881
10429 551
10232 692
10213 622
10106 569
9927 491
10025 684
10098 678
10067 684
10220 562
10202 709
10021 459
10165 719
10081 746
9957 734
9843 530
10664 625
10572 660
10491 742
10488 714
10693 411
10844 423
10928 606
10999 560
11164 626
11227 588
11214 602
11188 614
10967 536
11098 639
10954 615
10772 646
10870 472
10600 545
10521 532
10380 469
10188 654
9928 333
9964 247
9849 321
9638 752
9649 783
10058 424
10032 265
10161 414
9768 714
9854 1024
9975 984
9896 894
10372 724
10404 664
10386 560
10319 525
10335 320
10440 374
10611 746
10654 635
10757 565
10758 512
10711 485
10483 274
9840 336
9678 448
9533 490
9612 540
9493 131
9055 476
8823 526
8699 681
8806 577
8800 987
8600 665
8895 901
9047 724
9266 412
9458 497
9436 449
9244 485
9311 520
9102 449
9048 489
8780 668
8508 728
8700 558
8848 610
8586 658
8461 735
8283 622
8277 580
8316 662
8193 500
8438 533
8504 653
8628 736
8841 185
8293 498
8235 478
8135 518
7951 601
7835 678
7727 736
7709 646
7573 588
7455 810
7273 716
7472 1022
7708 688
7854 520
7934 404
7996 568
7824 746
7718 486
7699 611
7856 580
7809 663
7681 673
7755 738
7593 594
7740 617
7955 507
8044 684
8049 665
7900 591
7916 627
8028 590
8207 535
8173 774
8226 599
8387 784
8478 792
8549 870
8619 792
8469 860
8460 810
8476 734
8585 792
8666 858
8776 610
8894 580
9046 474
9295 485
9688 524
9482 837
9310 635
10227 436
10203 725
10303 445
10140 672
10028 628
9913 566
9937 770
10055 702
9971 512
10082 394
9974 551
9916 563
9707 621
9551 535
8566 470
8445 780
8487 869
8348 642
9611 651
9586 760
9661 884
9774 728
9562 814
9452 848
9504 652
9701 732
9681 764
9505 542
9779 623
10019 418
9802 692
9801 868
9677 830
9570 868
9520 834
9341 672
9314 267
8987 714
8943 620
8810 701
8592 613
8635 725
8787 763
8973 857
8951 778
9052 753
8959 706
9196 588
9225 958
9340 834
9204 886
9093 818
9062 821
9025 970
9054 941
9262 907
9329 800
9349 787
9348 724
9309 812
9260 835
9261 884
9219 820
9214 901
9120 829
9119 876
9150 878
9144 803
9118 783
9023 808
9075 849
9024 853
9000 729
8999 740
8942 797
8924 744
8860 843
8779 766
8737 721
8861 837
8904 853
8932 851
8905 902
8897 910
8862 880
8886 873
8967 805
9029 773
8982 752
8874 802
8898 826
8844 856
8756 765
8718 574
8627 462
8546 642
8575 684
8493 685
8535 705
8448 575
8653 625
8670 701
8605 695
8386 876
8403 826
8459 634
8295 782
8111 649
8144 832
8078 721
8250 777
8191 622
8125 807
7903 810
7944 999
7802 874
7888 1035
7925 1007
7899 885
7862 555
7779 616
7883 670
7907 702
7868 644
7801 688
7619 318
7494 576
7232 650
7271 636
7354 727
7538 731
7450 780
7531 755
7687 676
7751 618
7849 858
7948 836
8032 764
8151 484
8202 626
8323 593
8406 486
8326 590
8134 560
8133 548
8328 673
8343 727
8177 834
8056 626
7863 591
7758 546
7644 861
8723 456
8859 612
8708 816
8623 806
8573 786
8521 824
8437 824
8391 592
8271 687
8201 712
8031 712
8004 820
7970 579
7853 731
7814 748
7707 672
7572 566
7461 405
7146 654
7093 722
7015 654
7094 624
7204 505
7224 818
7052 905
6880 658
7012 909
7125 807
7128 887
7084 919
7056 852
7046 876
6907 683
6921 797
7053 788
7153 685
7079 781
6947 840
7001 888
6960 846
7088 759
7098 705
7174 660
7165 687
7264 696
7347 620
7394 540
7219 643
7205 664
7116 414
7331 602
7311 678
7402 775
7532 878
7585 678
7613 794
7735 784
7632 930
7641 756
7569 771
7495 648
7419 686
7325 584
7467 481
8634 766
8771 833
8891 735
8993 757
8912 676
8659 693
8665 743
8545 641
8709 832
8748 924
8772 889
8893 989
8916 965
8949 953
8923 977
8892 934
9007 775
9028 789
9161 791
9074 707
9259 926
9299 887
9435 671
9503 781
9676 862
9800 783
9648 890
9464 775
9391 617
9422 646
9524 573
9620 927
9718 865
9799 990
9891 766
9968 886
10008 643
10042 685
10126 788
10180 722
10119 789
10187 632
10181 731
10270 802
10379 778
10420 655
10468 644
10568 861
10712 870
10736 974
10700 1032
10703 933
10629 961
10584 1008
10466 828
10577 954
10482 392
10344 776
10244 673
10124 746
10145 428
10208 504
10125 525
10139 539
10018 514
9805 588
9872 576
9862 557
9890 485
9550 496
9328 621
9359 640
9499 683
9532 562
9339 541
9243 774
9232 755
9139 707
9149 613
9127 937
9019 904
9006 893
8966 841
9126 915
9188 932
9271 942
9061 691
9175 762
9148 913
9060 1013
9218 842
8972 843
8928 919
8834 446
8775 530
8622 672
8380 562
8281 710
8172 644
8315 662
8447 640
8481 570
8584 588
8640 560
8761 523
8678 579
8639 659
8829 727
8855 660
8965 740
9117 628
9090 800
8858 645
8854 758
8669 601
8544 758
8473 846
8464 862
8503 759
8397 856
8268 590
8257 599
8085 619
8069 667
7984 753
7808 514
8003 606
7852 656
7811 492
7906 637
7954 678
8037 735
8154 641
9158 451
9283 719
9032 667
9207 829
9373 790
9481 661
9404 707
9575 964
9658 1012
9653 960
9828 791
9886 730
9831 792
9812 832
9669 871
9714 901
9596 773
9531 826
9475 563
9675 390
9723 681
9922 864
9861 922
10062 743
9998 538
9895 615
9973 745
10084 534
9921 631
9680 547
9530 704
9403 612
9396 557
9187 570
9170 718
9045 480
9298 600
9417 440
9174 472
9085 642
8828 562
8770 672
8683 560
8450 586
8338 392
8314 558
8110 725
8068 731
7924 663
7686 785
7706 757
7685 559
7834 628
7879 674
7943 842
7980 840
8077 644
7905 620
7923 628
8128 498
8150 476
8280 639
8421 911
8436 781
8441 636
8565 743
8534 732
8661 529
8610 618
8577 590
8591 622
8626 666
8840 690
8945 637
9041 636
9101 586
9224 577
9107 670
9027 619
8786 624
8736 563
8520 674
8389 706
8347 748
8200 716
8224 732
8171 559
8043 626
7990 630
7960 545
7826 799
7833 821
7698 658
7624 760
7732 838
7750 681
7832 660
8047 580
8055 633
8292 528
8279 629
8219 605
8360 648
8435 646
8564 631
8648 661
8698 644
8647 641
8818 695
8881 609
8697 839
8519 862
8405 920
8475 843
8496 646
8563 860
8572 870
8731 736
8799 806
8911 694
9005 869
9153 918
9288 888
9157 925
9202 828
9347 716
9387 742
9395 812
9203 757
9138 584
9251 732
9368 520
9552 762
14056 792
14055 742
14052 860
9487 740
9480 572
17461 516
17473 608
17488 644
17468 582
17531 636
17516 678
17557 719
17649 663
17647 714
17632 585
17553 884
17494 480
17395 424
17431 531
17472 626
17505 536
17475 571
17543 556
17617 562
17716 580
17777 427
17830 673
17802 490
17857 672
17880 643
17897 824
17919 728
17860 700
17862 757
17873 938
17915 756
17852 954
17838 894
17782 747
17728 717
17653 685
17642 725
17592 626
17770 500
17814 390
17774 508
17801 520
17775 466
17820 648
17859 466
17951 526
17910 696
17913 421
17904 641
17882 538
17842 517
17803 887
17791 764
17756 1032
17713 910
17676 643
17712 775
17772 1019
17839 651
17810 528
17724 758
17707 676
17668 796
17681 745
17619 573
17610 818
17625 709
17550 656
17970 621
17998 566
18003 435
18075 667
18131 947
18180 870
18170 969
18141 773
18098 570
18042 680
18039 456
18034 950
18022 851
18049 729
18082 866
18128 610
18118 642
18139 760
18166 798
18204 748
18219 679
18241 633
18206 500
18215 531
18248 540
18259 509
18245 616
18284 802
18285 769
18327 436
18314 418
18296 665
18324 675
18289 650
18322 735
18344 735
18356 162
18348 204
18326 340
18328 854
18306 834
18277 953
18253 673
18292 1025
18265 399
18264 394
18243 328
18216 297
18181 612
18145 806
18101 636
18112 780
18087 631
18070 708
18044 787
18015 745
17987 488
17944 512
17936 801
17982 590
18010 596
18024 584
17955 590
17991 564
17988 385
18018 580
18088 541
18025 643
17969 678
17937 687
17978 756
18052 592
18119 501
18126 482
15530 235
15580 422
15654 352
15491 475
15523 635
15621 430
15603 521
15806 580
15890 581
15908 490
15885 614
15822 494
15724 597
15775 682
15736 672
15812 614
15841 615
15894 342
15954 438
15976 594
16050 484
16062 486
16140 824
16185 713
16163 692
16167 666
16269 496
16303 580
16377 448
16449 632
16418 592
16521 418
16641 512
16690 304
16702 670
16789 783
16792 687
16884 571
16903 534
16945 526
17016 672
16970 671
17037 602
17123 806
16251 755
16207 466
16333 596
16311 666
16371 647
16390 489
16454 441
17163 736
17142 511
17107 555
17050 822
17104 933
17064 787
17008 678
17059 123
17164 888
17242 676
17260 699
17159 690
17117 712
17066 809
17012 715
17029 426
16936 464
16956 403
16929 498
16991 534
17045 810
16974 680
16971 587
17001 760
16957 730
16985 742
16992 717
17083 426
17160 742
17206 729
17225 777
17170 326
17215 469
17291 761
17325 878
17375 748
17344 562
17436 722
17450 694
17492 647
17514 746
17537 744
17528 681
17497 808
17422 968
17414 790
17347 791
17288 571
17351 397
17247 523
17227 559
17074 291
17093 610
17153 425
17134 435
17116 715
17102 1108
17028 713
17033 1030
16997 920
16966 783
16948 575
16955 568
16894 525
16807 639
16802 624
16848 680
16849 661
16816 679
16871 575
17158 826
17204 880
17259 732
17255 700
17293 709
17361 328
17364 418
17418 402
17367 789
17448 698
17350 860
17339 710
17251 270
17182 672
17149 820
17162 618
17073 626
17060 722
17026 638
17097 588
17044 658
16995 541
17103 480
17138 646
17178 644
17221 618
17285 626
17302 490
17348 602
17371 602
17374 540
17292 691
17232 623
17200 580
17196 488
17180 674
17161 716
17110 939
17057 707
17090 680
17041 654
17043 726
17112 538
17032 657
16996 412
16968 580
17000 574
17002 655
16921 869
16944 372
16982 892
17018 814
16952 751
16910 624
16954 748
17042 765
16973 983
16881 648
16893 613
16833 831
16804 859
16782 673
16770 644
16730 688
16824 700
16793 762
16826 618
16759 846
16721 764
16692 858
16640 515
16574 648
16743 177
16681 384
16608 612
16582 614
16564 587
16485 605
16444 661
16389 482
16336 838
16332 801
16235 551
16236 604
16327 717
16366 823
16438 690
16503 554
16554 776
16598 722
16596 833
16653 791
16699 589
16698 602
16663 567
16592 553
16529 604
16524 728
16576 683
16520 647
16558 639
16464 681
16408 649
16427 846
16447 513
16358 781
16285 507
16241 526
16281 659
16222 576
16223 638
16148 728
16191 714
16161 572
16245 546
16376 457
16382 658
16349 484
16403 719
16460 556
16473 631
16533 645
16609 476
16650 378
16669 448
16633 487
16734 628
16723 566
16794 560
16800 612
16844 611
16873 626
16864 610
16923 484
16895 588
16857 544
16785 731
16886 576
16924 483
16820 468
16853 520
16850 754
16933 673
16906 609
16969 749
16983 826
17055 985
17139 529
17011 465
16964 431
16962 432
17007 521
16935 644
16858 581
16875 704
16829 555
16786 696
16744 587
16680 568
16628 424
16774 556
16706 922
16685 779
16622 790
16662 333
16665 605
16590 665
16651 705
16515 504
16493 496
16448 531
16428 488
16412 394
16467 362
16535 410
16613 572
16530 612
16549 628
16512 461
16603 788
16647 677
16677 508
16736 664
16776 656
16827 702
16811 694
16731 496
16655 799
16631 949
16551 698
16589 708
16486 758
16541 981
16555 731
16617 526
16620 574
16688 725
16686 784
16684 775
16728 673
16814 252
16865 463
16902 672
16905 614
16953 441
16847 471
15540 611
15437 437
15344 544
15225 644
15266 730
15267 545
15301 577
15363 702
15339 782
15389 713
16783 841
16709 672
16660 564
16577 659
16543 532
16505 404
16462 613
16409 496
16419 629
16350 786
16282 531
16212 741
16104 628
16137 790
16195 831
16150 786
16206 550
16273 647
16248 698
16343 664
16264 848
16242 553
16162 784
16124 695
16039 657
16068 785
16018 792
16024 567
16030 693
16081 944
16063 826
16036 862
15991 788
15980 687
17503 716
17561 717
17581 589
17520 857
17530 717
17656 663
17691 442
17686 544
17683 478
17702 512
17792 600
17778 523
17848 587
17677 711
17602 554
17714 823
17663 863
17620 658
17545 569
17519 357
17491 582
17583 648
17593 611
17776 488
17752 636
17740 865
17734 1029
17783 974
17798 1040
17856 874
17849 867
17871 563
17840 523
17896 633
17876 536
17669 652
17659 815
17646 472
17708 792
17767 751
17784 785
17822 1017
17868 838
17879 745
17902 787
17834 780
17457 545
17401 406
17372 477
17307 883
17267 840
17265 842
17290 881
17262 702
17299 709
17239 563
17235 380
17175 953
17111 971
17184 1060
17248 645
17312 635
17356 979
17392 889
17345 598
17476 707
17469 641
17403 707
17386 897
17322 593
17383 743
17444 761
17440 711
17481 848
17477 628
17451 576
17410 616
17357 560
17297 660
17216 501
17173 533
17132 752
17150 754
17075 682
17124 683
17118 471
17205 709
17243 719
17249 430
17300 552
17286 593
17219 618
17275 560
17233 771
17174 591
17099 652
17094 515
17091 501
17165 496
17464 782
17517 945
17559 638
17605 805
17650 847
17587 190
17599 265
17633 309
17672 656
17689 682
17729 598
17746 491
9135 624
8917 694
8907 814
8782 825
8742 744
8857 847
8766 825
8988 765
8869 821
8790 736
8743 840
8691 908
8550 814
8432 606
8253 676
8121 636
8029 632
8093 792
7998 692
7857 615
7771 663
7744 518
7936 691
7816 884
7680 726
7566 502
7554 957
7425 799
7417 736
7634 699
7621 812
7577 960
7691 762
7917 427
7937 566
7877 601
7845 571
7839 754
7720 426
7902 704
7999 764
7940 610
7992 718
8152 715
8204 635
8333 559
8203 634
8122 497
8305 820
8289 840
8210 638
8263 766
8167 794
8130 629
8162 820
8182 859
8288 839
8353 878
8390 968
8332 860
8366 736
8414 767
8495 486
8655 764
8651 668
8752 798
8813 764
8935 714
9103 708
9181 662
9177 732
9058 647
8936 535
9133 515
9297 522
9375 462
9114 772
9141 844
9209 844
9195 817
9185 681
9122 783
9042 869
8953 744
8962 785
9076 781
8978 876
8969 785
8929 712
8908 844
8819 850
8767 741
8704 844
8676 598
8734 694
8831 700
8814 698
8611 588
8560 702
8442 755
8409 589
8551 479
8531 448
8410 587
8415 608
9336 863
9568 542
9560 791
9671 549
9651 684
9547 768
9540 778
9528 764
9413 906
9424 912
9388 854
9425 776
9574 708
9477 332
9541 366
9488 392
9515 356
9445 290
9449 166
9321 418
9337 430
9272 769
9230 849
9002 554
9088 644
9012 604
8937 609
8802 813
8850 887
8837 881
8948 787
8815 750
8656 744
8552 727
8454 751
8373 513
8603 511
8680 516
8642 235
8553 419
8443 400
8350 999
8301 803
8187 857
8239 1005
8378 865
8258 929
8107 900
8000 845
7841 463
7654 492
7692 493
7457 783
7371 574
7333 616
7284 529
7181 672
7255 647
7172 572
7019 411
6865 931
6720 919
6652 898
6623 762
6520 969
6450 914
6568 804
6673 724
6759 969
7682 611
7633 639
7497 832
7485 742
7474 871
7395 862
7303 825
7400 770
7234 568
7228 599
7378 630
7512 795
7511 839
7421 868
7382 866
7230 797
7140 887
7147 874
7030 626
7086 786
7199 888
7198 919
7196 920
7267 849
7299 849
7252 780
7212 779
7332 872
7438 659
7348 689
7238 879
7132 956
7041 838
6990 630
7025 726
6962 716
7005 468
6963 658
6969 832
6873 863
6808 828
6770 792
6805 707
6836 839
6791 856
6749 814
6686 841
6781 785
6877 720
6893 712
7000 747
6964 745
7009 721
7080 799
7161 603
7312 815
7410 860
7360 815
7231 788
7290 665
7291 819
7129 676
7262 745
7127 864
7141 871
6949 756
7067 840
7175 632
7366 862
7507 781
7422 758
7292 752
7239 788
7057 509
6929 531
6991 628
6874 655
6717 504
6745 609
6630 592
6672 760
6852 435
6629 640
6605 588
6501 427
6360 698
6266 560
6081 492
6220 680
6363 857
6481 720
6502 805
6447 777
6434 753
6093 239
5769 452
5703 484
5682 504
5650 568
5616 552
5604 580
5557 502
5476 586
5433 574
5367 490
5450 430
5464 367
5384 471
5183 430
5245 336
5352 102
5676 215
5759 112
5915 249
5904 333
5952 201
5105 228
5108 -406
5134 31
5268 -48
5196 80
5227 -84
5436 -1249
5428 -198
5297 -27
5856 539
6056 396
6009 634
6050 664
6135 660
6354 315
6453 643
6421 159
6426 203
6490 246
6531 274
6571 227
6722 652
6754 620
6609 660
6583 560
6650 388
6205 136
6198 25
6137 173
5981 64
6014 351
5807 185
5806 341
5914 157
6058 213
6169 176
6265 253
6273 210
6197 311
6229 370
6372 388
6353 358
6567 801
6642 943
6716 1066
6758 1055
6700 739
6895 950
6876 971
6855 889
6864 780
6619 687
6598 747
6562 704
6544 757
6478 732
6477 804
6409 684
6389 594
6433 604
6528 543
6555 527
6639 616
6649 527
6618 528
6519 581
6440 423
6744 602
6766 720
6847 648
6936 776
7018 766
6989 771
7038 803
6940 886
6799 887
6796 851
6948 934
6978 876
6928 672
6841 790
6983 966
7064 854
6916 907
6906 700
6535 105
6534 88
6694 512
6608 394
6743 506
6742 394
6769 396
6872 812
6922 898
6899 904
6860 810
6828 809
6835 834
6868 781
6939 816
7085 757
7108 731
7137 818
7167 844
6961 734
7024 754
7177 381
7326 624
7389 590
7510 653
7436 584
7522 535
7696 751
7864 821
7889 794
7949 896
8018 823
7962 720
7736 651
7827 852
8064 803
7997 869
7971 906
7920 862
7963 904
8086 800
8021 823
7892 849
7876 802
7733 690
7742 742
7752 849
7607 948
7550 794
7323 755
7416 892
7542 761
7608 699
7420 744
7359 782
7413 812
7274 748
7095 746
7109 757
7283 839
7437 639
7301 760
7275 819
7377 869
7523 730
7620 650
7880 683
7921 777
7893 788
7815 731
7773 752
7781 724
7865 720
7157 607
7414 860
7496 816
7515 869
7506 843
7318 880
7317 768
7911 656
7935 727
7688 556
7985 675
8089 677
8099 618
7967 806
7825 588
7743 796
7551 793
7516 758
7536 711
7565 724
7615 878
7645 868
7600 888
7838 636
8120 533
8186 563
8317 502
8197 560
8287 617
8294 737
8227 878
8408 777
8081 677
8140 740
8070 701
7869 753
7774 759
7784 775
7803 773
7715 781
7642 654
8465 759
8594 689
8650 902
8788 845
8825 822
8883 756
8741 923
8638 952
8671 922
8637 880
8530 991
8554 538
8675 396
7587 665
7710 836
7756 772
7794 955
7873 845
7959 707
7978 791
8033 802
8098 864
8175 853
8115 913
8298 783
8161 644
8245 837
8220 794
8039 790
8088 826
8129 759
8166 812
8139 777
8045 778
8114 802
8185 700
8285 650
8252 799
8262 826
8022 859
7958 778
8286 779
8523 822
8453 804
8329 595
8340 780
8399 709
8617 687
8620 774
8522 749
8574 843
8654 714
8690 709
8725 757
8830 799
8849 733
8961 703
9050 740
9057 728
9097 651
8977 756
8836 819
8808 838
8733 631
8724 646
8582 652
8512 616
8593 729
8483 724
8404 630
7604 651
7700 439
7473 671
7381 550
7156 694
7029 486
6779 489
6892 776
6994 821
6935 723
7189 262
7028 435
7037 410
7171 430
7316 796
7505 812
7780 687
7891 705
8155 554
8038 574
8145 403
5509 865
5542 832
5689 669
5621 792
5629 676
5543 883
5488 882
5448 827
5390 723
5387 852
5386 832
5345 885
5338 876
5324 869
5325 861
5326 832
5236 691
5337 883
5281 854
5336 909
5385 916
5443 860
5447 787
5240 631
5143 658
5063 873
4967 729
5020 701
5117 568
5220 639
5221 692
5222 649
5327 769
5391 755
5392 771
5339 749
5328 769
5359 549
5064 684
4952 846
4925 823
4971 887
4994 862
5082 733
4995 899
4957 799
5086 713
5021 708
5083 619
5003 670
4934 778
4871 911
4838 878
4817 936
4793 957
4785 946
4729 1013
4685 931
4650 861
5012 718
5044 790
5186 657
5121 844
5055 814
5048 735
4933 785
4912 743
4848 743
4879 854
4930 835
4937 794
4974 681
4839 719
4825 765
4770 671
4806 788
4842 776
4874 640
4875 892
4940 817
4901 873
4867 797
4755 968
4711 986
4707 873
4604 835
4730 930
4786 979
4722 1005
4641 758
4655 766
4651 854
4704 841
4634 862
4701 866
4667 727
4534 772
4497 764
4515 798
4444 819
4624 685
4592 623
4580 675
4570 782
4506 904
4485 907
4486 671
4465 914
4411 798
4367 697
4285 683
4241 931
4158 992
4155 1038
4130 962
4246 976
4268 891
4330 903
4376 811
4097 956
4031 1037
3925 823
4039 1017
4030 1034
3959 819
4080 600
3909 644
4025 767
4120 849
4207 802
4181 673
4717 808
4824 710
4911 706
4837 813
4772 852
4797 860
4728 727
4623 757
4627 745
4550 917
4496 815
4471 823
4455 876
4423 894
4505 848
4417 857
4356 956
4309 929
4240 921
4257 709
4893 615
4802 826
4771 883
4745 822
4674 719
4603 870
4533 1065
4538 1106
4464 1044
4441 1040
4461 1053
4395 950
4291 927
4311 992
4346 984
4562 925
4454 1025
4170 829
4071 852
3973 712
4001 832
4006 873
4126 853
4154 805
4086 794
3972 820
4035 842
3950 752
4180 433
4234 534
4350 523
4310 610
4355 516
4579 766
4611 605
4721 666
4744 651
4561 776
4578 733
4581 692
4640 638
4649 760
4678 721
4658 750
4714 741
4769 709
4792 761
4823 732
4851 692
4910 541
4815 637
4727 738
4761 781
4847 924
4918 866
4924 836
4836 853
4791 959
4757 883
4835 819
4885 775
4796 828
4736 920
4610 745
4648 948
4677 910
4671 948
4696 572
4828 476
4945 452
5114 740
5270 848
5299 806
5253 508
5136 909
5188 898
5153 877
5037 901
5053 923
4850 634
4999 903
5158 579
5185 736
5104 628
5035 676
4982 534
4860 928
4900 962
4866 927
4811 907
4739 867
4784 889
4747 868
4760 893
4621 858
4666 913
4676 761
4596 983
4609 986
4549 922
4489 800
14270 571
14294 609
14257 550
14248 510
14266 440
14304 748
14302 934
14282 1103
14290 1041
14289 859
14246 782
14236 533
14235 436
14252 526
14259 540
14263 562
14251 608
14250 560
14249 473
14232 398
14226 349
14196 780
14189 728
14184 956
14188 924
14186 953
14194 771
14176 898
14158 735
14244 741
14230 904
14219 620
14220 892
14190 672
10788 572
14213 628
14227 604
14238 568
14224 584
10799 582
10639 786
10677 770
10599 523
10498 914
10513 874
10366 998
10295 912
10185 650
10254 854
10198 696
10243 760
14106 772
14100 605
14081 520
9894 572
9673 522
9749 732
9889 709
14079 696
14078 592
9885 558
9933 480
9979 875
14094 759
14102 998
14117 900
14103 999
14096 1025
14107 560
14115 816
10382 612
14143 691
14137 824
14125 823
14148 826
14141 522
14133 509
14151 554
14152 560
14164 514
14180 676
14191 636
14198 764
14229 708
14199 712
14183 762
14175 450
14182 508
14160 662
14168 484
14142 677
14166 756
14165 739
14153 703
14157 767
14170 958
14192 401
14211 660
14212 628
14205 636
14203 714
14178 538
14200 518
14195 684
14181 406
14167 639
14144 712
14140 659
14127 747
14111 639
14122 730
14120 961
14110 902
14108 746
14087 806
9883 747
9878 814
14075 933
14093 757
5314 624
5201 612
5309 539
5379 855
5265 833
5405 788
5364 644
5584 474
5480 761
5365 805
5371 805
5444 856
5449 889
5562 702
5663 500
5702 646
5794 725
5824 746
5850 735
5906 741
6075 781
5883 688
5897 810
5634 476
5619 712
5732 743
5879 846
5956 830
5958 671
6106 635
6226 744
6203 722
6187 632
6055 487
6095 505
6232 528
6281 538
6442 759
6307 1027
6358 864
6403 935
6495 760
6335 471
6290 646
6086 464
6072 546
5970 374
5823 645
5798 994
5695 892
5809 664
5726 758
5743 877
5721 863
5943 537
5731 948
5688 796
5556 610
5606 608
5665 458
5826 746
5777 702
5932 672
6121 614
6054 760
5847 729
5977 847
5878 870
5862 715
5984 922
6034 808
6195 459
6306 560
6380 476
6392 361
6193 733
6186 916
6334 604
6074 829
6062 766
6018 684
6071 720
6212 886
6269 938
6393 784
6449 802
6299 826
6320 590
6451 694
6521 618
6591 518
6659 746
6850 743
6957 749
7014 610
6815 806
6660 289
6484 817
6469 664
6473 693
6709 911
6768 817
6897 923
6861 1011
6823 1037
6824 929
6721 908
6691 941
6628 414
6643 468
6566 466
6546 488
6370 495
6170 717
6138 828
6116 796
6348 848
6322 800
6247 970
6244 960
6245 663
9619 371
9492 684
9287 630
9256 674
9322 640
9376 672
9206 626
9036 655
9145 760
9008 638
9125 729
9194 750
9275 661
9306 919
9469 676
9569 568
9474 828
9523 636
9604 481
9752 795
9906 601
9078 796
9083 745
8885 765
8760 725
8879 725
8668 626
8557 706
8511 566
8357 531
8241 750
8244 648
7965 599
7823 782
7630 748
7810 629
8027 622
8106 530
8084 341
8291 713
8142 905
7969 545
8234 745
8149 550
8143 555
7909 506
7994 778
7972 662
7788 732
7777 570
7612 309
7459 382
7384 375
7418 618
7393 466
7337 866
7385 754
7115 762
7152 966
7007 575
6931 681
7105 620
7021 587
6944 685
6898 702
6761 523
6886 714
6870 709
6869 686
7042 514
7194 570
7305 455
7407 926
7571 975
7725 831
7584 1055
7765 769
7807 620
7724 683
7861 642
7679 536
9911 551
9816 594
9935 606
9842 650
9870 598
10061 832
10105 817
10156 685
10352 654
10328 611
10455 593
10432 669
10487 524
10354 666
10215 396
10097 532
10036 500
9789 418
8518 546
8696 856
8816 876
8915 774
8853 817
8880 897
9009 730
8998 846
9143 796
9270 510
9384 560
9414 560
9415 744
9565 507
14054 636
14062 724
14053 716
9430 542
9173 578
9037 448
8809 458
8682 326
8542 532
8429 529
9412 484
9163 295
9094 522
9264 576
9106 584
8797 465
8687 702
8681 591
8556 603
8598 798
8468 514
8458 664
8375 701
8190 565
8042 595
8229 651
8267 592
8260 593
8083 548
8249 714
8240 664
8261 572
8256 470
8359 476
8599 804
8677 732
8890 846
8789 713
8707 624
8695 613
8717 504
8480 560
8385 665
8327 681
8337 793
8225 710
8477 762
8543 602
8703 710
9038 820
9039 942
9265 615
8941 802
8931 796
8839 740
9084 746
9016 926
8832 827
8533 503
8625 306
8491 574
8345 505
8222 816
8137 726
8017 1114
7850 934
7966 844
8109 527
8214 560
8132 583
8322 635
8195 721
7938 768
7929 689
7871 422
7787 618
7684 645
7599 765
7717 641
7703 647
7498 712
7442 722
7567 695
7747 615
7704 624
7517 518
7392 758
7391 711
7288 669
7184 704
7185 691
7151 621
7253 578
7145 415
7406 405
7368 547
7193 707
7075 736
6913 606
6857 656
6833 755
6932 641
6793 563
6725 471
6825 473
6746 669
6941 688
6912 749
6798 885
6878 839
6862 739
6697 832
6739 850
6631 831
6540 538
6516 647
6539 669
6452 730
6412 755
6336 633
6323 786
6386 814
6385 816
6488 678
6575 816
6738 962
6866 973
6904 919
6785 973
6774 986
6718 989
6752 877
6753 873
6786 792
6911 846
6915 833
6937 717
7099 1066
7062 871
7227 1000
7367 893
7249 1102
7209 1021
7192 1073
7344 378
7090 685
6986 642
7092 563
6958 529
7113 764
7123 782
7208 613
7089 700
6998 656
6999 551
7202 659
7298 675
7350 705
7509 767
7453 749
7592 747
7723 706
7576 899
7412 557
7731 585
7552 656
7671 698
7694 646
7746 614
7760 482
7831 454
8001 470
7919 342
8020 896
8095 1084
8118 1034
7928 938
7786 638
7867 772
7915 532
7806 589
7658 732
7653 833
7649 848
7598 808
7513 764
7424 649
7372 920
7269 971
7401 898
7548 756
7638 756
7553 776
7432 787
7343 1028
7237 875
6966 641
6971 743
7040 867
7122 991
7222 989
7183 809
7215 708
7244 765
7261 776
7286 744
7465 641
7441 825
7431 670
7279 933
7236 910
7114 712
7039 688
6920 586
6914 648
6839 660
6773 652
6903 586
6767 680
6814 586
6634 568
6656 716
6658 717
6654 521
6574 832
6595 946
6627 816
6772 780
6806 760
7032 664
7112 818
7452 856
7356 1035
7330 915
7449 785
7488 758
7321 677
7074 435
7061 736
7260 724
7278 682
7324 808
7349 798
7556 904
7617 979
7583 735
7822 654
7800 756
7616 702
7591 655
7821 874
8016 594
8233 552
8394 450
8440 598
8561 486
8356 593
8374 640
8309 692
8153 842
8180 648
8035 725
7976 784
8041 810
8076 779
7968 747
8054 694
8181 564
8313 638
8420 519
8428 503
8486 680
8645 886
8663 894
8706 772
8730 816
8652 834
8646 746
8765 755
8981 510
8896 708
8722 740
8884 752
8927 602
9193 576
9205 479
9338 638
9537 553
9693 596
8716 705
8609 800
8548 672
8336 476
8344 670
8571 580
8664 720
8795 851
8822 910
8796 668
8996 781
9100 626
9250 735
9269 695
9286 469
9439 750
9411 700
9522 719
9557 681
9700 506
9925 525
9905 667
10053 594
9996 689
9993 951
10083 802
9963 946
9915 938
9788 785
9953 676
14072 656
14083 758
14095 693
14084 677
14073 786
9877 776
14069 808
14060 714
9668 784
9674 848
9646 862
9498 691
9441 649
9502 664
9627 719
9641 640
9848 516
9733 476
9860 739
14071 760
14066 544
14080 548
14077 737
14091 808
14097 687
14113 528
14118 529
14129 867
14138 872
14121 813
14116 943
14105 1036
14099 801
14090 801
14082 735
14070 768
14068 916
14059 674
14057 758
9549 726
9455 656
9589 733
9610 778
9572 835
9390 496
9440 556
9434 496
9292 724
9257 806
9308 664
9169 859
9040 638
9147 563
8833 581
8817 642
8986 791
9079 751
8958 689
8798 708
8921 752
9010 668
9111 610
8615 664
8660 746
8558 714
8369 756
8430 737
8396 774
8379 689
8422 718
8431 558
8331 361
8230 963
8276 842
8124 854
7953 703
8036 689
7947 679
8072 672
8119 756
8170 420
8010 632
7946 774
7851 554
7848 747
7761 551
7663 708
7778 560
7910 614
7886 645
7844 732
7748 772
7659 564
7561 682
7526 592
7447 716
7345 698
7357 781
7203 765
7076 496
6858 659
6959 624
6926 442
7216 658
7289 522
7489 578
7579 774
7656 843
7631 682
7541 766
7309 466
7158 840
6905 833
6726 829
6741 869
6834 569
6788 616
6807 752
6972 768
7083 418
7186 397
7135 478
7138 471
7310 463
7618 629
7739 799
7690 736
7557 661
7490 739
7898 774
7789 820
7749 581
7580 770
7514 857
7484 728
7338 861
7263 555
7210 794
6973 877
7044 756
6809 896
6731 828
9146 487
9089 393
8976 507
8751 731
8492 678
8562 657
8735 678
8199 591
8223 480
8395 618
6635 625
6640 668
6509 714
6356 747
6263 786
6113 672
6262 764
6233 660
6118 730
6001 798
5908 876
5784 763
5765 586
5771 595
5903 407
6431 588
6330 667
6308 674
6142 413
6079 713
6069 720
6070 629
6315 664
6259 810
6321 687
6200 658
6397 709
6331 671
6432 568
6596 509
6826 655
7063 608
6863 804
6945 656
6818 677
6536 689
6513 691
6657 661
6756 840
6683 705
6817 496
7022 620
7280 604
7504 662
7358 920
7223 747
7124 727
7339 792
7544 406
7705 408
7726 541
7930 583
8048 861
8209 629
8002 802
8057 794
8011 753
7887 633
7714 607
7520 829
7499 715
7664 762
7606 608
7466 657
7322 708
7048 579
7218 417
7173 588
7159 544
7270 401
7399 909
7640 770
7639 798
7460 987
7217 628
7131 726
7036 684
6879 592
6933 604
6719 542
6174 670
6100 649
5993 697
6155 970
6246 899
6282 751
6404 619
6554 617
6548 628
6437 640
6470 634
6418 539
6275 474
6213 715
6130 719
6021 704
6091 675
6032 689
5959 570
5783 647
5800 870
5720 598
5635 610
5563 488
5475 462
5544 560
5641 594
5593 542
5602 538
5921 761
6096 830
6063 894
6188 655
6043 737
5864 724
5848 891
5679 710
5737 853
6028 689
5859 949
5841 762
5744 847
4896 589
4990 637
4905 672
4956 723
5034 732
4966 777
4870 686
4799 656
4743 762
4822 798
4775 723
4814 754
4865 733
4665 820
4682 884
4542 711
5655 616
5564 588
5496 522
5276 591
5175 692
5233 718
5277 642
5106 569
5000 801
4882 849
4766 648
4840 848
4950 929
4938 1039
4951 1034
5073 719
5388 882
5452 756
5350 1011
5208 776
5047 634
4969 717
4988 641
4922 733
4798 608
4733 802
4767 774
4833 892
4948 720
4983 668
4773 460
4927 712
5022 792
5069 718
5155 718
5169 712
5243 773
5340 878
5408 739
5413 728
5426 429
5458 671
5569 610
5672 648
5614 700
5611 672
5575 486
5708 341
5576 947
5546 1005
5674 573
5409 827
5366 716
5256 568
5133 703
5070 696
5107 597
5113 745
5050 685
5094 604
5261 576
6889 611
6942 763
6794 882
6617 683
6622 411
6517 599
6351 704
6255 760
6366 598
6176 692
6065 498
6156 630
6651 779
6646 746
6747 708
6844 604
6946 564
7106 263
6927 783
6757 501
6887 782
7045 584
7346 373
7369 402
7433 638
7479 565
7754 371
7625 554
7626 714
7549 667
6066 662
5985 611
5899 798
5865 638
5711 582
5636 644
5535 554
5801 579
5681 564
5518 478
5291 665
5310 634
5393 633
5262 680
5292 550
7527 536
7568 713
7409 700
7281 838
7136 734
7107 725
6967 581
6810 611
6795 554
6845 902
7049 1010
7066 970
6890 1068
6732 794
6664 632
6464 499
6586 474
6460 500
6344 937
6108 552
6277 1014
6381 774
6256 612
6171 692
6270 672
6349 746
6529 547
6474 601
6438 758
6612 788
6827 613
6661 700
6775 745
6685 641
6698 649
6846 709
6733 672
6613 775
6579 877
6550 799
6570 631
6424 667
6446 597
6345 736
6214 660
6248 718
6298 706
6398 669
6471 758
6576 780
6778 423
6776 682
6696 659
6871 750
6891 666
6982 782
7069 733
7100 605
6993 660
6881 535
6762 612
6532 511
6677 469
6614 501
6710 486
6395 671
6420 601
6285 845
6123 714
6114 712
6151 762
6088 603
5994 634
5821 624
5713 437
5988 705
6104 693
6005 484
6052 770
5766 752
5844 945
5913 955
5828 957
5660 746
5330 887
5209 806
5380 987
5419 840
5470 1000
5601 786
5696 513
5843 576
5902 566
5498 577
5461 637
5410 688
5290 624
5234 744
5085 908
4958 759
5018 810
5170 863
5075 802
5095 654
5149 764
5230 714
5244 682
5423 479
5515 559
5656 604
5738 502
5697 512
5643 506
5653 764
5795 872
5900 848
5963 788
6035 709
6143 623
6352 665
6388 768
6394 453
6301 420
6371 264
5891 236
5627 665
5471 635
5513 636
5657 750
5767 520
5690 622
5746 924
5815 949
5934 857
5999 639
6022 538
5909 622
5742 444
5747 560
5892 496
5939 787
6087 673
6172 775
6131 802
6241 736
6209 661
6332 689
6475 581
6415 816
6457 733
6272 766
6260 858
6168 533
6002 684
5922 507
5774 860
5791 938
5764 850
5540 766
5654 1007
5522 717
17495 558
17586 955
17601 991
17660 729
17596 841
17626 358
17640 558
17684 381
17761 761
17806 794
17795 822
17749 640
17837 687
17866 593
17738 423
17812 664
17816 662
17869 811
17926 860
17928 917
17907 790
17924 550
17887 920
17843 833
17929 74
17993 550
18035 790
18094 802
18076 484
18028 884
18043 512
18036 373
17968 447
17956 299
17952 164
17874 594
17824 564
17799 544
17753 632
17789 394
17965 493
17923 672
17983 642
18041 630
18100 605
18099 474
18066 582
17995 631
18053 780
18080 563
18102 428
18153 563
18190 101
18203 332
18173 484
18132 496
18162 540
18160 486
18120 520
18156 272
18103 276
18012 502
18058 573
18071 402
17989 652
17999 692
17959 609
17942 514
17985 531
17964 450
18020 750
18045 790
18092 701
17832 675
17831 716
17817 569
17757 576
17696 628
17682 832
4943 493
5123 627
5074 616
5045 473
4897 630
4750 364
4616 708
4600 708
4525 826
4388 692
14912 637
14951 656
14990 609
15076 278
15025 419
14917 465
17638 572
17532 572
17588 784
17574 616
17445 398
17498 626
17538 776
17535 700
17478 639
17396 537
17390 518
17388 650
17366 657
17289 544
17308 668
17268 635
17246 769
17441 600
17413 469
17510 558
17479 659
17584 649
17612 826
17661 681
17723 309
17706 607
17657 458
17730 519
17764 516
17889 79
17958 15
17922 388
17899 502
17884 495
17845 542
17818 668
17787 447
17731 252
17690 294
17641 508
17499 628
17487 518
17504 589
17562 410
17604 657
17554 351
17546 492
17500 618
17470 832
17432 749
17425 727
17338 485
17280 718
17214 607
17252 400
17203 541
17098 444
17079 357
17022 456
16913 516
16939 572
16904 485
16862 686
16859 742
16788 481
16716 679
16722 337
16762 443
16803 640
16845 669
16876 611
16879 513
16749 501
16753 507
16796 472
16817 548
16764 435
16694 647
16642 801
16604 644
16626 554
16546 892
16513 819
16471 363
16516 686
16585 791
16632 616
16657 894
16637 759
16691 866
16707 875
16752 428
16835 598
16941 643
16928 588
16795 501
16840 774
16843 664
16851 553
16854 502
16787 594
16746 567
16745 517
16693 551
16648 602
16666 585
16570 509
16477 330
16498 516
16526 536
16492 728
16446 480
16563 470
16556 467
16506 504
16391 508
16313 602
16293 626
16309 649
16387 675
16398 849
16362 516
16247 668
16219 599
16166 724
16164 689
16155 840
16228 698
16152 623
16279 348
16334 628
16421 571
16424 560
16487 502
16601 402
16552 722
16614 926
16654 848
16700 834
16649 821
16565 390
16494 491
16380 372
16431 585
16509 695
16481 564
16542 839
16602 619
16599 705
16538 815
16517 622
16451 447
16405 742
16339 654
16300 644
16259 737
16179 694
16230 878
16214 804
16189 461
16108 653
16111 664
16075 633
15982 729
16020 681
15993 683
15955 506
15970 486
15974 261
15958 612
15859 997
15830 841
15750 822
15839 818
16002 457
15994 203
16009 224
16057 433
16121 252
16198 340
16229 861
16301 796
16295 869
16224 784
16193 362
16130 534
16076 490
15802 82
15868 235
15794 -92
15934 721
15931 758
16025 631
15972 284
15992 186
16125 472
16186 204
16180 54
16319 116
16304 266
16306 834
16249 616
16367 668
16310 747
16369 767
16372 588
16392 649
16456 647
16429 608
16359 483
16344 601
16265 521
16276 194
16168 530
16112 672
16101 452
16522 428
16544 348
16591 228
16605 498
16643 718
16725 812
16741 610
16777 571
16869 407
16907 560
16932 518
16981 542
17070 574
17047 726
17067 661
16975 597
17063 688
16989 278
16999 309
17051 197
16993 435
16940 91
16946 322
16887 298
16870 305
16866 252
16860 481
16750 -14
16768 -84
16765 -276
16908 -10
16949 185
17019 469
17052 120
17105 -22
17038 373
17003 336
17027 361
17100 130
17166 47
17304 -198
17389 -476
17355 -168
17294 54
17272 8
17237 12
17223 244
17193 430
17143 412
17088 180
17130 311
17197 206
17212 146
17228 108
17333 44
17352 140
17387 255
17427 106
17426 232
17404 190
17471 42
17452 -525
17408 -340
16892 583
16915 499
16771 589
16808 726
16747 587
16634 -14
16586 57
16612 267
16566 197
16499 89
16610 414
16575 122
16696 119
6780 787
6670 650
6600 738
6459 476
6547 593
6621 511
6508 674
6387 585
6291 410
6107 818
6013 585
6191 903
6329 809
6208 827
6122 676
5907 761
5778 760
5789 950
5837 886
5944 965
5978 526
6049 580
6029 884
5966 880
5979 920
5790 708
5729 429
5642 700
5545 652
5527 788
5431 591
5319 815
5255 625
5084 655
5077 798
5165 723
5296 380
5710 565
5707 677
5626 888
5594 879
5526 736
5467 615
5376 710
5159 675
6296 606
6297 616
6410 705
6506 636
6559 702
6644 649
6787 698
6671 902
6777 774
6580 724
6838 579
6740 589
6581 713
6560 578
6378 790
6428 385
6645 555
6695 714
6655 624
6704 755
6522 714
6411 635
6541 806
6423 504
6300 628
6325 553
6192 554
6204 617
6136 451
6175 794
6324 838
6419 734
6498 670
6407 581
6337 668
6271 582
6167 974
6112 516
6064 531
5950 784
5773 748
5951 714
5987 696
6044 772
5842 893
5890 900
5998 989
6025 432
6078 608
6117 601
6128 580
6276 555
6239 767
6240 558
6616 516
6561 830
6511 624
6425 856
6215 644
5129 687
5054 761
5213 720
5356 574
5275 738
5140 634
5187 706
5254 757
5301 876
5274 873
5125 816
5017 690
5005 596
5036 920
5212 505
5147 726
5194 609
5004 745
4946 616
5372 677
5438 855
5459 862
5445 845
5329 839
5260 921
5168 830
5242 859
5295 712
5355 754
5422 844
5456 784
5517 767
5512 782
5457 642
5533 791
5551 792
5623 711
5685 657
5684 665
5622 633
5481 769
5552 809
5630 779
5625 815
5752 620
5686 806
5624 821
5521 746
5532 769
5659 720
5728 651
5810 867
5836 854
5827 642
5974 688
5898 800
5920 713
5992 733
6057 669
5962 798
5949 772
5889 750
5869 787
5805 729
5799 815
5863 779
5888 784
5965 737
5929 899
5868 916
5835 940
5834 890
5919 891
5927 891
5933 890
5928 891
5917 891
5926 892
5918 892
5833 694
5971 940
6047 808
6011 945
6012 909
6077 827
6048 808
4567 351
4716 580
4891 698
4898 794
4883 534
4829 886
4854 810
4659 470
4540 715
4545 577
4383 524
4107 525
4392 264
4483 377
4348 512
4359 427
4399 647
4509 782
4672 603
4709 691
4594 431
4687 600
4864 418
4975 640
5124 589
5087 691
4996 808
4899 672
4702 659
4607 786
4409 812
4149 682
4263 473
4195 554
3859 365
3740 476
4782 731
4892 560
5042 556
4959 514
4808 688
4695 856
4742 624
4903 516
4935 370
5118 578
5179 624
5316 776
5317 598
5414 573
5226 594
5065 618
5173 702
5311 784
5362 811
5351 604
5195 378
5271 808
5283 700
5411 923
5462 894
5570 800
5510 813
5548 744
5579 831
5427 784
5341 884
5217 714
5150 745
5214 710
5284 712
5389 567
4269 652
4131 848
4165 724
3955 837
3990 596
4004 675
4152 843
4160 831
4314 681
4437 690
4528 624
4642 580
4712 770
4812 674
4606 719
4593 732
4741 652
4699 579
4529 572
4683 734
4691 722
4583 774
4480 562
4373 630
4253 762
4156 636
4278 672
4446 764
4492 805
4433 713
4288 645
4698 539
4708 674
4644 711
4479 816
4539 499
4432 752
4472 670
4605 624
4519 700
4507 706
4382 680
4243 719
4174 834
4055 866
4026 812
3857 569
4231 496
4127 644
4090 508
4198 558
4341 792
4503 671
4508 753
4393 918
4259 714
3882 330
3827 532
3960 522
4089 698
4083 637
4230 562
4159 828
4221 502
3998 633
3814 685
3899 780
3866 624
3893 738
3924 736
4043 692
4200 482
3789 512
3574 694
3459 568
3538 574
3501 372
3487 478
3549 581
3559 792
3714 791
3606 977
3525 801
3482 553
3184 692
3260 778
3140 560
3137 343
3718 839
3386 797
3497 988
3643 925
3771 528
3878 506
3767 328
3865 357
3877 837
3833 972
3881 880
3788 850
3749 906
3750 911
3691 822
3625 788
3573 792
3425 815
3437 723
3289 802
3259 847
3235 810
3317 498
3065 475
3177 436
3136 385
3333 839
3517 686
3312 908
3173 624
3087 728
3139 658
3009 446
2672 466
2474 475
2247 716
2165 870
2076 759
2062 750
2066 704
2785 645
2578 545
2837 724
2786 776
2823 698
2790 716
2748 678
2320 474
2281 635
2122 524
2205 707
2277 605
2276 509
2324 927
2411 933
2428 930
2419 849
2503 908
2463 966
2437 911
2376 924
2365 857
2361 854
2366 808
2476 951
2475 942
2532 932
2574 933
2522 930
2553 874
2564 875
2626 888
2749 827
2763 954
2737 952
2705 864
2777 889
2762 832
2599 914
2573 828
2201 458
2360 590
2511 722
2637 736
2789 702
2592 816
2643 832
2913 589
2776 651
2965 690
2859 770
2798 725
2634 716
2489 588
2364 657
2531 659
2456 730
2431 557
2308 558
2286 623
2143 708
2177 634
2032 906
1897 668
1857 553
2018 629
1918 700
1775 750
1776 810
1827 811
1841 801
1842 810
1829 822
1812 840
1806 813
1708 622
1701 658
1709 662
1602 690
1584 658
1583 749
1560 670
1621 739
1620 730
1608 645
1520 768
1485 793
1440 675
1445 684
1379 720
1501 856
1510 890
1576 894
1660 747
1641 661
1540 634
1375 712
1309 508
1226 690
1256 519
1224 797
1129 897
1093 747
1044 944
1002 951
1003 958
1004 975
1079 778
1001 1022
928 883
929 990
913 950
942 992
908 898
1294 600
1234 610
1223 732
1277 874
1424 731
1423 735
1390 731
1222 816
1170 794
1127 769
1109 839
1110 851
1146 812
1043 834
1000 800
974 794
941 756
975 749
916 771
922 796
912 770
917 736
937 736
969 746
1059 862
1076 835
1128 785
852 786
743 718
747 856
715 748
827 664
899 630
799 792
746 720
903 722
994 1010
958 792
1085 867
1125 861
1122 854
1169 817
1183 771
1238 677
1092 621
1040 679
1071 644
1155 711
1158 693
1300 625
1362 671
1484 680
1450 815
1374 993
1299 873
1304 1003
1283 1001
1255 981
1219 821
1308 962
1392 876
1368 800
1384 684
1314 865
1279 994
1291 963
1253 960
1254 972
1247 965
1216 956
1182 898
1196 827
1140 802
1084 827
1119 812
1151 934
1190 940
1215 938
1218 956
1206 869
1298 885
1318 862
1338 746
1389 860
1427 854
1532 865
1529 915
1500 916
1480 906
1439 838
1519 840
1552 867
1636 890
1664 866
1605 850
1670 718
1557 875
1525 797
1495 759
1451 754
1373 872
1317 940
1290 914
1225 735
1213 804
1244 874
1276 915
1303 915
1359 934
1353 951
1233 747
1313 893
1340 813
1352 646
1268 720
1157 687
1172 696
1212 739
1267 686
1259 697
1358 782
1398 784
1487 808
1488 922
1489 929
1493 914
1483 837
1479 820
1499 831
1494 730
1459 788
1548 588
1551 796
1567 809
1699 1046
1691 988
1805 758
1826 957
1772 1097
1745 1067
1788 1048
1847 910
1887 672
2007 637
2055 735
2164 485
2359 616
2598 605
2462 640
2355 692
2223 756
2200 766
2117 694
2057 248
1988 346
2005 440
1888 757
1848 838
1756 689
1707 681
1582 704
1679 672
1694 632
1680 885
1768 945
1762 854
1673 988
1615 948
1444 730
1539 802
1580 801
1581 813
1678 704
1750 676
1856 756
1816 721
1724 825
1718 821
1720 819
1717 788
1706 782
1690 854
1738 850
1790 848
1789 798
1755 802
1705 872
1672 846
1601 727
1566 652
1565 917
1669 721
1600 892
1538 951
1486 847
1498 899
1537 928
1591 700
1614 722
1686 648
1846 828
1865 732
1917 722
1925 768
1958 726
1911 755
1914 652
1801 728
1818 760
1831 812
1766 900
1742 876
1736 944
1704 898
1749 929
1767 879
1891 696
1930 829
1999 860
2084 584
2199 603
2108 583
2181 640
2163 482
2011 803
1998 814
2031 828
2051 815
2038 847
1935 664
2040 606
2083 596
2121 796
2059 800
2004 871
1977 829
1907 798
1782 716
1716 612
1765 704
1734 756
1787 879
1825 889
1879 814
1924 741
1845 770
1804 740
1754 756
1764 840
1697 921
1698 903
1634 852
1629 924
1535 757
1555 776
1597 848
1702 904
1800 786
816 766
817 866
853 832
854 894
855 798
856 716
818 889
778 857
737 782
670 681
716 848
748 655
722 834
710 826
683 881
650 850
629 789
618 650
605 709
615 768
582 783
571 764
556 835
608 771
620 764
651 829
659 819
664 791
705 794
717 690
759 742
779 890
867 835
883 866
955 950
986 801
888 923
841 910
800 886
761 906
731 871
729 862
766 841
871 991
890 954
914 915
943 870
838 799
828 845
771 850
712 891
991 747
1008 786
987 797
930 833
926 823
944 835
864 871
839 845
868 887
900 966
931 946
976 947
1009 928
891 918
909 927
932 890
1005 939
1025 962
1096 888
1095 930
1094 919
1137 884
693 548
687 668
767 780
801 816
872 741
869 811
857 761
773 749
811 772
802 731
880 746
848 813
923 760
918 701
959 740
971 795
983 782
984 763
1042 717
1070 778
1097 740
1123 782
1116 748
1153 720
1152 807
1141 775
1106 770
1086 805
1041 689
1115 624
1164 736
1134 856
1022 871
1133 741
1055 660
947 798
949 799
950 697
866 863
829 737
851 803
863 807
895 840
970 664
1147 787
1173 896
1214 893
1292 660
1342 881
1272 803
1310 914
1341 782
1345 904
1344 885
1406 868
1431 815
1465 844
1468 852
1469 768
1407 809
1418 833
1421 779
1474 730
1791 880
1807 926
1838 884
1843 883
1866 872
1889 817
2020 929
1978 983
1962 977
1898 928
1783 843
1784 715
1894 687
1903 756
1938 806
1936 946
1954 1016
1899 830
2026 927
2077 792
2021 934
1780 541
1721 595
1637 774
1650 727
1622 820
1592 843
1533 746
1460 786
1442 811
1399 846
1414 794
1400 832
1401 851
1409 857
1420 863
1405 794
1467 827
1463 809
1530 782
1544 808
1545 803
1546 830
1521 870
1522 815
1547 795
1625 885
1684 833
1730 858
1751 878
1777 863
1731 819
1665 751
1725 792
1795 853
1862 830
1900 773
1833 847
1769 796
1834 806
1773 745
1681 835
1682 835
1683 798
1623 795
1624 853
1837 776
1867 741
1926 831
1979 773
1955 862
2052 823
2092 840
2129 854
2015 817
2000 757
2227 628
2193 857
2130 834
2172 947
2194 1038
2195 946
2256 1036
2266 1038
2314 965
2303 971
2368 964
2390 979
2406 981
2457 876
2237 1026
2265 1006
2325 995
2367 965
2420 906
2424 664
2304 871
2167 610
2267 841
2298 881
2328 881
2377 890
2369 904
2370 872
2378 868
2464 761
2407 583
2594 752
2683 828
2866 832
2844 914
2845 916
2867 935
2841 989
2825 964
2848 739
2627 742
2649 651
2356 805
2421 958
2268 683
2132 741
2131 720
2071 785
2047 826
2046 768
2074 839
2058 701
1950 811
1951 829
1920 827
1921 775
1982 834
1969 646
1819 652
1732 792
1733 792
1781 752
1666 633
1923 509
2069 591
2144 650
2042 533
2184 516
2145 643
2008 560
1912 490
1785 660
1849 708
1984 662
2118 345
1939 736
1931 714
1880 410
2109 542
2178 828
2160 461
2133 771
1992 648
1985 632
1808 553
1752 420
1651 576
1616 714
1515 574
2831 670
2907 711
2898 713
2959 675
3003 645
2977 719
2994 758
2828 784
2894 727
2958 764
2987 656
3015 757
3029 748
3098 808
3123 846
3365 676
3883 746
3675 864
3595 728
3657 850
3654 849
3824 839
3772 550
3669 604
3585 596
1558 548
1455 542
1320 692
1166 896
995 544
1202 676
1148 358
1346 350
1586 565
1710 365
1585 505
830 374
764 478
695 560
671 651
688 431
655 410
786 334
545 450
535 452
486 593
443 576
392 432
474 506
485 590
525 530
460 382
435 882
360 690
361 838
376 518
385 662
238 584
275 738
266 628
196 194
112 22
36 84
13 102
7 66
46 36
76 52
85 4
84 -8
128 -36
172 300
126 420
101 436
57 316
26 -240
16 -380
214 199
221 400
222 464
180 445
147 500
100 355
106 446
135 312
233 677
347 393
324 605
262 444
232 584
167 560
169 581
193 430
184 664
173 563
271 588
312 438
326 984
335 652
412 562
418 759
469 838
390 754
960 598
1117 672
1165 830
1319 584
1184 438
1124 375
1393 614
1443 748
1513 751
1577 770
1700 500
1692 650
1514 588
1466 688
1273 568
1269 604
1257 602
1325 726
1432 647
1512 852
1594 886
1657 840
1688 922
1687 914
1727 832
1674 922
1726 859
1671 912
1626 860
1572 816
1543 803
1549 857
1470 771
1511 827
1593 837
1627 901
430 738
440 787
384 565
523 673
509 787
484 658
588 1014
635 790
640 886
572 455
626 622
654 578
624 590
539 449
598 587
628 719
689 607
730 737
684 692
785 776
806 755
894 595
945 672
892 648
1323 448
1107 84
1062 -366
1335 470
1326 623
1428 700
1429 717
1541 539
1757 445
1743 452
1617 388
1578 165
1956 494
2001 535
2060 589
2214 665
2335 342
2190 706
2278 714
2299 696
2435 633
2673 544
2615 753
2720 508
2660 671
2423 786
2438 815
2454 773
2490 735
2486 833
2487 731
2540 790
2585 818
2584 825
2539 832
2583 829
2620 842
2582 861
2619 811
2581 808
2565 822
2499 823
2498 838
2523 812
2580 864
2614 836
2679 863
2738 814
2824 829
2750 840
2778 897
2799 904
2727 848
2742 907
2806 887
2879 805
2880 834
2800 849
2779 864
2702 828
2706 843
2743 818
2744 780
2881 790
2882 818
2980 781
3036 870
3037 891
2981 898
2988 872
2908 819
3033 867
3054 857
3038 759
3079 788
3225 754
3352 616
3127 790
3162 758
3185 870
3085 884
2960 777
3220 784
3392 637
1861 776
1933 793
1990 835
1997 735
1896 717
1934 735
2006 818
2114 720
2138 796
2189 799
2255 747
2323 780
2250 752
2354 902
2472 812
2473 876
2447 893
2569 713
2467 762
2461 900
2493 796
2312 696
2258 618
2383 792
2510 838
2623 870
2741 646
2656 784
2740 776
2830 842
2878 876
2964 1000
3189 583
3020 955
3001 945
3053 826
1864 686
1872 729
1735 803
1644 762
1714 734
1696 776
1599 760
1574 786
1613 820
1554 842
1536 775
3130 706
3192 830
3267 842
3315 914
3351 876
3376 872
3423 836
3548 647
3594 669
1492 817
1481 972
1528 803
1482 921
1508 879
1426 897
1410 787
1388 889
1412 928
1387 950
1333 861
1271 767
1262 922
1286 905
1322 942
1382 833
1422 885
3641 873
3629 871
3694 954
3728 921
3770 939
3734 966
3748 846
3869 846
3976 744
3987 845
4057 824
3992 835
3937 864
3928 744
3880 824
3799 816
3785 812
3875 775
2142 857
2176 824
2375 859
2484 826
2521 717
2590 795
2669 812
2570 810
2485 809
2343 798
2313 768
2347 755
2344 753
2444 780
2393 728
2530 867
2556 896
2608 902
2659 892
2591 714
2494 848
2389 789
2293 610
2251 660
2233 772
2151 826
2034 642
2041 399
2226 672
2401 572
2469 684
2453 569
2480 895
2525 887
2618 983
2633 904
2682 971
2648 945
2713 878
2735 977
2736 978
2726 1004
2761 995
2836 941
2957 894
3008 870
2948 946
2949 901
2690 683
2876 731
2890 816
2719 623
2976 722
3118 612
3224 879
3269 872
3232 858
3172 802
3193 810
3288 870
3324 836
3354 826
3297 829
3302 896
3316 829
3234 844
3183 844
3155 863
3078 770
3021 708
3068 813
3110 901
3135 862
3210 766
3263 876
3377 856
3417 897
3471 926
3486 936
3553 876
3566 819
3516 898
3515 784
3474 787
3431 802
3382 807
3396 874
3364 911
3268 810
3219 787
3338 872
3405 791
3323 866
3475 705
3432 815
3391 772
3433 745
3528 760
3557 729
3567 851
3605 836
3619 804
3653 841
3683 855
3713 866
3776 752
3665 844
3702 802
3678 840
3722 781
3787 821
3781 828
3823 879
3876 898
3837 823
3871 826
3926 900
4018 923
4099 917
4123 831
3997 906
3993 915
3930 946
3940 806
4079 808
4194 644
4051 813
4059 848
4182 804
4287 628
4326 770
4431 685
4524 756
4626 863
4614 807
4795 660
4615 707
4779 500
4862 520
4890 652
4984 671
4928 709
4980 605
4962 442
5100 769
5176 889
5248 698
5202 820
5250 580
5508 399
5638 611
5453 595
5400 857
5565 757
5446 852
5420 655
5733 342
5870 492
5893 704
5745 557
5849 618
5880 556
5667 519
5560 719
5460 768
5491 883
5553 677
5357 714
5237 503
5141 464
5216 494
5006 476
4856 675
4844 500
5025 618
5156 397
4902 629
4954 671
4913 571
274 588
329 745
306 475
206 571
199 621
344 726
255 742
187 581
160 756
116 578
110 790
94 448
79 546
123 598
146 564
168 588
183 518
155 686
182 664
248 1053
288 1021
287 1056
286 1043
311 1003
359 835
265 901
302 983
315 973
348 957
350 993
349 1013
343 966
378 952
408 903
395 881
396 876
357 696
318 705
356 662
364 592
297 699
285 719
245 590
228 556
263 522
423 809
488 814
407 798
420 812
478 847
508 748
467 852
439 958
414 843
448 870
442 721
465 769
512 728
565 786
595 748
632 766
658 614
542 573
555 748
514 809
533 733
481 754
427 841
397 857
449 785
463 764
462 632
421 545
563 517
649 585
643 586
602 722
607 698
570 686
586 576
527 696
473 672
411 945
342 820
372 781
252 579
231 872
181 780
141 752
111 702
120 800
122 682
80 396
42 514
34 552
50 592
51 518
83 440
92 968
124 897
117 646
97 828
63 919
60 991
30 696
10 765
25 924
3 992
2 1005
6 830
1 626
12 794
15 894
8 728
24 764
22 855
32 877
70 673
294 691
353 620
261 589
323 802
389 566
426 443
381 741
419 891
452 805
536 762
562 635
468 906
500 824
540 742
569 796
601 699
674 877
663 687
728 783
723 811
708 758
406 958
341 752
433 735
447 1023
502 790
568 596
585 709
600 635
648 598
669 561
553 656
593 749
644 680
590 681
554 705
472 884
495 772
441 823
383 871
434 669
358 724
334 552
301 796
282 797
270 762
310 628
416 700
506 708
521 660
567 747
613 797
657 512
646 713
732 758
721 698
647 679
584 747
552 765
622 737
668 638
707 486
352 789
314 793
254 866
178 636
258 677
211 713
162 783
130 682
153 758
186 531
157 630
114 491
804 703
844 890
832 918
865 630
758 788
702 655
662 741
621 684
936 547
993 431
1033 518
985 937
967 907
887 972
821 772
798 919
805 843
902 979
957 636
877 565
979 662
1021 784
1114 594
1007 796
1168 862
1163 1053
1132 1050
1058 903
1091 922
1171 999
1337 816
1351 566
1246 632
1350 634
1419 572
1438 656
1509 560
1575 818
1668 694
1640 668
1449 744
1397 796
1334 703
1349 611
1237 444
1113 825
1047 670
1217 686
235 613
273 620
268 434
208 607
171 645
150 385
177 540
137 703
131 636
109 59
87 -229
129 -89
88 27
78 652
91 924
138 730
96 892
59 831
733 693
742 734
791 572
842 670
825 636
837 790
879 716
898 842
1014 673
1024 777
1016 829
1069 740
1034 753
1081 598
1054 647
980 648
964 744
834 651
770 801
704 856
741 806
833 727
822 662
901 764
963 746
862 774
784 836
772 822
745 686
62 730
27 622
9 286
4 42
5 -6
14 742
35 529
53 572
74 643
52 718
28 569
19 530
77 656
145 871
179 736
216 916
195 884
217 793
164 740
115 748
736 477
769 606
831 673
847 629
915 773
921 818
897 705
1013 712
1065 757
1145 776
1195 771
1205 795
1150 782
1090 819
1099 765
1103 742
1068 604
1245 816
544 677
520 625
609 787
634 675
461 629
532 608
526 560
446 497
403 720
374 865
304 883
289 830
346 556
293 518
264 322
371 834
305 885
331 913
333 1004
398 722
429 898
466 1033
490 782
534 852
541 831
551 764
580 729
597 699
579 708
581 732
633 635
714 668
667 653
673 629
701 766
756 609
604 812
574 806
519 644
518 823
558 714
589 597
457 818
425 732
494 845
456 802
846 734
940 866
989 864
1046 794
1078 748
953 877
935 909
925 876
982 847
1012 834
1036 896
803 735
876 842
920 905
954 943
962 861
1027 682
1077 778
1167 796
1177 803
1105 854
1131 902
1104 863
1189 848
1232 862
1265 821
1383 777
1330 717
1413 917
1435 814
1569 809
1502 843
1642 722
1619 784
1478 676
415 751
299 902
226 695
296 858
388 775
363 867
367 830
240 255
204 376
161 832
170 772
159 720
143 776
113 630
105 780
104 804
66 628
119 626
73 787
61 908
82 856
107 737
68 841
56 898
65 886
44 813
33 830
31 772
43 876
48 936
55 834
54 728
67 828
39 846
38 790
18 760
11 672
21 720
41 636
20 739
17 653
23 935
29 890
47 915
40 974
45 953
37 951
49 972
71 857
64 962
72 941
86 1003
108 927
98 964
132 884
127 898
102 933
58 735
69 770
89 714
125 834
142 845
149 822
154 825
133 715
93 771
194 621
246 759
276 766
277 544
313 647
354 672
336 718
404 684
464 804
587 652
517 894
505 906
489 510
482 541
454 682
431 708
377 606
380 698
316 380
283 709
290 704
345 825
351 730
379 780
400 561
450 642
480 676
510 700
639 832
656 805
672 900
696 1057
685 1039
619 983
642 982
645 874
678 978
724 1000
757 620
754 686
691 753
718 787
697 793
698 759
734 833
763 791
807 765
882 726
873 797
835 687
726 763
709 770
711 715
795 710
919 775
990 612
1050 906
1072 929
1120 934
1174 974
1240 767
1242 956
1236 983
1175 928
1135 937
1100 867
1029 981
578 386
679 703
660 721
703 819
780 805
755 892
781 680
840 799
896 972
924 963
910 928
906 1013
933 977
961 932
997 942
1020 885
1056 891
1087 839
1061 786
1060 756
1019 681
884 959
812 832
813 812
2843 824
2746 955
2745 914
2847 925
2600 815
2541 850
2495 927
2496 910
2769 944
2686 917
2638 904
2586 931
2546 960
2593 964
2533 781
2751 844
2814 913
2770 887
2813 932
2856 951
2940 901
2969 851
2909 900
3055 577
3221 666
3202 725
3261 588
3178 433
3383 878
3373 793
3568 687
3488 697
3518 621
3577 611
3464 569
3719 442
3884 681
4019 540
4074 592
4143 520
3858 501
3828 576
3731 670
3777 526
3684 616
3483 623
3508 850
3292 655
3088 609
2935 582
2849 735
2936 639
2534 299
2408 363
2391 799
2439 1006
2348 785
2707 655
2899 525
3163 461
3359 544
3519 578
3303 584
3237 653
3111 559
3063 560
3169 742
3270 760
3194 813
3064 877
2915 795
2914 716
2921 695
3099 720
2644 563
2481 692
2305 649
2477 841
2513 480
2680 588
2883 902
2937 873
3964 506
4038 550
4132 833
4015 708
3794 487
7282 689
7126 674
7139 644
7187 588
7404 735
7444 754
7581 882
7586 985
7375 854
7266 520
7091 618
7008 545
7013 558
7214 605
7160 520
7004 424
7043 400
7229 546
7211 572
7370 785
7456 930
7374 798
7364 736
7197 676
7180 587
8206 792
7995 731
8062 862
8184 596
8192 490
7931 548
7933 460
7790 393
7770 343
7533 530
7665 662
7545 666
7386 826
7233 812
7206 881
7154 732
7265 662
7314 603
7403 575
7562 588
7468 722
7462 615
7315 684
7434 763
7415 821
7195 742
7033 658
7155 763
7070 539
7002 515
6952 589
6811 652
6712 686
6727 592
7373 640
7451 710
7213 668
7272 760
7480 677
7471 744
7463 778
7534 768
7454 574
7340 728
7118 613
7166 336
7003 780
6853 645
7016 864
6885 538
6706 584
6662 591
6840 578
7017 527
6851 617
6974 722
7023 721
6812 649
6647 669
6592 762
6551 762
6443 796
6375 776
6374 517
6476 646
6587 492
4878 758
4762 700
4705 694
4598 581
4585 654
4584 569
4487 674
4301 572
4407 663
4475 773
4597 639
4612 804
4558 712
4643 771
4668 791
4686 751
4516 674
4517 711
4748 719
4752 902
4776 919
4826 856
4886 826
4887 830
4921 809
4926 781
4852 876
4953 723
5059 716
5112 608
5122 807
5189 741
5049 746
5093 722
4961 733
4819 406
4794 631
4880 836
4972 811
4968 815
5072 747
5092 756
5041 855
4987 895
4979 735
5056 574
5211 714
5167 1079
5040 805
5089 904
5068 807
5287 807
5399 588
5474 772
5412 756
5315 780
5300 644
5225 692
5266 742
5318 674
5375 786
5280 792
5241 732
1248 742
1307 815
1264 871
1261 922
1258 899
1285 849
1231 859
1230 810
1180 886
1149 868
1181 881
1198 829
1139 759
1126 787
1289 904
1348 870
1364 873
1377 893
1437 747
1448 766
1417 737
1391 733
1473 610
1504 719
1505 817
1518 808
1564 780
1607 793
1656 662
1748 699
1685 738
1648 668
1517 757
1590 718
1713 755
1793 755
1815 768
1840 760
1860 876
1824 934
1792 949
1779 960
1823 970
1859 810
1949 781
1893 946
1871 995
1689 828
1643 762
1633 631
1612 618
1628 701
1741 531
1655 726
1596 791
1571 810
1453 632
1598 695
1503 686
1562 698
1635 794
1740 438
1739 603
1814 678
1870 842
1878 862
1890 800
1942 807
1967 828
1953 831
1929 775
1836 693
1822 714
2029 826
2081 764
2056 715
2113 802
2186 948
2182 957
2149 963
2140 922
2216 999
2240 979
2285 1020
2302 986
2284 979
2353 961
2432 988
2483 940
2528 853
2497 798
2373 889
2339 890
2381 760
2515 856
2563 859
2617 890
2689 836
2864 844
3024 753
2889 923
2809 904
2524 917
2571 917
2603 885
2733 850
2704 883
2739 848
2863 804
2945 732
2545 707
2544 911
2502 972
2338 770
2422 864
2517 1024
2678 771
2709 752
2902 861
2985 866
3083 905
3093 835
2973 890
2903 862
2795 832
2962 782
3076 720
2488 760
2372 873
2404 723
2280 825
2209 733
2239 785
2288 817
2334 825
2153 797
2139 768
2210 850
2253 780
2270 720
2187 744
2127 839
2097 917
2073 879
2089 843
2013 894
2003 909
1995 924
1983 744
1941 941
1948 945
1844 742
1817 747
1858 678
1746 720
1693 750
1677 669
1527 911
1570 778
1506 694
1436 616
1296 673
1220 576
1210 623
1260 687
1288 737
1339 722
1396 685
1408 602
1331 756
1266 686
1295 719
1280 625
1201 722
1162 698
1645 665
1561 925
1604 840
1568 827
1462 1026
1402 738
1452 891
1441 712
1355 927
1315 914
1281 836
1328 822
1425 857
1403 924
1363 964
1316 949
1365 843
1297 710
1178 869
1130 856
1179 870
1144 871
1088 947
1026 744
992 772
1102 877
1051 912
1015 897
1010 850
1063 938
1138 779
1160 864
1187 882
1302 699
1404 763
1507 950
1618 882
1588 973
1589 878
1524 843
1491 903
1454 1005
1447 992
1329 746
1282 803
1274 845
1275 771
1366 753
1361 815
1411 709
1332 846
1270 780
1211 765
1176 878
1112 921
1067 862
1037 913
934 716
973 888
1011 985
1053 945
999 895
1035 934
1064 888
1049 889
1031 704
966 728
861 652
836 932
815 840
720 851
653 844
694 925
686 933
638 882
666 754
768 830
843 754
787 934
789 930
790 982
750 934
727 944
809 657
792 708
874 627
814 631
783 588
725 674
682 645
700 717
680 596
735 760
777 727
782 670
886 614
956 712
972 722
965 679
1032 827
998 670
1048 714
1118 760
1121 788
1194 728
1111 798
1188 829
1221 775
1243 723
1073 880
1089 793
1136 805
1052 685
592 598
537 620
548 792
547 910
549 926
550 880
491 817
455 807
444 822
458 836
477 795
543 817
594 765
611 825
577 796
576 775
606 745
652 687
677 752
699 646
719 553
661 677
610 855
596 869
625 770
591 810
575 842
561 900
546 781
531 864
528 858
513 766
471 679
437 566
393 635
501 704
459 714
424 786
402 745
375 755
368 715
387 754
409 730
438 751
476 681
522 781
511 707
524 707
538 757
355 837
295 814
253 889
247 853
225 747
281 849
243 838
224 715
280 941
278 949
320 787
322 832
309 939
317 929
236 855
260 863
307 767
298 826
279 808
251 870
237 859
210 882
218 931
207 901
191 910
165 823
144 806
158 865
166 814
200 847
230 905
241 884
250 896
229 893
212 884
209 874
176 780
223 641
249 668
259 687
291 820
337 826
365 829
339 802
340 764
319 807
321 769
370 788
369 860
386 767
405 754
432 810
417 648
422 870
401 824
483 919
498 960
493 970
559 824
560 876
583 810
612 738
530 986
499 933
504 1024
227 873
213 953
189 946
174 918
185 896
197 807
175 775
148 897
139 928
90 720
99 828
95 880
103 897
75 871
81 902
118 757
134 884
121 938
136 875
156 906
675 713
752 855
765 921
749 904
808 933
676 762
692 777
739 933
738 882
820 752
788 902
893 687
796 651
849 814
850 776
860 686
939 811
927 725
911 754
1045 539
1083 594
1154 594
1193 565
878 717
946 762
826 736
875 697
938 737
952 869
907 782
1030 740
1101 632
1057 577
1143 654
1186 756
1293 677
1360 666
1263 722
1204 798
1192 759
140 735
152 806
163 846
151 727
201 747
215 735
205 801
190 784
219 685
198 679
192 833
203 726
220 583
239 811
234 832
244 812
242 873
272 802
269 799
330 753
391 703
382 768
362 829
332 760
303 768
308 850
284 816
300 841
292 802
325 673
338 769
366 748
410 663
428 593
3366 980
3328 882
3502 769
3472 879
3503 861
3504 945
3329 876
3276 827
3378 815
3418 836
3379 806
3304 808
3670 736
3575 300
3829 269
3907 481
3554 271
3238 452
3010 646
2916 727
2995 672
3147 436
3170 610
3195 705
3226 753
3298 755
3271 645
3921 461
3778 570
3578 498
3703 502
4622 806
4591 840
4513 879
4428 783
4501 862
4443 872
4366 800
4413 866
4473 856
4523 823
4557 582
4414 638
4335 742
4266 850
4267 806
4077 851
3943 470
3887 280
3609 623
3586 622
3782 784
3816 750
3868 840
3831 916
3913 682
3708 839
3680 736
3842 785
3800 856
3801 914
3783 894
3755 778
3613 811
3522 732
3688 842
3701 924
3681 779
3390 750
3438 892
3480 857
3533 760
3381 844
3314 854
3280 820
3300 812
3254 844
3201 736
3108 804
3168 788
3198 793
3281 842
3348 737
3385 808
3439 745
3489 743
3534 742
3591 823
3572 763
3603 650
3805 702
3784 789
3724 846
3753 705
3725 621
3580 649
3592 772
3652 794
3756 803
3733 849
3791 884
3738 834
3825 821
3879 804
3820 691
3639 724
3563 735
3638 715
3506 832
3526 1014
3454 1065
3362 984
3301 985
3241 879
3187 799
3181 969
3485 1014
3541 970
3411 1029
3357 916
3207 973
3218 653
3159 699
3115 675
2992 709
3060 734
3050 796
3144 694
3092 726
3017 701
2979 807
2896 757
2870 795
2846 790
2930 715
2972 751
3057 824
4092 410
4062 431
3204 735
3273 760
3353 738
3402 787
3370 735
3282 711
3493 696
3551 730
3440 680
3311 720
3274 810
3160 682
3122 878
3071 898
3044 915
3013 883
3025 844
3100 916
3145 868
3161 973
3222 910
3283 870
3341 917
3371 874
3444 862
3445 904
3412 955
3428 986
3435 966
3977 432
4068 560
4183 633
4102 766
4239 842
4400 791
4434 710
4215 646
4294 380
4384 304
4546 602
4692 710
4718 794
4816 670
4813 631
4949 588
5030 532
5080 772
4941 742
4964 742
5115 538
5076 592
5263 650
5272 850
5406 787
5302 628
5231 598
5320 814
5482 677
3614 904
3602 858
3673 781
3598 791
3632 774
3581 776
3547 610
3746 804
3843 889
3856 796
3939 807
3905 852
3892 862
3849 723
3674 806
3610 866
3850 814
3914 869
3851 935
3792 914
3739 892
3852 822
3918 796
3864 816
3763 884
3661 870
3646 896
3560 934
3507 658
3561 589
3490 606
3523 617
3404 522
3295 536
3307 500
3403 608
3974 744
4063 824
4040 852
4112 592
4047 744
3934 765
4204 667
4111 747
4007 757
4056 790
4011 777
4036 729
4104 640
4208 757
4292 790
4295 818
4317 643
4429 711
4498 690
4582 844
4564 691
4451 762
4396 809
4347 894
4404 824
4377 826
4357 843
4275 764
4242 853
4286 837
4258 732
4322 680
4190 834
4072 763
4041 808
3975 704
4064 786
4171 836
4098 448
4002 448
3840 413
3764 617
3710 811
3514 807
3494 810
3593 889
3582 728
3640 738
3455 646
3429 705
3583 668
3692 682
3484 800
3214 628
451 852
445 784
470 757
503 494
453 685
603 590
507 846
497 864
479 872
399 504
327 507
328 736
257 594
188 88
256 386
202 -199
267 149
373 702
394 732
413 540
487 463
516 773
492 756
436 552
496 709
529 702
557 690
614 420
713 377
617 546
623 340
637 811
631 871
641 864
760 785
793 894
870 746
824 936
762 869
845 560
1006 688
951 588
1023 756
1017 788
905 761
885 792
744 733
740 795
776 554
810 644
819 719
823 820
774 576
775 678
753 822
706 768
665 621
681 701
599 855
616 889
630 866
564 661
515 363
475 284
566 578
573 538
636 756
627 716
751 783
797 582
690 302
794 220
858 70
859 377
889 811
981 862
1082 767
1038 824
968 800
881 690
904 672
978 721
1075 767
1066 708
1098 728
1208 905
1229 976
1311 812
1347 710
1376 781
1371 872
1381 737
1372 828
1336 876
1430 634
1378 640
1284 659
1203 601
1161 735
1028 518
1159 643
1278 649
1018 609
996 618
1039 679
1142 651
1239 787
1287 676
1321 664
1200 527
1185 575
1209 792
1191 785
1156 816
1252 756
1354 869
1312 801
1357 736
1456 697
1415 850
1497 684
1523 871
1579 746
1661 741
1647 836
1610 876
1659 836
1835 602
1638 623
1639 710
1747 810
1828 773
1909 734
1810 688
1695 760
1753 722
1658 739
1553 714
1464 792
1458 747
1563 828
1771 676
1632 901
1630 958
1526 913
1434 708
1395 726
1394 772
1327 911
1250 954
1228 970
1251 981
1241 812
1199 946
1080 770
1197 928
1249 928
1301 964
1324 829
1306 333
1343 350
1356 145
1496 509
1433 598
1476 571
1380 414
1385 439
1477 573
1603 392
1559 513
1542 479
1646 466
1719 447
1609 377
1652 1044
1667 1163
1729 935
1850 1055
1821 932
1974 671
1915 731
1797 952
2053 585
2125 701
2134 702
2104 718
2166 788
2220 716
2300 634
2332 602
2445 848
2386 999
2403 1002
2479 918
2414 882
2500 886
2629 819
2773 754
2692 867
2685 805
2755 741
2568 862
2501 890
2509 864
2429 779
2504 767
2560 850
2630 786
2654 788
2664 750
2756 749
2886 609
1892 602
1919 682
2012 656
2111 770
2260 547
2249 655
2357 584
2317 730
2261 657
2310 727
2358 778
2333 794
2273 772
2301 770
2426 701
2455 804
2441 854
2418 852
2555 755
2655 634
2783 860
2816 876
2731 817
2920 754
2895 966
2982 828
3023 863
3090 870
3149 692
3287 790
3413 761
3320 826
3186 694
3410 394
3395 468
3306 910
3414 818
3252 842
3347 836
3253 862
3082 717
3091 817
3133 883
3191 900
3158 803
3049 719
2983 870
2991 948
2999 856
2989 850
2851 868
2808 888
2835 926
2928 998
2696 940
2610 812
2561 916
2622 852
2621 599
2807 570
2675 585
2576 705
2395 784
2318 740
2208 775
2152 769
2106 723
2203 857
2180 862
2235 828
2269 802
2326 770
2319 790
2387 762
2450 741
2536 702
2466 716
2380 657
2321 747
2221 628
2287 776
2274 767
2336 727
2346 738
2191 605
2185 764
2126 929
2093 980
2045 830
1963 798
1957 766
2049 793
2095 830
2112 780
2048 921
1975 843
2028 910
2098 847
2061 876
1980 718
2044 667
2022 712
2105 905
2207 754
2279 784
2234 860
2115 679
2054 736
1895 649
1853 739
1863 672
1904 581
2971 931
2862 690
2990 749
2967 627
3105 664
3043 770
3047 941
3048 957
3167 820
3231 763
3398 364
3272 791
3356 661
3180 867
3132 836
3042 526
2954 689
2858 679
2691 656
2829 744
2754 753
2641 700
2557 497
2616 485
2508 388
2559 459
2653 380
3046 496
3200 743
3313 806
3335 704
3434 762
3479 562
3660 424
3628 552
3499 766
3427 587
3546 718
3571 705
3597 909
3666 940
3752 1027
3720 973
3759 867
3744 825
3810 787
3903 817
3912 708
3989 851
4096 670
4009 808
3971 670
4085 564
4168 776
4214 862
4236 904
4305 903
4329 965
4349 920
4470 864
4193 796
4277 978
4321 954
4371 953
4452 855
4201 832
4125 919
4139 962
4169 962
4233 916
4176 1045
4177 999
4202 955
4005 724
4010 904
4076 887
3917 825
3906 820
3962 844
4023 852
3904 718
3807 823
3762 748
3655 606
3745 707
3891 734
4024 593
4146 630
4136 711
4203 880
4219 886
4265 877
4284 856
4306 866
4334 843
4403 758
4391 748
4274 597
4280 683
4402 698
4531 594
4512 732
4556 626
4458 656
4460 678
4354 728
4453 804
1881 761
1851 733
1947 804
1959 794
1964 866
1952 812
1883 918
1876 859
1868 807
1737 762
1798 872
1832 901
1794 907
1723 842
1675 688
1715 732
1663 816
1631 824
1778 765
1763 807
1759 858
1774 800
1649 834
1653 843
1654 810
1712 854
1760 752
1803 799
1869 822
1913 777
1906 767
1884 838
1839 824
1885 888
1855 796
1927 828
2010 771
1994 796
1981 745
2050 735
2088 754
2080 802
2096 672
2119 848
2023 658
2169 867
2213 827
2236 798
2337 769
2283 867
2262 651
1854 617
1905 772
1940 653
1971 604
1965 706
1960 692
2072 495
2016 764
2039 794
2099 974
2135 1002
2148 1000
2204 954
2183 956
2222 980
2322 989
2362 948
2363 928
2388 811
2410 661
2470 772
2552 698
2537 795
2631 765
2793 726
2852 780
2758 766
2697 810
2722 817
2757 784
2636 790
2595 821
2491 715
2646 776
2612 799
2558 845
2514 725
2562 845
2548 872
2611 913
2681 841
2693 907
2792 836
2929 874
2893 837
2955 761
2732 723
2676 904
2677 921
2607 887
2551 806
2516 765
2409 781
1676 752
1611 834
1573 754
1472 734
1490 746
1416 730
1386 658
1531 688
1606 697
1534 873
1516 799
1556 772
1587 660
1461 442
5736 567
5887 454
5989 938
6102 980
6132 918
6264 708
6261 236
6359 406
6287 283
6597 620
6711 752
6859 581
6987 834
7117 667
7179 750
7050 752
6867 392
6705 607
6636 780
6489 558
6523 674
6542 652
3991 850
4037 902
4058 815
4088 858
4114 721
4093 687
4151 839
4312 719
4368 694
4476 711
4551 958
4552 965
4635 756
4732 558
4919 742
4881 764
5029 657
4947 712
4800 679
4478 703
4543 742
4625 686
4723 692
4652 907
4656 915
4697 819
4731 645
4807 605
5013 641
4889 872
4853 605
4380 811
4298 699
4281 677
4209 836
4199 805
4137 744
4150 814
4140 757
4049 770
4106 745
4113 752
4189 843
4238 800
4324 789
4323 719
4340 649
3780 848
3727 783
3677 793
3726 798
3747 805
3874 731
3898 798
3826 806
3836 781
3927 811
3935 836
3978 815
4017 835
3808 826
3812 705
3947 756
3951 855
4013 777
3946 801
3986 790
4003 788
4067 830
4048 871
4081 822
4042 802
4078 822
4162 748
4121 845
4087 905
4105 866
4178 831
4191 762
4220 704
4228 861
4161 709
4237 890
4358 814
4397 765
4573 751
4466 878
4336 847
4224 779
4302 651
4196 714
4147 764
4012 672
3985 580
3936 662
3845 715
3844 645
3769 854
3662 775
3535 744
3616 845
3656 905
3821 807
3806 788
3705 847
3584 733
3604 829
3633 812
3682 750
3754 663
3765 614
3667 792
3693 881
3689 713
3797 863
3774 877
3798 902
3873 782
3872 878
3846 882
3919 752
3994 694
1813 895
1761 911
1744 828
1799 906
1811 930
1877 992
1932 936
1886 993
1882 985
1910 967
1902 927
1945 929
1968 831
1922 1031
1986 908
2036 862
2065 839
2094 711
2156 724
2137 697
2068 745
1987 706
1961 758
1989 703
2082 649
2075 546
2171 718
2211 687
2291 628
2436 860
2443 811
2427 774
2342 864
2264 839
2188 686
2327 800
2399 891
2405 891
2506 719
2416 887
2400 915
2413 914
2159 786
2243 885
2035 683
2120 894
2192 1006
2257 847
2382 832
2415 729
2505 918
2550 929
2699 842
2767 830
2760 846
2797 992
2667 885
2661 761
2714 829
2734 771
2775 695
2905 755
2939 744
2946 654
3077 621
3052 663
3026 665
2872 726
2873 728
2784 773
2774 773
2794 741
3051 597
2943 687
2854 781
3205 713
3251 993
3266 1014
3461 809
3421 830
3188 870
3223 701
3150 829
3072 827
3018 840
3032 763
2938 843
2904 914
2963 912
2911 792
2796 854
2803 746
2759 744
2658 778
2698 734
2596 718
2572 610
2460 788
2492 823
2451 851
2452 809
2538 756
2632 722
2871 770
2810 791
2820 868
2811 878
2897 873
2956 811
2853 871
2747 773
2589 799
2694 860
2666 872
2665 974
2577 872
2519 723
2613 695
2520 790
2434 730
2442 733
2430 805
2392 783
2297 728
2241 648
2351 798
2311 741
2316 601
2254 662
2170 676
2136 672
2175 751
2217 730
2141 784
2017 779
1991 847
2070 916
2116 896
2155 890
2067 834
2087 754
2025 844
1972 758
1928 710
1916 780
1944 828
1976 806
2024 820
1996 780
1943 645
2019 781
2037 824
2091 727
1937 772
2014 751
2030 790
2086 824
2107 718
2198 796
2263 725
2162 777
2128 846
2090 783
2157 789
2150 839
2174 817
2396 837
2446 855
2412 849
2518 785
2529 839
2549 823
2244 685
2315 860
2340 863
2374 872
2433 833
2471 842
2158 752
2275 744
2290 787
2350 765
4861 796
4914 721
4888 680
4810 679
4758 594
4765 782
4706 816
4620 683
4559 736
4415 871
4351 864
4293 753
4378 890
4418 841
4379 938
4318 896
4408 935
4456 896
4499 939
4630 676
3242 861
3342 892
3467 836
3291 865
3326 926
3372 914
3446 942
3458 922
3399 970
3331 894
3104 686
3213 878
3243 721
3336 690
3349 758
3441 842
3388 846
3350 767
3406 861
3462 849
3447 827
3491 852
3555 862
3623 827
3622 785
3537 849
3527 833
3536 811
3468 833
3146 824
3061 946
3019 1060
2912 1050
2887 1050
2668 655
3000 1052
3101 941
3109 643
3062 737
3027 787
2986 795
2723 598
2651 664
2724 718
2768 636
2931 602
3171 714
3208 848
3215 859
3249 871
3327 807
3422 890
3469 888
3542 938
3599 778
3511 930
3481 885
3416 844
3321 811
3415 832
3524 801
3552 723
6938 627
6789 700
6748 672
6663 624
6648 500
6552 446
6530 434
6601 692
6678 746
6525 842
6311 572
6235 596
6157 692
6160 572
6026 620
5961 373
5722 789
5571 767
5753 876
5718 743
5607 713
5495 810
5598 668
5566 605
5440 712
5204 908
5258 1022
5199 799
5360 860
5293 349
5007 508
5014 260
4939 737
4827 581
4781 673
4675 778
4756 572
4846 844
4976 470
5090 732
5174 806
5232 695
5257 637
5432 881
5484 715
5455 667
5585 673
5666 545
5668 607
5817 688
5803 755
5818 772
5990 736
6053 748
6068 686
6185 657
6234 551
6288 759
6486 691
6524 808
6399 680
6496 764
6439 832
6454 843
6485 567
6637 677
6692 657
6304 614
6228 675
6145 613
6092 408
6184 585
6041 562
5846 623
5873 810
5881 680
5717 539
5605 672
5454 500
5871 639
5687 1016
5597 659
5538 874
5644 880
5398 671
5514 421
5192 495
5148 456
5057 556
4931 524
4872 452
4803 480
4693 799
4653 1018
4720 927
4673 843
4595 1099
4447 811
4493 408
4327 570
4303 752
4084 482
3861 648
3915 562
4020 814
3965 726
4226 424
4416 604
4618 483
4586 475
4442 816
4632 834
4763 600
4834 677
5024 728
4908 895
4831 701
5026 798
5096 916
5181 560
5235 567
5288 364
5239 399
4960 529
4859 568
4894 348
4916 487
4942 413
5023 677
4820 750
4719 617
4520 505
4636 631
4746 724
4679 652
4468 520
4369 596
4222 571
4128 449
4044 570
3969 393
4251 638
4166 732
4206 541
4272 726
4401 683
4342 388
4184 536
4185 621
4225 634
4308 702
4331 847
4521 554
4575 561
4360 571
4554 887
4684 909
4617 893
4660 372
4915 333
4973 867
4845 887
4657 618
4749 792
4858 952
5001 760
4989 659
4818 352
4985 663
4759 612
4981 377
5180 577
5160 574
5190 482
5223 987
5251 1053
5171 977
5132 908
5238 862
5312 937
5439 857
5523 471
5691 598
5693 684
5779 676
5894 597
5940 609
5816 866
5775 776
5947 848
6126 578
6101 694
5911 658
5796 617
5829 657
5935 772
6030 828
6019 686
5851 526
5699 760
5712 685
5698 727
5501 704
5465 579
5603 761
5499 737
5658 549
5595 535
5394 586
5282 610
5407 678
5494 715
5267 365
5120 588
5060 652
5066 632
4920 730
4868 752
4857 520
4907 518
4830 672
4751 702
4780 454
4601 458
4477 664
4385 653
4319 683
4425 706
4574 644
4631 612
4688 704
4602 900
4753 484
4488 634
4484 782
4352 619
4216 638
4254 776
4108 645
3860 695
3979 777
3838 558
3615 467
3393 400
3239 477
3600 416
3513 398
3156 506
3039 571
2700 438
2857 588
3112 667
3089 817
2891 570
2771 507
2468 574
2245 393
2397 694
2609 534
2329 420
2173 633
2102 646
2033 702
2043 604
1901 494
1770 486
1873 694
2002 554
1946 510
2196 504
2242 549
2384 450
2566 694
2832 698
2687 792
2818 702
2996 620
3086 714
2966 772
3107 663
3157 450
2885 724
2587 409
2826 340
2721 589
2458 742
2271 684
2202 565
2272 646
2161 664
2078 618
2085 568
2179 432
2009 614
2123 914
2229 710
2100 884
2064 612
2124 528
2330 508
2526 432
2579 622
2639 539
2728 646
2860 646
3059 742
3095 896
3318 734
3196 600
3128 694
3389 710
3611 689
3596 642
3811 1015
3961 692
3847 948
3945 720
3819 311
3648 490
3544 435
3264 721
3246 672
3419 626
3203 592
2950 498
2917 546
3011 694
3227 836
3325 542
3529 473
3706 746
3732 617
3894 697
3900 367
3308 453
3539 846
3707 838
3685 478
3626 532
3530 367
3450 991
3448 1047
3285 802
3686 822
3649 653
5203 412
5191 584
5321 713
5342 706
5415 758
5472 759
5536 588
5463 685
5424 746
5537 562
5631 470
5675 677
5845 439
6006 679
6067 518
6196 807
6309 588
6144 706
6127 656
6080 560
6227 489
6109 769
6310 759
6338 828
6183 840
6045 790
5960 691
5852 678
5802 676
5694 628
5692 627
5727 794
5716 496
5596 682
5524 820
5377 809
5331 787
5252 709
5078 733
5151 918
5137 706
5363 356
5468 485
5567 602
5639 730
4389 352
4510 463
3890 582
4045 672
4034 757
4175 596
4289 664
4279 674
4157 455
3916 538
3834 730
3730 750
3562 516
3309 624
3387 748
3451 666
3265 463
3022 671
2791 674
2764 678
2787 504
2624 522
2547 328
3148 712
3080 686
3164 724
3117 576
3131 736
2970 756
2877 949
2601 672
2703 364
2567 608
2478 588
2398 517
2231 757
2232 862
2215 880
2331 900
2282 816
2349 596
2341 834
2218 676
2352 918
2063 431
1852 431
1908 523
1711 355
1722 521
1595 504
1550 409
1471 361
1475 412
1369 347
1305 414
1367 284
1457 487
1207 20
1108 266
1227 34
977 -84
988 -534
1235 -84
1370 272
1446 302
1703 350
1786 482
1802 400
1830 454
1820 194
1973 244
2197 622
2230 650
2296 612
2292 688
2238 649
2154 584
2212 696
2289 744
2345 688
2440 458
2224 520
2294 534
2225 720
2147 830
2206 1062
2146 848
2248 539
2252 537
2417 470
2465 354
2730 630
2923 700
3004 762
3114 858
3040 784
3129 638
3257 750
3258 758
3141 806
3005 624
3247 464
3030 674
2900 706
2951 770
3075 622
2868 642
2602 670
2674 490
2819 652
2780 688
2605 688
2459 538
2385 718
2371 552
2482 672
2402 814
2379 834
2306 806
2219 726
2259 866
2246 884
2103 610
2168 479
2079 619
2101 573
1970 460
1874 549
1809 594
1758 362
1728 114
1796 594
1875 570
1966 649
2729 790
2695 1071
2542 1022
2628 867
2765 1039
2922 887
2997 621
3119 745
3113 748
3190 772
3216 570
3256 622
3360 614
3550 452
3397 664
3408 696
3676 700
3895 768
3862 554
3931 525
3644 450
948 -1784
1074 -1418
1662 0
1993 200
2027 368
2110 448
2228 658
2295 798
2307 497
2309 497
2543 282
2927 331
3736 790
3634 515
3545 523
3293 672
3034 475
3142 666
3228 773
3394 753
3305 676
3206 483
3197 821
3006 809
2926 729
2888 835
2838 908
2752 856
2850 915
2708 864
2507 716
2394 740
2448 806
2606 894
2575 738
2716 600
2910 559
4541 472
4587 672
4637 800
4608 754
4724 670
4694 672
4526 678
4344 735
4116 809
4016 553
4252 981
4244 973
4420 788
4343 668
4448 598
4481 650
4419 600
4361 638
4260 584
4299 644
4212 579
3941 517
3948 528
3795 657
3804 714
3579 625
3456 771
3620 1011
3809 889
3854 809
3589 1000
3832 792
3775 888
3721 924
3966 876
3996 899
4053 970
4054 890
3988 885
3889 846
3786 925
3802 940
3822 900
3803 787
3813 755
3888 856
3944 858
3695 864
3647 767
3709 816
3668 849
3663 695
3558 830
3587 843
3500 837
3543 839
3470 754
3363 701
3296 876
3244 940
3209 949
3151 914
3176 896
3106 892
3058 828
3007 840
2932 748
2827 828
2804 816
2855 786
2925 842
3014 830
3084 864
3152 816
3245 864
3275 873
3284 851
3343 810
3952 765
3953 842
3967 850
3920 685
4014 771
4115 823
4122 801
4091 740
4172 868
4197 780
4229 752
4247 764
4210 849
4141 753
4050 842
4073 889
4117 864
4082 817
4262 676
4372 764
4467 738
4544 707
4502 782
4628 640
4566 800
4535 807
4490 756
4459 801
4387 823
4325 680
4337 740
4381 812
4398 686
4405 856
4457 983
4430 888
4462 812
4518 886
4553 876
4715 671
4613 747
4491 467
4590 535
4571 639
4445 583
4282 550
4211 693
4173 720
4142 817
4094 792
4148 813
4164 793
4205 785
4248 737
4338 807
4363 753
4424 711
4370 764
4307 813
4296 814
4313 797
4276 752
4163 724
4101 807
4065 775
4033 881
3995 815
4032 837
3963 825
3929 832
3922 854
3853 805
3793 765
3870 794
3817 756
3923 862
3968 866
3938 813
3954 854
3982 790
3910 839
3729 677
3664 653
3697 748
3760 680
3712 710
3624 762
3556 707
3565 934
3636 921
3711 873
3766 792
3717 902
3690 927
3696 901
3642 869
3588 973
3512 875
3463 902
3564 806
3424 864
3430 924
3436 972
3367 891
3358 863
3322 750
3332 802
3153 671
3262 867
3255 841
3337 830
3407 750
3116 740
3125 829
3236 704
3073 637
3028 717
3066 771
2993 759
2984 665
2947 756
2968 795
2906 776
2821 755
2710 776
2725 739
2662 718
2670 790
2597 736
2625 853
2604 753
2715 742
2711 793
2701 771
2642 834
2647 835
2671 725
2817 701
2842 636
3182 692
3134 800
3154 842
3097 871
3067 901
3199 821
3126 918
3074 862
3094 787
2934 793
2865 936
2812 861
2718 879
2822 920
2875 927
2933 890
3002 901
3045 881
2975 853
2974 806
2874 910
2884 899
2805 898
2712 863
2717 773
3569 446
-1
EOF
