# Supplementary material for: Solving the clustered traveling salesman problem via traveling salesman problem methods
Source: PeerJ Comput Sci. 2022 Jun 13;8:e972. doi: 10.7717/peerj-cs.972 (PMC9202618; doi:10.7717/peerj-cs.972)
Supplement: Supplemental Information 1 [file peerj-cs-08-972-s001.tgz › CLKH-1.0/PI_FILES/378rl1889.pi]

1889
1344 6976
1230 4394
1231 4818
149 4807
1345 5095
150 5501
151 5680
152 5024
153 4480
154 3712
155 3584
156 3584
157 3783
158 4406
159 4224
160 3664
161 2202
162 3248
163 3248
164 3324
165 3584
166 3428
609 98
608 576
574 1408
607 1280
561 1484
606 1344
605 1456
478 2474
604 1808
560 1200
603 -196
167 3912
168 4192
169 3496
170 3222
73 3264
415 4096
610 4080
310 5088
214 6662
344 5362
783 5851
837 5728
930 5648
281 6080
896 5936
900 4352
832 4192
892 4192
791 4144
944 4144
921 4144
994 3808
1029 4144
991 4192
907 4144
1019 4144
1011 4480
985 4312
950 4304
543 4320
1030 4368
1031 4218
733 5921
734 5432
735 4880
513 4928
726 5264
736 4928
1300 4928
420 4200
737 5088
1301 5184
738 5832
1351 4746
1304 6382
1572 3578
1429 3686
1302 5416
893 -512
739 364
847 982
1613 4096
1480 4192
932 4576
421 4064
1471 5266
926 4512
1587 5140
920 4321
931 4750
1479 5000
1612 4618
727 5494
540 4928
511 6580
510 6515
509 6336
508 5936
507 5472
506 5632
505 5600
504 5376
503 4784
502 4448
501 4576
500 4144
499 4144
498 3808
497 3968
496 3792
495 3632
494 3584
493 3304
492 3808
491 3808
490 3520
489 3808
488 3808
487 3632
486 3808
485 3680
484 2872
345 2064
849 1946
1354 2176
804 2864
808 2784
809 2752
810 2784
811 2448
812 2288
813 2240
544 1488
814 1088
815 1453
1600 6202
1207 6076
1461 4766
1288 5024
1598 5012
1588 5440
1536 5408
1840 5438
1817 4800
1526 4568
1709 3605
1428 3230
999 4225
848 4280
740 4480
894 4650
1000 4324
1001 4288
113 4022
1538 3018
379 3558
1474 5994
101 8230
904 8168
417 7744
779 7232
251 5581
611 3791
612 4192
613 4368
280 4032
614 4032
615 4016
616 3632
617 3808
618 3632
619 4016
620 3808
621 3760
622 3552
623 3520
624 3632
625 3680
626 3592
542 4720
1232 4746
627 5398
628 5696
629 4992
630 2912
631 2016
512 1344
632 1008
633 1512
1233 2016
419 3200
634 3968
1234 4480
635 4704
636 4704
637 5088
638 4864
639 5568
640 5536
120 5389
1235 4537
641 5207
1096 4175
1657 3109
1545 2890
1659 3518
778 4644
1641 4404
1658 4060
1544 3962
255 3971
984 2522
924 2150
1546 1590
307 1519
254 1976
925 1656
31 1356
1466 1448
1875 -460
715 214
43 -200
909 -652
1876 -1250
1276 -496
1882 -677
36 2780
1277 3871
1292 3814
1298 3760
1269 3632
1533 3056
1076 2768
1451 2432
1877 2280
1638 2688
1079 2688
1459 2528
1497 2816
1647 2016
1684 -1518
1336 -1665
1568 -1411
1404 -2093
1883 5899
50 5712
919 6208
1648 6612
1685 5600
1405 2688
831 1888
873 2192
872 2373
1033 5796
1066 6006
910 5810
44 6000
716 6113
718 4047
1065 5688
1637 5112
1270 4801
349 6571
1040 5198
348 3752
252 3370
418 5914
905 6248
988 7144
375 5928
981 6048
114 6056
969 6136
997 5920
741 5936
1018 5055
1017 7099
973 6609
422 7846
927 7136
975 6998
1860 6192
728 4988
1621 6261
1286 5602
725 4472
724 3404
1880 5384
854 6094
1369 4262
1368 4896
1209 4192
541 5792
1210 5696
1312 5262
1311 4978
1284 5298
1285 5102
1547 3504
1602 3451
1835 5481
539 6440
1205 6814
538 6496
537 4448
536 4672
535 4912
534 5088
533 5264
532 5824
531 6224
530 6288
529 6081
528 5148
527 5024
526 4576
525 4480
524 3808
523 4480
522 4480
521 4480
520 4736
519 4288
346 4618
215 3002
311 3488
75 2368
271 2432
518 4256
517 3680
579 4896
578 5664
577 6080
1252 5511
576 5250
683 5526
563 5504
816 5504
1490 5568
480 4634
477 4902
720 5456
674 5088
559 5226
556 6718
699 4824
650 4704
781 4528
943 4368
459 4528
935 4704
653 4704
706 5126
111 5825
992 5046
729 5594
820 5996
889 6556
853 6764
181 6656
566 5600
483 6272
314 6656
870 6912
1674 6678
1604 2129
1575 3568
1714 4704
1258 5040
1675 4912
19 6180
20 6192
21 6672
1107 5634
22 6539
1364 6579
1331 6032
102 4616
1263 5114
23 5646
1352 5662
1196 5278
315 3296
567 5964
700 4888
103 4864
701 4820
702 6294
656 6216
1261 6064
645 5256
703 4864
704 3988
712 6748
713 6824
557 6400
714 5000
1245 5151
661 4916
1651 3676
1035 2866
965 3200
707 3176
782 8168
646 8344
1666 5988
1728 7818
657 8103
1650 5989
933 8368
833 8128
887 3184
104 4158
24 6398
316 7080
871 6564
178 6146
592 6968
1727 7304
1665 6048
289 6658
1664 6218
886 6458
1649 4972
1034 6320
1309 4880
690 5668
675 4588
1032 5640
1005 5980
755 6126
1037 5680
885 5264
288 5600
1554 5846
1170 6058
1105 5974
591 5072
1391 5192
1104 6048
18 6924
1071 7248
17 7212
16 6904
15 6180
1553 5544
1131 6282
1414 6534
14 6995
13 6822
12 6492
11 5755
754 4134
1629 3066
584 4640
583 4864
582 4208
63 4048
62 5376
61 5376
60 5008
665 5680
670 4136
1396 3656
69 5462
677 4976
692 3454
10 3566
681 2240
134 3200
998 3598
669 5094
1021 5524
1020 5708
1322 4432
794 5764
555 6502
1633 7930
552 7032
551 6916
963 3414
962 3328
174 1970
361 2222
1220 4531
455 4604
1530 4206
454 5770
1191 6088
453 5808
1190 5632
452 6880
451 7526
1181 6474
863 6206
427 3016
548 5216
1809 5664
1055 6000
571 5851
862 5608
861 5728
859 4864
1059 4704
1046 4320
353 2546
352 5178
1722 4752
1058 3840
1796 4184
1643 4264
1761 6086
1327 7148
450 6032
1192 4474
449 6724
1188 7320
448 7222
447 7328
446 6944
445 6416
1187 6088
1045 592
1690 -870
1688 616
1801 6720
444 6320
443 7174
442 7020
441 7040
351 4352
284 2290
4 3424
439 3771
438 3888
437 3360
383 2720
436 2992
435 3214
53 2858
357 2794
434 3350
433 3091
257 3731
440 3125
283 4032
282 3296
3 2848
865 1952
1044 1632
1043 1344
382 1344
747 2016
913 1920
52 1632
356 1344
1008 608
122 328
1687 -349
123 3758
1186 4144
431 2562
124 3200
125 3128
432 3064
1185 2992
844 -240
358 -247
1010 2143
954 2580
554 2952
793 3696
1041 4480
1042 4864
668 4912
1028 5600
68 5600
133 5728
689 5472
680 5296
587 5344
1004 6272
9 6976
1039 6816
884 7328
287 7464
380 7430
1164 5860
393 7248
590 7056
177 6609
1197 2268
1199 2352
710 2912
1421 3692
317 7158
1141 6026
25 6522
105 4013
318 4184
319 4480
320 4872
321 5040
1139 5208
322 5376
323 5592
324 5888
325 5888
326 5908
1006 5018
753 5040
990 4584
691 4240
676 3214
128 6480
581 6048
989 5872
58 5600
663 2240
955 2016
960 3200
362 3792
456 4094
978 7392
572 7860
1036 7844
1661 8024
1765 7084
1764 7408
549 7864
428 5256
1051 1050
599 3670
1050 2912
1056 3920
860 4552
1060 5184
1047 6464
1049 7168
354 7504
1009 7168
1733 7110
1129 6648
1122 5616
1410 5296
1437 6304
1754 6304
1511 6816
1242 6704
1070 6528
1379 6512
1747 7104
1744 7376
1294 7648
1167 6928
1454 6824
373 3538
372 3824
371 4160
370 4088
369 4480
368 4528
1158 4696
367 4872
366 5376
365 5384
364 5664
106 5709
26 4786
1159 3888
1198 5708
1265 5504
1420 5392
1476 6047
1218 5841
1140 5776
1157 6234
1072 6582
1262 6864
1260 6880
1365 7136
1465 7136
1424 6976
1353 7056
1332 4624
1093 3728
1289 3760
1416 3250
658 4823
1781 5088
647 4336
1318 4064
1264 2976
1268 3008
1739 2912
1513 2528
1417 2160
1216 2256
1278 2112
1249 1920
1281 2160
1282 1920
1631 1824
1419 2016
1244 1872
1279 1776
1195 2064
1273 1920
1283 1968
1248 1920
1280 2016
1652 1872
1540 1680
1489 1824
1339 1872
1679 1824
1217 1920
1422 1824
1401 1920
1194 1968
1299 2304
1668 2208
1390 2304
1607 2112
1254 2352
1448 2112
1394 2352
1383 2496
1204 2496
1869 2448
1677 2400
1551 2496
1319 2688
1346 2928
1372 3200
1310 3232
1469 3240
1552 2400
1697 3024
1426 2864
1201 3248
1127 3328
1161 3064
1138 3264
1087 3056
1208 3296
1360 3216
842 4424
841 4480
817 5376
1053 5984
580 2194
874 3132
86 6113
85 6080
84 5040
83 2912
82 3920
81 4144
80 4464
1090 4144
72 3536
71 3416
1334 1898
70 2326
787 2352
827 2304
516 2352
686 2352
826 2688
732 2640
475 2688
825 3024
721 3024
671 2976
476 3024
722 2688
558 2688
824 2576
708 3536
648 3248
659 3560
823 3840
822 3520
821 2784
1333 338
107 1083
87 5864
88 5040
89 5216
1406 2174
1456 4102
802 3648
1569 3808
1866 4520
996 4528
1867 3792
1571 3450
807 4026
1457 4358
1407 4704
875 4704
876 4704
877 4656
878 4528
879 5622
902 3252
762 4156
918 4676
235 5542
1113 7314
1116 5702
237 7176
238 6560
239 5376
240 5376
1114 4928
241 4704
1115 4704
242 4192
243 3520
244 2912
245 2688
246 2352
118 2304
247 2184
99 1680
248 1920
249 3136
250 2737
1120 1338
1669 3937
1565 4116
1671 4096
1146 4136
1680 4128
1789 4160
1483 4080
1485 4208
1874 4224
1468 4112
1573 3856
1432 3632
1434 5568
1449 5520
1458 6608
1870 6688
1678 6848
1074 6832
1501 6864
1439 6928
1475 6928
1325 6848
1267 6706
1237 6734
1478 5072
1275 5280
1291 5184
1872 5024
1297 5088
1075 1820
1532 1736
1272 1408
1879 -1072
1636 -1280
1078 -1376
1496 -1504
1335 -1792
1403 -4200
1567 -4800
1683 -4896
1646 -5078
1844 -6254
1885 -5202
993 -10433
829 -9516
947 -8948
48 -8176
1773 -6384
717 -5592
41 -4912
35 -448
899 438
1772 -214
1135 2042
1136 2752
1119 3516
1522 3776
1792 3936
1805 3968
1543 3940
306 5058
305 4864
304 3584
100 3824
303 4704
119 5088
302 5200
301 5152
300 4503
299 5714
298 6240
297 6626
296 7182
1865 5848
295 7138
1133 6569
1616 1703
1617 1478
1615 1610
1388 1488
745 2448
1387 2432
1517 2352
1516 2349
940 2158
426 2760
1628 3456
1223 1338
294 5984
293 6272
292 5264
291 5744
290 6102
236 5483
903 3993
763 4192
939 4752
95 4602
94 4832
93 4736
1514 1828
1778 3760
936 3922
1777 4302
1780 3688
1064 3626
803 3065
1779 2235
1487 4461
92 5229
1089 5584
91 5681
1088 6081
90 5953
1776 4864
1306 5883
1741 5536
1082 5800
1385 5848
1151 4178
1098 2282
1752 2536
1348 2798
1356 -1398
1686 -1646
1184 -1198
1083 5580
55 5246
54 6232
1152 6530
749 6154
750 5792
748 4716
384 4470
385 4752
386 5136
387 5050
258 2210
1596 5322
1061 5798
259 5960
881 5994
660 3716
5 3456
1063 4486
1068 2693
1737 3642
1750 3640
1581 3760
1759 3856
1149 3936
1701 3888
1723 4176
1802 3904
1774 4016
1691 3488
1797 3776
1787 3808
1731 3872
1644 3488
1373 3520
1725 3872
1783 3936
1793 4096
1762 3968
1702 3584
1225 3680
1328 4712
1798 4680
1808 4615
1182 4704
1888 5243
1812 5027
1704 4805
1367 5315
1213 5268
1719 4522
1766 3936
1221 3680
1529 2608
1239 2058
1770 2016
1699 2240
1756 2016
1193 1440
1155 1536
1413 1408
1214 1616
1717 2576
1507 2464
1504 2416
1246 2336
1509 2032
1634 2064
1400 1856
1620 1712
1376 1736
1085 1632
1323 1554
1755 4852
1734 4469
1123 5216
1130 5168
1512 5296
1411 5504
1438 5680
1380 6091
1243 5776
1295 5856
1748 5640
1067 5808
1168 5526
1745 5792
1307 4816
1742 6096
1455 6592
1084 6846
1386 5658
1153 6418
914 -3088
56 -2992
1852 -2400
866 -2336
845 -2464
126 -2592
1851 -2966
1854 -4822
1850 -6348
1855 -6662
1856 -5786
127 -5904
846 -6336
867 -5248
1857 -5760
57 -5312
915 -4736
752 -4104
593 -2160
594 -584
1 -860
1853 -1422
751 -2286
388 1666
389 2804
260 362
261 780
262 -748
263 -88
264 164
595 -5041
1858 -6624
596 -3855
597 -2995
390 -1344
598 -1090
1226 -1246
1767 -750
429 -208
1124 -770
957 -114
550 198
1768 -726
1505 -160
958 -80
573 -32
959 -192
651 -5265
1771 -5744
1156 -7334
1377 -8078
864 -7184
59 -6423
664 -5640
956 -5592
961 -5088
363 -5928
457 -6233
1125 -2350
270 -810
269 -336
268 -496
267 -16
266 400
265 239
1222 6530
1397 6536
1625 6560
1099 6368
1584 6560
1590 6432
1250 6320
1256 6384
1257 5824
1562 6208
1630 5952
1308 5376
1579 5216
1582 5088
1415 4272
1132 3792
1165 3584
1662 3648
1555 3872
1171 4000
1224 4480
1418 4608
1106 4768
1392 5588
327 6089
328 5936
329 6464
330 6418
331 6538
332 6752
333 6656
334 6496
335 5936
336 5376
337 4816
338 4192
339 2912
340 2240
273 3944
79 4096
341 5600
342 6272
343 6732
217 6524
731 2258
474 2480
1667 5952
473 6080
1729 6204
685 4800
515 3712
1057 3424
786 2528
758 2576
272 2912
78 3584
795 5104
796 5982
216 4766
309 3250
308 3840
77 3984
1126 4758
1200 4848
1160 4944
1425 4688
1696 4512
757 5264
785 5800
1868 4458
1203 5110
1382 5184
1393 4878
1447 4432
1253 4656
1606 4408
1389 4296
1329 4112
472 5694
672 3544
673 5368
964 6576
1317 5971
1486 4782
655 6134
1492 6008
709 2234
1338 4622
1676 4969
1381 2643
784 4540
756 5790
1320 4704
514 3584
723 3200
684 3391
471 1407
76 2512
1738 2536
1343 -38
838 1988
1330 4004
1491 4092
1493 3304
850 4048
890 4412
839 4542
788 4742
1826 4566
922 7302
945 5968
948 7356
805 6116
1498 5868
1832 4216
1833 3968
951 3668
937 5786
971 5418
966 5542
1822 5910
1499 5938
949 5675
1821 5901
1827 5919
1828 5942
1831 5934
1838 7828
1825 8353
967 8446
938 8248
972 7824
880 5994
1118 1111
1521 1648
1791 1552
1804 1552
1542 1768
1134 1824
1656 2008
1640 2009
1315 2528
1578 4368
1807 4424
1815 4312
1441 3904
1175 3904
1443 3808
1091 3808
1593 4096
1818 4000
1842 4096
1559 4192
1162 4064
1537 3824
1095 3680
1846 3392
1711 2640
1518 2544
1614 2376
1861 2304
1849 2304
1427 2304
1622 2592
1303 2496
1599 2496
1350 2400
1654 2304
1708 1344
1864 2592
1524 2496
1179 2736
1470 4520
1527 4902
1550 4770
980 5088
858 5040
1558 5376
898 4776
917 4360
761 3972
1145 3750
234 5848
233 5520
232 4672
231 4256
230 5600
229 6144
228 6784
1112 7014
227 6176
1144 5674
1143 5370
1111 5990
226 5888
225 5368
1110 6982
1142 5442
224 7040
223 6480
222 5920
221 4704
220 3584
219 3808
218 3274
347 3184
941 4304
895 5685
1430 4624
891 6336
840 6272
790 4032
801 3392
923 3434
1556 4272
1557 3346
1824 3486
806 6922
1837 7056
1830 5960
995 7584
789 5296
800 5280
799 5814
798 5632
797 3845
470 3781
469 3856
468 3968
467 4704
466 4480
465 3808
464 2912
463 2240
462 2240
461 2816
460 3264
1605 3808
1576 5440
1715 6976
654 7029
1259 6909
693 3089
694 3840
695 4368
112 3818
696 4582
697 5359
760 3885
916 4024
897 3988
857 3328
979 3408
977 5838
929 5768
1013 5952
425 6070
1841 5398
1592 5476
1014 5408
1015 4688
744 5277
117 4918
378 4325
773 4974
774 5397
775 3931
98 3884
416 3493
777 3003
776 3504
968 5302
1027 5038
743 5344
1052 5850
974 5784
423 6822
1012 6712
928 6416
976 5978
1178 2863
1848 5848
1859 6376
1847 7150
1371 6496
856 4190
855 4592
759 4024
1863 2921
764 3964
765 4312
766 4514
1313 4552
767 4396
768 3808
769 3934
770 4024
771 3808
424 4060
1314 4296
772 4580
97 4075
642 4257
1444 4819
377 5152
983 5440
116 5128
1026 5016
742 5522
970 2898
115 3152
982 3120
376 3296
96 4016
906 3762
253 3328
643 2304
644 2016
34 2912
711 2586
908 4330
40 3920
1450 4096
911 3968
47 2688
946 2416
828 1840
830 3140
49 6081
46 5424
45 5040
42 4480
39 3162
33 4570
32 3901
1707 5926
819 6352
1423 5340
888 6934
1464 5362
852 6966
180 6912
565 6496
482 4516
313 4992
869 5200
1706 5248
176 5088
589 5376
392 6176
987 6274
286 6158
883 5760
1038 5264
8 5040
1003 4704
586 4752
679 4808
688 4880
132 4864
67 4844
1624 6773
1022 6212
1023 6676
667 7003
66 4847
131 5072
687 5112
678 5056
585 5872
1002 6048
7 5376
1024 5072
882 4368
285 4672
986 5248
391 5504
588 5392
175 5710
1693 4741
1609 4743
868 5662
312 4116
481 4368
564 4656
179 5296
851 5504
1610 6601
1611 6701
818 7062
1695 6701
1694 6601
110 7374
705 5808
652 4928
934 4704
458 4528
942 4368
780 4528
649 4704
698 4704
834 5336
719 5600
479 4704
662 3808
1025 3504
562 3168
682 2472
575 2242
1337 3931
1884 3840
1645 4064
1682 4008
1460 3872
1566 3840
1402 6656
1080 7088
1495 8358
1635 8096
1878 7904
1452 6672
1534 5942
1271 5706
1077 5816
1296 4888
1871 4752
1290 5464
1442 3920
1477 3680
1274 3599
38 2680
730 6742
37 6774
901 5061
1266 4747
1324 5760
1435 5672
1433 5540
1843 5928
1073 5808
1467 5488
1889 5600
1873 5408
1681 5360
1482 3424
1670 3008
1788 3296
1523 3264
1117 3664
1137 3104
1541 8374
1147 6143
1672 6435
1655 8336
1316 8096
1639 7664
1790 6960
1564 5976
1176 5936
1445 5872
1092 6104
1484 5958
1473 5522
1560 5728
1803 5888
1163 5632
1236 5528
1539 6880
1094 7088
1712 7392
1519 7568
1806 7776
1349 7458
1814 7204
1653 6980
1481 6770
1710 6528
1577 6288
1525 5672
1816 5328
1528 5120
1472 5344
1177 5280
1591 5536
1839 3328
1535 3456
1586 2752
1597 2464
1287 2240
1462 2400
1206 2096
1549 2168
1845 2064
1202 1938
1720 5121
1520 5312
1440 5416
1408 5520
1627 5632
1881 5856
1663 5664
1862 5920
1211 5408
1488 5280
1370 5056
1886 3056
1515 2976
1500 2400
1548 2640
1834 2448
1585 2688
1819 2400
1601 2608
1446 2784
1829 2976
1563 2912
1823 2864
1570 3040
1836 3248
1463 3208
1820 3232
1494 3338
1626 4650
1431 4448
279 4064
278 4608
277 4704
276 5600
275 5608
274 6016
213 7574
212 7088
211 6304
210 6427
209 6857
74 6232
208 7534
207 7476
206 7224
205 6694
374 2227
414 2996
413 3400
412 4048
411 4224
410 4032
409 3808
408 4704
407 4192
406 4704
405 3976
404 4704
403 4704
402 4704
401 4704
400 4368
399 4480
398 3976
397 3688
396 3424
395 3304
394 2961
204 5640
203 6424
202 6528
201 6432
200 6096
199 6032
198 6272
197 5544
196 5376
195 5376
194 5712
193 5600
192 5768
191 6152
190 6656
189 6451
108 5563
1342 5942
1341 5095
1359 5155
1358 5773
1362 4928
1363 5104
1174 5472
1173 4938
182 4170
1108 4806
183 4976
1109 5030
109 5376
184 6272
185 6448
186 7088
187 6918
188 6683
148 7322
1102 7564
147 7424
146 7296
145 6784
144 7479
143 8181
142 9064
1101 9148
141 8968
140 8380
1340 8272
1357 6496
1361 4256
1172 4784
1169 3402
1692 4458
1251 4640
1255 5104
1100 5664
1086 6224
1705 6208
1713 6128
1623 6736
1574 6736
1395 6736
1247 6816
1726 7280
1757 7162
1608 6130
1398 5549
1618 6650
553 7069
953 6816
360 6486
172 4990
569 5320
952 5344
1502 5328
546 5178
547 1986
1813 2608
1054 2880
570 2864
173 3112
792 7266
835 7040
836 6432
666 6456
65 6160
171 7229
568 7288
602 7216
1229 7352
545 7392
601 7224
600 7056
1227 6640
1785 696
1784 480
1048 6902
1735 5898
1016 5800
350 6432
256 6080
1594 6776
2 1760
1240 1568
1062 1280
381 896
746 -2464
912 -1568
51 -1056
355 -896
843 0
1007 0
121 -7824
430 -9094
1355 -174
1183 8
1097 2464
1580 3392
1751 3232
1436 3360
1347 3152
1384 3072
1150 2752
1081 2544
1453 2256
1740 1968
1305 1920
1166 2208
1293 2304
1743 2400
1746 2448
1378 1920
1409 1698
1069 1880
1241 2128
1128 1920
1510 1632
1753 1386
1732 2208
1121 2304
1800 0
1148 0
1749 0
1595 0
1758 0
1700 0
1887 0
1736 0
1795 0
1721 0
1689 0
1730 0
1786 1642
1642 2454
1724 2560
1775 2560
1782 2688
1760 2560
1660 3680
1763 3424
1326 3232
1794 3136
1374 3590
1189 3130
1180 1632
1228 672
1703 1344
1811 3584
1799 7296
1366 7520
1212 7392
1718 8736
1810 8154
1219 9030
1508 7584
1103 7296
1531 7488
1238 7520
1769 7760
1698 7568
1561 7712
1589 6616
1154 6648
1412 6272
1603 5600
1716 5344
1506 5312
1399 6868
1321 7294
1375 7498
1619 7460
1632 7828
1215 7880
1503 7479
1583 8227
1673 8280
359 6190
27 5376
28 6832
29 5712
30 5880
64 5848
129 9152
136 10608
135 11750
130 9820
6 5016
137 5984
138 6712
139 7218
-1
EOF
