# Supplementary material for: Solving the clustered traveling salesman problem via traveling salesman problem methods
Source: PeerJ Comput Sci. 2022 Jun 13;8:e972. doi: 10.7717/peerj-cs.972 (PMC9202618; doi:10.7717/peerj-cs.972)
Supplement: Supplemental Information 1 [file peerj-cs-08-972-s001.tgz › CLKH-1.0/PI_FILES/39rat195.pi]

195
29 980
30 600
31 921
32 1350
20 368
18 900
17 640
16 393
15 756
28 777
27 268
14 999
1 -1050
2 -170
3 -140
4 560
5 1260
6 1400
19 820
7 1100
8 -500
9 -140
10 -100
11 845
12 750
13 205
24 905
25 32
26 360
39 427
38 680
37 262
50 380
51 -80
52 -442
65 -189
64 -368
63 980
62 917
74 524
60 660
61 740
49 -44
48 675
35 1447
36 1134
23 254
22 1075
21 1035
34 772
33 -261
47 260
46 468
59 -142
45 404
44 584
43 1595
42 1331
55 453
56 1422
57 1435
58 685
71 13
70 1090
69 885
68 858
82 392
83 224
84 715
85 -188
72 555
73 300
86 460
87 170
88 -600
89 1577
75 340
76 970
77 1470
78 648
90 847
91 648
104 -297
117 -10
116 -7
115 -8
103 -12
102 330
101 96
100 -390
99 582
111 660
112 780
113 665
114 305
127 890
126 425
125 -329
124 477
123 1221
135 620
120 425
122 1121
121 1516
108 816
110 767
109 -505
98 -616
97 -337
96 317
95 -213
133 -424
134 -145
148 -272
147 265
146 -685
132 453
131 -346
144 729
145 731
158 280
157 230
170 -1140
171 -850
183 -1460
184 -1090
185 -976
186 973
187 939
174 913
173 1220
172 1109
159 970
160 415
161 -784
162 -220
163 -270
164 -931
177 -562
176 -250
175 -778
188 -1090
189 -400
190 -500
191 -77
192 440
179 -583
193 280
194 -2200
195 -1680
182 -1750
181 950
169 78
168 735
167 977
180 936
178 324
165 840
166 820
153 346
152 -208
151 750
150 130
149 570
136 -40
137 480
138 215
139 -283
140 200
141 150
154 -498
155 -220
156 -900
143 -270
142 -592
130 -791
129 -315
128 -989
94 584
107 530
106 1221
119 20
118 119
105 137
92 581
93 -75
81 370
80 470
79 170
66 -30
67 28
54 112
53 -500
40 -490
41 -767
-1
EOF
