# Supplementary material for: Solving the clustered traveling salesman problem via traveling salesman problem methods
Source: PeerJ Comput Sci. 2022 Jun 13;8:e972. doi: 10.7717/peerj-cs.972 (PMC9202618; doi:10.7717/peerj-cs.972)
Supplement: Supplemental Information 1 [file peerj-cs-08-972-s001.tgz › CLKH-1.0/PI_FILES/3burma14.pi]

14
5 0
4 79160
3 83300
14 86580
12 88440
6 88270
7 85840
13 82340
2 70240
1 40160
10 7860
9 32400
11 33830
8 38090
-1
EOF
