# Supplementary material for: Solving the clustered traveling salesman problem via traveling salesman problem methods
Source: PeerJ Comput Sci. 2022 Jun 13;8:e972. doi: 10.7717/peerj-cs.972 (PMC9202618; doi:10.7717/peerj-cs.972)
Supplement: Supplemental Information 1 [file peerj-cs-08-972-s001.tgz › CLKH-1.0/PI_FILES/40d198.pi]

198
1 0
2 47060
7 45100
3 45780
6 41480
4 41304
5 43220
8 2880
9 840
10 0
11 0
12 0
13 0
41 4192
40 1803
16 503
17 -80
15 5503
14 3340
44 -1430
56 -220
43 1740
42 3415
57 3415
58 3020
69 1705
71 1325
85 -1520
86 -410
100 -1540
99 -1030
87 3580
84 5065
73 6055
72 4965
68 6090
59 5030
55 4780
60 5950
67 5265
70 5620
74 3630
66 3960
61 2570
62 1520
75 1650
82 2425
83 3460
88 2470
98 2990
97 2110
89 2760
90 2180
96 300
81 1410
65 1455
52 2035
46 3525
53 4855
54 4185
45 3880
38 4420
31 5565
32 6170
37 5480
36 5235
34 3407
33 5508
30 5175
29 3375
28 2580
24 3950
22 5190
23 5560
18 4830
19 -300
20 -6720
21 2170
25 2880
26 5260
27 3540
35 5040
39 4680
47 6140
51 5240
50 4560
48 3380
49 2140
63 100
79 580
92 260
91 300
80 380
78 2180
64 770
77 6740
76 6720
95 7510
101 7446
93 7446
94 8546
102 8720
103 4680
104 6160
105 9360
114 10660
113 10200
106 8787
107 7686
112 9888
111 8387
110 7540
109 6720
108 3920
167 -9520
168 -13325
117 -413
116 860
115 -340
122 -2000
121 380
123 -3032
118 2920
119 4160
120 5040
124 1752
138 -3960
139 1340
154 -9340
155 -7120
156 -6240
157 -4560
158 -3040
159 0
160 3920
161 3910
162 3100
152 3909
153 3210
148 3907
149 3213
146 3906
147 3214
142 5303
143 5040
141 5302
140 5100
134 5319
132 5367
131 5300
125 2099
169 1299
126 2601
130 5344
133 5301
135 5580
136 4600
129 3045
127 2707
170 2127
128 145
137 -686
144 3880
150 3112
145 4612
151 4240
163 2400
164 720
165 -2860
166 -4316
172 -3340
171 -685
190 -12467
191 -13247
188 -12469
189 -13246
192 -22328
193 -23480
186 -22328
187 -23049
185 -13008
184 -11450
180 -10700
178 -13009
179 -11195
194 -11650
195 -20375
196 -21328
197 -20520
198 -21327
174 -14448
173 -11620
176 -14249
175 -7440
177 -6910
181 -9550
183 -11552
182 -11927
-1
EOF
