# Supplementary material for: Solving the clustered traveling salesman problem via traveling salesman problem methods
Source: PeerJ Comput Sci. 2022 Jun 13;8:e972. doi: 10.7717/peerj-cs.972 (PMC9202618; doi:10.7717/peerj-cs.972)
Supplement: Supplemental Information 1 [file peerj-cs-08-972-s001.tgz › CLKH-1.0/PI_FILES/40kroa200.pi]

200
7 0
82 24500
78 33520
9 39400
138 36240
61 32620
136 34740
26 34520
199 37460
32 8440
24 10560
159 19360
174 19360
121 15680
46 9740
172 9760
49 6560
18 13680
110 13920
29 16060
184 10920
37 9480
124 16240
118 15200
16 11640
179 7380
153 12020
66 13040
44 12700
188 16320
116 14360
122 17200
63 11980
51 9360
194 8380
170 -600
52 1820
11 3420
84 7900
48 1540
166 0
96 -8640
87 -35260
126 -24960
165 -1540
104 4160
97 8000
81 15680
197 9300
45 14060
33 12480
156 9220
100 10780
74 6240
57 9760
36 8400
14 8800
192 8320
108 4640
69 2880
142 3200
180 -1820
131 -480
189 5920
73 -12100
3 -11000
59 -4220
41 10400
89 4020
154 -2860
21 1360
140 -240
164 -3160
23 12360
169 16140
30 260
68 13040
35 11760
2 11200
181 7520
125 6040
173 11340
168 6720
185 7360
62 -4700
83 -2560
72 -8420
150 -800
91 -3520
94 -11880
95 -17200
50 11660
139 16240
86 11680
196 6360
178 12680
5 6080
105 3420
43 -700
137 500
133 -18040
176 -19100
113 -16800
195 -11120
182 12040
76 15680
70 18500
102 5420
144 10760
130 23520
71 25440
152 12140
56 15820
38 26980
39 24740
28 26460
148 15440
88 15040
200 -11120
171 -10820
141 -16380
58 -10440
98 -5740
114 -7920
34 -11880
90 -3440
25 -5520
17 -10080
143 -3180
103 -2060
129 -9480
146 -1820
134 12540
22 13640
8 12580
183 12520
155 11520
75 11640
107 3840
120 6100
112 9580
127 9680
186 12560
135 4900
42 10300
55 8480
20 3820
64 6020
162 7940
47 14440
157 21960
151 4300
187 16460
54 15660
6 22420
109 26240
31 7980
67 8140
65 -3900
177 4360
160 11660
79 17440
13 17980
15 9280
123 12640
198 14080
27 9380
191 12700
145 7520
85 11380
132 19060
40 6880
147 -4240
12 -6880
1 -5640
53 -5540
115 -12960
117 -14140
111 -10120
119 -4160
92 7660
10 6120
175 5380
99 5580
19 6980
190 7460
149 1920
106 4800
93 8800
163 8800
4 2960
101 2720
60 -2240
193 5220
128 7680
167 -4560
158 3600
77 9000
80 15600
161 12920
-1
EOF
