# Supplementary material for: Solving the clustered traveling salesman problem via traveling salesman problem methods
Source: PeerJ Comput Sci. 2022 Jun 13;8:e972. doi: 10.7717/peerj-cs.972 (PMC9202618; doi:10.7717/peerj-cs.972)
Supplement: Supplemental Information 1 [file peerj-cs-08-972-s001.tgz › CLKH-1.0/PI_FILES/40krob200.pi]

200
173 8960
139 17920
88 5580
171 6540
22 4420
23 2040
193 11820
104 15780
55 7860
144 18340
160 13920
153 15200
24 15760
18 17660
162 25440
137 24313
96 25380
119 23440
92 27420
151 27070
19 27013
135 13613
130 -30220
44 -36219
200 -26518
102 -28219
148 -27740
41 -2620
192 -2800
17 -480
36 -10000
45 -7320
78 16981
155 25860
13 24477
2 14470
109 14300
110 6065
126 19442
187 18638
63 -13920
31 -10720
48 -8080
195 2960
51 -9220
156 8460
121 14940
82 100
147 5500
128 -8380
112 4800
15 3899
6 -5310
4 -4320
83 -8880
182 -16921
33 1909
64 15040
14 11200
125 10560
120 9120
42 1544
16 1290
105 9783
77 8985
103 11000
183 10440
140 7985
106 26883
118 20394
89 14372
43 13040
185 29376
159 25022
50 21280
164 2000
143 13180
177 18060
191 7795
154 7993
54 23128
163 23530
116 28960
52 32672
58 25320
84 25135
196 23640
186 6160
60 20220
74 12340
165 14800
87 17100
114 5177
168 5600
133 8320
66 8320
145 5760
199 17120
178 12420
131 18720
157 -3740
172 -2240
35 -1600
61 3415
176 15095
27 17920
71 11690
161 13670
107 2931
12 19344
174 9434
1 8198
95 3918
98 11313
32 1951
167 3580
175 1940
59 800
136 2680
29 -2880
8 -160
99 2220
76 -1900
97 -15680
91 -10080
129 -9760
28 -15200
158 4540
3 -3580
11 -1600
93 -3520
122 4800
85 4560
73 -352
53 2705
170 6180
39 5360
149 9660
70 11180
198 8340
67 -15580
197 -13607
5 27796
132 30759
40 15921
117 20534
194 29658
62 22858
190 5737
189 3288
111 3095
26 -3901
100 -3300
56 -7100
101 -2971
150 -370
69 -5638
30 14227
134 16030
181 16940
80 13120
20 14880
38 16780
152 26490
108 22090
166 21790
138 27620
86 28480
49 28020
68 16595
10 7595
142 -910
123 4203
21 10847
90 14004
146 -13295
46 -4800
25 -6640
9 -7382
34 11410
7 8990
57 15460
94 8000
180 8495
75 19200
127 21280
124 23580
65 15460
188 20800
79 19840
113 14720
81 11300
179 15260
47 6720
141 8000
184 12960
37 19900
72 13120
169 6180
115 8360
-1
EOF
