# Supplementary material for: Solving the clustered traveling salesman problem via traveling salesman problem methods
Source: PeerJ Comput Sci. 2022 Jun 13;8:e972. doi: 10.7717/peerj-cs.972 (PMC9202618; doi:10.7717/peerj-cs.972)
Supplement: Supplemental Information 1 [file peerj-cs-08-972-s001.tgz › CLKH-1.0/PI_FILES/41gr202.pi]

202
76 0
75 0
74 52982
68 0
67 20450
84 8860
85 8278
86 12680
83 -10747
79 1552
80 5760
82 -6730
81 6157
90 29360
91 28045
89 29680
87 27540
88 11875
94 13460
92 16228
93 18010
97 16460
96 14450
98 16700
102 6430
156 8250
157 -315
162 -4980
166 -4064
161 -148
160 13870
158 11320
159 14720
163 10840
164 15700
165 10460
169 15870
170 13420
168 11340
167 15725
117 16780
116 19940
115 22600
114 23400
113 16960
101 18700
100 14860
112 21235
119 14455
121 21240
122 17795
125 8920
126 12220
132 10090
133 10400
134 12004
135 13810
171 10803
136 13060
186 12680
184 14060
185 13140
141 14940
140 12080
139 10670
138 11343
137 16243
128 14821
127 15760
28 15120
27 13660
29 17622
22 15749
23 22729
24 12031
142 12629
25 11172
144 15445
143 14345
145 12470
147 7746
146 -12451
154 -11100
155 -31260
153 -13860
152 -18720
148 10420
149 20040
187 3945
190 10560
150 16700
151 13440
197 8620
192 16325
191 -14115
193 -15760
194 -17315
198 -17830
199 -11610
200 -6080
201 -8960
202 -91060
196 900
195 1980
183 100
182 -3520
179 -17240
181 1480
180 -5360
178 8840
174 15727
172 10660
173 9193
176 6926
175 6027
188 -2820
189 5206
177 11127
11 -13008
18 -3520
17 -7520
10 -11620
9 -12280
7 -27660
6 -29380
8 -30160
4 -27700
5 -32300
2 -18660
1 -144563
3 -27500
16 -34520
14 -10800
13 -7680
12 -21680
15 -6143
20 6858
19 -3342
21 158
26 8320
33 13040
32 800
31 4000
30 10240
51 5800
69 -5820
70 -3040
71 4720
72 10780
73 6500
64 17020
63 21057
65 17400
66 11556
62 9400
61 14280
60 14620
59 14160
58 10580
57 16720
54 18200
55 20460
52 16160
56 18060
53 20920
34 16500
43 15040
44 14781
45 16643
46 15741
47 17640
49 18950
48 18245
50 13805
95 13448
99 18218
111 21810
110 22473
109 22582
108 21800
107 21420
106 21342
105 20546
104 13776
103 17920
41 17980
42 16944
36 9448
35 4860
37 8542
129 14121
130 14406
131 11514
124 12919
120 14580
123 16240
39 14641
38 15323
118 17741
40 16116
78 12253
77 753
-1
EOF
