# Supplementary material for: Solving the clustered traveling salesman problem via traveling salesman problem methods
Source: PeerJ Comput Sci. 2022 Jun 13;8:e972. doi: 10.7717/peerj-cs.972 (PMC9202618; doi:10.7717/peerj-cs.972)
Supplement: Supplemental Information 1 [file peerj-cs-08-972-s001.tgz › CLKH-1.0/PI_FILES/421d2103.pi]

2103
1 0
2 2000
3 1782
7 1790
11 1302
10 1232
9 1455
715 1511
714 1631
710 1592
707 1454
701 1358
700 1437
652 1358
653 1304
699 1229
651 1190
606 1398
601 1188
605 1320
650 1035
600 769
595 655
594 496
548 402
547 392
501 413
500 630
496 830
602 412
599 597
596 736
593 817
549 822
546 857
502 859
499 773
495 901
449 182
406 544
450 611
451 655
452 876
408 1114
407 989
404 889
405 671
403 665
402 749
359 768
315 513
314 629
358 624
357 117
401 44
15 2
14 210
13 32
12 -460
16 -560
17 -567
18 -333
19 -186
311 43
310 -112
307 0
306 126
261 -606
260 -572
214 119
213 110
209 86
212 207
215 92
259 35
262 -151
263 863
216 812
217 744
210 523
211 462
207 619
208 683
204 722
205 301
206 362
121 137
122 837
123 884
120 736
119 792
118 482
74 137
29 182
30 458
23 322
24 421
20 277
839 514
838 383
886 493
887 393
840 606
841 -268
842 -17
843 -273
888 -39
889 -164
844 -321
845 -265
890 -428
891 -248
892 -352
846 -169
847 -26
848 -171
893 -81
894 -168
895 -77
849 -49
850 -136
896 -142
897 -33
898 -184
851 -100
852 30
899 -51
853 47
854 112
855 41
900 129
901 96
902 136
856 83
857 90
858 49
903 -12
904 138
905 23
859 36
860 156
861 3
906 63
907 72
908 96
862 -82
863 -132
864 -124
911 -133
910 -28
909 -174
912 -74
913 -56
914 -15
865 -82
866 19
867 -141
868 90
869 -41
915 -36
870 33
918 29
917 182
916 29
871 -70
872 60
919 -64
920 113
921 12
873 -11
874 215
875 -40
922 53
923 205
924 148
877 141
876 106
878 -251
879 -301
926 -208
925 -257
932 -263
931 -154
885 190
837 -45
884 195
930 -475
927 -264
883 -89
880 62
836 72
830 112
829 0
21 126
25 84
27 74
72 89
73 -127
28 86
26 101
22 0
825 198
824 -379
823 -224
827 -178
834 -402
833 -510
832 194
826 40
828 240
831 236
835 224
881 112
882 64
928 228
929 356
933 450
934 530
935 348
937 -120
983 28
984 112
1030 112
1031 0
1036 112
1037 224
1041 246
1040 218
1085 -18
1086 148
1131 111
1134 16
1139 -184
1130 -26
1132 148
1133 98
1137 155
1138 139
1143 55
1142 117
1140 362
1141 423
1144 540
1188 66
1189 -807
1190 -784
1243 -962
1256 -674
1255 -336
1254 -474
1242 -630
1241 195
1191 105
1192 64
1240 236
1311 -445
1253 -66
1252 21
1251 112
1250 42
1249 -88
1257 429
1258 539
1248 430
1247 538
1246 429
1260 538
1259 430
1261 490
1262 -260
1263 -168
1264 0
1265 0
1312 0
1313 -196
1314 -84
1315 -240
1266 89
1267 50
1268 -122
1244 -160
1236 102
1205 345
1206 451
1207 320
1158 254
1159 386
1157 -195
1156 6
1155 -195
1204 -82
1237 28
1203 68
1238 101
1239 116
1201 68
1202 186
1154 162
1153 -153
1152 56
1151 -152
1200 -58
1150 -61
1197 -156
1198 58
1199 -155
1149 13
1148 219
1147 15
1195 236
1196 108
1146 -6
1145 -126
1193 -110
1194 -227
1160 -193
1161 -71
1162 -230
1208 -97
1209 -151
1210 -60
1211 -22
1212 144
1213 46
1163 149
1164 56
1165 81
1214 -159
1215 -219
1168 -265
1167 -51
1166 -194
1216 19
1217 212
1218 18
1169 65
1219 -173
1172 -217
1171 -16
1170 -216
1220 -436
1221 -220
1222 -437
1173 -390
1223 -470
1174 -515
1175 -302
1176 -515
1224 -388
1225 -214
1226 -387
1177 -341
1178 -238
1179 -58
1180 -238
1227 -191
1181 -215
1230 -259
1229 -88
1228 -258
1182 -337
1183 -114
1184 -336
1231 -292
1232 -352
1233 -140
1234 -352
1185 -308
1235 -379
1187 -323
1186 -423
1245 147
1269 466
1270 442
1271 448
1272 336
1273 112
1310 0
1274 0
1275 0
1276 0
1277 0
1278 0
1279 0
1280 0
1281 0
1282 -84
1283 -84
1284 0
1285 0
1286 42
1287 84
1288 42
1289 42
1290 84
1291 168
1292 28
1293 0
1294 112
1295 112
1296 0
1297 0
1298 84
1299 0
1300 0
1301 84
1302 0
1303 0
1304 0
1305 0
1306 0
1307 0
1308 -42
1309 -66
1316 -311
1128 -504
1129 -450
1084 -457
1083 -240
1082 -111
1127 -193
1081 -226
1080 -150
1079 -165
1124 -205
1125 -161
1126 -144
1123 -39
1122 -48
1121 -101
1076 -16
1077 -28
1078 -78
1075 -45
1074 0
1073 0
1118 -5
1119 0
1120 40
1072 -7
1071 0
1070 19
1117 -2
1116 0
1115 -27
1114 38
1113 6
1069 -7
1068 86
1067 -104
1066 4
1065 39
1110 -11
1111 91
1112 -105
1109 41
1108 1
1062 -99
1063 86
1064 -8
1061 -25
1060 6
1107 -125
1106 91
1105 -25
1059 -16
1058 43
1057 -118
1104 15
1103 -12
1056 82
1102 -23
1101 112
1100 -22
1099 -113
1098 -119
1053 -79
1054 -73
1055 -215
1097 -59
1096 -66
1095 -77
1050 -81
1051 32
1052 -99
1094 -159
1093 -96
1092 -193
1049 -154
1048 -204
1047 -119
1091 263
1090 211
1046 190
1045 266
1044 113
1043 -202
1042 -71
1087 -131
1088 5
1089 -300
1136 -410
1135 -419
1028 -493
1027 -538
1026 -686
981 -644
980 -580
979 -416
978 -200
977 -333
1024 -263
1025 -309
1023 92
1022 206
1021 126
976 163
975 182
974 130
1020 -337
1019 -372
973 -340
972 -278
971 -434
1018 -208
1017 -20
1016 -207
970 -145
969 -323
968 -193
1015 -260
967 -98
966 -16
965 -81
1014 -29
1013 -48
1012 -45
964 32
963 -98
1011 -4
1010 -174
1009 16
1008 -173
962 -79
1007 -157
959 -248
960 -64
961 -248
958 -227
957 -253
1004 -161
1005 -151
1006 -317
956 -114
955 -107
954 -132
1001 -189
1002 -108
1003 -206
953 6
952 135
951 -49
999 -11
1000 64
950 -217
996 -254
997 -56
998 -254
949 -413
948 -196
947 -382
995 -375
994 -275
946 -81
945 -143
993 -187
992 -58
991 -254
944 -204
943 -77
990 -93
989 261
942 247
941 254
940 20
988 358
1034 -302
1033 -215
987 61
986 -92
939 147
936 358
938 476
982 366
985 -83
1029 0
1032 0
1035 0
1038 0
1039 -128
75 717
117 607
76 841
77 709
31 602
32 229
33 361
78 123
79 253
34 231
80 218
81 222
82 264
37 193
36 270
35 240
38 139
39 150
40 146
85 61
84 88
83 69
41 -73
42 74
43 -52
86 13
87 32
88 -8
89 0
90 84
91 -14
46 57
45 48
44 45
92 55
93 -2
47 -14
48 59
49 -87
50 -22
51 -14
94 -107
95 34
96 15
97 -60
98 -8
99 -8
52 -29
53 15
54 -79
100 142
56 83
55 214
57 41
103 -18
102 206
101 -17
58 -43
59 136
60 29
104 17
105 76
106 117
107 118
61 165
62 171
63 36
64 64
108 -17
109 126
110 -16
65 -71
66 102
67 4
112 64
111 9
113 255
114 371
115 183
68 316
69 260
116 64
71 86
70 -13
124 140
125 339
126 110
203 302
202 202
127 30
201 -59
200 118
199 -59
128 -83
129 93
130 -14
198 7
197 70
196 311
195 328
131 396
132 394
133 250
194 110
193 308
192 110
134 189
135 40
136 170
191 119
190 59
189 96
188 28
137 9
138 116
139 41
140 70
141 162
142 68
187 83
186 154
185 85
184 135
183 175
182 166
143 153
144 226
145 122
146 103
147 138
148 77
181 59
180 72
179 86
149 30
150 -2
176 -77
177 88
178 22
175 62
151 -11
152 119
174 112
173 152
172 36
153 55
154 72
155 132
156 -71
157 131
158 -107
171 26
170 -66
169 -73
168 116
167 -73
159 -32
160 -153
161 -23
166 -110
162 -222
163 -203
165 -134
164 -151
218 676
219 824
220 677
266 780
267 399
268 543
269 399
221 503
222 241
223 420
224 310
271 407
270 346
225 254
226 123
272 158
227 126
273 92
274 243
275 92
228 65
229 207
230 125
276 99
277 169
278 179
279 133
233 140
232 282
231 224
234 208
235 295
282 258
281 376
280 216
283 118
284 26
238 43
237 202
236 82
285 93
286 238
287 139
239 77
240 163
288 190
289 164
290 200
241 167
242 226
243 158
291 249
292 357
293 183
244 292
245 229
246 262
247 392
294 309
248 110
249 228
250 123
295 194
296 196
297 182
251 341
252 211
298 282
253 261
299 191
300 338
301 192
254 320
255 478
256 461
302 391
303 382
257 286
258 282
304 367
305 371
265 604
264 533
309 572
308 634
312 773
313 663
316 915
360 644
361 739
362 609
319 498
318 653
317 499
363 181
364 339
365 182
320 291
366 183
367 243
321 74
322 286
323 145
324 267
325 136
368 170
326 233
327 318
371 244
370 360
369 201
328 166
329 276
330 167
372 240
373 210
374 239
375 219
376 289
377 149
331 292
332 232
378 228
334 275
333 145
379 305
380 228
337 203
336 381
335 258
338 230
383 205
382 372
381 207
384 133
385 231
339 108
340 273
341 140
342 188
343 57
386 98
344 108
387 68
388 242
389 68
345 184
346 314
390 226
347 80
348 192
349 91
393 157
392 139
391 169
350 215
351 85
394 150
352 170
397 103
396 290
395 105
398 107
354 172
353 42
399 -34
400 -26
355 -99
356 -106
448 355
447 387
491 444
492 478
446 430
445 342
490 373
489 490
488 331
444 245
443 411
442 309
487 257
486 324
441 364
440 452
439 311
483 404
484 374
485 351
482 333
437 296
438 427
481 250
480 407
479 305
435 363
436 289
434 246
433 298
432 269
476 280
477 304
478 304
431 250
430 316
429 136
475 239
474 223
428 293
471 205
472 364
473 206
427 184
426 322
425 238
470 272
469 348
468 284
467 424
466 256
424 395
423 293
465 178
422 142
421 272
420 121
419 250
418 167
464 215
463 164
462 170
417 375
416 360
459 256
460 432
461 372
415 156
414 386
413 155
458 260
412 191
455 87
456 304
457 87
411 336
410 499
409 336
454 442
453 573
545 -44
592 -52
591 -120
544 61
543 192
590 138
589 336
588 252
542 282
541 383
540 237
587 206
586 374
585 207
539 223
584 103
583 211
538 88
537 253
536 111
582 223
535 324
534 194
581 139
580 295
579 228
533 170
532 211
578 161
577 238
576 153
529 186
530 230
531 179
528 277
527 232
573 226
574 372
575 311
572 272
524 267
525 432
526 268
571 217
570 358
569 218
523 223
568 287
567 337
520 362
521 417
522 283
519 366
518 344
564 283
565 421
566 392
563 331
517 270
516 421
515 270
514 231
560 170
561 348
562 171
513 247
512 408
511 303
558 382
559 310
557 393
509 342
510 473
508 474
507 580
556 424
555 574
554 448
649 483
697 616
696 562
648 617
647 759
646 625
695 538
694 660
645 459
644 500
643 409
691 473
692 452
693 424
642 490
641 359
690 426
640 320
687 253
688 446
689 253
639 255
638 386
686 323
637 309
636 400
635 314
683 367
684 310
685 373
634 490
633 478
632 450
680 476
681 486
682 438
679 488
678 592
677 396
630 474
631 514
676 351
675 373
627 380
628 409
629 273
626 318
625 396
624 230
673 282
674 326
623 577
672 526
671 683
670 526
669 479
668 521
622 428
621 600
620 517
667 303
666 404
665 256
618 223
619 307
617 341
616 471
664 309
615 96
614 225
613 166
661 187
662 192
663 258
612 746
611 617
660 726
659 855
658 728
708 373
720 727
719 615
718 918
717 716
711 911
712 835
705 760
704 702
656 709
655 636
607 582
608 945
657 824
610 931
609 1065
604 853
603 818
597 1137
598 1089
553 1085
552 1236
551 296
550 407
503 368
504 1162
497 983
494 781
493 722
498 1046
506 953
505 1104
759 -157
802 -259
803 -129
758 -38
757 119
756 -17
800 171
801 64
799 277
753 36
754 345
755 467
798 -75
1317 -122
797 55
796 399
751 288
752 419
750 439
795 332
794 592
793 332
749 218
748 349
792 327
747 157
746 235
745 105
791 180
790 148
789 233
788 -26
743 -29
744 103
787 -21
786 165
785 -21
742 -18
784 285
740 412
741 282
783 198
822 149
782 210
821 193
820 189
804 262
779 212
778 207
819 163
818 213
776 367
775 228
817 101
816 110
774 115
739 72
738 246
737 318
781 173
780 173
736 142
735 177
734 352
733 424
777 185
732 -63
731 112
730 156
729 247
773 290
772 110
815 68
814 130
771 261
728 153
727 324
726 154
770 683
769 813
813 663
725 790
724 690
768 900
805 599
812 593
767 574
766 961
721 851
722 986
723 851
765 609
811 623
810 579
764 744
763 853
809 638
762 723
761 751
808 730
807 652
1318 -1184
1319 -1244
1377 -1029
1376 -953
1375 -1022
1374 -756
1373 -586
1372 -518
1371 -687
1320 -532
1321 -459
1322 -519
1323 -498
1324 -541
1370 5
1369 -20
1368 56
1367 38
1366 -111
1328 -85
1327 14
1326 22
1325 -140
1365 -192
1364 -140
1363 -62
1362 -148
1329 -218
1330 -105
1331 -49
1332 -111
1333 -202
1334 -100
1335 -42
1336 -42
1337 -84
1338 -131
1357 -125
1358 -14
1359 -54
1360 0
1361 -154
1339 -186
1340 -138
1341 -48
1342 -164
1343 -380
1354 -208
1355 -108
1356 -191
1353 -571
1352 -336
1351 -208
1350 -354
1349 -572
1344 -399
1345 -659
1346 -468
1347 -514
1348 -481
2067 -1138
2068 -1575
2072 -1428
2071 -1074
2070 -2110
2069 -1120
2064 -1428
2065 -1586
2066 -1450
2073 -775
1408 -964
1407 -820
1406 -807
1405 -1026
1409 -832
1410 -630
1411 -548
1412 -629
1413 -762
1403 -690
1404 -769
1402 -235
1401 -36
1400 -100
1399 -56
1398 -69
1397 -208
1417 -190
1416 -56
1415 -22
1414 -162
1418 -111
1419 60
1420 22
1421 0
1422 47
1423 -44
1393 -160
1394 42
1395 64
1396 -92
1392 -169
1391 -54
1390 -112
1389 -118
1426 -276
1425 -118
1424 -285
1427 -35
1428 0
1429 -70
1430 -74
1384 -213
1385 -47
1386 14
1387 -16
1388 -191
1383 -301
1382 -218
1381 -389
1435 -352
1434 -193
1433 -282
1432 -274
1431 -440
1436 -585
1437 -546
1378 -531
1379 -296
1380 -546
2063 -817
1468 -355
1469 -299
1470 -260
1471 -374
1467 -455
1466 -260
1465 -293
1464 -435
1472 -85
1473 15
1474 85
1475 -11
1463 -23
1462 75
1461 7
1460 57
1459 -156
1458 -18
1457 -152
1480 -179
1479 -5
1478 101
1477 8
1476 -162
1481 -172
1482 -157
1453 -4
1454 71
1455 -29
1456 -199
1483 4
1484 74
1485 -112
1448 -242
1449 -24
1450 11
1451 22
1452 -148
1486 -118
1487 70
1488 177
1489 128
1490 -69
1447 12
1446 115
1445 -268
1444 -71
1443 -54
1442 -50
1441 -123
1491 -82
1492 -36
1493 -20
1494 -165
1440 -857
1439 -686
1438 -865
1495 -814
1496 -654
1497 -805
1527 -506
1526 -287
1525 -351
1528 -287
1529 -259
1530 -440
1531 255
1532 349
1533 294
1534 320
1535 139
1521 223
1522 356
1523 295
1524 168
1536 89
1537 182
1538 19
1520 6
1519 198
1518 134
1517 172
1516 77
1539 181
1540 290
1541 259
1542 281
1543 120
1515 123
1514 340
1513 184
1544 212
1545 364
1546 198
1512 148
1511 274
1510 316
1509 222
1547 122
1548 258
1549 198
1550 216
1551 115
1508 99
1507 210
1506 204
1505 252
1504 106
1503 278
1502 414
1501 301
1500 130
1552 270
1553 410
1554 358
1499 -63
1498 -57
1555 -290
1556 -90
1557 -236
2062 -1764
2061 -1832
2060 -1696
2059 -1795
2074 -3830
2075 -3897
2076 -3832
2077 -3838
2078 -3840
2079 -3825
2080 -3914
2083 -3921
2084 -3988
2085 -3924
2082 -3920
2081 -3882
2055 -1793
2056 -1795
2057 -1606
2058 -1815
1587 -67
1586 -19
1585 -170
1588 -126
1589 55
1590 -22
1584 356
1583 444
1582 356
1581 375
1580 166
1591 209
1592 337
1593 440
1594 339
1579 232
1578 264
1577 249
1576 185
1595 59
1596 237
1597 287
1598 245
1599 267
1600 106
1575 220
1574 398
1573 350
1572 441
1571 310
1570 110
1601 299
1602 396
1603 260
1604 -120
1605 100
1606 136
1607 64
1608 -121
1569 31
1568 119
1567 350
1566 429
1565 383
1564 268
1611 329
1610 435
1609 271
1563 139
1562 212
1561 257
1560 135
1612 78
1613 190
1614 22
1559 -598
1558 -624
1615 -484
1616 -373
1617 -397
1618 -281
1677 -112
1676 -50
1675 -215
1674 185
1673 382
1672 389
1624 199
1623 396
1622 408
1621 477
1620 420
1619 253
1625 138
1626 155
1627 120
1628 92
1629 -20
1666 165
1667 133
1668 118
1669 77
1670 122
1671 -52
1665 88
1664 252
1663 173
1634 -23
1633 202
1632 290
1631 288
1630 273
1662 -91
1661 128
1660 144
1659 114
1658 -91
1635 105
1636 100
1637 282
1638 351
1639 350
1640 270
1655 335
1656 338
1657 296
1641 152
1642 176
1643 208
1644 189
1654 87
1653 224
1652 208
1651 190
1650 -9
1649 -429
1648 -444
1647 -552
1646 -405
1645 -626
1707 -300
1706 -99
1705 -302
1708 -244
1709 -125
1710 -240
1711 136
1712 254
1713 131
1704 198
1703 234
1702 231
1701 181
1700 -5
1699 -25
1714 -159
1715 0
1716 88
1717 34
1718 -158
1698 -56
1697 115
1696 242
1695 124
1694 30
1719 79
1720 143
1721 -90
1722 -14
1723 48
1724 64
1725 12
1690 -18
1691 128
1692 64
1693 24
1689 28
1688 64
1687 112
1686 92
1685 29
1726 -2
1727 48
1728 -32
1729 0
1730 -1
1731 191
1732 216
1733 276
1734 124
1684 162
1683 273
1682 245
1681 266
1680 170
1735 -514
1736 -391
1737 -418
1678 -610
1679 -557
1740 -117
1739 23
1738 -206
1797 -71
1796 22
1795 -142
1794 209
1793 232
1792 264
1791 206
1790 103
1741 186
1742 260
1743 264
1744 232
1789 70
1788 126
1787 120
1786 115
1745 -59
1746 107
1747 72
1748 106
1749 -44
1785 -45
1784 112
1783 124
1782 70
1781 -81
1754 149
1753 112
1752 160
1751 112
1750 114
1780 191
1779 202
1778 112
1777 114
1776 -10
1755 -39
1756 112
1757 224
1758 102
1759 11
1760 123
1761 140
1762 141
1763 74
1764 -21
1775 124
1774 130
1773 147
1772 156
1771 -564
1770 -368
1769 -303
1768 -503
1765 -386
1766 -267
1767 -387
2086 -1170
2090 -784
2091 -1179
2087 -1669
2088 -1486
2089 -1340
2093 -1564
2092 -1656
2094 -615
2095 -867
1888 181
1889 291
1887 311
1886 354
1885 142
1890 294
1891 514
1892 490
1893 512
1894 430
1884 444
1883 496
1882 510
1881 369
1895 61
1896 188
1897 224
1898 140
1899 149
1880 124
1879 140
1878 228
1877 160
1876 36
1875 216
1874 222
1873 196
1872 216
1871 147
1900 103
1901 202
1902 296
1903 196
1904 172
1870 177
1869 190
1868 224
1867 195
1866 5
1908 263
1907 276
1906 278
1905 152
1909 229
1910 453
1911 426
1912 434
1913 439
1914 309
1865 488
1864 498
1863 434
1862 409
1861 -86
1860 120
1859 107
1858 -128
1917 112
1916 123
1915 15
1918 -782
1919 -702
1920 -688
1977 -855
1976 -701
1975 -946
1974 -17
1973 -18
1972 -68
1971 -138
1921 -275
1922 -41
1923 -42
1924 -12
1925 -213
1926 -363
1927 -225
1928 -300
1929 -388
1970 -437
1969 -235
1968 -295
1967 -223
1966 -352
1965 -201
1964 -20
1963 -260
1930 -164
1931 -81
1932 -27
1933 -92
1934 -315
1935 -239
1958 -294
1959 -94
1960 3
1961 -111
1962 -294
1936 -364
1937 -179
1938 -110
1939 -163
1940 -197
1957 -307
1956 -111
1955 -264
1954 -284
1953 -227
1952 -203
1951 -255
1950 -475
1941 -350
1942 -190
1943 -210
1944 -219
1945 -857
1946 -664
1947 -858
1949 -601
1948 -541
2096 -2962
2100 -3173
2097 -3170
2098 -3398
2099 -3171
2103 -2996
2102 -3193
2101 -3393
2008 -619
2009 -611
2010 -775
2006 -743
2007 -839
2005 -629
2004 -419
2003 -498
2002 -429
2001 -531
2014 -634
2013 -446
2012 -472
2011 -596
2000 -833
1999 -616
1998 -688
1997 -614
1996 -781
2019 -778
2018 -578
2017 -726
2016 -588
2015 -725
1995 -609
1994 -564
1993 -499
1992 -571
1991 -760
2022 -671
2021 -497
2020 -612
2023 -792
2024 -588
2025 -506
2026 -533
2027 -641
1990 -702
1989 -702
1988 -677
1987 -577
1986 -542
1985 -638
1984 -840
2029 -724
2028 -737
2054 -1530
2053 -1349
2052 -31
2051 0
2050 0
2049 -84
2048 -336
2047 -573
2046 -801
2045 -84
2044 -252
2043 -492
2042 -888
2041 -868
2040 -1120
2039 -1331
2038 -1531
2030 -538
2031 -326
2032 -260
2033 -245
2034 -396
1983 -429
1982 -420
2035 -886
2036 -736
2037 -731
1981 -862
1980 -723
1979 -754
1978 -956
1827 -110
1826 56
1825 -16
1824 54
1823 -55
1828 -68
1829 8
1830 -3
1831 -182
1832 165
1833 276
1834 232
1835 208
1836 217
1822 39
1821 182
1820 208
1819 47
1837 -32
1838 112
1839 111
1840 155
1841 98
1818 139
1817 148
1816 112
1815 64
1814 9
1842 17
1843 126
1844 80
1810 -18
1811 154
1812 153
1813 106
1845 -38
1846 82
1847 42
1848 155
1849 -26
1807 49
1808 98
1809 62
1806 52
1805 214
1804 154
1803 155
1802 31
1850 127
1851 210
1852 148
1801 -501
1800 -387
1799 -449
1798 -539
1857 -535
1856 -406
1855 -426
1854 -434
1853 -618
806 1002
5 1106
760 1140
8 1170
716 1126
713 1026
709 1273
706 1448
703 1527
698 1447
654 1277
702 1319
6 1254
4 1402
-1
EOF
