# Supplementary material for: Solving the clustered traveling salesman problem via traveling salesman problem methods
Source: PeerJ Comput Sci. 2022 Jun 13;8:e972. doi: 10.7717/peerj-cs.972 (PMC9202618; doi:10.7717/peerj-cs.972)
Supplement: Supplemental Information 1 [file peerj-cs-08-972-s001.tgz › CLKH-1.0/PI_FILES/431u2152.pi]

2152
1352 354
1353 427
1354 810
1355 934
1356 673
1345 816
1346 872
1347 818
1348 650
1349 583
1351 444
1350 232
1578 230
1579 216
1580 222
1581 260
1590 351
1584 257
1577 133
1576 178
1582 244
1583 257
1585 366
1586 224
1587 105
1588 339
1589 255
1599 262
1600 200
1602 520
1603 512
1615 491
1614 330
1617 498
1616 436
1601 369
1613 526
1612 637
1624 529
1623 637
1625 528
1622 638
1611 530
1619 529
1618 358
1564 322
1621 350
1620 336
1850 560
1565 757
1566 818
1562 661
1561 766
1560 684
1559 520
1851 39
1558 120
1557 56
1556 168
1555 168
1554 252
1553 252
1552 168
1551 168
1550 120
1526 776
1527 664
1529 663
1528 775
1525 666
1633 190
1632 232
1626 146
1627 21
1628 128
1629 218
1631 311
1630 350
1845 314
1846 239
1849 131
1848 238
1847 132
1844 566
1841 265
1840 392
1638 365
1843 526
1842 467
1639 480
1640 440
1641 360
1642 349
1637 378
1636 461
1635 512
1634 510
1610 193
1609 294
1608 399
1607 420
1606 392
1605 300
1604 200
1531 567
1530 248
1537 616
1538 687
1539 797
1541 687
1540 688
1542 466
1543 489
1544 -27
1598 520
1597 504
1596 504
1595 504
1594 497
1593 514
1592 518
1591 502
1314 212
1313 316
1312 402
1336 423
1335 674
1337 490
1338 662
1339 734
1340 669
1341 492
1342 597
1332 624
1333 611
1334 415
1344 338
1343 163
1330 352
1331 312
1546 588
1547 736
1548 794
1545 475
1549 738
1575 473
1574 636
1573 665
1572 608
1571 570
1570 588
1569 647
1563 576
1567 413
1568 353
1372 488
1371 492
1361 388
1360 393
1362 633
1363 634
1364 422
1370 531
1365 383
1398 354
1369 275
1368 488
1367 553
1366 514
1397 207
1396 236
1395 336
1394 290
1427 252
1429 142
1428 4
1433 674
1434 723
1435 794
1456 584
1436 644
1457 386
1458 342
918 386
917 456
920 386
919 466
921 385
922 470
923 369
916 785
914 705
913 785
915 709
924 785
925 785
909 709
910 669
911 782
912 709
926 709
927 488
929 508
928 533
861 368
862 481
863 560
864 442
858 476
860 576
859 474
857 648
856 814
855 865
795 799
794 647
867 690
866 536
865 716
789 740
793 608
792 217
790 148
756 214
791 153
755 601
753 677
752 602
754 685
757 602
758 700
759 640
760 485
761 745
747 571
748 774
749 852
750 750
751 572
745 -49
744 88
743 126
733 -11
734 138
735 314
736 385
742 334
741 137
746 179
737 112
738 172
739 196
740 155
720 290
721 396
722 287
723 394
717 290
719 399
718 332
732 278
731 538
726 632
725 592
724 423
730 417
729 467
728 264
727 324
714 221
716 286
715 325
703 9
704 188
705 150
713 411
708 271
707 445
706 483
712 164
711 294
710 315
709 305
694 246
692 353
691 241
695 245
693 353
696 244
697 481
698 643
690 707
689 649
688 478
702 494
701 408
700 548
699 588
687 434
684 238
683 280
675 115
676 233
677 618
678 656
680 540
681 617
682 658
685 615
686 662
599 563
598 540
597 479
679 566
600 627
596 331
593 307
595 318
594 307
592 663
578 487
579 444
580 399
581 694
582 510
591 431
590 633
589 767
588 827
587 767
586 463
583 721
584 782
585 723
994 528
1007 228
1006 308
1005 374
1004 601
995 494
996 708
997 795
998 717
999 495
1000 450
1001 535
1002 510
1003 345
1022 316
1023 205
1018 315
1019 206
1020 207
1017 316
1016 583
1015 519
1021 590
1011 713
1010 629
1009 450
1008 480
1013 639
1012 581
1014 432
482 239
481 409
480 522
479 432
492 565
491 557
490 103
489 232
488 168
478 139
477 451
485 555
487 458
483 428
484 552
486 513
1061 191
1062 380
1063 486
1064 482
472 388
1073 430
464 495
465 414
1075 497
1074 419
1072 501
1071 666
1070 773
1065 663
1066 772
1069 665
1067 457
1068 350
1101 456
1103 350
1102 351
1100 457
1099 609
1098 717
1097 609
1095 608
1092 717
1094 608
1096 718
1093 583
1091 475
1089 583
1088 475
1086 583
1090 476
1085 627
1087 736
1083 627
1084 736
1080 626
1076 735
1081 736
1082 627
1079 628
1077 386
1078 495
457 495
458 387
459 495
455 386
456 387
460 812
461 728
467 809
462 737
463 801
466 744
471 841
470 812
469 373
468 320
473 329
474 540
475 588
476 588
498 570
497 619
496 676
495 684
499 415
494 317
493 361
549 486
548 520
570 92
569 298
568 289
567 79
566 364
565 552
564 615
572 549
573 363
571 352
577 250
576 439
575 444
574 242
558 137
557 289
604 334
606 109
605 232
556 430
555 440
559 205
560 430
561 422
563 462
562 406
551 475
550 402
552 479
553 392
554 196
546 450
545 624
544 630
613 460
614 577
615 785
616 708
618 605
629 290
619 400
620 424
628 518
627 556
626 609
625 550
622 610
621 550
539 610
623 610
624 551
541 588
543 528
542 588
540 529
547 710
529 577
530 504
531 432
532 333
533 424
535 359
536 401
538 376
537 377
534 384
500 307
510 437
509 343
508 301
507 364
506 406
505 473
501 399
504 721
503 469
502 406
448 349
449 400
450 374
451 364
452 343
453 364
454 322
432 280
431 216
428 132
430 68
429 8
427 95
763 485
762 422
765 228
764 326
766 412
767 771
769 664
770 771
781 662
771 772
780 664
768 664
779 771
782 335
783 439
784 476
787 529
788 585
874 518
873 392
872 384
871 371
868 467
892 357
869 467
870 358
778 -29
777 18
776 168
775 294
774 343
773 316
772 205
785 386
786 334
875 460
877 332
878 436
876 334
881 638
879 548
880 632
882 551
885 630
883 553
886 424
889 358
888 278
890 357
887 420
884 359
893 570
891 510
895 570
896 510
908 570
894 511
907 433
897 493
906 493
905 432
904 493
1459 403
1460 490
902 433
903 493
898 433
1464 319
1462 424
1465 320
899 426
901 317
900 317
1463 426
1461 636
1467 740
1469 635
1470 740
1468 636
1466 741
1455 84
1454 207
1453 252
1452 196
1451 364
1450 462
1449 536
1448 477
1447 462
1446 402
1445 403
1444 475
1382 474
1381 423
1380 244
1378 296
1377 241
1379 308
1376 328
1375 308
1374 424
1385 417
1386 340
1387 258
1373 678
1383 626
1384 734
1443 518
1442 588
1388 728
1390 804
1389 693
1391 695
1392 514
1393 625
1430 513
1441 516
1431 628
1432 557
1437 588
1438 718
1439 645
1440 517
1471 596
1473 490
1475 596
1477 490
1472 491
1474 597
1476 491
1479 597
1478 490
1480 597
1481 244
1482 352
1483 274
1485 236
1484 236
1486 339
1487 367
1488 274
1489 168
1490 242
1491 209
1492 503
1500 609
1501 500
1499 607
1502 502
1498 591
1503 488
1504 591
1505 490
1496 591
1497 490
1506 415
1508 517
1510 413
1511 518
1513 413
1512 518
1509 415
1507 519
1515 558
1514 664
1516 558
1517 664
1518 556
1519 666
1520 50
1521 -112
1522 42
1523 -176
1524 -26
1493 41
1494 156
1495 280
1536 280
1535 280
1534 280
1533 213
1532 57
602 453
601 404
670 408
603 219
669 284
668 328
667 324
666 751
665 772
664 539
671 668
672 447
673 630
674 651
663 578
662 57
661 198
660 384
659 476
612 518
611 460
610 620
608 584
607 614
609 632
658 104
657 300
656 328
655 201
654 306
653 213
617 628
651 949
652 874
649 857
650 890
636 693
635 667
633 477
634 487
638 475
637 487
647 193
646 287
648 204
644 -347
643 -253
645 -116
641 -231
640 -328
639 -252
642 -144
632 351
630 458
631 393
528 210
527 178
526 196
525 196
524 280
523 476
522 552
521 586
511 606
513 476
512 546
514 476
515 403
519 -124
520 -372
516 425
517 392
518 322
445 280
446 280
447 280
444 343
443 417
440 640
439 582
438 417
442 -307
441 -503
437 385
436 364
435 434
434 476
433 563
426 599
425 625
424 -345
423 -417
422 -98
421 -156
420 344
419 288
417 509
418 454
416 613
415 562
414 538
413 584
412 442
411 490
409 411
410 460
408 467
407 517
406 450
405 502
394 479
393 533
391 304
392 360
390 285
389 345
388 567
387 629
384 672
383 736
381 528
382 701
380 642
379 574
377 511
378 448
371 458
372 536
370 502
369 402
367 597
368 519
366 508
365 434
364 565
363 493
360 502
359 432
358 597
357 531
2097 642
2098 578
2099 386
2100 460
2103 397
2104 475
2105 280
2106 491
2108 572
2107 494
2109 659
2110 599
2112 491
2111 433
2127 487
2126 447
2129 396
2128 365
2130 574
2131 556
2133 587
2132 587
2134 426
2135 430
2137 440
2136 458
2138 495
2139 529
4 443
3 482
2 510
1 554
2152 593
2151 638
2150 168
2149 370
54 420
55 392
56 350
57 309
58 339
59 343
60 453
61 755
63 849
65 739
62 739
64 850
66 742
67 463
69 556
71 458
70 577
85 282
86 252
87 126
88 210
89 238
90 217
91 98
92 -65
93 582
95 630
94 604
78 482
76 482
75 644
74 699
73 614
72 449
82 499
83 654
84 400
21 626
22 690
25 620
23 692
26 619
24 693
27 468
42 754
68 671
43 806
44 726
41 794
40 222
39 380
2145 440
2146 390
2143 367
2147 360
2148 297
2141 436
2142 489
49 434
2140 492
5 367
6 627
11 460
12 574
13 500
14 327
15 667
16 722
10 367
9 596
8 696
7 633
33 462
17 272
18 476
19 595
20 529
30 373
31 453
32 538
35 715
29 675
28 560
36 647
37 721
38 660
34 679
46 572
53 420
52 529
45 514
51 532
50 575
48 524
47 582
2144 627
2123 227
2124 269
2125 433
319 506
320 446
321 291
322 427
2118 492
2119 657
2120 723
2121 650
2122 493
2117 403
2116 392
2115 193
325 548
324 554
323 469
328 220
329 395
330 435
2114 353
2113 246
331 189
327 387
326 413
315 543
316 607
334 654
333 581
332 419
318 4
317 40
313 -3
312 -21
314 -125
337 363
336 484
335 525
2102 484
2101 517
347 526
348 353
346 358
345 322
344 397
338 688
339 841
340 901
341 839
343 656
342 402
2063 392
2062 392
2066 442
2067 779
2053 830
2071 783
2051 721
2072 834
2073 778
2070 837
2068 779
2069 839
2075 550
2074 664
1803 673
1804 546
1805 507
1806 588
1807 520
1808 427
2046 516
2049 469
2050 502
2047 505
2048 472
2052 500
2054 393
2055 503
2041 470
2040 506
2043 404
2044 511
2042 471
2045 474
1809 728
1810 787
1827 640
1828 588
1829 492
1830 546
1831 581
1832 630
1833 577
1834 501
1836 460
1835 365
2024 276
2023 356
2022 532
2025 644
2026 616
2027 588
2028 442
2029 364
2030 392
2031 415
2032 366
2033 318
2034 250
2035 522
2036 578
2037 530
2038 448
2039 392
2056 308
2057 392
2058 392
2059 392
2060 356
2061 231
311 480
306 475
304 474
303 576
299 632
298 568
297 415
301 734
305 734
307 472
308 626
310 712
309 629
300 475
302 482
264 684
263 782
265 720
296 478
262 353
261 414
295 614
260 698
259 749
258 687
294 499
293 451
257 119
256 324
254 328
255 437
290 356
291 434
292 356
2021 226
2020 354
2019 420
2018 364
2017 280
2016 184
2015 78
2013 450
2002 231
2001 187
2014 491
2003 892
2004 874
2005 727
2006 517
2011 837
2012 673
2010 241
2009 438
2008 449
2007 564
1998 383
1999 436
1993 268
2000 382
1997 440
1996 247
1995 349
1994 506
1982 568
1983 506
1984 346
1992 336
1991 523
1990 550
1989 519
1985 729
1986 733
1988 578
1987 324
1854 388
1855 392
1856 700
1969 717
1970 608
1971 714
1968 612
1972 708
1974 614
1975 707
1973 619
1981 572
1976 513
1977 567
1980 515
1978 563
1979 517
228 156
227 252
226 392
225 420
224 392
223 476
222 475
217 226
220 362
232 361
231 518
230 569
238 286
239 307
229 547
237 696
236 849
235 918
234 735
233 846
218 736
221 622
219 252
146 511
145 363
141 251
147 571
243 32
242 236
241 362
240 174
246 267
245 208
244 186
144 326
143 308
142 147
140 525
138 587
137 526
135 586
136 527
139 589
248 530
247 595
249 528
250 596
253 527
251 597
252 487
1852 -184
1853 -9
1858 359
1959 347
1957 346
1962 345
1961 456
1857 347
1960 458
1958 441
1956 552
1955 444
1954 445
1951 473
1952 444
1953 553
1963 444
1965 201
1943 249
1942 200
1941 310
1966 200
1967 310
1940 201
1964 201
1859 597
1889 606
1891 597
1888 488
1860 646
1896 430
1894 536
1893 642
1895 538
1892 641
1862 539
1863 637
1861 543
1865 417
1864 328
1866 416
1867 330
1869 415
1868 332
1870 410
1871 333
1873 349
1872 280
1874 254
1875 288
1879 358
1876 424
1878 358
1877 428
1881 350
1880 429
1882 484
1883 564
1884 481
1886 570
1887 480
1885 573
1890 478
1897 590
1898 698
1901 590
1899 699
1900 591
1903 699
1904 590
1905 589
1902 699
1907 593
1908 465
1909 485
1916 594
1917 703
1918 594
1950 594
1949 703
1919 593
1947 703
1944 592
1948 594
1915 484
1913 595
1914 486
1910 486
1906 595
1912 486
1911 595
1920 485
1922 600
1921 492
1923 493
1924 601
1926 493
1945 600
1925 602
1946 494
1927 181
1928 289
1931 179
1932 288
1929 289
1930 182
1934 289
1935 183
1933 194
1937 475
1939 433
1938 475
1936 435
287 318
288 458
289 378
131 378
130 380
129 295
128 216
127 295
126 380
125 373
282 512
283 585
284 586
285 530
286 358
124 378
123 367
117 528
116 524
115 392
114 392
100 478
101 737
113 626
112 712
111 648
110 477
109 736
105 582
104 684
103 594
102 477
106 477
107 366
108 202
272 462
273 522
274 363
275 424
276 447
271 437
270 434
269 232
268 402
277 201
278 442
279 572
280 424
281 202
266 80
267 142
122 845
121 955
132 845
120 845
119 375
118 190
96 290
97 336
98 796
99 939
80 985
79 921
81 749
77 742
133 379
134 432
157 134
158 36
156 0
155 28
154 -28
153 -182
152 -302
161 102
159 178
151 123
150 252
149 302
148 218
168 96
167 52
166 454
165 616
164 678
163 614
162 454
160 383
169 308
170 355
171 407
186 433
187 406
188 432
189 461
190 571
184 461
183 563
182 467
185 462
172 525
173 456
178 182
181 91
180 166
179 91
177 304
174 195
175 216
176 137
216 -19
215 -42
213 -21
214 -41
200 -21
201 -40
199 320
198 302
196 320
197 304
195 320
191 305
192 370
193 260
194 358
202 -192
203 -213
204 -214
205 -108
206 64
207 182
208 280
209 252
210 287
211 -138
212 -301
374 288
373 349
1765 350
1764 258
1767 354
1769 249
1766 289
1768 709
1779 816
1770 713
1771 810
1778 716
1772 808
1777 719
1776 800
1773 723
1775 462
1774 390
1787 576
1790 644
1788 569
1789 667
1690 558
1689 627
1688 732
1691 633
1687 729
1686 636
1684 721
1685 638
1683 416
1682 334
1681 409
1680 348
1678 408
1679 350
1661 586
1660 545
1662 583
1659 549
1658 569
1663 553
1664 616
1657 606
1656 615
1655 609
1652 614
1654 612
1653 594
1651 616
1649 593
1650 620
1647 581
1648 622
1646 484
1645 618
1644 465
1643 588
1839 619
1838 580
1837 458
1824 74
1823 232
1822 204
1816 103
1826 278
1825 235
1821 171
1820 232
1819 238
1818 270
1817 224
1811 219
1812 238
1813 280
1814 244
1815 274
1798 396
1797 410
1800 388
1799 403
1796 523
1795 659
1794 584
1793 358
1802 500
1801 545
2076 169
2077 419
2078 512
2079 318
1792 311
1791 371
362 364
361 363
2094 414
2093 410
2092 441
2091 594
2090 481
1784 656
1783 642
1782 700
1781 645
1780 487
1785 263
1786 323
2088 376
2089 438
2084 234
2083 376
2082 394
2080 421
2081 362
2065 356
2064 469
349 359
350 278
2087 556
2086 411
351 514
352 660
353 720
354 660
355 509
2085 302
2095 384
356 383
2096 204
810 282
811 456
809 389
808 252
812 528
813 516
814 475
819 622
818 631
821 632
822 576
820 552
816 588
815 432
817 299
993 370
992 302
981 300
982 281
991 301
990 321
983 419
980 522
979 314
988 425
989 381
978 344
984 285
977 344
985 276
986 344
987 234
976 290
975 137
974 242
969 239
968 467
967 539
966 454
965 381
964 386
963 352
962 584
971 664
972 596
973 351
970 500
954 78
951 188
955 188
956 77
952 79
953 80
950 189
949 165
948 59
957 39
946 38
958 150
959 45
960 49
961 154
944 56
945 258
947 58
848 52
849 118
847 294
854 249
853 468
852 518
851 452
850 250
796 76
797 131
798 145
799 153
845 280
846 36
943 376
942 418
941 397
932 195
931 394
930 217
940 509
935 503
934 667
933 713
936 337
937 454
938 468
939 331
841 393
840 462
839 504
838 393
836 503
835 393
834 503
833 394
837 394
842 353
843 476
844 398
800 369
802 374
801 376
832 353
829 0
828 162
827 150
826 -24
825 134
824 307
823 374
805 282
830 112
831 174
804 21
803 27
807 -93
806 -86
376 130
1750 125
375 499
1763 686
1762 766
1761 782
1760 787
1753 684
1752 756
1751 764
1759 366
1758 400
1757 403
1754 469
1755 476
1756 432
1699 310
1698 318
1700 282
1701 274
1218 528
1219 522
1220 317
1697 484
1221 636
1222 744
1696 469
1695 648
1694 735
1693 676
1692 512
1748 548
1749 616
385 624
386 588
404 460
403 436
402 504
401 509
1747 428
1746 420
1745 568
1744 688
1743 690
1740 371
1734 136
1733 244
1732 133
1735 136
1739 244
1738 135
1737 246
1736 141
1728 -39
1727 332
1726 207
1731 160
1730 343
1729 401
1718 360
1719 136
1725 -40
1724 160
1723 211
1722 252
1721 -57
1720 33
400 469
399 483
398 508
397 468
396 366
395 218
1677 201
1676 312
1675 177
1226 198
1225 235
1674 573
1673 648
1227 553
1666 665
1667 626
1668 552
1669 328
1672 111
1671 216
1665 212
1670 434
1235 464
1236 573
1234 548
1233 464
1232 588
1231 579
1230 637
1229 588
1228 539
1224 494
1214 252
1255 356
1256 617
1257 708
1253 687
1254 804
1213 694
1212 674
1211 463
1258 575
1259 678
1261 567
1278 613
1279 540
1260 568
1252 525
1251 386
1280 641
1281 644
1250 796
1249 870
1287 853
1286 643
1282 316
1283 417
1154 441
1155 770
1156 798
1151 698
1152 803
1153 811
1284 758
1285 577
1741 533
1742 473
1702 616
1703 525
1704 344
1705 532
1706 636
1707 526
1712 526
1713 692
1714 804
1711 695
1715 694
1716 732
1717 606
1710 572
1708 695
1193 434
1192 581
1709 469
1196 531
1195 470
1194 322
1191 641
1188 778
1187 796
1190 674
1189 642
1186 386
1179 392
1178 392
1177 280
1176 168
1175 262
1174 312
1172 214
1173 244
1171 249
1170 450
1162 473
1163 434
1164 308
1165 548
1169 411
1168 640
1167 706
1185 633
1184 413
1166 289
1273 392
1274 392
1275 272
1276 564
1272 624
1180 573
1181 637
1182 576
1183 424
1223 479
1209 634
1210 717
1208 669
1207 521
1206 652
1205 758
1204 777
1203 706
1202 465
1217 469
1216 606
1215 675
1262 608
1263 432
1200 616
1201 729
1264 428
1269 244
1268 465
1197 600
1198 468
1199 245
1270 352
1271 391
1265 169
1266 406
1267 478
1277 341
1325 369
1326 416
1329 372
1328 311
1327 421
1130 368
1131 328
1132 306
1322 107
1321 553
1320 416
1319 294
1324 293
1323 490
1315 552
1316 613
1317 555
1318 470
1311 560
1310 -20
1309 162
1308 252
1307 280
1306 280
1305 168
1304 92
1303 -111
1240 337
1241 397
1242 336
1243 401
1244 625
1245 555
1239 644
1237 789
1238 691
1302 506
1301 386
1246 345
1247 506
1248 566
1288 509
1289 360
1290 552
1300 536
1299 746
1298 760
1292 626
1293 396
1291 296
1294 404
1295 364
1139 236
1140 663
1141 625
1296 403
1297 593
1133 632
1134 441
1142 189
1143 381
1144 488
1136 378
1135 376
1138 487
1137 376
1145 487
1146 379
1148 371
1147 417
1149 561
1150 533
1157 433
1158 592
1159 531
1160 452
1161 257
1111 304
1115 371
1116 303
1114 371
1113 304
1112 373
1110 255
1104 366
1109 294
1108 365
1105 317
1106 364
1107 406
1057 365
1058 258
1059 367
1060 258
1055 367
1054 257
1053 257
1056 258
1051 315
1050 410
1052 365
1049 406
1047 369
1048 377
1046 370
1045 246
1024 293
1025 196
1044 294
1026 209
1041 265
1043 245
1042 379
1040 412
1036 377
1039 421
1038 374
1037 435
1126 373
1123 -290
1122 -44
1117 359
1119 347
1120 356
1118 348
1121 352
1129 354
1128 320
1125 361
1124 252
1127 253
1034 -93
1035 40
1033 252
1032 148
1031 64
1030 137
1028 118
1027 98
1029 121
1414 118
1413 264
1412 308
1411 364
1410 280
1409 222
1408 63
1405 466
1404 481
1403 458
1406 483
1407 319
1415 280
1416 274
1417 509
1418 447
1419 228
1420 433
1422 520
1421 441
1424 511
1423 442
1425 497
1402 449
1401 348
1426 328
1399 337
1400 332
1357 377
1358 365
1359 300
-1
EOF
