# Supplementary material for: Solving the clustered traveling salesman problem via traveling salesman problem methods
Source: PeerJ Comput Sci. 2022 Jun 13;8:e972. doi: 10.7717/peerj-cs.972 (PMC9202618; doi:10.7717/peerj-cs.972)
Supplement: Supplemental Information 1 [file peerj-cs-08-972-s001.tgz › CLKH-1.0/PI_FILES/45ts225.pi]

225
182 851353
159 851352
160 892457
57 913155
181 892463
56 893880
58 895460
59 -47260
60 -44800
61 -49520
62 99320
163 7357
164 54880
165 96120
63 117120
186 95600
187 55040
188 7358
64 99200
65 -49840
66 -44800
67 -48460
68 101140
169 53790
170 95460
69 117720
191 96320
192 53795
70 101220
71 -46540
72 -60160
73 -86680
74 105320
198 -9199
197 38000
196 80640
75 102300
175 80000
174 37680
173 -9194
172 65960
171 107028
50 127725
150 107024
149 65923
49 107055
48 -64227
47 -51200
46 -51912
45 94728
168 3499
167 50880
166 91200
44 113720
145 91120
144 50560
143 3501
43 95030
42 -52250
41 -71680
40 -54226
39 97054
162 49516
161 90800
38 113080
140 92160
139 49519
37 94480
36 -52480
35 -71680
34 -52460
33 94180
158 -1501
157 45280
156 87200
32 107720
135 89360
134 45600
133 -1499
31 96883
30 -54077
29 -71680
28 -65287
27 108111
152 64977
151 106090
26 126785
130 106360
129 64986
128 -22158
127 -47360
126 -26880
1 -35840
2 -38040
3 -58520
4 -71680
5 -50235
6 92965
132 49569
131 91840
7 111371
8 94920
9 -52920
10 -71680
11 -55340
12 93300
138 246
137 47120
136 92000
13 108354
14 93800
15 -52280
16 -71680
17 -52765
18 95555
142 50600
141 94240
19 112400
20 94905
21 -52135
22 -71680
23 -40600
24 -20120
25 -35840
146 0
147 -35840
148 -23095
55 -45680
54 -53760
53 -75500
52 109140
153 -7913
154 39760
155 83040
51 108700
176 81920
177 39120
178 -7909
179 65047
180 106280
76 127140
201 106150
202 65045
77 109137
78 -65123
79 -62720
80 -51200
81 95220
208 2289
207 51560
206 91900
82 112180
185 91600
184 50800
183 2291
83 94808
84 -50792
85 -71680
86 -52075
87 96085
212 51759
211 93840
88 114400
190 94440
189 51761
89 95703
90 -51737
91 -62720
92 -52540
93 95780
218 3391
217 50920
216 92160
94 113280
195 91840
194 50240
193 3394
95 94649
96 -50631
97 -71680
98 -63903
99 107885
199 66345
200 107520
100 128220
221 107530
222 66364
203 -21025
204 -24320
205 -35840
101 -35840
102 -10220
103 -46060
104 -60160
105 -51537
106 95503
209 50769
210 92210
107 112571
108 96180
109 -53420
110 -44800
111 -50195
112 94205
213 449
214 47040
215 92040
113 108551
114 98280
115 -55320
116 -71680
117 -53420
118 96500
219 51478
220 95040
119 113282
120 95760
121 -52560
122 -51200
123 -56140
124 -20300
125 0
225 0
224 -35840
223 -22343
-1
EOF
