# Supplementary material for: Solving the clustered traveling salesman problem via traveling salesman problem methods
Source: PeerJ Comput Sci. 2022 Jun 13;8:e972. doi: 10.7717/peerj-cs.972 (PMC9202618; doi:10.7717/peerj-cs.972)
Supplement: Supplemental Information 1 [file peerj-cs-08-972-s001.tgz › CLKH-1.0/PI_FILES/45tsp225.pi]

225
38 2360
39 1260
10 3153
9 3763
8 3210
40 3254
41 3497
7 1087
6 810
5 360
3 -3260
1 -5480
200 -5600
198 -1560
4 -1460
197 -1400
195 720
194 1343
42 1
43 300
44 420
46 1145
45 2390
48 2291
193 2491
218 2493
196 2580
192 2730
224 2372
191 2478
205 1600
189 1994
27 1693
188 565
47 1793
225 1893
117 2033
187 1966
118 1604
119 1799
186 1699
185 2390
120 2589
184 2105
182 -2095
181 -960
174 -1100
180 -760
179 -2080
178 -7080
177 -6635
176 -5750
173 -140
172 640
171 565
170 73
123 1473
122 1550
175 758
121 1060
124 1180
169 2625
168 2800
212 2355
214 2035
150 1670
151 1541
152 1678
149 1202
148 1579
153 1160
154 1330
155 1161
146 1358
147 1161
156 1915
157 2215
144 2380
143 1817
145 1017
201 328
142 1475
141 1948
140 1367
139 940
138 840
137 1105
136 800
183 430
159 -869
160 -8
161 270
162 180
163 129
135 1184
213 1085
158 1486
134 1486
215 1181
164 1487
165 879
166 1360
167 527
113 944
114 1132
115 1619
223 1333
116 1235
60 904
61 957
62 1270
63 1190
64 733
112 1880
111 1750
110 1900
65 1580
66 1700
67 1850
68 1960
69 2040
71 2302
70 2703
72 1903
73 1865
74 2520
75 2890
76 2620
216 2895
219 2835
98 2060
99 1340
100 990
101 520
102 603
54 -798
53 -1380
52 -1200
55 2680
56 2790
57 2975
58 1894
59 2200
2 2595
207 3011
49 2908
51 2812
50 1914
199 2409
133 2850
190 2312
127 1278
126 1390
125 900
109 285
108 510
107 590
106 960
105 920
220 2220
104 2003
103 2108
89 2819
88 1821
87 2100
90 2620
91 1410
92 2802
83 2299
221 2001
94 2817
93 2300
209 2755
95 2907
96 2465
82 1513
85 1914
84 1835
210 1312
86 1885
131 1150
211 1660
130 1230
222 1930
132 933
129 2310
128 1135
97 1573
80 1612
81 1270
79 1665
78 2320
77 2525
217 2010
202 2275
206 2565
31 2155
32 1310
35 1810
33 2010
34 2030
30 1880
29 2280
28 1790
204 1840
26 2715
25 2140
36 1477
208 2578
24 2320
23 1790
14 2560
15 2620
16 2600
17 1900
22 1920
21 -2760
20 -700
203 -480
19 -1660
18 -1780
11 3060
12 3860
13 2500
37 3250
-1
EOF
