# Supplementary material for: Solving the clustered traveling salesman problem via traveling salesman problem methods
Source: PeerJ Comput Sci. 2022 Jun 13;8:e972. doi: 10.7717/peerj-cs.972 (PMC9202618; doi:10.7717/peerj-cs.972)
Supplement: Supplemental Information 1 [file peerj-cs-08-972-s001.tgz › CLKH-1.0/PI_FILES/464u2319.pi]

2319
1984 -40
1985 2084
1983 2403
1982 1993
1991 1993
1987 1296
1976 889
1988 1297
2000 889
1995 1296
1989 892
1992 893
1990 1297
1994 1270
1993 860
2001 860
2088 1269
2090 859
2089 1270
2091 865
2099 882
2100 862
2104 1273
2098 1271
2101 1680
2102 1269
2103 1271
2110 862
2097 1267
2096 1672
1487 1261
2094 1266
2081 862
2084 1268
2082 864
2093 1271
2092 862
2087 1269
2095 862
2105 861
2106 462
2107 -4
2108 996
2120 1318
2121 996
2122 1300
2119 997
2118 1135
382 1134
380 1148
364 1134
381 1545
2124 1167
2123 839
2125 1103
2126 913
2128 1094
2127 974
2130 1083
2129 1133
2132 1060
2131 1153
2134 1013
2133 1190
2136 808
2135 1015
2138 964
2137 1217
2139 959
2140 1238
2142 949
2141 1182
353 1181
357 1001
352 1182
346 1592
345 1181
358 950
354 1359
359 1359
361 951
368 1359
356 951
360 951
369 951
355 1361
367 1097
366 1018
363 1060
365 1018
370 1018
362 1098
374 1017
371 1098
372 976
375 1267
397 975
396 1146
376 1067
378 1145
379 976
400 1062
402 1471
373 1061
407 1364
403 1061
401 1062
399 1020
1465 1202
1463 1000
1466 1204
1464 1012
1467 1202
395 1009
398 1203
1471 1014
1472 1116
1462 981
785 1186
786 976
784 1096
783 1056
781 1097
1473 1056
1474 1074
1475 1482
1481 1072
776 1073
1480 1073
779 1053
775 1463
782 1052
780 1053
773 1054
771 1079
787 1067
788 1166
794 1158
793 1079
772 1344
770 1077
763 1054
769 1077
762 1055
764 1075
756 1055
754 1077
758 1040
761 1079
344 950
347 951
348 1361
343 952
336 951
340 1179
339 1178
332 1589
338 1180
333 1180
2144 950
2146 1182
2148 949
2145 950
2147 1183
2143 1183
341 1181
342 1591
329 1180
2149 1182
2150 949
2151 1215
2152 952
2153 1183
2154 954
759 1052
792 998
795 1016
1065 1015
797 1426
798 1017
796 1017
760 1106
753 1105
800 1516
750 1106
801 1106
752 1017
746 1013
749 1426
751 1126
807 747
809 1250
803 1201
799 1096
802 1209
1056 1002
1054 1201
804 1220
805 1201
1053 928
1052 1337
1051 926
1046 927
1055 929
1057 1201
1063 1609
1066 1199
1064 1199
1062 1200
1000 919
1061 1328
1059 918
1058 1238
1060 919
999 919
1001 1207
998 1617
994 1206
1002 1207
997 908
995 1186
996 912
1014 1274
1013 908
1007 1290
1006 909
1008 1212
1005 1622
1009 1212
1003 1212
1004 1212
1527 1076
1526 1485
1525 1074
1524 1076
1528 982
1529 1235
1532 1108
1538 1232
1535 966
1533 1363
1534 986
755 1126
757 1121
748 1124
747 1142
1536 883
745 1294
743 805
744 1122
741 987
742 1326
1550 939
1551 1326
1561 940
736 1327
737 941
738 940
735 1326
765 1057
768 1055
774 1099
767 1055
766 1466
1517 1063
1518 1064
1519 1064
1522 1246
1523 1059
2057 1230
1520 1061
2058 1041
2061 1040
2062 1451
2066 1042
1521 1043
2063 856
1513 1098
1514 1045
1512 1082
1515 1491
777 1081
778 1138
1506 1082
1516 1082
1511 1046
1509 1279
1510 1047
1508 1456
1507 1047
1503 1047
1488 1068
2071 1174
2072 1067
1489 1242
1490 1068
1499 1230
1501 1068
2074 1258
1562 1191
1563 1148
1573 1184
728 1148
731 1148
729 1192
730 1148
732 1193
727 1194
723 920
722 920
716 920
721 1331
713 922
714 1021
715 921
710 1244
1585 1057
1575 1020
711 1289
712 1021
1576 941
1571 940
1572 1350
1570 941
1574 942
733 937
726 1217
725 1158
724 1228
823 978
818 1290
817 865
815 1263
814 1418
734 1193
813 1194
739 1419
740 1157
808 1418
806 1194
812 1419
810 935
1045 1206
811 1207
816 868
1043 936
1042 1275
1040 868
1044 1209
1047 922
1049 1233
1050 921
1048 1268
1010 920
1019 1267
1020 920
1039 1268
1038 863
840 1273
839 863
1037 1268
1035 862
838 1270
842 863
843 1266
828 857
821 1263
819 857
820 1266
1041 856
841 858
827 1273
829 865
830 1274
834 865
831 1273
832 867
826 868
825 1274
824 868
822 1232
720 1231
718 1642
719 1233
717 870
709 1218
708 871
670 1273
671 871
669 1271
672 871
707 1259
678 1668
700 1258
698 1304
699 1259
677 1259
680 870
676 1267
675 1267
679 871
684 1261
683 871
682 1266
681 871
673 861
833 860
674 1272
668 875
665 1270
662 886
663 1237
661 859
835 1266
850 863
845 1272
846 863
1036 1270
837 864
844 1268
836 864
667 860
666 1261
653 865
652 1263
654 860
649 1269
648 860
655 1116
647 882
656 1117
658 979
657 1251
664 913
659 1321
660 912
1262 914
1261 1257
1272 872
1270 1269
1279 862
849 1267
851 859
1263 1233
1264 881
1271 1265
1259 871
1265 1270
853 859
1258 863
1257 1267
1254 920
870 1266
869 962
867 1266
1269 1268
1281 861
1268 862
1266 1268
1250 1269
1249 862
1256 1266
1267 864
1280 861
1284 861
631 1268
628 861
1285 1269
1283 862
1282 1271
1251 1269
1248 1678
1287 1268
1252 1269
1289 862
1288 1270
1286 862
629 1270
1291 862
619 973
620 863
1292 1267
1296 859
1295 1267
1294 859
1298 1265
1297 859
1293 860
1303 1268
1305 1679
1302 1271
1301 1679
1299 1270
1312 1270
1310 1679
1309 1272
1231 858
1300 994
1314 1043
1217 988
1216 1090
1222 980
1215 1122
1219 1532
1221 1122
1214 1128
1333 928
1332 1006
1334 976
1335 1259
1211 928
1210 1317
1212 929
1209 1104
1208 1103
1202 1143
1207 1104
1201 1514
1213 1104
1203 974
1204 1153
1205 974
1206 1384
1220 974
1223 974
1228 1143
1225 1143
1224 1553
1230 1143
1229 1143
1227 774
897 1124
898 1238
891 986
894 1276
896 947
1226 1239
1236 879
1237 1059
1235 879
1234 1261
1232 867
1233 1272
1242 867
1238 1262
1243 866
1245 1252
1244 866
1255 1267
1253 865
1246 1270
1247 862
1239 1266
1241 1676
1240 1268
1290 1268
1273 1268
1260 1050
1274 1269
1275 858
1276 1175
1278 1269
632 862
1277 862
633 1272
641 863
644 1266
640 863
634 1268
635 918
636 1269
637 1677
134 1266
638 1268
136 839
137 1291
139 1701
138 1291
141 1291
82 1293
83 826
142 1231
76 1046
81 1233
84 892
88 889
80 1300
79 897
78 1232
68 1642
69 1232
77 1232
67 822
74 1230
73 1230
71 1640
70 1230
151 898
150 1309
149 900
609 952
608 1250
153 986
154 1046
607 924
606 1289
598 912
158 1037
156 1252
157 1045
155 676
56 1159
63 1158
72 1159
57 1569
152 1159
65 959
66 935
64 1349
62 1008
61 591
58 1326
55 1325
59 1736
60 1326
54 1341
50 29
51 1012
162 1011
47 1422
48 1012
49 1013
53 1088
52 924
159 1087
161 722
160 1268
597 1267
596 1277
594 1265
166 1269
165 1307
163 1268
167 858
169 1267
44 1653
43 1242
172 1243
168 1267
578 859
580 1082
577 1260
575 954
581 1262
582 944
579 1262
176 868
576 1264
178 867
179 865
177 1276
175 867
174 945
170 1313
171 918
173 598
31 1270
30 1679
2307 1270
2308 946
29 1270
32 1272
27 858
28 1268
19 1267
21 1677
18 1268
26 1268
23 859
16 860
12 1012
13 609
15 1027
17 883
14 -128
22 860
11 1267
10 1120
9 786
8 1197
7 787
2319 787
2318 930
2317 1273
2302 863
2303 1271
2314 864
25 1268
24 1487
36 1053
35 1268
33 859
34 939
37 1091
42 918
38 1166
41 1581
40 1159
39 1178
45 901
46 1156
164 861
20 861
5 862
3 1272
6 864
2 1263
1 1348
2316 1264
2310 1264
2309 1675
2306 1264
2305 1266
4 1266
2311 862
2304 862
2313 1273
2315 865
181 862
180 1265
184 944
185 1262
574 865
566 1271
569 864
567 1268
568 864
572 1264
570 1674
583 1264
573 1264
559 863
553 1267
554 864
557 1267
555 864
584 1266
571 864
558 1268
549 857
551 1266
539 856
1330 1266
550 1266
1329 858
1327 1266
1328 859
1323 859
1326 1198
1325 1298
1218 1028
1315 1298
1316 1198
1318 1298
1322 1198
1317 1198
1324 1298
1321 860
1319 1267
1320 860
1311 1266
588 1266
585 859
556 1267
587 860
1313 861
2301 857
2299 1266
2297 856
2296 1265
2300 857
2295 862
2294 1271
2288 861
2289 1272
2291 863
2293 1273
2292 863
2298 861
190 1271
182 1678
2312 1267
183 1270
192 1265
191 859
189 1268
188 1676
565 1266
186 1267
187 858
197 863
193 1273
196 863
195 864
194 378
546 779
547 1271
548 864
562 864
552 1272
560 862
561 1272
564 863
563 1272
593 867
592 1273
590 865
589 1273
586 865
601 1274
599 865
595 1274
591 866
602 1264
600 856
603 1264
605 857
604 1247
1307 857
1306 1264
1308 859
1304 864
612 1279
610 886
613 1273
611 894
617 1272
616 896
614 1233
147 1230
615 1641
618 1234
621 1170
622 1237
624 885
623 1270
627 885
630 1271
626 884
625 1283
140 878
145 534
146 900
144 1310
75 899
148 900
143 901
135 881
131 863
132 1274
130 865
133 864
854 1271
852 863
855 864
862 1270
863 865
857 865
848 1272
847 863
856 1271
85 839
87 1243
86 858
89 1270
90 1680
91 1270
92 1270
94 859
93 860
99 859
101 1269
128 1675
643 1265
639 925
129 1266
127 1266
100 863
107 861
108 1272
116 1171
126 959
117 868
118 1278
642 868
645 1274
119 869
124 869
115 1170
114 1273
121 867
125 1260
123 1649
120 1260
646 1020
651 875
122 1261
113 960
109 863
111 1272
110 862
1635 862
1633 1271
112 863
1627 869
1625 1279
1624 870
688 1278
687 872
685 1278
650 869
686 872
98 1271
95 1681
102 1271
97 1272
96 858
105 1268
103 1018
1639 1267
1637 978
104 1268
106 859
1638 863
1641 504
1642 273
1650 1266
1655 1265
1643 1675
1648 1266
1644 1672
1649 1266
1659 862
1620 1265
1621 863
1630 1268
1652 863
1654 1272
1653 862
1631 860
1629 1266
1632 860
1628 1264
1626 862
1623 1261
1622 861
1619 1266
1617 1323
1616 1260
1614 1323
1611 973
1613 1323
1615 1263
1618 1323
1661 1263
1634 1268
1636 1676
1640 1266
1651 1267
1660 865
1658 1270
1656 864
1676 1262
1657 865
1673 1261
1670 1261
1671 1671
1662 1262
1669 1262
1663 867
1612 829
1664 869
692 1258
689 871
691 861
696 1267
693 859
697 873
694 861
690 1269
1610 749
1607 1035
1604 931
1605 1343
1599 933
1595 1195
1597 1605
1598 1195
695 1296
701 1195
1596 1198
702 898
703 1306
704 896
706 1273
705 897
1587 897
1586 1190
1584 1600
1582 1190
1583 1191
1589 906
1588 904
1594 905
1590 905
1593 1316
1592 1199
1603 1609
1601 1199
1602 1142
1733 1207
1600 1199
1732 891
1734 1296
1731 887
1737 892
1591 1204
1738 938
1740 1284
1739 918
1578 1211
1581 1036
1577 1205
1580 1613
1750 1204
1749 1208
1579 864
1741 862
1745 1273
1748 865
1746 1264
1747 1673
1753 1263
1752 1264
1803 1264
1805 862
1804 1268
1806 861
1743 1270
1742 863
1744 1269
1811 863
1812 1266
1736 882
1735 1246
1818 910
1813 1265
1814 863
1815 1152
1876 864
1816 1271
1807 863
1810 1270
1817 863
1878 1144
1875 1144
1879 1144
1877 1555
1808 877
1809 1270
1798 863
1799 1266
1883 1675
1881 1266
1880 1069
1882 1266
1800 1266
1884 859
1885 1268
1886 861
1888 1265
1787 1265
1790 1264
1792 1676
1791 1266
1887 859
1889 1270
1786 861
1903 860
1819 864
1822 865
1821 1275
1820 865
1730 1259
1726 1668
1728 1257
1729 1258
1727 1259
1717 867
1718 865
1719 1276
1720 869
1724 1001
1725 868
1715 1259
1716 1668
1829 1259
1835 1259
1834 1270
1830 1259
1828 865
1827 456
1823 1260
1824 1669
1855 1258
1853 1668
1851 1259
1852 1668
1854 1260
1826 1260
1825 1669
1850 866
1832 542
1833 867
1848 883
1847 1271
1846 884
1849 1272
1831 882
1845 1272
1844 880
1843 1272
1842 885
1862 3
1863 251
1864 14
1865 255
1866 294
1867 35
1868 -224
1869 -70
1870 420
1871 714
1861 1032
1856 983
1857 1304
1859 982
1858 1394
1860 1027
1874 746
1872 1078
1873 728
1891 -91
1892 35
1893 67
1894 63
1895 294
1896 84
1897 284
1898 1281
1899 1680
1900 1270
1890 1271
1722 1260
1723 1139
1606 1260
1608 1670
1609 1261
1665 1261
1901 859
1925 63
1926 -35
1927 206
1928 0
1929 154
1930 70
1931 0
1932 158
1933 1156
1935 1006
1924 1417
1923 1008
1922 1118
1919 1180
1920 1117
1918 1180
2034 1116
1941 1180
1942 1116
1940 1180
1921 1117
2035 1012
1917 1192
2045 1192
1916 1012
1915 1013
1912 1192
1914 933
1913 1193
2044 1080
1768 986
1911 1296
1910 1180
1908 1272
1909 1258
1782 1268
1907 861
1905 1270
1902 860
2036 1013
2039 1222
2033 1222
2027 1014
2028 1222
2032 1015
2031 1222
2030 1015
2040 1020
2060 1097
2050 1507
2059 1097
2041 1098
2051 1098
2056 1032
1531 905
1530 1033
2052 927
1541 927
2054 1033
2053 926
2055 1034
1539 1201
1540 1107
1544 1200
1542 914
1537 1259
1547 913
1546 1263
1543 915
1545 1229
1548 915
1549 1194
1552 1604
1558 1192
1553 1194
1557 936
1556 935
1554 1345
1555 935
1758 936
1559 1191
1560 1042
1564 1191
1565 1600
1569 1192
1568 1192
1566 931
1567 1341
1755 930
1751 931
1757 932
1756 1194
1754 1249
1761 1194
1760 1604
1759 1194
1762 1195
1765 928
1775 1338
1774 932
1776 1138
1777 1079
1764 933
1778 1193
1772 1203
1773 1005
1770 1230
1767 1043
1769 1149
1771 1071
1766 1043
1780 1230
1783 863
1781 1272
1906 895
1904 1271
1785 936
1788 1233
1784 970
1779 1050
2047 1057
2046 1058
2043 1034
2037 1117
2038 1032
2042 1118
2049 1033
2048 1095
1668 869
1666 1279
1713 870
1721 1268
1667 870
1712 871
1709 1254
1710 1662
1704 1253
1703 1306
1705 1253
1711 1254
1708 873
1714 1270
1707 872
1706 969
1837 1275
1836 869
1838 1276
1701 872
1699 1275
1698 870
1702 1276
1700 872
1839 1251
1693 899
1689 1248
1840 908
1841 1247
1691 926
1690 1204
1692 954
1688 -1340
1694 854
1687 1255
1695 853
1686 1256
1696 851
1685 1260
1697 849
1684 1189
1682 778
1681 779
1680 1189
1679 463
1646 870
1647 460
1645 869
1677 461
1678 873
1683 873
1672 873
1674 1283
1675 874
1763 937
1789 1384
1793 916
1794 1032
1795 885
1796 1019
1802 1275
1801 865
1797 867
861 1266
864 970
866 1249
865 1029
874 1247
875 863
877 1239
876 1648
889 1239
892 1240
873 865
872 1275
868 865
871 865
895 1267
893 865
860 865
881 1273
883 863
884 863
882 864
859 1266
858 892
1033 1266
1024 864
1023 1275
1022 865
1034 865
1021 865
2287 860
2285 1268
2284 858
2286 858
2283 1268
2280 1270
2278 863
2277 1269
2282 863
2281 1270
2276 864
2273 763
2272 1171
2274 763
2275 1172
2267 821
2266 858
2265 1267
2259 859
2262 859
2264 1269
2260 1268
2258 1252
2257 843
2256 845
2255 1254
2253 1270
2254 860
242 864
241 1249
229 849
228 1236
2261 884
2263 902
226 1195
227 1603
221 1235
223 832
230 1249
231 1658
222 1249
234 1249
235 1250
240 847
239 1258
244 1659
2246 1249
2245 1527
243 1250
245 1249
238 863
236 1243
495 1234
237 1645
246 1239
249 884
250 1228
255 900
253 1310
252 900
2247 1162
251 901
256 901
485 1226
484 1636
473 1225
483 1226
254 1226
248 903
486 1314
247 904
493 1233
487 903
482 905
481 1221
479 1630
476 1221
1386 1527
1385 1223
480 1222
1383 908
489 1318
1377 909
1376 1314
490 909
488 909
2250 860
2252 455
2251 668
2249 980
2248 610
2244 976
2243 631
2242 877
2241 1288
2240 877
2239 878
2237 1247
2238 1246
2234 1246
2236 1657
2233 1248
2232 871
2231 1254
2230 869
2228 1257
2227 868
2229 1261
2224 863
2225 1270
2223 859
2218 1207
2216 822
2215 1193
2217 832
2212 1193
2211 1544
2194 1131
2209 1140
2210 909
2214 857
2213 1275
2207 896
2208 1280
2206 542
2205 122
2204 530
2203 1097
2196 1097
2197 1507
2198 1100
2200 1357
2202 1111
2201 -732
2182 1026
2181 659
2180 1025
2178 1434
2176 1024
283 1024
2179 1025
2183 1096
2199 1062
2185 1096
2184 1330
284 1097
282 1314
2186 1097
2188 1031
2192 1032
2190 1442
2189 1032
2195 1032
2226 860
264 1240
263 1648
260 1239
262 1240
2235 888
257 1233
261 894
259 893
258 1304
472 908
470 1221
468 1220
471 1631
464 1222
463 834
462 1122
266 1517
265 1107
270 1108
267 1001
2221 1410
2219 1001
2222 1290
2220 1002
2193 1001
269 1097
2279 863
211 1273
212 891
213 179
2268 1067
2270 1463
225 1052
2271 1053
2269 1055
216 983
214 630
215 979
217 563
218 1177
520 1308
516 1176
515 1586
513 1177
219 1177
514 898
220 490
224 897
512 493
510 1635
509 1225
511 1225
508 1225
504 1635
502 1225
503 903
232 902
497 903
233 1313
498 904
496 1223
494 960
492 1224
491 1631
1375 1223
501 1223
2290 861
198 1268
199 859
209 1272
200 882
201 823
204 1187
203 806
202 1187
545 1355
543 1202
542 1300
538 1186
544 1427
537 1187
210 858
205 861
208 944
535 943
534 1353
531 943
536 944
530 1177
541 1331
540 1190
1331 1284
1336 1176
1337 1415
1339 1177
1338 877
1340 1286
1345 877
1343 1266
1341 880
532 877
1342 1249
1200 1047
1198 1248
1196 1051
1197 1248
1195 1065
1193 1163
1199 1070
1192 1016
1191 971
1185 560
1186 1009
1190 971
1189 1003
1187 972
1188 1141
928 1068
927 1138
913 1066
905 1139
904 1236
903 962
912 1237
911 866
910 863
907 1274
906 1052
914 662
926 1377
930 966
925 1204
915 1377
923 1177
924 1377
935 737
942 737
941 1147
936 737
934 1147
933 1555
1176 1147
1184 1554
932 1149
929 1042
931 1149
1177 922
1175 1333
1174 923
1178 925
1172 1143
1360 1548
1361 1137
1362 1138
1359 1153
1180 843
1179 1233
1181 1566
1182 1163
1194 1562
1183 1166
1351 901
1352 865
1354 1274
1349 867
1350 1277
1344 866
206 1186
525 1186
207 1597
526 1188
528 853
524 1162
523 852
527 1259
529 854
533 1257
522 855
1346 1266
1347 1265
1348 1675
521 1271
517 1022
518 1273
902 894
901 1131
900 938
899 991
890 894
888 1180
878 893
887 1188
886 908
879 1283
880 1269
908 1269
885 1680
1355 857
519 1113
506 721
507 980
505 1052
1356 1039
1353 1294
1358 1038
1357 1450
1364 1056
1365 1033
1366 1320
499 909
500 910
909 861
1032 1277
1026 862
1025 1267
1017 1676
1018 1266
1011 1042
1012 1267
1016 1269
1015 864
1028 1273
1029 864
1027 865
1031 1271
1030 865
919 1241
990 1321
991 1240
921 1240
918 1651
920 1242
917 848
916 1069
922 999
984 974
983 974
985 1385
938 975
1367 1221
1374 1030
1371 1219
1363 1122
1368 1534
1369 1220
1170 814
1169 1200
1171 1409
1173 999
943 1400
944 1009
946 1003
945 1049
950 983
951 1047
949 999
947 1049
948 972
1168 972
1163 1382
1165 972
1164 1029
1140 1043
1141 1027
1138 1003
1139 1030
958 989
954 1386
953 974
959 976
1162 1064
1161 1473
1158 1063
1157 1064
1159 1065
1166 818
1167 1223
1370 818
1372 1225
1373 818
1378 1224
1379 819
952 1156
940 1434
937 1157
939 1567
979 1158
982 1157
980 839
981 1176
988 969
986 1158
989 994
992 819
993 963
967 962
966 963
973 1374
974 964
965 1161
964 1160
963 1160
975 1570
987 1161
268 1034
2191 1127
2187 1035
271 1030
280 1441
279 1033
281 826
272 1024
278 896
273 1089
457 895
459 1121
461 891
460 1041
458 892
465 1022
466 1021
455 1432
1395 1022
456 1022
1396 1109
447 1108
453 1519
449 1111
452 1257
454 1110
451 1019
276 1049
274 1017
292 1014
275 1424
297 1014
289 1114
288 1113
285 1113
277 1113
286 1523
287 1016
290 1424
291 1013
2172 1015
293 1117
298 887
301 1194
302 1143
308 1554
307 1146
309 1188
310 1164
295 814
294 1216
296 1126
450 1198
448 1108
446 1208
443 1116
442 983
311 951
321 969
439 958
440 957
312 1368
1411 1173
1409 1582
1416 1172
1414 1002
1413 1173
1412 1174
1404 928
441 1190
444 1020
445 1117
1398 929
1405 1293
1403 929
1397 1024
1399 1433
1400 1024
1402 1306
1406 1025
1394 1024
1410 958
438 1222
436 959
1417 1368
1421 959
1422 959
1415 1152
1420 1562
1144 1152
1418 1153
1419 1153
1424 954
1427 1363
1428 954
1430 1238
1429 954
1425 956
1423 1177
433 1585
434 1176
432 1177
426 954
425 954
428 955
427 1365
429 955
437 1173
435 956
2175 1116
2177 1111
2174 1524
2173 1158
2171 884
2170 1279
2169 1016
300 1251
299 998
2168 1261
2167 1028
2165 1005
2166 998
2164 999
2163 1052
2162 956
2161 1174
305 1172
306 1583
303 1172
304 1173
2159 958
2157 1176
2156 958
2160 1176
2158 958
2155 1178
323 958
318 958
313 1368
319 959
320 1218
322 959
1105 971
1106 970
1101 970
1103 1381
1108 956
1117 1316
1116 955
1119 1230
1118 972
1124 1253
1104 956
1107 1170
1109 1005
1111 959
1102 1157
1098 959
1097 1368
1095 958
1084 1173
1083 1582
1085 1172
1074 1173
1075 1173
1081 940
1072 938
1099 940
1096 1190
1082 941
1073 1350
1080 1173
1067 1169
1068 1580
1071 1176
1069 934
1070 1260
969 932
971 1175
972 1174
968 1585
1100 1175
970 1175
1078 945
1076 1227
1079 954
791 1153
790 968
789 1170
1077 956
1087 1161
1086 947
1089 1160
1088 948
1461 1153
1460 952
1458 1104
1090 950
1091 1181
1092 982
1094 1174
1093 1040
1110 1174
1445 1039
1450 1175
1449 1034
1454 982
1452 979
1451 978
1448 1389
1453 1115
1455 1523
1456 1113
1459 1183
1457 1113
404 1114
405 920
406 1211
408 773
351 1181
350 1590
349 1181
417 1182
416 950
409 1359
410 951
411 1223
412 951
413 1360
415 951
1447 1179
1439 1590
1446 1181
1438 1180
414 1181
419 951
418 1278
335 951
334 1278
420 1278
423 951
422 1278
337 952
421 952
424 1180
1426 1179
1435 1589
1434 1180
1433 1180
1437 951
1441 1361
1436 952
1432 1251
1442 952
1440 952
1443 1178
1444 1103
1112 1178
1113 1587
1114 1178
1115 1179
1120 952
1122 951
1121 1362
1129 953
1431 952
1127 1179
1128 1588
1132 1179
1131 1042
1130 1179
1133 1179
1126 894
1123 1231
1125 886
976 972
977 973
978 1301
960 973
962 1383
961 974
956 1157
1134 1156
957 1566
955 1157
1137 1157
1136 721
1135 1020
1143 1154
1145 990
1146 1146
1147 991
1149 1119
1155 1118
1156 1118
1148 1529
1142 1119
1152 994
1154 1241
1151 1403
1150 993
1408 994
1407 1215
1153 1157
1401 880
1388 1119
1387 1022
1389 797
1160 1097
1381 1265
1380 1067
1382 1230
1384 1070
1390 657
325 1174
326 1043
324 1174
327 955
330 1365
331 954
316 955
328 956
315 1177
314 1176
317 1587
431 1177
430 1177
1392 1110
1391 1111
1393 1521
467 1111
477 912
478 911
474 912
475 1322
469 913
1494 872
1493 1281
2080 872
2077 1281
1496 1282
1492 874
1491 1281
2076 876
1497 911
1498 1212
1495 922
1485 1229
1486 901
387 1047
386 1135
389 1046
1484 971
1483 1120
1500 969
1502 1079
1504 1090
1505 1073
1479 1091
1478 1074
1482 1051
1477 1079
390 1129
391 1074
1469 1129
1476 1071
1470 1123
1468 1073
394 1130
388 1004
385 1112
384 1004
392 1113
393 1003
377 1113
383 1001
2116 1114
2117 999
2113 1408
2112 1000
2109 1138
2111 1271
2114 1100
2115 1001
2065 1118
2064 1117
2067 1528
2069 1119
2068 1119
2023 987
2029 987
2026 1156
2025 988
2024 1398
2020 988
2019 1137
2017 893
2070 1012
2022 1239
2021 1648
2018 1239
2014 1240
2073 876
2013 893
2075 1260
2079 894
2012 1263
2011 893
2006 1263
2005 894
2078 1264
1999 867
1997 1276
2004 1276
1996 867
2002 1276
2086 867
2085 1276
2003 868
2083 868
2008 1242
2009 1651
2010 1242
2015 910
2016 1243
1969 1244
2007 886
1998 1280
1972 890
1975 1280
1973 887
1971 1288
1970 886
1965 1229
1959 1639
1958 1229
1966 1230
1967 899
1968 894
1957 1305
1950 950
1956 1138
1949 952
1948 1177
1945 1000
1944 1149
1943 1021
1939 1131
1946 1024
1938 1135
1947 1001
1937 1132
1934 1129
1936 1541
1955 1134
1952 971
1954 1194
1951 961
1953 1195
1961 787
1962 1350
1960 1072
1974 932
1964 1345
1963 1116
1978 -371
1979 -126
1980 214
1977 1319
1981 1757
1986 1331
-1
EOF
