# Supplementary material for: Solving the clustered traveling salesman problem via traveling salesman problem methods
Source: PeerJ Comput Sci. 2022 Jun 13;8:e972. doi: 10.7717/peerj-cs.972 (PMC9202618; doi:10.7717/peerj-cs.972)
Supplement: Supplemental Information 1 [file peerj-cs-08-972-s001.tgz › CLKH-1.0/PI_FILES/46gr229.pi]

229
225 71680
224 0
43 -196540
44 -104720
45 -81380
42 -41500
29 -85980
28 -12800
1 -40380
2 -15220
3 13620
4 17920
5 32000
6 22180
7 30300
8 28800
9 18980
10 34400
18 40180
17 40640
16 27520
12 37780
13 -4960
14 13980
15 -3420
26 -20960
27 -31460
33 -6963
38 -40060
34 15260
35 -2240
37 -3020
36 400
92 1300
86 47188
85 46060
25 34326
84 38627
89 37488
88 35740
79 26740
80 36260
87 37050
81 36000
82 49760
83 45349
57 41980
60 14360
59 30440
55 29680
56 38830
23 43503
24 51804
22 16660
21 18880
20 2590
19 6140
11 -1980
51 21120
52 -10140
53 30940
54 35840
58 32000
62 40540
61 36480
64 34080
65 20640
66 21440
63 19840
67 49820
68 40640
69 42560
78 8420
70 -99520
71 -104320
72 -113280
73 -106780
74 18180
75 27520
76 38160
77 30720
90 23360
91 18240
93 31800
94 20960
103 11216
102 49755
101 53020
100 43620
95 33315
96 45315
99 42516
98 58916
97 58046
104 49685
124 -4743
110 4320
109 17049
108 30276
105 51766
107 51520
106 59200
112 45984
115 -23305
118 860
119 -9380
121 -25760
122 -32320
123 -63900
120 -12622
116 -3040
113 -10355
117 -11160
114 36640
111 65280
125 43820
166 17060
126 75660
127 64560
128 52240
129 36420
130 48700
131 64940
171 24640
133 -7280
134 -18800
135 -22620
136 -15900
137 -10899
132 -12999
138 -18799
139 -1920
142 -7900
140 4480
141 -420
143 -9500
144 13440
145 17920
146 21120
147 31360
148 42620
149 21720
151 16436
154 16336
152 5060
153 21745
159 25877
160 45760
161 40578
162 -11705
164 36300
163 14640
172 6780
173 39520
165 54940
199 17540
176 37440
175 7680
174 12160
170 -6080
169 -4160
167 -11100
168 14620
177 22140
179 16160
181 16320
180 15360
178 18980
182 35200
183 33080
184 15560
50 -3500
185 36000
186 32360
187 1240
197 5660
198 -3180
196 14720
195 19200
194 17920
192 15900
193 8420
191 7040
190 3840
189 -3760
188 29040
49 49660
47 33600
48 37440
46 2820
41 -30540
40 -37500
39 -29700
32 16000
31 13440
30 24737
155 69953
150 63840
204 50189
156 54813
157 68640
158 91279
201 -54259
200 -101905
223 -85696
222 -80400
221 -8400
202 -8960
203 -14142
211 37361
210 30620
209 810
208 25211
207 62620
206 32740
205 -137320
212 -47368
213 -58540
214 -52480
215 -31360
216 -45760
220 9260
219 23680
217 25600
218 59640
227 55580
228 -43520
229 -232860
226 38940
-1
EOF
