# Supplementary material for: Solving the clustered traveling salesman problem via traveling salesman problem methods
Source: PeerJ Comput Sci. 2022 Jun 13;8:e972. doi: 10.7717/peerj-cs.972 (PMC9202618; doi:10.7717/peerj-cs.972)
Supplement: Supplemental Information 1 [file peerj-cs-08-972-s001.tgz › CLKH-1.0/PI_FILES/46pr226.pi]

226
41 0
40 -7680
42 73920
39 97920
38 60480
37 104085
44 86680
45 104080
36 104078
35 93578
34 100880
31 107079
32 108980
33 105200
48 107779
30 78280
29 90379
28 89978
27 106079
26 106180
25 102979
24 50278
23 45878
22 40678
21 13440
50 0
51 39040
52 38080
53 31040
54 25600
55 21760
56 17920
57 0
58 0
59 0
60 0
61 0
62 0
63 0
64 -52480
20 -48640
19 43296
18 -3304
65 23897
66 -4680
70 17840
69 42240
72 1363
71 83627
13 78400
12 78240
11 74362
68 62795
67 58880
17 62797
16 71362
15 60860
14 68162
8 66045
9 66446
10 54247
7 82670
6 83820
5 80000
4 26880
3 23520
2 18480
1 0
73 -6720
74 -59360
75 -54240
76 -48000
77 -40320
78 -36480
79 -26880
80 -101440
81 -110400
82 -115520
83 -124960
84 -134880
85 -140080
86 -149880
49 36080
46 60480
47 35840
43 61680
111 5860
103 1340
105 5395
112 1435
113 5340
104 1490
106 5272
114 1588
115 24915
107 21250
108 24893
116 21272
117 24890
109 21274
110 24888
118 21274
133 -99460
134 -98560
135 -108000
136 -114104
131 71352
129 72510
122 71353
121 72060
127 71353
128 72000
120 71354
119 71960
126 71354
123 72780
124 70640
130 73560
132 70580
125 74100
226 -166960
225 -159520
224 -150080
223 -140640
222 -130720
221 0
220 0
219 0
218 0
217 -4480
216 -41490
215 2620
214 5040
213 8960
212 8960
211 0
210 0
209 0
208 0
207 0
206 0
205 6720
204 6720
203 13440
202 13440
201 22400
200 22400
199 29120
198 29120
197 29120
196 31360
195 38080
194 38080
193 36480
192 33120
191 25096
190 -36080
189 -33600
188 -24640
187 -15680
186 -6720
185 0
184 0
183 0
182 0
181 0
180 10350
179 2620
178 5040
177 8960
176 8960
175 0
174 0
173 0
172 0
171 0
170 0
169 0
168 0
167 0
166 0
165 0
164 0
163 0
162 0
161 0
160 0
159 0
158 0
157 -15680
156 -19040
155 -26080
154 -21280
153 -12800
152 -12800
151 -6720
94 -56295
93 -57220
92 -57030
91 -58180
90 -58540
88 -58540
89 -59180
87 -59500
95 -61580
96 -59060
97 -58780
98 -58260
99 -57300
100 -57340
101 -56610
102 -57120
144 -8794
146 -8394
137 -8394
138 -8793
139 -8395
140 -8793
141 -8400
142 -8795
143 -8690
150 -9000
148 -8510
149 -8793
147 -8396
145 -8792
-1
EOF
