# Supplementary material for: Solving the clustered traveling salesman problem via traveling salesman problem methods
Source: PeerJ Comput Sci. 2022 Jun 13;8:e972. doi: 10.7717/peerj-cs.972 (PMC9202618; doi:10.7717/peerj-cs.972)
Supplement: Supplemental Information 1 [file peerj-cs-08-972-s001.tgz › CLKH-1.0/PI_FILES/479pr2392.pi]

2392
965 7328
966 7818
967 9178
968 9190
969 9056
970 8360
971 7464
976 8330
977 8166
975 5448
974 6011
973 6288
972 7307
389 7162
390 7456
391 7120
392 7232
393 7184
394 7486
396 7214
395 7356
304 7282
303 7864
302 8930
397 8395
398 8917
301 8897
399 8334
400 7808
401 7482
402 4970
403 5408
404 6032
405 7327
406 10416
407 10465
408 11254
409 10560
410 7002
411 6504
412 5600
413 6720
414 7328
415 7640
416 7608
417 9796
419 8981
418 9436
439 8972
440 9642
441 8950
442 7414
443 6602
444 6694
445 9304
446 9990
447 9590
434 9920
435 9648
433 9942
458 8564
457 7343
456 7678
455 7058
454 7490
453 7342
452 6736
451 7520
450 6848
449 6080
448 6404
459 8903
460 9756
461 9764
464 9468
462 10022
463 9208
482 9136
481 9380
465 8890
466 8270
467 7738
468 7816
471 8038
472 7681
470 8269
469 7745
474 8169
944 8752
945 8444
946 8294
943 8121
942 8211
933 7825
934 8856
935 8916
941 8276
940 8046
939 8256
937 7075
936 7406
938 8414
594 6598
593 6522
592 7648
591 8104
590 8867
598 7867
597 7474
595 7018
596 7666
599 7790
600 8494
601 9136
602 8771
603 8771
604 8469
605 8472
606 9312
607 9318
576 8636
608 9257
609 9250
610 7956
611 8080
612 8240
613 8270
614 8584
615 8536
616 8190
617 7707
589 8367
588 8118
587 7106
586 8198
585 7466
584 8032
583 7720
582 9164
580 8960
579 9162
578 8582
577 9622
575 8980
581 8055
512 9584
511 9635
513 9368
522 9179
521 8039
520 8488
519 8006
518 8620
517 7940
516 8244
514 8642
515 8766
566 7810
567 7506
568 8472
569 8394
570 8568
571 8168
572 8090
573 7456
574 7860
620 7487
619 6944
618 6384
561 6010
560 5990
562 6296
559 6128
558 10896
563 10538
565 9592
564 10384
557 11180
556 9600
555 7392
554 7632
553 8320
552 8128
551 8090
550 7722
549 7862
548 7238
547 7946
546 8888
545 8646
544 8958
543 8480
542 6445
541 7033
540 7899
539 8186
538 8448
537 8422
536 8696
535 8526
534 8144
533 7757
532 9378
531 9674
526 9354
525 9838
524 9200
523 9358
505 9296
506 7296
510 7204
509 6912
508 7760
507 7625
503 9681
504 9728
527 8142
530 8049
529 8232
528 8770
502 9032
501 9352
500 4506
499 5118
498 4626
497 5590
496 5606
495 5860
494 5814
493 5514
492 6182
491 5360
490 4926
489 5694
488 6816
487 5538
486 4928
485 4592
484 4328
483 4294
480 8480
479 8656
478 8640
477 8480
476 9264
475 9706
473 9065
621 7210
622 6488
623 10094
624 10639
625 10508
626 8790
720 10264
721 10636
722 10200
723 6994
724 7242
725 7312
726 7432
727 7344
728 8960
729 9414
732 9191
733 9076
735 8727
734 9110
731 8873
730 8693
717 8244
719 9514
718 9918
627 8853
628 8855
629 8384
630 8480
631 7824
632 6832
633 6833
635 8160
636 8956
697 9694
696 9440
695 9680
698 9108
694 9536
637 8781
634 9210
638 9152
639 9018
640 9182
641 8798
642 8834
643 6192
644 6880
645 7482
646 7684
647 7134
648 7536
649 7640
650 7506
651 7514
652 10222
653 10356
688 9931
689 9294
686 9622
685 8540
687 9676
654 10239
655 10249
657 10717
656 10719
658 6316
659 6316
660 7548
661 7556
662 7472
663 8672
664 9114
667 9094
668 8298
666 9110
665 9326
673 8795
693 7705
692 8106
691 7790
690 7218
684 8802
683 8656
682 8450
681 9230
680 8350
679 7886
678 7693
677 8283
676 7904
675 8482
674 8447
672 7029
671 6752
670 6162
669 6260
846 8458
847 7904
848 7226
845 7770
844 8456
843 8623
849 8950
850 8628
842 7437
841 7802
840 7038
839 7682
838 7658
837 8050
836 7992
835 8278
834 7634
833 8078
832 8812
831 9680
830 9278
829 9516
828 9582
827 9886
823 9439
826 9821
825 9235
851 8433
852 9294
853 9008
854 9662
855 9032
857 9256
856 7616
858 7624
859 7312
861 6562
860 6776
824 8389
889 9034
890 8594
888 8980
887 8752
886 8144
885 8704
884 8176
883 7008
882 6520
881 5952
880 5226
876 9046
877 9808
878 9584
879 9192
1561 8447
875 8197
874 7712
873 8432
872 8368
871 8830
870 8450
869 8512
868 9262
867 8738
866 8872
865 8806
864 7522
862 7714
863 7926
1698 7792
1699 9952
1697 9372
1700 10050
1701 9392
1702 9014
1703 8342
1704 7520
1705 8194
1706 8262
1707 8286
1708 8372
1709 8572
1710 7808
1711 8656
1712 9162
1713 9344
1714 9328
1717 9002
1715 9598
1716 7504
1735 8640
1734 9008
1733 8734
1732 8404
1731 8352
1730 8512
1729 9056
1728 9622
1726 9108
1725 7412
1718 7146
1719 7912
1720 7380
1721 7382
1724 7694
1723 8060
1722 7774
1727 8060
1659 8624
1660 8358
1661 8370
1657 8066
1658 8202
1656 8034
1655 8782
1654 9272
1653 9174
1652 8066
1651 8902
1650 7952
1649 9168
1648 9752
1647 9654
2045 8718
2044 7944
2043 8032
2042 7894
2041 7922
2040 8166
2039 7776
2038 9056
2037 9120
2036 8880
2035 8976
2034 9728
2033 9596
2032 9580
2031 8739
2030 9208
2029 5807
2026 6390
2025 5859
2024 5939
2027 6159
2028 5800
2023 6033
2022 7904
2021 8560
2020 8434
2019 8934
2018 8368
2017 7876
2016 7616
2015 6728
2014 7128
2013 7376
2012 6674
2011 6110
2010 6058
2009 6624
2008 6720
2007 7574
2006 5824
2005 6342
2004 8082
2003 8120
2002 7718
2001 7178
2000 8962
1999 9494
1998 9488
1992 8987
1993 7956
1997 6872
1996 6526
1995 6727
1994 6077
1854 8644
1855 8768
1856 8768
1857 8102
1858 8097
1853 7898
1852 7674
1849 7486
1848 6840
1850 7654
1851 7488
1842 8450
1838 8250
1839 8830
1837 8284
1840 6196
1841 7518
1843 8994
1844 8512
1845 7420
1847 6142
1846 6148
1736 4300
1737 4468
1738 4832
1739 5824
1740 6338
1741 5664
1742 5838
1743 6958
1744 6688
1745 7574
1746 7194
1747 7110
1748 7108
1749 6662
1750 9222
1751 8050
1752 8694
1753 8082
1754 9072
1755 8808
1756 8685
1781 7779
1782 9634
1783 9924
1784 9818
1779 9463
1778 9286
1785 9964
1780 10016
1757 9255
1758 9583
1759 7867
1760 8444
1761 8610
1762 7840
1763 8560
1764 8350
1765 7649
1766 9035
1767 8982
1769 9200
1770 9076
1771 9066
1772 9388
1773 8996
1774 9382
1775 8950
1776 8682
1777 7638
1801 8896
1800 9136
1799 9750
1798 9154
1796 8682
1797 8692
1793 8360
1795 6671
1794 7262
1792 8548
1791 8178
1790 7860
1789 8520
1788 7950
1787 7690
1786 6953
1803 7590
1802 6968
1804 7520
1805 7672
1806 7528
1807 5616
1808 6272
1809 6732
1829 7505
1828 7702
1827 7814
1830 8102
1831 7190
1832 7490
1833 8196
1836 8094
1835 8790
1834 7358
1825 8190
1826 7238
1824 8086
1823 8810
1822 9160
1768 8588
1821 9422
1820 9146
1819 9422
1818 8792
1817 8060
1816 8680
1810 9111
1811 9022
1812 9082
1815 9270
1813 8742
1814 8762
1871 6272
1872 7088
1873 7391
1860 8946
1859 8946
1861 9434
1862 9430
1863 9270
1864 9152
1865 8296
1866 8294
1867 8176
1868 7792
1869 7606
1870 7610
1874 7111
1875 6434
1876 7844
1975 7883
1976 8062
1977 7928
1877 8383
1878 8004
1974 8419
1973 8300
1978 6654
1979 6926
1980 7352
1981 7344
1982 6966
1985 7574
1986 8244
1987 8300
1988 8644
1989 8672
1990 8056
1991 7569
1966 6576
1965 6974
1964 6016
1963 6144
1967 6692
1968 7436
1984 6922
1983 7444
1970 7292
1955 6810
1956 7424
1969 7010
1958 6499
1962 7605
1961 7104
1960 7980
1959 8002
1957 7714
1954 7858
1953 8038
1951 7730
1952 7748
1947 7886
1948 7515
1946 6253
1945 7194
1944 6598
1943 5866
1942 7450
1941 7430
1940 7066
1939 7854
1938 6934
1937 7217
1936 6919
1935 6986
1934 7542
1933 7312
1932 6000
1931 5442
1930 6422
1929 4625
1928 9429
1927 9092
1918 8494
1926 9514
1925 7217
1924 5886
1923 4447
1922 4479
1921 5597
1919 5589
1920 6209
1917 7086
1916 6422
1915 7110
1914 7044
1913 7036
1912 6988
1911 6996
1910 7026
1909 7026
1908 7038
1907 7029
1906 7238
1905 7520
1904 7200
1903 7136
1902 6272
1901 3264
1900 2608
1899 1962
1898 1034
1897 2944
1896 6048
1895 7286
1894 7274
1892 6912
1893 7114
1949 6803
1950 7085
1889 6944
1888 7536
1890 6772
1887 7073
1891 7244
1886 7008
1885 6112
1884 5152
1883 6720
1882 6240
1881 6306
1879 6032
1880 6192
1971 6212
1972 5994
1696 8022
1695 8048
1694 7444
1693 7578
1692 8400
1691 8750
1690 8598
1689 8714
1688 8630
1687 8878
1686 8832
1685 9008
1684 9686
1677 8882
1683 6783
1682 6688
1681 6883
1680 6693
1679 6952
1678 6821
1676 8853
1675 9750
1674 8752
1673 9190
1635 8544
1636 8458
1672 8454
1671 8566
1670 8758
1669 8518
1668 8970
1667 8352
1666 7706
1665 8210
1664 9038
1663 8776
1662 8864
1646 8040
1645 7894
1644 7456
1643 7958
1642 7418
1641 7920
1640 7280
1639 6674
1638 6930
1637 8842
1634 9062
1633 9102
1632 8530
1631 9008
1630 8672
1629 8144
1628 8416
1627 7712
1626 6864
1625 6912
1624 6256
1623 5762
1621 8712
1620 8752
1619 8544
1618 8000
1617 8128
1616 8688
1615 8576
1614 9200
1612 8674
1613 9142
2054 8606
2053 8506
2052 7514
2051 7618
2050 7894
2049 7168
2048 7288
2047 9926
2046 8976
2060 9360
2059 9334
2061 9184
2062 8464
2058 8256
2065 8660
2064 9106
2063 8444
2066 10110
2057 9648
2067 9736
2056 9750
2055 9374
2068 9982
2069 10016
2070 9990
2071 9174
1611 6448
1610 6600
1609 7704
1594 7019
1593 6056
1592 9344
1622 9160
1591 9926
1590 9664
1589 6952
1588 7344
1587 7188
1586 7198
1585 6274
1584 6736
1583 6736
1582 6728
1581 6720
1580 8512
1579 10016
1578 9816
1577 7616
1576 8048
1575 7056
1573 4147
1572 4704
1571 4740
1570 4258
1569 6656
1568 7432
1567 7808
1566 7920
1574 6148
1565 7774
1564 7883
1563 7616
1562 7797
1560 7748
1559 7280
1558 6880
1557 6688
1556 6642
1017 6690
1016 6976
1015 7072
1014 7232
1013 6560
1012 8848
1011 10344
1010 10232
1009 7892
1008 8060
1007 7056
1005 5448
1004 5718
1003 5430
1002 6359
1001 6270
1006 7448
1000 7598
999 8232
998 8550
997 8298
1082 7147
1083 7344
1084 7552
1085 8240
1086 8320
1087 8224
1089 8800
1088 8688
1095 9864
1092 9430
1091 9344
1090 8848
1114 8268
1113 8600
1112 8854
1111 8920
1109 8436
1108 9056
1107 9030
1106 9358
1105 8656
1104 8136
1103 8422
1102 8464
1101 8160
1100 8240
1099 8050
1093 8406
1094 8056
1098 7616
1096 6522
1097 7202
377 7478
378 7904
379 7168
380 8250
381 8230
382 8668
383 8512
384 8557
388 8902
385 8494
387 8832
386 8432
325 7942
326 7690
327 7768
324 8664
322 8896
321 8344
320 8888
319 8446
318 8624
316 8058
317 9042
313 9646
314 8774
315 9752
323 8910
328 9670
329 9376
330 9578
331 9062
332 7360
333 8432
336 8602
337 7936
338 8464
339 7936
340 7226
341 8102
342 7138
343 8892
345 9438
344 8874
348 8836
347 7684
346 6231
350 8675
349 9325
376 7698
375 7280
374 7440
373 7232
372 7280
371 7584
370 7736
369 7408
334 8884
335 8944
368 9330
367 9342
365 9499
366 9499
364 8608
363 8608
362 8408
361 8416
360 8568
359 8176
358 7502
355 7391
354 6766
356 7458
357 7393
351 7592
352 6774
353 6834
176 8142
177 8176
178 7626
175 7258
174 7082
173 7934
172 7376
179 7034
180 9076
181 9344
182 8542
183 9324
184 9122
185 9505
187 9704
188 8710
186 9461
192 8877
191 8775
190 7956
189 7301
194 8648
200 8358
201 8648
202 9766
203 9144
204 8272
131 6504
130 6960
129 7415
1081 8885
1075 8480
1074 8944
1073 8864
1072 8294
1071 8026
1070 8401
1068 8481
1067 8074
1066 7796
1065 6980
1064 9457
1063 9144
1061 9528
1060 8502
1059 9012
1058 8240
1057 8376
1056 8882
1055 8570
1054 7474
1053 7282
1052 7902
1051 6986
1050 8174
1049 8312
1048 8852
1047 8112
1046 7132
1045 5844
1044 5888
1043 7270
1042 7862
1041 7670
1040 7858
1039 7834
1038 8472
1037 9072
1036 8897
1035 8894
1034 8295
1033 8298
1032 9128
1031 9130
1062 8450
1030 9144
1029 9140
1028 9456
1027 9376
1026 7784
1025 8066
1024 7856
1023 7488
1022 7230
1021 7683
1020 7453
1019 7376
1018 6752
1077 8370
1078 8350
1076 8624
1079 8536
1080 8547
1069 8725
1124 8920
1123 8714
1122 9020
1121 8904
1120 8860
1119 9228
1118 8874
1117 9166
1125 8776
1126 8272
1127 8792
1116 8788
1115 8412
1133 7576
1132 7628
1128 7650
1129 7464
1130 8146
1131 8086
1134 7824
1110 9236
1135 9774
1136 9336
1137 9352
1138 6482
1139 7126
1140 6738
1141 8214
1142 8352
1143 8618
1144 8502
1145 8338
1146 8406
1147 7768
1148 8225
1149 6497
1150 6048
1151 6846
1152 6160
1153 5752
1154 4948
1155 4926
1160 7056
1161 7176
1162 8080
1163 8634
1164 8148
1165 8184
1166 7872
1167 7342
1168 7422
1169 7342
1170 7872
1171 7642
1172 7283
1173 8116
1159 9042
1158 9822
1157 9822
1156 9632
1175 8448
1174 8036
1177 8374
1178 8488
1180 8032
1179 8768
1197 8317
1196 8709
1195 8961
1194 8926
1190 8548
1191 9480
1192 9482
1193 9104
159 8054
160 7399
158 7162
1176 9277
1181 9280
1182 9390
1183 8946
1184 9074
1185 9048
1186 8946
1187 9040
1188 8237
1189 8935
171 9912
170 10270
169 9264
168 9806
167 6912
166 7614
165 7242
164 7288
163 6944
161 6821
162 6841
197 9402
196 9654
193 9124
195 9538
199 9382
198 9962
133 9314
132 8898
134 9396
135 7872
136 8464
137 8816
138 8128
139 7616
140 7824
141 7784
142 8176
91 8708
157 9261
156 9565
155 9261
1205 9536
1204 9561
1202 9422
154 9863
153 9062
152 8626
151 9480
150 7482
149 7520
148 6848
147 7616
146 7280
145 7264
144 7032
143 7372
80 6821
81 5920
82 6688
83 7184
84 7018
85 4298
86 4960
87 5696
88 5664
89 5968
90 6717
79 9351
78 8816
77 7320
76 8432
75 9296
65 7656
66 7608
74 9318
73 9552
72 9280
71 3450
70 3046
69 4358
68 4682
67 4426
64 7960
63 6936
62 8824
61 9048
60 6128
59 5792
58 6080
57 6192
56 6304
55 5994
54 5882
53 6320
52 6336
51 6496
50 6760
49 9286
48 8896
47 7420
46 8388
45 10244
35 8628
36 8572
44 10350
43 10328
42 4122
41 4160
40 4046
39 3982
38 4880
37 5298
34 7604
33 6620
31 7782
1296 8176
1295 8176
1294 8128
1293 7952
1292 8008
1291 7072
1290 7488
1289 8208
1286 7866
1287 8170
1288 8376
1351 8198
1316 8656
1315 8400
1317 8992
1318 9172
1320 9187
32 9313
30 7712
29 7280
28 6384
27 6176
26 6752
25 6266
24 5978
23 6240
22 6080
21 6320
20 6426
18 9040
19 9862
1297 9520
1298 6928
1299 6896
1300 6944
1301 6936
1302 7680
1303 8672
1304 8576
1305 9064
1306 8234
1307 8686
1308 9534
1311 8820
1312 7539
1314 6378
1313 7158
2311 7280
2310 7128
2309 10157
2308 9239
2298 9616
2299 9183
2296 9789
2297 10247
2312 9578
2313 9094
2314 9406
2315 8829
2316 7000
2317 7740
2318 8394
2319 8158
2320 8271
2321 8382
2322 8401
1310 8430
1309 8050
2323 8774
2324 8688
2325 8522
2326 7435
2327 7036
2328 6952
2332 7946
2333 8576
2334 8974
2331 6776
2330 7048
2329 6980
16 7697
17 6850
15 7892
5 6372
6 6272
14 8076
13 8000
12 7472
11 4834
10 4502
9 5862
8 5858
7 5354
1 1802
2392 2520
2391 3448
2390 4640
2389 5600
2388 5721
2 7440
3 7112
4 7670
2387 7990
2386 5728
2385 5600
2384 5152
2383 6128
2382 8512
2381 9336
2380 9056
2379 8568
2378 8738
2377 8270
2376 8612
2375 9616
2374 9038
2335 8404
2336 9234
2337 9342
2339 8790
2373 9252
2372 9056
2371 5314
2370 5198
2369 6020
2368 6468
2367 6270
2366 6614
2365 6152
2364 8822
2363 8176
2362 8464
2361 7640
2360 7568
2359 8288
2358 7164
2357 8140
2356 9192
2355 9168
2354 8812
2353 6468
2352 6896
2351 7162
2350 6526
2349 7156
2348 6914
2347 8352
2345 8520
2344 7528
2346 8298
2340 7738
2338 7076
2341 7532
2342 6836
2343 6066
2286 8081
2287 7947
2288 8488
2291 7882
2290 7883
2289 8285
2285 8282
2284 8888
2283 9532
2282 9506
2281 10126
2280 9368
2279 8432
2278 7484
2277 8192
2276 8448
2275 8488
2274 8172
2293 7603
2294 8182
2292 7516
2295 7840
2300 8361
2301 8329
2302 8731
2303 8707
2304 8614
2305 8776
2306 7962
2307 8920
1325 9388
1324 9522
1323 8558
1322 8946
1321 8238
1319 8594
1340 8878
1339 8782
1341 9074
1342 8054
1346 8446
1345 8856
1344 9114
1343 8428
1348 10274
1347 9740
1349 10110
1350 10036
1352 9412
1353 9672
1354 10318
1355 9742
1356 8880
1285 7176
1284 6820
1283 7210
1282 6338
1281 7176
1280 6500
1357 7918
1358 8720
1359 9174
1360 8144
1363 8130
1371 8094
1364 8558
1365 8446
1366 7786
1367 8002
1368 9044
1393 8106
1394 8758
1395 8528
1396 8574
1399 8246
1400 7684
1401 8245
1402 7718
1403 7796
1406 8020
1407 7662
1405 8251
1404 7730
1408 9060
1410 9622
1411 9104
1412 8128
1413 8592
1414 8451
1409 8162
1336 8464
1337 8550
1338 8562
1334 8210
1335 8290
1333 7810
1326 7892
1327 8678
1328 7670
1329 7314
1332 7570
1331 8136
1330 8112
1507 6708
1506 6666
1505 7768
1504 7516
1500 7278
1501 8588
1503 8656
1502 7540
1498 7418
1499 7954
1497 7394
1496 8866
1495 9411
1493 8752
1415 8771
1416 8896
1417 8720
1398 8400
1397 9226
1392 9120
1391 9218
1390 8830
1389 8758
1388 8626
1387 8590
1386 8576
1385 7778
1384 9322
1383 9712
1382 10566
1369 9916
1370 8740
1381 10498
1380 10368
1379 9586
1378 8662
1377 8424
1376 9716
1373 9826
1372 9686
1362 9836
1361 9790
1374 9652
1375 10242
1278 9654
1279 9194
1277 10016
1276 6800
1275 6688
1274 6848
1273 7936
1272 8176
1271 8464
1270 8200
1269 7552
1268 6522
1267 6896
1266 6928
1265 7312
1264 8000
1263 8688
1262 8048
1261 8704
1260 8992
1259 8530
1258 8974
1257 9386
1254 9102
1253 6886
1252 6458
1251 7312
1250 7536
1248 7360
1247 10038
1246 10428
1245 10117
1229 9258
1249 10388
1244 10386
1243 9374
1242 7758
1241 8752
1240 8974
1239 8190
1238 9358
1237 9424
1236 8990
1235 7520
1234 8162
1233 8438
1232 7932
1231 8322
1230 8360
1227 8730
1228 8206
1226 8318
1225 7506
1224 8216
1223 8690
1222 8638
1221 8782
1220 8850
1219 8846
1255 8626
1256 8396
1218 9110
1217 8624
1216 8478
1213 7153
1212 6744
1211 6890
1210 6434
1209 7200
1208 6522
1207 8832
1214 8384
1215 7663
1206 8380
1198 7597
1199 8300
1200 8646
1203 8301
1201 8301
1494 8191
1485 8750
1484 8492
1486 7673
1468 8142
1467 9016
1466 8528
1465 7776
1464 8410
1462 7565
1461 7324
1463 8146
1438 9162
1439 9448
1440 8764
1437 10029
1436 9649
1431 8455
1432 7587
1433 6383
1435 5933
1434 6583
1430 8418
1429 8118
1428 8058
1427 8118
1420 5383
1419 4344
1418 4182
1421 5824
1422 6562
1423 5664
1424 6094
1425 7866
1426 7853
1441 8824
1442 9198
1443 9136
1444 9275
1445 9037
1446 8773
1447 9544
1448 8488
1449 7856
1450 7711
1451 7427
1452 9953
1453 9298
1454 9396
1552 9867
1551 9514
1458 8020
1457 8834
1456 9744
1455 9867
1553 7157
1554 7243
1555 6656
1550 7526
1549 7638
1548 7706
1547 7808
1546 8346
1545 8864
1544 9328
1543 9360
1538 8486
1542 8827
1459 8123
1460 9096
1470 8243
1471 8702
1472 8890
1473 9219
1474 8983
1475 8896
1476 9013
1478 8537
1477 9266
1469 8849
1482 9166
1483 8673
1481 9448
1480 9218
1479 9486
1540 8784
1541 8367
1539 8536
1536 9290
1537 8980
1535 8870
1534 8906
1533 7840
1532 7568
1531 7698
2215 6740
2214 6068
2216 6880
2213 7184
2212 7910
2211 7696
2217 7128
2218 7486
2219 7236
2220 9398
2221 9126
2223 8828
2222 9592
1524 8816
1525 7985
1526 7712
1527 7488
1528 7520
1529 7784
1530 7241
1487 8806
1492 8562
1491 8256
1490 9244
1489 8757
1488 9195
1523 8935
1522 8266
1521 8267
1520 8512
1519 8512
1518 8818
1517 8814
1516 8264
1515 8256
1514 8320
1513 8896
1512 9438
1511 8970
1510 7658
1509 7226
1508 6740
2266 8159
2265 7752
2264 8526
2263 8342
2262 8448
2261 7680
2260 7312
2259 7734
2258 6946
2257 7286
2256 6650
2255 7584
2254 7445
2253 9122
2249 9326
2251 8272
2250 8648
2248 9108
2247 8208
2246 8824
2245 9934
2244 9342
2187 9278
2243 9826
2235 9686
2234 9728
2233 8562
2237 8352
2236 7892
2238 8108
2239 8080
2240 8176
2242 7672
2241 7673
2252 8342
2228 8440
2227 8364
2229 8626
2226 8562
2225 8710
2224 8384
2230 8118
2231 8450
2232 8324
2208 10190
2209 10288
2210 10104
2206 9324
2207 9324
2205 8236
2204 8440
2203 8336
2202 7776
2201 7456
2200 7097
2198 8444
2197 8268
2196 7430
2195 7356
2194 8312
2193 8590
2199 8889
2192 9024
2191 8800
2190 8998
2189 8746
2188 8912
2186 7873
2185 8218
2184 8118
2183 7352
2182 8648
2181 8272
2179 8934
2178 8254
2177 8530
2176 8120
2175 7874
2174 8574
2173 7770
2172 8378
2170 8774
2171 8314
2167 8293
2158 7793
2159 8110
2161 7157
2160 7784
2157 8146
2156 7552
2155 7200
2154 6916
2153 6908
2152 6506
2151 6510
2150 10357
2149 10365
2180 9472
2148 10172
2147 10164
2146 10280
2145 10192
2144 7032
2143 6688
2142 6048
2141 4928
2140 5216
2139 5754
2138 9266
2137 9048
2136 8358
2135 4555
2134 4896
2133 5024
2132 5184
2131 6048
2130 6185
2129 8830
2128 9120
2127 6215
2126 5424
2125 5024
2124 5792
2123 6784
2122 8912
2121 8736
2120 8984
2119 8512
2118 8066
2117 8582
2116 9298
2113 8942
2112 7030
2111 6506
2110 7200
2109 7392
2107 7216
2108 8784
2106 8624
2105 9206
2104 8686
2103 8992
2102 8079
2101 8989
2100 9952
2099 10160
2098 9502
2097 10703
2096 10678
2095 10205
2094 6881
2093 7987
2092 8334
2091 8143
2090 8245
2089 8698
2088 8694
2086 8778
2087 8698
2085 8278
2084 8512
2083 9184
2082 8936
2081 8962
2080 8904
2079 8964
2078 8790
2114 8466
2115 8404
2077 8738
2076 7987
2075 9189
2072 8620
2074 8400
2073 7912
1608 6545
1607 7031
1606 8416
1605 10404
1604 10220
1595 8860
1596 9014
1597 6976
1603 4930
1602 5704
1601 5328
1600 6251
1599 6510
1598 6651
2166 8795
2168 8824
2169 7570
2165 6952
2164 7324
2162 5978
2163 5972
2273 4613
2272 4796
2271 5708
2270 6048
2269 6846
2268 5920
2267 6429
92 8440
93 6720
94 7308
128 6822
127 7524
126 8112
205 8550
206 8184
207 8886
220 8176
219 8530
208 8630
209 8614
218 8510
217 8494
210 8602
211 8056
212 7274
213 8266
214 8440
240 9524
241 9172
242 9016
239 8974
238 9083
237 8220
236 8218
235 8066
234 8066
233 7962
232 8040
231 6898
230 9794
229 10168
228 10930
215 10184
216 8976
227 10802
226 10670
225 6180
224 6024
223 7234
222 8734
221 9470
124 8518
125 8090
123 8992
122 8720
121 8960
120 8128
119 5792
118 4480
117 4544
116 5312
115 10608
114 11246
108 10432
107 8226
113 10624
112 5104
111 3408
110 2520
109 1658
101 7618
100 7702
99 6134
98 6266
97 5978
102 8502
103 9248
104 9686
105 9996
106 7592
95 8739
96 9122
243 8483
244 7651
245 8166
246 7438
249 7934
250 7403
251 7482
252 7403
253 7934
248 7705
247 7345
254 8160
255 7930
256 8438
257 7776
258 7184
259 7856
260 8584
261 8984
262 8920
263 8556
264 4098
265 4064
266 4848
267 5152
268 6114
269 6288
270 5438
271 7310
272 7872
273 7798
274 7370
275 7958
276 8266
277 8560
283 7696
278 7264
279 6218
280 6840
281 6216
282 9094
286 9438
287 9056
289 8512
288 8752
285 9472
284 9192
309 7886
310 7786
311 7120
312 7254
308 7408
307 7370
306 8864
305 9272
292 9558
291 9154
290 9046
293 8886
294 8072
295 8288
296 9030
297 8856
298 8944
299 8536
300 8274
996 7378
995 6944
994 7483
907 7983
906 7648
905 7904
904 7616
903 7488
902 7584
901 8208
900 8116
899 8204
898 7690
897 7294
896 7532
895 7276
894 7278
893 6712
892 7216
891 6525
993 8710
992 8400
991 7904
990 7456
989 7144
988 6862
987 6646
986 7008
985 6640
984 6440
983 6080
982 6079
822 8058
821 8720
820 9806
819 9189
818 8527
817 9002
816 8002
810 7670
811 8398
812 7996
806 8816
807 8266
808 8995
809 8813
782 9068
783 8765
784 8338
785 8338
786 7998
787 8326
788 8322
789 8206
790 8288
791 8278
792 8022
793 7936
794 8802
795 8797
796 8320
797 7302
798 6846
799 6562
800 9750
801 9670
802 9740
803 9510
804 9854
805 9624
813 9628
814 10026
815 9670
781 8452
780 8552
777 8044
779 8870
778 8176
759 8000
760 9578
761 9542
776 8397
775 8375
773 8973
772 7164
771 7220
774 7441
770 7254
769 7778
768 9232
767 9150
766 9602
765 8836
764 8448
763 8048
762 7506
758 4666
757 4864
756 5552
755 6208
754 6510
753 6624
752 6622
751 8010
750 8392
749 8614
748 8474
747 8214
746 8667
744 7837
743 6476
742 6687
741 6070
740 9924
745 8670
739 10305
738 9638
736 9256
737 7884
713 8053
712 8280
711 7456
710 7631
714 7720
715 7538
716 8385
705 8663
706 9022
709 8693
708 8192
707 8678
699 8638
700 8876
701 8748
702 8713
704 8675
703 9085
980 9097
981 9750
908 7616
909 7616
910 7504
911 7504
912 7616
913 8336
914 7952
915 8704
916 8954
917 8474
918 8892
920 8688
919 9422
922 8756
923 7446
924 7404
925 7464
926 7360
928 7264
927 9592
929 9256
930 9618
932 9462
931 9336
947 9176
948 8748
949 9024
950 8102
951 8202
952 8950
953 9466
954 8942
955 9326
956 9002
921 8586
957 9434
958 8988
959 8126
960 9189
422 9032
423 9736
424 10230
425 9118
426 8608
427 9134
438 8590
437 9046
436 8818
428 8806
429 9310
430 8662
431 8050
432 7604
979 7865
978 8856
963 6829
962 8130
961 8047
421 6981
420 6966
964 8240
-1
EOF
