# Supplementary material for: Solving the clustered traveling salesman problem via traveling salesman problem methods
Source: PeerJ Comput Sci. 2022 Jun 13;8:e972. doi: 10.7717/peerj-cs.972 (PMC9202618; doi:10.7717/peerj-cs.972)
Supplement: Supplemental Information 1 [file peerj-cs-08-972-s001.tgz › CLKH-1.0/PI_FILES/4996sw24978.pi]

24978
24860 0
24727 0
24619 470
24603 0
24504 -1030
24487 -1258
24577 -1000
24578 -912
24554 -812
24480 -476
24438 -736
24403 562
24392 398
24427 488
24488 334
24520 -20
24521 -108
24468 638
24456 654
24415 684
24366 444
24349 524
24240 18
24060 -96
24061 -42
24032 620
24019 652
23997 704
23998 504
23944 700
23926 388
23903 514
23883 914
23863 944
23864 770
23865 652
23799 269
23768 710
23813 175
23862 -218
23891 -428
23943 -222
24092 -172
24146 -336
24145 -222
24144 5
24048 194
24018 42
23902 164
23882 224
23812 463
23767 267
23735 522
23787 414
23755 406
23721 224
23681 -4
23667 25
23754 513
23825 166
23861 66
24066 -711
23996 -174
23890 674
23860 492
23881 460
23901 484
23900 572
23798 73
23719 474
23745 -88
23734 -182
23733 -203
23744 -112
23782 -645
23846 -317
23845 -577
24077 -616
24100 -946
24088 -460
24181 -624
24089 -644
24090 -216
24202 -264
24391 -1804
24413 -2044
24414 -1904
24365 -784
24317 -728
24298 -544
24221 -86
24182 -304
24168 -174
24129 69
24113 -218
24101 -196
24102 -420
24078 -455
24016 -74
24030 -248
24029 -311
24031 312
24017 286
24008 104
23995 -8
23955 206
23915 235
23970 464
24045 -13
24103 -43
24091 117
24059 -61
23916 124
23917 -304
24047 -298
24046 250
24143 22
24495 -3062
24570 -1120
24486 -1552
24318 -1036
24307 -160
24308 130
24337 -304
24338 -332
24239 736
24222 -49
24223 -346
23880 -186
23732 -136
23703 -260
23633 104
23481 123
23444 -182
23318 70
23421 -45
23605 -266
23606 5
23679 242
23644 472
23620 210
23573 550
23519 -269
23574 -150
23558 -17
23463 -168
23482 335
23575 110
23535 578
23483 579
23499 529
23576 350
23654 -64
23695 323
23746 -63
23720 148
23680 374
23687 344
23402 -1436
23342 -1358
23317 -1238
23367 -1619
23341 -1670
23366 -1780
23340 -1998
23316 -1912
23249 -1433
23248 -1380
23267 -1425
23247 -1564
23188 -1948
23117 -1948
23136 -1754
23157 -1744
23135 -2750
23116 -2880
23156 -2878
23155 -2830
23134 -2898
23061 -3438
23081 -2828
22992 -2096
23062 -2002
23173 -1512
23225 -1446
23174 -1400
23158 -1260
23205 -2070
23226 -2120
23250 -1999
23118 -1608
23082 -1496
22993 -800
22956 -798
22957 -758
22958 -812
22959 -392
22878 19
22937 279
22854 559
23594 62
23634 336
23696 306
23704 614
23736 268
23655 388
23645 510
23595 380
23607 424
23697 -36
23656 644
23635 884
23484 685
23424 762
23345 465
23404 623
23445 392
23403 538
23423 562
23520 32
23253 715
23230 204
23140 853
23122 630
23087 885
23231 495
23141 322
23066 74
23088 406
23065 493
23049 498
23009 625
22994 658
22940 244
22921 244
22907 201
22906 410
23031 645
23008 684
22963 530
22835 535
22858 390
22747 336
22664 514
22688 252
22711 252
22727 410
22800 247
22726 488
22767 620
22746 338
22816 665
22834 784
22883 1056
22882 1008
22920 1029
22962 299
22973 77
22974 96
23099 312
23160 273
23189 966
23228 878
23190 952
23191 868
23175 784
23138 452
23139 336
23100 84
23048 0
23029 0
23007 266
23030 384
22905 359
22857 342
22815 253
22766 204
23086 864
23121 828
23161 720
23208 406
23229 252
23320 378
23370 799
23422 618
23302 404
23369 196
23285 56
23207 231
23227 168
23301 255
23344 154
23388 -108
23319 0
23300 252
23368 365
23387 611
23252 125
23085 -290
23028 -178
23047 -106
23159 440
23206 33
23120 748
23119 646
23083 560
23084 610
23046 408
22960 387
22961 497
22917 899
22903 770
22938 841
22918 858
22939 735
22919 842
22904 873
22881 848
22814 376
22856 504
22833 520
22799 434
22745 484
22764 578
22765 593
22725 837
22709 880
22684 728
22685 1250
22710 1283
22663 1044
22633 707
22634 644
22647 598
22602 429
22482 588
22561 378
22508 732
22509 700
22471 436
22562 718
22603 874
22579 742
22621 904
22686 862
22687 819
22635 788
22534 304
22421 608
22481 829
22420 990
22407 936
22340 358
22341 204
22325 272
22256 528
22255 726
22221 296
22198 275
22276 298
22383 464
22419 459
22470 684
22507 702
22533 580
22480 672
22444 735
22506 856
22532 786
22505 826
22469 485
22365 424
22324 217
22197 594
22118 400
22092 364
22119 500
22093 540
22094 630
22095 852
22044 609
21998 786
21970 862
21999 666
22000 519
22096 837
22120 890
22156 1104
22175 1050
22254 1016
22578 687
22577 758
22620 518
22683 519
22682 476
22681 616
22662 698
22680 448
22646 348
22576 474
22531 640
22601 246
22632 56
22708 710
22763 693
22855 -177
23027 372
23064 175
23137 568
23251 493
23268 191
23343 562
23386 -551
23097 -388
23025 -812
22812 368
23098 113
23063 98
23026 -42
22880 95
22744 -346
22786 -38
22813 -306
22762 -72
22679 -622
22743 -42
22879 229
22510 279
22445 378
22535 588
22636 582
22712 448
22713 448
22768 588
22714 245
22728 272
22648 210
22564 -262
22563 678
22580 538
22483 754
22408 896
22346 808
22308 467
22422 408
22367 448
22328 304
22345 410
22294 152
22344 442
22343 496
22366 482
22342 566
22327 426
22326 312
22257 600
22222 734
22199 680
22176 580
22157 460
22137 316
22098 1156
22072 1204
22002 792
22017 1108
22046 1158
22045 812
22071 560
22070 644
22097 94
22001 588
21935 869
21936 816
21937 704
21938 704
21971 768
21972 785
21918 445
21875 671
21876 880
21877 795
21844 850
21819 752
21771 822
21798 823
21772 894
21742 822
21688 855
21687 899
21666 717
21667 833
21668 905
21669 830
21637 867
21598 802
21599 802
21566 754
21565 830
21442 414
21124 133
21247 820
21319 962
21391 1130
21486 876
21358 534
21359 644
21320 924
21321 989
21443 592
21600 382
21722 587
21743 626
21723 659
21318 753
21390 824
21441 620
21357 67
21537 364
21597 518
21636 688
21564 207
21741 864
21770 595
21843 819
21874 888
21873 785
21797 819
21740 877
21739 972
21686 927
21738 968
21721 977
21665 504
21664 502
21842 393
21872 494
21871 664
21796 812
21720 694
21719 582
21870 268
21769 503
21662 556
21663 494
21536 512
21535 203
21389 225
21088 352
21120 584
21121 464
21089 456
21051 810
21164 586
21221 610
21485 287
21222 143
21090 202
21091 252
21052 388
21122 448
21123 607
21053 540
21032 1004
21054 916
21092 845
21055 881
21033 1030
21034 959
21006 961
21005 971
21004 918
21007 958
20935 918
21008 1040
21009 1048
21010 1146
20973 1071
20936 1084
20841 871
20878 680
20879 656
20907 740
20880 664
20842 600
20843 939
20881 918
20882 854
21011 458
21165 552
21125 508
21126 325
21285 930
21286 784
21223 946
21224 917
21196 870
21197 876
21167 966
21127 876
21166 966
21128 881
21093 708
21198 490
21168 992
21094 764
21095 913
21129 954
21199 790
21169 565
21200 399
21201 528
21248 836
21225 801
21202 844
21170 786
21171 726
21130 559
21172 591
21203 854
21226 769
21250 801
21249 871
21288 1041
21287 1085
21322 1040
21323 1092
21360 1048
21393 908
21392 944
21448 449
21447 518
21446 596
21445 680
21444 669
21489 759
21488 985
21541 895
21540 918
21539 946
21487 876
21538 892
21602 630
21601 728
21638 840
21670 889
21726 869
21689 792
21725 858
21744 894
21724 929
23621 513
23596 467
23682 432
23705 380
23706 410
23597 -263
23523 252
23547 0
23548 0
23559 -140
23485 -203
23465 21
23426 364
23427 364
23389 570
23303 123
23373 362
23348 1010
23374 1051
23390 1101
23391 1010
23323 902
23270 756
23271 673
23234 377
23324 460
23428 326
23487 110
23561 84
23636 -108
23709 302
23724 195
23748 235
23826 577
23834 336
23866 294
23800 161
23847 374
23905 175
24021 48
23956 495
23892 254
23904 187
23788 170
23707 48
23708 115
23722 206
23769 419
23756 258
23814 553
23815 130
23783 280
23757 352
23747 193
23723 519
23668 -210
23560 0
23486 476
23407 800
24020 129
24067 -76
24068 -76
24148 234
24147 282
24242 516
24289 326
24241 298
24183 -262
24273 -96
24393 70
24350 454
24428 -446
24416 112
24367 448
24319 346
24256 188
24274 386
24203 490
24204 485
24184 446
24104 460
24079 603
24033 669
24022 710
23999 421
24062 468
24131 457
24130 528
24275 98
24320 184
24368 182
24326 408
24351 150
24439 148
24530 -570
24555 -679
24429 -390
24369 -42
23406 450
23346 558
23347 612
23322 -88
23254 118
23164 620
23123 208
23287 327
23425 -45
23522 537
23500 516
23577 455
23521 472
23464 430
23371 778
23321 552
23405 732
23446 858
23372 406
23286 474
23269 886
23209 712
23163 663
23162 407
23067 600
23050 580
22964 222
22787 132
22649 525
22536 240
22423 638
22446 568
22424 618
22369 659
22347 565
22368 327
22384 392
22310 474
22179 150
22202 258
22223 336
22241 352
22295 771
22296 678
24224 289
24276 -72
24149 600
24114 494
24036 370
24035 454
24034 -377
23906 288
23884 346
23867 370
23835 188
23827 275
23848 420
23885 468
23868 534
23818 365
23801 899
23817 939
23828 813
23816 885
23789 756
23770 600
23727 396
23726 524
23738 672
23725 963
23737 719
23688 514
23657 518
23646 546
23622 190
23536 300
23562 512
23608 332
23623 414
23669 715
23658 683
23689 598
23690 596
23698 680
23728 630
23758 518
23790 353
23802 384
23869 598
23907 182
23928 258
23929 273
23971 224
24001 399
23958 465
23927 175
23957 427
24000 735
24080 -99
24115 14
24150 -124
24081 164
24243 -226
24277 -148
24309 283
24370 277
24394 -220
24327 539
24310 659
24311 476
24352 56
24417 -777
24457 -42
24440 -168
24450 -252
24418 759
24299 -548
24257 -419
24245 210
24205 196
24151 129
24116 -382
24170 -84
24244 101
24290 -150
24278 36
24185 140
24082 247
24106 245
24037 612
24024 765
23973 81
23960 0
23932 -164
23839 350
23774 558
23751 593
23784 295
23831 434
23840 848
23820 637
23775 -14
23714 -56
23684 638
23650 531
23673 572
23701 445
23693 422
23674 600
23675 717
23664 754
23630 452
23617 311
23589 967
23543 613
23570 841
23588 994
23616 770
23615 473
23542 612
23541 832
23517 678
23457 708
23458 772
23438 731
23459 658
23497 802
23460 569
23477 660
23439 760
23440 810
23461 802
23478 406
23400 437
23416 599
24458 339
24473 606
24430 417
24431 -2
24328 -44
24321 -79
24207 444
24206 383
24070 -86
24117 332
24071 320
24050 115
24051 -33
23974 -46
23933 392
23919 400
23918 -31
23894 436
23872 470
23821 364
23776 387
23743 570
23785 500
23851 276
23852 316
23934 494
23920 664
23895 794
23873 597
23887 795
23945 275
23921 501
23888 478
23910 379
23922 479
23976 670
24004 588
24025 590
24085 89
24052 594
24072 497
24084 525
24093 434
24119 395
24247 -48
24258 34
24340 684
24339 712
24354 684
24353 654
24371 379
24380 140
24419 -70
24452 42
24475 -104
24505 530
24534 617
24559 427
24580 322
24593 370
24572 559
24583 190
24592 208
24615 42
24623 168
24660 254
24670 744
24669 645
24678 338
24659 201
24591 -436
24532 49
24522 233
24512 325
24513 320
24533 511
24474 -108
24459 204
24451 364
24404 252
24329 327
24246 -172
24118 657
24107 859
24083 732
24063 675
24038 581
24009 700
23975 576
24698 304
24710 148
24715 -623
24728 -553
24739 -369
24713 -83
24686 -216
24685 -317
24616 93
24594 -384
24566 -224
24542 0
24514 334
24496 130
24497 310
24469 -82
24476 48
24535 -112
24573 -516
24515 494
24489 288
24432 56
24372 56
24381 262
24433 244
24460 665
24341 214
24330 225
24322 84
24300 216
24186 224
24133 343
24108 298
24073 427
24039 397
24010 727
24005 697
23961 638
23948 808
23949 871
23935 803
23923 647
23912 557
23897 634
23889 754
23853 802
23841 799
23854 871
23875 657
23855 660
23876 642
23856 408
23877 546
23878 658
23842 570
23833 506
23843 504
23857 700
23879 901
23844 768
23858 859
23859 619
23899 863
23913 652
23898 532
23924 622
23954 792
23953 826
23964 828
23963 758
23962 427
23952 426
23938 215
23986 484
24013 469
24065 739
24075 648
24086 413
24121 556
24136 539
24153 353
24209 493
24228 359
24189 504
24135 412
24120 347
24074 777
24054 756
24012 553
23951 347
23950 393
23937 504
23936 413
24026 -167
24064 332
24040 574
24011 502
24041 297
24053 390
24094 505
24152 660
24171 481
24208 413
24227 557
24188 503
24134 374
24187 350
24226 322
24248 375
24259 420
24279 432
24312 230
24342 290
24313 246
24382 520
24405 636
24441 484
24055 349
24027 250
24056 388
24122 54
24154 434
24249 353
24191 437
24190 496
24172 372
24210 546
24263 400
24262 504
24261 730
24229 612
24260 606
24291 656
24301 592
24109 388
24137 560
24211 343
24265 541
24264 573
24087 456
24076 108
24138 406
24173 616
24212 672
24250 203
24314 500
24331 314
24332 167
24343 194
24383 20
24407 -275
24506 -5
24490 229
24482 48
24477 20
24461 388
24434 439
24406 425
24395 508
24396 328
24373 494
24356 498
24355 180
24292 300
24302 460
24333 532
24344 613
24357 559
24334 113
24358 391
24374 327
24435 446
24462 378
24442 616
24436 456
24420 440
24408 333
24443 -267
24507 112
24516 -70
24536 118
24548 -41
24498 320
24478 330
24483 475
24491 419
24359 416
24315 521
24303 369
24251 368
24280 670
24281 583
24282 454
24266 535
24213 56
24230 95
24214 84
24192 42
24155 43
23914 -1634
23993 -318
23980 -347
23941 -224
23925 -544
23968 210
23969 324
23992 510
23967 726
23942 564
23966 708
23965 732
23979 739
23991 865
24015 926
24044 724
24043 725
24007 893
23994 917
23990 739
23978 893
23989 937
24014 1094
24058 720
24057 793
24006 937
23988 982
23939 101
23940 158
23987 566
24028 745
24042 615
24523 -256
24560 -385
24567 755
24543 673
24561 917
24584 -322
24611 -538
24671 514
24688 467
24699 257
24679 560
24692 108
24714 322
24732 188
24772 275
24800 -181
24767 380
24761 452
24742 309
24733 396
24746 -12
24700 271
24672 436
24651 206
24652 534
24624 132
24605 588
24610 -67
24595 64
24549 468
24645 69
24653 79
24654 328
24636 767
24625 616
24612 476
24606 402
24607 396
24596 504
24585 476
24574 630
24568 690
24562 840
24551 826
24544 818
24537 838
24550 838
24646 137
24662 10
24663 -10
24676 0
24695 -224
24702 24
24707 61
24723 500
24743 640
24748 671
24758 39
24773 190
24747 464
24754 530
24757 317
24735 547
24762 -52
24711 405
24712 485
24722 437
24694 297
24508 444
24499 468
24500 169
24524 314
24525 650
24526 664
24517 577
24527 686
24538 608
24545 493
24575 392
24563 536
24586 205
24518 419
24509 566
24484 199
24539 165
24587 12
24588 98
24589 198
24581 198
24564 154
24546 52
24528 84
24492 146
24493 178
24494 105
24464 338
24453 333
24423 742
24388 944
24389 950
24361 720
24401 588
24465 119
24470 143
24501 140
24519 116
24502 544
24529 525
24552 593
24569 287
24582 604
24590 719
24599 678
24598 594
24601 598
24602 709
24600 686
24576 499
24565 809
24553 752
24540 679
24510 476
24503 476
24485 742
24479 812
24472 840
24466 875
24467 727
24424 601
24455 28
24448 274
24437 582
24449 500
24425 748
24426 676
24402 930
24390 831
24379 417
24364 127
24348 189
24325 -94
24288 -178
24272 0
24238 56
24220 70
24200 0
24180 0
24142 -262
24199 -112
24166 -112
24165 476
24219 548
24237 432
24164 536
24163 556
23981 -1598
24098 -44
24112 -152
24198 449
24167 566
24179 603
24363 348
24347 320
24324 48
24378 370
24377 284
24447 157
24471 494
24454 689
24446 800
24412 406
24362 370
24346 513
24162 643
24161 573
24218 343
24178 376
24177 380
24160 294
24141 286
24128 78
24235 578
24255 570
24295 514
24296 546
24284 591
24285 438
24271 612
24286 607
24306 514
24316 733
24297 549
24287 187
24236 464
24197 870
24159 814
24158 588
24176 430
24157 981
24140 998
24127 900
24126 959
24139 1025
24156 1026
24194 894
24215 859
24216 931
24217 915
24195 973
24196 981
24097 -75
24099 10
24111 118
24125 210
24110 219
24124 261
24123 328
24096 458
24095 433
24175 523
24193 320
24174 212
24269 278
24231 300
24270 363
24293 609
24336 425
24345 518
24376 524
24398 406
24422 296
24445 737
24410 339
24409 639
24360 615
24305 302
24253 732
24232 675
24254 824
24233 730
24234 560
24294 144
24323 433
24399 342
24411 530
24386 480
24387 538
24400 603
24201 776
24252 807
24268 588
24267 658
24283 595
24304 364
24335 -81
24375 546
24384 723
24385 734
24397 932
24421 822
24444 215
24463 439
24661 385
24693 -87
24680 69
24701 434
24706 569
24721 310
24734 54
24760 0
24785 -356
24787 -530
24835 -40
24838 0
24846 -71
24850 -31
24872 438
24877 -209
24883 -428
24887 -408
24895 -813
24908 -156
24903 134
24896 68
24863 -825
24841 -426
24840 -341
24839 -140
24836 -150
24802 -58
24811 22
24810 10
24817 -61
24809 11
24844 -159
24847 -32
24851 172
24826 292
24827 273
24813 325
24804 464
24803 452
24812 451
24774 -207
24768 -65
24736 576
24716 793
24724 857
24725 192
24703 -58
24696 23
24681 560
24708 200
24666 236
24637 218
24638 168
24639 120
24617 694
24626 564
24640 216
24630 310
24618 34
24597 106
24613 664
24627 750
24641 203
24655 -263
24677 754
24689 668
24717 -83
24726 -98
24744 -162
24764 639
24759 721
24749 170
24718 -362
24709 -598
24704 -238
24674 460
24656 376
24647 280
24632 -168
24628 -158
24614 558
24608 502
24631 182
24667 384
24673 374
24776 566
24782 528
24789 154
24795 130
24814 334
24818 590
24824 470
24822 510
24798 330
24769 192
24763 0
24775 168
24788 366
24797 539
24821 184
24828 658
24837 732
24852 -218
24858 -259
24875 296
24873 -330
24859 -1052
24853 -1058
24854 -1116
24868 -1106
24867 -904
24897 -24
24899 250
24892 64
24912 -1328
24917 -1216
24933 -960
24936 -474
24929 -1304
24938 -1702
24942 -716
24948 -592
24949 -848
24955 -688
24969 -1220
24950 -661
24956 -140
24973 -1118
24974 -335
24967 -224
24962 -272
24960 -400
24975 -3195
24971 -1550
24966 -2065
24976 -1840
24977 -112
24978 -5014
24953 -1216
24952 -1238
24965 -224
24959 -560
24958 -976
24957 -1302
24954 -1234
24946 -588
24924 -1663
24914 -828
24913 -682
24940 -758
24928 -182
24932 -249
24909 -532
24915 478
24920 520
24925 418
24921 -56
24937 -4
24941 -1355
24922 -1214
24918 -1340
24916 -1690
24926 -972
24902 -770
24866 -237
24856 -122
24871 3
24865 -111
24907 588
24898 -106
24886 -360
24884 -564
24888 203
24879 336
24864 -56
24891 28
24906 330
24911 -200
24939 -1751
24910 -554
24890 -217
24893 -8
24874 -162
24889 -272
24901 -496
24927 -1036
24935 -704
24945 -1026
24944 -160
24943 112
24947 -243
24919 -1654
24905 -896
24880 -354
24881 -148
24882 -257
24857 -427
24862 -152
24849 7
24825 144
24808 -98
24781 287
24756 251
24753 506
24741 487
24731 331
24687 -810
24729 -133
24720 -201
24740 23
24752 67
24766 317
24778 416
24794 -315
24779 -30
24780 -40
24771 -204
24745 187
24777 260
24770 300
24786 312
24793 264
24801 144
24816 -289
24845 599
24870 -2
24869 -336
24843 -336
24820 -72
24815 -142
24799 -106
24807 -90
24819 -282
24765 -210
24806 -168
24834 -207
24833 -221
24832 254
24823 -1375
24784 -784
24751 -224
24738 -432
24691 -356
24649 478
24650 -12
24609 -160
24622 162
24621 152
24635 20
24658 308
24657 196
24644 -26
24665 -274
24668 -478
24643 -322
24642 -390
24571 -276
24604 160
24579 308
24547 250
24558 224
24531 69
23977 730
23985 476
23946 572
23947 468
23911 385
23896 364
23874 285
23822 414
23795 428
23764 514
23786 134
23794 414
23763 492
23716 454
23676 614
23686 672
23685 680
23702 476
23715 280
23811 630
23797 762
23780 788
23766 699
23781 700
23753 210
23718 140
23678 -112
23643 0
23632 0
23619 -112
23572 552
23593 636
23546 568
23534 477
23518 515
23480 574
23462 565
23779 543
23778 542
23765 502
23810 602
23832 375
23824 868
23809 884
23796 828
23823 902
23808 931
23807 827
23777 830
23752 263
23717 -36
23420 648
23419 812
23443 728
23442 732
23401 728
23363 797
23364 428
23313 450
23266 792
23265 720
23243 732
23223 692
23222 679
23264 915
23263 846
23282 749
23283 878
23312 778
23339 807
23365 726
23385 815
23418 697
23417 774
23384 700
23383 643
23441 627
23479 580
23498 400
23571 605
23591 602
23590 594
23631 611
23665 626
23651 546
23642 500
23666 562
23694 408
23652 476
23677 630
23653 720
23618 410
23592 501
23557 722
23533 758
23545 428
23556 425
23544 485
23362 504
23361 589
23360 643
23277 569
23260 537
23276 510
23338 891
23337 846
23382 707
23399 807
23381 766
23336 710
23335 752
23152 505
23094 533
23078 571
23114 636
23113 690
23093 597
23132 694
23172 598
23185 578
23221 736
23242 824
23262 841
23281 858
23298 660
23280 925
23261 805
23297 843
23311 840
23296 918
23279 847
23278 638
23241 604
23220 454
23201 748
23184 620
23150 638
23183 569
23151 892
23131 993
23112 734
23111 994
23092 865
23041 753
23018 686
22988 741
23058 831
23042 959
23005 1078
22951 803
22952 933
22989 646
23019 505
23043 772
23079 720
23115 940
23153 903
23154 498
23186 517
23244 886
23245 1150
23246 1136
23224 969
23202 822
23284 1016
23314 816
23315 160
23299 102
23187 520
23204 638
23203 657
23133 558
23059 655
23020 444
23006 560
23021 600
23060 530
23095 568
23044 537
23080 567
23096 638
23045 -76
22972 -604
22955 70
22936 220
22902 64
22832 574
22877 706
22901 665
22853 640
22831 692
22811 627
22935 725
22954 646
22991 864
23024 821
23023 836
23022 767
22990 861
22953 618
22798 693
22810 884
22852 863
22876 696
22875 848
22851 842
22809 916
22808 362
22785 330
22784 344
22707 510
22742 649
22797 510
22807 658
22849 645
22873 609
22850 682
22874 731
22915 485
22933 514
22934 848
22900 672
22916 827
22971 543
22723 521
22706 578
22678 516
22705 859
22741 1026
22761 992
22796 682
22806 835
22872 937
22899 806
22898 958
22932 733
22645 510
22619 450
22631 516
22618 434
22676 584
22760 799
22740 783
22704 960
22677 829
22644 565
22722 792
22739 572
22782 532
22781 615
22794 652
22829 449
22847 779
22805 941
22795 941
22783 827
22759 637
22830 839
22848 362
22871 404
22897 354
22950 738
22970 768
22987 672
22969 654
23004 408
22896 387
22895 694
22894 722
22846 688
22828 679
22793 670
22780 672
22738 794
22758 858
22737 826
22703 742
22630 509
22596 462
22597 563
22501 260
22525 484
22558 428
22574 323
22617 614
22643 705
22661 580
22598 834
22526 771
22502 583
22404 485
22416 647
22391 646
22405 546
22466 325
22529 956
22559 1039
22575 1124
22600 1128
22599 864
22527 1048
22528 1116
22503 1059
22465 974
22464 866
22215 -485
22321 616
22320 748
22337 820
22362 632
22289 592
22234 404
22214 516
22249 686
22319 244
22390 631
22379 670
22361 1084
22336 1031
22288 750
22248 464
22233 472
22213 490
22193 318
22271 302
22212 705
22192 620
22111 307
22110 366
22087 252
22086 112
22150 525
22167 460
22232 868
22304 880
22378 291
22403 438
22440 546
22476 877
22523 1121
22554 1237
22614 944
22553 1133
22522 1077
22475 518
22439 717
22415 646
22360 469
22335 737
22303 859
22270 1040
22246 898
22247 667
22209 968
22164 490
22149 458
22208 504
22245 740
22269 634
22268 726
22287 545
22302 726
22301 704
22286 575
22359 571
22389 563
22377 558
22402 708
22436 630
22437 734
22438 736
22459 1003
22521 1220
22552 1215
22551 1148
22520 1220
22497 1281
22498 1281
22458 997
22474 543
22549 442
22550 444
22571 472
22611 666
22612 720
22613 659
22672 448
22733 469
22734 953
22774 959
22804 700
22842 588
22892 471
22929 835
22868 694
22867 905
22946 877
22930 662
22968 881
22983 807
22947 876
22914 756
22893 653
22721 273
22673 341
22640 336
22674 412
22641 556
22615 792
22593 818
22594 752
22572 748
22573 680
22556 616
22555 729
22499 871
22460 856
22477 831
22441 552
22461 654
22500 782
22462 482
22463 577
22478 490
22524 412
22557 996
22595 1138
22616 1103
22629 1266
22642 1112
22675 330
22735 628
22736 294
22757 456
22779 448
22778 597
22777 636
22776 700
22756 636
22775 622
22826 750
22827 763
22869 1026
22843 986
22844 1056
22845 701
22870 732
22931 462
22949 656
22948 506
22984 525
22985 573
22986 572
23003 857
23017 887
23057 1128
23077 1046
23091 852
23110 525
23149 460
22231 1021
22210 1081
22211 999
22216 981
22166 924
22165 986
22128 864
22109 826
22085 858
22030 784
22084 961
22029 772
22062 416
22061 501
22108 574
22163 621
22191 551
23109 724
23076 564
23130 838
23181 706
23182 688
23200 915
23219 1144
23239 1214
23258 816
23240 1204
23259 1143
23310 943
23180 400
23129 53
23171 683
23215 1014
23216 1050
23179 766
23199 766
23218 1050
23217 1080
23275 763
23295 736
23309 694
23334 850
23333 795
23358 685
23359 802
23398 679
23397 731
23414 698
23436 673
23516 590
23531 702
23568 403
23603 347
23604 335
23569 518
23532 892
23476 1089
23415 889
23475 1089
23474 1020
23496 902
23473 987
23437 930
23567 702
23587 853
23555 804
23586 852
23614 575
23530 534
23515 707
23472 770
23456 828
23413 655
23435 844
23455 752
23412 852
23396 504
23308 448
23294 346
23332 734
23357 684
23331 832
23356 530
23355 394
23330 749
23307 733
23274 581
23214 357
23169 446
23170 362
23108 870
23075 911
23040 613
23016 536
23056 683
22982 578
22981 584
23074 404
23055 498
23039 499
22891 -18
22866 654
22928 600
22927 566
22865 682
22825 414
22803 688
22731 910
22701 930
22732 873
22702 1020
22671 674
22660 862
22628 1161
22592 1129
22610 1090
22591 962
24225 79
24169 -112
24105 84
24069 292
24132 -216
24049 290
24003 505
23972 529
23909 230
23931 506
23930 430
24002 350
23959 332
23984 436
23983 244
24023 -80
23982 50
23870 233
23829 241
23836 51
23791 72
23759 -403
23647 534
23579 334
23525 168
23503 210
23429 203
23504 534
23580 435
23581 294
23505 324
23537 748
23538 822
23599 361
23609 760
23648 546
23660 800
23670 441
23691 182
23729 309
23771 583
23803 497
23837 523
23819 346
23871 666
23908 588
23893 758
23886 544
23849 194
23850 436
23804 364
23772 557
23773 744
23750 528
23760 347
23712 406
23699 460
23740 853
23741 809
23761 700
23792 475
23805 534
23838 398
23830 476
23806 322
23793 401
23713 235
23731 414
23692 454
23700 549
23762 325
23742 552
23730 501
23672 550
23628 903
23601 747
23583 629
23627 912
23611 617
23639 405
23540 150
23469 651
23451 520
23512 695
23528 751
23513 1013
23433 597
23492 937
23552 672
23612 481
23640 548
23641 631
23613 610
23629 261
23602 457
23584 495
23566 484
23553 592
23529 790
23493 675
23494 636
23452 364
23470 416
23453 421
23683 801
23710 924
23749 773
23739 56
23711 339
23662 456
23661 592
23626 532
23582 742
23550 824
23563 586
23600 616
23638 604
23663 700
23671 476
23649 482
23610 854
23565 1233
23564 896
23551 928
23527 846
23491 716
23490 563
23510 476
23431 766
23468 896
23509 662
23508 737
23467 898
23430 979
23450 987
23410 756
23392 916
23411 870
23376 301
23327 474
23326 393
23409 845
23375 794
23408 714
23449 610
23466 748
23488 736
23489 699
23507 718
23539 634
23506 901
23526 742
23511 847
23432 728
23393 718
23352 698
23377 656
23328 739
23291 575
23238 65
23127 430
23178 842
23256 810
23272 722
23305 807
23378 538
23379 646
23394 888
23380 760
23329 994
23292 842
23213 342
23197 376
23106 442
23073 546
23038 304
23128 456
23147 353
23107 483
23148 343
23198 396
23257 564
23273 507
23353 654
23306 529
23293 517
23354 662
23395 803
23434 1040
23471 906
23514 690
23454 946
23495 373
23554 518
23585 465
22659 297
22670 526
22700 594
22720 509
22792 463
22864 486
22913 528
22926 490
22967 364
23002 434
23015 460
23072 512
23071 476
23070 568
23105 458
23196 303
23104 521
23168 816
23177 741
23237 379
23167 139
23290 38
23212 400
23103 235
22999 303
23014 481
23090 385
23146 351
23145 257
23236 553
23195 182
23288 584
23350 867
22888 638
22801 144
22693 154
22667 -24
22839 230
22822 372
22772 692
22773 584
22752 252
22753 140
22718 301
22719 322
22694 769
22729 472
22668 713
22653 554
22638 673
22695 470
22696 405
22654 311
22626 838
22608 900
22588 1044
22569 978
22589 857
22570 772
22543 776
22492 791
22452 820
22412 886
22400 752
22432 890
22451 886
22491 293
22542 735
22541 860
22607 621
22568 807
22540 832
22567 616
22566 376
22490 965
22449 733
22450 1114
22411 226
22431 247
22387 470
22352 657
22386 772
22372 562
22351 825
22299 794
22332 956
22314 832
22385 761
22410 810
22430 839
22429 780
22409 737
22428 809
22427 774
22448 744
22472 634
22489 608
22488 645
22514 626
22565 847
22587 912
22586 700
22585 616
22637 844
22652 268
22666 294
22751 448
22771 452
22887 358
22978 293
22977 395
23013 171
23012 575
23036 584
23035 780
23054 736
23053 800
23102 548
23166 448
23176 588
23194 620
23255 654
23349 168
23447 364
23501 384
23578 412
23598 560
23624 534
23637 514
23659 345
23625 454
23549 344
23524 596
23502 384
23448 227
23351 750
23304 582
23289 478
23000 306
22924 668
22911 624
22912 802
22889 726
22944 626
23001 570
23037 490
22840 473
22861 573
22823 555
22841 616
22862 336
22824 601
22789 671
22754 1030
22730 801
22755 892
22790 862
22791 461
22802 670
22863 660
22890 256
22925 364
22945 294
22966 412
22980 315
22979 166
22965 181
22697 678
22627 476
22609 499
22590 248
22639 607
22657 675
22658 606
22699 591
22669 669
22656 731
22655 675
22698 590
22545 948
22544 978
22516 1130
22515 812
22493 797
22494 1143
22453 844
22230 804
22267 822
22300 739
22285 731
22318 733
22207 475
22189 359
22190 554
22148 670
22127 700
22060 636
21987 463
21986 478
21889 -16
21909 382
21908 435
21985 594
22083 461
22244 622
22206 768
22147 660
22082 635
22028 896
22027 834
22012 817
22081 475
22146 588
22162 640
22243 470
22284 432
22266 808
22316 594
22334 554
22317 584
22413 643
22454 817
22473 892
22455 825
22414 692
22456 578
22495 804
22517 868
22546 834
22547 910
22548 837
22518 844
22519 1036
22496 1050
22457 917
22435 812
22434 850
22401 688
22376 725
22358 856
22357 756
22356 625
22433 945
22388 1006
22375 944
22355 844
22374 740
22373 878
22354 611
22333 391
21945 314
21929 460
21907 546
21888 476
21860 688
21786 532
21705 390
21706 432
21756 532
21808 750
21828 852
21859 682
21858 778
21928 532
21906 687
21857 742
21680 -46
21785 728
21807 830
21806 768
21856 692
21855 881
22283 741
22353 768
22315 861
22265 346
22188 903
22204 950
22264 441
22145 480
22126 439
22105 482
22025 944
21944 813
21982 1078
22024 754
22011 824
21981 472
21904 182
21854 252
21783 618
21703 658
21645 644
21644 599
21702 799
21754 616
21782 644
21781 730
21780 692
21753 508
21779 546
21778 397
21827 560
21885 650
21926 623
21980 624
22010 724
22080 518
22125 514
22186 323
22187 691
21925 712
21960 402
22205 391
22107 638
22106 486
22026 586
21984 959
21983 585
21961 802
21927 1046
21905 873
21887 911
22331 283
22399 177
22371 129
22426 186
22370 426
22298 511
22229 557
22144 667
22161 788
22228 461
22282 526
22263 688
22281 886
22262 832
22227 678
22226 362
22261 439
22185 342
22142 505
22102 714
22103 468
22104 370
22023 444
22079 694
22124 627
22143 592
22078 736
22077 722
21979 561
21884 526
21826 726
21804 652
21825 396
21777 410
21752 680
21732 650
21701 536
21677 534
21612 587
21572 1107
21611 1063
21610 1084
21544 1069
21543 1082
21504 1051
21505 1083
21406 973
21368 929
21407 1018
21506 982
21507 1074
21457 952
21886 563
21787 642
21805 672
21784 588
21755 546
21704 875
21679 888
21647 842
21516 409
21615 909
21646 839
21678 710
21614 839
21578 909
21577 828
21550 912
21515 908
21549 976
21514 1052
21467 1167
21513 1227
21576 963
21512 1032
21415 1183
21414 408
21373 464
21305 176
21263 62
21372 799
21335 902
21304 1040
21262 1082
21237 960
21188 823
21236 831
21261 898
21334 771
21371 955
21333 947
21413 829
21463 906
21511 790
21464 883
21465 846
21466 648
21575 547
21613 674
21574 856
21548 784
21573 906
21510 1022
21547 899
21509 984
21546 921
21545 977
21508 965
21460 975
21461 1042
21462 972
21410 1042
21409 973
21411 1045
21412 945
21370 787
21331 777
21330 816
21301 754
21233 685
21259 764
21302 779
21234 676
21260 786
21332 785
21303 798
21235 508
21187 409
21067 242
21458 852
21459 780
21408 822
21369 843
21337 894
21329 865
21328 866
21336 822
21327 786
21298 840
21299 823
21257 734
21300 808
21258 849
21208 797
21232 1076
21231 1006
21256 759
21186 768
21185 772
21066 503
21145 764
20955 540
20925 590
20893 472
20858 395
20784 140
20750 330
20638 760
20552 812
20604 784
20573 854
20551 814
20524 836
20550 835
20549 897
20572 945
20600 986
20601 950
20602 948
20603 939
20637 885
20675 950
20674 986
20673 913
20676 935
20706 999
20748 970
20749 892
20783 904
20818 900
20857 876
20892 670
20924 540
20954 476
20953 626
20952 884
21020 797
21109 1004
21177 825
21178 1107
21179 1105
21139 957
21144 918
21143 946
21184 977
21207 1009
21230 847
21255 723
21297 848
21296 785
21112 665
21111 734
21142 853
21183 936
21206 833
21182 995
21181 1032
21229 838
21205 939
21140 887
21110 816
21141 929
21180 886
21228 996
21253 1010
21254 970
21294 920
21293 984
21292 1101
21326 995
21252 998
21251 832
21227 867
21291 667
21325 759
21363 812
21324 703
21497 1006
21498 836
21451 1012
21499 910
21452 988
21395 932
21396 1007
21397 666
21398 626
21453 668
21500 630
21399 683
21400 936
21501 876
21454 965
21401 1160
21402 1077
21403 990
21364 1078
21295 806
21496 507
21495 528
21494 406
21362 98
21493 538
21567 457
21492 503
21450 649
21605 975
21606 961
21642 804
21748 645
21747 775
21774 545
21749 698
21750 930
21802 1001
21851 641
21922 287
21923 190
21775 842
21751 1027
21727 1120
21691 1019
21728 1052
21729 988
21643 856
21692 1124
21693 476
21694 288
21730 316
21731 364
21695 406
21696 630
21673 566
21607 888
21697 990
21674 1076
21698 980
21699 775
21675 1022
21568 988
21569 672
21608 660
21609 708
21570 876
21571 886
21542 920
21502 850
21455 784
21902 644
21975 708
22007 638
21976 780
21977 708
22059 596
22123 450
22141 719
22183 483
22313 356
22330 484
22260 576
22184 673
21924 363
21823 496
21824 604
21803 627
21852 627
21903 632
21853 948
22008 483
22009 632
21978 754
21943 876
21883 647
22101 587
22022 347
21776 535
21700 254
21676 190
21503 913
21456 1002
21405 734
21404 939
21367 916
21366 908
21365 860
22140 283
22203 590
22259 476
22280 588
22350 252
22398 508
22487 457
22513 195
22512 408
22584 410
22606 404
22625 267
22717 484
22651 -38
22770 140
22838 592
22943 155
23052 434
23089 538
23144 356
23325 -66
23211 886
23193 488
23210 784
23235 666
23126 293
23034 221
22998 144
23033 -28
23125 676
23069 722
23143 10
23068 333
23011 544
22976 476
22922 401
22885 621
22819 747
22820 637
22837 370
22769 627
22716 251
22750 392
22788 140
22886 491
22821 432
22910 650
22923 588
22942 514
23165 731
23192 771
23233 630
23232 322
23142 336
23124 290
22997 521
22909 532
22860 290
22884 364
22996 362
23010 358
23051 273
22995 576
22975 508
22908 224
22859 7
22689 353
22690 51
22623 560
22622 522
22537 786
22538 709
22539 319
22581 434
22624 572
22665 512
22748 572
23101 331
23032 336
22941 110
22817 503
22836 252
22818 443
22749 131
22604 432
22582 736
22583 682
22484 826
22425 672
22396 419
22311 406
22258 313
22224 446
22225 499
22159 332
22099 273
22055 288
22056 590
21942 182
21899 182
21900 161
22006 651
22122 161
22180 552
22181 482
22278 376
22297 448
22277 376
22329 810
22279 860
22242 761
22138 384
22057 467
22348 373
22447 78
22511 276
22650 52
22691 411
22312 404
22349 578
22397 336
22485 -112
22486 0
22605 -56
22692 436
22715 287
22182 420
22139 448
22100 517
22160 242
22058 510
22021 325
21901 667
21921 433
21822 708
21821 591
21746 793
21690 490
21672 599
21604 584
21603 818
21449 431
21641 347
21640 411
21639 478
21361 338
21289 488
21290 400
21175 850
21136 842
21137 941
21102 797
21176 798
21138 748
21103 944
21104 872
21058 873
21035 831
21036 883
21037 851
21059 923
21107 979
21106 910
21105 871
21108 922
21204 390
21061 478
20982 700
20948 909
20949 832
20950 635
20920 644
20919 736
20918 852
20811 585
20739 847
20740 634
20699 810
20627 839
20628 910
20629 916
21060 979
21038 1078
21017 1133
20981 1064
20945 1054
21018 695
20947 876
20946 1003
20917 1066
20848 915
20808 933
20819 984
20847 880
20887 933
20944 1063
20980 1134
21016 1064
20979 1065
20978 936
20916 805
20846 994
20807 1032
20806 903
20773 872
20805 668
20915 872
20943 762
20914 873
20886 932
20732 668
20654 666
20655 762
20656 620
20657 1306
20696 1197
20621 1221
20588 1188
20589 1247
20565 1073
20590 1150
20622 1227
20659 1200
20658 1202
20660 1151
20623 1113
20661 1194
20697 1162
20734 1160
20733 1164
20774 1039
20809 929
20849 770
20810 905
20775 969
20735 905
20736 965
20776 924
20777 892
20778 906
20737 968
20738 929
20698 988
20663 835
20662 753
20624 1021
20625 1091
20639 1019
20707 904
20626 903
20541 668
20595 1009
20594 1022
20568 823
20567 884
20593 903
20592 902
20591 803
20566 960
20539 936
20540 1016
20498 858
20492 904
20491 948
20471 796
20453 734
20452 822
20451 700
20450 784
20449 788
20470 668
20518 674
20517 696
20490 682
20372 231
20312 798
20387 750
20334 974
20353 1130
20335 1182
20313 1137
20290 1008
20269 842
20243 972
20210 938
20209 954
20208 938
20242 944
20241 934
20240 920
20193 826
20194 932
20173 879
20195 961
20174 986
20155 744
20130 692
20128 724
20103 791
20104 792
20102 732
20127 802
20126 721
20101 791
20012 587
20011 638
20071 257
20009 300
20045 358
20049 296
20072 410
20129 354
20213 989
20212 1056
20211 1023
20244 955
20291 1044
20292 1069
20270 1024
20271 999
20217 869
20220 867
20218 962
20179 899
20156 853
20176 926
20177 984
20180 969
20175 861
20178 589
20216 717
20215 702
20214 652
20219 685
20245 646
20246 951
20272 899
20293 901
20318 921
20374 748
20338 1009
20317 919
20316 803
20337 663
20315 784
20314 808
20336 713
20354 776
20355 789
20373 732
20388 649
20406 1042
20425 923
20426 841
20424 1053
20454 893
20472 892
20473 966
20493 1004
20494 980
20474 1000
20455 842
20475 712
20405 682
20375 938
20356 1031
20339 860
20340 1063
20319 889
20295 747
20294 617
20273 580
20320 748
20357 844
20358 800
20377 756
20376 842
20389 494
20522 966
20542 1015
20543 1063
20544 1025
20545 924
20519 852
20547 851
20546 922
20569 852
20596 915
20630 985
20700 1130
20741 1116
20812 826
20742 932
20664 1055
20665 1106
20631 927
20597 861
20570 956
20548 949
20571 1047
20632 1078
20666 1043
20701 1024
20743 1082
20779 1141
20780 1073
20633 1078
20667 941
20702 814
20813 757
20850 795
20851 853
20888 785
20814 786
20852 855
20853 833
20889 788
20921 848
20983 594
21062 243
21063 476
21064 644
21065 668
21039 605
21019 778
20984 751
20985 839
20986 872
20987 925
20988 992
20989 921
20951 923
20923 834
20922 905
20891 707
20890 805
20856 868
20817 1065
20782 996
20781 1065
20744 995
20855 1056
20854 987
20815 726
20816 996
20745 904
20703 927
20668 1018
20634 895
20635 954
20669 1021
20670 973
20704 1041
20705 978
20746 989
20747 818
20672 1008
20671 971
20636 980
20599 941
20598 880
20497 300
20478 273
20499 615
20521 725
20523 796
20520 779
20496 732
20456 621
20427 792
20477 864
20495 850
20476 858
20457 866
21491 918
21394 741
21490 133
21671 486
21850 322
21820 559
21920 778
22054 -2
21849 188
21848 172
21745 36
21801 253
21882 40
21958 726
21959 494
22005 698
22020 700
22053 496
22052 448
22051 672
22050 616
22076 646
22075 757
22158 500
22178 490
22201 444
22049 960
22074 899
21974 1100
21941 1044
21940 1046
22004 1162
21973 1117
21919 802
21880 907
21881 794
21800 864
21773 829
21879 684
21847 726
21799 557
21846 644
21878 806
21898 684
21845 518
21939 709
21956 555
22003 424
22018 448
22047 448
22121 462
22200 422
22177 532
22073 519
22048 648
22019 687
21957 439
22724 189
22530 -196
22393 -28
22338 250
22305 26
22323 134
22382 232
22479 32
22560 -128
22504 332
22381 494
22309 444
20840 340
20839 497
20877 503
20876 553
20838 592
20616 182
20585 208
20584 169
20942 845
20804 1088
20731 881
20803 1057
20802 983
20801 844
20913 668
20941 732
20977 728
21015 574
21101 961
21135 878
21174 917
21173 825
21134 882
21100 661
21099 688
21133 528
21098 648
21132 707
21097 1194
21057 1162
21056 1244
21131 1034
21096 1114
21014 1002
20911 476
20772 522
20799 373
20885 448
20912 411
20845 543
20800 562
20587 442
20618 493
20653 732
20619 767
20620 596
20538 690
20516 733
20489 675
20469 700
20448 388
20371 889
20352 929
20370 970
20351 930
20310 976
20236 588
20289 798
20311 1034
20265 1098
20266 1124
20267 1149
20268 1069
20238 1134
20239 1005
20207 1063
20237 1139
20206 1062
20192 757
20152 891
20153 939
20123 869
20154 902
20172 900
20124 790
20125 766
20048 818
20043 860
20010 810
20050 684
20041 988
19953 979
19948 989
19921 1020
19944 997
19912 918
19945 949
19852 838
19883 927
19902 940
19905 567
19878 669
19850 668
19846 573
19818 558
19627 -473
19652 -214
19630 -87
19654 -40
19626 402
19635 532
19637 576
19656 507
19651 623
19638 597
19653 586
19655 609
19636 1028
19681 896
19703 988
19724 898
19740 806
19629 949
19628 930
19615 968
19596 908
19584 882
19583 768
19558 709
19503 661
19478 528
19477 512
19428 461
19409 728
19391 758
19380 700
19349 588
19331 900
19348 694
19316 927
19298 879
19250 662
19278 647
19226 690
19225 728
19249 694
19248 672
19224 672
19177 742
19146 707
19178 702
19770 941
19773 812
19772 944
19789 1016
19795 1082
19810 1050
19813 1026
19815 1004
19814 771
19816 559
19908 1027
19916 1028
19917 1041
19943 1034
19973 964
19983 1010
20039 918
20040 933
20070 886
20069 935
20100 737
20005 958
19972 982
19914 1015
19919 896
19952 916
19977 962
20007 999
20038 916
20004 927
20037 987
19879 832
19910 1030
19913 1049
19923 1030
19942 1018
19946 1038
19941 962
19975 923
19971 974
20046 959
20122 900
20151 815
20121 970
20099 1040
20098 978
20097 859
20068 794
20067 939
20044 959
20042 975
20047 950
20013 1002
20014 934
20036 936
20066 891
20094 892
20095 934
20096 948
20120 944
20150 814
20171 938
20191 1062
20190 956
20189 878
20205 923
19940 954
19979 1037
19954 1147
19976 1138
19947 1137
19939 1157
19920 1155
19918 1151
19950 1122
19978 1052
19907 1140
19904 1172
19882 1137
19881 1142
19848 1103
19845 1107
19844 1111
19812 1129
19776 974
19790 1028
19791 1057
19793 1094
19843 965
19817 865
19851 956
19877 986
19903 1002
19901 1067
19911 1069
19775 948
19774 976
19743 1012
19742 1038
19739 1049
19721 985
19725 1036
19741 984
19723 974
19722 955
19754 705
19755 967
19756 954
19769 956
19771 934
19792 929
19788 958
19794 894
19819 1021
19847 969
19849 924
19875 894
19809 956
19811 1026
19842 1024
19841 1064
19840 995
19880 1046
19876 958
19909 1033
19922 1078
19949 1093
19951 1067
19970 953
19980 851
19915 963
19974 1045
19982 1048
20006 1021
20008 962
19981 958
20003 926
19938 681
19906 693
19900 741
19899 718
19969 609
19968 611
19898 761
19873 782
19874 835
19787 656
19768 718
19738 790
19753 844
19737 645
19718 1128
19698 944
19673 1266
19646 905
19645 781
19696 1094
19697 1034
19736 932
19735 1137
19717 1055
19695 1152
19694 1135
19715 1100
19716 1172
19734 1107
19751 1070
19752 1113
19767 756
19784 714
19785 688
19786 612
19806 624
19807 672
19837 1181
19808 1191
19838 1178
19839 1048
19872 1198
19897 1128
19936 879
19965 918
19966 1039
19967 969
19937 1080
19122 785
19142 922
19124 1012
19143 1077
19123 1038
19073 931
19074 932
19096 944
19197 734
19251 601
19252 375
19145 592
19144 604
19097 618
19075 444
19076 577
19052 546
19098 -399
18999 528
19009 522
18998 387
18910 -190
18937 -9
18923 -18
19032 736
19050 687
19033 786
19031 726
19030 717
19049 1129
19048 1048
19095 882
19094 1048
19072 1062
19141 1105
19121 1102
19077 1118
19071 779
19051 783
19070 733
19091 717
19092 789
19093 820
19118 889
19119 867
19120 837
19176 880
19175 947
19247 613
19174 975
19173 946
19140 837
19172 953
19171 1024
19139 954
19170 1074
19169 1081
19222 942
19223 970
19296 1061
19297 963
19315 778
19345 603
19344 732
19314 682
19313 645
19343 734
19359 526
19360 737
19361 821
19374 736
19424 811
19444 904
19445 840
19404 852
19405 736
19406 643
19375 944
19346 1000
19347 902
19376 1036
19377 914
19389 932
19378 1000
19379 953
19390 1076
19407 1036
19410 1031
19408 1029
19427 923
19426 1011
19425 1059
19499 1006
19500 804
19501 804
19474 688
19475 760
19476 687
19502 776
19517 768
19518 838
19528 796
19557 476
19574 588
19575 653
19614 627
19650 980
19680 1078
19678 1091
19679 1050
19699 884
19719 1000
19720 1022
19701 1022
19702 1005
19700 994
19677 1099
19676 1038
19675 939
19649 1090
19648 817
19647 959
19674 796
19664 861
19634 1027
19625 962
19624 436
19613 476
19573 512
19595 562
19572 482
19498 617
19497 721
19473 872
19462 957
19472 993
19461 1076
19443 1154
19423 1066
19422 1072
19442 1024
19460 693
19441 629
19440 564
19421 525
19420 520
19496 698
19495 892
19516 688
19526 1075
19525 1075
19545 945
19570 994
19555 1002
19544 1145
19543 1090
19542 756
19569 638
19554 792
19541 587
19568 836
19611 918
19610 838
19593 767
19553 868
19524 648
19494 938
19418 817
19457 1169
19458 924
19459 742
19419 970
19403 896
19358 758
19276 461
19246 490
19277 454
19194 628
19162 748
19195 730
19163 801
19137 734
19114 637
19164 737
19165 698
19221 784
19196 981
19166 1046
19167 980
19168 847
19138 984
19116 1044
19117 984
19029 543
19090 984
19115 951
19089 1088
19069 1015
19046 850
19007 1025
18993 1013
18992 940
18970 958
18971 1057
18972 846
18973 945
18974 1028
18975 939
18948 973
18934 963
18918 921
18911 952
18908 866
18896 836
18907 822
18906 640
18872 672
18873 708
18874 762
18849 481
18888 781
18875 924
18876 838
18897 798
18909 776
18951 809
18950 881
18978 915
18980 905
18994 859
18977 915
18976 890
18949 876
18935 940
18919 872
18936 872
18920 941
18995 886
18996 853
19010 953
19019 1226
19020 1262
19047 1069
19008 901
18997 820
19660 498
19689 583
19730 389
19669 510
19748 322
19762 437
19863 898
19893 977
19933 969
19527 564
19556 624
19612 493
19663 745
19693 633
19733 833
19750 892
19766 862
19765 945
19783 881
19764 863
19782 935
19781 684
19749 771
19780 575
19870 889
19871 961
19964 1132
20032 897
20031 899
19963 438
19805 694
19732 602
19671 945
19672 907
19691 935
19692 791
19662 943
19623 519
19594 594
19571 566
19622 417
19661 774
19670 929
19690 861
19731 791
19804 1204
19836 956
19869 948
19835 344
19868 524
19896 495
19867 588
19834 517
19763 828
19833 914
19866 896
19865 717
19832 888
19864 986
19894 1048
19962 758
19895 1019
19935 1000
19934 920
19961 878
20090 818
20166 484
20143 858
20118 970
20062 955
20091 933
20033 522
20092 656
20034 746
20035 839
20002 878
20063 960
20064 980
20065 856
20119 854
20170 427
20149 1107
20148 1146
20093 947
20147 1110
20146 1117
20169 1054
20168 1089
20145 1116
20144 1070
20167 1130
20188 753
20187 784
20203 886
20202 784
20231 888
20258 683
20368 -24
20332 238
20333 310
20308 614
20284 831
20285 806
20286 758
20287 1143
20288 1078
20232 945
20259 1132
20260 1016
20261 1063
20262 994
20233 995
20234 1064
20204 994
20235 994
20263 564
20264 536
20309 364
20369 672
20404 819
20403 781
20422 817
20423 792
20447 724
20446 726
20468 714
20467 740
20445 632
20564 486
20466 532
20563 672
20652 857
20771 398
20730 350
20798 68
20770 28
20797 -28
20884 57
20883 806
20940 772
21013 651
20976 832
20939 872
20909 832
20910 863
20938 718
20937 604
20975 570
21012 600
20974 588
20908 597
20844 731
20796 856
20795 784
20769 1065
20794 916
20768 998
20728 986
20692 896
20693 984
20694 1060
20729 1055
20695 714
20617 524
20537 1033
20536 967
20562 818
20561 696
20586 40
20443 107
20401 409
20442 912
20420 825
20441 913
20440 869
20444 383
20402 584
20421 364
20385 552
20367 1252
20386 997
20307 996
20283 790
20306 1035
20331 1170
20350 1273
20330 1023
20257 297
20201 248
20117 239
20142 304
20186 241
20256 896
20255 960
20254 828
20282 924
20329 758
20328 932
20327 601
20305 672
20304 784
20281 672
20185 633
20116 427
20115 498
20141 595
20165 689
20253 854
20303 896
20349 994
20326 936
20302 832
20230 499
20229 529
18979 1097
18952 1047
18922 1025
18921 828
18898 532
18889 630
18864 588
18842 770
18841 766
18789 866
18731 624
18763 607
18709 480
18677 738
18676 895
18675 857
18695 815
18708 735
18694 739
18674 888
18649 860
18623 786
18650 893
18651 860
18624 850
18594 1010
18564 848
18593 882
18592 836
18553 748
18490 718
18447 937
18415 649
20001 519
20030 574
20000 983
19999 1051
20029 982
20028 1050
19998 985
19997 1061
20027 1027
20061 1088
20228 -271
20025 1018
20026 1047
19996 857
19995 1070
19994 1001
19993 905
19992 819
20024 972
20060 888
20023 932
19991 930
20022 1030
20089 708
20059 728
20088 658
20087 836
20058 826
20057 916
20086 896
20114 968
20113 1015
20085 954
20084 955
20112 905
20083 1078
20056 1064
20111 938
20140 660
20082 565
20164 421
20280 483
20347 744
20384 619
20465 476
20486 597
20582 488
20691 456
20725 612
20873 556
19892 574
19831 346
19779 656
19862 526
19687 76
19642 364
19582 224
19540 448
19490 560
19515 226
19491 254
19492 328
19470 352
19471 610
19438 560
19417 808
19399 754
19387 777
19400 767
19401 490
19493 641
19552 310
19592 523
19591 746
19609 746
19621 956
19620 756
19590 494
19644 496
19643 388
19688 475
19713 594
19714 656
19439 794
19388 858
19402 759
19371 650
19372 1217
19356 1196
19341 1195
19342 1166
19312 1096
19294 1052
19293 1054
19330 1207
19329 987
19355 1267
19357 968
19373 467
19295 698
19220 786
19245 914
19275 887
19244 958
19243 979
19219 911
19274 808
19242 879
19241 850
19157 778
19192 914
19159 950
19158 880
20419 979
20488 979
20439 1158
20418 1050
20400 890
20399 519
20417 538
20515 939
20583 396
20727 448
20767 518
20793 576
20837 572
20875 392
20836 374
20906 482
20535 737
20514 868
20513 1004
20348 -343
20398 448
20487 492
20615 359
20726 582
20874 702
18469 841
18510 740
18448 786
18401 464
18375 426
18969 378
18933 448
18917 458
18968 814
18967 893
18916 742
18887 756
18856 703
18848 782
18837 847
18838 811
18839 946
18840 1010
18827 1072
18828 1138
18802 1069
18829 1069
18803 1139
18804 764
18805 796
18780 816
18781 784
18782 876
18783 972
18784 1015
18785 945
18758 946
18759 958
18760 1025
18786 969
18787 929
18728 904
18729 972
18761 1000
18788 906
18762 855
18730 1009
18693 844
18673 798
19068 395
19113 1000
19112 958
19161 910
19193 940
19160 1053
19136 968
19110 1037
19111 1106
19088 1065
19018 237
18966 560
18965 592
18947 364
18932 0
18931 42
18930 269
18915 320
18895 738
18905 1002
18929 776
18904 988
18903 896
18893 733
18894 805
18886 778
18870 744
18860 752
18861 756
18871 696
18862 768
18863 1064
18854 1088
18855 952
18836 1012
18835 917
18819 760
18820 891
18799 802
18591 585
18622 909
18621 808
18648 1024
18672 952
18692 895
18671 955
18670 900
18669 808
18668 710
18691 650
18667 1030
18647 1061
18646 1117
18620 1056
18606 918
18645 1059
18666 1022
18707 726
18752 801
18703 827
18704 975
18705 904
18726 961
18753 1010
18821 429
18822 560
18823 672
18824 756
18825 680
18800 934
18801 872
18777 930
18776 910
18754 760
18755 930
18756 854
18778 872
18826 701
18757 716
18779 673
18727 748
18663 707
18643 910
18642 1058
18619 1074
18618 1032
18662 652
18661 808
18660 946
18659 1007
18641 974
18617 903
18616 914
18639 955
18640 1006
18658 992
18686 961
18685 913
18638 768
18584 839
18572 827
18583 903
18582 847
18615 812
18637 701
18684 1000
18724 1198
18723 1159
18751 1128
18750 1061
18774 996
18749 838
18725 1159
18775 1031
18589 670
18588 792
18587 890
18574 880
18604 1014
18586 1020
18585 942
18573 1064
18528 449
18486 240
18466 224
18433 595
18432 782
18485 272
18507 401
18465 402
18484 44
18613 657
18681 550
18748 971
18747 919
18769 912
18797 963
18816 872
18817 877
18818 1001
18798 968
18770 1011
18771 847
18772 845
18853 330
18859 250
18847 656
18834 629
18773 691
18720 888
18702 821
18719 892
18718 829
18701 586
18635 587
18614 546
18636 502
18602 793
18603 739
18683 1062
18682 1063
18721 719
18722 1064
18690 1107
18689 1223
18706 1082
18688 1134
18687 1000
18664 1090
18644 1203
18665 1212
18508 556
18487 509
18529 680
18509 675
18488 688
18467 729
18414 448
18388 582
18399 652
18358 466
18400 738
18446 771
18590 562
18605 503
18547 902
18548 946
18549 968
18550 1031
18551 961
18552 832
18563 962
18530 963
18489 932
18468 615
18416 522
18417 -122
18373 308
18326 870
18311 939
18286 869
18285 887
18310 869
18312 870
18287 872
18258 798
18288 912
18259 962
18313 1022
18327 996
18374 912
18359 972
22237 224
22151 478
22152 294
22066 189
21950 999
21949 735
21948 735
21947 717
21967 974
21913 775
21966 710
22035 434
21965 637
21892 718
21832 756
21831 624
21812 750
21762 621
21792 712
21833 757
21761 641
21791 701
21830 500
21866 468
21891 402
21865 321
21651 365
21588 625
21625 746
21652 786
21682 736
21653 716
21589 744
21626 585
21627 1289
21590 1290
21523 1057
21424 1215
21342 1007
21524 1137
21525 953
21557 1101
21592 1269
21591 1295
21312 778
21311 775
21310 627
21423 610
21377 642
21593 725
21709 1048
21763 1012
21764 1027
21710 1064
21711 930
21765 553
21813 335
21148 429
21189 590
21149 661
21070 670
21150 1022
21210 802
21151 992
21152 724
21268 867
21378 986
21425 867
21343 1045
21379 1015
21476 1037
21526 964
21269 932
21270 639
21271 826
21190 893
21211 1041
21212 924
21191 899
21115 899
21071 864
21072 858
21022 645
21040 775
21073 732
21074 946
21041 1139
21042 1155
21023 1281
20994 1215
20959 1024
20958 891
20927 929
20895 1022
20863 1049
20821 827
20751 832
20786 401
20862 179
20679 378
20605 554
20642 564
20527 773
20503 663
20575 623
20408 626
20380 458
20431 458
20379 150
20480 219
20526 658
20502 738
20458 -525
20677 -545
20641 -463
20525 344
20430 832
20407 829
20708 774
20785 714
20820 774
20926 727
20993 912
20992 824
20991 422
20990 574
20957 400
21069 43
20861 612
20678 361
20956 -158
21147 833
21309 875
21240 1032
21341 711
21475 826
21474 792
21422 802
21421 712
21473 166
21522 464
21556 605
21472 878
21420 519
21419 644
21521 700
21520 620
21470 652
21469 873
21519 921
21554 914
21623 800
21649 888
21622 928
21585 940
21584 846
21583 741
21621 741
21620 734
21619 776
21648 711
21681 577
21618 714
21617 518
21616 694
21582 688
21581 656
21580 724
21579 742
21553 448
21552 514
21551 676
21517 671
21468 484
21374 214
21308 448
21265 602
21307 670
21340 650
21339 336
21306 -392
21264 -582
21238 -622
21338 -780
21416 -1037
21146 -1074
20859 214
21021 -408
20894 -118
20574 375
20553 433
20554 964
20640 984
20860 -295
21239 38
21266 15
21113 262
21068 1
21114 184
21209 267
21417 503
21375 563
21267 392
21376 708
21418 847
21518 985
20500 736
20479 692
20501 533
20428 535
20359 715
20297 772
20222 574
20247 406
20390 418
20429 98
20378 509
20296 662
20274 626
20182 615
20073 625
20074 1011
20016 947
19924 333
19853 420
19796 121
19925 240
19984 -102
19926 6
19682 -104
19665 454
19704 -83
19585 627
19577 607
19519 186
19479 252
19507 0
19431 254
19382 494
19336 592
19258 522
19300 414
19254 483
19255 584
19350 563
19362 503
19317 733
19333 800
19334 344
19363 192
19392 128
19447 418
19432 360
19301 139
19259 605
19302 526
19281 489
19181 682
19148 672
19126 588
19059 684
19058 682
19099 425
19180 666
19103 951
19079 819
19125 960
19179 906
19201 736
19230 613
19036 1189
19014 1389
19037 1189
18984 1190
18983 1181
19000 626
18982 868
18939 829
18912 573
18899 589
18877 794
18866 684
18830 461
18809 488
18790 457
18806 505
18850 392
18865 304
18924 720
18938 676
19012 410
19078 486
19011 -182
18981 -286
19013 -118
19057 255
19021 216
19056 210
19055 280
18954 -116
18953 -132
19054 776
19147 761
19229 195
19228 526
19257 580
19335 233
19381 887
19332 768
19053 -114
19256 442
19227 574
19253 328
19280 208
19279 -46
19299 167
19504 -386
19529 -287
19505 -32
19482 662
19463 736
19446 767
19429 602
19430 470
19506 397
19600 253
19757 -28
19820 154
19955 438
20015 349
20131 392
20181 374
20221 184
20196 -2486
20157 -1820
20105 -770
20341 -451
19559 450
19560 506
19563 361
19616 466
19546 686
19530 620
19433 -89
19480 104
19586 459
19547 616
19531 557
19448 372
19532 349
19520 536
19411 329
19434 526
19449 358
19533 665
19561 42
19578 410
19617 228
19618 268
19684 506
19631 491
19564 174
19534 -20
19548 481
19450 509
19393 563
19352 839
19303 254
19102 30
19035 -182
18925 380
18880 702
18900 562
18958 420
21471 1039
21555 1166
21587 970
21586 930
21624 763
21650 608
21708 318
21760 793
21736 868
21707 886
21735 846
21759 886
21931 9
21946 156
21964 1222
21912 1017
21930 1088
21911 837
21989 1179
22014 647
22032 1022
22063 1016
22089 1176
22130 453
22168 703
22169 686
22235 880
22217 940
21790 861
21758 756
21811 756
21810 664
21864 1032
21890 999
21863 681
21963 415
21988 450
22013 380
21910 154
21862 250
21734 486
21809 194
21789 242
21733 452
21757 71
21788 -150
21829 -32
21861 -277
21962 -554
22129 -1110
22031 -666
22088 -726
22392 -828
22442 -614
22290 360
22322 -805
22236 87
22033 389
22112 632
22090 84
22064 -140
22034 94
21990 112
21991 778
21992 894
21993 804
22065 860
22170 48
22272 532
22380 94
19015 397
18986 133
19001 120
19183 -123
19128 107
19060 630
19080 720
19149 112
19204 -96
19384 505
19394 424
19383 267
19453 568
19465 574
19510 326
19576 442
19598 358
19562 454
19535 390
19536 392
19511 514
19483 604
19454 773
19455 644
19484 730
19485 638
19412 457
19414 626
19395 602
19364 586
19435 384
19514 567
19513 562
19481 576
19466 714
19486 761
19512 660
19551 653
19599 758
19632 1019
19685 318
19710 444
19709 448
19745 268
19708 364
19659 462
19597 536
19619 509
19550 690
19509 948
19464 517
19452 515
19451 617
19508 630
19549 811
19601 504
19639 660
19658 581
19707 194
19728 703
19706 757
19727 691
19744 790
19761 676
19760 684
19797 746
19857 741
19822 740
19929 266
20076 600
20133 614
20132 252
20107 168
20161 -44
19856 68
19821 211
19705 338
19726 523
19855 534
19854 736
19884 722
19928 644
20051 380
20160 346
20106 242
20159 322
20158 179
20075 300
20223 -162
20275 -281
19927 460
19758 350
19657 657
19683 643
19666 621
19759 495
19602 469
19603 598
19587 535
19604 619
19640 304
19579 476
19537 604
19538 511
19565 644
19605 560
19633 644
19641 784
19667 820
21914 719
21834 1036
21814 1016
21766 583
21714 534
21713 557
21712 1136
21655 1138
21559 860
21628 1216
21654 1259
21683 1013
21558 1038
21477 632
21426 785
21427 684
21527 804
21478 630
21528 500
21479 540
21480 588
21428 538
21380 537
21344 478
21313 463
21345 534
21381 484
21429 539
21560 694
21529 838
21430 903
21382 964
21431 763
21482 805
21481 756
21561 936
21562 826
21656 726
21715 554
21815 182
21915 366
21995 630
22015 466
22037 236
22113 668
22171 866
22194 822
22172 784
22195 670
22274 624
22273 325
22238 238
22132 377
22218 219
22153 425
22131 482
22036 106
21994 -12
21893 522
21867 591
21868 611
21767 493
21768 440
21629 674
21346 847
21273 854
21314 771
21272 832
21241 773
21116 559
21043 557
21076 656
21075 578
21024 638
20995 1102
20960 1059
20896 1105
20822 1092
20823 1104
20787 1009
20824 1132
20865 1118
20864 1190
20897 1096
20928 1101
20961 906
20898 1050
20866 865
20825 893
20755 1014
20754 916
20711 1021
20682 941
20712 1077
20713 1010
20645 788
20557 753
20505 933
20608 847
20644 1108
20681 1010
20607 978
20606 850
20753 986
20752 916
20710 978
20680 714
20709 734
20643 743
20577 842
20556 667
20504 690
20555 972
20529 772
20528 560
20576 491
20432 282
20409 283
20381 448
20342 667
20298 710
20224 838
20184 770
20109 826
20080 788
20134 820
20183 707
20249 396
20248 236
20108 494
19985 623
19956 650
20017 590
19885 416
20018 832
20077 760
20078 742
20079 598
19986 681
19957 686
19930 443
19987 856
19886 1085
19798 626
19729 385
19823 626
19824 700
19777 568
19825 635
19958 468
19988 437
20052 548
20135 690
20136 699
19989 609
19959 469
20081 553
20110 860
20137 928
20162 1030
20225 704
20198 732
20197 854
20250 754
20299 673
20321 745
20360 809
20361 750
20392 1026
20391 991
20410 892
20459 771
20460 998
20411 864
20433 1064
20461 996
20481 865
20434 1007
20412 889
20393 857
20394 805
20362 737
20322 533
20226 483
20138 357
19990 -190
20251 577
20252 644
20277 681
20276 723
20300 890
20344 650
20363 400
20323 714
20301 786
20345 789
20395 696
20414 654
20435 723
20508 623
20507 511
20463 741
20506 680
20579 656
20610 777
20580 896
20686 760
20720 959
20685 823
20762 980
20791 912
20870 903
20829 995
20869 1019
20904 891
20903 961
20930 997
20929 917
20966 954
20998 958
21030 920
20999 963
21000 965
20967 1038
21001 979
21002 1026
20968 1046
20969 884
20931 950
20932 770
20905 550
20871 638
20830 660
20831 654
20792 662
20687 843
20721 907
20763 906
20688 840
20611 680
20509 654
20510 753
20464 588
20436 621
20365 464
20382 630
20364 712
20278 420
20200 419
20343 534
20413 476
20462 622
20532 466
20558 884
20531 672
20482 584
20530 548
20578 458
20609 1188
20646 1158
20647 1008
20717 1066
20756 987
20716 1070
20715 1002
20714 888
20826 698
20899 1018
21045 936
21027 1087
20964 1237
20965 952
20900 717
20901 785
20867 851
20868 894
20827 909
20757 952
20758 797
20683 776
20648 718
20684 770
20718 732
20759 846
20719 699
20760 602
20761 563
20790 600
20789 585
20788 824
20828 795
20902 488
20997 723
21046 870
21083 890
21082 882
21081 766
21080 806
21117 798
21154 776
21155 778
21156 835
21084 740
21118 883
21047 885
21085 966
21086 896
21028 859
21029 938
21048 998
21049 815
21160 583
21159 674
21193 605
21217 1068
21216 1169
21282 1195
21215 1068
21158 1096
21157 1097
21214 967
21281 1140
21347 1069
21433 606
21530 421
21432 573
21315 929
21278 970
21279 912
21280 770
21277 826
21276 732
21244 800
21213 952
21243 1034
21275 968
21274 936
21242 1054
21192 952
21153 960
21079 964
21078 1067
21077 782
21044 826
21026 872
21025 875
20996 833
20962 752
20963 698
21316 637
21348 760
21434 664
21349 874
21283 902
21350 695
21383 692
21435 766
21436 842
21531 814
21631 409
21630 448
21657 354
21684 517
21737 482
21716 710
21632 996
21633 1058
21594 813
21563 726
21634 557
21717 610
21658 653
21595 506
21685 441
21794 363
21836 636
21896 662
21895 605
21793 655
21835 658
21894 634
21932 636
21951 679
21968 616
22038 738
22091 716
22133 894
22154 884
22196 784
22219 923
22291 616
22306 116
22239 588
22250 580
22173 753
22115 752
22040 603
22134 323
22039 465
22067 536
22114 503
21996 725
21952 734
21933 747
21953 570
22041 710
22068 714
22069 792
21969 302
21837 463
21838 479
21795 416
21718 964
21660 868
21659 956
21596 680
21532 658
21483 714
21386 427
21354 576
21440 845
21385 696
21317 682
21353 909
21439 866
21438 868
21437 928
21384 916
21351 907
21352 907
21284 902
21245 710
21218 629
21219 656
21161 390
21194 566
21087 560
21050 672
21003 826
20970 715
21162 248
21246 476
21355 724
21387 464
21635 378
21533 238
21484 336
21356 673
21220 557
21195 356
21031 591
20934 323
21119 398
21163 381
21388 363
21534 182
21661 99
21818 394
21917 315
21997 400
22136 560
22240 450
22253 494
22252 828
22220 777
22116 268
22117 324
22043 252
21955 545
21841 191
21869 493
21817 446
21816 792
21839 772
21840 849
21897 713
21916 670
21934 570
21954 542
22016 608
22042 532
22155 546
22251 420
22292 686
22293 528
22307 689
22468 -221
22395 402
22406 466
22443 628
22467 800
22418 666
22394 434
22364 396
22417 353
22339 574
22363 339
22275 466
22174 331
22135 533
20972 596
20872 817
20933 763
20971 434
20835 602
20765 869
20723 908
20689 877
20722 770
20764 790
20834 696
20833 581
20832 434
20649 719
20612 789
20581 1050
20559 968
20613 811
20533 671
20534 690
20483 581
20437 714
20438 763
20484 751
20485 679
20511 746
20560 827
20614 687
20690 778
20650 447
20766 630
20724 408
20651 436
20512 565
20397 670
20366 667
20325 609
20346 689
20324 609
20383 513
20416 544
20415 602
20396 741
20279 -85
20227 -21
20020 518
19888 498
19860 210
19803 126
19830 56
19889 384
19960 267
20021 372
20054 606
20055 754
19861 106
19890 131
19891 137
19747 444
19686 416
19712 778
19668 528
19608 124
19588 278
19589 170
19581 234
19567 224
19521 -157
19859 739
19802 872
19829 678
19801 878
19828 850
19932 532
20019 489
19436 814
19397 760
19367 665
19368 697
19369 804
19339 665
19370 694
19323 704
19324 775
19306 780
19286 708
19265 755
19266 819
19287 750
19307 798
19308 738
19288 760
19289 741
19269 750
19267 750
19268 820
19235 751
19398 255
19489 650
19456 967
19416 790
19469 795
19523 483
19522 577
19488 616
19437 665
19366 524
19304 919
19261 935
19232 892
19262 939
19305 683
19263 788
19264 742
19208 877
19187 915
19188 867
19209 926
19210 901
19234 802
19211 837
19212 788
19189 758
19152 667
19082 361
19081 427
19151 788
19186 998
19207 910
19185 912
19233 954
19206 899
19205 440
19338 519
19386 826
19385 596
19396 730
19468 517
19539 583
19580 781
19607 572
19566 64
19606 -102
19711 519
19190 966
19153 1081
19131 1120
19106 1050
19132 1050
19213 891
19236 1008
19270 839
19237 996
19271 722
19214 742
19191 721
19154 787
19155 729
19108 1024
19086 935
19066 985
19044 950
19065 1022
19085 1025
19107 934
19064 983
19043 1028
19023 1009
19024 1081
19017 980
19003 852
19025 911
19004 722
18945 606
18928 602
18963 673
18946 675
18964 732
18991 791
19005 639
19006 518
19028 984
19027 984
19026 923
19045 883
19067 944
19087 884
19109 888
19134 225
19135 868
19156 920
19218 996
19217 1027
19216 961
19239 1027
19240 964
19273 868
19272 807
19328 855
19292 862
19291 800
19290 731
19311 675
19327 776
19310 696
19326 654
19340 512
19325 713
19309 680
19238 832
19215 704
19133 826
19042 838
19084 869
19041 788
19083 760
19063 768
18990 341
18927 294
18926 510
18902 757
18944 618
19002 613
18962 651
18943 633
18961 572
19040 474
18989 478
19062 36
19184 145
19337 667
19365 562
19322 528
19354 684
19415 530
19467 487
19487 646
19413 400
19353 710
19321 622
19200 591
19150 1026
19129 767
19130 977
19104 947
19105 809
19039 529
19746 519
19778 658
19827 964
19800 1058
19826 672
19858 490
19799 224
19887 560
19931 786
20053 772
20163 534
20199 614
20139 399
18942 549
18891 495
18914 615
18987 490
18960 740
18959 644
19016 686
19061 352
18988 515
18901 316
18882 56
18868 182
18892 286
18883 288
18869 198
18884 114
18831 562
18814 546
18793 774
18764 883
18881 525
18867 651
18852 384
18813 -90
18792 662
18710 336
18812 422
18699 454
18600 618
18567 463
18541 719
18520 714
18738 1023
18713 1109
18739 880
18740 420
18714 575
18832 493
18833 592
18885 463
18858 646
18846 380
18745 741
18746 703
18717 699
18700 579
18716 725
18744 794
18743 973
18742 1041
18715 849
18741 971
18768 971
18767 1042
18796 1045
18795 978
18766 669
18815 766
18794 866
18765 834
18612 135
18634 488
18571 142
18562 244
18527 414
18464 983
18445 1272
18463 1107
18413 1108
18431 137
18462 126
18412 -223
18385 374
18357 448
18304 428
18371 206
18253 509
18236 220
18142 725
18091 1006
18092 1044
18143 938
18119 1041
18093 1105
18063 1034
18094 1066
18095 640
18064 468
18120 400
18196 560
18224 336
18278 773
18277 994
18276 777
18305 868
18341 707
18372 935
18342 644
18386 897
18387 848
18343 350
18323 399
18306 250
18344 494
18324 714
18279 846
18307 518
18325 590
18280 640
18281 700
18282 752
18308 682
18283 918
18254 887
18309 758
18284 836
18239 976
18238 1100
18237 1066
18212 784
18213 1070
18199 1074
18144 287
18097 534
17933 686
17897 763
17932 846
17968 767
18240 996
18255 1067
18256 1007
18257 901
18241 768
18214 403
18242 358
18200 323
18122 -51
18006 845
18034 776
18005 778
18033 854
18065 672
18096 644
18164 282
18198 490
18211 506
18197 564
18177 376
18121 420
18004 914
17894 856
17840 756
17967 237
17966 154
18032 -196
17752 793
17723 858
17683 753
17684 885
17724 862
17753 711
17636 886
17506 508
17257 717
17256 841
17307 842
17255 895
17254 1053
17213 1059
17212 1195
17211 1174
17210 989
17166 950
17167 1024
17049 1210
16988 1139
16928 1135
16862 1130
16930 1129
16929 1200
16989 1132
17050 1150
17113 1088
17051 1047
17114 708
16990 826
16863 1018
16804 1009
16746 888
16805 798
16697 953
16639 789
16580 734
16514 1007
16449 936
16513 938
16512 868
16579 994
16638 941
16696 994
16448 920
16330 874
16272 868
16271 870
16329 1042
16328 994
16447 835
16386 1036
16385 933
16446 1021
16507 941
16506 917
16444 940
16383 822
16327 863
16445 1008
16384 932
16209 675
16151 732
16045 641
16099 707
16044 624
15985 984
15942 855
16098 900
16150 768
16043 1044
16042 954
15984 935
15941 1004
15890 940
15828 792
15940 950
15939 1008
15983 972
16041 832
16040 820
16097 836
16149 948
16207 898
16206 848
16148 744
16205 688
16268 730
16324 818
16380 676
16381 784
16325 842
16269 728
16208 666
16270 736
16326 780
16382 840
16501 912
16574 949
16632 949
16573 1023
16500 900
16572 1029
16631 1029
16690 980
16691 979
16499 948
16571 840
16689 854
16794 936
16793 1042
16792 966
16791 1005
16740 917
16795 1060
16860 939
16925 787
16796 1040
16797 1008
16798 978
16741 1040
16692 1031
16693 1134
16633 1019
16739 893
16790 980
16920 894
16921 934
16789 995
16857 997
16919 877
16918 1069
16976 976
17040 1082
17103 1098
17157 1128
17158 1142
17104 1059
16977 1007
16978 1032
17041 1030
17042 992
17160 953
17159 1138
17205 1078
17206 1148
17248 1078
17247 847
17246 898
17204 810
17245 899
17295 878
17296 907
17355 797
17354 889
17411 892
17456 816
17410 864
17353 930
17294 837
16858 964
16922 1095
16979 1173
16980 1148
16923 1090
16859 996
16924 1183
16982 1114
16981 1151
17044 1173
17107 1083
17043 1083
17105 983
17161 1111
17162 1150
17163 1115
17106 1083
17164 878
17250 886
17300 815
17301 856
17358 813
17415 657
17357 804
17299 855
17249 656
17458 725
17503 705
17459 832
17504 660
17505 593
17460 1149
17306 830
17416 1096
17461 1048
17417 904
17359 800
17360 940
17361 1106
17462 1076
17595 786
17303 912
17302 957
17251 912
17207 894
17252 965
17253 899
17304 813
17305 816
17209 801
17208 814
17165 1154
17108 1114
17045 1023
16983 1112
17046 1155
17047 1117
16984 1000
17048 930
17109 957
17110 890
17111 1070
17112 1026
16987 1080
16927 1024
16800 954
16986 1121
16985 1080
16926 1023
16861 786
16799 917
16801 852
16802 923
16744 961
16803 960
16745 922
16637 1132
16578 1119
16511 1106
16510 1187
16509 1130
16508 1084
16577 1029
16636 865
16505 1078
16504 1147
16443 1083
16442 1148
16576 1025
16634 1025
16575 1023
16502 1026
16503 1095
16635 1048
16695 1044
16694 1050
16742 1028
16743 1050
17298 1113
17297 1045
17356 1181
17414 1130
17551 889
17413 1214
17412 1143
17457 1190
17502 1212
17550 964
17594 913
17549 1000
17501 1006
17548 1042
17593 970
17679 865
17678 888
17635 986
17591 930
17592 1002
17546 1009
17547 975
17408 802
17409 832
17783 129
17864 737
17865 913
17784 566
17722 750
17680 772
17681 628
17682 753
17351 1136
17352 1080
17293 1139
17243 1110
17242 1131
17201 1081
17202 1139
17155 1073
16975 679
17102 1014
17156 1057
17203 1094
17244 1131
17350 1167
17292 1104
17291 905
17349 1065
17407 1104
17500 904
17455 1064
17406 1065
17405 1105
17347 1064
17290 995
17346 1103
17404 1064
17403 1104
17344 993
17345 1065
17348 1105
17499 929
17545 913
17590 947
17589 911
17498 1028
17453 1079
17454 1031
17402 974
17343 946
17401 969
17497 964
17544 1046
17588 968
17633 912
17634 1035
17720 1022
17719 1110
17809 980
17777 759
17778 676
17810 723
17811 800
17812 798
17779 664
17780 822
17858 787
17930 909
17889 936
17890 986
17859 973
17860 911
17891 935
17836 1062
17813 1077
17781 1019
17721 767
17782 1071
17814 1039
17837 1107
17838 1119
17839 1074
17861 1006
17892 893
17863 892
17862 964
17893 846
17931 1035
17964 1006
17965 1059
18001 1090
18002 972
18003 831
18062 1015
18061 1019
18031 1135
18060 890
18059 819
18000 641
17963 546
17962 645
17999 665
18028 484
18029 705
18030 641
15891 917
15829 850
15830 836
15765 822
15831 870
15832 930
15766 908
17822 786
17823 860
17824 828
17843 672
17867 716
17868 672
17898 670
17934 640
17935 721
17969 522
17844 608
17727 556
17728 617
17603 755
17555 687
17644 730
17602 802
17601 739
17643 796
17685 716
17642 764
17641 1005
17554 1298
17553 1212
17507 1256
17466 1165
17465 1210
17419 910
17420 745
17308 747
17421 788
17467 687
17422 839
17259 869
17260 839
17310 680
17309 884
17366 869
17169 561
17168 346
17117 633
17052 831
17053 964
17054 1028
16994 1052
16995 871
16934 280
16812 742
16869 803
16870 741
16813 803
16646 627
16589 826
16590 846
16523 845
16522 916
16454 777
16394 1110
16334 1250
16279 1271
16222 1247
16160 1176
16159 1175
16221 1268
16278 1253
16393 914
16453 688
16588 742
16587 810
16521 715
16392 713
16452 802
16520 689
16752 754
16751 732
16810 752
16811 822
16868 1010
16996 1010
17214 1031
17171 1101
17170 1047
17118 940
17119 1011
17120 1056
17055 960
16809 560
16645 766
16644 971
16997 500
16998 571
17056 567
17057 567
16999 564
17121 682
17264 336
17367 730
17263 842
17313 882
17312 914
17262 862
17172 688
17261 902
17311 866
17423 824
17556 456
16451 671
16333 568
16219 1032
16158 976
16157 1096
16218 1077
16156 1078
16102 948
16217 847
16277 927
16391 1004
16390 1046
16332 969
16276 932
16216 957
16155 938
16101 1026
16048 972
16047 1024
16100 1005
16154 964
16215 897
16214 953
16153 902
16213 743
16389 861
16450 994
16516 982
16581 911
16515 985
16388 1109
16387 1098
16331 1187
16274 1247
16273 1178
16210 1248
16211 1179
16212 1115
16275 1179
16152 703
15988 595
15946 712
15945 671
15944 1105
15834 866
15833 905
15943 1065
16046 943
15986 1021
15987 1066
15892 906
15770 1104
15715 1070
15648 1005
15649 1076
15714 1134
15713 1066
15767 1068
15768 1071
15769 1140
15650 851
15716 1024
15771 988
15717 936
15585 1012
15518 1090
15443 1123
15517 1124
15584 1095
15328 393
15105 474
14784 835
14710 980
14647 994
14646 1006
14645 996
14557 560
14473 612
14226 830
14227 861
14143 826
14142 865
14141 825
14225 864
14224 815
14223 871
14319 672
14140 818
14064 858
14065 817
14063 818
14062 811
13982 779
13913 653
13983 819
13984 859
14139 859
13985 667
13735 935
13821 970
13734 1015
13661 894
13578 770
13397 996
13489 1002
13398 1044
13399 980
13208 713
13209 1047
13210 1115
13298 1161
13400 1112
13299 903
13401 1106
13490 1195
13737 764
13736 837
13822 990
14066 1128
14228 957
14144 1104
14067 1179
13986 1200
13987 1196
13914 1078
13988 1202
14068 1004
14229 686
14400 710
14475 832
14474 739
14558 740
14711 649
14785 778
14851 777
14943 705
14852 847
14853 778
14944 788
15027 745
15107 764
15106 812
15180 756
15330 848
15329 954
15386 855
15444 856
15445 839
15026 903
14850 935
14942 960
15025 976
15179 1015
15178 985
15385 616
15651 690
15718 742
15719 728
15893 526
15894 712
15772 756
15654 815
15653 798
15652 686
15655 769
15720 790
15446 969
15519 1166
15520 1091
15586 1092
15656 1088
15721 1017
15657 1160
15658 1091
15587 1162
15588 1094
15589 978
15659 778
15722 792
15835 690
15836 737
15896 684
15948 711
15947 556
15895 380
15447 999
15448 1079
15449 1000
15387 1032
15255 788
15181 822
15108 738
15182 812
15183 751
15331 956
15332 956
15185 1035
15184 996
15256 859
15186 981
15187 892
15257 956
15390 666
15454 622
15453 700
15590 643
15525 773
15452 688
15389 1189
15333 1106
15388 1241
15451 1279
15523 1200
15524 1164
15661 1075
15660 1044
15522 1201
15450 952
15521 993
14856 483
14855 654
14854 585
14945 616
14715 728
14653 1075
14562 1075
14652 1146
14478 980
14324 1081
14238 995
13211 996
13109 1013
13011 862
13213 992
13301 991
13402 992
13300 991
13212 1061
13403 1063
13110 992
13111 1013
13153 1035
13214 994
13154 994
13303 989
13302 1060
13405 994
13404 993
13491 1015
13823 421
13989 622
14071 1201
14070 1160
14069 1043
14230 1076
14320 812
14231 892
14232 964
14233 983
14321 1008
14559 1043
14648 1097
14712 1024
14649 1037
14560 961
14650 1032
14713 856
14714 966
14651 966
14477 885
14401 892
14402 836
14323 928
14237 974
14236 922
14235 943
14561 997
14476 979
14322 872
14234 1013
14072 828
13990 941
14145 1002
13915 583
13824 520
13916 594
14073 601
14146 905
14325 905
14403 984
14563 887
14654 883
14564 956
14479 1013
14404 888
14326 1009
14239 1073
14327 1014
14240 927
14480 832
14565 776
14716 890
14858 1034
14857 974
14946 1046
15028 1082
15109 883
15029 1013
15110 879
15030 985
14947 881
15031 982
14859 838
14860 903
14948 904
15032 966
15113 961
15112 1032
15111 971
15258 893
15259 940
15334 891
15527 715
15526 840
15591 962
15662 953
15663 1023
15724 962
15839 849
15898 1043
15838 1045
15837 1052
15723 904
15773 1033
15897 1006
15949 1060
15950 1026
16052 725
16051 832
16050 792
16049 692
16103 623
16220 607
16104 1048
15951 956
15899 915
16053 1087
16054 881
16105 730
16055 814
15952 954
15840 760
15726 922
15725 956
15664 974
15592 1090
15528 954
15529 928
15593 1104
15665 1028
15594 776
15595 914
15596 1014
15597 1110
15391 796
15335 1103
15191 1247
15192 1046
15118 1207
15117 1181
15190 1248
15189 1180
15116 1250
15036 1183
14951 1057
15035 1134
15034 1044
15115 1059
15114 906
15263 800
15262 942
15261 932
15260 903
15188 998
15033 824
14949 1069
14862 1001
14720 1194
14786 1169
14861 1078
14719 1139
14718 1128
14717 1037
14566 1153
14567 1121
14655 1245
14568 995
14656 897
14721 1002
14787 1058
14863 1016
14950 900
14864 1042
14788 956
14865 968
14866 910
14722 902
14789 915
14724 877
14725 984
14658 958
14726 963
14790 922
14952 734
14953 856
14954 765
14727 849
14659 952
14569 834
14486 988
14407 1072
14334 948
14335 1005
14487 982
14488 983
14660 932
14570 1052
14489 993
14336 959
14657 947
14723 949
14484 896
14405 716
14406 916
14331 901
14332 847
14246 668
13992 796
13991 892
14077 1064
14151 1147
14245 1049
14244 1063
14076 1045
14150 1138
14075 895
14149 926
14330 962
14483 970
14482 957
14481 981
14329 969
14328 970
14241 994
14147 897
14242 1011
14243 971
14148 1048
14074 986
13825 352
13662 268
14078 1026
14079 1124
14080 1026
14247 997
14152 1151
14248 1095
14249 1151
14333 1024
14485 821
14153 1106
14154 1093
13993 898
13917 921
13738 622
13826 839
13918 894
13994 784
13919 837
13740 837
13739 797
13312 524
13415 622
13313 663
13120 604
13121 825
13018 848
12842 762
13019 429
13221 187
14337 536
14251 605
14252 574
13996 878
13997 960
13922 807
13923 722
13998 878
13921 877
13920 990
13995 993
14082 1021
14081 952
14250 820
14155 953
14156 1020
14083 953
13664 588
13663 628
16519 780
16585 981
16586 1011
16642 1071
16643 1001
16700 960
16750 894
16749 926
16699 899
16641 751
16518 779
16517 818
16584 895
16583 819
16582 973
16640 931
16698 1045
16747 956
16748 1050
16807 886
16808 816
16867 830
16806 1087
16866 1012
16933 845
16932 840
16865 817
16864 678
16931 848
16991 776
16992 832
16993 851
17115 512
17116 596
17258 508
17362 1026
17363 1172
17364 1226
17418 1221
17463 1207
17365 896
17464 1245
17596 896
17552 1058
17637 1066
17597 1166
17598 1133
17640 1095
17639 1166
17638 1206
17725 1072
17815 698
17895 535
17599 544
17600 271
17726 1052
17754 1109
17755 1040
17787 1098
17819 1116
17818 1099
17786 979
17785 948
17816 965
17817 1050
17866 975
17896 889
17841 1050
17842 1105
17820 1040
17821 858
17788 826
16524 967
16591 1038
16592 1108
16647 1158
16648 1108
16754 954
16753 909
16593 1161
16594 1095
16649 794
16595 790
16650 902
16701 764
16702 849
16651 871
16596 835
16597 909
16598 993
16652 1035
16653 993
16654 1039
16703 988
16655 832
16601 922
16600 990
16599 1043
16527 976
16526 970
16525 1127
16455 1002
16456 1096
16398 1124
16336 1092
16226 896
16164 838
15989 415
16395 797
16280 547
16396 835
16397 912
16335 911
16282 888
16281 931
16223 901
16161 868
16224 888
16162 819
16225 819
16163 889
16283 958
15841 140
15530 930
15336 729
15455 283
15337 493
15264 868
15119 912
15193 792
14957 748
14956 840
14955 858
14867 862
14661 1046
14571 1025
14662 1110
14728 1125
14791 1055
14663 918
14729 982
14664 1026
14572 1024
14731 1029
14730 1100
14792 1075
14868 1160
14869 1118
15038 1080
15037 1034
15194 694
15265 700
15456 688
15457 780
15392 794
15266 806
15393 1083
15458 1038
15394 883
15338 791
15459 840
15599 935
15533 1088
15532 1019
15531 907
15598 989
15668 1000
15730 1005
15779 1073
15844 1005
15901 1000
15843 1072
15778 1008
15777 1011
15729 1013
15728 1055
15667 1023
15666 963
15776 956
15727 1054
15775 655
15774 753
15842 879
15900 880
15953 1038
16056 878
16106 977
16337 771
16457 769
16338 643
16165 831
16107 1134
16108 1065
16058 1129
16057 1078
15954 948
15955 1026
15956 928
16059 1116
16109 1032
16284 944
16339 850
16399 912
16458 691
16658 871
16657 861
16705 952
16756 861
16875 842
16874 942
16873 857
16755 863
16704 926
16656 782
16871 851
16872 850
16935 1047
17003 1086
17002 961
17058 994
17124 1013
17173 884
17059 1123
17060 982
16936 1081
16937 1135
16938 1073
17004 968
17061 1004
17125 933
17062 935
17174 1033
17266 711
17217 1118
17126 1070
17175 1148
17219 1119
17218 1187
17267 1117
17268 1188
17269 1150
17270 1060
17315 992
17316 804
17427 964
17428 1024
17472 1107
17513 1156
17514 1095
17515 909
17609 1035
17560 1098
17608 864
17648 973
17689 957
17649 995
17690 760
17650 711
17610 1048
17611 1076
17516 838
17517 907
17561 954
17612 939
17651 879
17691 860
17735 800
17759 684
17736 796
17692 650
17370 794
17317 820
17272 817
17271 887
17221 842
17220 742
17176 820
17127 836
17065 969
17066 892
17006 854
16941 945
16958 869
16940 965
16879 826
16817 782
16878 807
16816 751
16759 782
16760 852
16761 786
16706 731
16603 1030
16604 1065
16530 1101
16531 1049
16462 864
16532 1066
16605 1010
16606 1062
16707 669
16762 741
16818 659
16819 742
16820 736
16763 756
16764 927
16880 825
16942 960
17067 1115
17130 956
17178 998
17223 899
17131 1187
17007 1192
16943 768
16944 902
16896 904
17008 866
16821 1049
16822 985
16881 981
16765 869
16607 803
16708 510
16537 718
16536 754
16465 746
16405 672
16464 746
16535 762
16534 697
16533 1196
16660 884
16463 1126
16404 999
16359 1025
16289 901
16232 976
16169 1169
16113 1158
16065 1215
16066 1161
16170 904
16068 1003
16067 1050
16001 1013
15962 1153
16000 1211
15999 1166
15961 1069
15849 589
15792 654
15791 718
15735 679
15671 557
15790 700
15789 650
15910 489
15960 446
16064 316
15998 426
15959 411
15909 451
15788 614
15734 540
15733 602
15787 551
15786 501
16403 571
16182 678
16231 782
16112 648
15997 1151
15996 1112
15908 953
15907 1089
15906 1155
15848 1092
15785 958
15784 934
15847 954
15905 1101
15995 993
17429 967
17473 1055
17378 968
17371 1100
17318 982
17273 869
17128 675
17129 750
17177 501
17222 917
17319 1042
17430 778
17519 804
17614 803
17615 930
17563 872
17564 872
17520 864
17616 704
17699 685
17698 539
17827 351
17796 561
17762 588
17763 447
17700 725
17518 804
17562 933
17613 1087
17695 1286
17696 1247
17697 1070
17694 1247
17795 1057
17761 1113
17760 1014
17693 1152
15846 1008
15783 1148
15782 1183
15781 1103
15845 1033
15780 1065
15731 1001
15732 1115
15600 856
15534 1084
15460 1136
15395 1116
15396 1202
15339 1029
15397 1139
15461 1097
15601 1080
15669 993
15670 944
15535 1078
15462 1108
15463 818
15536 868
15602 730
15537 692
17063 533
17064 637
17005 621
16939 634
16814 882
16757 1038
16876 1114
16877 1030
16815 1103
16758 1148
16659 982
16529 806
16402 973
16288 959
16287 971
16340 1022
16401 968
16528 959
16461 804
16460 825
16602 551
16459 753
16400 758
16286 1002
16285 1045
16227 1019
16228 1090
16110 957
16166 980
16061 997
16060 940
15957 1023
15902 946
15958 1069
15990 1118
15991 1084
16062 938
15903 971
15904 955
16167 816
16229 1009
16230 962
16168 1005
16111 975
16063 975
15992 841
15993 914
15994 971
16017 911
15538 943
15464 1080
15398 1162
15199 993
15341 1250
15340 1084
15270 910
15269 846
15198 900
15197 1028
15122 899
15268 931
15267 989
15196 893
15121 932
15040 938
14958 1089
15039 1131
15195 882
15120 1014
14870 772
14732 1030
14574 1003
14575 801
14491 832
14490 963
14573 944
14408 819
14338 730
14253 762
14254 760
14157 764
14084 720
13924 642
13925 708
13999 766
14085 646
14000 636
13741 700
13580 748
13500 754
13499 702
13222 896
13021 1183
13020 1193
12929 1223
12928 1044
12843 1221
12844 1211
12845 1067
12930 1008
13022 736
13023 803
13122 819
13224 829
13223 766
13314 791
13416 659
13225 721
13123 761
17474 900
17431 990
17372 880
17373 953
17224 579
17432 920
17475 679
17521 589
17374 641
17225 932
17134 761
17133 824
17132 750
17009 810
17010 860
16945 1069
16823 909
16824 1012
16825 1078
16766 1016
16826 923
16883 874
16882 1065
17011 929
17068 963
17135 940
17226 905
17179 997
17136 1118
17069 1094
17070 1115
17180 950
17071 849
17072 937
16946 1152
16947 944
16885 1040
16884 1150
16827 1190
16767 988
16768 1190
17137 1039
17138 1019
17181 1010
17227 860
17182 932
17183 899
17075 1053
17074 1056
17073 1016
17012 1083
17013 1119
16955 1084
16948 1027
17014 1092
17015 1033
17020 1071
17076 939
17017 946
17016 1016
16950 1084
16949 1018
16886 954
16828 1078
16829 1063
16887 1020
16830 1059
16888 1007
16889 1036
16951 1032
16890 1104
16831 1033
16770 962
16777 1025
16769 1011
16712 901
16711 664
16663 704
16662 469
16710 970
16709 1006
16661 1126
16609 1161
16608 1097
16539 1149
16466 1071
16540 1107
16467 1022
16408 845
16292 1012
16293 922
16238 1022
16237 1053
16175 1020
16176 1055
16120 987
16073 941
16003 748
16004 644
15965 583
15673 618
15603 698
15674 756
15736 802
15853 620
15854 484
15966 1152
15914 736
16006 1096
16005 1197
16121 910
16177 644
16239 554
16346 480
16610 962
16664 1161
16541 1211
16542 1190
16665 1047
16611 1157
16543 1188
16468 1278
16294 974
16240 609
16347 908
16409 837
16469 703
16348 842
16349 888
16410 847
16350 906
16351 871
16242 926
16247 998
16241 895
16178 973
16128 1018
16122 1026
16123 954
16076 1023
16010 954
16009 1023
16008 954
16074 871
16007 943
15915 742
15916 784
16075 954
15917 864
15855 816
15740 854
15610 981
15558 1052
15609 981
15676 983
15739 1022
15738 869
15796 778
15737 824
15675 970
15608 911
15607 983
15606 973
15605 956
15543 792
15406 478
15542 1090
15604 986
15344 896
15205 798
15407 622
15271 823
15272 893
15206 963
15207 939
15130 962
15129 945
15128 941
15045 890
15044 1073
14964 1073
14878 1161
14879 1031
14802 1071
14877 1161
14801 1085
14800 826
14799 588
14876 656
14740 496
14739 551
14798 594
14797 527
14962 625
14963 637
14875 697
15046 931
14965 973
14880 774
14966 928
14967 856
15047 980
15131 952
15132 954
15133 916
15208 1040
15275 1109
15274 1062
15273 840
15345 1019
15408 1106
15469 977
15346 1021
15276 939
15209 978
15210 919
15277 833
15134 964
15048 879
14968 830
15049 964
15050 998
15051 976
15052 1005
14882 837
14893 933
14881 1024
14803 995
14742 924
14741 855
14593 884
14591 803
14598 884
14425 930
14358 951
14267 867
14271 851
14360 991
14432 930
14510 1028
14588 1121
14589 1072
14093 623
14092 652
14012 624
13933 748
13932 788
13844 824
13674 779
13594 886
13520 898
13514 836
13595 888
13602 550
13331 614
13243 700
13156 854
13336 790
13436 630
13437 362
13430 380
13340 380
13334 430
13332 566
13245 782
13244 748
13145 700
12965 908
12961 880
12877 960
12876 958
12777 868
12611 397
12513 175
12693 812
12520 853
12621 938
12690 877
12622 858
12689 862
12614 904
12610 890
12519 935
12609 889
12524 922
12512 905
12428 903
12426 888
12430 888
12427 808
12035 -47
12103 327
12102 96
12154 416
12155 461
12157 492
12226 476
12287 469
12525 1013
12608 1013
12607 1126
12620 1098
12606 1299
12511 1230
12422 1200
12424 1161
12423 1108
12619 1211
12687 832
12618 928
12616 1047
12612 1048
12615 1120
12510 1079
12421 1035
12429 1143
12359 1071
12420 1039
12605 1159
12604 1019
12774 988
12871 847
12881 1139
12954 1180
12955 1312
12963 1293
13050 1212
13144 1197
12879 1276
12780 1181
12956 1281
13044 1178
12964 1270
12872 1189
12880 1178
12957 1182
12967 1228
13045 1214
13049 1220
13149 1188
13241 804
13146 746
13435 878
13596 769
13515 859
13440 938
13438 945
13341 902
13429 918
13330 882
13242 985
13148 1025
13147 976
13047 1101
13046 1051
12958 1059
12873 863
13048 1052
12966 1092
12959 1086
12960 887
12776 1021
12694 952
12875 1048
12878 1090
12874 1102
12781 1103
12775 1064
12688 1051
12523 1033
14594 991
14673 954
14595 976
14590 960
14513 950
14587 977
14586 958
14426 973
14420 948
14421 980
14354 918
14276 1031
14269 1094
14089 998
13847 1058
13843 1030
13840 1054
13759 1088
13754 1061
13758 1097
13838 1089
13841 1127
13846 977
13842 1028
13931 1080
13934 1112
14008 1123
14009 1096
14090 1067
14013 1077
14266 1024
14348 1043
14418 840
14505 789
14504 854
14585 920
14672 880
14671 883
14416 904
14415 798
14503 600
14414 557
14347 885
14163 1105
14006 1057
14005 990
13930 988
13760 1097
13756 1079
13752 1109
13677 1063
13597 797
13512 1025
13593 1100
13670 1009
13751 1078
13836 955
13750 1121
13669 1051
13591 959
13592 1034
13510 1072
13511 1013
13325 946
13324 1015
13428 1019
13427 939
13426 866
13323 945
13236 905
13141 735
13322 949
13333 869
13346 737
13425 862
13509 950
13590 1008
13668 1107
13749 846
13748 1028
13747 838
13589 953
13607 1049
13588 813
13746 808
13928 668
13929 638
14003 635
14346 642
14087 975
14004 817
14088 745
14264 981
14265 599
14502 700
14584 1004
14738 840
14670 924
14583 1053
14501 986
14500 975
14499 897
14413 784
14582 851
14669 972
14737 990
14874 803
14873 672
14796 879
14736 807
14581 664
14263 797
14162 855
14345 896
14262 872
14344 876
14498 796
14668 956
15042 719
14961 929
14872 1084
14795 1134
14735 898
14497 672
14343 802
14261 904
14161 816
14086 687
13834 908
13833 950
13743 907
13832 1054
13742 1162
13831 1162
13830 1119
13666 1165
13583 783
13502 713
13584 713
13503 783
13504 906
13505 974
13418 1042
13316 972
13229 972
13131 906
13419 972
13420 977
13317 908
13421 973
13318 1043
13319 999
13230 1052
13134 1078
13133 1046
13132 979
13033 1046
13032 976
13034 981
13035 977
13135 1085
13136 1013
13232 1029
13231 1093
13320 1035
13422 1076
13506 959
13585 750
13667 1049
13744 1064
13926 845
14002 901
13927 973
13835 1063
13745 1047
13586 913
13587 862
13508 821
13507 952
13424 908
13423 792
13321 890
13233 766
13137 1126
13036 1010
13037 1098
13234 1037
13235 1049
13138 1099
13139 1030
13038 1136
13039 1142
12942 1096
12864 947
13040 820
12943 867
13140 797
13041 867
13042 806
12945 868
12946 799
12944 822
14091 786
14164 756
14010 711
14011 807
13845 937
13755 919
13753 938
13679 1016
13675 1013
13678 1031
13757 960
13839 976
13837 934
14007 907
13672 1029
13598 923
13516 948
13671 1024
13673 1042
13599 1125
13600 1111
13676 941
13603 1038
13601 1048
13517 1092
13518 1100
13519 1112
13513 1086
13439 1103
13431 1024
13338 1051
13339 1067
13432 1111
13434 1127
13433 1128
13337 1052
13329 1068
13051 827
12358 1054
12295 1048
12291 1002
12355 1072
12603 947
12617 926
12602 1027
12686 953
12773 877
12772 904
12692 915
12691 885
12508 1051
12509 1050
12357 1164
12356 1109
12419 1060
12507 958
12517 957
12418 871
12290 960
12228 951
12289 1006
12354 1031
12417 959
12514 825
12505 856
12425 881
12353 1035
12284 769
12352 887
12416 814
12415 798
12351 644
12414 1086
12413 1154
12350 1224
12349 1177
12281 1021
12222 1014
12149 1067
12150 1047
12223 1178
12282 1222
12283 1178
12224 1225
12151 1049
12152 927
12099 870
11970 1022
11879 1037
11881 1053
11874 1011
11880 949
11667 946
11797 1044
11875 1083
11888 978
11876 1147
11798 1044
11730 983
11883 1058
11963 781
12037 1113
12156 1003
12227 1082
12285 1100
12288 1124
12286 1021
12225 1077
12153 1146
12104 1180
12100 1146
12101 920
12039 1072
12038 1154
12036 1212
12034 1247
11964 1189
11889 1138
11799 475
11733 477
11877 629
11878 528
11801 607
11726 637
11725 656
11654 582
11653 629
11575 616
11574 633
11576 658
11652 701
11651 704
11650 669
11657 564
11655 568
11573 568
11439 512
11306 140
11258 296
11214 212
11216 460
11172 780
11076 444
11020 132
10976 34
11374 894
11259 1106
11261 1105
11257 1076
11213 1040
11170 977
11215 1048
11212 934
11309 1134
11373 1143
11372 1156
11371 998
11267 1028
11304 1000
11255 1062
11210 1048
11211 997
11218 1128
11256 1187
11260 1214
11305 1174
11169 1196
11129 1166
11125 1170
11073 1038
10892 171
10662 -56
10819 738
10893 810
10933 916
10970 991
11019 895
11124 654
11168 544
11123 655
11075 713
11025 826
10977 956
11303 1023
11370 952
11302 1030
11301 1078
11369 1119
11430 1047
11368 1073
11300 1078
11299 977
11209 966
11208 925
11167 926
11122 854
11071 976
11018 923
10969 823
11254 748
11366 672
11563 760
11564 898
11639 1058
11719 1198
11959 991
11865 1224
12033 1134
12094 1167
12145 1049
12278 749
12338 889
12490 1134
12588 883
12587 1014
12847 873
12846 966
12626 786
12586 1013
11428 785
11367 966
11429 941
11490 996
11491 929
11720 718
11566 1005
11565 912
11640 869
11794 648
11866 552
11867 680
11868 625
11960 559
12095 822
11961 783
11962 681
11721 840
11567 739
11492 725
11568 798
11722 740
11723 643
11664 645
11795 794
11665 992
11641 955
11493 989
11378 885
11445 968
11494 964
11569 998
11570 932
11571 826
11643 897
11642 899
11724 1061
11796 1147
11870 986
11869 1201
11886 967
11965 976
12109 687
12342 972
12341 957
12146 814
12219 822
12280 1020
12218 969
12217 992
12339 1059
12216 898
12491 1010
12589 750
12492 948
12402 910
12279 998
12340 1103
12403 1032
12493 1112
12590 1024
12494 1115
12404 1046
12495 996
12591 982
12670 872
12592 1015
12405 970
12593 1012
12671 1151
12757 1079
12756 1102
12755 1042
12853 1092
12854 1058
12855 1106
12856 1081
12938 1137
13030 993
13031 1066
12939 1075
12857 1141
12858 1072
12759 1076
12758 1078
12672 1085
12594 1034
12496 1033
12406 937
12343 949
12344 954
12407 1027
12497 962
12595 1136
12596 1064
12498 1122
12499 1061
12408 964
12597 1060
12675 1063
12674 1135
12673 1065
12760 1070
12859 888
12940 964
12941 1021
12860 1035
12861 988
12862 1029
12863 958
12761 968
12676 902
12598 984
12500 1050
12409 1011
12345 934
12346 1006
12347 1009
12410 1005
12411 1021
12348 875
12412 949
12502 1002
12501 1023
12677 942
12678 991
12762 946
12763 1017
12679 994
12680 955
12764 1002
12765 948
12681 1015
12599 957
12503 861
12504 838
12682 1028
12683 1051
12766 981
12962 976
12953 1022
12952 1044
12870 1045
12951 1121
12869 989
13043 1121
13143 1117
13240 956
13335 1066
13328 1116
13327 1094
13326 958
13238 989
13237 921
13239 1156
13142 968
12950 1060
12868 1115
12771 1331
12518 1084
12522 1147
12506 1153
12516 1207
12515 1185
12521 1249
12601 1210
12613 1179
12769 1356
12770 1318
12867 1281
12866 1354
12949 1122
12948 1030
12947 930
12865 1029
12768 980
12600 960
12685 978
12684 912
12767 1004
15043 1006
15127 1134
15204 1175
15203 1144
15202 1038
15126 926
15125 804
15343 764
15405 353
15468 475
15541 601
15672 656
15795 948
15794 990
15911 806
15964 814
15912 978
15852 882
15913 894
16072 1030
16071 1046
16119 1082
16173 944
16174 1011
16236 936
16235 1029
16345 1069
16538 713
16407 996
16234 955
16291 1109
16344 1125
16406 749
16343 821
16342 786
16341 788
16290 766
16183 1127
16233 1040
16172 1050
16118 855
16117 1077
16116 1146
16070 1077
16171 1037
16114 1007
16115 1078
16069 1147
16002 1092
15963 831
15851 806
15850 882
15793 804
15557 1060
15540 1049
15539 897
15404 532
15467 669
15466 928
15403 1112
15465 1091
15402 1163
15401 1093
15400 970
15399 833
15342 774
15200 981
15201 1034
15124 930
15123 1000
15041 958
14794 872
14793 803
14579 655
14580 678
14495 773
14496 661
14260 793
14160 764
14259 814
14342 825
14341 956
14494 1084
14578 1001
14412 1040
14411 999
14258 928
14257 677
14340 586
14410 596
14577 796
14960 861
14959 880
14871 942
14734 1147
14667 1182
14666 1040
14576 1056
14597 697
14733 660
14665 689
14493 725
14492 821
14339 856
14409 1054
14255 1196
14256 1169
14159 1185
14158 1172
13827 690
13939 1063
14001 902
13828 619
13665 393
13829 688
13582 1190
13581 1232
13501 1163
13417 1103
13315 898
13227 985
13228 906
13129 901
13027 964
13028 895
13130 838
13029 914
12937 881
12936 950
12852 898
12851 937
12935 904
12934 945
13026 903
13128 922
13127 914
12933 795
13025 967
13126 1035
13226 1151
13058 1231
13024 1154
12931 1021
12848 1215
12751 1144
12752 1214
12849 1144
12753 1147
12754 1068
12850 1132
12932 1151
13125 1161
13124 1203
12096 918
12220 1076
12147 1168
12148 1167
12221 1002
12098 1166
11967 1152
11871 991
11966 1216
12097 1207
11968 692
11887 653
11969 764
11882 794
11873 854
11727 590
11496 765
11497 629
11435 560
11433 861
11382 866
11376 806
11434 841
11432 842
11380 883
11431 903
11377 1022
11381 1129
11495 1041
11572 1166
11645 1152
11644 1082
11666 1093
11646 1083
11647 1109
11648 1095
11649 1095
11660 1008
11872 846
14804 927
14743 931
14883 903
14746 867
14744 971
14514 768
14428 930
14361 981
14350 982
14275 952
14274 989
14272 1021
14166 911
14165 922
14167 988
14169 986
14273 968
14268 974
14278 1050
14351 1066
14359 1023
14424 993
14885 829
14884 884
14969 884
15054 816
14745 761
14805 878
14888 935
14887 905
14886 933
14970 906
14971 935
15056 899
15139 892
15063 873
14972 836
15137 954
15212 884
15281 848
15282 916
15213 883
15138 886
15055 866
15214 819
15283 848
15350 849
15351 884
15284 880
15215 869
15140 879
15057 797
15216 820
15285 793
15217 865
15141 904
15142 865
15058 814
14515 796
14507 865
14508 866
14430 875
14427 884
14423 844
14355 819
14277 821
14170 759
14168 727
14270 798
14349 835
14506 867
14429 814
14362 836
14417 856
14356 877
14511 846
14509 886
14422 894
14431 896
14352 892
14353 960
14419 941
14357 676
14592 721
14674 724
14747 998
14807 982
14806 858
14889 982
14973 974
14974 998
14975 903
15059 814
15060 833
15061 797
14977 936
14976 890
14890 847
14808 875
14809 926
14891 946
14892 873
14512 35
14978 717
14979 750
15062 782
15417 212
15416 328
15479 620
15415 710
15353 692
15286 622
15354 622
15352 635
15355 745
15414 710
15478 622
15477 694
15481 1204
15554 1224
15622 1153
15621 1223
15620 1153
15619 1198
15618 1173
15551 1193
15552 1173
15480 1184
15553 1156
15413 1100
15356 1111
15412 1143
15349 962
15476 1174
15550 1236
15549 1168
15616 1173
15617 1242
15681 1204
15745 1128
15921 287
15744 880
15679 949
15680 885
15615 947
15548 876
15482 834
15475 741
15614 888
15555 881
15547 893
15474 929
15411 733
15280 1024
15136 1070
15053 999
15135 1035
15211 1063
15278 1171
15279 1124
15348 1169
15347 1128
15410 972
15472 1064
15546 931
15473 972
15613 961
15678 976
15471 991
15409 1030
15470 990
15544 1012
15611 1015
15677 1076
15545 1031
15612 1075
15741 950
15797 976
15798 824
15856 1022
15918 978
15919 1017
15857 1035
15858 1124
15799 1100
15742 1018
15743 1086
15800 1029
15859 1174
15920 1130
15968 1033
16014 998
16082 888
16013 1147
15967 1123
16011 1123
16080 1193
16012 1194
16015 1199
16081 1124
16127 1141
16126 1128
16181 1078
16244 1038
16245 968
16300 619
16246 467
16301 527
16302 458
16548 433
16547 627
16470 493
16546 587
16612 587
16613 518
16672 472
16671 427
16545 654
16471 878
16414 912
16299 859
16298 874
16357 1086
16356 1130
16355 1122
16354 1058
16297 1082
16243 946
16180 512
16125 578
16079 526
16078 628
16077 604
16124 696
16179 696
16296 1079
16353 1147
16413 967
16412 1059
16352 1129
16295 1036
16411 1057
16544 1062
16669 998
16670 1057
16720 970
16776 914
16954 621
16895 841
16835 912
16775 895
16719 961
16718 967
16717 985
16774 995
16834 906
16773 945
16715 982
16716 989
16673 1012
16668 955
16667 1002
16666 954
16714 989
16713 919
16772 888
16771 828
16832 833
16891 876
16952 876
17018 798
17019 793
16953 876
16894 856
16833 794
16893 702
16892 876
17078 732
17185 667
17184 728
17140 821
17082 869
17077 868
17139 827
17274 648
17375 446
17565 -128
17522 48
17523 -32
17433 262
17320 654
17376 814
17322 762
17321 756
17275 742
17228 650
17229 585
17186 903
17141 825
17187 890
17188 836
17144 824
17142 716
17143 696
17189 542
17081 609
17083 692
17080 713
17079 608
17869 863
17845 890
17846 831
17789 820
17756 836
17936 1143
17937 1116
17900 1180
17899 1110
17870 1174
17871 1144
17872 1118
17901 1207
17873 1121
17902 1044
17938 996
17970 808
17971 1146
17939 1285
17940 1215
17972 1123
17941 1033
17904 1033
17905 1011
17942 1038
18009 948
18068 1078
18067 1147
18036 1078
18008 1121
18007 1105
18035 1056
18066 1009
18123 913
18098 1014
17903 1216
18124 699
18178 974
18225 499
18165 909
18179 978
18201 960
18226 419
18227 300
18145 631
18166 791
18125 636
18099 486
18070 726
18069 658
18037 1016
18012 1057
18011 1005
18010 1039
17973 978
17974 1043
17975 1040
17976 974
17943 940
17944 743
17825 429
17790 469
17791 470
17647 750
17511 826
17470 955
17510 842
17469 1026
17509 962
17468 1027
17368 862
17369 992
17424 992
17265 501
17122 618
17000 512
17001 327
17123 1029
17216 1027
17215 1180
17314 924
17425 714
17426 560
17471 766
17557 990
17605 947
17688 672
17758 634
17794 1230
17793 1311
17792 1232
17826 1318
17850 1319
17849 1277
17875 1207
17876 1204
17910 1008
17911 266
17851 390
17734 954
17733 799
17607 700
17559 622
17512 656
17606 781
17558 788
17848 761
17909 732
17908 798
17907 930
17906 1030
17874 1039
17508 841
17645 1119
17687 1189
17604 937
17646 932
17732 1099
17731 683
17730 803
17686 550
17729 489
17757 841
17847 567
18223 888
18195 852
18176 742
18163 766
18162 830
18175 883
18194 715
18193 605
18161 629
18192 353
18160 625
18089 618
18090 655
17998 555
17997 759
17929 508
17961 882
17996 851
17960 793
17959 791
17995 886
18055 904
18056 970
18057 962
18058 854
18088 831
18087 831
18118 933
18141 986
18140 940
18159 782
18116 941
18117 985
18086 940
18085 987
18054 844
18084 965
18115 1010
18114 972
18158 886
18174 808
18157 796
18113 954
18083 908
18053 926
18027 922
18026 992
18025 990
18024 960
18112 628
18082 816
18052 915
18023 966
18022 902
17992 834
17956 1047
17955 1129
17925 846
17887 970
17888 950
17833 633
17926 937
17927 1016
17957 1038
17993 973
17994 972
17958 1166
17928 1267
17834 936
17774 800
17775 861
17835 671
17808 804
17776 875
17750 783
17751 718
17718 776
17717 721
17749 799
17716 672
17748 1080
17747 926
17714 1064
17675 1173
17627 1060
17715 1208
17676 1146
17677 1209
17632 1143
17586 1050
17540 1140
17491 1136
17539 1208
17585 1141
17631 1209
17630 1140
17629 1209
17628 1138
17584 1141
17538 1062
17490 1116
17447 1016
17674 714
17583 715
17673 866
17746 720
17745 560
17672 638
17713 946
17671 1018
17537 614
17670 1012
17712 999
17711 1070
17744 1033
17743 1022
17710 1080
17669 1009
17709 942
17742 1019
17773 1006
17807 1005
17772 1076
17771 1042
17770 1020
17806 1083
17805 1033
17391 759
17390 760
17389 753
17388 683
17329 732
17330 754
17331 936
17241 777
17285 921
17333 933
17332 979
17392 932
17393 981
17394 918
17334 983
17335 917
17336 1046
17337 1088
17338 1072
17339 1087
17397 1087
17396 1072
17450 1087
17340 1073
17286 1013
17287 986
17342 1029
17341 1095
17400 1051
17399 1087
17451 1074
17452 1087
17495 1028
17496 1034
17543 1004
17587 981
17542 1051
17541 1022
17494 1087
17493 1074
17492 1032
17449 1101
17448 1035
17395 1046
17398 1075
17857 742
17832 945
17804 1103
17856 1079
17831 1054
17802 979
17768 780
17803 1050
17886 959
17951 851
17986 917
17985 874
18015 860
18047 781
18016 931
18017 991
18018 923
18050 914
18049 985
18048 929
18077 922
18078 933
18135 867
18171 1078
18186 994
18170 1081
18185 998
18151 1080
18134 1096
18108 1206
18076 1131
18107 1206
18150 1103
18133 654
18106 607
18105 651
18132 616
18131 637
18104 622
18075 555
17918 605
17854 660
17855 708
17885 681
18130 676
18046 778
18074 574
18045 500
18103 404
17984 -139
18149 185
18232 777
18249 942
18292 934
18295 936
18319 623
18318 615
18333 636
18380 909
18393 816
18406 978
18394 1019
18395 730
18381 860
18362 857
18363 928
18364 862
18365 791
18366 783
18335 707
18334 784
18353 792
18296 968
18268 925
18269 976
18250 786
18251 668
18297 964
18336 892
18367 832
18396 978
18409 859
18425 913
18443 845
18424 858
18408 764
18442 766
18454 1137
18478 1065
18502 1065
18480 1066
18479 1136
18456 1136
18455 1067
18457 1072
18458 947
18505 1056
18504 1118
18503 1078
18521 1010
18542 1001
18522 694
18481 605
18493 706
18543 800
18560 821
18580 826
18611 842
18568 472
18597 454
18569 442
18515 731
18561 560
18544 708
18524 656
18525 764
18545 714
18570 692
18494 1172
18523 1247
18514 1172
18460 1148
18428 928
18429 1069
18383 456
18392 898
18354 686
18427 541
18459 679
18437 820
18426 851
18391 855
18407 870
18390 774
18382 894
18368 898
18337 646
18320 647
18338 647
18270 462
18233 449
18271 1082
18321 940
18272 949
18298 862
18252 982
18273 1084
18299 1033
18274 1027
18300 1098
18339 546
18301 850
18235 786
18234 802
18221 868
18210 728
18189 797
18173 726
18190 727
18188 734
18220 799
18209 865
18187 830
18172 1052
18153 1113
18152 1076
18136 1111
18137 1082
18109 1087
18110 1088
18154 1081
18138 1173
18155 1164
18111 1041
18079 1080
18051 1056
18021 967
18020 1002
18019 995
17988 1057
17987 988
17952 990
17919 963
17953 1011
17954 959
17920 1006
17921 1051
17989 936
17990 892
17922 1092
17923 1062
17924 1050
17991 933
18081 692
18080 735
18139 818
18156 756
18191 696
18222 572
18275 672
18340 740
18322 831
18303 750
18302 700
18355 908
18356 955
18370 944
18369 1016
18384 972
18398 948
18411 970
18397 926
18410 1012
18430 930
18444 826
18482 940
18526 923
18546 853
18506 857
18483 679
18461 474
18601 -164
18581 13
18680 593
17288 989
17289 913
17152 971
17153 1006
17037 1096
17038 1120
17039 1111
17099 1151
17154 1102
17100 971
17101 751
17200 804
17098 1022
16917 888
17036 1054
17097 796
17035 906
16973 826
16786 667
16738 904
16684 941
16627 1076
16568 1003
16495 1044
16496 986
16569 1059
16685 905
17769 874
17666 1099
17626 1146
17667 1062
17668 979
17536 952
17582 1094
17625 1024
17624 929
17581 985
17580 1007
17579 1036
17534 1006
17535 1039
17446 540
17328 768
17284 544
17239 410
17033 561
17198 826
17283 858
17445 644
17578 908
17577 901
17623 976
17665 553
17708 656
17707 881
17622 814
17621 732
17575 674
17576 746
17533 720
17444 662
17238 621
17237 730
17236 676
17443 829
17442 918
17441 919
17489 851
17664 452
17574 654
16787 912
16788 1192
16855 1132
16974 830
16686 904
16856 568
16629 648
16630 658
16441 729
16379 694
16570 730
16687 636
16688 516
16323 528
16267 548
16147 602
15982 839
16039 839
15981 1065
16146 864
16145 1111
16096 1063
16037 1069
15980 1055
16038 1112
15937 1086
15823 920
15822 991
15885 917
15641 896
15509 1075
15510 1037
15886 706
15824 935
15761 1007
15642 852
15580 796
15513 691
15380 736
15251 679
15322 768
15379 672
15321 656
15170 634
15099 886
15019 954
15020 922
15021 894
15100 763
14934 774
14844 590
14935 1020
15171 970
15172 990
15252 986
15323 1046
15382 981
15511 935
15579 829
15512 895
15436 893
15381 893
15437 964
15438 921
14845 881
14846 794
14936 637
14847 722
14780 661
14707 550
14938 619
15101 664
15102 862
15173 1104
15174 1161
15384 912
15514 830
15439 944
15383 1042
15324 1241
15325 1200
15643 974
15763 1073
15762 911
15825 1039
15938 985
15887 1042
15888 969
15764 749
15826 830
15889 860
15827 896
15709 986
15581 784
15582 1022
15644 1122
15645 1049
15646 1118
15712 1049
15711 1118
15710 1049
15647 1059
15583 940
15515 994
15440 777
15176 596
15022 593
14848 513
15326 1149
15327 1168
15516 868
15442 1064
15441 1017
15253 844
15254 756
15177 852
14940 914
14849 934
15023 1044
15024 960
14941 992
14783 735
14642 913
14472 784
14555 984
14556 948
14643 933
14398 1180
14221 882
14220 990
14059 908
14058 836
14137 1027
14219 1049
14471 1037
14470 749
14397 939
14315 860
14396 861
14136 755
14314 755
14056 846
13910 932
13909 973
13908 1045
13978 1056
14055 1038
14135 1009
14218 903
14134 992
14133 1093
14313 963
14054 963
14132 1094
14217 1116
14216 1027
14312 992
14395 815
14468 1071
14554 1170
14640 1082
14709 1026
14639 1132
14708 1130
14782 1196
14937 1019
14781 1219
14644 1032
14399 1070
14316 1116
14317 1112
14318 1150
14222 1110
14138 997
14061 897
14060 838
13820 818
13733 860
13577 855
13576 908
13660 951
13659 914
13732 933
13912 759
14469 702
14641 481
14939 859
15104 774
15175 694
15103 606
13730 918
13574 938
13819 1141
13911 1205
13981 1143
14057 1158
13980 1227
13979 1165
13818 1052
13658 722
13392 1074
13391 1080
13390 1058
13389 1011
13201 1006
13202 971
13203 952
13204 818
13004 916
12921 845
13005 848
12922 861
13006 778
13007 673
13294 903
13394 1176
13393 1201
13293 1188
13206 1052
13205 986
13292 1034
13488 988
13575 1042
13731 1019
13207 847
13295 924
13395 940
13396 918
13296 873
13297 786
13104 753
12923 1007
12742 925
12665 875
12836 1060
12837 1034
12743 1061
12666 778
12744 833
12745 960
12838 1058
12924 1020
13009 1018
13107 1087
13106 1018
13105 916
13008 1089
13108 1018
13010 1117
12840 924
12839 992
12747 1030
12746 1092
12667 1046
12391 591
12476 916
12579 1072
12580 1024
12668 1138
12925 919
12926 890
13012 1079
13112 1073
13215 1048
13113 1228
13013 1189
12748 803
13114 1035
13115 938
13057 994
13216 1049
13305 1097
13304 1133
13408 1189
13407 1141
13406 931
13343 933
13492 1095
13493 1107
13494 1091
13495 972
13496 973
13306 928
13217 930
13218 950
13014 753
13219 939
13344 1120
13497 921
13409 668
13498 778
13579 646
13410 774
13307 768
13308 818
13309 852
13411 792
13412 902
13413 1012
13414 1132
13345 1071
13311 1090
13310 1174
13220 1088
13155 1090
13118 1048
13117 608
13116 688
12927 775
13015 635
12749 666
12334 608
12090 704
12030 672
11788 667
11632 939
11551 964
11552 1186
11424 1111
11425 1098
11553 1146
11485 1152
11486 1038
11360 682
11361 646
11487 722
11714 756
11789 648
11860 512
11859 427
11956 442
12031 330
12479 500
12582 532
12750 710
13016 1040
13119 958
13017 920
12841 1068
12669 944
12583 832
12480 892
12394 750
12395 821
12481 843
12482 738
12141 567
12091 775
12092 684
12142 840
12210 784
12396 1031
12483 736
12484 803
12397 754
12485 740
12272 644
12273 616
12093 566
12143 570
12144 306
12211 352
12274 508
12335 493
12398 422
12486 306
12584 368
12487 511
12585 396
12399 426
12400 378
12488 263
12489 1042
12401 1127
12336 1122
12337 1195
12294 1201
12275 1241
12276 1201
12277 1235
12215 1188
12214 1240
12213 1204
12212 1220
12032 921
11793 692
11562 840
11489 852
11426 838
11427 864
11364 691
11365 722
11298 668
11070 387
11207 440
11166 570
11165 794
11121 778
11120 726
11164 794
11163 768
11253 660
11297 420
11068 536
11017 560
10931 688
10859 602
10860 254
10733 196
10620 -560
10737 -76
10932 890
11069 890
11561 510
11638 812
11718 896
11717 1120
11560 906
11559 934
11792 922
11864 764
11791 851
11863 868
11790 819
11637 756
11558 730
11488 758
11557 905
11636 840
11716 760
11862 990
11958 1014
11957 1062
11861 928
11715 594
11633 944
11554 1070
11555 1076
11634 1086
11635 1155
11556 1072
11363 886
11362 948
11252 730
11162 854
11161 804
11067 765
18477 684
18441 830
18453 921
18476 945
18501 912
18540 839
18539 662
18500 852
18475 778
18474 790
18499 850
18498 802
18519 808
18497 730
18538 700
18698 -158
18791 -314
18737 -224
18633 497
18556 761
18492 826
18436 709
18422 706
18423 602
18389 666
18350 760
18291 634
18267 498
18208 595
18184 683
18207 592
18129 812
18102 856
18073 477
18169 722
18183 810
18219 506
18245 883
18218 508
18265 868
18379 237
18420 576
18496 586
18517 536
18537 453
18565 913
18595 963
18655 1023
18679 992
18608 1027
18628 83
18654 159
18811 -552
18678 20
18607 449
18512 100
18440 737
18439 394
18404 154
18348 336
18315 620
18290 621
18217 337
18205 336
18204 324
18216 377
18231 512
18248 548
18247 780
18243 804
18264 774
18263 774
18293 766
18294 779
18347 479
18330 794
18329 746
18352 644
18351 596
18378 404
18435 662
18438 674
18450 678
18470 644
18491 544
18516 420
18419 434
18403 412
18377 234
18261 392
18262 532
18314 504
18229 448
18203 448
18148 532
18126 568
18039 321
18147 262
18180 500
18228 694
18260 103
18289 514
18346 568
18402 547
18376 484
18418 346
18495 168
18531 62
18557 78
18532 32
18653 130
18533 123
18434 242
18449 294
18534 648
18535 711
18575 469
18511 572
18536 599
18598 492
18625 644
18696 420
18711 450
18732 334
18733 643
18712 883
18734 854
18735 831
18626 36
18627 241
18554 234
18851 262
18879 -374
18845 929
18810 792
18844 864
18843 865
18878 767
18913 410
18940 648
18955 494
18956 505
19038 460
19034 480
19100 420
19022 295
19198 -35
19282 644
19231 746
19199 567
19318 460
19351 499
19127 -369
19319 316
19283 176
19284 436
19285 544
19320 569
19260 688
19202 704
19203 760
19182 598
19101 448
18985 -24
18957 -130
18941 -181
18808 184
18736 362
18657 641
18632 839
18610 765
18631 943
18609 1242
18599 1143
18576 1082
18566 1096
18577 1083
18630 947
18652 839
18656 734
18629 714
18697 624
18807 470
18857 260
18890 -136
18558 516
18559 534
18471 650
18451 669
18421 689
18472 846
18518 1100
18555 982
18578 751
18596 756
18579 819
18513 505
18473 717
18452 708
18405 768
18361 683
18349 562
18266 693
18317 543
18332 492
18316 470
18230 866
18168 468
18167 497
18244 351
18331 247
18206 105
18181 405
18101 427
17983 893
17949 953
17950 974
17982 904
17981 834
17947 942
17948 1006
17914 945
17915 1005
17883 946
17853 839
17884 974
17916 983
17917 34
17880 13
17801 550
17766 434
17767 542
17739 514
17701 548
17478 468
17653 205
17800 608
17764 475
17879 407
17980 727
18014 676
17979 835
18044 698
18043 636
18042 358
17878 358
17829 371
17617 333
17568 170
17324 668
17383 654
17232 -42
17325 880
17281 997
17277 999
17193 982
17088 702
16901 786
16727 574
16617 686
16424 374
16358 418
16137 668
16028 560
16027 392
16187 544
16136 720
16026 865
15975 886
15928 826
15861 900
15813 1009
15812 916
15811 714
15810 864
15870 866
15869 610
15974 962
16133 706
16025 854
16134 584
16135 612
16252 596
16308 1026
16366 950
16423 942
16479 1024
16556 943
16555 981
16478 960
16307 721
16365 968
16422 989
16421 795
16476 490
16553 447
16477 991
16554 882
16676 750
16726 686
16725 762
16781 952
16844 1018
16843 956
17084 592
16962 767
16900 691
16961 770
17024 769
17025 840
17087 770
17150 436
17192 431
17149 503
17148 459
17231 728
17280 672
17323 693
17382 628
17381 588
17380 742
17379 786
17435 784
17434 756
17477 866
17738 153
17567 1037
17526 966
17566 821
17654 870
17652 798
17737 580
17765 598
17799 420
17798 364
17797 420
17828 364
17852 210
17882 168
17881 228
17913 210
17912 292
17877 266
17946 0
17945 0
17978 84
18013 288
18041 440
18040 320
18072 434
18146 325
18100 470
18071 -140
18038 -148
18128 18
18182 -392
18202 -378
18215 -248
18246 -215
18328 -872
18360 -1344
18345 -2454
18127 -1372
17977 -1518
17278 344
17190 324
17145 480
17021 816
17022 937
17146 428
17085 660
16897 849
16674 358
16360 782
16184 814
16019 743
16130 407
16249 300
16303 772
16250 474
16361 812
16415 700
16473 632
16472 624
16549 720
16614 689
16129 736
16248 496
16018 681
15802 764
15688 828
15625 880
15483 782
15488 782
15489 883
15362 956
15296 1015
15297 945
15228 961
15295 946
15226 961
15227 1001
15078 872
14988 736
14902 729
14901 801
14819 778
14818 941
14757 1090
14681 974
14756 1042
14755 1040
14987 594
15077 653
15076 645
15224 565
15225 532
15294 644
15419 364
14900 668
14986 758
14899 757
14985 828
14984 935
14983 855
15064 958
15075 952
15801 259
15147 441
15293 579
15292 593
15291 453
15288 454
15682 325
15624 357
15623 504
15687 203
15560 473
15487 582
15361 973
15360 991
15223 1193
15074 872
15146 985
15073 847
15222 534
15145 603
15221 521
15287 320
15144 593
15071 991
15072 991
14981 795
14896 918
14980 1006
14895 918
14813 911
14750 985
14677 917
14751 879
14814 528
14982 643
14897 764
14815 802
14752 704
14753 636
14754 1150
14816 1059
14898 990
14817 960
14678 1060
14679 1121
14602 979
14603 911
14604 1052
14519 1049
14438 924
14370 920
14371 946
14520 923
14363 1034
14282 1024
14605 1047
14680 924
16778 928
16959 1211
16956 1213
16836 1252
16721 1239
16722 1116
16898 1212
16957 1038
16779 482
16780 746
16837 697
16615 406
16550 390
16551 453
16416 468
16417 565
16552 514
16474 932
16418 1026
16364 995
16363 994
16362 950
16185 657
16251 826
16304 981
16419 1007
16305 1008
16306 965
16475 617
16616 754
16723 933
16838 853
16899 776
16960 640
17191 258
17230 182
17276 138
17476 -28
17524 260
17525 256
17377 176
17279 386
17147 415
17086 750
17023 824
16724 952
16839 1206
16840 1160
16841 812
16842 653
16675 420
16420 372
16024 553
16132 991
16131 1052
16186 811
16016 1000
16023 1054
15973 988
15927 930
15867 847
15972 930
15971 931
16022 947
16021 787
16020 701
15970 859
15926 838
15866 772
15807 667
15750 852
15694 776
15683 778
15751 784
15808 1057
15752 1173
15684 1045
15564 1114
15565 1076
15556 1014
15496 1066
15495 1077
15425 1010
15695 1122
15629 1087
15563 1207
15494 1271
15424 635
15423 890
15231 940
15365 950
15493 585
15422 688
15364 710
15421 806
15420 870
15484 858
15562 941
15628 999
15806 870
15749 1082
15748 1004
15805 968
15925 556
15969 665
15924 740
15863 576
15860 731
15864 731
15865 777
15804 767
15693 948
15627 942
15492 1009
15561 1005
15626 915
15692 937
15747 773
15691 807
15690 614
15746 1241
15803 1301
15862 1181
15923 1047
15922 1078
15689 1014
15490 523
15363 608
15230 880
15229 888
15148 882
14989 770
14903 686
14820 616
14758 838
14682 824
14683 904
14526 752
14527 541
14441 774
14440 869
14439 900
14525 895
14524 909
14523 886
14609 934
14608 999
14522 929
14607 932
14606 878
14521 910
14372 828
14373 903
14374 893
14177 676
14178 782
14103 672
14104 868
14105 873
14179 834
14180 830
14181 858
14375 909
14530 1007
14529 1069
14610 1009
14596 1079
14528 946
14442 1014
14443 979
14684 1020
14759 870
14810 1029
14904 1079
14905 1030
14992 984
14991 1048
14990 574
15079 440
15298 860
15491 773
15299 877
15300 652
15149 469
14760 731
14685 911
14686 832
14611 883
14532 772
14531 813
14433 1126
14284 1078
14182 951
14285 1201
14106 1042
14376 1058
14286 832
14183 907
14287 844
14444 945
14533 885
14534 1017
14612 931
14535 892
14613 921
14536 1013
14434 947
14377 866
14364 1038
14288 1072
14185 1214
14186 1066
14108 1242
14025 1174
13868 974
13867 899
13866 854
14024 744
13956 823
14023 871
14184 663
14107 793
14022 863
14021 828
13849 738
13777 808
13778 776
13619 980
13454 996
13358 876
13535 1000
13453 1105
13357 1010
13534 856
13356 1003
13257 1088
13068 677
12980 712
12981 812
13069 726
13168 807
12707 547
12548 986
12708 1156
12709 1078
12795 1110
12982 904
13070 894
13169 847
13071 952
13258 855
17663 444
17620 502
17706 429
17662 501
17661 486
17660 384
17659 424
17705 368
17741 202
17704 868
17658 820
17657 898
17656 901
17703 787
17740 662
17702 715
17655 858
17573 721
17572 787
17619 909
17571 866
17618 805
17830 104
17530 528
17485 549
17484 391
17529 451
17528 409
17483 365
17482 425
17527 364
17570 255
17569 257
17481 374
17480 370
17479 248
17233 -66
17194 615
17089 700
16963 548
16845 544
16902 640
16728 624
16618 749
16480 734
16425 774
11119 974
11016 1114
10968 916
11015 986
11118 790
11117 680
11034 738
10891 570
10967 588
11014 560
11066 560
11206 515
11251 447
11423 935
11484 859
11205 795
11296 1077
11359 1074
11422 931
11631 688
11630 688
11858 638
11955 560
12029 644
12089 591
12088 504
12139 574
12140 504
12138 531
12581 601
12393 720
12478 872
12477 892
12392 836
12271 662
12087 880
11953 1106
11857 1012
11954 913
11787 865
11786 916
11550 1061
11549 1130
11629 1081
11628 1060
11785 1104
11784 1018
11952 793
12028 907
12086 882
12027 952
12026 889
11783 962
11782 794
11781 778
11856 776
11855 898
11854 964
11951 879
11713 738
11712 739
11626 816
11545 623
11546 739
11627 830
11547 756
11548 1064
11416 1006
11417 1134
11356 1233
11357 1241
11418 1192
11481 1122
11482 1110
11419 1238
11295 1024
12025 738
12209 882
12333 708
12332 851
12390 762
12389 782
12270 632
12331 464
12741 1059
12740 908
12664 1024
12663 1022
12578 1102
12662 1026
12661 910
12475 794
12577 882
12576 889
12474 844
12473 843
12528 853
12660 778
12575 788
12574 681
12573 788
12739 931
12835 1132
13103 916
13003 1076
12834 1146
12738 1212
12659 1122
12572 560
12472 576
12658 954
12833 922
12737 734
12657 616
13002 721
12920 825
12832 747
12919 761
12918 640
12831 1127
12830 1245
12917 1305
13056 1142
13197 1174
13099 1204
13198 1019
13287 1079
13381 882
13482 1027
13382 1079
13288 1028
13289 905
13383 1028
13483 1093
13652 943
13571 824
13384 779
13484 910
13572 857
13573 839
13485 934
13385 939
13199 704
13100 791
13200 875
13386 606
13101 804
13102 754
13290 793
13387 1044
13486 932
13291 910
13388 1027
13487 991
13657 977
13729 1057
13656 1012
13728 1100
13817 1036
13907 940
13977 964
13976 976
13906 941
13905 928
13904 978
13727 1126
13655 1028
13654 1048
13653 972
13816 1145
13903 1020
13902 572
13975 590
14053 470
14131 426
14215 491
14130 557
14052 512
13726 955
13651 1072
13725 1086
13570 1086
13650 1177
13649 1223
13569 1179
13648 1033
13568 1234
13481 734
13380 773
13379 616
12916 676
12829 852
12828 834
12736 789
12656 744
12471 780
12267 935
12268 872
12269 665
12206 869
12205 882
12204 935
12266 965
12203 965
12265 935
16309 904
16255 885
16189 1082
16083 902
16030 774
16029 662
15872 542
15701 383
15634 431
15371 766
15308 974
15307 945
15306 829
15157 798
15006 560
14918 1270
14772 1358
14697 1134
14773 1408
14774 1372
14775 1052
14919 686
14920 712
15088 868
15158 922
15239 932
15240 783
15372 790
15571 623
15501 514
15502 740
15703 258
15816 1139
15817 998
15930 1022
16084 916
16139 698
16257 866
16371 966
16370 946
16558 599
16619 758
16620 781
16678 715
16730 900
16731 1050
16732 901
16733 768
16783 1042
16848 968
16907 935
16967 861
17030 784
16968 860
17031 740
17032 855
16909 704
16908 761
16850 710
16849 869
16621 1072
16561 924
16560 788
16489 636
16488 698
16559 672
16487 767
16258 705
16259 794
16140 580
16085 748
16193 1018
16312 714
16086 1020
15874 745
16087 949
16088 814
16031 692
16194 898
16372 523
16429 638
16490 708
16622 754
16679 900
16734 832
16735 853
15702 924
15873 638
15929 707
16138 677
16190 577
16191 642
16310 938
16368 892
16256 893
16192 710
16311 912
16369 893
16486 875
16485 938
16484 964
16428 954
16483 596
16482 748
16427 770
16426 736
16481 804
16557 742
16677 585
16905 582
17151 642
17091 784
16966 836
16965 772
16904 1003
16847 1018
16846 958
16729 833
16782 856
16903 856
16964 835
17090 764
17196 800
17195 886
17234 868
17326 912
17384 558
17385 536
17235 248
17092 886
17026 847
16906 646
17027 922
17028 855
17029 559
17093 245
17197 503
17327 1070
17387 1170
17439 1194
17440 994
17282 1101
17386 1109
17436 1177
17486 1108
17531 1177
17532 1107
17487 1177
17488 1108
17437 1108
17438 1177
16254 874
16367 852
16253 954
16188 323
15976 779
15815 576
15700 397
15370 660
15238 645
15237 466
15005 714
14696 398
14543 738
14300 861
14040 985
13968 1014
13796 625
13795 1051
13883 1094
13967 996
14039 986
14117 1016
14204 903
14203 902
13966 887
14038 1057
13965 945
14095 997
14201 1023
14202 926
14542 572
15004 520
15069 584
15368 790
15430 910
15289 764
15369 808
15500 827
15499 910
15570 840
15569 884
15633 958
15699 980
15755 912
15871 821
15814 951
15754 902
15686 835
15698 788
15568 868
15498 894
15429 942
15428 956
15486 499
15567 648
15632 602
15753 834
15809 714
15868 767
15697 770
15685 772
15696 759
15630 881
15631 875
15566 815
15497 802
15485 810
15427 1004
15367 1024
15426 1006
15366 1085
15303 1044
15232 952
15152 1065
15082 965
14994 1029
14995 966
14996 970
15153 966
15233 1005
15234 975
15154 731
15304 932
15305 860
15236 1001
15235 930
15155 929
15086 930
15087 879
15156 930
15085 1004
15068 1131
15084 1183
15003 1256
14917 1227
14916 1316
14915 1245
14914 1245
15001 1350
15002 1351
15083 1181
15067 1183
15066 506
14913 678
15000 698
14912 810
14827 832
14826 762
14999 832
14998 962
14997 1041
14911 933
14825 940
14691 890
14690 892
14689 884
14765 1004
14824 955
14910 1010
14909 948
14993 948
15081 1017
15302 1055
15301 1152
15151 1065
15150 988
15080 974
15065 834
14906 808
14821 724
14907 898
14908 914
14761 833
14762 897
14822 929
14823 888
14763 945
14764 876
14688 945
14616 790
14538 845
14445 776
14537 878
14614 850
14615 921
14687 876
14446 1027
14379 1128
14292 966
14291 1172
14290 1144
14378 1097
14289 1171
14187 980
14188 1167
14189 1158
14109 1113
14026 1048
13871 937
13870 854
13695 924
13694 984
13869 967
13779 1053
13693 1082
13620 954
13455 925
16784 1055
16910 1020
16969 941
16911 954
16851 952
16912 953
16970 824
16913 633
17034 658
17094 611
16971 521
16914 874
17095 868
17199 753
17240 662
17096 584
16972 702
16854 653
16916 662
16915 929
16737 1204
16625 904
16626 782
16565 1108
16374 1074
16438 1263
16375 1168
16439 1226
16493 1243
16566 1289
16567 1224
16494 1264
16440 1012
16376 747
16377 833
16319 959
16320 865
16264 1017
16263 979
16035 895
15935 793
15884 831
15883 896
15882 830
15881 728
15708 768
15639 762
15578 756
15640 648
15760 1064
15820 932
15821 868
15936 879
16095 716
16094 802
16036 779
16093 849
16092 788
16202 678
16203 755
16204 823
16266 887
16322 688
16265 915
16321 884
16378 790
16498 768
16497 792
16628 874
11358 594
11483 562
11420 696
11421 650
11266 1123
11249 1254
11250 1273
11204 1107
11203 1308
11114 987
11033 608
10890 515
11012 712
10930 540
10929 648
10813 504
10765 414
10573 617
10474 837
10330 707
10274 818
10221 671
10222 949
10275 984
10223 1048
10168 981
10169 955
10276 979
12202 1013
12133 879
12134 1010
12135 1081
12136 1019
12081 1078
12080 1027
12013 1075
12014 1031
12015 961
11941 1074
11940 1032
11770 745
11616 634
11410 664
11244 511
11058 671
11057 869
11103 832
11056 655
11008 618
11771 902
11772 1009
11773 1079
11845 1010
11942 942
12017 834
12016 858
11774 1011
11705 1039
11775 837
12018 760
12207 497
12137 623
11943 962
11706 1272
11776 1279
11707 1273
11617 1331
11538 1161
11539 1256
11618 1264
11777 1136
11846 1173
11944 1047
11847 844
11945 946
11848 826
12019 844
12020 808
12021 944
11946 980
11849 924
11778 944
11779 946
11947 934
11850 1048
11851 1078
11948 1036
12082 711
12083 816
12208 647
12022 883
11949 786
12023 897
11950 828
12024 929
12084 946
12085 866
11852 816
11853 800
11780 904
11709 824
11710 910
11711 970
11544 1170
11480 1124
11444 1226
11415 947
11355 937
11201 704
11113 440
11202 686
11293 785
11294 970
11248 955
11102 803
11007 849
10962 840
10806 635
10646 776
10604 700
10616 770
10645 758
10603 740
10564 792
10463 246
10516 448
10517 382
10605 918
10464 916
10341 654
10518 978
10606 1055
10565 911
10566 1012
10567 1099
10607 1082
10648 1023
10647 1300
10693 1240
10726 1213
10692 1240
10691 669
10760 700
10807 631
10761 661
10808 889
10885 728
10809 946
10736 644
10727 672
10694 784
10608 800
10609 731
10610 792
10569 786
10466 806
10432 778
10375 779
10568 822
10465 779
10326 774
11243 743
11409 896
11408 1052
11407 968
11536 1117
11535 1164
11614 1130
11703 1060
11704 1012
11615 698
11938 1005
11939 962
12012 980
12079 1029
12078 974
12011 1031
12010 1004
11937 1032
12009 1033
12077 963
11936 1006
12259 685
12199 817
12198 718
12007 899
12006 898
12005 835
12008 930
11935 872
11934 940
11844 811
11843 834
11933 924
12004 912
10342 839
10475 644
10476 710
10612 729
10490 960
10277 839
10224 700
10171 621
10170 696
9990 835
9898 759
15635 550
15503 822
15373 756
15159 672
15091 788
14921 685
14831 1083
14698 1003
14776 1007
15008 964
15009 1033
15090 886
15241 725
15089 643
15007 689
14830 578
14628 654
14458 619
15374 907
15375 909
15310 977
15243 910
15309 999
15242 935
15160 970
15161 998
15092 911
15162 1008
15244 817
15311 767
15245 658
15163 769
15011 692
15093 626
15012 850
15246 1102
15314 1002
15313 1140
15312 972
15431 1001
15573 384
15504 630
15572 565
15376 818
14923 1024
14836 896
14835 1147
14778 1117
14702 1147
14546 898
14701 787
14834 959
14632 611
14703 698
14461 628
14307 728
14211 737
14210 672
14460 732
14306 729
14548 835
14547 897
14459 840
15013 700
15164 600
15165 790
15014 910
15094 951
15247 816
15315 1105
15316 1231
15317 1268
15377 1228
15432 1109
15318 1068
15433 1229
15434 749
15508 669
15507 755
15706 769
15637 904
15506 879
15505 882
15575 971
15636 922
15705 916
15757 956
15756 916
15704 957
15574 592
15876 842
15875 843
15931 976
16032 997
16033 1054
15977 854
15877 988
15878 1183
15978 921
15932 784
15818 655
15758 728
15819 528
16091 751
16199 702
16198 749
16144 868
16143 716
16262 896
16316 806
16315 662
16434 692
16623 712
16683 812
16624 756
16562 1082
16563 1134
16492 1089
16435 1120
16317 919
16436 1126
16564 1011
16437 848
16318 911
16201 839
16200 766
15979 662
15879 583
15933 726
16034 501
15934 665
15880 695
15759 542
15576 864
15577 1126
15707 901
15638 1016
15435 938
15320 738
15319 606
15096 960
15018 744
14930 730
15017 674
14929 688
14928 956
14840 1216
14638 824
14839 1208
14927 1117
14926 1118
15016 1228
15169 1022
15168 616
15095 747
15248 748
15167 839
15166 710
15378 1038
15250 1018
15249 1074
15097 885
15098 968
14931 552
14841 702
14932 743
14933 833
14842 888
14843 833
14553 577
14467 592
14051 701
13901 594
13724 792
13900 860
14129 746
14128 810
14127 755
13899 786
13723 948
13567 793
13480 779
13647 925
13566 864
13722 816
13565 884
13564 884
13646 932
13815 982
13814 1062
13898 1024
13813 1023
13897 1078
13974 949
13812 1014
13645 979
14837 870
14838 855
14779 862
14637 931
14551 928
14636 999
14706 941
14705 991
14635 943
14634 874
14704 1027
14550 1154
14633 1156
14549 1072
14462 1039
14389 1153
14463 1040
14390 855
14391 1128
14310 1122
14212 1035
14213 982
14393 1095
14392 1056
14464 1003
14465 990
14466 975
14552 613
14394 779
14311 839
14214 711
14126 996
14050 919
14049 990
13973 920
14125 921
14048 793
13721 682
13643 891
13563 798
13644 839
14925 907
15015 967
14924 708
13479 839
13478 1113
13378 1011
13283 1080
13284 1103
13096 992
13055 998
13000 994
13095 954
12999 953
12910 1020
12911 1040
12912 976
12779 1046
12820 1088
12730 1142
12729 1104
12728 1085
12653 1104
12569 1055
12527 870
12652 972
12727 874
12819 1031
12909 1120
12998 1029
12908 1116
12997 1119
12996 1119
12995 998
12907 996
12816 998
12817 1024
12818 1120
12568 1006
12464 915
13094 1024
13377 1041
13477 1110
13562 1109
13476 1180
13475 1199
13376 1109
13282 1148
13196 1115
13093 1042
13195 1044
13561 1109
13092 862
13194 949
13281 854
13091 991
12994 970
13090 1015
13089 954
12993 954
12905 1021
12906 951
12815 969
12725 882
12814 653
12724 715
12461 896
12380 949
12381 881
12320 922
12253 884
12186 753
12185 879
12184 923
12252 907
12317 921
12318 897
12319 935
12379 890
12460 951
12459 901
12565 1062
12564 934
12563 824
12458 914
12378 990
12316 891
12249 1002
12250 1073
12251 1072
12183 1055
12182 1090
12129 1069
12071 1042
12070 1113
12069 1045
12068 1054
12067 923
11994 945
11995 1064
11919 1039
11920 1008
11921 937
11829 942
11759 905
11828 835
11827 826
11758 634
11606 755
11607 1062
11528 913
11529 835
11608 981
11696 902
11760 922
11830 924
11922 956
11996 926
11923 910
11885 978
11831 948
11924 1009
11925 939
11609 1003
11530 1083
11468 1031
11402 1034
11347 965
11348 935
11470 1066
11469 1116
11532 1049
11531 1001
11610 1044
11699 977
11698 1072
11761 957
11697 1027
11832 1039
11833 1084
11834 995
11835 1037
11762 895
11836 966
11926 968
12072 865
12187 907
12254 990
12321 1099
12382 1077
12566 920
12650 1014
12726 922
12651 1012
12567 1041
12462 1077
12383 1147
12384 1104
12463 904
13193 824
13560 1160
13717 979
13807 1102
13892 1060
13806 1176
13640 1097
13559 1008
13474 630
13473 620
13375 581
13472 458
13556 608
13557 683
13558 717
13716 899
13804 841
13889 889
13805 719
13890 788
13891 727
13893 921
13808 947
13809 1040
13718 957
13894 914
13971 858
14047 951
14309 757
14308 780
14046 958
14045 951
13810 881
13641 818
13719 909
13642 799
13720 890
13811 991
13895 867
13972 825
13896 867
12385 1004
12322 958
12255 1024
12188 1064
12130 1002
12073 898
12189 1020
15010 867
14922 958
14832 983
14777 1001
14700 960
14631 706
14833 867
14388 730
14123 1024
14630 817
14545 855
14699 916
14629 780
14544 719
14043 593
14042 678
14122 861
14121 718
14304 719
14044 883
13886 981
13801 884
13802 840
13887 766
14124 751
14305 731
14209 606
13970 753
13888 819
13803 1003
13715 874
13555 888
13471 630
13470 630
13280 682
13192 822
12992 949
12904 1026
12813 942
12812 871
12721 915
12722 945
12723 371
12562 476
12454 840
12455 784
12456 876
12457 850
12377 814
12315 762
12248 692
12180 990
12181 914
12066 842
12065 952
12064 910
11993 840
14208 1060
14387 1059
14303 868
14207 820
12131 958
12074 1040
11998 1081
11997 1021
11927 959
11763 1084
11764 1056
11837 1056
11928 1085
11999 966
12000 946
11929 886
12063 778
11991 869
12062 854
12179 586
11990 792
11915 250
11914 861
11826 1042
11756 943
11825 982
11824 944
11823 868
11754 862
11755 1035
11694 990
11602 1027
11603 990
11604 1060
11605 991
11916 1039
11992 1147
11917 1197
11918 1139
11757 1085
11695 1138
11464 832
11282 536
11195 350
11281 382
11236 856
11151 730
11131 822
11047 808
11001 919
10953 919
11000 744
14206 999
14041 849
14120 920
14119 861
14118 744
14302 596
14386 480
14457 429
14456 990
14627 895
14301 927
14205 771
13969 486
13797 773
13634 610
13709 567
13798 551
13635 982
13710 969
13636 1039
13549 969
13550 880
13711 969
13800 969
13885 932
13884 984
13799 971
13551 1078
13466 1146
13370 1076
13371 1146
13467 1079
13637 1078
13712 990
13713 992
13553 1023
13552 1077
13468 1147
13372 1082
13274 1063
13275 1094
13373 1007
13276 966
13469 936
13277 1046
13190 995
13278 1038
13279 923
13554 762
13714 606
13638 778
13639 612
13374 904
13088 1060
12991 1015
12903 1112
12811 960
12902 1059
12990 1057
13087 1126
13191 1121
13086 844
13085 902
12900 772
12901 834
12808 796
12809 746
12720 1100
12810 1022
12561 793
12376 744
12560 1010
12559 1013
12453 976
12375 882
12558 1079
12649 998
12557 846
12648 834
12556 904
12555 874
12452 902
12374 918
12314 860
12247 512
12178 602
12128 628
12246 604
12177 648
12373 488
12554 522
12451 714
12719 626
12899 884
12898 874
13189 930
13084 843
13188 950
13273 905
13272 839
13083 867
12989 835
12988 774
13271 616
13187 762
13054 824
12897 750
12647 896
12553 868
12552 1023
12807 567
12806 537
13082 540
13081 787
13080 884
13270 744
13152 926
13186 958
13079 960
12987 903
12896 900
12805 991
12718 1065
12526 822
12450 697
12245 817
12176 757
12372 728
12625 408
12895 598
13269 847
13369 908
13368 846
13464 892
13465 875
13606 939
13708 966
13633 794
13548 1071
13632 1158
13794 945
13793 1047
13938 1099
13882 1122
13792 1170
13707 1147
13706 1227
13631 1091
13547 1054
13463 849
13268 827
13185 946
13267 807
13184 1008
13078 950
12778 589
12894 592
13180 955
13179 878
13075 840
13263 644
13262 840
13178 976
13366 964
13365 973
13543 828
13544 866
13701 1149
13788 1047
13605 1098
13628 847
13702 1012
13879 1020
13962 910
14035 782
14115 829
14196 748
14298 1005
14297 1072
14384 967
14195 976
14114 906
14113 862
13961 727
13960 800
14034 865
14194 751
14383 864
14382 928
14451 870
14450 824
14193 1027
14112 853
14033 897
13959 1142
14032 1051
13958 1140
13878 1051
13787 923
13364 828
13177 836
13176 884
13175 838
13074 806
12985 909
12892 833
12986 916
12893 561
12803 625
12804 557
12717 426
12624 345
12716 519
12715 685
12646 578
12551 518
12449 406
12550 492
12645 530
12802 862
12801 954
12714 1050
12800 810
12799 660
12891 654
12984 774
13361 868
13624 943
13625 843
13538 807
13539 978
13626 968
13699 774
13540 953
13457 926
13456 979
13362 807
13259 784
13174 935
13260 950
13261 834
13363 726
13459 991
13542 1038
13604 877
13627 874
13458 1062
13541 866
13700 978
13786 879
14030 760
14031 762
14191 685
14192 785
14296 853
14295 919
14381 855
14620 785
14621 828
14622 882
14692 884
14766 764
14828 694
14767 595
14768 693
14623 910
14624 980
14693 925
14694 848
14539 944
14452 816
14540 989
14625 1061
14695 1138
14769 1071
14829 868
14770 1146
14771 924
14626 795
14541 941
14455 993
14454 1059
14453 916
14385 1055
14365 1082
14197 1071
14299 1161
14198 737
14199 805
14200 804
14116 936
14036 992
14037 938
13964 885
13963 903
13881 941
13880 910
13789 911
13703 974
13629 892
13460 886
13461 959
13545 919
13704 891
13705 992
13790 953
13791 884
13630 934
13546 829
13462 1056
13266 1172
13183 1146
13077 1064
13076 1194
13182 1185
13265 1095
13367 1016
13264 1134
13181 1026
13151 1026
14619 1185
14449 1047
14618 1071
14617 798
14448 802
14447 552
14380 834
14294 745
14293 805
14190 1137
14094 1278
14111 1195
14029 1207
13957 1083
13877 892
13850 829
13785 948
13784 890
13876 964
14028 1079
14110 818
14027 956
13937 1064
13875 955
13783 1083
13698 1016
13623 966
13697 1033
13622 974
13537 960
13536 904
13621 912
13696 1021
13781 1087
13782 1020
13874 996
13873 982
13872 1066
13780 1055
11819 -100
11748 -70
11687 -70
11594 150
11749 464
11820 493
11338 775
11279 915
11339 962
11461 1060
11519 960
11688 904
11233 1063
11232 1104
11192 874
10982 631
10907 914
11032 1255
11146 954
11193 915
11044 960
10997 803
11045 882
11194 792
11234 672
11342 768
11341 810
11340 860
11398 1061
11462 1101
11520 1032
11595 1073
11596 1053
11689 1064
11690 909
11597 1018
11523 1001
11522 1085
11521 1023
11463 1032
11751 1069
11691 1081
11752 1076
11822 1012
11913 870
11753 1044
11693 1077
11692 1146
11598 1077
11524 992
11599 1147
11600 1079
11601 953
11525 954
11526 947
11527 988
11400 905
11344 946
11343 811
11399 907
11821 909
12061 600
11989 746
11912 796
11911 776
11750 715
9829 1019
9765 1116
9766 1064
9636 932
9523 1096
9522 1016
9503 1036
9417 970
9347 965
9348 920
9270 926
9203 932
9185 944
9184 884
9049 780
9186 618
9051 851
9052 786
8940 741
8881 907
9050 891
8993 695
8880 836
8827 847
8828 879
8829 856
10854 733
10855 535
10732 706
10618 846
10703 723
10619 337
10657 788
10702 798
10731 972
10766 874
10730 878
10656 580
10701 685
10655 553
10700 502
10617 409
10575 440
10479 1022
10392 1231
10344 1266
10391 1226
10390 1228
10478 1065
10389 1266
10287 1066
10238 1147
10233 1106
10191 1103
10288 1121
10289 1068
10526 779
10527 786
10482 690
10483 561
10481 883
10396 808
10401 1006
10493 860
10480 966
10395 942
10345 988
10394 864
10393 885
10333 850
10334 887
9949 -182
9843 574
9900 611
9842 617
9950 501
9995 459
10114 804
10056 795
10113 882
10234 830
13359 1054
13072 848
13170 1047
13360 884
13171 1086
13172 1083
13173 694
13073 842
12983 993
12890 1092
12713 795
12712 601
12798 480
12644 489
12643 463
12448 772
12549 831
12642 870
12711 846
12797 782
12796 722
12710 787
12641 720
12447 637
12173 744
12174 783
12127 868
12175 643
12060 823
12059 778
11985 823
11986 640
11987 688
11988 560
11818 560
11747 724
11686 878
11593 980
11516 912
11460 926
11517 946
11518 878
11397 836
11336 746
11337 706
11231 706
11230 697
11190 816
11144 697
11191 787
11145 714
10981 143
11031 491
11088 572
11143 603
11087 545
11142 626
11188 630
11189 690
11229 668
11265 684
11278 712
11334 674
11335 730
11396 692
11459 704
11592 774
11685 750
11746 658
11591 660
11515 576
11590 520
11514 580
11501 586
11458 524
11228 -58
11500 483
11663 646
11681 642
11682 709
11683 840
11684 966
11817 871
11816 912
11984 709
11910 721
11983 780
12126 928
12244 706
12243 918
12125 896
12124 949
12313 792
12172 964
12108 838
12123 776
12056 810
12057 794
11982 742
11814 885
11744 744
11743 675
11679 660
11588 674
11589 562
11680 675
11745 816
11815 936
11908 1055
11909 898
12058 879
11907 1017
11906 1146
11981 1155
12055 1182
12122 1083
12121 1166
12120 1178
12054 1174
12053 1165
12052 1205
11980 1140
11904 1142
11812 1066
11905 1146
11813 1155
12171 1009
12119 892
12170 989
12240 846
12239 758
12307 899
12444 895
12368 1046
12308 979
12309 1046
12241 976
12369 836
12445 930
12544 866
12640 740
12545 810
12546 796
12370 852
12310 908
12242 844
12292 954
12311 946
12312 876
12371 1008
12446 968
12547 906
12706 768
12794 602
12889 998
12979 1025
12978 953
12888 920
12977 812
12793 824
12705 670
12704 1142
12703 1118
12639 1059
12543 1142
12443 1138
12442 1258
12441 1327
12367 1261
12306 1064
12305 808
12238 906
12167 871
12168 953
12169 911
12107 914
12051 813
11978 1056
11899 962
12050 1130
12118 1052
12166 1026
12117 1106
12049 1097
12048 1096
11977 922
12047 1053
12114 1052
12116 1053
12115 1123
12165 1054
12236 960
12304 920
12237 953
12364 1149
12365 1216
12366 1011
12440 1178
12542 1083
12638 1022
12791 649
12887 716
12886 709
12790 686
12976 912
13066 801
13253 841
13167 851
13254 203
13053 652
12792 622
12235 792
12303 872
12541 668
12302 778
12301 877
12234 922
12164 857
12363 777
13067 954
13255 1134
13256 1011
13532 986
13533 796
13617 742
13618 874
13692 892
13776 904
13864 932
13865 865
13955 797
13954 749
13863 837
13775 939
13774 837
13862 948
13953 1000
13952 963
13951 926
14020 968
13950 937
13861 984
13772 926
13848 1017
13773 927
13691 1017
13616 679
13531 742
13452 605
13355 509
13354 517
13615 745
13690 805
13689 737
13530 685
13688 744
13771 768
13860 786
13859 796
13949 1038
13948 1088
14019 1118
14018 1049
14017 1117
14016 1048
14101 944
13935 1049
13936 1118
14102 1049
14176 1008
14175 1024
14283 955
12438 1130
12539 1092
12538 1002
12439 1201
12540 901
12637 1044
12702 1201
12701 1129
12788 1133
12789 1140
12975 508
13353 782
13451 786
13614 966
13613 422
13529 392
13770 559
14281 420
13946 921
13947 736
13858 494
12362 1040
12233 890
12163 880
12232 991
12361 991
12437 905
12300 881
12113 1011
12106 1120
12112 1175
12162 1116
12231 1070
12299 1099
12360 914
12535 841
12634 746
12434 938
12435 922
12436 888
12536 980
12537 1048
12636 976
12700 976
12786 855
12787 887
12885 928
12974 825
12973 888
12635 1047
13065 889
13166 817
13064 821
12972 910
12971 1116
12970 1138
13063 1146
13062 1078
13164 1144
13165 1078
13251 1081
13252 1012
13350 781
13351 1079
13352 1143
13449 1105
13450 1109
13528 784
13527 848
13611 818
13612 888
13687 870
13768 877
13769 809
14015 856
13945 921
14098 845
14099 981
14100 1041
14173 1000
14174 991
14280 934
14369 928
14368 940
14367 912
14437 951
14517 1061
14518 1000
14601 994
14676 906
14600 881
14675 921
14748 976
14749 939
14812 876
14811 952
14894 665
15070 896
15143 714
15219 773
15220 721
15359 497
15559 200
15418 362
15358 666
15357 606
15290 608
15218 651
14599 2
14516 96
14436 336
14435 508
14366 550
14172 945
14096 932
14171 862
14279 732
13940 344
13761 420
13762 643
13680 668
13681 656
13441 927
13347 992
13246 904
13150 806
13521 958
13442 1025
13443 1049
13342 980
14097 1003
14014 1047
13942 1093
13941 1024
13852 1035
13851 1107
13763 1111
13682 1164
13608 1104
13522 817
16785 926
16680 1100
16681 1141
16682 1171
16736 1049
16853 986
16852 1027
16491 894
16433 956
16432 979
16431 980
16430 802
16313 790
16089 652
16195 798
16314 847
16373 1036
16260 1100
16261 1026
16142 943
16141 1062
16197 1083
16196 1044
16090 925
11467 1024
11401 1254
11466 1114
11465 984
11345 1316
11238 1045
11196 968
11239 808
11240 1076
11283 1054
11284 1062
11346 1014
11285 1094
11197 884
11095 808
11002 847
11003 808
10918 853
11050 857
11049 817
11094 747
10957 841
10917 854
10882 969
10842 814
10841 866
10755 1016
10754 1140
10799 1023
10840 855
10915 1001
10916 1057
10956 996
11048 830
11093 974
11237 473
10725 795
10689 704
10640 644
10602 692
10513 664
10559 720
10459 593
10372 668
10155 492
10154 447
10098 445
10099 517
10040 348
10041 273
9980 296
9979 274
9928 216
9873 76
9872 597
9803 662
9737 592
9670 460
9736 583
9802 594
9871 663
9927 548
10039 560
10097 652
10153 690
10211 592
10322 1186
10321 1109
10458 1073
10510 1073
10431 1167
10399 920
10511 1008
10512 848
10600 877
10638 992
10686 937
10687 991
10639 945
10601 792
10723 901
10796 1161
10838 1168
10954 1060
10880 1206
10881 996
10839 795
10776 859
10752 871
10753 831
10688 746
10724 632
10911 866
10912 910
10913 820
10955 840
10914 776
10797 673
10798 604
10558 901
10557 1011
10556 872
10599 1147
10637 1064
10685 972
10722 844
10684 933
10683 974
10598 1058
10554 902
10555 962
10457 823
10371 511
10837 804
10879 806
10999 951
11046 953
10910 805
10952 754
10878 624
10998 832
11089 630
11090 678
11147 708
11148 650
11235 836
11280 674
11150 836
11092 805
11149 806
11091 838
10456 587
10455 517
10430 664
10320 686
10152 764
10096 1140
9975 1297
9976 1237
9734 877
9869 977
9924 1274
9974 1338
9925 661
9977 783
10037 782
10038 702
9978 794
9926 711
9870 787
9801 718
9735 1052
9669 1030
9474 893
9475 915
9551 878
9476 740
9324 658
9242 641
9102 1018
9163 969
9101 1016
8975 971
9100 809
9162 944
9241 1041
9323 1095
9396 896
9322 1027
9395 900
9473 1075
9550 1125
9611 1068
9612 1056
9613 949
9668 1052
9667 1117
9733 1048
9732 913
9609 1069
9610 1116
9548 1117
9549 1070
9472 1101
9394 1075
9321 960
9471 1008
9608 1150
9666 1074
9607 762
9606 868
9605 844
9547 855
9393 786
9320 878
9240 1003
9099 1030
9098 1154
9029 997
8973 969
9030 984
9031 792
8974 940
8923 994
8861 960
8860 1036
8859 1058
8697 513
8571 678
8462 590
8282 424
8225 1102
8405 1133
8522 928
8281 1134
8280 682
8224 836
8343 797
8163 639
7961 561
7960 708
7889 666
8098 769
8223 727
8277 1047
8276 1206
8162 813
8221 812
8222 914
8402 1071
8459 1032
8517 963
8568 981
8636 1040
8693 1041
8692 823
8743 1027
8800 1201
8916 966
8854 967
8801 1127
8744 809
8694 940
8745 810
8637 1004
8518 861
8519 1082
8403 892
8341 1062
8278 1055
8279 1048
8342 1076
8460 994
8404 995
8461 882
8520 952
8521 1053
8570 1026
8695 721
8696 728
8804 728
8971 841
8972 916
8922 826
8921 901
9028 854
9097 858
9161 956
9239 806
9238 858
9237 805
9027 874
8970 542
8858 728
8748 618
8747 1168
8639 1071
8638 1175
8569 922
8803 943
8664 1223
8746 1144
8857 1145
8920 751
8919 753
9096 1092
9160 1160
9236 1159
9318 1160
8802 1086
8856 1068
8855 1009
8917 1070
9025 867
8918 1028
8969 1072
9026 659
9159 449
9319 641
9468 544
9545 540
9392 625
9469 911
9470 918
9546 815
9651 1076
9731 1142
9861 1081
9799 883
9918 933
9970 1246
10032 1276
9969 1269
10031 1340
9917 1271
10030 1271
10029 1218
9968 1270
10087 1270
9860 378
9665 562
9730 586
9664 558
9544 812
9467 904
9466 994
9543 936
9465 890
9317 916
9158 756
9095 696
9094 786
9024 717
8968 897
8852 983
8853 897
8799 957
8798 962
8797 1043
8691 981
8635 796
8514 908
8515 868
8516 809
8458 880
8340 1010
8275 1050
8339 968
8338 892
8274 854
8337 828
8273 868
8272 840
8271 754
8336 846
8457 931
8456 1039
8455 966
8513 1013
8567 1091
8634 929
8633 1135
8690 971
8742 1046
8796 612
8967 532
9157 814
9156 785
9315 884
9541 716
9391 858
9464 804
9316 580
9542 990
9604 890
9729 915
9798 731
9859 874
9858 1034
9797 691
9965 1012
10024 946
10081 889
10080 952
10023 939
10022 1059
10004 1060
9916 999
9915 998
9964 1040
10021 942
10077 805
10078 957
10079 1145
10136 1116
10184 1112
10201 1039
10257 1048
10307 603
10308 753
10363 828
10309 891
10259 924
10258 871
10137 845
10138 911
10202 975
10203 906
10310 684
10025 729
9966 884
10026 925
10082 989
10185 974
10204 975
10139 1064
10140 749
10141 784
10084 746
10083 784
10027 732
9967 591
10028 720
10086 713
10085 784
10142 797
10260 616
10312 684
10311 752
10364 778
10338 790
10421 750
10451 726
10504 644
10488 450
10452 1008
10422 1053
10365 1016
10313 1070
10423 970
10366 1048
10314 1110
10205 911
10206 722
10143 587
10261 792
10315 840
10367 901
10424 919
10507 874
10506 776
10549 759
10595 930
10596 922
10550 976
10551 949
10453 699
10425 770
10316 720
10262 1196
10207 1148
10208 1223
10144 1273
10089 1200
10088 1239
9971 1072
9919 1048
9972 1119
10033 997
10145 1018
10186 854
10548 1008
10505 849
10632 855
10675 820
10830 126
10790 413
10831 378
10906 168
10870 352
10633 737
10634 662
10676 720
10791 888
10871 1176
10948 1154
10949 1288
10872 1148
10873 1109
10858 1109
10832 878
10792 849
10746 880
10747 945
10748 876
10793 877
10833 873
10794 876
10749 946
10720 877
10680 944
10636 872
10679 878
10678 898
10719 880
10718 965
10677 748
10615 715
10635 716
10552 830
10508 1024
10427 977
10428 893
10369 936
10426 980
10339 940
10318 822
10317 996
10368 695
10263 981
10209 998
10150 1065
10035 993
10092 1082
10149 1119
10148 1080
10147 1126
10146 1055
10090 1059
10091 1127
10034 1059
9973 783
9922 847
9921 905
9920 832
9862 845
9863 916
9864 894
9800 824
9865 882
9866 682
9923 955
9867 869
9868 740
10036 1035
10093 850
10094 1051
10210 727
10095 640
10151 762
10264 985
10370 964
10319 924
10429 943
10454 936
10509 954
10553 894
10597 925
10681 748
10750 1069
10835 1330
10834 1106
10874 1068
10875 1211
10876 1218
10908 1158
10950 1156
10996 1052
10951 1134
10909 985
10877 891
10836 1003
10795 940
10751 768
10721 756
10682 675
11096 935
11097 975
11004 833
10958 985
10919 1123
10844 1074
10843 744
10800 700
10756 629
10801 774
10777 887
10802 1049
10757 1151
10690 930
10641 826
10561 756
10560 642
10514 544
10515 737
10460 717
10373 874
10340 960
10323 808
10266 672
10265 184
10156 485
10100 965
10101 955
10042 1056
9929 868
9930 776
12001 893
11930 1037
12002 1228
12003 1162
12076 1068
12075 1169
12132 1149
12195 1124
12258 1123
12194 1146
12193 1213
11931 942
11768 1040
11932 1068
11842 1198
11769 1140
11534 502
11406 728
11405 1002
11442 905
11533 1034
11613 1081
11701 1140
11702 1071
11767 939
11841 969
11840 1070
11839 1140
11766 1071
11838 1095
11765 1022
11700 1048
11612 1031
11611 786
11471 908
11404 1016
11403 871
11287 925
11241 1054
11154 964
11153 1004
11152 934
11198 984
11286 974
11155 625
11242 620
11156 761
11098 1048
11051 1119
11006 987
11005 828
10920 944
10922 862
10921 863
10959 918
11052 1059
11053 782
11054 768
11099 812
11100 804
11101 558
11055 633
10923 676
10961 754
10960 768
10847 744
10848 847
10805 685
10759 688
10804 670
10884 869
10846 710
10883 680
10845 578
10803 684
10758 654
10642 782
10643 751
10644 777
10563 607
10562 655
12264 1044
12263 1113
12201 1043
12200 1105
12262 1045
12330 1043
12329 1113
12328 1044
12261 1114
12260 1134
12327 1259
12388 1186
12470 1122
12655 966
12735 909
12827 872
12826 942
12915 936
13098 952
13286 925
13285 895
13097 926
13001 922
12914 855
12913 872
12825 942
12734 672
12733 874
12824 873
12823 886
12822 772
12821 626
12731 873
12732 944
12654 950
12571 984
12469 756
12326 916
12197 976
12196 838
12293 898
12325 861
12387 956
12468 874
12467 916
12466 837
12570 683
12465 930
12386 956
12324 893
12323 965
12257 823
12256 761
12190 822
12191 763
12192 766
10462 744
10461 720
10400 754
10324 921
10212 1050
10157 960
10103 966
10102 1024
10043 955
10044 989
9981 1088
9932 998
9877 1046
9876 1113
9807 1043
9875 1047
9931 1005
9874 1135
9839 1137
9806 1044
9743 1099
9744 877
9676 914
9555 957
9556 1000
9557 1070
9620 871
9677 1001
9745 1041
9808 999
9809 932
9878 974
9810 1169
9879 982
9880 1048
9811 1044
9748 1111
9681 1176
9621 1102
9680 1115
9679 1178
9747 1121
9746 1185
9678 1044
9558 947
9401 832
9487 922
9559 885
9488 1031
9489 957
9490 847
9333 936
9256 934
9255 864
9332 1005
9402 957
10374 805
10325 719
10187 633
9982 851
9933 900
9983 954
10045 948
10005 956
9984 1010
9985 1084
10046 924
9934 1055
9899 890
10055 1022
10172 1232
10188 1150
10225 1045
10189 1047
10278 826
10343 868
10477 949
9986 985
10104 1000
10158 934
10105 804
10159 744
10106 1060
10047 1012
9884 840
9885 968
9938 1000
9886 778
10107 673
10160 614
9987 885
9887 844
9815 1033
9814 1012
9813 941
9753 944
9754 1031
9755 989
9688 963
9627 959
9687 991
9816 968
9817 988
9756 995
8709 963
8598 1000
8480 1097
8376 1023
8538 1167
8597 1163
8596 800
8766 855
8708 926
8595 920
8594 954
8765 595
8826 622
8879 714
8939 788
9048 910
9183 934
9416 689
9269 988
9182 956
9124 936
9268 851
9346 920
9415 920
9502 855
8593 1025
8479 952
8421 756
8375 960
8247 817
8183 852
8117 945
7915 852
7987 1054
8044 983
7923 1040
7856 865
7989 991
8045 882
7918 932
7916 893
8118 1136
8184 1139
8248 1016
8119 1074
7984 1071
8046 1171
8120 1069
8130 1072
8305 470
8377 490
8188 876
8185 1050
8121 1139
8122 950
8306 910
8422 750
8539 1028
8483 1147
8481 1168
8423 1048
8424 982
8425 889
8600 988
8601 1044
8654 932
8714 264
9188 544
9209 818
9357 958
9356 1024
9425 1087
9507 1124
9506 1055
9576 1056
9577 1119
9508 1058
9525 1068
9639 952
9771 813
9770 780
9769 1022
9831 1048
9993 1002
9994 1034
10006 1047
10112 1067
10064 1071
10111 1034
10179 969
10232 919
10180 1020
10574 614
10652 757
10697 681
10653 799
10654 798
10698 901
10699 1057
10816 917
10853 840
10815 889
10852 821
10966 786
11013 773
11064 810
11065 650
11160 679
11116 742
11115 709
11063 657
10851 656
10814 655
10651 529
10491 670
10388 845
10387 872
10386 912
10385 963
10384 1032
10332 963
10282 958
10230 900
10176 872
10177 825
10178 819
10283 937
10284 949
10237 977
10231 907
10285 970
10286 991
10437 1052
10492 848
10525 849
10436 1011
10383 930
10331 1038
10281 1016
10229 1058
10175 1087
10382 1038
10335 952
10280 1052
10279 1000
10226 957
10173 744
10190 1041
10227 1040
10228 1089
10174 1059
9992 828
9948 932
9947 964
9946 988
9991 830
9945 940
9944 942
9830 944
9776 756
9767 874
9707 780
9700 768
9701 798
9702 826
9768 606
9703 744
9637 796
9418 969
9204 781
9125 680
9053 506
8994 423
8882 927
8767 1179
8710 1120
8599 982
8717 1064
8711 900
8652 744
8653 686
8712 551
8713 878
8768 877
8830 994
8995 883
9054 1046
9061 1072
9127 1008
9071 821
9072 957
9055 919
9056 857
9187 964
9208 1022
9207 958
9272 975
9206 982
9271 1007
9355 828
9354 732
9424 1127
9423 1126
9353 1143
9205 1150
9126 895
9194 961
9281 1135
9350 1123
9351 1194
9352 1122
9422 1153
9504 1104
9505 1180
9524 1028
9638 831
9706 894
9705 849
9704 898
9575 933
9574 976
9439 802
9421 1058
9349 978
9420 1070
9438 980
9419 981
9935 925
9881 937
9882 1022
9749 1063
9683 1152
9682 1023
9622 1063
9623 1132
9624 1062
9560 1063
9750 1063
9751 915
9883 836
9936 826
9937 782
9812 1073
9752 1004
9685 955
9684 1044
9625 1076
9492 943
9493 905
9404 991
9491 956
9403 996
9334 984
9170 961
9112 1021
9113 893
9257 1092
9201 1053
9258 959
9171 773
9114 740
9115 770
9172 789
9260 843
9259 817
9336 787
9335 790
9405 979
9494 966
9686 980
9626 1086
9561 1154
9562 1094
9495 1042
9406 990
9337 1042
9338 914
9173 1035
9116 1055
9040 1011
9041 1046
9117 1030
9174 897
9042 1017
8985 999
8986 932
8932 1072
8813 1018
8814 1078
8872 1116
8933 1066
9044 968
9043 1009
9119 969
9118 904
9261 1102
9202 1104
9339 976
9496 836
9563 835
9407 967
9262 581
9263 571
9408 761
9565 856
9497 906
9566 866
9498 896
9499 925
9340 1070
9264 954
9175 883
9265 1028
9341 866
9409 908
9500 905
9410 1003
9342 856
9176 689
9120 1217
9177 1128
9045 1129
9121 1219
9178 959
9564 984
9628 1089
9757 985
9689 1067
9629 1056
9758 973
9818 830
9690 930
9630 934
9691 1042
9819 878
9840 913
9759 1033
9692 1082
9631 876
9632 941
9567 926
9568 914
9569 877
9694 881
9693 918
9760 1019
9820 1139
9888 1047
9889 1057
9939 793
9940 722
9890 834
9821 1085
9695 1062
9633 1063
9696 1142
9761 1204
9762 1205
9822 777
9763 1002
9698 1071
9697 1002
9634 1031
9570 966
9343 860
9344 959
9179 959
9411 1118
9266 1280
9122 1123
8990 646
8822 926
8821 974
8761 814
8875 518
8935 640
8760 268
8839 490
9573 925
9414 723
9413 623
9181 874
9123 898
9046 842
9047 833
8992 911
9764 625
9897 732
9828 784
9827 602
9826 584
9896 612
9895 648
9894 1008
9893 1090
9825 932
9892 1018
9943 1108
10054 938
10110 838
10167 992
10273 952
10220 914
10272 1004
10329 920
10381 1055
10380 959
10435 1043
10522 801
10523 910
10470 1106
10471 1129
10472 1193
10473 990
10524 1151
10572 1057
10764 260
10889 634
10928 504
11011 632
11062 570
11112 615
8878 909
8763 1162
8825 1120
8824 954
8762 1000
8665 1148
8650 1172
8651 1037
8590 945
8589 1146
8588 1207
8587 766
8477 850
8419 904
8371 866
8372 756
8302 686
8244 638
8937 870
8938 904
8764 777
8707 952
8591 940
8592 851
8537 791
8536 686
8478 818
8420 913
8373 824
8303 1044
8181 906
8245 1036
8374 888
8304 1040
8246 1138
8182 1006
8042 710
8116 752
8043 750
7847 769
7846 1048
7783 1137
7845 1051
7914 1021
7983 919
7913 1003
7782 974
7698 772
7699 810
7563 744
7564 882
7634 891
7573 1036
7568 1074
7502 1036
7442 1160
7451 863
7238 866
7087 738
7239 978
7376 993
7445 1038
7317 1075
7308 1030
7316 1093
7384 877
7318 915
7315 996
7248 951
7167 1008
7169 1026
7243 1035
7158 879
7088 905
7089 928
7095 864
7092 812
7641 1067
7642 1070
7848 1210
7849 1192
7850 1232
7713 1180
7784 1180
7706 1187
7646 1038
7643 1007
7574 788
7647 983
7570 1037
7446 706
7511 919
7712 926
7790 874
7711 948
7709 1016
7707 1021
7635 858
7575 850
7636 824
7571 837
7512 755
7566 785
7576 832
7572 809
7569 683
7637 768
7701 1201
7700 1151
7851 887
7917 1058
8047 844
7852 1162
7854 1208
7708 1095
7714 1157
7857 1217
7985 515
8048 214
7986 419
7710 1141
7702 1120
7648 1158
7645 1205
7638 1354
7510 1297
7503 1245
7310 910
7313 958
7319 882
7309 794
7244 780
7166 712
7160 760
7240 742
7245 731
7242 771
7096 1144
7164 1181
7165 1166
7159 1207
7097 1195
7040 1062
6980 1064
6922 761
6769 1132
6753 1050
6760 1071
6763 1070
6754 1049
6622 994
6480 1003
6406 1008
6266 509
6150 548
6210 1058
6075 1014
6076 1155
5938 1019
5887 881
5749 740
5804 972
5748 970
5683 916
5612 886
5682 954
5803 853
5885 929
5886 842
5937 845
6074 834
6148 903
6211 810
6158 854
6155 913
6149 942
6085 953
6154 913
6265 870
6336 802
6264 899
6271 876
6405 910
6344 828
6414 858
6489 752
6627 880
6752 816
6758 927
6759 915
6690 892
6626 794
6557 836
6555 883
6559 862
6621 844
6685 681
6693 884
6691 895
6841 847
6849 894
6923 843
6855 917
6921 984
6915 1089
7039 1021
6978 1121
6914 908
6751 983
6684 585
6553 628
6491 1058
6488 806
6412 948
6343 954
6269 935
6263 954
6160 1002
6213 933
6275 1063
6335 1063
6341 1062
6404 683
7981 681
7980 930
7911 1041
8041 914
8115 1000
8180 912
8301 822
8370 910
8418 960
8369 959
8300 916
8243 813
8368 748
8535 788
8476 984
8586 1022
8649 890
8706 805
8823 1004
8876 913
8877 1004
8936 932
8991 1002
9180 584
9267 916
9345 920
9412 972
9501 926
9572 824
9699 628
9571 658
9635 502
6479 617
6548 659
6620 665
6750 721
6913 865
6977 868
7157 758
6976 599
6840 746
6749 775
6912 776
6547 777
6403 1004
6334 887
6209 880
6147 872
6013 862
5935 941
5800 926
11247 1005
11291 1044
11292 856
11354 955
11479 914
11353 983
11478 914
11625 862
11543 993
11414 986
11413 1040
11412 1078
11443 1019
11624 993
11623 956
11708 757
11352 848
11290 804
11411 878
11477 756
11542 756
11622 800
11621 872
11620 876
11476 769
11475 833
11541 861
11619 781
11540 734
11474 740
11351 1038
11350 1081
11289 1040
11349 883
11537 749
11473 708
11472 637
11288 623
11105 629
11104 922
11059 860
11157 860
11009 826
10963 768
10925 624
10924 728
10886 560
10810 560
10811 640
10849 604
10762 475
11246 565
11200 812
11159 851
11111 771
11061 687
11110 674
11109 544
10927 748
10850 559
10729 879
10728 878
10888 580
10926 562
11108 791
11107 914
11158 929
11199 876
11245 743
11106 896
11060 907
11010 906
10965 965
10964 836
10887 794
10812 983
10763 925
10696 1146
10650 1014
10571 1143
10489 1011
10649 1113
10695 1129
10611 1014
10570 703
10519 1004
10467 963
10520 805
10376 813
10268 981
10214 1090
10215 1023
10216 885
10163 1040
10162 1016
10161 961
10267 810
10050 820
10109 490
10049 756
10048 714
10108 728
10213 1006
10521 421
10434 644
10328 662
10271 863
10219 990
10166 902
10165 900
10053 672
10052 756
9841 1003
9824 818
9823 909
9891 1038
9942 1082
9941 1004
9988 1006
9989 856
10051 878
10218 738
10164 850
10217 953
10270 936
10269 1026
10327 938
10377 949
10378 905
10379 807
10433 894
10469 943
10468 978
5675 894
5610 983
5431 1101
5430 1202
5359 1163
5236 1162
5167 1131
5237 997
5168 912
5104 881
5046 931
4992 885
4993 819
5047 979
5105 908
5048 964
5049 936
5169 940
5239 891
5301 668
5361 764
5495 705
5552 946
5553 986
5681 1028
5747 1012
5680 1100
5679 1148
5611 949
5746 1079
5884 610
6014 650
6073 679
6072 638
5936 1011
5883 1080
5801 651
5802 992
5676 951
5677 958
5678 853
5551 798
5550 859
5432 756
5360 870
5238 961
8924 811
8862 676
8641 582
8640 600
8406 616
8226 850
8099 644
7963 644
7891 770
7828 727
7982 762
7912 966
7844 871
7781 848
7780 900
7633 886
7561 926
7562 1040
7501 754
7307 804
7237 804
7306 807
7375 707
7305 778
7236 877
7156 808
7155 786
7154 764
7235 838
7304 838
7234 840
7153 855
7038 925
6911 995
6837 964
6838 931
6839 687
6748 1021
6683 906
7086 1056
7152 979
6975 923
6974 867
7037 729
7232 958
7303 879
7233 1002
7374 686
7440 1184
7500 1114
7441 869
7560 1046
7632 1080
7779 1019
7631 1104
7697 875
7630 812
7559 768
7499 716
7558 852
7778 812
7777 803
7696 732
7910 888
8040 809
8039 992
7979 961
7843 962
8038 729
7909 1019
7776 1017
7695 1146
7775 981
7774 980
7694 1070
7628 982
7629 1181
7693 930
7627 1000
7626 1041
7556 1041
7497 952
7438 867
7498 953
7625 1112
7624 1053
7692 990
7773 764
7906 750
7978 739
7842 764
7772 640
7623 756
7555 824
7373 650
7496 811
7495 714
7622 829
7621 801
7691 754
7690 786
7620 824
7619 791
7436 915
7437 913
7300 844
7226 921
7227 830
7148 880
7080 797
7147 831
7079 865
6968 908
6741 807
6906 987
6969 976
6907 936
6830 908
6742 877
6673 903
6743 1051
6831 1031
6539 964
6474 836
6674 936
6744 1029
6675 1121
6616 1029
6909 940
6971 1004
6908 1066
6970 1150
7034 1190
7081 1142
7033 994
7149 1022
7228 1131
7150 1040
7151 1106
7082 1172
7083 757
7229 668
7301 598
7230 654
7084 756
7035 769
6832 858
6677 999
6676 859
6540 859
6475 1040
6326 837
6476 1040
6400 1100
6327 1073
6328 1140
6329 980
6257 1024
6258 954
6259 909
6401 908
6478 1088
6543 1100
6618 970
6542 1081
6541 1011
6477 941
6617 1052
7557 799
7439 868
7302 868
7231 784
7085 739
6973 1024
7036 1046
6972 1073
6910 1160
6833 1076
6745 988
6678 900
6679 902
6680 859
6834 921
6746 1014
6747 1082
6681 1012
6835 1021
6836 952
6682 955
6619 874
6544 1046
6545 875
6615 1013
6614 977
6613 985
6612 916
6471 826
6472 896
6535 917
6536 982
6473 943
6537 833
6538 792
6399 895
6740 904
6829 856
6905 756
6967 952
7032 1008
7078 966
7225 1008
7299 1010
7298 1019
7435 918
7494 992
7554 1008
7553 896
7618 930
7771 835
7841 1024
7904 1109
7905 906
7977 1020
8110 846
8111 934
6672 876
6611 898
6671 1044
6739 1108
6828 1069
6827 1139
6904 1104
6966 1189
6903 1019
6610 870
7031 776
7146 952
7224 692
7297 635
7434 889
7493 1148
7617 888
7433 1019
7372 989
7223 434
7077 433
7030 788
7676 1054
7540 1103
7482 1161
7675 1007
7539 878
7352 1030
7421 1169
7422 1176
7423 980
7287 532
7128 847
7129 799
7205 480
6953 839
6891 1058
6724 992
6723 1070
6651 991
6592 1056
6593 1127
6594 970
6725 1178
6892 986
6954 830
7069 796
7132 918
7208 792
7070 938
7071 910
7133 934
7209 696
7288 686
7289 878
7354 844
7428 712
7290 846
7291 963
7072 986
7134 989
7355 1080
7356 879
7484 966
7610 1067
7544 1051
7609 909
7608 1040
7607 1102
7543 1038
7542 971
7758 1217
7757 1198
7756 1033
7831 1126
7965 908
8029 1000
8030 804
7895 707
7966 784
8031 828
8104 709
7832 1068
7759 1111
7679 1026
7680 1129
7681 1166
7682 1202
7545 1007
7546 908
7760 1114
7833 986
7967 785
8032 918
8168 775
8284 855
8348 749
7018 1070
7131 1201
7130 1333
7207 1311
7206 1348
7353 1211
7424 1087
7425 1128
7426 1181
7427 1043
7483 832
7603 1062
7604 859
7541 775
7606 776
7605 846
7678 789
7677 1020
7752 931
7753 948
7754 930
7755 921
7829 960
7893 921
7892 774
7830 890
7894 980
7964 842
8028 794
8345 125
8407 42
8344 196
8283 292
8229 288
8165 396
8101 407
8228 437
8227 369
8164 458
8100 286
8027 228
8102 903
8166 973
8167 996
8230 954
8231 968
8103 912
8232 866
8347 855
8346 816
8463 963
8523 930
8524 962
8464 957
8465 947
8525 1031
8572 1073
8698 931
8749 870
8573 955
8574 910
8642 1000
8575 900
8526 884
8468 900
8408 822
8467 894
8466 931
8751 749
8643 736
8806 814
8865 907
8978 926
9035 962
9243 730
9105 1021
9104 872
9034 908
8928 948
8750 1066
8700 1041
8699 911
8864 904
8805 1061
8863 1102
8925 1061
9032 903
8976 1101
8977 1061
8926 966
8927 869
9033 908
9103 896
9164 960
9325 748
9477 618
9478 776
9397 762
9398 760
9479 776
9614 852
9552 1046
9480 974
9481 988
9671 782
9672 704
9738 514
9739 1077
9615 1112
9482 1008
9553 1120
9616 1227
9673 1161
9674 1208
9617 1175
9618 1112
9740 1128
9804 1005
9805 963
9741 940
9742 965
9675 1044
9554 1038
9483 793
9399 796
9619 998
9484 956
9328 1080
9250 830
9329 920
9330 990
9251 920
9331 964
9485 913
9486 965
9400 991
9252 885
9169 986
9168 1050
9039 664
8868 901
8808 793
8753 731
8929 672
8982 1072
9108 1230
9167 1140
9249 986
9248 1181
9247 1109
9166 1199
9107 1121
9038 1172
8981 1101
9037 1103
9165 674
9246 778
9327 827
9326 780
9245 786
9244 795
9106 672
9036 787
8979 1040
8866 987
8807 725
8980 1040
8867 846
8752 1024
8702 945
8528 375
8577 924
8644 1203
8701 1096
8576 1121
8527 950
8469 1134
8470 1058
8350 952
8349 640
8285 764
8033 838
8105 1000
7968 845
8233 595
8034 864
7971 1116
7970 1047
7896 1075
7835 1136
7763 1205
7762 1136
7834 1046
7969 1136
7764 773
7836 862
7897 916
7972 916
7973 818
7899 598
7898 730
7837 820
7766 854
7765 898
7684 852
7550 700
7488 1079
7363 1191
7362 1212
7140 863
7213 1023
7214 820
7364 851
7489 522
7365 713
7366 750
7367 824
7432 684
7490 709
7368 789
7219 707
7218 698
7142 1196
7076 1058
7217 1233
7294 1143
7216 1253
7141 1253
7075 1205
7215 1142
7293 993
7026 1001
7027 1175
6818 867
6661 862
6660 1036
6659 820
6460 778
6386 853
6387 479
6308 741
6307 854
6306 947
6245 868
6244 930
6243 991
6242 891
6305 939
6385 860
6459 937
6384 862
6458 871
6526 908
6602 826
6732 935
6733 1050
6658 986
6900 805
6899 1048
6898 1083
6962 1032
6961 998
6960 899
6897 1011
6817 960
6657 980
6731 1140
6896 981
6730 1181
6601 985
6525 779
6456 839
6382 776
6457 821
6383 863
6304 817
6241 814
6240 835
6117 813
5986 846
5985 868
5984 776
5983 795
6048 808
6192 814
6239 688
6454 843
6599 836
6523 927
6455 848
6524 939
6600 895
6656 899
6655 940
6729 1020
6728 976
6813 1018
6814 985
6815 917
6816 873
6895 826
6959 874
6958 851
6894 925
6893 922
6957 886
7022 1001
7021 905
7020 969
6956 899
7019 953
6955 866
6809 985
6810 1051
6811 988
6812 879
6727 1008
6654 1055
6598 1014
6522 1031
6381 924
6380 926
6452 995
6453 1023
6521 1085
6597 954
6653 910
6652 846
6726 912
6596 1091
6595 1054
6520 847
6377 1105
6378 992
6451 972
6379 985
6303 980
6302 1051
6238 986
6190 993
6191 859
6047 839
5982 886
5981 869
6046 1032
6116 951
6045 951
5980 981
6189 1046
6301 830
6237 1161
6115 946
6300 1195
6376 708
6450 824
6519 860
6449 756
6518 868
6650 997
6808 672
6649 814
6648 684
6722 732
6890 626
7017 1041
7016 1106
6952 1072
6807 1000
6951 1076
7015 1015
6889 773
6806 873
6720 871
6646 828
6719 772
6589 780
6514 819
6446 880
6373 735
6299 627
6447 855
6515 820
6448 850
6374 759
6516 935
6590 855
6647 902
6721 804
6591 858
6517 859
6375 833
7023 799
7137 806
7211 959
7136 949
7073 834
7135 748
7210 1024
7292 992
7357 983
7358 994
7429 1111
7485 1003
7024 1012
7025 1082
7074 1078
7138 1153
7139 1021
7212 1155
7359 1041
7360 1130
7361 1047
7431 701
7549 806
7487 841
7548 908
7547 858
7611 907
7612 858
7761 707
7683 659
7430 780
7486 810
6188 817
6042 770
5977 800
5910 713
5718 897
5717 1126
5846 911
5845 927
5844 904
5777 1004
5716 1125
5579 840
5527 1137
5463 1227
5398 1136
5528 1137
5399 1171
5464 1133
5400 1044
5326 1024
5401 1098
5465 1024
8286 1025
8234 952
8287 865
8288 760
8169 868
8106 760
7900 798
7613 992
7685 1067
7767 703
7768 632
7838 680
7901 594
7839 778
7769 796
7614 620
7974 559
8170 631
6546 776
6402 1012
6331 961
6332 1036
6333 866
6262 844
6261 970
6146 886
5327 957
5074 610
5201 911
5202 1067
5328 1030
5329 1071
5330 1067
5268 1033
5075 948
5203 1024
5331 669
5468 671
5469 810
5470 847
5332 914
5270 973
5269 844
5027 530
4964 590
5026 882
4854 868
4799 828
4746 784
4683 768
4622 937
4562 1066
4445 958
4390 1077
4292 940
4293 1035
4391 997
4446 1042
4506 967
4507 737
4623 826
4747 904
4748 932
4749 824
4855 747
4904 834
4965 903
4966 893
4967 860
5028 852
5076 861
5129 681
8172 850
7975 805
7770 826
7686 560
7615 544
7552 406
7551 478
7492 420
8236 1060
8171 1190
8235 1352
8289 1190
8351 1354
8352 1383
8530 1062
8580 697
8529 708
8579 796
8645 719
8578 589
8754 667
8755 738
8756 669
8930 918
8983 1028
9109 1119
9110 1159
9253 1019
9254 1119
9111 1019
7371 1130
7370 1231
7491 974
7369 1231
7296 1116
7144 990
7143 1030
7222 1044
7295 1005
7221 710
7220 618
6963 754
7028 808
6964 760
6965 1036
6901 1105
6822 1015
6663 975
6531 957
6467 860
6666 900
6665 972
6664 1058
6736 1060
6824 984
6823 1016
6532 898
6468 1020
6393 1084
6312 1011
6394 1015
6395 867
6249 1006
6195 974
6196 971
6057 1041
6058 1109
6002 1075
5926 971
6003 1039
6059 942
6004 838
6005 905
6060 916
6061 896
6131 946
6199 862
6132 874
6133 986
6200 1046
6251 1060
6252 1050
6321 1007
6322 1090
6323 1006
6398 1031
6470 970
6397 1063
6396 990
6320 1000
6319 934
6318 1004
6317 1076
6316 1103
6315 1063
6314 1052
6313 1089
6250 1039
6197 952
6198 903
6469 941
6534 911
5927 941
5869 1008
5791 944
5733 875
5664 747
5663 680
5792 1008
5794 1007
5793 1078
6609 999
6670 948
6738 868
6669 998
6608 1075
6533 957
6607 1085
6667 1156
6668 1086
6737 1118
6826 920
6825 944
6902 958
7029 742
7145 831
8984 661
8869 616
8809 553
8810 574
8811 586
8870 818
8931 841
8871 802
8812 720
8703 958
8646 980
8531 728
8471 666
8353 828
8354 829
8355 1149
8356 1028
8173 840
8174 1163
8107 1021
7976 739
7902 858
7840 934
7687 1004
7616 768
7688 958
7689 1023
7903 594
8108 706
8109 739
8290 868
8358 704
8359 572
8410 704
8357 752
8473 1000
8533 1041
8409 950
8472 1032
8532 962
8581 822
8647 721
8291 887
8237 888
8292 981
8360 1144
8411 1162
8412 1103
8413 1143
8414 1084
8475 1142
8474 1102
8534 945
8582 830
8648 890
8758 1060
8815 788
8757 738
8704 741
8759 1102
8816 840
8873 851
8987 911
8988 944
8934 1078
8838 979
8989 669
8820 875
8585 817
8584 843
8583 674
8705 897
8817 1178
8874 1105
8819 975
8818 1106
8416 807
8364 895
8295 891
8365 698
8296 745
8297 676
8366 747
8417 836
8367 911
8298 965
8299 896
8242 930
8241 965
8179 1048
8114 1052
8113 892
8037 985
7908 878
7907 930
8036 1030
8178 1132
8177 1004
8176 937
8294 1067
8293 1137
8240 1068
8239 1135
8175 1066
8112 979
8035 776
8238 1066
8361 978
8362 1047
8415 978
8363 1068
5721 651
5848 904
5913 807
5912 823
6044 982
6043 746
5979 478
6236 806
5978 1178
5911 992
5847 1038
5778 1039
5719 939
5720 872
5649 941
5581 867
5648 899
5580 866
5529 955
5467 1024
5403 955
5402 1025
5466 957
5650 490
5530 760
5531 993
5471 1061
5472 992
5582 918
5651 834
5722 785
5849 922
5850 992
5914 1074
5851 1044
5779 1108
5583 877
5404 853
5333 877
5204 973
5130 970
5029 1004
4968 963
5030 1072
5077 1102
5131 1155
5132 1086
5271 992
5532 966
5335 968
5206 1096
5274 1120
5334 1058
5273 1000
5272 921
5205 851
6324 1086
6325 1124
6206 1124
6205 1133
6135 1105
6063 1020
6134 1084
6204 1120
6255 996
6203 1067
6254 957
6202 888
6253 917
6201 868
6062 966
6006 934
5929 816
5875 996
5795 1108
5668 886
5669 891
6256 786
6207 678
6136 808
6065 1027
6064 972
5930 827
5876 580
6007 942
5931 1036
5877 904
6008 1041
6137 937
6138 1035
6066 1073
6067 1004
6068 974
6139 973
6069 1060
6009 953
5932 802
6140 982
6208 958
6141 1030
6070 881
6142 948
6071 1038
6010 1000
5933 1010
5878 999
5738 870
5673 947
5739 1079
5740 1042
5796 984
5880 984
5879 884
6011 850
6143 948
6144 989
6145 879
6330 617
6260 665
6012 795
5934 803
5797 936
5741 934
5742 1030
5608 848
5494 932
5427 1002
5426 1071
5355 1001
5425 1017
5424 911
5549 676
5548 610
5423 939
5493 974
5547 882
5354 718
5233 658
5098 909
5043 902
4987 880
4929 729
4928 930
4927 972
4764 995
4650 762
4649 863
4705 999
4821 952
4877 966
4986 810
5097 705
4985 725
4925 795
4926 788
4875 780
4876 851
5584 945
5652 945
5780 1072
5852 1016
5853 1014
5781 1071
5723 1073
5585 957
5586 986
5473 840
5405 920
5336 891
5406 852
5589 854
5588 1064
5587 1035
5782 545
5854 709
5987 670
5915 829
5916 768
5917 1048
5855 1000
5856 922
5918 1024
5989 1083
5988 1035
6118 895
6119 919
5990 906
5991 792
5857 948
5783 1111
5724 1183
5653 1018
5654 1223
5655 1165
5590 877
5475 900
5476 940
5339 926
5281 785
5408 886
5533 1074
5592 948
5656 894
5591 1060
5593 664
5409 702
5477 724
5478 832
5534 792
5594 1068
5595 1169
5596 1238
5535 1061
5480 1042
5657 1176
5729 1064
5728 1149
5727 1157
5862 960
5921 956
5998 1113
5922 1153
5923 1095
5924 1136
5863 1082
5786 1122
5730 1053
5731 1052
5787 1094
5864 1062
5925 1036
5999 966
6000 789
6056 895
6125 1003
6055 1095
6054 1154
5658 798
5597 968
5598 855
5483 926
5482 966
5481 863
5412 892
5341 835
5215 925
5214 971
5149 1006
5090 1082
5148 993
5089 923
5147 991
5146 1061
5145 988
5212 1055
5213 996
5285 1053
5284 1001
5283 960
5282 884
5340 910
5479 939
5410 940
5411 810
5342 925
5150 475
5413 926
5414 1057
5343 1147
5286 1017
5344 1148
5415 1147
5484 1034
5538 1069
5537 1084
5536 832
5599 1004
5660 1065
5659 1023
5865 1016
5788 1187
5789 1163
5866 1107
5867 1059
6001 700
6130 760
6129 846
6248 791
6128 883
6127 1026
6126 1024
6311 954
6392 946
6466 978
6465 870
6391 919
6310 886
6389 885
6390 956
6464 899
6530 925
6606 845
6735 1017
6821 945
6734 1008
6662 1074
6605 1064
6529 1080
6528 740
6604 867
6820 446
6819 484
6603 783
6527 890
6461 828
6388 699
6462 983
6463 1041
6309 820
6247 892
6194 948
6124 770
6053 856
6123 971
6122 916
6052 882
6051 1049
5997 1075
5920 1066
5861 1140
5726 1044
5785 1187
5860 1271
5784 1213
5725 1068
5996 1023
6121 679
6246 813
6193 857
6120 901
6050 841
5995 722
6049 841
5994 905
5993 992
5992 990
5919 1079
5858 990
5859 950
5280 1015
5211 1155
5141 1187
5037 972
4977 946
5036 1018
5140 1049
5085 1148
4976 961
5084 936
5279 691
5338 991
5474 929
5407 990
5278 1014
5277 942
5210 1039
5139 936
5083 1007
5082 1044
5209 1007
5337 1053
5276 1130
5275 931
5207 1128
5136 825
5034 1048
4973 986
5035 974
5080 1129
5137 1058
5081 1058
5138 1129
5208 1093
5490 760
5489 1028
5349 931
5348 936
5418 997
5419 1028
5488 1095
5604 1030
5542 1141
5541 1034
5667 781
5734 912
5874 858
5873 950
5928 818
5872 888
5871 832
5870 777
5666 810
5603 849
5602 888
5601 844
5665 775
5487 876
5346 1037
5347 1066
5345 1077
5289 1022
5219 1019
5152 948
5220 1090
5221 1021
5222 1029
5290 1048
5291 978
5416 1004
5417 963
5540 941
5605 1020
5543 868
5491 918
5544 923
5492 846
5420 947
5352 856
5296 925
5297 857
5230 947
5229 899
5228 854
5295 754
5350 766
5351 857
5160 856
5231 955
5232 846
5545 1047
5606 1049
5735 861
5736 874
5670 822
5737 780
5671 781
5672 702
5607 703
5546 1058
5422 1195
5421 1056
5353 1045
5298 917
5881 606
5798 805
5743 734
5799 750
5882 536
5744 667
5745 708
5674 639
5609 974
5428 930
5358 822
5357 1008
5356 981
5299 914
5163 795
5162 912
5161 850
5099 792
4988 907
4930 754
5044 910
4989 808
4990 721
5100 986
5164 990
5165 1094
5234 1086
5300 1002
5429 771
5101 956
5102 971
5166 1060
5235 932
5094 963
5153 1010
5095 1094
5154 1006
5223 936
5042 1146
4984 1116
4919 931
4918 840
4917 898
4916 936
4869 934
4815 888
4915 846
4914 910
4868 850
4867 954
4913 920
4866 877
4983 1038
4982 1078
5093 878
5092 941
5041 973
5040 910
5091 974
5216 838
5217 935
5151 1031
5218 930
5288 960
5287 1036
5486 975
5485 986
5539 915
5600 954
5661 909
5662 1002
5732 1029
5790 964
5868 941
5292 975
5224 948
5155 958
5293 1085
5294 1076
5225 1074
5156 779
5226 849
5227 803
5157 968
5158 986
5159 990
5096 943
4922 965
4818 586
4817 693
4872 814
4871 921
4921 888
4920 917
4870 902
4816 882
4762 799
4700 776
4699 733
4698 695
4642 807
4519 639
4582 731
4520 700
4521 684
4583 738
4643 856
4644 921
4701 862
4702 836
4645 956
4584 910
4464 632
4405 1079
4311 954
4352 1085
4406 1075
4466 1132
4465 1084
4585 927
4523 884
4522 1015
4586 896
4704 1333
4646 1306
4703 1252
4819 1396
4923 1018
4647 682
4820 903
4873 898
4874 828
4763 754
4924 760
5103 851
5045 978
4991 996
4931 840
4822 952
4707 852
4766 769
4878 897
4823 974
4824 794
4777 820
4767 768
4708 734
4657 606
4768 432
4769 316
4770 178
4589 1008
4590 942
4536 928
4481 1079
4362 832
4485 1019
4528 777
4416 861
4480 948
4415 946
4478 945
4477 816
4479 1016
4315 867
4314 910
4359 964
4358 1005
4357 958
4316 1042
4213 887
4214 974
4154 960
4215 1043
4269 1018
4360 1048
4361 1082
4417 1001
4318 928
4216 886
4220 1005
4270 1008
4317 1072
4153 1023
4152 953
4091 1025
4092 955
4212 956
4211 1012
4151 1006
4088 1032
4029 1014
4028 1081
3975 1011
4090 1012
4089 1081
4027 1012
4313 823
4414 866
4413 886
4476 728
4412 794
4356 804
4210 779
4087 948
4264 1028
4145 1045
4021 821
4144 1000
4143 906
4082 1024
4081 965
3967 795
3806 818
3761 796
3711 756
3710 884
3760 955
3709 955
3661 1313
3435 1041
3604 1349
3660 1045
3603 855
3494 1006
3434 892
3543 1033
3542 1078
3602 1138
3659 1068
3658 1136
3708 1066
3759 936
3601 1069
3541 589
3600 609
3300 731
3184 1060
3100 1054
3037 1040
3038 939
2912 926
2972 988
3036 1049
3099 1116
3098 1072
3243 821
3183 967
3097 959
3035 934
2971 1052
2970 1082
3096 956
3034 1150
3033 1079
2969 1084
2911 1006
2854 1060
2795 967
2855 997
2796 941
2732 1010
2731 1003
2660 899
2659 905
2794 896
2793 1008
2792 1015
2729 987
2730 1058
2657 999
2658 1036
2598 972
2544 955
2476 956
3966 384
4019 410
4201 825
4308 535
4142 836
4079 735
3859 710
3965 940
4018 749
4200 873
4199 960
4141 998
4262 1000
4350 1035
4307 1137
4261 1028
4198 819
4140 862
4016 966
3962 902
3857 854
3963 1026
3964 1020
4017 796
3858 720
3707 656
3657 1266
3491 1330
3540 1384
3492 1452
3493 1388
3371 1278
3299 1296
3370 1266
3433 1164
3490 554
3539 672
3599 868
3706 877
3856 560
4078 868
4260 774
4348 989
4460 1057
4349 818
4403 924
4516 1071
4637 1058
4636 1100
4577 1126
4576 998
4635 827
4634 830
4575 865
4574 796
4514 864
4515 796
4459 703
4458 797
4402 758
4197 695
4306 933
4457 966
4401 1061
4305 997
4304 813
4259 942
4137 936
4196 1027
4138 969
4139 921
4015 852
4014 911
3961 801
3855 1085
3805 901
3758 902
3860 595
3911 711
4020 829
4205 774
4204 843
4263 786
4203 980
4080 836
4202 936
4310 938
4309 804
4351 944
4404 1006
4641 787
4581 1044
4463 1117
4462 1015
3655 778
3656 884
3597 820
3598 896
3538 814
3489 934
3367 896
3368 950
3298 887
3369 825
3242 999
3181 1046
3180 975
3091 1056
3092 1033
3093 1074
3182 916
3095 910
3094 987
3032 640
2909 1008
2851 1034
2852 1014
2791 944
2853 961
2910 911
2968 728
2790 945
2789 731
2727 926
2726 975
2653 906
2788 762
2907 1029
2908 1068
3031 874
3179 834
3241 918
3297 1018
3366 1071
3431 1037
3432 847
3537 979
3536 905
3430 678
3030 705
3090 838
3178 710
3029 598
3177 814
3296 759
3429 833
4580 765
4639 811
4640 769
4697 790
4696 828
4695 784
4761 756
4814 672
4813 910
4865 868
4864 922
4863 850
4760 746
4694 1000
4638 1078
4518 816
4461 938
4579 1078
4517 774
4578 726
4693 934
4692 872
4812 998
4981 722
4862 1013
4912 955
4980 651
4911 683
4811 1092
4691 1088
4759 1180
4810 1206
4809 843
4861 1175
4910 1125
4979 997
5039 968
5144 911
5143 939
5088 764
5087 1027
5142 920
5086 1023
5038 1013
4908 929
4859 974
4978 890
4909 927
4860 953
4808 975
4807 1045
4757 931
4758 1040
4690 1037
4689 1107
4633 1104
4573 1022
4456 856
4455 930
4572 1026
4571 1067
4570 1000
4513 909
4454 1022
4400 1123
4301 1115
4302 1118
4303 1134
4258 1044
4136 923
4077 849
3960 718
3959 838
3910 774
3909 823
3854 952
3803 899
3802 829
3853 760
3804 952
3757 951
3596 1005
3595 1080
3654 1167
3594 1082
3653 1044
3593 855
3535 847
3652 718
4632 909
4688 779
4756 579
4013 789
4076 988
4195 1125
4194 991
4256 949
4257 1021
4346 970
4300 968
4347 1047
4399 703
4512 829
4453 830
4569 932
4511 809
4452 810
4398 819
4397 649
4568 650
4567 682
4630 1096
4510 1047
4451 952
4566 1141
4629 1087
4565 1008
4628 1130
4753 935
4803 892
4858 809
4804 965
4754 970
4631 810
4755 1025
4805 960
4806 880
4907 887
4975 877
4974 830
4906 841
4012 861
4011 933
3958 962
3957 1043
4010 1086
4075 838
4193 833
4135 933
3756 708
3755 906
3705 909
3704 837
3650 837
3592 776
3651 821
3533 849
3534 915
3486 953
3487 814
3488 928
3365 916
3364 1003
3363 1000
3294 1046
3295 1098
3240 1032
3239 1105
3238 1039
3237 990
3362 782
3361 839
3428 868
3360 901
3427 900
3293 1027
3234 1017
3233 1082
3292 1027
3359 1027
3426 917
3425 834
3424 1136
3423 1121
3291 976
3087 940
3086 1035
3085 882
3232 1022
3358 1121
3422 1191
3421 1136
3357 1048
3290 692
3171 764
3170 689
3231 769
3356 953
3419 1005
3420 936
3483 967
3646 834
3587 895
3588 1084
3647 1014
3589 1212
3590 1142
3532 1012
3485 1083
3484 1082
3531 1143
3648 1150
3701 1030
3702 778
3703 814
3591 775
3649 821
3754 905
3801 893
3851 842
3852 758
3956 950
3955 920
4009 961
3954 862
4008 976
4072 864
4073 1007
4074 1050
4133 784
4134 1186
4192 1229
4255 1201
4299 1043
4345 1144
4396 1184
4395 1128
4450 1009
4344 1168
4298 1176
4191 1125
4254 1134
4394 990
4393 963
4297 994
4253 876
4190 960
4251 904
4252 1036
4295 1073
4296 1123
4343 1062
4392 1001
4449 897
4509 978
4342 1064
4250 1125
4294 1128
4341 920
4447 1202
4448 1122
4508 1158
4563 1020
4624 908
4625 686
4626 745
4684 872
4750 795
4800 827
4801 722
4751 808
4685 1074
4686 1170
4627 1125
4564 820
4687 1214
4752 1133
4802 1001
4856 956
4905 1051
4969 976
4970 1084
5031 1165
5078 1075
5133 1062
5134 993
4971 1076
4972 1094
4857 885
5135 1158
5079 1131
5032 1066
5033 997
4146 653
4083 731
4022 773
4084 821
4085 1021
4147 981
4206 1011
4265 920
4266 924
4207 1002
4148 890
4023 919
3970 856
3969 972
3968 1040
3912 880
3808 1176
3807 1124
3712 1282
3713 1249
3714 1247
3665 1276
3666 1077
3607 1016
3606 1107
3605 1238
3497 1121
3546 1112
3664 1201
3663 1114
3662 823
3545 915
3439 952
3440 877
3375 948
3309 968
3308 1007
3254 995
3253 995
3306 995
3307 1065
3374 998
3438 1004
3496 853
3373 910
3305 997
3437 900
3495 846
3544 824
3436 783
3251 760
3113 1011
2981 876
3043 1007
3112 1088
3193 1003
3192 1071
3191 1001
3250 963
3190 1034
3110 1037
3109 976
3041 986
2980 909
2918 947
3042 957
3111 1001
3252 907
3194 992
3114 916
3115 987
3195 995
3196 1010
3117 995
3116 1014
3046 1085
2984 1015
2923 910
2985 945
3045 1019
3044 1047
2983 1050
2922 971
2869 992
2870 877
2749 978
2748 970
2671 1020
2672 1069
2609 1133
2610 1081
2556 1035
2611 967
2750 746
2673 750
2612 854
2557 843
2558 816
2493 930
2432 955
2433 961
2376 916
2316 956
2259 995
2258 945
2315 1001
2375 876
2314 948
2374 1062
2373 1065
2372 1008
2492 858
2491 936
2431 938
2371 981
2256 722
2257 923
2986 867
3047 866
2987 938
2924 923
2925 852
2871 860
2809 796
2872 1090
2873 1150
2810 1082
2751 971
2811 1018
2752 929
2988 884
2989 895
2990 786
3048 1095
3118 1097
3197 964
3255 1060
3310 1045
3256 1097
3049 1008
3120 1000
3119 1071
3199 1120
3198 1097
3257 1167
3311 1114
3312 968
3376 929
3441 953
3377 1147
3378 1071
3379 980
3314 1098
3259 1000
3200 1069
3121 978
3258 999
3313 1071
3315 913
3316 989
3260 1131
3201 1201
3123 1060
3122 1095
3050 984
2991 1018
2926 954
2927 939
2992 992
3125 1063
3124 1122
3202 1131
3442 894
3498 992
3547 994
3608 997
3667 913
3668 1084
3609 1047
3548 1038
3549 1075
3669 938
3715 1015
3670 1024
3610 890
3443 982
3380 1052
3381 1001
3444 956
3611 900
3550 1016
3445 1122
3382 924
3317 1146
3261 1060
3318 1122
3383 925
3319 970
3320 945
3321 867
3263 925
3262 880
3203 925
3204 995
3127 956
3128 904
2994 848
2928 898
2883 900
2995 1022
2996 1005
3051 1106
3129 969
3130 848
3205 992
3322 1154
3387 1080
3323 1145
3388 1064
3324 1144
3264 1148
3206 1192
3207 1132
3265 956
3131 600
3132 642
3052 512
2997 534
2936 873
2930 889
2929 944
2817 981
2816 983
2762 987
2754 1104
2681 998
2569 830
2564 907
2498 829
2440 774
2439 867
2380 988
2496 1068
2495 963
2438 1038
2321 1025
2322 1178
2265 1155
2209 1076
2144 1078
2142 1028
2136 984
2080 966
2079 1044
2078 1077
2004 1022
2005 1078
1937 1021
1936 1110
1870 1002
1815 955
1747 1014
1746 1016
1687 1016
1630 1040
1626 981
1625 1017
1624 1007
1623 915
1567 930
1510 940
1507 864
1506 841
1457 756
1406 1033
1349 1255
1276 1162
1188 1113
1348 1113
1453 975
2812 856
2874 986
2993 1012
3126 814
2875 800
2813 1129
2753 1082
2814 945
2815 945
2680 984
2617 1001
2616 1075
2679 987
2563 1014
2503 1016
2497 910
2562 982
2615 1146
2678 1076
2614 1078
2677 781
2676 786
2561 802
2494 828
2437 879
2379 789
2436 1091
2435 1090
2318 1090
2262 1020
2319 1061
2378 1180
2560 1058
2613 944
2675 955
2320 981
2263 1039
2264 1032
2135 906
2208 1063
2134 1081
2207 951
2077 726
2003 769
1932 736
1933 823
1934 826
1935 822
1869 655
2674 685
2559 756
2434 728
2377 918
2317 864
2260 1064
2261 1018
2133 939
2002 919
2076 1010
2075 970
2132 1062
2206 1040
2205 922
2131 986
2074 1036
2001 968
1931 883
2000 910
2130 850
2204 1051
2073 1184
2072 1114
1999 1154
1998 1162
1930 1100
1810 774
1741 935
1809 868
1808 808
1807 883
1740 817
1679 814
1680 885
1620 866
1562 706
1681 807
1682 769
1505 796
1565 1120
1566 1131
1686 989
1685 1142
1745 1114
1814 1127
1813 959
1744 893
1684 849
1683 894
1743 867
1812 803
1868 860
1867 801
1811 791
1742 803
1622 816
1621 561
1451 1030
1273 1003
1186 946
1274 1018
1275 1028
1404 1117
1405 943
1504 974
1564 1071
1503 1114
1452 1203
1563 773
1450 1029
1346 971
1272 794
1347 769
1345 1081
1403 1115
1344 1003
1402 970
1187 699
1115 710
1065 636
1017 552
972 1086
971 1148
1064 1123
1114 1063
1121 1066
1113 1036
1063 1153
1020 1188
975 1238
974 1263
970 1179
969 1147
1016 1162
929 1140
811 121
1866 1094
1865 1136
1806 1156
1739 1167
1738 1158
1678 1019
1737 1124
1804 1100
1805 1121
1864 1137
1996 1137
1997 1180
1995 1135
1929 1233
1928 1148
1994 1006
1927 920
1926 1020
1863 1022
1802 937
1803 1009
1736 941
1676 871
1677 942
1619 884
1560 822
1499 789
1498 852
1559 902
1558 883
1497 861
1557 943
1618 883
1675 809
1674 742
1617 1144
1556 1067
1616 1158
1734 999
1799 834
1800 1051
1801 983
1735 1058
1673 1215
1615 1200
1555 1134
1496 637
1394 921
1395 845
1396 814
1339 825
1338 846
1257 857
1258 884
1259 916
1260 937
1180 837
1181 846
1261 893
1397 939
1340 1069
1262 1029
1263 1064
1182 978
1264 1058
1341 1055
1342 1040
1265 780
1183 843
1184 811
1266 905
1279 859
1267 848
1280 1075
1398 917
1500 1034
1501 1056
1561 1040
1502 1113
1449 1059
1399 1072
1400 1039
1401 1002
1352 1009
1343 1002
1268 899
1269 994
1270 1002
1271 1034
1185 1078
1112 1041
1111 1136
1110 1043
1062 1116
1015 1002
968 951
2430 922
2490 909
2489 930
2555 863
2554 898
2488 952
2487 959
2427 928
2428 995
2429 925
2369 994
2368 926
2367 996
2370 931
2366 966
2365 934
2425 885
2486 886
2426 956
2553 956
2608 869
2313 892
2203 992
2255 1001
2312 860
2129 876
2069 844
2070 974
2071 793
2669 1103
2670 1046
2746 1107
2747 1044
2808 980
2921 1018
2982 945
2920 1029
2868 1059
2745 1058
2744 1103
2668 904
2807 1103
2806 1059
2867 1147
2919 1053
2866 1053
2865 958
928 952
967 904
1014 842
1013 826
966 746
1012 824
1061 794
1011 770
1010 836
965 672
964 708
1009 736
1008 974
1007 966
1006 918
963 884
962 938
961 868
1005 952
1109 940
1108 1021
1120 1105
1179 1060
1178 1076
1256 1034
1337 1014
1255 1099
1194 1000
1119 1002
1106 1035
1107 1125
1066 985
1060 966
1059 1035
1058 1111
1004 922
1057 1010
1056 998
1105 1065
1177 1009
1254 1071
1336 985
1335 1090
1334 1040
1253 1075
1176 995
1252 1006
1278 1026
1333 874
1251 942
1175 750
1174 1208
1173 1257
1172 1331
1118 1292
1104 1223
1171 1310
1170 1195
1248 1049
1249 1226
1250 1286
1446 880
1447 1078
1494 1204
1552 1219
1614 1160
1553 1338
1495 1345
1448 1318
1393 907
1554 1347
1672 1185
1732 1110
1733 862
1798 875
1988 1234
2059 1165
2060 1096
1989 1137
2061 1050
2062 979
1990 919
2063 832
1924 840
1925 926
1991 842
2064 802
2065 794
1992 829
1993 778
2066 1102
2067 1016
2068 984
2128 1001
2127 1047
2202 1078
2254 1155
2311 1066
2424 980
2201 1067
2310 1014
2200 1054
2485 923
2552 1136
2607 1148
2606 1128
2666 1149
2665 1104
2741 1070
2740 1074
2664 1100
2605 1066
2550 1101
2551 1149
2667 1148
2742 1112
2743 1023
2805 1017
2804 1087
2864 887
2917 1015
2916 1146
2979 1056
3040 1071
3107 955
3108 927
2862 1016
2861 946
2803 946
2863 1057
2802 1019
2739 983
2604 976
2549 998
2482 992
2481 958
2548 965
2663 967
2736 766
2737 927
2738 1058
2801 976
2860 916
2914 979
2977 1049
2978 1070
2915 980
3039 1099
3187 868
3106 1168
3105 1099
3186 1034
3245 960
3301 848
3244 916
3104 1020
3302 896
3246 1004
3247 1056
3303 1016
3372 881
3304 1011
3249 1012
3248 1062
3189 1004
3188 1038
2800 1004
2799 981
2735 1003
2734 959
2798 900
2857 987
2856 897
2797 936
2733 912
2662 922
2600 856
2601 814
2602 803
2858 962
2859 1044
2913 1051
2976 1040
2975 1112
2974 1048
2973 1047
3101 975
3102 1020
3103 950
3185 951
2603 1005
2547 1006
2480 1042
2421 977
2361 907
2420 907
2479 1048
2253 849
2309 958
2364 979
2422 912
2483 851
2484 903
2423 850
2308 978
2252 916
2199 1003
2307 981
2363 842
2198 865
2306 1097
2362 971
2305 996
1987 746
1986 874
1923 958
1862 956
1797 870
1922 955
1984 1026
2125 753
1983 886
1861 912
1985 956
1796 1006
1795 964
1670 953
1671 914
1551 924
1613 1020
1669 1016
1731 997
1668 1068
1612 927
1667 998
2126 991
2196 1032
2249 1092
2250 1025
2197 1004
2251 914
2360 805
2419 1131
2546 1169
2661 1089
2599 1189
2545 1366
2478 1324
2477 1355
2418 1314
2417 1158
2304 1204
2248 1026
2247 902
2124 1042
2195 1143
1982 944
1921 904
1981 1058
1980 1127
2246 844
2123 1054
2058 1059
1860 1004
1730 941
1729 1044
1666 1026
1610 1014
1609 894
1793 882
1728 1043
1794 1030
1920 781
1727 1028
1918 780
1919 962
1979 920
2121 780
2057 920
2122 882
2194 934
2303 946
2359 856
2416 956
1550 1053
1493 985
1445 1034
1392 964
1332 939
1549 985
1611 903
1548 974
1547 912
1444 922
1391 899
1330 915
1331 939
1247 937
1169 916
1168 880
1117 928
1103 784
1102 765
1167 923
1166 825
1054 604
1002 692
1003 690
1055 798
1101 835
1326 952
1246 1045
1327 1090
1350 1120
1328 1141
1329 1047
1351 1095
1390 1049
1443 982
1492 982
1491 912
1546 1112
1665 883
1165 1143
1164 1104
1244 1167
1243 1103
1163 1169
1100 1007
1162 1124
1242 930
1323 988
1388 956
1389 1027
1441 1045
1193 1104
1245 1135
1325 1056
1324 1115
1442 966
2475 956
2597 1180
2656 1137
2728 1048
2655 1230
2654 1142
2596 1210
2543 1108
2595 1018
2542 928
2358 723
2302 802
2193 672
2056 860
2055 904
1978 892
1858 888
1859 818
1792 910
1726 854
1725 928
1724 855
1545 956
1490 867
2415 1058
2540 1093
2541 1054
2414 888
2474 1019
2538 1086
2537 1020
2651 889
2652 924
2539 1023
2594 1022
2650 874
2725 798
2724 756
2649 792
2533 833
2534 876
2535 876
2536 893
2412 916
2413 973
2301 935
2192 888
1917 580
1791 638
1664 892
1608 728
1543 798
1544 755
1440 956
1386 1024
1387 1093
1322 1152
1241 1217
1161 1074
1099 1071
1053 929
1116 1122
1160 1146
1240 1150
1159 1151
1239 1149
1158 1220
1157 1186
1156 1134
1192 1150
1238 1114
1191 627
1190 743
1155 686
1189 747
1236 766
1321 756
1385 766
1439 695
1384 825
1320 759
1237 836
1277 908
1235 959
1383 824
1319 934
1234 660
1154 1023
1098 883
1051 911
1153 962
1097 972
1050 911
999 759
973 826
1052 865
1019 933
1000 947
1001 870
960 877
926 871
908 749
867 936
868 842
835 910
869 840
909 884
927 659
810 -89
838 1092
839 1088
871 1000
910 1082
870 1125
837 1103
777 923
809 1059
836 966
808 1009
776 967
775 1038
774 700
773 677
807 776
834 844
833 835
806 895
805 838
832 760
907 678
866 774
872 944
865 988
864 865
925 944
958 961
959 900
1096 798
998 1053
957 791
906 998
863 740
862 814
861 828
804 767
778 709
772 695
746 741
719 661
745 684
771 856
803 1048
831 1117
860 1145
859 786
904 1162
905 1122
997 824
956 555
1094 756
1095 940
1152 912
1232 880
1380 854
1434 884
1542 988
1604 856
1435 920
1381 960
1233 922
1318 1014
1382 883
1436 948
1489 820
1605 855
1722 953
1606 990
1607 991
1663 952
1788 992
1437 946
1438 812
1789 988
1856 997
1915 1044
1790 1002
1723 901
1857 895
1916 905
1977 1062
2054 1101
2120 1176
2190 1125
2244 1221
2245 1155
2191 943
2411 912
2300 1159
2299 651
2357 755
2410 857
2473 798
2593 742
2723 898
2722 941
2721 979
2787 764
2850 972
2967 570
3176 794
3089 864
3175 910
3236 914
3174 888
3235 936
3173 900
3172 908
3088 960
2905 1087
2964 1218
2965 1142
2966 849
2906 1115
2786 1056
2720 931
2785 678
2849 1105
2848 1025
2904 1045
3028 911
3027 1107
2963 968
2962 996
2903 1118
2902 1041
2901 967
2845 1070
2716 936
2717 1018
2783 1059
2846 1060
2847 1035
2784 1080
2718 991
2647 931
2719 793
2529 751
2530 875
2472 873
2531 960
2648 1102
2592 981
2532 909
2355 651
2297 700
2188 692
2243 761
2356 890
2409 881
2298 827
2189 943
2119 938
1976 1136
1914 937
1975 1098
1974 1024
2053 1100
2118 939
2117 1026
2052 1076
1973 1146
1913 1184
1912 1156
1854 1174
1855 1182
1787 1158
1786 1218
1721 1172
1662 1190
1661 1144
1785 1072
1853 952
1852 658
2051 756
2242 775
2187 850
2050 762
2116 788
2049 804
2115 801
2048 873
2047 830
2046 902
1972 974
1909 1022
1851 1000
1783 966
1718 994
1784 968
1910 960
1911 812
1719 788
1720 734
1603 630
1541 736
1488 750
1433 672
1317 644
1231 700
1230 670
1316 1088
1432 1179
1602 796
1431 1122
1379 1047
1315 901
1150 861
1151 812
1049 804
955 768
996 873
1048 969
1093 784
1314 825
1430 878
1429 979
1428 1019
1540 839
1660 919
1717 756
1716 978
1782 953
1850 828
1781 829
1908 1074
1971 985
1970 1128
1907 1042
1969 866
2113 963
2239 985
2114 996
2183 1090
2184 992
2240 1023
2295 952
2353 999
2185 916
2186 1021
2241 1180
2296 1070
2407 946
2354 720
2408 658
2528 910
2591 1022
4648 640
4524 900
4467 990
4407 901
4408 903
4267 614
4353 903
4409 1002
4468 826
4469 896
4410 846
4470 894
4471 1079
4525 1067
4526 1117
4411 1117
4312 957
4472 1078
4527 1119
4587 736
4765 799
4706 650
4651 772
4588 876
4475 910
4474 853
4473 690
4354 856
4355 694
4209 875
4150 875
4208 948
4268 776
3973 380
4026 329
4149 932
4024 826
3971 744
3913 658
3861 554
3862 1140
3809 1072
3716 986
3863 1094
3914 1016
3864 1069
3915 1010
4025 946
4086 818
3972 896
3865 913
3866 1044
3867 1099
3811 1088
3810 1159
3762 1094
3718 1148
3717 1082
3671 1014
3672 908
3763 969
3764 1077
3720 1137
3719 1010
3674 1009
3673 1081
3612 1026
3499 766
3500 705
3446 789
3384 761
3385 841
3386 785
3447 839
3448 862
3449 1095
3501 1150
3551 1065
3502 1098
3552 1060
3553 1014
3613 988
3721 819
3765 1056
3916 923
3868 873
3812 773
3918 922
3917 962
3974 874
2294 927
2352 1047
2406 1067
2469 1045
2470 937
2468 966
2405 1080
2293 977
2588 1074
2589 1004
2643 897
2713 934
2714 1108
2780 1127
2841 1127
2842 1168
2843 1120
2781 1017
2645 1122
2644 1030
2471 884
2590 658
2646 848
2715 942
2782 1008
2844 952
2900 955
2961 1020
3026 821
2960 964
2899 896
2959 681
3084 920
3169 892
3230 796
3229 762
3353 983
3417 923
3354 1022
3355 859
3418 989
3530 784
3645 862
3700 991
3798 1127
3904 1079
3849 1288
3905 1204
4004 1066
4068 906
4183 578
4184 694
4185 846
4069 921
4005 890
3906 772
3952 889
4006 913
4007 843
3799 609
3800 996
3850 928
3908 1266
3907 1315
3953 1262
4071 955
4132 975
4189 893
4131 1022
4070 981
4130 1048
4187 1118
4188 1048
4129 958
4128 982
4186 1056
4248 949
4340 917
4249 1049
1659 993
1715 1085
1658 1172
1714 1171
1780 1136
1849 1030
1657 1241
1601 1173
1539 1082
1600 1168
1656 1069
1538 1080
1487 1174
1427 1136
1378 752
1313 853
1149 780
1092 736
1229 871
1228 1058
1148 1052
1312 1178
1377 1138
1426 1076
1486 990
1485 1094
1425 1214
1376 1128
1227 1006
1147 714
1047 792
995 690
951 756
901 1017
900 1108
827 900
899 944
950 1044
1046 1008
1045 965
949 908
994 867
1091 868
1145 841
1225 988
1226 883
1224 1127
1310 1040
1373 1210
1535 850
1536 853
1372 1180
1309 1004
1223 933
1308 933
1596 1096
1597 1037
1598 918
1711 1059
1712 1029
1846 940
1902 817
1774 1024
1845 976
1901 863
1844 822
1709 1053
1710 982
1652 1046
1651 983
1650 982
1708 979
1648 980
1647 1049
1649 1050
1646 981
1594 937
1534 892
1595 982
1707 986
1842 1033
1843 1074
1900 1010
1899 1078
1898 1028
1841 1040
1840 1098
1706 935
1773 1072
1839 881
1897 1036
1964 1112
2038 1075
2104 1149
2105 1083
2176 1175
2233 1099
2234 1086
2177 1090
2106 944
2178 928
2039 940
1965 929
2040 1123
2107 1037
2108 1107
2041 1037
2109 1039
2179 978
2287 956
2286 1006
2285 938
2284 914
2345 1024
2401 1036
2461 825
2523 1022
2462 872
2463 908
2346 1022
2347 946
2288 874
2348 944
2402 883
2403 954
2464 918
2525 808
2465 943
2466 801
2404 766
2290 932
2349 801
2289 882
2235 771
2236 983
2180 915
2044 1207
2043 1186
2110 1146
2042 1082
1966 1163
1903 1071
1847 998
1904 1108
1905 1091
1906 1008
1848 891
1776 960
1775 933
1653 829
1713 951
1654 1023
1599 953
1484 792
1483 1018
1482 1074
1537 1008
1481 963
1374 1069
1311 1018
1375 1005
1146 805
1655 954
1777 1254
1778 1232
1779 876
1967 903
1968 1103
1307 886
1480 1064
1533 1045
1479 1139
1532 1200
1531 1137
1530 1006
1424 755
1371 842
1221 862
1143 842
1306 922
1142 992
1086 900
1220 992
1305 860
1141 953
1041 819
990 1014
991 917
945 1012
944 1078
922 1011
923 956
852 1101
794 953
822 1091
892 953
853 901
823 772
893 1031
894 966
895 1015
854 970
824 853
896 975
924 921
947 880
946 772
992 890
1042 990
1144 991
1222 889
1087 956
1088 1016
1089 1084
1043 1127
993 1212
1044 1136
1090 1070
948 1114
897 973
825 825
898 890
855 878
826 898
796 1012
762 913
737 838
763 986
764 921
738 751
690 1021
612 914
632 1106
658 1137
689 1116
715 1074
688 969
657 980
631 908
630 973
656 1020
687 1049
713 1021
714 943
736 966
761 965
795 792
760 844
686 938
655 1059
629 1017
611 948
589 1050
564 1242
565 1204
590 992
591 900
566 948
543 1052
525 1116
524 1056
523 1053
498 794
497 950
478 954
434 907
433 945
458 948
477 908
410 996
396 1096
379 966
366 966
380 1113
397 781
435 893
459 1058
499 863
526 898
479 976
460 1024
436 962
437 898
411 799
381 539
284 548
227 812
209 581
208 840
195 680
247 636
283 546
322 802
339 882
354 871
338 780
321 804
301 754
337 884
353 754
300 854
299 824
340 1004
355 1112
368 854
367 1145
382 1055
398 986
302 968
438 818
480 1109
527 1179
544 878
545 1037
592 748
633 756
659 838
691 795
692 865
716 1083
739 1163
766 1147
765 1026
856 897
767 1258
740 1301
693 1006
660 726
613 784
661 796
694 814
662 862
663 800
717 686
742 804
768 836
799 954
829 802
798 812
741 764
797 840
828 890
857 810
902 858
952 934
953 952
954 740
903 848
858 864
830 824
800 970
769 910
770 960
801 970
802 954
743 884
718 788
744 794
695 754
664 758
636 684
635 666
634 702
614 722
593 620
547 1032
503 1267
464 1113
443 1291
442 1160
484 1160
546 924
502 1085
501 844
530 681
529 775
528 844
500 775
482 744
481 814
461 774
439 775
440 844
412 775
413 844
483 775
463 737
462 776
441 775
383 820
384 957
369 888
414 818
415 688
370 1004
356 1042
342 943
325 954
343 1037
344 1083
345 586
357 634
358 619
346 559
308 943
252 885
253 902
288 1016
271 1018
341 860
324 928
303 1056
269 796
323 797
304 1057
305 994
306 894
233 745
215 766
203 713
184 642
202 784
201 972
286 1001
287 1056
307 980
270 1056
251 985
232 892
213 923
212 938
231 994
250 994
230 886
180 843
141 837
142 660
166 638
198 944
167 1038
143 957
144 1027
168 957
145 959
169 905
181 960
199 926
214 921
200 833
128 1128
82 968
107 1004
106 1046
81 1028
80 1033
105 991
165 728
179 1042
197 1012
211 927
229 965
249 1019
268 839
164 883
178 974
196 962
210 963
228 1068
248 997
285 927
183 993
182 1063
170 1006
146 954
131 874
110 959
130 947
109 1019
85 856
84 1121
129 1108
108 1216
83 997
28 641
27 606
26 637
44 758
79 639
78 473
126 1271
127 1232
163 1171
162 1239
140 1305
139 1237
177 1201
138 990
125 1047
104 790
62 610
103 830
124 775
161 995
160 919
159 820
123 790
137 770
102 742
61 546
77 980
101 1116
122 1150
136 1061
158 878
176 754
100 1061
135 948
246 719
282 790
245 498
267 610
281 776
319 741
336 1132
351 1278
352 1262
320 1055
365 1156
377 1095
393 1034
408 844
456 881
431 1024
394 922
378 1065
395 1106
409 1070
432 1036
457 1002
475 906
476 1067
522 1149
541 1089
542 977
588 978
563 1069
587 1119
586 1099
562 1102
561 1036
540 1020
521 1109
628 988
654 908
685 999
735 795
734 852
733 1072
759 1013
758 981
731 964
732 1044
712 988
652 768
653 764
627 990
610 1006
585 1043
584 1006
559 953
539 1003
519 983
520 914
560 1043
538 944
518 996
495 985
496 915
494 964
474 1002
455 1040
430 840
454 956
453 856
452 883
493 1010
492 1041
473 898
451 1005
406 885
407 960
392 933
375 1114
376 843
335 752
350 1018
334 750
298 962
244 674
226 815
175 817
157 749
120 922
99 1003
121 957
76 913
60 822
43 851
59 1007
25 848
58 1090
75 1051
98 1048
57 722
24 681
12 620
42 781
56 722
23 682
22 1048
41 1035
40 1032
11 1163
5 1163
6 1164
2 1052
7 1049
21 735
10 807
1 626
4 750
9 773
20 816
39 778
38 823
71 947
116 840
155 592
94 858
72 936
73 978
55 940
74 1012
95 886
96 1241
117 1256
118 1255
97 1101
119 1024
156 1216
194 988
225 780
266 1065
280 1189
297 1063
318 911
317 948
265 960
243 758
242 1051
264 1091
278 1091
295 1034
314 978
315 976
279 1092
296 1092
316 1036
333 992
349 1094
364 1115
363 962
389 706
403 827
424 774
449 701
425 845
426 952
427 916
450 1034
472 947
428 866
404 966
374 801
390 1002
391 824
405 988
429 925
490 726
537 1039
491 1099
516 938
557 1189
624 906
625 900
649 1010
680 830
710 964
709 906
756 798
820 962
819 980
791 948
207 782
224 719
154 1037
153 1037
152 941
174 872
115 997
93 1003
92 933
151 869
173 911
172 852
150 990
134 1030
113 989
89 995
114 1028
90 932
133 681
132 742
171 937
188 846
190 861
189 897
220 771
219 921
218 850
205 849
234 721
254 788
255 850
256 920
235 852
257 858
236 852
187 854
149 766
148 809
147 775
186 614
204 661
217 788
216 741
185 -407
29 -316
45 -190
30 398
64 526
46 632
31 502
32 1051
63 1044
65 1053
86 995
47 1027
14 790
48 1093
66 1111
87 1135
111 1031
112 1043
88 942
67 701
49 789
33 785
13 715
15 777
34 788
50 868
68 844
51 809
52 702
221 903
237 974
238 972
258 957
272 880
259 927
273 812
239 870
223 983
222 899
191 913
192 922
193 852
91 1008
69 1039
70 869
53 940
54 956
37 990
19 954
3 726
18 1008
36 937
17 1028
8 892
16 1094
35 1040
206 890
260 1169
261 1213
274 1238
291 1151
292 1222
311 1152
293 1234
275 1250
276 1317
262 1248
240 1251
241 1155
263 1247
277 1256
294 1199
312 1154
313 1224
332 739
348 835
362 883
361 808
331 843
330 1121
329 1050
310 1051
309 1140
290 1111
289 1092
327 1127
326 1168
328 1189
347 1153
359 1208
360 1164
373 1114
372 1020
387 950
420 905
421 968
401 951
385 955
388 926
422 960
447 950
467 918
468 1050
488 1007
469 1006
448 1008
423 879
402 742
470 1072
511 945
534 1044
533 1043
555 839
577 880
604 729
605 756
578 663
579 1128
535 996
512 956
489 1114
471 913
513 1155
536 1119
580 1004
556 972
514 1079
515 888
582 997
607 753
606 883
623 750
581 997
646 986
678 1186
679 1121
647 1026
648 986
708 1026
707 1122
790 862
371 951
386 944
400 1120
419 1039
466 976
465 1030
446 1070
418 1124
445 1060
444 1082
417 1128
416 372
399 48
531 1052
570 1049
550 1140
571 1054
551 1153
552 1069
504 1124
505 1216
485 1031
506 854
507 917
486 982
487 923
508 1068
532 987
553 973
574 993
602 978
573 889
621 865
603 930
576 1001
575 931
554 935
510 895
509 987
677 904
622 1057
645 1141
703 1142
786 876
846 831
845 915
785 934
753 784
844 818
881 1040
784 874
752 856
751 934
783 1042
814 1021
842 1080
916 995
938 1082
917 1098
879 1182
843 1080
880 1126
918 1054
981 1000
1029 950
644 995
643 1142
676 1126
702 1154
726 1124
725 1124
701 1215
675 1128
642 1131
700 1089
674 1163
620 1089
601 972
572 923
673 808
699 899
698 967
672 905
641 876
640 877
670 851
671 923
697 861
724 748
619 997
637 987
597 995
594 1003
568 1010
548 918
567 1012
549 918
569 929
600 997
599 929
595 919
598 870
639 1051
666 1101
665 1181
669 1132
638 1131
668 1201
696 1131
721 1146
722 1164
723 1092
720 1072
747 867
748 1138
749 1140
781 1052
813 1006
782 1045
750 1133
667 1136
618 395
596 320
617 330
616 205
615 103
779 979
780 1076
812 982
875 931
840 1012
874 1080
873 1028
911 932
932 932
931 974
930 966
1018 1084
1022 1032
1021 1079
976 985
1067 957
1124 981
1123 980
1122 1015
1195 972
1196 1020
1283 902
1355 954
1354 968
1282 1027
1281 959
1353 1033
1408 1016
1458 1025
1460 1014
1461 1083
1514 1104
1573 1154
1579 1105
1578 1035
1515 1105
1516 972
1455 1109
1409 1081
1410 876
1462 940
1463 909
1464 970
1465 900
1412 956
1411 908
1356 952
1357 911
1285 1032
1284 932
1197 1011
1125 999
1068 944
1023 971
977 845
1024 892
1127 932
1198 1023
1126 934
1199 1027
1286 1093
1287 857
1358 762
1288 848
1359 905
1577 934
1513 1013
1509 1054
1459 1005
1512 1016
1576 953
2145 -3938
2146 126
2139 417
2011 335
1943 1138
1944 1215
1875 1084
1945 1126
2015 1192
2016 1140
2088 1163
2151 1170
2150 1232
2149 1163
2087 1157
2014 1213
2013 1170
2012 1211
2084 1230
2086 1196
2140 1133
2147 1158
2148 1222
2211 1159
2268 1156
2267 1231
2212 1228
2213 1164
2214 788
2269 783
2215 854
2152 795
2153 850
2216 797
2154 1018
2155 1044
2143 1045
2156 1021
2090 1108
2020 1043
2019 1115
2089 1136
2085 1106
1950 1074
1880 1042
1879 1127
1878 1061
1949 1127
2008 1092
2018 1107
2017 1021
1948 905
1942 830
1877 824
1947 838
1946 860
1876 808
1818 828
1819 843
1817 836
1753 775
1752 914
1691 908
1631 803
1580 787
1628 844
1632 859
1692 890
1754 819
1820 878
1821 867
1822 847
1755 889
1693 891
1633 992
1694 1063
1756 1065
1823 958
1824 884
1757 931
1634 995
1629 1039
1581 1072
1517 983
1466 1016
1518 1085
1519 1066
1574 1105
1582 1025
1635 1040
1695 1078
1758 812
1825 904
1881 990
1951 1031
2091 874
2141 989
2157 1068
2092 959
2021 879
2022 930
2093 889
2158 1029
2218 925
2217 888
2270 847
2271 893
2327 829
2328 802
2329 801
2386 853
2445 646
2446 743
2447 758
2387 814
2388 734
2220 869
2219 906
1360 904
1202 1006
1129 1158
1130 1090
1203 1117
1290 1065
1291 1023
1413 890
1456 1048
1292 1056
1204 1004
1205 987
1293 986
1361 1050
1414 1081
1583 816
1520 987
1467 1083
1415 684
1416 753
1468 756
1636 756
1696 868
1759 1010
1882 750
2094 958
2023 1020
2024 864
2025 817
2160 909
2159 913
2272 940
2221 941
2330 959
2389 1014
2449 1006
2450 1090
2390 1116
2331 1158
2332 1206
2273 1137
2222 1108
2161 986
2223 1064
2274 1163
2507 1076
2333 1203
2391 1091
2392 1161
2572 752
2623 798
2687 756
2688 770
2689 672
2624 808
2573 782
2508 1078
2451 1202
2509 1092
2574 1060
2510 860
2511 983
2393 1021
2336 1018
2275 947
2337 1089
2338 1021
2276 923
2452 824
2334 569
2335 561
2224 814
2095 812
2096 820
2097 896
2162 785
2098 1181
2027 1122
1954 1134
1955 1194
2099 1250
2100 1180
2028 1238
2163 1181
2029 1194
2164 924
1889 1039
1890 1009
2225 1045
2165 1021
2166 992
2167 795
2101 887
2031 995
2030 863
1956 906
1957 1029
1891 1044
1892 854
1832 945
1831 1058
1830 1121
1766 1016
1701 1007
1641 957
1588 968
1475 1112
1420 1042
1525 1148
1587 1042
1586 1212
1524 1198
1474 1077
1473 1017
1418 1054
1419 1020
1366 948
1213 995
1080 993
1136 1083
1081 1002
1137 1076
1214 1014
1215 954
1367 885
1368 921
1421 917
1369 1021
1299 1214
1300 1142
1301 1081
1217 1140
1218 1095
1216 1143
1082 924
1083 1061
1289 995
1200 1009
1201 1006
1128 1104
1071 1147
1025 1083
1070 1173
1069 1125
933 894
912 975
913 1004
978 883
934 1051
914 1005
876 909
841 939
877 1019
915 944
935 847
1026 777
1072 815
1131 973
1073 1016
1027 966
979 993
936 980
878 846
937 989
980 1052
1028 930
1132 922
1133 988
1074 951
1075 1020
1030 1073
1076 1118
1294 1090
1295 1258
1296 1279
1207 1255
1206 1280
1134 1231
1077 1268
982 952
1031 1084
1208 1121
1297 1098
1362 872
1469 1229
1417 1140
1522 1165
1584 1201
1521 1230
1637 1004
1697 1039
1760 822
1952 1095
2026 997
1953 1079
1883 1100
1826 1100
1698 937
1761 955
1884 1110
1885 837
1827 993
1762 951
1763 933
1888 934
1887 985
1886 1034
1828 897
1829 899
1699 780
1640 764
1700 843
1764 871
1765 802
789 1109
817 1075
888 910
788 940
816 731
787 934
755 1023
729 943
706 823
705 954
704 703
727 1020
728 1088
754 1072
848 958
885 887
886 1044
941 1064
1035 781
942 936
887 937
847 924
884 1009
883 1126
815 914
882 980
983 1079
939 1210
940 1114
984 1121
985 1051
1032 751
1078 819
1135 880
1209 944
1298 894
1210 850
1363 896
1033 779
1034 776
1079 818
1212 965
1211 925
1364 804
1365 727
1472 931
1585 891
1639 902
1638 824
1523 1022
1471 970
1470 764
919 1035
986 975
987 1092
1036 1006
1037 1014
1038 911
849 983
818 1024
889 1029
920 941
850 1025
890 906
943 1007
517 686
558 611
583 831
609 823
608 916
651 963
711 857
684 963
650 963
626 963
683 997
682 959
681 854
730 1146
793 785
792 1075
757 1216
821 624
851 738
891 710
921 765
1302 807
1219 910
1084 1038
1039 909
1138 1045
1139 956
988 1048
989 1035
1040 1001
1085 1085
1140 1041
1304 955
1370 1000
1303 1041
2045 877
2112 967
2111 931
2181 877
2237 966
2182 878
2238 1006
2292 1009
2291 1051
2351 961
2350 920
2467 899
2527 988
2587 987
2712 1116
2642 1117
2586 1118
2526 1181
2585 1101
2641 1186
2711 1169
2776 1075
2777 1076
2840 1098
2898 876
2955 844
2956 907
3024 882
3025 956
2778 676
2779 689
2958 795
2957 827
3168 720
3228 1044
3352 1185
3416 1345
3482 1354
3481 1233
3642 1233
3643 1239
3529 1303
3586 656
3699 790
3644 638
3753 875
3797 946
3848 758
3951 760
3903 812
4003 672
4127 454
4126 1345
4067 1297
3950 1122
3901 1352
3902 1272
4002 1337
3847 1422
3752 1163
3698 1025
3641 594
3480 560
3415 629
3351 633
3289 1192
3350 1232
3227 1174
3226 1134
3349 1324
3479 1074
3528 1044
3527 905
3639 1034
3585 974
3640 885
3697 1014
3696 940
3751 1056
3796 962
3846 985
3845 950
3844 869
3900 1010
4062 1221
4061 1226
4181 1042
4180 1065
4060 1203
4059 1064
4125 853
4247 787
4179 917
4124 880
4178 872
4123 919
4057 998
4058 909
4000 923
3949 854
3842 690
3843 810
3899 636
3749 939
3637 1067
3583 1092
3477 952
3414 995
3478 944
3584 886
3638 1000
3750 952
3695 1067
3582 958
3636 728
3581 902
3526 859
3413 676
3580 711
3525 872
3476 946
3412 1022
3348 847
3285 866
3161 1028
3162 978
3286 899
3163 869
3080 1122
2952 985
3020 983
3081 1075
3166 976
3165 1118
3164 1075
1422 910
1476 927
1526 1018
1527 968
1590 914
1589 994
1642 826
1767 935
1768 867
1833 957
1958 927
1959 993
2034 924
1960 1038
1893 981
1834 836
1961 982
2035 853
2171 926
2279 1125
2280 1095
2342 1134
2343 934
2396 1060
2457 1057
2456 1130
2519 1024
2631 964
2518 1005
2517 906
2395 1094
2394 1123
2341 1037
2340 965
2278 864
2230 826
2229 902
2228 1101
2169 1100
2170 1171
2102 1155
2033 1058
2032 987
2168 1203
2226 1157
2227 1209
2277 1142
2339 757
2515 948
2454 1048
2455 932
2516 838
2577 989
2578 1079
2579 1002
2630 1026
2698 1066
2697 1021
2696 1024
2695 907
2830 985
2894 913
2831 919
2770 964
2699 866
1423 910
1477 882
1528 878
1591 917
1643 968
1702 938
1703 773
1770 980
1704 1013
1592 942
1478 732
1529 923
1593 911
1645 1000
1772 977
1838 986
1837 1056
1771 1056
1705 1061
1644 1071
1896 928
1895 1037
2037 931
2036 1100
1963 1109
1894 1165
1836 1104
1769 1051
1835 1098
1962 1092
2103 1070
2172 1072
2173 1098
2174 773
2231 855
2281 991
2282 1062
2175 785
2232 926
2283 986
2344 1005
2397 925
2458 1054
2398 1090
2399 992
2459 1156
2460 1140
2400 970
2522 1134
2582 1026
2581 1012
2633 910
2634 981
2632 909
2703 979
2521 856
2520 942
2580 893
2700 961
2771 1018
2701 967
2702 998
2772 1008
2834 889
2704 1000
2835 1119
2895 1116
2951 1068
3018 1055
3079 1047
3019 1060
2896 926
3017 764
3160 982
3159 986
3225 928
3224 904
3158 930
3078 932
2950 1018
2949 1053
2832 912
2833 932
2948 932
3016 1023
3077 946
3157 1018
3284 1110
3411 1316
3475 1266
3524 1349
3577 1288
3635 1216
3576 1217
3474 1291
3410 1264
3347 1335
3346 1275
3409 1250
3408 1051
3345 907
3283 1033
3223 1100
3156 822
3015 903
3076 933
3155 1025
3222 1034
3282 1027
3221 1098
3154 1056
3014 934
2947 974
2893 907
2892 978
2705 798
2635 848
2706 933
2636 759
2707 852
2773 899
2836 803
2897 899
2837 937
2838 992
2708 1167
2637 1204
2583 1134
2524 1005
2639 1134
2710 1196
2709 1128
2638 1135
2584 1136
2640 1079
2775 905
2839 875
2774 946
3023 726
3083 687
3022 664
3082 960
3288 710
3287 719
3167 904
2954 790
2953 882
3021 835
2769 873
2629 889
2576 874
2694 912
2628 914
2514 940
2453 1038
2513 1080
2512 1087
2693 1032
2627 1078
2626 1019
2768 947
2829 869
2891 843
2946 869
3074 856
3075 836
2692 962
2575 937
2625 1039
2691 1107
2690 1013
2766 986
2827 882
2767 1013
2828 1068
2890 897
2945 783
3013 1125
3153 1284
3220 984
3219 1356
3342 1127
3341 1038
3407 971
4001 671
4063 618
4064 708
4065 806
4066 704
4182 692
4339 1024
4385 572
4441 605
4440 722
4504 768
4556 833
4680 902
4796 543
4901 958
5025 1041
5072 1000
5071 1041
5125 972
5198 884
5126 1041
5024 1001
5127 842
5199 972
5262 872
5200 888
5263 868
5396 760
5462 970
5525 913
5646 858
5774 953
5843 882
5775 992
5776 912
5715 974
5647 789
5526 943
5397 897
5264 899
5128 882
5265 1018
5325 999
5266 910
5267 691
5073 550
4903 842
4853 794
4682 779
4621 536
4561 487
4620 738
4681 842
4619 791
4505 941
4389 870
4560 771
4744 802
4745 870
4798 816
4852 882
4851 914
4963 1018
4962 896
4902 632
4797 644
4743 721
4618 1052
4442 1092
4557 1194
4617 1032
4558 883
4559 901
4444 889
4443 1042
4388 1034
4387 979
4386 863
2505 1047
2504 1095
2568 1095
2570 1058
2621 1023
2686 985
2761 996
2764 860
2448 1047
2506 1035
2571 1091
2622 993
2765 961
2824 947
2825 808
3010 940
3073 820
3149 771
3072 709
3148 744
3147 1012
3061 1083
3008 1140
3007 1133
3006 1136
3060 1005
3070 1070
3144 1057
3071 1122
3145 1075
3146 1104
3009 1103
2942 1105
2941 1141
2935 1070
2884 1081
2885 1092
2823 982
2763 896
3215 703
3278 763
3277 708
3401 707
3334 815
3335 761
3402 761
3516 878
3465 1076
3466 1005
3467 967
3468 944
3337 914
3336 926
3403 1005
3279 806
2886 886
2826 832
2887 888
2943 834
3150 889
3011 782
2944 928
2888 964
3012 891
2889 1031
3152 886
3218 745
3217 1088
3151 978
3216 922
3280 1032
3339 1088
3405 868
3340 1034
3281 1068
3569 834
3632 854
3743 844
3744 835
3788 782
3890 868
3940 942
3987 980
4042 870
4043 942
4044 1010
4113 949
4045 1024
3988 976
3941 839
3942 1021
3989 1187
3990 1210
4047 1139
4046 1210
4115 1165
4114 1081
4167 1204
4239 1106
4286 979
4240 1052
4168 1154
4169 1079
4116 1081
4048 1099
3992 1192
3991 1180
3891 910
3570 1028
3517 1242
3691 1034
3571 1181
3404 952
3338 891
3943 753
3993 825
3944 818
3892 963
3791 827
3790 881
3692 823
3789 984
3833 954
3745 470
3469 912
3406 806
3518 1077
3572 971
3573 1007
3519 1021
3574 906
3470 1011
3471 811
3520 884
3521 880
3472 908
3343 846
3344 877
3473 849
3575 907
3633 906
3694 813
3634 898
3523 747
3522 907
3693 790
3792 832
3838 818
3895 884
3894 822
3837 942
3836 990
3835 984
3746 838
3834 957
3893 1021
4049 1028
4050 1127
4170 1086
4117 1275
4051 1203
3994 1180
3995 1072
4052 1132
4119 1273
4118 1203
4171 1203
4243 708
4289 776
4336 613
4435 1165
4382 1031
4383 911
4436 1032
4552 908
4551 1120
4500 1120
4499 1164
4498 1231
4550 1248
4549 1067
4611 1160
4673 1112
4733 869
4791 771
4958 797
4957 775
5018 706
5019 767
4959 850
4895 829
4846 867
4734 872
4960 724
5020 882
4896 929
4847 989
4737 778
4736 955
4792 1009
4735 920
5068 1097
5193 937
5120 958
5192 1005
5191 974
5318 840
5257 960
5190 1002
5189 940
5188 1026
5256 982
5187 958
5255 1044
5316 1050
5317 1095
5383 1131
5448 1033
5449 1037
5450 910
5258 843
5021 940
5121 1162
5194 900
5514 1000
5451 1118
5384 1108
5385 1146
5452 936
5453 914
5386 858
5454 1006
5387 1004
5455 846
5639 1196
5710 1224
5709 1074
5770 1246
5836 1124
5835 766
6034 878
6035 938
6108 868
6109 1009
6110 1054
5969 626
5837 746
5838 814
5906 747
5970 787
6036 748
6037 751
5971 750
5972 681
5771 594
5772 977
5839 935
5711 931
5575 890
5642 941
5641 852
5640 587
5574 712
5515 686
5516 549
5457 748
5456 812
5389 751
5388 721
5195 750
5069 830
5022 804
5070 733
5122 1136
5123 1048
5196 1156
5259 1110
5319 1067
5390 1002
5458 1066
5517 1048
5518 900
5391 1014
5392 923
5519 931
5459 1017
5393 1053
5394 1019
5321 1037
5320 1033
5260 970
5197 794
5124 960
4898 872
4899 1153
4961 1130
5023 975
4900 1025
4850 967
4795 1009
4679 1005
4503 805
4616 1066
4678 1006
4742 1096
4439 963
4438 1063
4338 798
4246 939
4056 577
3948 956
3898 1004
3795 782
3841 1060
3794 1107
3748 1064
3747 896
3579 614
3578 698
3793 606
3839 693
3896 807
3997 918
3946 945
3897 970
3840 926
3947 1020
3998 1003
3999 955
4122 1040
4177 944
4245 766
4176 827
4175 713
4121 1051
4120 1119
4055 1082
4054 1138
3996 1084
3945 975
4053 851
4172 1107
4290 917
4291 963
4173 959
4174 1137
4244 1051
4337 712
4384 855
4437 877
4502 871
4554 889
4501 961
4553 773
4612 1120
4674 1050
4738 1047
4848 904
4793 1065
4613 1051
4675 987
4739 1036
4897 879
4794 1009
4849 838
4740 904
4614 826
4676 834
4741 763
4677 820
4615 776
4555 702
4610 914
4845 1011
4894 1007
4844 1079
4790 1138
4732 1169
4731 974
4671 1041
4672 1073
4548 1232
4547 746
4497 905
4434 941
4433 910
4381 888
4380 870
4335 924
4288 835
4242 843
4241 910
4287 849
4334 943
4379 845
4496 934
4609 910
4789 761
4843 920
4956 827
5017 941
5119 841
5186 725
5016 719
4432 844
4378 805
4431 814
4377 922
4333 956
4376 842
4332 938
4285 1038
4238 1014
4166 1037
4165 1006
4237 1051
4236 984
4235 888
4234 838
4331 964
4375 964
4495 958
4494 958
4430 972
4330 986
4329 982
4233 989
4164 972
4231 972
4232 1043
4163 995
4111 1038
4112 930
3939 820
3832 731
3831 802
3830 732
3787 1010
3786 909
3689 1127
3742 1013
3690 1104
3631 1146
3630 1114
3629 1145
3568 1078
3567 975
3566 996
3565 1117
3464 1222
3463 1107
3400 1171
3333 1112
3276 957
3214 928
3069 917
2940 876
2939 852
3005 982
3143 840
3142 878
3068 940
3004 852
2938 716
3067 859
3141 842
3066 913
3065 903
3064 924
3063 921
3140 832
3062 833
3213 751
3330 920
3331 840
3332 641
3462 924
3399 773
3460 762
3513 921
3461 962
3514 962
3515 892
3564 894
3139 752
3274 804
3212 764
3275 840
3328 867
3329 798
3397 866
3396 798
3395 757
3457 702
3458 800
3459 843
3398 800
3687 884
3739 1070
3740 896
3628 809
3688 910
3741 960
3785 1014
3829 970
3889 767
3938 976
3937 1108
3986 1022
4039 968
4109 1098
4110 1135
4040 1147
4041 1022
4162 991
4230 781
4284 543
4328 764
4429 627
4546 784
4545 830
4608 792
4544 699
4607 636
4788 715
4727 766
4667 860
4668 770
4728 846
4669 710
4840 764
4892 1104
5066 972
5116 992
5117 944
5067 1137
5014 1133
4893 1009
4841 846
4729 876
4730 894
4670 720
4842 720
5015 931
5118 847
5313 624
5254 753
5314 1006
5381 1180
5382 1211
5315 1077
5512 957
5570 905
5635 1059
5636 1120
5706 1092
5768 1092
5769 1145
5832 1053
5707 1055
5571 955
5513 952
5572 1051
5637 919
5708 987
5833 889
5834 949
5905 807
5638 783
5573 911
7827 925
7890 835
7751 906
7750 836
7826 819
7825 602
7749 741
7481 740
7419 570
7420 596
7286 498
7204 492
7014 956
6950 850
6716 1036
6717 1032
6718 1080
6805 1038
6887 1092
6888 934
6645 1025
6513 1007
6445 966
6372 1093
6114 947
6041 787
6235 1247
6298 1088
6371 889
6512 655
6511 567
6234 865
6187 780
6186 868
6040 955
5976 914
5908 916
5841 966
5909 782
5842 858
5645 878
5524 929
5523 949
5461 1046
5395 1046
5324 1056
5261 972
5323 1030
5322 974
5460 976
5521 916
5522 945
5578 943
5644 964
5714 900
5713 1006
5577 1100
5520 1069
5576 1158
5643 1119
5712 1159
5773 1108
5840 1120
5975 604
6039 715
6185 488
6113 764
6112 822
6038 800
5907 530
5974 638
5973 989
6111 1041
6232 762
6297 661
7602 1081
7962 932
7674 1250
7601 920
7673 933
7538 666
7285 774
7127 828
7068 1134
6886 888
6804 841
6233 1120
6508 990
6370 1222
6509 1010
6510 936
6644 1064
6802 797
6714 1103
6715 1155
6803 980
6949 841
7013 644
7067 560
7066 708
7351 711
7480 990
7479 942
7418 928
7477 927
7478 998
7537 933
7600 801
7824 639
7959 838
7958 849
7823 912
7957 1129
8026 1168
8097 1119
8161 1103
8220 1015
8096 1060
8025 974
7956 970
7822 929
7888 1053
7955 1052
8095 886
8094 887
7954 1047
7821 734
7887 870
7953 936
8024 962
8093 936
8092 871
7952 935
7951 947
8023 947
8091 936
6507 991
6506 1087
6444 1106
6369 1162
6184 955
6231 1126
6296 1224
6368 1016
6443 926
6505 848
6442 977
6367 978
6230 902
6183 1027
6182 997
6181 928
6294 796
6441 926
6365 980
6295 924
6366 995
6293 1026
6440 1057
6439 927
6587 1029
6710 952
6711 1074
6642 1007
6588 898
6799 841
6712 1004
6800 911
6586 752
6504 852
6503 944
6585 813
6641 912
6708 850
6709 775
6884 744
6798 845
6438 963
6362 1029
6361 966
6227 900
6176 1045
6177 937
6228 915
6289 991
6178 950
6106 909
6179 1031
6107 848
6180 896
6292 954
6291 962
6363 1019
6364 1053
6229 1050
6290 991
6947 910
7065 977
7012 904
6885 870
6801 902
6643 603
6713 668
6948 747
7203 704
7126 758
7202 743
7284 944
7417 1062
7476 1054
7536 1030
7535 918
7748 1191
7672 1072
7534 1122
7416 954
7475 996
7533 994
7064 1007
7125 1030
7283 1072
7415 1028
7201 1101
7200 1066
7282 1080
7350 1088
7349 1026
7414 957
6946 717
7011 821
7123 955
7124 916
7199 666
7413 1082
7472 1017
7531 997
7473 1029
7598 946
7474 956
7599 1035
7532 827
7671 1035
7819 905
7746 954
7747 985
7820 924
7886 836
8090 717
8160 850
8270 906
8269 878
8335 809
8512 840
8566 726
8689 574
8632 679
8511 813
8510 888
8401 1044
8400 978
8334 1042
8267 1000
8268 1030
8219 816
8089 949
8021 1105
8022 1152
7950 1095
7885 1186
7818 1140
7745 958
7670 858
7744 980
7817 1056
7884 926
8020 1058
8159 970
8088 896
8158 1060
8218 974
8157 976
8217 1051
8266 817
8454 521
8630 1010
8631 894
8741 1035
8740 1025
8851 987
8915 794
8795 924
8739 876
8688 1126
8629 1084
8687 938
8628 995
8453 806
8399 1091
8265 1214
8216 1195
8156 1232
8155 1174
8215 1204
8264 1075
8154 1114
8087 1070
8214 1096
8263 1154
5968 774
5967 842
6033 848
6032 780
5904 970
5831 908
5767 767
5830 869
5966 1031
6031 959
5965 870
6105 814
6030 903
6104 813
6103 746
5963 814
5964 954
5829 787
5705 944
5704 987
5634 980
5569 874
5633 976
5632 961
5447 663
5312 686
5185 925
5065 856
5013 913
5012 975
4955 1040
4839 900
4954 865
5011 749
4953 1022
4838 916
5063 1079
5064 1198
5115 1137
5183 1033
5251 748
5250 717
5377 796
5445 812
5566 939
5627 973
5698 939
5765 812
5626 1011
5625 1018
5506 674
5565 762
8333 759
8627 888
8686 818
8509 1119
8508 1010
8626 1130
8685 782
8737 711
8625 912
8506 768
8507 882
8398 808
8332 762
8262 792
8261 834
8260 869
8331 898
8330 856
8329 785
8152 835
8153 928
8084 867
7947 865
7879 712
8013 929
8012 861
8151 901
8083 861
8150 1049
8213 1047
8212 1117
8259 1060
8327 1149
8328 1037
8503 798
8326 1132
8211 1012
8258 1044
8325 800
8502 852
8501 964
8564 1068
8563 1068
8499 1066
8500 1140
8452 1092
8324 929
8210 753
8077 764
8078 865
8079 909
8080 867
8006 884
7944 721
7738 715
7877 741
8007 994
8008 1082
8009 1124
7945 1018
8010 1090
8149 996
8081 1068
8082 1124
8011 1057
7946 925
7878 908
7812 952
7739 896
7665 978
7666 909
7595 803
7596 800
7527 824
7407 1046
7406 1004
7405 920
7343 1000
7273 1062
7274 1014
7193 1032
7194 1022
7275 890
7195 926
7117 802
6880 643
6879 774
7006 863
7005 773
6943 863
6942 1118
7004 1117
6878 1063
6792 1087
6877 1008
6876 988
6941 1008
7002 1051
7060 1137
7003 1105
7115 1067
7116 1064
7192 1155
7272 1065
7271 413
7342 514
7404 415
7403 372
7270 432
7341 602
7340 638
7339 972
7338 937
7269 1054
7268 965
7190 1033
7191 969
7114 774
7059 847
7001 895
7058 942
7057 876
7267 566
7113 958
7000 756
6788 518
6787 490
6874 374
7056 808
7112 921
7188 770
7189 872
7264 844
7265 872
7266 828
7402 800
7465 784
7466 846
7337 741
7467 844
7524 872
7663 908
7810 747
7736 784
7737 628
7664 1164
7525 982
7594 1000
7526 754
7811 835
7943 926
8076 914
8075 925
8148 912
8209 766
8074 897
8147 967
8208 858
8073 896
7942 939
7876 1040
7875 998
7809 868
7735 794
7662 874
7593 836
7523 1061
7592 788
7401 887
7336 1017
7400 996
7399 1032
7335 948
7263 1056
7055 921
7111 845
6999 912
6998 984
6997 879
7054 992
7110 1140
7109 937
7184 1098
7262 1042
7185 1113
7186 1055
7187 949
7334 936
7398 864
7464 790
7590 944
7659 848
7727 921
7726 876
7803 815
7804 858
7871 812
7805 905
7728 926
7729 929
7660 859
7730 870
7591 809
7661 961
7732 969
7733 901
7731 969
7807 942
7873 943
7940 943
7874 860
7734 898
7808 899
7941 838
8005 668
8207 894
8146 907
8206 1067
8072 1045
8004 973
8071 990
8205 1029
8204 1092
8145 859
8144 958
8203 989
8202 636
8068 832
8001 1022
8069 1099
8070 1079
8002 1086
7937 1031
7938 1085
8003 1032
7939 1035
7872 1130
7806 1039
8396 551
8447 880
8560 999
8618 997
8617 984
8663 1036
8733 1023
8734 996
8678 1063
8679 997
8735 906
8619 1003
8620 1001
8621 1070
8680 1068
8681 1116
8682 1070
8546 679
8547 378
8790 566
8789 749
8961 1174
8960 1105
8959 884
9012 975
9085 1104
9142 1040
9013 1036
9087 840
9086 971
8732 954
8677 941
8788 964
8836 964
8787 819
8729 879
8730 988
8731 955
8676 887
8907 1098
8958 935
9011 992
9066 708
9220 762
9302 744
9378 734
9531 674
9593 420
9518 416
9377 1200
9301 1274
9376 1178
9300 1292
9219 1302
9083 1287
9065 1159
9084 790
8956 552
8957 458
8906 393
8673 1004
8492 912
8555 1078
8556 1000
8493 958
8557 809
8558 1096
8494 1007
8495 1030
8545 1081
8615 1019
8674 942
8675 1108
8616 1069
8559 834
8496 960
8446 934
8445 1012
8444 950
8395 964
8320 952
8321 898
8256 919
6940 974
6939 958
6785 1159
6701 1010
6702 957
6786 1105
6784 1122
6700 984
6699 714
6698 1099
6637 1035
6636 1234
6635 1165
6570 1023
6571 1095
6872 905
6995 1015
6938 1070
6996 981
6873 1034
6783 1102
6697 1195
8793 1072
8912 993
9091 1082
9152 1022
9092 1092
9021 981
8965 934
8914 1116
8913 1112
8794 1072
8738 1166
9020 829
8964 1028
8911 1028
8850 875
8963 1039
9019 1141
9070 942
9150 999
9231 1017
9151 1074
9090 1028
8849 777
8736 1123
8624 1130
8565 1208
8505 1072
8504 1088
8684 842
8848 744
8792 977
8683 775
8791 938
8910 820
8962 878
9017 1029
9088 998
9148 1010
9147 1044
9229 1130
9389 969
9228 1170
9069 751
9018 873
9089 756
9149 758
9199 710
9308 622
9457 1049
9458 1164
9535 1039
9598 918
9717 761
9660 1065
9649 1115
9716 879
9659 1008
9596 1101
9597 1109
9534 1028
9456 935
9455 943
9146 1160
9227 1065
9388 1131
9454 960
9533 840
9226 1011
9386 1143
9387 1103
9307 711
9225 831
9224 702
9532 186
9520 349
8837 331
8623 750
8622 1186
8562 1196
8498 1303
8497 1223
8561 1028
8448 1232
8322 926
8397 1201
8449 1264
8450 1223
8451 1216
8323 972
8257 858
9016 851
9015 1262
8909 1220
8908 1258
9014 1266
9068 1262
9067 1144
9145 1286
9306 945
9305 1037
9385 1004
9453 890
9384 1166
9304 1234
9303 1166
9223 1166
9144 1149
9143 944
9382 1166
9381 1156
9452 1030
9451 1093
9380 1029
9383 1236
9379 954
9222 730
9221 622
9519 727
9594 801
9657 815
9714 898
9786 843
9785 814
9848 810
9958 751
10012 886
10059 992
10125 1016
10247 1039
10248 1120
10249 939
10246 938
10298 1072
10297 1072
10353 1012
10409 1034
10408 1096
10336 1038
10352 1038
10351 1058
10350 943
10296 884
10245 1063
10124 934
10070 852
9957 897
9956 933
10069 870
10193 818
10244 964
10295 1058
10349 984
10348 888
10294 982
10243 818
10299 968
10354 1067
10411 968
10412 868
10355 879
10410 989
10447 968
10445 912
10446 913
10444 898
10397 986
10407 1040
10443 991
10496 989
10537 990
10538 1013
10539 953
10536 1062
10586 771
10535 826
10668 672
10771 846
10785 934
10867 950
10900 894
10866 970
10899 1014
10943 490
10989 602
11039 604
11080 554
11040 662
10990 539
10868 761
10772 727
10826 672
10773 534
10786 955
10710 1169
10709 1087
10671 1093
10589 851
10542 727
10541 802
10588 846
10628 858
10670 737
10669 737
10587 949
10540 859
10944 1224
10901 1135
10991 1148
11027 938
11041 690
11081 1058
11028 1055
11082 1154
11135 980
11182 765
11136 799
10992 802
10945 1233
10978 926
10902 1177
10787 1028
10711 618
10712 692
10614 996
10672 1024
10629 1070
10497 1051
10448 852
10413 932
10356 907
10300 700
10126 726
10194 892
10182 611
10013 758
9959 822
9960 778
9849 774
9850 815
9787 747
10406 729
10347 1008
10405 1042
10485 732
10534 672
10533 674
10585 644
10627 644
10708 806
10825 800
10865 794
10856 744
10942 714
10988 748
11134 236
11223 500
11440 424
11446 420
11580 653
11803 614
11884 388
11971 332
11890 656
11891 784
11892 888
11893 759
11661 687
11447 716
11386 672
11272 832
11224 574
11262 968
11273 1180
11318 1290
11448 1064
11319 1136
11320 1056
11321 788
11387 726
11450 744
11508 671
11449 640
11507 695
11972 1019
12110 908
12158 896
12432 777
12431 870
12695 1049
12968 978
12782 949
12696 1133
12627 1060
12697 847
12623 1004
12628 1005
12433 1052
12529 1118
12530 1085
12629 1085
12630 1149
12531 1009
12532 1059
12631 998
12784 1030
12698 1088
12783 1019
12969 893
13161 924
13250 984
13249 948
13445 737
13444 809
13348 805
13247 807
13157 798
13052 774
13158 846
13159 882
13160 871
13248 937
13523 1007
13524 1169
13609 1154
13683 1072
13684 1046
13764 998
13853 908
13854 900
13943 853
13944 723
13855 701
13856 829
13765 822
13766 873
13857 713
13767 788
13686 820
13685 900
13610 828
13448 792
13447 838
13526 890
13525 836
13446 906
13349 922
13162 962
13059 1015
13163 1038
13060 820
13061 914
12882 626
12883 1253
12884 1167
12785 1230
12699 1281
12633 1012
12632 1200
12534 1174
12533 923
12298 960
12161 800
12043 918
12042 955
11973 949
11894 834
12040 553
12105 712
12111 704
12159 719
12230 667
12229 581
12296 613
12297 652
12160 729
12041 1019
11735 640
11505 776
11581 763
11506 1282
11583 1354
11582 1313
11671 1215
11804 1314
11895 1226
12044 995
11805 1195
11673 1213
11672 1324
11662 1324
11736 1217
11974 618
11896 789
11975 925
12045 812
11897 700
11674 761
11737 862
11806 964
11738 770
11898 748
12046 737
11976 783
11807 765
11739 689
11584 854
11585 855
11512 900
11456 786
11391 786
11455 856
11511 912
11510 862
11509 900
11454 928
11453 862
11452 758
11390 1098
11389 1208
11263 1260
11276 1316
11323 1260
11451 1152
11388 1298
11322 1204
11274 1150
11275 1238
11137 1026
11183 570
11138 627
11083 808
11029 708
11084 766
11139 714
11184 764
11140 682
11085 562
11042 482
11030 482
10993 237
10979 438
10946 693
10947 692
11086 784
11130 756
11225 644
11277 748
11264 666
11324 732
11325 750
11441 518
11392 809
11326 777
11327 723
11328 719
11329 895
11330 821
11393 881
11457 809
11586 764
11675 664
11499 809
11676 672
11740 740
11808 754
11809 756
11900 731
11979 652
11901 754
11810 735
11811 666
11741 601
11677 1006
11742 1082
11902 837
11903 784
11678 1002
11587 1087
11513 958
11394 455
11395 511
11333 447
11332 526
11331 637
11227 872
11226 800
11187 801
11186 812
11185 885
11141 727
11043 813
10980 789
10995 871
10994 791
10905 770
10904 900
10903 959
10829 742
10745 648
10775 673
10857 1071
10869 1061
10828 1162
10827 1086
10789 1179
10774 1184
10744 1096
10674 811
10717 960
10716 1014
10743 1010
10788 1008
10742 1080
10713 894
10714 1015
10715 1081
10673 1011
10630 1092
10631 1146
10592 831
10591 889
10590 819
10543 805
10486 769
10498 840
10449 800
10499 827
10544 821
10357 919
10301 1092
10252 1026
10302 736
10414 862
10415 931
10358 863
10303 861
10416 732
10450 797
10500 969
10545 958
10593 1020
10594 967
10546 976
10547 890
10501 902
10417 -164
10360 -186
10337 -306
10255 76
10132 656
10254 820
10304 842
10359 802
10253 742
10197 920
10130 938
10131 873
10072 807
10016 821
10129 745
10128 648
9961 899
9908 807
9852 678
9835 710
9836 667
10015 900
10014 917
10127 884
10251 954
10250 940
10196 974
10195 902
10071 1006
10003 1064
9907 868
9789 811
9715 794
9658 756
9595 694
9851 942
9788 901
7743 857
7816 1010
7883 938
7815 964
7742 924
7669 920
7668 866
7667 722
7882 825
7881 724
8019 611
8018 722
8017 752
8016 1069
7949 1059
7948 1068
8086 861
8015 938
8085 848
8014 759
7813 942
7740 923
7880 994
7814 927
7741 923
7597 884
7529 1097
7528 898
7344 1065
7276 1157
7196 1030
7118 952
7119 879
7345 1068
7408 1095
7468 1128
7409 889
7346 985
7007 892
6944 999
6881 1070
6794 1002
6640 1002
6582 1002
6945 912
6882 908
6795 1040
6707 963
7061 858
7120 788
7062 871
7008 908
7009 937
7063 870
7121 909
7197 821
7278 953
7279 911
7411 774
7410 824
7347 907
7277 787
7280 911
7348 994
7281 900
7412 998
7469 965
7530 765
7470 1058
7471 966
7198 1001
7122 980
7010 868
6883 906
6797 933
6796 717
6502 700
6437 740
6288 856
6436 853
6584 782
6583 821
6360 621
6435 692
6434 580
6175 758
5960 997
5961 1028
5962 986
5903 816
5828 842
5703 831
5568 1033
5511 988
5631 1048
5702 955
5510 958
5446 946
5380 1068
5253 928
5184 821
5311 1095
5252 909
5310 1069
5378 1136
5379 1081
5508 1239
5509 1162
5630 1096
5629 1130
5700 1060
5567 1029
5507 1280
5628 844
5766 712
5699 727
5902 674
5701 885
5959 948
6029 908
6102 992
6173 958
6174 958
6226 936
6359 876
6433 1030
6581 851
6639 860
6793 850
6706 852
6501 852
6358 906
6432 1014
6357 1103
6225 1104
6172 1084
6101 942
6287 911
6356 1002
6580 592
6791 656
6790 622
6789 561
6705 570
6875 679
6704 653
6638 621
6579 999
6578 1037
6431 878
6430 1010
6429 971
6428 1030
6355 1098
6354 1096
6427 1082
6577 1066
6576 1104
6703 879
6224 552
6171 751
6099 830
6100 758
6028 698
5958 768
5901 884
5827 880
5764 886
5900 767
5899 979
5898 1170
5826 1204
5763 1132
5825 1158
5957 884
6027 884
6096 915
6097 847
6098 708
6170 968
6223 870
6222 838
6169 900
5897 897
5896 1019
5956 923
5824 930
5823 900
5759 839
5760 916
6168 921
6095 912
6094 861
6167 977
6166 907
6220 934
6285 851
6221 907
6286 817
6093 1023
6026 982
5955 878
5761 1066
5696 1109
5623 1158
5624 1194
5697 1107
5762 860
5563 676
5564 891
5822 944
5695 982
5694 912
5821 736
5954 940
5953 618
6024 976
6025 1060
6165 910
6284 762
6219 466
6353 522
6092 620
6023 908
5952 936
5818 1030
5758 928
5692 884
5819 894
5820 890
5693 784
5560 843
5561 922
5562 849
5501 649
5502 660
5503 635
5441 659
5440 641
5439 682
5371 683
5438 718
5500 675
5499 732
5437 551
5370 1071
5305 1022
5244 1040
5245 1078
5177 1050
5178 992
5179 934
5058 906
5002 848
5001 976
5000 1020
5057 1030
5109 1026
5108 992
5107 754
5056 738
4999 726
5055 487
4998 583
4942 681
4884 714
4939 777
4943 724
4944 696
4940 1248
4945 1120
4941 1133
4886 1112
4946 1113
4947 1045
4778 981
4885 1198
4832 1159
4833 1183
4834 1148
4835 1217
4831 1205
4714 1063
4598 699
4656 936
4599 948
4486 734
4484 729
4424 663
4487 656
4425 673
4423 734
4367 741
4368 667
4366 757
4321 669
4369 740
4370 729
4489 1013
4488 940
4538 943
4602 709
4539 1066
4660 1210
4721 1252
4720 1195
4783 1075
4888 1076
4784 1140
4722 1206
4661 1258
4662 1229
4663 1188
4785 1058
4723 828
4603 782
4664 910
4665 980
4604 749
4889 502
5008 805
5061 857
5062 818
5181 913
5247 875
5182 773
4715 1001
4779 1156
4780 1130
4716 1198
4658 1129
4600 1128
4537 1126
4601 999
4659 1136
4719 1129
4718 1197
4782 1128
4717 1129
4781 1199
4836 1144
4887 1056
4948 895
5003 1025
5059 1037
5110 810
5111 959
5112 1020
5113 870
5060 1023
5004 600
5005 613
4949 552
5006 745
4950 646
5007 719
5306 553
5442 515
5372 608
5307 620
5308 964
5180 698
5246 948
5309 908
5374 866
5444 828
5504 628
5443 838
5373 829
4890 650
4951 796
5009 681
4891 874
4952 837
5010 633
4837 800
4786 651
4787 1005
4726 908
4493 922
4492 1015
4543 1162
4542 1106
4491 1126
4428 964
4541 808
4606 809
4666 820
4725 847
4724 850
4605 874
4540 870
4490 904
4427 973
4426 904
4373 934
4281 929
4282 998
4326 890
4374 1020
4327 1138
4228 957
4283 984
4229 860
4107 868
4108 868
3985 890
3936 1058
3888 1080
3935 992
3828 1101
3782 1105
3783 1128
3784 916
3738 1078
3737 900
3686 920
3736 917
3781 808
3685 988
3627 918
3684 1064
3683 1090
3626 1095
3563 1059
3562 1084
3625 1069
3624 982
3623 852
3682 1123
3780 923
3886 855
3887 977
3984 900
4038 900
4106 884
4105 860
4104 724
4161 1077
4227 1033
4103 987
4160 902
4102 1017
4036 830
4037 902
4280 1040
4279 1082
4325 785
4372 654
4371 716
4278 715
4226 706
4101 828
4035 800
4034 836
4100 752
4159 1023
4099 1117
4225 1223
4324 1091
4320 1175
4277 1245
4276 1265
4323 1171
4322 1174
4222 1103
4223 1224
4224 1293
4158 1242
4098 1265
4097 1246
3980 411
3930 270
3878 420
3879 652
3876 736
3880 736
3822 740
3823 754
3824 723
3881 704
3882 682
3825 744
3826 1117
3821 1131
3775 1083
3776 1051
3733 1102
3734 1105
3680 1064
3681 1086
3735 1073
3779 1088
3820 1105
3778 1130
3777 1093
3827 1116
3883 1044
3981 994
3982 1039
3931 1129
3884 1055
3932 1115
3983 1043
3933 1052
3934 923
3885 856
5114 1141
5248 1010
5249 1114
5376 1018
5375 1147
5505 1021
5369 912
5368 1110
5436 911
5559 1028
5622 1044
5691 1056
5757 1008
5817 1077
5813 1058
5816 1009
5756 1008
5689 1008
5690 1078
5895 831
5951 902
5950 878
6022 863
6091 768
6164 990
6218 954
6282 1023
6350 1088
6351 1019
6283 969
6352 836
6426 883
6575 976
6574 1025
6573 995
6572 889
6425 1019
6021 1114
6090 1089
6163 1088
6217 1023
6162 1095
6089 1069
6019 1101
6020 1126
5948 1104
5949 1120
5815 970
5894 1078
5947 1088
6088 852
5946 965
5893 1046
5891 1042
5755 700
5753 820
5688 897
5620 894
5619 791
5945 887
5944 946
5943 882
5892 827
5889 1011
5814 992
5812 973
5890 981
5754 369
5811 374
5752 266
5687 245
5556 706
5497 646
5496 610
5435 614
5498 664
5557 707
5618 692
5621 606
5558 637
6016 1126
6017 1219
6082 1215
6018 1001
6087 1102
6153 1215
6083 1223
6084 1243
6086 1216
6156 1207
6157 1227
6159 1220
6161 1227
6212 1210
6214 1241
6273 1181
6274 1178
6276 1129
6342 1100
6277 1166
6272 1214
6215 1123
6278 784
6421 1038
6422 1060
6348 1039
6349 1072
6423 926
6424 959
6281 955
6280 1024
6216 955
6279 1002
6937 881
6994 836
6993 881
6936 922
6871 984
6870 1039
6782 1078
6634 879
6781 1040
6869 1079
6935 1039
6934 971
6992 909
6991 839
7050 1053
6990 1124
6989 1074
7049 1010
6988 1022
6930 1080
6931 1064
6932 1122
6933 1081
6868 1026
6851 1087
6847 1108
6772 1131
6695 1037
6780 1104
6867 1092
6852 1157
6858 1128
6779 1126
6773 1092
6778 1059
6767 1051
6632 847
6688 938
6692 967
6764 988
6775 1002
6848 868
6845 884
6689 906
6569 1084
6568 1153
6500 1124
6499 1062
6633 1072
6765 907
6696 970
6567 1164
6566 1174
6565 1130
6558 1138
6498 1102
6417 1090
6415 1076
6347 1003
6346 958
6411 962
6494 1177
6564 1131
6563 1155
6552 1187
6497 1181
6492 1179
6490 1181
6486 1121
6496 1121
6554 1185
6561 1217
6562 1210
6631 1123
6625 1160
6629 1107
6686 1147
6630 1197
6687 1187
6493 452
6420 510
6418 482
6413 444
6345 426
6270 180
6416 536
6487 514
6419 468
6495 558
6556 1036
6560 1028
6771 995
6843 1023
6865 1044
6860 1084
6866 1066
6929 1004
6984 951
6928 1077
6864 1225
6861 1223
6863 1210
6854 1249
6770 1249
6768 1195
6777 1184
6846 858
6862 789
6859 908
6844 826
6927 878
6983 791
6926 851
6850 716
6776 716
6628 616
6694 772
6761 794
6762 796
6766 751
6774 762
6853 833
6857 803
6856 775
6925 827
6924 863
6982 732
6981 486
7094 579
7098 568
7447 816
7452 849
7507 740
7513 741
7508 705
7515 675
7514 756
7567 752
7577 701
7649 753
7715 1095
7788 1093
7792 1001
7860 1097
7861 1078
7862 1037
7855 1063
7793 1051
7716 1027
7787 1074
7717 1050
7789 1096
7794 1033
7863 1054
7864 1052
7865 1047
7866 938
7919 938
7930 901
7929 933
7921 1031
7928 1053
7995 979
7994 1035
7927 1074
7926 1037
8050 1031
8055 1041
8126 1075
8134 1035
7993 977
8054 980
8125 1009
8133 998
8192 960
8193 1033
8194 995
8195 1035
8135 995
8196 919
8251 912
8310 848
8249 1052
8056 888
8127 1093
8057 1110
8058 1082
8136 1091
8059 1031
8051 1069
7988 988
7996 1099
7997 1063
7998 997
8138 988
8129 1059
8137 1094
8187 1082
8198 1103
8197 1055
8252 1063
8314 1049
8311 1122
8199 1092
8253 1036
8392 964
8428 922
8391 1013
8380 1010
8390 1086
8437 1028
8488 937
8487 1186
8426 987
8486 1185
8551 1072
8550 1144
8610 1094
8668 1015
8541 1143
8485 1020
8540 992
8484 993
7992 997
7990 997
7991 937
7925 939
7924 1006
7920 1026
7859 1002
7791 886
7858 774
8049 892
8052 850
8053 977
8124 1040
8123 1027
8128 1040
8131 1052
8189 865
8190 975
8186 1026
8132 951
8191 1019
8313 1082
8379 1109
8388 982
8389 868
8436 912
8432 943
8387 1073
8378 1116
8382 1129
8309 1113
8308 1074
8312 1031
8385 1120
8384 1141
8386 1061
8724 894
8785 1024
8843 1129
8883 1136
8891 1117
8950 1206
8945 1186
9077 995
9128 1114
9076 1132
9059 1120
9006 1090
8999 1116
8902 1069
8946 1188
9007 1044
9057 1050
9062 882
9198 1161
9273 1169
9279 1162
9515 746
9450 826
9292 1070
9211 800
9514 676
9529 638
9583 830
9590 802
9584 896
9580 878
9642 841
9713 971
9833 1074
9782 985
9846 970
9904 914
9955 774
10241 544
10346 708
10242 617
9906 227
9834 178
10002 698
9905 854
9847 818
9784 1046
9783 1134
9775 1136
9709 1131
9654 1184
9646 1080
9591 1163
9643 1122
9644 1166
9655 1174
9656 1087
9592 946
9530 932
9375 996
9293 905
9274 863
9294 980
9197 852
9212 954
9140 915
9080 901
9130 952
9141 899
9190 940
9213 933
9295 877
9296 957
9297 916
9280 938
9214 955
9215 935
9216 931
9192 893
9193 911
9195 912
9283 810
9298 809
9299 840
9217 851
9275 823
9218 834
9082 707
9081 702
9010 634
10011 684
10068 774
10123 906
10192 980
10240 837
10404 781
10442 697
10626 694
10741 423
10824 856
10864 852
10898 798
10784 531
10783 572
10823 704
10822 704
10863 796
11038 253
11271 672
11316 702
11317 692
11437 638
11504 504
11577 468
11579 466
11578 468
11503 739
11658 1063
11659 1075
11670 1047
11728 993
11800 940
11802 836
11731 936
11732 948
11734 776
11729 932
11669 980
11668 840
11656 868
11502 1022
11498 1024
11384 954
11375 963
11379 886
11436 762
11438 690
11385 817
11311 957
11269 926
11307 927
11310 892
11270 936
11217 1056
11179 1067
11175 1084
11127 1043
11171 1123
11174 1076
11178 1000
11177 811
11126 780
11132 841
11173 942
11176 1019
11220 1027
11219 1044
11221 1026
11313 826
11383 824
11314 912
11312 1020
11308 982
11268 1017
11315 983
11128 885
11180 896
11181 852
11133 748
11222 620
11079 719
11078 938
10987 813
10941 876
10821 541
10782 604
10625 768
10532 854
10495 970
10582 837
10624 943
10661 1109
10667 1008
10613 1121
10581 1080
10577 1041
10623 907
10666 1090
10735 969
10740 988
10770 864
10820 935
10895 1039
10896 1075
10897 1142
10935 1192
10940 1201
10971 1238
11022 1225
10986 1214
11024 1215
11072 1285
11074 1231
11036 1229
11026 1256
11023 1253
10985 1007
10974 1038
10936 1153
10975 1247
11077 1065
11037 965
11021 923
10984 980
10973 1010
10939 978
10938 798
11035 76
10983 48
10972 48
10937 204
10861 229
10934 853
10894 986
10862 995
10818 1146
10817 1152
10781 927
10769 957
10739 996
10707 1004
10767 1070
10734 1106
10738 1110
10780 1148
10768 1111
10779 1082
10778 969
10706 800
10704 1039
10664 1109
10663 1116
10621 1093
10622 1201
10660 1182
10705 1038
10665 1121
10659 1197
10658 1199
10578 1092
10579 1101
10580 1025
10576 875
10531 871
10530 910
10529 858
10528 891
10439 693
10441 831
10494 715
10484 727
10403 902
10402 916
10438 897
10440 895
10584 915
10583 623
10293 483
10122 822
10001 732
9954 670
10010 612
10121 708
10292 572
10291 900
10290 920
10239 942
10236 980
10235 1042
10181 965
10120 967
10067 922
10058 931
10009 945
10000 937
10119 912
10118 917
10117 936
10116 933
10066 898
10115 890
10065 874
10007 816
10057 883
10008 904
9999 902
9998 880
9997 867
9996 941
9951 932
9952 1020
9953 1047
9902 1248
9844 1234
9901 1226
9845 1187
9903 1082
9781 1139
9832 1234
9780 1240
9773 1220
9778 1084
9772 1057
9777 996
9710 1007
9708 772
9647 838
9640 692
9511 813
9516 832
9585 761
9526 902
9509 893
9440 870
9368 662
9367 697
9427 691
9366 653
9364 650
9284 469
9285 666
9286 669
9369 666
9435 1112
9441 1179
9442 1151
9428 1165
9370 1142
9429 1137
9365 1125
9430 1156
9436 1082
9443 1087
9586 1190
9652 969
9711 873
9712 938
9645 1075
9653 1085
9588 997
9774 891
9779 958
9648 930
9589 844
9528 1127
9449 1226
9278 1104
9289 1226
9138 1046
9132 1075
9005 963
9002 956
9133 1100
9189 1084
9291 1053
9282 1045
9290 1228
9374 1185
9001 1022
8998 1041
8997 1047
9075 996
9131 983
9137 982
9129 1112
9004 1052
9003 1027
9058 988
9000 998
8996 1040
8947 1085
8897 1014
8944 1022
8941 1053
8898 959
8888 935
9074 989
9136 988
9135 1058
9134 919
9073 756
9210 1008
9276 993
9287 979
9358 895
9360 952
9371 1006
9426 1022
9512 919
9578 1028
9581 1021
9587 1018
9641 976
9582 985
9579 956
9433 978
9445 1046
9513 1065
9517 1082
9527 954
9447 977
9448 948
9373 925
9363 972
9372 982
9434 976
9446 997
9361 993
9277 875
9196 980
9288 1012
9359 1022
9362 1016
9431 1069
9432 1077
9444 1056
9510 1049
8846 915
8774 1046
8727 1045
8726 1095
8670 1042
8660 1063
8658 1051
8613 1068
8606 1074
8603 1012
8607 1067
8614 1032
8659 1069
8671 1032
8728 1086
8718 983
8786 938
8847 928
8832 989
8662 825
8672 857
8554 958
8443 863
8317 1089
8318 1168
8394 885
8319 1088
8255 1099
8201 1026
8066 769
8067 875
7869 904
7870 1038
7936 1015
7802 1183
7725 1137
7657 1053
7589 897
7658 1047
7522 929
7333 633
7183 1008
7108 959
7182 1156
7181 1211
7180 1141
7107 1148
7053 1095
7052 1191
7051 1120
7106 1168
7105 1110
7179 1114
7259 1140
7260 1210
7261 1141
7332 1167
7397 1085
7463 957
7462 849
7450 920
7396 918
7449 921
7461 871
7521 871
7588 782
7587 861
7586 871
7520 862
7519 874
7460 841
7459 829
7394 839
7382 883
7330 899
7331 840
7258 777
7383 881
7448 851
7395 871
7801 993
7724 1062
7656 1100
7655 1098
7654 1098
7584 1099
7585 1099
7583 1100
7518 1002
7582 994
7653 1101
7721 1008
7723 1100
7722 1032
7800 1069
7868 1048
7935 905
8890 1152
8889 1193
8955 1093
8954 1181
9009 1008
8892 1162
8835 1137
8834 1121
8778 964
8887 1190
8905 1208
8904 1171
8942 1163
8953 697
8952 731
9064 888
9079 993
9063 1049
9060 1057
9078 1068
9191 847
9139 913
9008 970
8951 934
8903 871
8844 841
8895 964
8845 927
8725 726
8669 904
8611 998
8612 878
8489 941
8438 957
8429 906
8552 998
8553 1069
8490 1139
8491 1109
8441 1158
8442 1116
8316 981
8393 1118
8439 1139
8430 1159
8440 1159
8383 1174
8381 1182
8315 1092
8254 1121
8200 785
8139 892
8061 920
8060 848
7999 915
8000 910
8062 930
8063 910
8140 887
8141 909
8142 928
8143 852
8065 905
8064 937
7934 747
7933 938
7867 1033
7932 1059
7931 1032
7922 976
7797 1104
7796 1054
7795 967
7718 1059
7719 1078
7652 988
7798 1055
7799 1085
7720 971
7644 960
7580 971
7581 1029
7517 993
7456 985
7457 1057
7390 1030
7391 1092
7392 1004
7458 947
7393 1019
7329 1076
7256 1080
7176 1016
7177 1080
7178 1011
7104 1012
7103 1012
7048 1014
7047 1081
7175 1080
6987 1015
6986 1030
6985 1013
7255 1016
7247 1030
7254 1052
7102 1016
7101 1004
7100 1086
7093 1078
7046 1083
7328 974
7253 1048
7174 1047
7173 1048
7099 1037
7045 1013
7257 1054
7314 1061
8431 919
8435 879
8307 829
8250 791
8427 1093
8434 1131
8482 1019
8657 940
8602 1126
8543 1204
8542 1210
8433 -158
8548 270
8604 248
8605 1140
8666 1004
8655 1105
8549 945
8608 1068
8656 1020
8667 1028
8775 980
8781 1051
8831 1033
8833 1054
8842 1028
8841 1079
8893 1077
8886 1016
8840 982
8779 1073
8769 1028
8780 1037
8770 1059
8771 1048
8719 1030
8715 943
8720 1019
8772 1074
8776 1083
8782 1054
8777 1048
8773 1049
8783 1058
8784 977
8721 993
8716 992
8661 928
8544 785
8609 785
8722 933
8723 931
8894 967
8899 1042
8896 1062
8900 1041
8943 1034
8948 1059
8949 1037
8901 1078
8884 1071
8885 930
7579 849
7651 862
7650 827
7578 867
7516 882
7509 936
7453 940
7455 826
7454 898
7387 950
7324 958
7325 939
7388 988
7389 936
7326 1004
7327 936
7251 938
7172 932
7252 937
7250 1005
7249 1030
7246 1039
7171 982
7168 900
7386 918
7381 980
7323 993
7170 790
7322 958
7385 875
7321 945
7320 876
24511 -758
24557 91
24541 -289
24620 -198
24634 117
24481 -1038
24556 13
24633 -384
24683 -174
24719 -618
24737 -1070
24664 -170
24648 -733
24697 -3
24684 116
24730 224
24831 -2597
24830 -2680
24842 -2650
24855 -578
24878 56
24876 112
24885 -784
24894 -1564
24931 -3194
24961 -1578
24972 -1008
24964 -1210
24970 -2416
24968 -1840
24963 -1840
24951 -2084
24930 -398
24934 -560
24923 -1344
24904 -1926
24900 -858
24861 -1288
24848 -724
24829 -508
24805 -728
24783 -544
24792 -424
24750 -26
24705 -884
9153 813
9200 855
9232 896
9312 733
9233 777
9234 709
9093 873
9154 676
9022 690
8966 652
9023 565
9155 1114
9314 781
9235 1013
9313 1125
9463 795
9603 927
9728 972
9796 991
9857 944
9914 988
9856 947
9727 950
9663 853
9540 867
9602 1132
9726 983
9650 1167
9601 1124
9539 1118
9462 1003
9538 1040
9662 1061
9725 1009
9793 801
9794 930
9795 843
9913 904
9912 950
9963 833
10020 955
10076 962
10063 756
10420 235
10503 68
10502 377
10487 757
10418 956
10419 994
10305 850
10398 906
10362 1022
10306 878
10183 970
10200 1017
10135 969
10062 962
10134 1033
10199 1012
10198 814
10361 708
10256 1052
10133 1214
10075 1081
10074 1080
10073 642
10061 643
10017 469
10060 361
9311 827
9461 731
9521 735
9600 597
9724 1000
9855 945
9792 955
9838 980
9911 1004
10019 801
10018 973
9962 1059
9910 977
9909 1047
9854 1026
9791 1075
9723 950
9722 685
9437 773
9537 1030
9460 901
9459 774
9837 951
9853 654
9718 778
9719 739
9790 996
9720 815
9721 884
9661 874
9536 1044
9599 1013
9390 987
9309 996
9230 998
9310 908
3919 923
3869 1027
3870 1081
3920 1033
3929 1020
4030 1036
4093 1054
4094 997
3976 794
3877 1066
3871 1066
3814 1008
3773 1059
3813 1035
3766 1036
3732 1068
3724 1020
3723 983
3679 968
3722 987
3554 969
3555 1073
3614 1149
3556 1158
3456 566
3503 594
3450 656
3451 720
3504 688
3511 568
3325 868
3267 862
3266 941
3208 970
3133 904
3053 968
2998 834
2937 835
2931 926
2932 897
2999 839
3134 922
3054 925
3055 760
3135 862
3209 958
3269 861
3270 798
3136 942
3056 939
3057 973
3001 962
2880 804
2819 863
2684 857
2879 905
2933 858
3000 853
2878 732
2877 766
2876 738
2818 730
2757 636
2756 720
2755 860
2683 862
2682 766
2618 812
2619 794
2620 744
2565 716
2500 706
2442 730
2383 706
2441 786
2499 602
2382 116
2381 77
2323 60
2324 560
2325 458
2210 702
2137 689
2010 759
2082 759
2081 559
2009 690
2006 704
1940 762
1939 832
1938 769
1871 826
1872 777
1748 660
1688 544
1575 558
1568 540
1511 640
1569 519
1454 460
1407 490
1627 839
1689 838
1570 839
1571 818
1572 639
1508 728
1690 910
1749 888
1750 456
1751 444
1816 458
1873 354
1874 356
1941 364
2007 336
2083 272
2138 218
2266 714
2326 810
2384 610
2385 812
2443 861
2444 802
2566 657
2501 858
2502 790
2567 842
2685 626
2758 754
2820 822
2821 755
2759 788
2760 708
2822 744
2882 744
2881 798
2934 750
3002 790
3003 749
3058 769
3137 627
3210 756
3271 653
3211 743
3138 720
3059 699
3272 1042
3273 1001
3394 1200
3455 1107
3510 1148
3561 1106
3509 1039
3393 1178
3392 1044
3391 1003
3454 851
3508 888
3558 909
3616 945
3559 897
3560 886
3618 897
3617 944
3675 1028
3726 827
3768 826
3767 906
3815 746
3725 656
3622 779
3615 970
3507 979
3453 1117
3506 1163
3512 1121
3557 1064
3505 1116
3452 1090
3390 1108
3327 1062
3268 999
3326 1044
3389 989
24675 472
24690 318
24629 -560
24682 268
24755 -112
24796 224
24791 -560
24790 -822
3727 1213
3774 1222
3816 1222
3769 1313
3770 1260
3817 1220
3873 1173
3818 1136
3771 1221
3619 1183
3620 1130
3676 1215
3872 1307
3921 1237
3928 872
3922 955
3923 1020
3924 950
3978 1019
3977 950
4095 860
4157 825
4096 925
4032 908
4031 952
4155 904
4221 916
4271 1077
4272 1143
4217 1079
4273 1126
4274 995
4319 1194
4363 1121
4418 1036
4482 1099
4419 1077
4483 1085
4529 1078
4591 905
4592 1032
4652 1008
4710 1072
4709 1011
4771 978
4772 957
4825 1064
4883 834
4994 921
4932 1016
4826 964
4773 1093
4711 1163
4712 1094
4653 1028
4593 1027
4594 1098
4595 1027
4654 1098
4530 959
4531 959
4421 928
4420 978
4364 786
4275 1068
4218 1009
4156 999
4033 872
3979 840
3927 756
3926 853
3925 1073
3875 1115
3874 1046
3819 1050
3772 962
3731 782
3730 910
3729 843
3728 773
3677 844
3621 773
3678 774
4774 1189
4828 1188
4880 1188
4934 1257
4995 1189
5051 1079
5050 1101
4827 1258
4933 1190
4879 1189
5106 1008
5170 1018
5241 979
5240 914
5362 781
5302 874
5303 591
5433 540
5363 556
5750 -1701
5805 -1589
5939 -1423
6077 -1401
6015 -1460
6151 -1540
6337 -1361
6407 -1030
6481 -964
6408 -952
6482 -1009
6409 -1098
6483 -1013
6549 -1215
6550 -1126
6551 -1279
6842 -1534
6916 -1443
6755 -1693
7090 -1659
7041 -1449
7241 -1282
7161 -1279
7377 -1685
7378 -1727
7565 -1649
7785 -1444
7703 -1304
7639 -1367
7640 -1934
7504 -1528
7505 -1648
7704 -2385
7853 -2247
7705 -1950
7786 -2911
7380 -1775
7506 -1707
7444 -1594
7312 -1197
7311 -1456
7163 -1812
7044 -1749
6920 -1954
7043 -1681
7091 -2079
7162 -1859
7379 -1589
7443 -1704
7042 -1537
6919 -1636
6918 -1733
6485 -1574
6340 -1445
6339 -1572
6484 -1481
6624 -1386
6757 -1305
6917 -1324
6979 -1442
6756 -1591
6623 -1734
6410 -1528
6268 -1339
6267 -1355
6152 -1307
6079 -1244
6080 -1244
5940 -1429
5942 -1713
6081 -1925
5888 -1772
5810 -1740
5751 -2722
5554 -1472
5686 -1621
5555 -1131
5304 -1240
5367 -1278
5366 -1480
5176 -1054
5054 -1381
4938 -1377
4830 -1043
4776 -1420
4829 -1329
4882 -1129
4997 -1629
5053 -1393
5174 -1429
5175 -1248
5243 -1350
5365 -1459
5434 -1657
5617 -1271
5616 -1172
5808 -1050
5809 -1016
5941 -1212
4775 -1647
4937 -1672
4996 -1757
4713 -1708
4534 -1709
4597 -1417
4535 -1484
4422 -1354
4219 -2192
4365 -1408
4533 -1387
4532 -1513
4596 -1530
4655 -1826
5173 -1877
5172 -1858
4936 -1586
4881 -1665
4935 -1880
5052 -1519
5171 -910
5242 -892
5364 -480
5613 -1105
5684 -1202
5806 -1382
5614 -1396
5615 -1218
5685 -1070
5807 -1329
6078 -1431
6338 -1492
-1
EOF
