# Supplementary material for: Solving the clustered traveling salesman problem via traveling salesman problem methods
Source: PeerJ Comput Sci. 2022 Jun 13;8:e972. doi: 10.7717/peerj-cs.972 (PMC9202618; doi:10.7717/peerj-cs.972)
Supplement: Supplemental Information 1 [file peerj-cs-08-972-s001.tgz › CLKH-1.0/PI_FILES/49usa1097.pi]

1097
219 2502656
218 2629632
456 2210826
459 2535424
457 2385920
450 2973686
454 2981366
452 3073919
451 3073921
453 2879488
458 2689034
455 2194944
1059 2050794
1056 2613066
1055 2433844
1060 2640062
1062 2080778
1061 2113088
1057 2026314
1054 2510838
1052 2173884
1053 1852623
1058 1764595
1063 1807147
220 1588044
221 1529846
1004 2591744
1013 2612460
1001 2516859
1016 2225939
1006 2073600
1008 2081280
1017 2140429
1003 1752410
1015 2247981
1014 2488959
1005 2621184
1009 2688758
1007 2687104
1010 2539520
1011 2516992
1012 2452022
1002 2374724
1018 1853119
749 1696220
752 1712410
744 1591690
748 1805046
738 1835520
737 1705226
753 1397770
742 1832110
747 1846600
743 1800504
751 1801216
750 1792900
746 1795574
733 1872394
731 1011712
735 979978
745 1060864
734 1113088
736 1292429
739 1890304
754 1705472
732 1978378
740 2072566
741 1760522
730 1962486
861 465162
866 916480
867 917494
872 730880
864 1517568
868 1562624
871 1471478
865 1184256
870 1201162
869 1292288
863 757248
862 251392
279 930520
274 1466880
277 1409024
276 1400831
275 1400833
278 1453056
282 1488886
283 813046
291 813066
287 1383936
281 1448428
284 1312768
288 1143808
290 1149962
272 1441792
293 1290250
289 1404918
273 1576496
294 1651336
292 1865671
286 1835008
285 1796537
280 1772800
241 317450
248 331786
240 376822
242 393216
226 290816
229 -296950
254 -550912
267 -604160
225 -614400
258 -561152
249 -503808
269 -946176
270 -1441792
233 -966656
235 -966656
251 -974848
250 -925696
252 -1114112
238 -1253376
244 -2105344
243 -2129910
253 -1343478
234 -1236992
236 -1310720
264 -634880
232 -643072
262 -452096
261 -413696
266 -418826
246 -453622
245 -864256
224 -815104
255 -432138
256 -415360
263 -301066
223 -77824
237 413686
228 618496
265 1400832
222 1046026
268 1441792
257 1429238
231 1073073
239 991232
259 615301
260 747520
271 777583
230 998656
227 1004554
247 1088395
11 1462896
10 1365135
14 1535584
4 1394678
16 1327114
3 1378560
13 752306
8 1115904
7 1554678
1 1456257
12 1599551
9 1590272
2 1152951
15 1568768
5 1180774
6 1281684
547 1502361
544 1518302
545 1506052
548 1476598
551 1359872
550 1191936
541 1368064
540 1376281
554 1637182
553 1387520
543 1183744
542 933898
546 1226762
552 1095889
549 1127063
436 1338281
432 1675254
430 1606656
431 1665024
412 1413110
426 651274
418 1396746
421 1583104
425 1768448
428 1705152
411 1525770
423 1716224
429 1785846
422 1743944
416 999424
433 946176
419 1153024
420 759242
413 1376256
424 1478656
417 1761280
414 1851392
415 1654784
409 1490944
427 1228826
410 757760
434 692224
435 639588
55 1888562
44 1879552
43 2057472
53 2174970
48 2095738
52 2434180
51 2368000
50 2326500
46 2077601
45 1658880
54 1589248
47 1983129
56 1686419
49 1635840
42 1155072
895 1928182
899 1741824
898 1405962
896 2002944
893 1560566
901 1875968
902 1978368
900 2318336
892 2224128
894 2404342
897 2093056
891 1129994
408 1356554
401 1415168
403 1609728
402 2007040
404 2263040
405 2295808
400 2564096
406 2567459
398 2523904
399 2408438
407 2007005
320 1106776
321 1651722
336 1665014
340 1814528
344 1900544
322 1965046
345 1542656
317 1486838
315 1534986
349 1841664
348 1923318
346 1746442
342 1326786
335 1816576
332 1863670
339 1707530
347 1890178
343 1656822
329 1954078
337 1793748
334 1806937
328 1562890
323 1937910
338 1658890
330 1952487
318 1694237
341 1847286
319 1833638
316 2042343
331 2050048
327 1859574
333 1769482
324 1835008
325 1841654
326 1771186
355 1342425
359 1888246
352 1762176
354 1476480
358 1560310
356 1544192
361 1547402
360 1240026
353 486106
351 1585142
350 1633280
357 1413208
799 773082
795 1381376
787 1366996
796 1625635
802 1528500
798 1510563
797 1583425
804 1672927
790 1655296
801 1745910
800 1700352
788 1330176
803 1281620
791 1414716
794 1423296
786 1044490
793 1322998
789 1318912
792 774015
564 958474
559 2248704
563 2342912
568 2322432
573 2900278
574 2552633
565 1982464
556 2215946
570 1896448
571 2093307
572 2804797
557 2506663
558 2624000
555 2619392
562 1920257
567 2139202
560 2403481
561 2284544
566 2125824
575 2214527
569 2209056
610 1135616
604 1428480
616 1574390
623 1288192
624 1286144
620 1281802
619 1594122
608 1835254
611 1429248
612 1445888
615 1506304
605 1672576
625 1807114
606 1858678
622 1482378
602 1425418
628 1253376
618 1431178
621 1706752
609 1846562
617 1634904
613 1880353
614 1688674
627 1268736
626 1453056
603 1480960
607 1044372
877 1414562
886 1827830
878 1782784
883 1062213
884 1062214
885 1693686
875 1196102
876 1163194
881 1519616
879 1477013
873 1351183
882 1090058
880 1376266
887 1128734
889 1525750
874 1439734
888 1529856
890 1449994
371 1129738
372 1880054
366 1791488
369 1498192
373 1470464
365 975854
363 1438556
362 1333878
370 1581806
368 999981
364 1244092
367 1628273
383 612920
385 1089536
384 1470464
393 1405952
394 1791980
376 1580042
381 1679104
389 1677568
396 1634294
395 1626368
380 1497088
392 1520886
387 1490186
374 1156618
379 1585408
375 1537034
390 1548288
397 1589248
386 1612278
391 1282639
377 1610889
382 1799160
388 1462000
378 1009391
920 1296215
905 2054144
914 1875176
972 1516544
912 2272816
930 2297856
923 2265088
921 2244608
925 2209802
924 2287606
922 2313206
965 2241546
955 2012170
934 2390006
969 2012160
947 2141184
949 1920000
957 1367772
953 2543907
967 2236918
911 1966080
903 1974272
927 1855498
961 1922560
940 2296256
942 2237504
937 2449516
941 2371958
963 2344832
962 2386688
958 2324096
907 2145664
906 2204672
933 2197504
931 2248704
943 2263040
968 2316278
971 2055680
915 1858560
919 2514944
938 2600172
939 2452972
929 2526720
932 2374874
956 2268907
948 1965046
959 1847306
908 2174464
909 2204662
952 1921024
973 2004802
966 1424649
954 1773568
970 1683456
913 1834496
960 1894400
917 1814528
916 1957878
904 1912842
944 2047990
936 1023990
910 712714
951 1056778
945 1515530
918 2042496
946 1607744
926 1548288
964 1634304
950 1732242
935 1971092
928 986743
696 1639364
687 1436717
682 1364608
683 1906304
677 1238072
691 1229578
694 1723721
692 1485252
675 1524118
686 1632895
671 1583392
689 1292506
673 1204224
681 937994
672 761866
695 1179648
674 1533182
688 1347574
693 1642496
684 1503783
690 1859079
685 1966070
676 1496152
680 1548288
679 1208330
678 1429514
183 1248821
186 1339861
201 1904491
202 1904491
193 1441802
204 1812190
187 1836759
179 1961974
199 1750016
205 1802989
196 1688502
195 1681880
184 1501962
206 1672192
208 1778698
190 1915382
176 1855488
180 1871365
185 1923072
181 1925120
188 1888991
182 1891288
189 1782784
203 1845651
178 1604971
207 1616170
197 1863862
198 1341587
200 1766267
177 1361257
194 2033546
191 2137211
192 2055552
1083 863360
1090 1106944
1092 1184886
1082 1118592
1085 989066
1091 1016226
1087 1368064
1095 1020160
1096 1625843
1093 1112320
1089 1341952
1081 1322339
1086 896667
1094 1090509
1088 1257825
1097 1491930
1084 1172843
302 1252601
309 1413951
312 1185802
304 1278956
305 1449984
296 1796096
314 1812480
300 2038321
313 1724160
297 1662976
310 1458186
311 1737375
306 1608524
295 1584650
307 2057709
299 2054144
301 2162678
303 2287616
298 1485385
308 1512907
1044 981982
1043 1011702
1025 983050
1022 -317430
1033 188416
1030 573952
1023 745462
1049 717490
1037 239465
1048 787456
1034 759808
1027 956918
1051 583009
1045 684032
1039 419830
1040 399360
1041 412672
1024 141312
1021 185344
1019 -50166
1050 356352
1031 360438
1035 20480
1036 4096
1038 -405494
1028 24586
1042 247808
1020 278538
1046 376822
1029 317440
1026 292864
1032 342006
1047 -32758
805 802314
814 1675766
806 1544905
827 1382912
820 1114122
812 1490934
813 1354240
826 1201654
821 1232896
810 1028106
808 790528
828 1499126
819 1335296
815 786432
817 873023
809 738678
825 560876
822 872134
807 1077248
816 720896
818 507904
823 272716
829 1331190
811 1269760
830 1660928
824 1609936
58 1180129
164 1405952
73 1706297
132 2007040
133 1772409
113 1653760
161 1528330
111 1570048
77 1690880
83 1765376
59 1818624
160 1622016
128 1261568
171 1785856
159 1949714
115 2151688
76 2121152
167 2153984
135 2041856
104 2038784
105 2051072
136 2033556
103 2199434
61 2171617
66 1844096
168 1737206
94 1497098
65 1289269
101 1484629
106 1735835
72 1808384
108 1982464
162 1936128
97 2196544
90 2215798
119 2305014
57 2248458
126 1970954
146 2118400
147 2239424
138 2279414
124 2273536
109 2291712
148 2181120
149 2115456
137 1805194
85 1873910
112 1802752
131 1982464
84 2121728
130 2097152
125 1992704
150 2066422
174 2020352
173 2020352
129 1849354
157 1897472
152 1817610
156 2039286
121 2008576
127 2008832
153 1653514
140 1492736
166 2292781
98 2226181
99 2268150
87 2215168
155 2233088
169 2255360
82 2173952
139 2208256
151 2236416
69 2166784
71 2064896
107 2293760
141 2314230
145 2199050
142 2263040
117 2246656
92 2197504
144 2211072
143 2211072
70 1986048
80 1873920
91 1801851
165 1833750
122 2081777
170 2100684
64 2059307
62 2156746
102 2229336
134 2260480
75 2240512
120 2258944
93 2192896
81 2260982
114 2210816
68 2185728
172 2159616
158 2283520
100 2285568
89 2260572
118 2209926
88 1918464
78 2015232
63 1925120
163 1982464
74 1617930
110 2183424
123 2195456
79 2138634
95 2088950
154 2064384
60 1788938
175 1856522
96 1857536
86 2041217
116 1128143
67 1749307
26 868470
31 1470418
29 1326128
38 1481168
35 1323906
34 1323906
32 940298
19 492042
22 544768
36 712704
17 711670
37 1696768
20 1767936
30 1753098
33 1787372
18 1735168
27 1751542
24 1734154
23 1232896
41 421888
40 229376
39 438966
21 1569270
25 1267200
28 268810
975 1646346
981 1538304
974 1508362
985 1482752
980 1573878
987 1730048
993 1169728
989 1808886
988 2330614
992 2275958
991 2161042
982 2211072
986 2244086
983 1831021
979 1648640
994 1034250
978 2248202
977 1880576
984 1560832
976 1390592
990 895754
632 931850
643 656384
640 595978
638 888832
639 839680
642 659456
649 1011702
646 892928
637 839680
636 1085430
645 762368
641 919552
648 977920
631 1378806
629 912384
630 974848
635 946176
634 417290
633 1051402
647 1189110
644 229769
598 1704438
595 1289147
582 1558528
588 1670646
579 1733110
581 1555968
596 1339392
599 1552768
600 1565440
577 1432064
592 1516152
590 1391858
580 1134602
585 1482752
593 1455104
587 1042442
591 1444864
586 1772213
576 1234954
578 1159178
594 1425408
589 1319936
583 1372160
601 1204224
584 1482752
597 1626102
767 1155072
758 1169623
755 1112283
766 1523692
765 1234944
764 1139163
756 1167801
757 1192562
761 1429504
760 1410945
762 1455572
763 1024778
759 1355088
516 1525633
520 1711872
513 1292700
530 1698695
514 1289984
536 1419096
538 964618
523 937994
518 1423350
537 1267466
517 1247498
522 1576950
521 1441056
531 1481974
515 1424150
535 1623627
524 1640192
532 1298432
526 1425398
539 1187850
519 1473088
525 1573867
512 1505974
533 1067564
527 1511083
528 1468757
529 1573366
534 1580682
1078 753930
1065 1177088
1068 1504256
1079 1388022
1069 1632533
1070 1462272
1067 1529846
1072 1013770
1073 1161206
1071 1113354
1066 1222656
1064 1363968
1075 1390592
1076 1214464
1074 1388864
1080 1396736
1077 1316618
494 1003274
490 1228790
484 1048586
499 1572864
506 1802230
493 1728522
500 1720330
487 1820662
508 1392640
505 1118218
482 1355776
502 1617910
478 1560752
510 1777654
491 1075210
504 1683181
492 1333633
509 1607680
498 1203210
501 1637130
483 1830912
489 1679083
481 1269051
496 1818624
480 1702215
488 1706734
503 1824035
507 1755437
485 1882102
486 1835008
511 1891328
479 1730545
497 1630700
495 1739300
781 1308701
778 1695561
779 1864340
777 1583329
783 1599393
771 883473
770 746528
776 1793782
775 1888758
780 1874826
768 1561610
785 1637720
769 1820682
774 1895414
772 1906688
773 1843200
782 1778688
784 1816064
833 2688502
850 2691072
849 2793472
843 2936832
834 2981888
841 3096576
832 2861056
852 2717184
840 2940918
839 3002368
844 3018752
845 2959360
842 2908160
851 2932736
847 2775040
846 2822134
856 2879488
831 3088374
854 2621450
855 2684426
853 2979308
848 2857974
835 2765834
836 2646026
838 3088384
837 2547722
709 2197514
716 2211850
700 2375670
701 2717696
722 2842624
721 2842624
702 3026954
708 3285996
699 3108864
718 2905797
726 3106304
706 3026934
725 3010560
727 2674698
704 2781174
717 2523136
710 2576384
723 2807808
719 2561350
705 2740742
724 2877166
697 2804357
711 2780838
698 2532197
712 2793472
714 2826742
713 2727936
703 2746880
707 2582016
728 2236346
729 2711542
715 3025557
720 2962588
998 1053320
1000 837980
995 1242954
996 1194634
999 1169408
997 381116
449 146226
442 -444416
443 -450560
447 -1358144
441 -1514048
445 -1627958
444 -1243136
438 -573440
439 -622592
448 -286720
437 -241674
440 -286720
446 -463772
650 97697
657 368640
660 565248
654 659697
651 582787
659 364777
656 720886
658 687306
652 578186
653 551214
655 294017
467 1885347
461 1880064
462 1973238
474 1846397
463 1346570
472 1290220
466 1241088
464 1099776
469 987146
468 1234954
470 1472216
471 1859838
460 1952768
465 1900534
477 1830912
476 1380352
475 1398774
473 1072976
859 844554
858 888054
860 991232
857 940086
211 1508873
216 1502413
212 1436123
217 1255044
213 1654784
214 1722358
215 1729536
209 1579008
210 1609728
669 2860032
663 2808832
667 2780160
668 2810880
662 2618880
670 2457088
665 2680822
664 2640896
661 2408448
666 2504192
-1
EOF
