# Supplementary material for: Solving the clustered traveling salesman problem via traveling salesman problem methods
Source: PeerJ Comput Sci. 2022 Jun 13;8:e972. doi: 10.7717/peerj-cs.972 (PMC9202618; doi:10.7717/peerj-cs.972)
Supplement: Supplemental Information 1 [file peerj-cs-08-972-s001.tgz › CLKH-1.0/PI_FILES/4br17.pi]

34
12 1388
29 1381
1 1387
18 1380
20 881
3 889
14 888
31 882
13 1093
30 1086
10 1093
27 1087
11 1093
28 1087
19 1087
2 1094
17 -223
34 -229
25 -229
8 -221
26 -229
9 -223
21 -934
4 -927
5 -926
22 -932
23 -529
6 -521
7 -521
24 -529
15 -521
32 -529
16 -520
33 -528
-1
EOF
