# Supplementary material for: Solving the clustered traveling salesman problem via traveling salesman problem methods
Source: PeerJ Comput Sci. 2022 Jun 13;8:e972. doi: 10.7717/peerj-cs.972 (PMC9202618; doi:10.7717/peerj-cs.972)
Supplement: Supplemental Information 1 [file peerj-cs-08-972-s001.tgz › CLKH-1.0/PI_FILES/4gr17.pi]

17
2 0
11 35040
5 31200
10 25140
3 6720
15 6880
14 5120
6 10180
17 11480
7 11740
8 12840
4 10240
13 13500
1 10500
16 -23900
12 -14080
9 -10400
-1
EOF
