# Supplementary material for: Solving the clustered traveling salesman problem via traveling salesman problem methods
Source: PeerJ Comput Sci. 2022 Jun 13;8:e972. doi: 10.7717/peerj-cs.972 (PMC9202618; doi:10.7717/peerj-cs.972)
Supplement: Supplemental Information 1 [file peerj-cs-08-972-s001.tgz › CLKH-1.0/PI_FILES/4ulysses16.pi]

16
11 0
5 22400
15 51520
14 45120
1 3520
8 6560
4 -18560
2 -38080
3 -36220
16 7520
13 57180
12 57760
7 54200
6 45000
10 42880
9 42880
-1
EOF
