# Supplementary material for: Solving the clustered traveling salesman problem via traveling salesman problem methods
Source: PeerJ Comput Sci. 2022 Jun 13;8:e972. doi: 10.7717/peerj-cs.972 (PMC9202618; doi:10.7717/peerj-cs.972)
Supplement: Supplemental Information 1 [file peerj-cs-08-972-s001.tgz › CLKH-1.0/PI_FILES/50gil262.pi]

262
161 192
179 153
200 171
63 236
216 216
46 172
180 226
152 82
208 151
251 163
199 118
44 183
22 211
120 216
23 222
236 217
111 165
196 218
48 218
128 146
174 210
143 231
14 89
107 73
98 75
240 65
117 35
92 139
255 146
252 134
105 113
85 119
222 103
37 53
165 114
6 143
243 176
16 119
84 67
146 47
135 68
3 107
118 131
123 128
52 41
169 29
181 79
171 71
75 51
162 59
59 41
219 117
15 128
102 154
39 111
233 136
176 116
136 71
226 70
32 99
78 96
201 63
67 101
51 91
134 33
159 -84
147 73
245 128
127 40
40 112
24 101
17 87
259 98
175 106
55 124
47 152
168 183
66 143
103 145
113 156
80 100
194 97
197 105
42 91
10 139
238 100
256 -12
56 -4
242 28
38 125
122 131
43 127
223 137
225 82
241 152
235 132
11 148
203 57
57 67
214 99
131 87
82 113
157 123
249 127
62 136
237 133
177 110
69 91
224 117
163 134
250 88
64 94
125 92
193 136
101 138
253 138
114 141
148 163
26 181
230 153
9 172
153 166
13 21
167 -62
89 -46
248 -40
121 -41
106 -125
189 -10
220 100
36 107
65 47
206 104
83 110
183 150
150 140
58 146
170 93
2 120
195 121
217 97
228 35
53 19
124 98
257 131
137 149
18 152
30 138
54 126
173 39
261 86
27 66
204 84
198 81
73 78
207 26
166 20
96 38
112 168
190 79
8 94
213 119
132 46
97 50
29 27
227 239
109 253
20 263
158 136
60 222
110 249
41 213
210 205
178 119
116 30
126 41
215 51
104 56
74 36
141 46
25 135
246 177
160 76
7 108
164 79
140 93
172 63
186 161
81 106
4 87
115 137
145 162
100 149
21 111
138 138
209 118
254 78
234 66
33 26
72 74
185 116
19 110
79 96
262 108
191 115
5 139
133 142
12 149
49 128
130 120
61 121
90 110
211 80
129 152
221 124
205 -27
31 -42
71 -18
229 -74
1 -142
139 -5
202 3
231 9
68 162
142 168
232 187
99 130
70 143
244 114
108 138
155 72
76 91
154 76
87 53
258 93
188 114
95 137
34 119
182 117
28 85
156 130
260 113
35 56
239 102
144 85
192 134
184 131
218 128
119 116
94 17
151 23
86 25
149 -28
247 -35
88 98
50 103
91 99
77 100
212 112
45 123
187 183
93 176
-1
EOF
