# Supplementary material for: Solving the clustered traveling salesman problem via traveling salesman problem methods
Source: PeerJ Comput Sci. 2022 Jun 13;8:e972. doi: 10.7717/peerj-cs.972 (PMC9202618; doi:10.7717/peerj-cs.972)
Supplement: Supplemental Information 1 [file peerj-cs-08-972-s001.tgz › CLKH-1.0/PI_FILES/50pcb442.pi]

442
4 59563
3 59164
2 59560
1 59151
442 54901
34 59561
66 59160
102 57919
67 59560
35 59161
36 59561
68 59165
69 59560
37 59189
103 -2
114 227
126 276
136 -124
149 -979
441 -232
104 -728
115 -134
386 -536
127 -134
387 -676
389 -665
137 -454
150 -175
151 -584
161 565
172 816
185 1008
400 143
401 1184
186 96
399 -601
396 72
174 24
173 172
162 -238
152 -629
392 -168
116 -1764
138 37
187 -289
175 -136
393 -865
406 -1801
405 -655
227 -666
234 -780
238 -1599
239 -1818
266 -2118
269 496
273 228
276 448
279 112
281 -538
277 -561
274 118
270 -452
271 -1477
267 -592
240 -144
235 -618
228 -84
407 -1202
241 -1035
242 -1399
243 1374
244 1664
245 1915
246 1808
247 1372
248 558
229 794
221 872
403 -176
211 8
212 -1037
230 -661
222 -64
213 175
200 -57
188 -659
176 640
163 1109
153 279
164 454
397 308
189 429
177 434
165 816
154 400
141 -419
129 -312
118 -384
107 -1124
140 -903
139 -273
128 -448
117 -504
105 -226
106 -487
201 -416
202 -418
402 -126
214 -80
223 -560
231 -1321
232 -1107
224 -528
215 -336
203 -418
190 -420
191 414
398 773
178 752
166 494
179 800
395 739
180 179
193 -473
204 -474
192 -61
167 -193
394 -585
156 272
143 640
131 -86
388 -376
390 -184
155 -506
142 115
130 115
119 8
108 -733
249 -514
415 -293
250 248
251 528
252 448
417 -210
418 208
253 491
254 103
255 -110
256 736
257 1160
258 587
408 821
409 721
404 152
233 939
225 1288
216 470
259 -596
260 -107
419 -406
422 -1362
262 -154
261 -23
413 -864
412 -559
263 33
236 -377
264 -96
416 368
268 960
420 1232
272 1344
438 512
423 1152
275 1152
437 457
307 -2624
334 -2216
335 -1792
336 -1472
427 -1600
337 -1600
338 -2250
375 -2762
374 -2176
373 -1792
372 -1792
371 -2222
370 982
369 856
368 777
432 402
333 979
332 808
331 455
306 109
305 454
330 185
345 777
367 -1380
366 -404
365 174
364 474
363 170
431 -321
327 -782
328 -674
329 -785
304 -802
303 -784
302 -670
301 -812
326 -600
325 -828
300 -594
299 -71
298 286
324 -119
323 262
297 -116
278 -1836
296 -596
295 -835
294 -605
293 -839
319 -606
320 -836
321 -604
322 -834
430 -568
429 -233
344 -162
362 -771
361 -117
360 -944
359 -640
435 -448
358 0
357 -448
356 -192
434 0
355 0
354 0
353 0
343 -682
352 -362
351 424
350 896
349 1016
433 470
348 372
347 -412
346 -196
342 768
341 -128
428 996
282 559
308 300
309 402
440 380
426 373
280 394
283 778
284 -1381
285 -1003
310 -1001
339 -1414
311 -1379
286 -1379
287 -1305
313 -1077
340 -1542
312 -1002
314 22
315 248
316 21
317 243
318 14
292 241
291 18
290 244
289 22
288 252
424 -1078
421 -1120
425 -1714
265 -2463
237 -1744
414 -1608
410 -1872
411 -1556
226 -2590
219 -1904
209 -1076
198 -164
183 -745
220 -264
210 -56
199 -596
184 -1422
171 1414
160 1712
148 1484
135 1538
124 455
134 1338
147 1372
159 1200
170 739
112 -634
380 -292
96 -20
95 -175
379 99
64 -173
31 235
32 -110
376 -226
377 -252
33 -724
65 19
97 396
98 0
384 -1720
383 -1312
113 -1088
125 -1717
63 33
30 -374
62 -374
61 32
28 -375
29 34
27 346
60 -61
26 -60
25 346
24 -61
57 346
58 -60
89 -60
90 346
91 -61
59 347
23 -313
22 -319
55 -313
54 -320
86 -313
85 -326
53 -311
20 -325
21 -312
56 -318
88 -313
87 -316
378 -120
382 656
381 176
109 832
120 83
385 -1038
121 -976
110 -1424
122 -816
132 -921
391 -690
144 -931
145 -658
157 -901
168 495
181 1244
194 1270
205 904
217 288
206 1410
195 909
196 955
207 1330
218 192
208 954
197 1365
182 983
169 -1365
158 -784
146 0
133 0
123 -462
111 -126
101 418
436 -30
94 345
93 148
92 -312
72 -1233
73 -863
41 -1233
74 -1233
40 -863
7 -1233
39 -1233
42 -862
9 -1234
8 -862
71 -862
70 -1233
6 -861
5 -1234
38 -861
75 -331
76 -251
43 -251
77 -330
99 -739
44 -330
11 -250
12 -330
13 -250
14 -332
47 -249
79 -334
78 -250
46 -330
10 -329
45 -249
80 346
100 118
81 687
49 346
50 687
17 345
18 686
19 343
52 686
51 345
84 345
83 686
439 46
82 346
16 688
48 687
15 346
-1
EOF
