# Supplementary material for: Solving the clustered traveling salesman problem via traveling salesman problem methods
Source: PeerJ Comput Sci. 2022 Jun 13;8:e972. doi: 10.7717/peerj-cs.972 (PMC9202618; doi:10.7717/peerj-cs.972)
Supplement: Supplemental Information 1 [file peerj-cs-08-972-s001.tgz › CLKH-1.0/PI_FILES/53gil262.pi]

262
159 0
134 1760
147 1720
245 1230
201 946
51 436
67 742
32 1404
226 425
136 830
176 1120
233 1320
102 880
15 1210
219 1195
75 896
162 918
59 730
171 751
181 829
169 694
52 796
78 1444
259 1645
24 1970
127 446
40 1647
175 425
17 -75
55 675
47 885
168 1050
103 595
113 1880
66 1430
80 1900
194 1840
197 1670
42 1630
10 1412
238 767
131 1455
214 1544
203 1139
57 1240
235 644
241 845
11 845
256 -84
56 -145
242 160
38 2207
39 2191
122 2490
43 2424
223 2526
225 2040
82 1890
157 2110
249 2450
62 2504
237 2491
177 2289
146 1991
135 699
84 720
16 840
243 1294
69 709
123 1306
118 1333
3 1102
8 1806
190 1706
112 1237
250 664
163 1180
224 964
64 1629
125 1565
101 564
193 665
195 837
2 293
170 729
230 830
253 867
114 933
148 997
26 1031
9 1030
153 850
13 -734
167 -80
89 175
248 130
121 -165
106 -1180
189 -327
220 675
36 975
150 1076
183 976
58 876
217 837
83 490
206 520
65 55
228 184
53 -11
124 781
130 540
49 1650
12 1358
133 778
5 688
211 1430
90 10
61 0
129 510
221 300
205 -500
31 -510
1 -1820
229 -620
71 220
139 720
202 420
231 900
232 920
142 645
68 470
234 610
254 477
33 5
72 364
185 715
19 645
79 920
262 1119
191 1420
30 1475
18 1565
257 1126
137 1420
54 1036
27 434
261 634
173 135
204 650
198 670
73 640
207 163
166 135
96 436
213 640
215 1140
116 340
126 460
104 1130
74 710
141 992
25 1090
246 1587
208 1115
251 954
199 840
44 892
152 203
180 470
63 1478
200 825
179 1200
161 1113
216 1278
46 1158
93 1248
187 1244
160 -246
7 10
164 -65
140 300
172 -172
186 1303
81 1115
4 830
115 1323
145 1543
100 1286
21 1188
138 1179
209 1250
244 993
108 1417
99 1045
70 1267
155 790
76 720
154 660
87 0
188 420
258 560
95 655
34 455
182 615
28 980
156 795
144 315
192 735
184 775
218 715
119 715
239 577
35 115
260 615
94 -405
151 -361
86 -335
149 -868
247 -1000
88 520
50 320
91 297
77 350
212 585
45 713
128 445
48 1126
174 1075
143 1277
14 332
107 208
98 -446
240 -545
117 -825
178 1114
92 1367
255 1330
252 856
111 1241
236 1465
196 1065
23 1466
120 1146
22 666
37 807
165 1406
6 907
222 840
85 1020
105 420
132 745
97 866
29 1087
227 1210
20 1392
109 1401
41 1095
210 996
110 1507
60 1260
158 533
-1
EOF
