# Supplementary material for: Solving the clustered traveling salesman problem via traveling salesman problem methods
Source: PeerJ Comput Sci. 2022 Jun 13;8:e972. doi: 10.7717/peerj-cs.972 (PMC9202618; doi:10.7717/peerj-cs.972)
Supplement: Supplemental Information 1 [file peerj-cs-08-972-s001.tgz › CLKH-1.0/PI_FILES/53pr264.pi]

264
161 3520
38 72803
37 69280
61 62825
60 58240
121 62720
120 72640
119 62720
129 3360
118 75440
117 73360
116 70240
63 68100
62 67960
65 73300
64 74600
115 75600
114 72640
113 66089
110 55814
111 60342
112 61917
107 52174
108 57105
109 63080
68 65470
69 63060
25 58790
67 53467
66 57683
26 52233
27 51980
30 53343
29 57340
28 55997
22 41480
23 44900
24 40156
20 37656
21 38733
70 40020
71 38967
19 42520
73 47340
72 47150
103 45120
102 37674
104 35188
105 42200
106 42560
101 36482
16 24500
17 27910
18 25099
13 22407
14 28630
15 23007
74 23735
75 26820
98 26400
99 28240
100 26755
95 23406
96 26560
97 27660
76 26500
77 26427
93 5791
94 7393
89 3217
90 9900
91 2500
80 13405
81 8605
11 9014
12 16360
78 18270
79 17100
92 10115
10 7790
9 15060
8 14880
7 8200
82 -11503
6 -8000
5 -12701
4 -16160
3 -19980
2 -20700
83 -3988
86 -3988
85 -9789
84 -9785
87 -2930
88 -6100
132 -32640
131 -28630
130 -37490
39 75200
34 83497
35 81977
36 80413
31 75034
32 77190
33 72008
1 51701
40 54099
41 43680
42 0
43 1500
59 -6400
44 3070
45 -12480
46 0
47 5719
48 9920
49 9421
57 -39565
58 -36320
122 -40160
123 -44160
124 -52327
125 -30727
128 -50769
126 -31459
127 -25120
55 -22850
54 -30780
53 -28510
56 -24420
50 -40860
51 -47360
52 -55863
137 2411
138 2720
186 2880
185 -2950
184 6340
187 4780
188 13040
189 16320
208 11720
209 5990
136 7911
192 9670
191 7859
194 1631
195 5600
135 1584
193 14463
205 16830
204 14640
258 7168
207 7229
190 8238
206 4332
256 12160
255 12400
257 4396
263 -60503
262 -52280
261 -51090
260 -5440
259 -2120
203 -4480
200 -2560
201 320
202 3390
198 5020
197 3200
196 105
199 -7805
133 -4985
134 -2689
254 25486
253 24694
211 25281
210 32260
252 35020
251 32789
250 16005
249 21760
213 21915
212 16860
183 22560
182 24960
181 22720
139 23290
140 16090
180 20960
179 24733
178 26332
215 24735
214 21811
177 12336
248 13317
247 12770
246 28041
244 16260
243 20800
219 20341
216 22792
217 27140
245 27495
218 17958
220 32180
221 34320
169 32860
170 29990
171 27620
166 27140
167 31510
168 28300
222 23385
223 12385
239 13550
242 4380
241 2050
240 15060
237 14110
264 -55360
238 13540
224 4480
225 12480
163 14484
164 21586
165 28960
145 27687
144 11290
143 14210
142 29037
141 17030
175 22630
176 25965
172 27439
173 26780
174 18114
147 5681
146 3279
148 0
162 0
160 -16481
159 -13440
158 0
157 -55680
156 -49090
155 -42980
149 -52160
150 -54310
154 -64200
153 -65120
152 -63780
151 -70430
231 -69500
230 -64930
229 -67520
234 -77280
232 -99040
233 -77280
236 -64640
235 -57600
228 -58400
227 -60440
226 -9280
-1
EOF
