# Supplementary material for: Solving the clustered traveling salesman problem via traveling salesman problem methods
Source: PeerJ Comput Sci. 2022 Jun 13;8:e972. doi: 10.7717/peerj-cs.972 (PMC9202618; doi:10.7717/peerj-cs.972)
Supplement: Supplemental Information 1 [file peerj-cs-08-972-s001.tgz › CLKH-1.0/PI_FILES/56a280.pi]

280
5 29
6 328
7 -339
8 -46
9 -345
10 0
11 0
12 210
15 -75
13 225
14 0
24 -520
23 0
25 0
22 0
26 0
27 0
28 -280
29 280
31 645
32 447
33 -358
34 -865
36 571
35 772
40 -48
39 520
38 672
37 -312
50 -55
51 -360
52 -70
49 -245
48 495
53 365
54 445
47 375
46 410
55 405
56 332
45 21
41 466
42 785
43 560
60 -25
61 344
62 338
118 540
117 130
115 -59
116 -255
86 289
84 -12
85 488
66 -13
65 289
64 93
63 -302
87 209
113 357
114 258
111 458
110 258
109 60
108 260
112 259
88 380
83 209
59 29
44 309
57 23
58 362
68 -900
69 -1175
67 390
70 640
71 580
72 -70
73 -280
74 280
76 -250
75 50
77 -560
78 -940
95 -249
96 -549
97 -249
98 -546
94 -545
93 -105
91 50
90 200
89 278
82 120
81 410
80 50
79 -49
105 -40
107 -403
106 -102
173 -305
174 -757
161 242
162 280
163 0
164 -54
165 318
166 0
167 200
168 -200
171 52
172 53
170 205
169 890
101 920
100 610
99 570
92 474
104 325
103 862
102 926
175 210
160 0
159 0
158 0
157 8
119 806
153 1486
156 1805
152 1810
151 1490
178 912
177 1014
150 -917
149 300
148 230
139 280
140 40
141 -913
142 -748
147 -1033
146 -751
143 -964
144 -808
145 -921
197 -915
196 -918
195 -1010
194 -915
193 -800
192 -490
191 -490
190 350
189 140
188 -458
187 -322
186 -655
185 0
184 0
183 -560
182 50
181 81
180 -218
179 -718
176 -216
199 831
198 825
201 829
200 827
202 805
203 205
204 -230
205 560
206 600
212 480
207 -140
208 -130
253 -255
252 -260
209 -240
210 -110
211 -95
214 721
215 421
216 720
217 421
218 720
220 720
221 420
219 421
213 422
222 0
223 0
224 -280
225 -380
228 -646
229 -200
230 210
251 210
250 22
247 383
245 484
244 486
241 485
243 385
242 387
240 488
239 15
246 108
231 15
238 113
237 12
232 153
233 353
236 502
235 295
234 526
227 1154
226 954
2 -788
1 -1690
280 -572
3 1122
4 915
279 1417
248 22
278 1122
249 479
256 1285
255 1327
254 1125
257 1402
258 1185
259 -720
260 -425
261 -470
262 -350
263 0
264 -375
265 737
266 1040
138 727
137 815
267 815
268 780
136 845
135 -415
269 -285
270 -505
134 -195
133 259
18 558
19 839
132 558
131 838
20 559
21 836
130 562
129 834
128 564
127 123
126 210
30 178
125 610
124 183
123 390
122 423
121 376
120 11
154 -747
155 -668
17 259
16 210
271 280
272 50
273 0
274 269
275 447
276 280
277 -296
-1
EOF
