# Supplementary material for: Solving the clustered traveling salesman problem via traveling salesman problem methods
Source: PeerJ Comput Sci. 2022 Jun 13;8:e972. doi: 10.7717/peerj-cs.972 (PMC9202618; doi:10.7717/peerj-cs.972)
Supplement: Supplemental Information 1 [file peerj-cs-08-972-s001.tgz › CLKH-1.0/PI_FILES/5gr21.pi]

21
3 0
9 6720
5 11840
16 3840
6 13280
8 16560
7 14320
1 11600
12 17820
4 15820
11 15340
19 9215
17 4305
14 -19830
13 -16303
18 1885
10 8695
20 3330
21 8910
15 6455
2 2975
-1
EOF
