# Supplementary material for: Solving the clustered traveling salesman problem via traveling salesman problem methods
Source: PeerJ Comput Sci. 2022 Jun 13;8:e972. doi: 10.7717/peerj-cs.972 (PMC9202618; doi:10.7717/peerj-cs.972)
Supplement: Supplemental Information 1 [file peerj-cs-08-972-s001.tgz › CLKH-1.0/PI_FILES/5gr24.pi]

24
10 110140
17 108160
22 107156
18 103164
19 -23280
15 -25260
2 -23220
20 -22860
14 -20000
13 -26700
9 -26600
23 -26400
4 -19020
12 -18120
1 -23340
16 -18760
6 -19640
24 -21620
8 -19100
7 -19657
3 -23727
11 -26415
21 -19860
5 -18900
-1
EOF
