# Supplementary material for: Solving the clustered traveling salesman problem via traveling salesman problem methods
Source: PeerJ Comput Sci. 2022 Jun 13;8:e972. doi: 10.7717/peerj-cs.972 (PMC9202618; doi:10.7717/peerj-cs.972)
Supplement: Supplemental Information 1 [file peerj-cs-08-972-s001.tgz › CLKH-1.0/PI_FILES/5ulysses22.pi]

22
11 0
5 -6720
15 54452
14 59103
13 62640
12 61204
6 52004
7 58840
19 53810
20 54850
21 54304
16 56400
1 59120
8 55760
18 -18800
4 -17960
22 -10315
17 -16013
2 -36800
3 -41243
10 14400
9 8960
-1
EOF
