# Supplementary material for: Solving the clustered traveling salesman problem via traveling salesman problem methods
Source: PeerJ Comput Sci. 2022 Jun 13;8:e972. doi: 10.7717/peerj-cs.972 (PMC9202618; doi:10.7717/peerj-cs.972)
Supplement: Supplemental Information 1 [file peerj-cs-08-972-s001.tgz › CLKH-1.0/PI_FILES/608pcb3038.pi]

3038
547 1930
548 1904
549 1910
555 1874
556 1858
550 1860
551 1784
552 1602
786 1657
787 1400
554 1919
570 1897
553 1870
571 1842
574 1523
575 1574
576 1612
577 2076
578 2188
579 2266
589 2270
590 2200
591 2112
601 2000
602 2178
603 1410
374 1656
375 1568
376 1673
377 2054
597 1822
596 1914
598 2078
599 2046
600 1907
588 1509
587 1505
580 1526
581 1668
582 1589
583 2104
584 2170
585 1946
808 1859
807 2032
806 1961
809 1973
810 2075
811 1607
805 1754
804 1931
803 1884
802 1764
801 1555
800 1766
799 2002
798 1734
823 1963
820 1931
819 2201
818 2073
822 2078
817 1300
816 1593
815 1815
812 1671
814 1824
813 1654
851 1499
828 1724
827 1617
826 1640
825 1440
994 1692
993 1692
824 1572
992 1704
991 1736
990 1824
989 1912
995 1804
988 1785
987 1968
986 2002
985 1832
984 1652
983 1778
982 1641
797 1420
821 1436
980 2076
981 1790
979 1742
978 2056
977 1550
976 1695
974 1762
975 1891
973 1780
972 1576
971 1568
970 1716
969 1669
790 1926
791 2042
789 1858
792 1924
793 1620
794 2096
795 2342
796 2093
788 2220
785 2051
378 1661
382 1581
379 1762
380 1680
381 2017
595 1819
594 1974
593 1966
592 1725
586 1716
605 1940
606 1987
625 1968
604 1828
607 1785
608 1942
609 1929
624 2053
623 1947
622 1910
610 1724
611 1902
612 1579
621 1784
620 1798
619 1901
613 1839
614 2050
840 1920
615 2087
616 1804
617 1613
626 1486
618 1557
627 1705
628 1755
401 2157
402 2100
403 2067
419 1964
420 2132
421 1866
404 1456
405 1570
406 1551
416 1473
417 1552
418 1560
407 1831
408 1914
409 2006
411 1965
412 1855
413 2046
414 1837
415 1911
410 1723
630 2110
629 1869
631 1952
632 1818
633 1626
841 1641
842 1504
852 1686
838 1878
837 1952
839 1759
836 1900
853 1704
854 1988
855 1762
635 1849
634 1838
656 1707
658 1704
659 1572
660 1716
657 1684
858 1861
859 1914
860 1921
1024 1779
869 1930
870 1920
861 1812
862 1693
873 1812
1025 1642
872 1970
871 1793
1023 1296
1031 1904
1084 1834
1085 1850
1086 1746
1032 1652
1033 1852
1034 1906
1035 1715
1087 1982
1088 1910
1036 1854
1037 1830
1089 1609
1090 1896
1091 1846
1093 1544
1092 1645
1038 1895
1039 1764
1027 2028
876 1842
875 2024
874 2000
1026 2054
877 1912
1028 1784
1029 1953
1030 1653
878 1930
879 1808
868 1534
867 1736
866 1872
865 1704
864 1703
1040 1980
1041 2092
1096 2131
1094 2101
1095 2092
1102 1970
1098 2012
1097 2060
1114 1725
1279 1479
1280 1579
1278 1911
1277 1827
1113 1635
1112 1918
1111 1799
1110 1792
1109 1836
1108 1890
1107 1654
1276 1755
1275 1908
1274 1803
1106 2070
1272 1723
1270 1590
1273 1799
1271 1821
1105 2005
1101 1656
1104 1980
1257 1560
1103 2004
1100 1800
1099 1744
1765 1958
1766 2098
1767 1920
1768 2006
1797 1660
1769 1964
1770 1838
1798 1746
1771 1748
1728 1718
1723 1597
1727 1608
1732 1533
1734 1960
1737 1911
1733 1722
1731 1636
1730 1708
1729 1893
1690 2034
1691 1894
1689 1934
1679 1892
1688 1926
1725 1852
1726 1622
1724 1919
1687 1936
1686 1974
1678 1806
1677 1994
1676 1925
1684 1942
1685 1957
1721 1950
1718 1638
1715 1874
1716 1831
1722 1593
1720 2005
1719 1451
1717 1266
1736 1882
1692 1918
1693 2106
1694 2004
1695 1810
1740 1772
1696 1884
1697 1865
1698 1748
1699 1512
1700 1492
1701 2256
1680 2180
1514 1911
1515 1845
1513 1926
1681 2185
1702 2223
1703 1488
1704 1680
1705 1704
2437 1608
1706 1728
1707 1946
1682 1837
1708 1898
1709 1658
1259 1743
1260 1987
1819 1851
1820 1862
1262 2024
1269 1812
1268 2092
1261 2152
1818 1829
1817 2126
1828 2050
1816 2240
1258 1910
1815 2143
1827 1332
1814 1612
1813 1484
1799 1950
1772 2033
1773 2194
1774 2004
1775 1702
1735 1440
1738 1368
1739 1572
1776 2061
1777 1671
1800 1819
1801 1593
1779 1704
1778 1880
1802 1786
1781 1936
1780 2002
1741 1725
1742 1823
1743 941
1744 1002
1745 1512
1746 1554
1747 1672
1748 1404
1750 1294
1751 1426
1752 1404
1753 1556
1782 1796
1803 1917
1804 1773
1783 1926
1784 1816
1805 1822
1785 1904
1806 1870
2017 1752
2018 1768
2033 1848
2047 1758
2048 1982
2034 1940
2035 1938
2049 1956
2050 1924
2131 1243
2133 1228
2132 1283
2130 1332
2129 1344
2128 1488
2127 1728
1807 1595
1808 2031
1789 2037
1788 2142
1749 2052
1787 2060
1786 1790
2036 1808
2037 1958
2051 2002
2052 1916
2038 1973
2039 1912
2053 1985
2054 1886
2040 1864
2023 1602
2041 1754
2055 1875
2056 2037
2042 1907
2043 2027
2057 1924
2058 1956
2044 1925
2045 1669
2046 1598
2060 1646
2059 1679
2134 1774
2135 1804
2136 2176
2061 2003
2063 2156
2079 1874
2078 1890
2077 2168
2076 2299
2075 2205
2138 2017
2074 1508
2073 1816
2072 1876
2080 1757
2081 1621
2140 1629
2071 1391
2070 1624
2069 1724
2068 1596
2067 1472
2066 1872
2027 1795
2065 1827
2062 1660
2064 1664
2025 1500
2026 1827
1962 1334
1963 1546
1964 1723
1965 1713
1959 1664
1966 1877
1967 1872
1968 1715
1960 1575
1958 1679
1957 1762
1956 1498
1969 1696
2028 1736
2029 1551
2030 1517
1955 1918
1954 2158
1950 2018
1953 2150
1952 1990
1951 1678
1961 1823
2139 1900
2186 1738
2185 1460
2184 2207
2187 2203
2183 2180
2182 2309
2188 2075
2197 1949
2082 2344
2083 2585
2084 2475
2085 2294
2091 2097
2092 1483
2093 1695
2094 1812
2095 1762
2141 1654
2142 1456
2097 1273
2096 1483
2086 1244
2087 1526
2088 1682
2089 1776
2090 1698
2031 1394
2032 1709
2098 1708
2099 1526
2145 1444
2144 1438
2100 1608
2101 1721
2102 1744
2103 1658
2104 1852
2110 1739
2105 1798
2111 1821
2106 1742
2107 1830
2108 1894
2109 1624
2114 1986
2113 1854
2123 1769
2122 1929
2115 1670
2146 1836
2148 1732
2147 1726
2116 1394
2117 1664
2118 1781
2119 1772
2120 1949
2112 1815
2121 2044
2124 1809
2125 1875
2230 2302
2231 2273
2252 2184
2251 2126
2259 1016
2765 1578
2769 1899
2780 2128
2793 1821
2792 1658
2814 1781
2813 1698
2841 2032
2840 1882
2844 1749
2842 2052
2843 1854
2845 1327
3001 1557
3013 1492
3012 1656
3031 1522
3032 1460
3038 1248
3037 160
3033 766
3030 2078
3029 2208
3010 2258
3011 2158
3000 2162
2999 2110
2998 2250
3009 2198
3027 1978
3008 2110
2997 1361
2996 1547
2995 1434
2994 1470
3003 1430
3004 1520
3005 1604
3006 1574
3007 1436
3028 1561
3025 1923
3026 2004
3024 1594
3023 2112
3002 2323
2992 2254
2993 2283
2834 2011
2833 1893
2991 2335
3021 2065
3022 1634
3020 1852
3018 1964
2990 1608
2989 1890
3017 1769
3016 1778
3019 1805
3015 1645
3014 1630
2983 1654
2981 1714
2984 1784
2982 1708
2985 1716
2986 1906
2987 1956
2988 1859
2829 1750
2830 1702
2826 1704
2825 1730
2828 1674
2824 1818
2823 1632
2827 1676
2822 1912
2821 1866
2820 1598
2794 2006
2795 2060
2796 2038
2797 1940
2798 1865
2783 1745
2751 1994
2745 1856
2750 2098
2749 1924
2748 1824
2747 1764
2746 1896
2667 1698
2781 1934
2782 1622
2711 1430
2733 1812
2734 1707
2732 1754
2731 1718
2729 1941
2730 1946
2728 1928
2727 1954
2725 1952
2726 1996
2724 1932
2723 2007
2721 1928
2710 1592
2652 1583
2661 1614
2660 1562
2653 1642
2654 1558
2659 1676
2658 1900
2655 2044
2656 1868
2657 2000
2214 1815
2735 1496
2736 1484
2253 1560
2737 1544
2738 1364
2739 2302
2740 2274
2741 2127
2255 1907
2254 2032
2256 1434
2742 1674
2743 1608
2744 1506
2257 1824
2242 1832
2222 1833
2241 1904
2240 1802
2239 2032
2238 2018
2221 1780
2143 2012
2220 2178
2237 1844
2236 2018
2235 2008
2234 2014
2219 2024
2218 2120
2217 1945
2799 1885
2800 2056
2801 2076
2802 2082
2785 1802
2784 1958
2752 1796
2753 1970
2754 2052
2755 1664
2770 1971
2771 2141
2772 1928
2787 1942
2786 1830
2806 1736
2805 1960
2804 1885
2803 1826
2815 1754
2831 1693
2816 1836
2832 1729
2817 1933
2835 1746
2836 1938
2837 1820
2838 1748
2839 1826
2819 1984
2811 2197
2812 2026
2791 1870
2810 2187
2809 2003
2808 1627
2818 1653
2807 1782
2788 1705
2789 1586
2773 1751
2774 2022
2775 2183
2790 2022
2776 2040
2777 1658
2778 1836
2779 1630
2767 1668
2768 1980
2764 2148
2763 2072
2762 2162
2766 2004
2761 2018
2760 1624
2759 1752
2758 1652
2757 1608
2756 1677
2258 1592
2243 1724
2244 2053
2245 1968
2223 2118
2224 1818
2225 1768
2246 1361
2247 1590
2248 1362
2226 1510
2149 1356
2227 1442
2228 1610
2229 1445
2249 1401
2250 1574
3036 766
3035 1196
2916 1660
2893 1707
2894 1574
2869 1657
2868 1641
2867 1748
2866 1620
2915 1726
2892 1667
2891 1748
2890 1910
2913 1772
2912 1922
2889 1760
2888 1911
2862 1667
2863 1749
2864 1904
2865 1746
2934 1756
2911 1772
2914 1951
2935 2019
2936 2116
2957 2025
2956 2119
2955 1938
2977 1993
2978 2133
2979 2010
2958 2101
2937 2118
2938 2010
2933 1937
2932 2052
2910 1991
2887 1989
2886 2026
2861 1924
2860 1974
2884 1855
2885 1993
2908 2044
2909 2027
2931 2029
2930 2034
2951 1890
2952 1785
2953 1912
2954 1770
2976 1742
2975 1883
2974 1763
2973 1893
2972 1789
2971 1946
2950 1796
2949 1925
2970 1788
2969 1892
2968 1800
2947 1860
2948 1840
2927 1889
2928 1823
2929 1896
2907 1859
2906 1905
2883 1825
2882 1848
2905 1835
2904 1913
2926 1877
2925 1854
2903 1928
2881 1854
2216 1786
2215 1811
2212 1512
2233 1638
2232 1592
2213 1501
2211 1579
2201 1671
2210 1903
2209 1839
2199 1916
2191 1926
2200 1822
2208 1929
2207 1788
2198 1823
2196 1784
2195 1902
2194 1811
2189 1623
2190 1444
2179 1619
2180 1677
2137 1524
2181 1426
2859 1869
2848 1976
2704 1761
2849 1688
2713 1909
2714 1812
2716 1995
2718 1895
2720 1960
2722 1825
2719 1831
2717 2013
2715 1916
2709 1594
2708 1702
2707 2022
2706 2081
2712 1915
2705 2268
2681 1700
2691 1925
2690 2056
2703 1987
2702 2106
2689 2007
2701 1989
2700 1851
2688 2148
2678 1952
2679 2084
2680 2045
2699 1849
2698 1967
2697 1918
2684 1926
2685 1870
2686 1988
2687 1891
2677 1962
2676 1905
2675 2025
2674 1919
2637 1512
2632 1509
2631 1803
2630 1766
2633 1716
2629 1668
2628 1453
2446 1721
2468 1560
2467 1532
2466 1936
2445 1844
1764 1764
2444 1936
2465 1926
2464 1892
2443 1960
2442 1822
2463 1827
2462 1986
2461 1821
2439 1811
2440 1983
2441 1806
2460 1974
2473 1476
2459 1797
2438 1931
2458 1998
2457 2091
2436 1917
2435 2026
2456 1907
2640 1660
2638 1800
2639 1624
2641 1570
2642 1744
2643 1748
2644 1724
2645 1456
2646 1552
2647 1603
2666 1466
2665 1592
2648 1466
2649 2243
2664 2154
2663 2230
2650 2185
2651 2186
2662 2196
2206 1957
2205 1864
2204 1889
2203 2048
2193 2077
2192 2007
2202 2086
2178 1960
2177 1624
2164 1406
2163 1344
2162 1400
2161 1629
2174 1499
2175 1690
2176 1469
2160 1443
2159 1674
2158 1559
2172 1548
2173 1544
2157 1941
2156 1950
2155 1901
2171 1913
2170 1998
2169 1954
2154 1851
2153 1850
2152 1679
2167 1869
2168 1778
2166 1661
2165 1737
2151 1952
2150 1709
2126 1636
1811 1755
1812 1564
1796 1504
1795 1688
1794 1776
1793 1925
1792 1984
1810 1921
1809 1710
1790 1696
1791 1838
1755 1900
1757 1698
1756 1456
1758 1512
1759 1404
1763 1620
1762 1736
1761 1740
1760 1926
1754 1999
1710 2158
1711 2062
1712 2090
1713 1662
1714 1472
2425 1685
2424 2011
2423 1990
1672 2000
1673 1645
1671 1940
1670 1986
1669 1665
2422 1732
2433 1811
2434 1727
2432 1771
2363 1882
2453 1793
2454 1742
2455 1825
2421 1833
2420 1978
2419 1977
2418 1930
2429 1868
2430 1854
2450 1882
2451 1902
2452 1825
2431 1947
2417 1771
2416 1901
2428 1871
2427 1883
2426 1761
2397 1642
1632 1722
1631 1445
2447 1879
2469 1603
2401 1852
2448 1914
2449 1799
2399 1900
2402 1719
2400 2148
2398 1795
2362 1648
2361 1640
2360 1608
2359 1620
2358 1736
2355 1862
2357 1946
2356 1744
2330 1768
2334 1904
2370 1956
2337 1625
2380 1736
2381 1892
2382 1970
2383 1816
2384 1808
2385 1948
2386 2054
2387 1928
2376 1727
2377 1912
2378 2102
2379 1910
2371 1903
2369 1748
2368 1908
2367 2008
2372 1871
2366 1673
2365 1718
2364 1429
2373 1800
2375 2054
2374 1838
2403 1714
2388 1838
2404 1888
2406 1992
2407 2004
2405 1868
2496 1738
2408 1999
2524 1702
2527 2004
2525 1976
2526 1791
2549 1956
2548 1831
2547 1726
2566 1994
2585 1912
2605 1849
2412 1906
2410 1995
2409 1751
2411 1896
2413 1582
2414 602
2354 1384
2353 1381
2396 1248
2395 1524
2394 1502
2393 1540
2392 1460
2391 1558
2389 1460
2390 1610
2345 1526
2346 1385
2347 2010
2352 2066
2350 2115
2351 1044
2348 1746
2349 1561
2327 1598
2324 1669
2323 1692
2322 1691
2326 1694
2321 1698
2325 1508
2320 1107
2328 1530
2307 1386
2306 1450
2305 1355
2308 1491
2309 1574
2304 1691
2296 1540
2303 1614
2310 1652
2311 1654
2302 1636
2301 1551
2312 1680
2313 1541
2300 1692
2297 1580
2298 1716
2299 1076
2315 1022
2316 784
2415 186
2319 1694
2317 1676
2318 1712
2314 1383
2287 1510
2279 1652
2260 1322
2262 1456
2263 2233
2264 2116
2269 2283
2272 2341
2271 2353
2270 2051
2550 1765
2569 1939
2588 1967
2608 1913
2607 1956
2606 1873
2586 1925
2567 1893
2568 1947
2587 1894
2551 1941
2528 2041
2517 1650
2529 1962
2530 1865
2531 2016
2532 1856
2533 2026
2534 1937
2555 1895
2554 2017
2552 1848
2553 2017
2572 1910
2626 1967
2609 1834
2589 1865
2570 1830
2573 1885
2571 1870
2610 1842
2590 1827
2611 1798
2591 1847
2612 1827
2613 1719
2593 1806
2594 1708
2614 1807
2592 1770
2499 1797
2500 1724
2479 1737
2478 1823
2498 1787
2477 1753
2476 1732
2497 1774
2470 1691
2471 1719
2472 1614
2480 1884
2501 1710
2481 1713
2482 1846
2483 1677
2503 1700
2502 1844
2484 2080
2504 2084
2518 2027
2505 2226
2506 2075
2520 2091
2536 1784
2535 1751
2519 2070
2615 1960
2595 2112
2576 1964
2575 2055
2574 1928
2556 1910
2557 2023
2558 1973
2577 2102
2578 1972
2596 1947
2616 1796
2617 1975
2597 1833
2598 1973
2618 1809
2619 1944
2599 1803
2600 1929
2620 1752
2621 1934
2622 1789
2602 1891
2601 1810
2582 1890
2627 1797
2584 1842
2603 1984
2623 1936
2624 1977
2604 1962
2625 1467
2959 1438
3034 1558
2917 1574
2870 1906
2871 1855
2846 1644
2693 1851
2692 1704
2668 1834
2669 1848
2670 1619
2579 1764
2559 1813
2560 1924
2537 1831
2538 1905
2561 1860
2580 1930
2583 1898
2581 1859
2562 1902
2539 1862
2540 1780
2563 1931
2564 2024
2541 1888
2542 1996
2565 1890
2543 2016
2544 1626
2545 1582
2546 1322
2523 1668
2515 1798
2516 1776
2495 1904
2475 1938
2494 1986
2474 1914
2493 2124
2514 1966
2492 1986
2513 1732
2512 1794
2491 1714
2490 1734
2511 1730
2510 1716
2489 1742
2488 1724
2509 1991
2508 2119
2487 2009
2486 2068
2507 2071
2522 1882
2521 1926
2485 1672
2635 1997
2634 1857
2671 2117
2672 2067
2636 1926
2673 2182
2683 2001
2682 2156
2694 1849
2695 2001
2696 1747
2847 2064
2852 1943
2853 1878
2875 1934
2874 1943
2851 1944
2850 1884
2872 1956
2895 1780
2873 1944
2896 1917
2901 1976
2897 1949
2898 1838
2920 1903
2921 1865
2942 1830
2941 1935
2940 1810
2919 1892
2918 1814
2939 1910
2960 1748
2961 1930
2962 1812
2963 1819
2964 1944
2943 1882
2944 1953
2965 1883
2966 1915
2967 1958
2946 1879
2945 1942
2924 1803
2923 1927
2922 1773
2900 1910
2899 1834
2877 1863
2876 1824
2854 1840
2855 1835
2856 1869
2878 1852
2879 1869
2857 1863
2858 1893
2880 1889
2980 1864
2902 1848
1566 1361
1567 1882
1577 1561
1568 1778
1569 1654
1576 1504
1585 1492
1586 1536
1584 1592
1587 1558
1542 1653
1544 2035
1553 1894
1543 2035
1545 2015
1546 1757
1554 1533
1555 1867
1556 1954
1563 1652
1557 1822
1552 1743
1558 1770
1560 1888
1561 1556
1562 1477
1564 1147
1578 1540
1579 1715
1575 1548
1574 1629
1573 1730
1572 1620
1571 1570
1559 1788
1548 2038
1547 1848
1549 2108
1550 2090
1551 1982
1581 1683
1580 1814
1582 1780
1583 1956
1570 1909
1446 1890
1447 1820
1448 1642
1449 1580
1450 1524
1451 1752
1445 1781
1444 1542
1453 1728
1452 1641
1668 2067
1667 1959
1656 2037
1657 2173
1653 2022
1652 1942
1658 2097
1666 1605
1665 1756
1664 1672
1663 1386
1660 1607
1659 1389
1661 1412
1662 1418
1651 1317
1655 1368
1654 1594
1640 1539
1643 1378
1642 1407
1641 1519
1639 1354
1638 1504
1644 1485
1645 1577
1646 1426
1637 2171
1636 2215
1635 2236
1634 2239
1633 2129
1647 2291
1648 2273
1649 2256
1650 1476
1627 1652
1628 1956
1629 1731
1630 1569
1625 1549
1623 1558
1622 1631
1621 1928
1620 2221
1619 2349
1624 2114
1618 2274
1617 1396
1616 1584
1615 1691
1614 1651
1613 1628
1612 1568
1611 1736
2329 1668
2331 1280
2332 1872
2333 1758
2335 1816
2336 1974
2278 1692
2339 1464
2338 1655
2341 1516
2340 1707
2344 1619
2343 1673
2342 1918
2295 2126
2294 1892
2286 1860
2285 1884
2293 1874
2292 1809
2291 1869
2290 1786
2289 1852
2288 1808
2280 1840
2281 1772
2282 1878
2283 1795
2284 1891
2261 1948
2265 1763
2266 2030
2267 1795
2268 1597
2276 1936
2277 1681
1610 1768
2275 1825
2274 1716
2273 1373
1626 1541
1589 1484
1588 1480
1590 1512
1591 1818
1603 2151
1602 2092
1601 1630
1600 1624
1592 1405
1593 1566
1594 1452
1596 1558
1595 1599
1599 1594
1598 1620
1597 1382
1459 1721
1458 1630
1457 1662
1460 1982
1462 1978
1463 1734
1461 1926
1466 1779
1465 1831
1464 1671
1565 1688
1609 1757
1468 2102
1482 1903
1469 1933
1470 1781
1481 1650
1471 1724
1472 1530
1608 1577
1607 1620
1606 1864
1605 1820
1604 1674
1498 1921
1497 1910
1496 1920
1477 1916
1476 1762
1499 1641
1527 1818
1526 1667
1504 1698
1505 1739
1525 2015
1528 2230
1529 2293
1533 2431
1534 2329
1532 2560
1531 2361
1530 1380
1500 1582
1501 1725
1503 1337
1502 1698
1417 1488
1418 1688
1432 1628
1433 1606
1436 1908
1233 1750
1232 1880
1231 1840
1230 1701
1229 1813
1228 1712
1435 1210
1215 1811
1214 1898
1213 1922
1475 1941
1474 2063
1473 2184
1480 2124
1479 2051
1478 1642
1491 1620
1490 1664
1489 1600
1488 1769
1487 1938
1483 2044
1486 2010
1485 2018
1484 1700
1492 1932
1493 1502
1395 1627
1396 1684
1397 1536
1398 1360
1399 2143
1495 1990
1494 2273
1400 2375
1415 1867
1414 1657
1416 1545
1413 1786
1412 1924
1411 1804
1410 1676
1409 1968
1408 2076
1407 2111
1406 1927
1402 2046
1401 2114
1394 1946
1393 1677
1467 1533
1392 1844
1403 1756
1405 1692
1404 1356
1201 2001
1204 2130
1227 1737
1205 2017
1506 1974
1507 2066
1508 1898
1509 1903
1510 1931
1521 1890
1522 1896
1523 1923
1524 1748
1511 1751
1512 1625
1516 1891
1517 1851
1520 1792
1518 1905
1519 1904
1539 2300
1540 2346
1541 2197
1425 2014
1427 1488
1426 1586
1428 1442
1443 1439
1442 1387
1441 2167
1440 2126
1439 1821
1431 2056
1424 1870
1423 1858
1538 1447
1537 1432
1536 1644
1535 1465
1422 1741
1421 2009
1420 2016
1419 1719
1429 1966
1430 2052
1434 2107
1437 1829
1438 1902
1234 2042
1240 1720
1235 2100
1236 1908
1237 1676
1238 1788
1239 1581
1251 1389
1250 1428
1249 1496
1248 1942
1241 1778
1247 1936
1252 1988
1246 1852
1253 1708
1245 1754
1244 1512
1243 1432
1242 1326
1255 1449
1256 1497
996 1286
997 1540
998 1579
999 1956
1000 2156
1254 1668
1001 2223
1002 2127
1003 1425
1005 1202
1004 1326
1006 1320
1007 1530
1009 1255
1008 1448
1675 1823
1683 1806
1674 1740
1014 1803
1212 1801
1211 1680
1210 1596
1209 1736
1208 1820
1203 1658
1202 1550
1207 1754
1206 1686
1217 1351
1216 1417
1083 1408
1082 1465
1075 1718
1074 1778
1073 1668
1071 2093
1072 2022
1070 1944
1069 1620
1068 1451
1226 1577
1225 1592
1224 1460
1223 2242
1222 2558
1221 2506
1219 2555
1218 2367
1220 2320
1081 2282
1080 2185
1079 1529
1078 1636
1077 1776
1076 1822
1456 2042
1455 2232
1454 2062
1364 2108
1365 1946
1366 2094
1368 1916
1369 1652
1370 1892
1371 1874
1372 2029
1373 1887
1374 1898
1375 1820
1376 1865
1383 1916
1382 2009
1381 1934
1380 1636
1379 1590
1367 1589
1377 1657
1378 1750
1385 1248
1386 1416
1387 1225
1183 1243
1182 1366
1181 1606
1191 1250
1192 1546
1193 1424
1194 1293
1195 1655
1190 1924
1189 1794
1186 1823
1185 1870
1184 1748
1388 1652
1389 1360
1384 1487
1390 1618
1391 1602
1187 1470
1188 1782
1196 1648
1197 1901
1198 1928
1199 1598
1200 1760
1065 1438
1064 1696
1063 1787
1067 1462
1066 1860
966 1836
967 1678
968 1496
965 1594
1056 1824
1055 1764
1054 1934
1053 1850
1051 2020
1058 1947
2021 1435
2020 1504
2019 1274
1934 1796
1933 1790
1920 1766
1921 1852
1922 1750
1935 1824
1936 1680
1923 1719
1924 1833
1937 1694
1938 1746
1925 1781
1926 1709
1918 1682
1834 1139
1917 1694
2022 1303
1939 1762
1927 1782
1928 1746
1929 1758
1930 1806
1943 1741
1942 1752
1941 1799
1940 1749
1919 1829
1835 1478
1833 1429
1832 1749
1831 1878
1829 1824
1821 2086
1822 1947
1830 1851
1823 1902
1265 1913
1264 2024
1263 1738
1824 1801
1825 1726
1266 1590
1267 1716
1281 1772
1826 1733
1282 1942
1284 1945
1285 1617
1286 1927
1118 1995
1117 1655
1287 1876
1019 1568
1020 1783
1021 1839
1022 1650
1013 1570
1018 2166
1017 2273
1011 1796
1012 2162
1016 2144
1015 1932
846 1957
845 1763
833 1749
832 1954
831 2067
830 1965
829 1600
843 1720
844 1787
1010 1552
834 1985
835 1828
847 1828
848 2022
849 2128
850 1985
863 2063
856 1860
639 1678
638 1954
637 1820
636 1895
644 1998
654 1996
653 1916
651 1968
652 1840
648 1941
650 1914
649 1790
640 2102
857 1950
641 2000
642 1760
643 1446
647 1312
646 1458
645 1185
676 1775
680 1661
677 1973
655 1745
678 1938
679 1788
681 1920
682 1800
683 1640
684 1524
685 1572
686 1648
687 1710
688 1994
692 1744
693 1856
694 1676
695 1782
696 1862
697 1812
698 1952
699 2028
700 1806
701 1996
702 2055
710 2254
711 2087
712 1633
716 1513
715 1897
714 2009
713 1817
457 1886
456 2046
455 1960
454 1773
453 1893
452 2060
458 2094
451 2162
450 2170
675 2296
674 2174
673 2363
672 2135
671 1575
670 1602
669 1790
439 1551
438 1776
437 1653
664 1719
665 1591
666 1738
667 1727
668 1801
663 1587
662 1647
661 1673
436 1684
435 1725
434 1756
433 1719
459 1623
465 1818
466 1914
467 1828
468 1800
293 1797
294 1884
295 1779
296 1642
297 1728
464 1588
463 1602
298 1714
299 1600
462 1764
460 1530
461 1718
489 1537
486 2054
485 2088
488 1960
487 1874
484 1984
483 1848
482 1814
481 2124
480 2242
478 2208
479 2270
313 2003
476 1555
477 1636
469 1893
470 1968
471 1839
472 1570
709 1495
708 1533
707 1782
706 1943
705 1881
704 1719
473 1482
474 1235
475 1354
703 1130
738 2059
737 2101
490 2092
491 2122
492 1880
493 1636
494 1804
495 1964
746 1851
496 1899
497 1618
498 1933
499 2120
500 1872
501 1830
502 1950
503 1703
504 2002
505 2270
506 2420
507 2325
318 1956
319 1630
320 1595
321 1621
322 1581
309 1593
310 1600
311 1612
312 1262
324 1083
323 1344
508 1340
509 1488
510 1544
511 1357
316 1738
317 1719
315 1812
314 1714
307 1737
308 1778
150 1452
739 1650
740 1772
736 1896
741 1828
742 1829
743 1804
744 1760
745 1736
747 1517
512 1094
513 1570
305 1187
306 1264
304 1456
303 1592
301 1736
115 1230
116 1232
117 1204
118 1380
120 1386
119 1298
145 1914
146 2292
149 2295
148 2452
147 2352
121 2062
122 1616
123 1570
124 1380
151 1364
152 1346
153 1868
125 1844
126 1858
127 1794
154 1892
155 1472
128 1902
129 1474
130 1360
131 1536
156 1166
133 34
132 22
157 -212
158 -458
159 -26
160 -360
514 870
515 894
758 1832
757 1666
756 1886
755 1624
754 1424
753 1288
752 1344
750 890
751 1488
749 1582
748 1624
924 1392
925 1586
936 1418
926 1480
927 1242
928 1618
932 1651
929 1747
930 1561
933 1599
934 1074
931 1206
938 1260
948 1352
947 1268
937 1310
946 1514
949 1518
950 1360
945 1600
944 1544
943 1360
942 1642
941 1782
935 1636
940 1700
939 1438
1162 970
1163 1160
1164 1448
1165 1440
1166 1512
1167 1526
1168 1442
1169 1360
1170 1106
1178 1160
1177 1186
1176 1120
1175 1120
1174 1004
1173 1356
1172 1552
1171 1524
1363 1394
1349 1090
1350 1197
1362 1341
1179 1401
1180 1231
1360 1492
1359 1340
1358 1196
1357 1144
1356 1172
1355 1267
1354 1481
1348 1473
1347 1493
1353 1528
1352 1501
1361 1102
1351 1263
1340 1382
1341 1656
1342 1830
1343 1589
1344 1407
1345 1628
1346 1556
1893 1246
1892 1696
1902 1716
1903 1764
1904 1860
1916 1560
1915 1596
1914 1501
1913 1443
1912 1312
1911 1147
1998 925
1999 1274
1992 1297
1993 1143
2000 1260
2001 1338
2002 1056
2003 864
2006 852
2016 1398
2015 1480
2014 1556
2005 1258
2013 1458
2012 1284
2011 1332
2010 1480
2009 1344
2008 1287
2007 1577
2004 1373
1994 1105
1995 1745
1996 1994
1997 1929
1990 1834
1991 1726
1910 1776
1909 1572
1905 1283
1901 1326
1900 1406
1891 1282
1899 1360
1898 1512
1897 1712
1896 1904
1895 1713
1906 1523
1908 1414
1907 1163
1894 1260
1889 1281
1890 1082
1339 1535
1338 1684
1337 1726
1336 1456
1319 1310
1318 1392
1317 1416
1316 1546
1315 1816
1314 2000
1313 2150
1312 1940
1311 2008
1868 1912
1867 2018
1866 1630
1865 1708
1884 1578
1883 1872
1882 2058
1881 1996
1887 1748
1869 1799
1870 1988
1888 1852
1871 1970
1872 1784
1873 1609
1874 1765
1875 1893
1876 1744
1877 1812
1879 1735
1878 1908
1880 1779
1885 1602
1886 1868
1972 1887
1973 1854
1974 1896
1975 1750
1976 1704
1977 1600
1978 1324
1989 1833
1988 1765
1987 1616
1986 1788
1981 1678
1985 1814
1984 1792
1983 1706
1982 1950
1979 1893
1980 1801
1971 1881
1970 1449
1864 1909
1861 1804
1862 1848
1853 1832
1854 1608
1855 1596
1856 1556
1857 1512
1858 1460
1859 1424
1860 2331
1842 2498
1841 1821
1843 2013
1948 1529
1949 1805
2024 1317
1947 1524
1946 2014
1945 2229
1944 2035
1931 1922
1932 2179
1836 1815
1840 1877
1838 1736
1837 1691
1839 1497
1283 1556
1288 1976
1289 1827
1300 1820
1299 1762
1301 1717
1302 1874
1303 1709
1298 1699
1293 1831
1291 1950
1292 1828
1290 1811
1304 1880
1305 1788
1306 1520
1307 1360
1308 1339
1297 1815
1296 2066
1294 1865
1295 2036
1850 1796
1851 1916
1852 1736
1863 1602
1310 1709
1309 1535
1849 1837
1848 1652
1847 1736
1846 1768
1845 1652
1844 1721
1320 1471
1322 1701
1321 1590
1323 1344
1324 1562
1325 1608
1326 1704
1327 1768
1328 1832
1329 1826
1330 1866
1331 1768
1332 1736
1333 1840
1334 1925
1335 1884
1161 1680
1160 1652
1159 1712
1158 1540
1157 1480
1156 1623
1152 1665
1151 1736
1150 1560
1148 1478
1131 1913
1139 1821
1130 1882
1126 1884
1153 1993
1154 2266
1155 2022
1149 2220
1143 2203
1142 2195
1045 1334
1140 1521
1141 1463
1144 1412
1145 1664
1146 1645
1147 1588
1047 1645
1046 1683
916 1989
915 2019
914 1548
913 1500
910 1679
912 1675
726 1710
725 1857
727 1359
728 1492
729 1718
730 1929
723 1865
722 2058
721 1836
720 1788
719 1926
717 1823
718 1812
903 1788
902 1832
901 1751
922 1752
921 1699
920 1907
919 2098
918 1978
917 1684
904 1822
905 2059
906 1514
907 1820
908 2018
909 1758
911 1968
724 1740
735 1621
731 1754
732 1648
733 1366
734 2231
690 2608
691 2223
689 2055
923 1174
900 1178
891 1381
899 1851
898 2106
897 2075
890 2222
889 2098
1125 1757
1124 1818
1129 2040
1138 1829
1137 2108
1136 1785
1128 1548
1135 1710
1134 1587
1127 1510
1132 1271
1133 1532
1123 1649
1122 1896
1121 1726
1120 1820
1119 1758
1044 1371
892 1991
893 2111
885 1986
1116 1631
1115 1509
1043 1720
1042 1736
880 1500
881 1620
882 1616
883 1530
884 1546
886 1627
887 1696
888 1573
894 1513
895 1662
896 1577
1057 1821
1062 1955
1061 1802
1060 1708
1059 1518
1048 886
1049 2441
1050 2335
1052 2189
962 2326
961 2103
954 2446
955 2287
956 2192
963 2214
964 1498
957 1585
952 1562
958 1733
959 1672
960 1671
953 1694
777 2168
769 1997
776 2020
775 1857
774 1765
768 1508
773 1750
772 1632
771 1546
951 1235
770 1447
761 1444
759 1202
762 1864
763 1986
764 2016
765 1893
766 1610
767 1398
522 1601
521 1750
523 1764
520 1896
760 1655
519 1879
518 1629
517 1972
516 2192
524 1856
525 2022
526 1972
538 2003
440 1652
449 1703
448 1797
281 1607
282 1754
283 1702
441 1532
280 1652
279 1608
278 1534
445 1560
446 1622
447 1463
277 1558
276 1590
444 1492
443 1494
442 1400
284 1631
275 1646
285 1978
142 2011
143 1907
286 1867
287 1143
288 1400
289 1426
290 1388
291 1620
292 1752
302 1492
300 1118
113 718
114 720
111 1296
110 1504
109 1364
98 1216
108 1712
97 1594
107 1471
144 1290
106 1565
96 1510
95 1570
105 1504
104 1477
94 1435
93 1476
103 1498
102 1436
92 1491
112 1578
91 992
90 971
89 931
99 937
100 964
101 1008
141 1353
274 1424
273 1632
272 1792
271 1792
270 1542
269 1640
268 1568
267 1583
266 1551
265 1813
264 1531
422 1740
423 1693
263 1793
262 1693
424 1594
425 1894
426 1746
261 1784
260 1828
259 1687
427 1732
428 1756
429 1831
258 1486
257 1600
430 1413
431 1330
256 1523
251 1895
250 2008
249 2028
248 1962
247 1864
255 1814
254 1668
246 1918
140 1746
245 1864
244 1884
139 1800
87 1106
88 1247
78 1081
77 1248
76 1802
86 1902
85 1830
75 1898
74 1772
84 1910
83 1752
73 1608
72 1721
82 1615
81 1715
71 1637
70 1739
69 1582
79 1733
80 1593
243 1847
242 1946
253 1887
252 1974
241 1983
240 1606
138 1464
57 1948
56 2007
67 2056
66 2027
65 1988
55 2039
64 2052
54 2003
63 1669
62 1706
61 1610
53 1700
52 1675
51 1597
50 1760
49 1633
48 1437
47 1856
60 1764
59 1946
58 1810
46 1946
42 1636
41 1616
43 1684
45 1802
44 1711
215 1704
216 1556
217 1926
223 1746
218 1784
224 1742
219 1942
220 1788
221 1706
222 1503
225 1601
226 1604
234 1796
233 1986
227 1860
232 1980
231 1718
239 1662
238 1908
237 2061
235 1968
236 2026
432 1988
230 2068
391 2346
390 2439
383 2129
389 2394
388 2206
387 1634
386 1796
385 1772
384 1678
399 1894
396 1996
397 2058
392 1659
398 2036
400 1840
395 1737
393 1686
394 1465
537 1753
536 1848
534 1862
535 1772
533 1861
532 1804
530 1958
527 1842
529 1961
528 2094
546 1698
542 1664
541 1938
540 2054
778 1919
779 1401
780 1796
781 1820
782 1736
783 1672
784 1698
539 1744
326 1764
325 1954
337 1672
336 1708
344 1655
183 1584
184 1671
343 1795
175 1739
174 1994
173 1740
164 1591
161 1344
163 1571
165 1409
134 1644
162 1582
11 1906
1 1752
2 1883
12 1734
13 1852
3 1745
135 2158
166 2263
167 2292
136 2062
14 1777
168 2308
169 1291
170 1450
171 1534
172 2042
187 2191
197 1816
186 1988
180 1636
182 1682
4 1852
5 2000
6 1870
7 1962
17 1869
16 1971
15 1851
18 1329
19 1198
20 1322
10 1216
9 1330
8 1189
21 1747
22 1640
31 1651
32 1738
23 1750
24 1610
35 1752
34 1767
33 1613
25 1417
26 1456
36 1426
68 1436
27 1408
37 1459
28 1184
29 1154
30 1186
40 1154
38 1145
39 1205
196 1773
195 1892
194 1856
193 1674
192 1680
191 1562
137 1808
190 1952
198 1480
188 1468
189 1800
200 2019
201 2106
349 2136
364 2116
202 2137
203 1927
363 2098
362 2144
361 2000
348 1220
346 1869
345 2293
347 2111
333 1974
332 2006
331 1531
531 1588
330 1620
329 1777
328 1909
327 1978
335 1946
334 1888
342 1926
341 2052
339 1907
338 1730
185 1886
340 1875
178 1907
181 1900
177 2084
179 2106
176 1952
360 1800
204 1936
205 1928
206 1637
207 1761
357 1888
358 1806
359 1539
199 1824
211 1537
212 1417
208 1850
209 1963
210 1907
369 1469
372 1696
373 1452
214 1801
213 1729
228 1771
229 1672
368 1594
366 1634
367 1840
370 1637
371 1646
573 1818
572 1600
365 1522
355 1659
354 1880
353 2010
565 1856
352 1964
351 1516
350 1614
545 1738
544 1890
543 1904
557 1873
558 1863
569 1834
568 1978
567 1742
566 1914
564 2150
563 2014
562 2118
559 1966
561 2012
560 2052
356 2069
-1
EOF
