# Supplementary material for: Solving the clustered traveling salesman problem via traveling salesman problem methods
Source: PeerJ Comput Sci. 2022 Jun 13;8:e972. doi: 10.7717/peerj-cs.972 (PMC9202618; doi:10.7717/peerj-cs.972)
Supplement: Supplemental Information 1 [file peerj-cs-08-972-s001.tgz › CLKH-1.0/PI_FILES/60pr299.pi]

299
214 8320
156 13120
157 16135
143 1988
142 14000
141 4964
93 8116
92 29120
7 25068
144 18016
146 38380
145 37420
148 25130
155 25740
154 33740
153 37335
152 -2605
151 1060
150 -3760
149 11420
147 9709
1 -45476
4 -36280
3 -28000
2 -17920
6 -8320
5 -4433
8 -380
9 -5120
10 1120
11 9280
12 16320
13 24720
14 19280
88 26400
90 28640
89 23700
91 28140
86 34460
94 33795
96 30265
87 30340
85 33813
16 1613
15 820
17 8570
19 12960
20 11970
18 15180
21 13440
23 21520
24 18700
25 23520
26 22400
27 21727
28 21640
29 20782
74 32583
73 32926
71 33220
69 -11900
70 -13580
67 960
68 -8280
34 -5057
30 -18500
31 -12020
32 10020
33 4380
35 6720
36 -4480
38 -3640
37 -3560
42 -11210
40 -11190
43 -14200
41 -14200
46 19470
45 19570
39 15700
60 10480
57 15420
44 23660
47 24160
48 19520
49 -13760
50 -12800
51 -8960
52 -11200
53 -13020
54 -19420
56 0
55 0
116 2840
114 2600
117 2343
115 4344
66 2144
63 2080
64 1660
105 -5100
65 2140
62 -4540
107 -2720
106 8000
108 13820
109 8420
110 7460
59 380
61 4160
58 3660
112 -4320
111 -10400
113 -10085
123 16077
127 18270
128 5380
174 9920
172 14720
171 14900
176 13160
177 14062
175 14065
126 15310
124 -5760
125 -3020
121 -2240
122 4240
120 3943
118 944
119 5755
180 0
181 0
182 -8960
183 4640
184 3520
185 3140
186 1970
256 840
257 -21160
258 -17600
259 -6735
178 -2131
187 5200
189 2868
179 6230
173 -1550
190 2095
251 1635
250 3980
188 7803
253 -11127
252 -4240
255 -1535
254 8845
260 14700
261 14340
262 9980
264 12140
263 12020
266 -1360
265 -1200
267 -4800
268 -1600
248 6740
249 6780
244 4280
245 5165
246 1390
247 580
193 6780
192 -2120
191 -320
169 -1360
170 -3200
195 4460
194 3560
196 8140
242 -1280
243 6880
270 -9180
269 -2820
271 -5020
239 2940
240 1040
241 1360
237 -11520
236 -11740
238 -6020
272 -19200
273 -22420
274 -12340
235 -4800
234 -8300
198 0
197 -24320
167 -25600
168 -24700
165 22344
131 24640
130 22400
104 20160
129 27200
132 32780
103 26780
133 12460
135 12974
136 8175
138 7971
137 10172
134 7075
162 7172
163 12640
164 6070
202 21116
203 20760
228 24016
200 26140
199 23040
201 25440
166 22344
101 7692
100 14280
99 22070
98 27180
95 22027
83 21780
84 29340
81 33360
102 25740
82 35820
79 33660
22 23800
80 9300
76 11340
78 4780
77 12080
75 9160
72 10441
97 19908
139 31460
140 25280
161 17941
230 19635
233 19820
232 14580
277 16660
276 15980
275 12960
279 13440
278 13440
281 14480
282 15575
160 23211
211 28080
210 27940
209 21400
220 25120
208 24980
224 24140
207 27260
206 9281
205 16960
204 22700
223 26292
226 41258
227 38947
299 35832
229 30700
231 26317
283 30577
225 35747
159 12712
158 6989
280 20577
284 11840
285 8380
286 5060
219 11060
221 23460
222 31180
212 27740
213 22820
218 31680
216 11200
217 12160
287 13440
288 0
289 0
291 -560
290 4480
292 43200
293 47260
215 39520
295 40320
294 42560
297 -6480
296 -13680
298 -23120
-1
EOF
