# Supplementary material for: Solving the clustered traveling salesman problem via traveling salesman problem methods
Source: PeerJ Comput Sci. 2022 Jun 13;8:e972. doi: 10.7717/peerj-cs.972 (PMC9202618; doi:10.7717/peerj-cs.972)
Supplement: Supplemental Information 1 [file peerj-cs-08-972-s001.tgz › CLKH-1.0/PI_FILES/6325C31k.0.pi]

31623
5415 181482
17259 172534
30915 193664
9427 195946
10405 196096
12671 204662
15231 209536
2127 198646
9597 161600
9694 168682
14452 51680
11631 41290
9323 30760
25251 86536
24922 85300
28693 81502
26842 86006
29141 79650
10230 72704
15675 68992
29966 47392
12857 35328
4012 14784
2284 17600
17412 24576
14978 22730
25857 48906
25330 62016
26670 93760
2183 94528
6457 89600
5074 98934
18902 98624
8969 77266
27954 82546
1372 78240
23889 82870
26781 88998
25894 87960
29820 76874
19519 81472
17065 84694
5653 84320
16578 75904
5477 77344
18874 75520
31389 73264
12027 72122
20118 84444
3174 81280
1079 80518
22246 88912
8048 90422
2737 79240
26005 85846
4631 84522
2406 90846
22898 84952
8060 85974
11158 81074
24669 77702
23268 81088
1709 81346
7707 85760
28816 87824
27948 93234
8310 94534
24276 79540
17862 77398
29662 76962
27676 92688
4417 84288
11633 81448
9554 82976
24596 74560
24524 74684
15940 73412
23862 71792
22493 81782
7402 74624
9968 65248
9022 60878
1825 83516
15586 83386
12818 83542
3462 76814
26593 81872
5664 69856
30897 61606
10935 57994
6054 42122
2189 70282
350 72128
9998 72640
25946 65048
27352 63920
2474 50906
22554 83256
21545 78146
521 78464
4732 83438
10161 79110
16765 74602
27942 85583
28864 97376
14317 102016
11625 105062
12840 92864
8211 78752
4847 82688
12263 90752
11946 91264
9536 98678
19656 74890
22984 98112
19535 96138
3506 99702
20917 88704
30977 98176
2775 110198
28812 106624
10539 101248
29096 96064
29547 98752
26285 96330
7391 97984
29061 102966
26747 91776
7706 93568
16341 95872
14484 96128
17926 95914
10855 99766
28468 93280
11981 101936
16047 104006
19641 98954
28696 105344
13368 109008
22151 106912
2220 108272
25631 108336
23648 109296
11597 110454
28546 107798
18358 105680
15856 105398
21649 94986
24061 105514
29702 102090
4074 104054
22757 101194
19617 97530
3115 100448
12658 101216
10944 101056
25113 104880
2969 103424
4624 109334
5278 97796
7005 98804
24674 93056
16050 94848
3790 100480
21784 99335
13193 101940
30976 105878
10302 104320
13305 105440
26366 102698
26341 106112
18639 105344
12277 105078
24933 103168
5658 103520
6896 107542
5471 98422
25900 98282
371 103968
6074 102208
11343 106080
11276 96256
12071 100096
28155 101120
14736 104224
31329 103202
15879 104894
30710 104662
9000 106616
28623 103482
23665 103096
25250 104262
11473 103744
27707 99968
4230 99964
25929 99904
13908 99872
29926 99848
14675 101505
21569 100232
4717 98726
26249 93514
8139 98812
19002 98014
26390 99552
28321 100590
15403 98467
22906 100758
19779 99744
29826 98445
7986 100478
29625 97331
14392 99670
5687 98758
7956 102751
5618 104521
23332 103112
18340 88960
10097 82688
22635 87675
24248 103536
17039 90378
14680 66922
628 86784
29039 83072
55 82032
22542 14602
31385 92288
22640 94976
28695 93430
15198 75850
9644 99114
14587 106208
249 98688
12572 107670
11848 107680
24683 109280
27955 108298
23359 109462
13130 104226
17956 101100
29660 101264
25484 102982
23266 103312
12360 104854
265 88234
13105 102618
2103 95242
21605 101142
4839 105056
11139 110624
26699 112160
5308 110026
9440 112432
20442 112518
9134 112342
25401 110122
20945 111174
13922 100762
26885 102848
30996 105440
19287 111236
30194 107930
3829 112102
15512 107642
3292 111504
9893 111798
18063 109312
26638 112992
31 113654
6733 113216
1780 109160
31603 96680
6879 105846
6369 100234
24960 105184
1606 109750
718 108714
6271 109002
16816 112118
14174 111242
26541 113226
20950 115062
4139 113664
15027 113110
30563 110976
24207 112256
6255 107392
26648 101504
10155 92160
11056 107136
10946 105984
10965 99728
19437 105980
19272 104816
29968 101834
24888 102944
31294 93422
7405 80624
11691 88202
7665 82186
6087 79104
6157 89856
8366 100608
519 99456
25874 101568
3301 103462
8910 98458
3036 102282
5371 105590
27028 102656
11979 98560
28882 102518
28304 102656
22114 101319
908 94139
27759 92032
5291 92032
8542 92672
1589 83840
56 82114
2221 84118
5701 82465
25050 91310
18999 91771
21493 101313
10851 98225
13296 96375
2084 99776
15521 101536
1736 101962
8956 102294
19069 101696
12709 101144
9491 101632
8435 102144
9205 101824
5692 97098
6788 98634
13072 100352
490 104566
29385 104256
24173 104256
12125 97514
3820 98656
12666 103862
10719 104960
19119 99636
30499 82712
15136 80640
27577 64010
5784 59530
28135 67468
31537 88907
273 87552
2184 86284
15113 103185
768 96374
22663 97280
1028 105976
13927 109096
24103 109232
25255 105734
24975 98096
17543 96516
12085 94302
18887 97990
454 94576
678 102144
27390 102716
18515 96615
16934 98758
3131 102128
28328 100942
19258 104140
12302 104160
21555 103744
19655 102274
18642 105185
4224 104016
4191 97824
1812 100467
26598 100944
29017 96064
2372 87878
16126 90741
1373 97292
3117 100231
21242 86248
13999 88449
23471 102985
5925 104502
5270 89793
9040 90944
28214 90858
12764 84074
6297 97278
18466 88324
28989 91016
30909 91047
6436 102927
3934 106488
5266 102666
9484 105844
21729 107593
15028 106302
8578 106274
11019 99818
31405 102564
17715 107910
22455 107350
18355 106144
24998 108384
31283 102880
25686 103280
24937 103488
12951 103232
24589 96682
17502 108272
15083 109492
25590 106154
10731 109464
8145 101462
2241 94058
5255 95862
24421 90086
30901 88794
15945 83322
2616 84432
31374 82864
6775 87270
3929 84154
17965 64335
25722 70474
21621 72480
11932 71616
19991 91696
14293 97504
19997 110720
1175 110784
31124 112630
10119 105184
21717 109312
24757 108224
21927 86720
30961 85971
12132 73951
9191 92688
10351 95434
4218 96576
28891 94464
31432 100022
6406 94336
22374 92990
619 54026
28508 70912
7550 26890
27130 59904
21412 84642
30268 95928
14277 93968
8709 102518
3555 102400
15811 101888
21685 89364
16870 104245
29319 88074
27525 100805
31612 106714
7454 100873
30582 109152
21076 111355
25924 110195
18512 110704
30065 93059
11199 99398
9090 102304
23066 105220
18829 107328
18126 107968
3175 103678
1431 99558
28337 108774
21068 110178
17987 104816
15232 97660
8102 100612
29134 111990
10759 107328
27461 104512
4739 105728
5112 105856
20234 100106
11412 107914
22987 108470
19737 95956
26319 95541
12481 104281
5071 101372
4517 104982
29912 106726
5711 101824
6662 102890
30668 98634
24435 105984
2732 104992
23209 106019
27723 104409
4126 101508
22512 101056
196 103506
31158 105046
10323 103552
19937 103652
5716 103082
6085 104182
2144 103872
15528 99904
29902 103104
3429 100536
9624 100599
28619 94498
29223 103360
7826 104576
12424 105398
22636 105496
22084 94848
19205 96000
6439 102368
3062 101024
18556 108760
9192 109846
25923 105296
4377 99486
25795 107904
10047 107792
7155 95097
7279 87637
23838 92064
5254 86848
30430 86026
252 99807
3426 92636
27002 87304
26338 86978
11196 53574
4062 100918
21102 96202
18156 92288
2600 102362
17819 101444
9137 109312
1224 113606
16971 106206
24 99868
12499 105579
1861 106960
1308 107480
4738 106016
14950 103668
28469 108909
23357 109484
6834 97171
2526 109504
11542 105280
301 108576
10216 106845
2243 108421
21620 108190
27946 110422
9952 109208
2167 110800
10506 108158
26589 107088
45 106366
25078 108992
22755 106112
3728 104576
12503 104086
7534 101627
13699 99734
23694 97366
22111 94658
3290 104819
12741 105649
2689 106372
20724 103372
6324 105968
7150 99744
15692 105600
26636 102120
9100 100846
7723 99332
19374 95302
9574 103392
10337 94888
18977 102198
892 89830
31522 99322
7353 106928
19639 106578
9077 101922
15594 96416
21234 93002
26068 96790
512 95390
27567 99072
8241 57978
1208 98560
19157 97642
25632 102844
12444 96944
16886 98048
5483 95680
26604 89162
25478 98652
11968 113057
26950 108937
11944 105743
10491 115254
17348 109184
25276 106312
20298 98013
2281 93534
9377 85023
30534 97414
16768 116704
12339 132726
3233 122637
8449 127106
12005 103827
24165 105636
12237 114690
28742 115492
24439 108020
16268 101849
51 126944
424 118304
10741 116736
8039 132040
14677 129702
26708 120728
28252 127289
11936 129008
25076 129872
21684 114674
7036 83362
24305 102464
6747 102080
17305 102326
19321 94529
13649 113703
10400 118312
29589 117392
14305 106960
21374 115098
16539 117447
2135 108396
8892 106816
11437 101632
21158 98432
6532 91392
19911 90359
21026 93437
21959 109407
351 108025
4568 110925
23739 113078
23018 110712
25684 117019
27298 108823
9406 106485
21573 103514
11716 79082
22344 72458
27192 96339
14238 84864
4090 103257
25444 103936
28144 96256
10001 119424
1360 121600
8154 119417
9571 121789
13696 104941
18180 101716
28197 109230
29882 101808
7732 119312
2217 120352
7202 123750
21971 116336
24014 116496
22645 114306
3677 117692
522 117184
22001 123712
24610 121012
932 128000
18541 128374
238 120194
27213 127204
24980 132236
15239 125600
3381 133707
23976 127867
22521 122912
3507 128662
14263 131776
28004 133182
27048 132728
10514 131688
28566 125238
13064 113872
8950 113856
13740 119280
27640 115232
18476 127734
14714 126784
15173 113259
25574 94297
25488 80458
30845 99168
27306 103936
13871 86218
3231 91968
30132 105461
328 112152
30893 108572
16370 119339
15175 120406
25878 119040
3299 107936
17408 120000
9975 125856
12953 125046
29896 125376
6929 126716
31555 125365
29777 125003
17249 123092
17398 116224
27791 110670
30160 115585
15531 121344
4798 124288
18722 121728
7716 135232
8644 132726
2792 133104
21535 117514
6132 103648
4840 100288
15335 107693
8637 86816
3072 113728
2233 126336
7494 126095
24862 117305
8349 128550
6639 133237
16651 111992
27992 114102
25993 115681
212 113520
9201 121984
31311 122496
5313 113457
1526 96576
300 101726
705 103627
11416 94122
9936 64650
25972 78848
23015 96726
11475 112426
19998 115574
11894 116726
6647 115887
4178 112804
3134 112816
7891 118902
25507 116736
22876 116422
9825 117646
18620 105600
18351 99960
14347 72672
5336 106112
23684 114880
10995 118454
23767 114304
9260 117344
29810 119408
25903 114586
16937 117192
13789 127368
12872 127608
2120 127444
24193 128836
31220 133024
11655 133870
6269 125576
14909 126186
14689 116826
23681 124394
1448 121056
23485 129686
17534 130968
8399 129290
25108 131990
6550 130489
4156 118849
22836 123568
2460 129416
28937 128702
12677 124592
680 126592
19057 126608
22695 118095
7827 124172
29828 133520
10339 134902
18557 130210
676 133120
17764 131151
23567 126331
13903 123931
6515 132829
2375 132540
18540 133444
10285 129896
10728 130134
10355 124923
12584 122418
21085 126439
29063 107054
15142 112861
5350 112055
30234 109519
4104 119511
22251 119776
6821 118016
6293 120722
16198 119096
7331 114332
12560 92846
3105 90240
28216 73674
30677 88224
12676 90064
17596 85974
14659 85610
8606 108894
31429 110644
5587 106752
21093 106752
2653 114752
1897 115760
9771 117976
2928 120976
25606 123648
21894 123792
15416 118306
21150 110318
464 115024
29089 118832
15019 119410
11307 113754
26246 115574
27809 113802
2996 120960
21950 119776
2852 122503
18451 124757
17057 121728
2338 123672
19718 118809
8313 118951
4744 110244
9208 111424
29536 116512
12252 116496
13023 114426
23214 116534
28199 116544
1976 87082
7374 94344
29400 95564
13514 106125
3550 130754
5398 130194
12235 131952
15812 132080
20920 132480
27785 133897
15660 118737
17994 134112
23945 134354
23235 132640
10495 123520
1164 117556
16521 106705
5946 123302
11245 127206
1156 125800
6154 124674
26072 127880
699 124028
9684 126552
18226 128668
1120 120548
3467 121236
1678 122460
20255 127052
26758 123022
26130 132840
5024 135412
17397 135832
11519 132302
19603 125884
22806 133764
6284 131520
24873 137222
23803 133128
30262 126680
17585 125697
6653 123503
16474 131390
992 129520
1878 125072
991 123754
4803 126176
26426 127744
17860 139734
3684 137616
8701 127750
1475 123776
16324 130085
6276 127235
26502 119520
21362 101509
2223 111232
27466 116438
27765 108586
30133 68570
28780 88704
17900 114312
3794 109732
20041 120694
11926 112448
21395 125948
15999 119946
21659 118284
24132 125074
6807 117020
4227 121536
30083 122100
1873 115882
6388 113673
4297 115072
23823 114674
20277 114149
15499 110720
7457 109776
5113 109856
18157 113270
28846 133120
6114 135680
9835 130416
9434 138934
12427 128848
19289 123845
2386 95290
25402 120064
20767 114570
18784 117056
10042 118326
17002 130198
26447 126336
22860 125926
4300 122634
31472 127872
15544 127552
5977 135062
17106 128290
15422 123658
8131 127168
28785 130700
26867 129344
12927 123966
29558 121408
17598 116489
11500 111104
31454 93954
22901 101396
16060 99776
25053 99376
6730 -12512
13274 -3680
10780 -1717
3726 64
4993 2624
21478 13046
27864 3840
24452 -5120
14398 -11712
222 -14198
4928 -9994
24529 -14150
30313 -8998
18872 -768
26976 2808
14697 -404
8495 -1338
20346 160
11470 -12542
14457 6136
1321 6310
2929 2390
14222 3042
23913 -12408
15227 -5464
1690 344
14581 5166
31462 -1024
28731 6208
18875 2304
22286 -2698
25851 -7104
15207 -4160
10575 -10614
31464 -7424
31520 -9206
11132 -2949
15332 -3799
23194 -1482
24600 -21409
28893 -6528
10561 -2696
16390 -916
21939 1088
4211 2688
24241 1014
30998 -5194
11715 -5110
18465 -7670
30518 -55158
4336 -55936
27261 12288
2089 14144
11144 14454
15410 12918
23166 9792
11606 3594
2915 11328
9970 3194
11346 11424
1693 10520
10365 11744
8621 11894
22316 1080
11337 -13368
15155 -25462
11348 -11008
14308 -12938
13536 -522
23817 -5110
6375 1526
22818 -1792
30682 -5088
20079 -512
11200 -14208
5502 -27062
9064 -17664
9476 -52214
15782 -27267
6523 5834
16629 19184
20423 15392
12820 6884
4472 15296
2818 8448
11038 2550
31402 -2166
14869 2304
25809 9216
3490 1024
28954 -7168
10969 39424
7358 75648
17738 72096
21417 80480
7178 31002
9775 50038
19537 10178
23789 18959
7721 33511
18609 38950
4607 41611
24780 32852
11449 46416
16573 40949
14201 56096
28994 60250
31529 19860
4931 -1910
27922 21386
21172 25856
13731 57974
12803 36362
23363 54912
23698 46592
24360 45962
19581 22026
20836 50240
31264 51968
29991 59286
20545 56581
4632 57792
395 63030
15741 65462
3849 62602
25921 66304
14936 58688
12975 58592
13341 52010
26808 57814
21075 53194
11485 51872
4904 61184
862 63990
22994 55936
1533 49760
18823 46966
20900 56386
13723 57856
4562 61696
12450 62336
4673 62080
8512 60160
22928 63120
16912 62678
2257 60032
19007 57898
2249 60192
21467 59382
19296 52381
17359 58361
21765 61184
20027 59136
22403 61568
12550 53770
26688 58230
19048 57910
23078 54218
13599 50320
11794 62827
8812 60251
29799 64384
14312 64374
4597 65920
24502 50944
8513 62070
16453 58112
25397 52490
26384 66550
12361 67520
19179 63030
26707 60362
8918 55808
28858 61056
11911 64912
5926 59234
25726 60146
26771 62113
29604 62608
6111 70446
10523 67727
26529 61046
1859 67702
31486 68012
13178 70707
88 60215
14753 63611
12551 40408
18376 50130
12010 49152
28088 56586
6916 62838
10379 55552
24555 55184
19964 62820
13109 60290
3654 64640
30815 48256
30665 37771
13804 29882
2570 42016
609 51856
17624 57568
7857 59136
9163 60544
4448 60672
8157 63072
14956 63154
28295 79552
18050 79990
26558 69038
20718 62296
21866 59197
26244 71424
3116 69546
29263 70720
26355 72448
2760 74182
22079 76454
3618 74760
11210 79446
25597 78256
24619 72330
9209 79510
1387 78356
20843 70858
9535 77366
30005 82560
19804 86230
30916 54416
5466 51072
12721 41078
13557 39114
14296 49882
22120 54192
18136 64352
21884 82176
30980 81376
15036 83126
1170 72612
16130 76438
22439 80054
29024 72522
3384 74272
15119 80320
30945 80790
16905 74368
20050 76400
17582 75274
2711 82683
30006 51437
16620 66048
11748 76406
9560 69847
14578 72864
30922 64738
27087 47864
3185 49824
10362 35402
2301 66304
29683 71296
28701 70016
7292 66634
23658 70198
15859 59724
29390 49782
22797 51133
14249 52070
6930 49723
10536 67910
3828 63354
27641 68048
19085 71350
28103 70896
30793 60106
31278 72864
227 72662
19389 64112
8356 72752
16179 67744
864 49834
16799 58134
9703 66240
3569 63575
16027 72950
28485 72438
16731 55690
22981 69450
23358 41098
20841 41091
22788 67511
22185 70048
1152 74390
20386 75168
14298 78229
18171 69888
19790 69112
2652 75781
14906 79079
12401 77119
28542 66096
29741 65412
11755 70642
14017 76544
9648 72474
29740 70362
2447 71456
20640 74976
16 74560
14066 72960
25879 76950
13893 72096
18873 76160
17872 73152
22581 63542
19580 59210
10589 42624
1611 33152
21368 40202
5370 55434
1100 69376
4 58294
17589 58186
6797 48842
28901 55328
19158 56128
5476 58294
25589 83392
25933 85878
7357 77504
31206 77216
4081 74186
19384 78326
21664 54720
20382 60672
21895 74192
12323 72192
5262 63114
21863 70784
3386 68096
10655 74790
29220 73791
20313 70960
14686 75034
2924 74566
3009 72926
25032 78272
18239 79264
3099 80768
22389 69834
16318 74208
13774 83926
21842 81398
8798 80352
873 75584
28573 64032
30929 57152
28734 49184
10219 47719
29214 64512
26999 64384
2936 74432
20419 62710
13737 49344
15043 44298
8291 11648
21930 98464
27346 115465
29934 118134
6494 111916
26274 113266
29457 110476
21757 104875
5272 106560
29014 105866
19875 101287
10167 81938
7500 91264
14784 91008
14874 65898
18782 88546
25816 96894
10733 94774
21953 95074
13412 96425
3892 105344
20805 112384
22027 110070
26612 103232
17452 102474
30804 104694
9921 100544
4048 99594
26105 102710
24864 101494
14640 103690
21870 109194
3184 51082
31359 37130
12532 46070
3437 52224
9212 49664
11666 61952
16541 85120
24214 91638
14093 89728
18995 91264
20582 89206
18896 87872
25408 80970
13583 89088
2503 89526
3585 88138
28826 88384
7462 90112
23829 85376
20537 83264
1936 87798
21035 86339
21387 90816
3403 92352
1987 92608
14411 95286
14204 94016
29900 91392
14831 85450
28294 91338
9481 91638
28976 83158
21355 83232
13914 79338
2921 79872
5578 81164
19880 78644
21577 78410
7001 80822
25320 78080
30691 73610
1713 78198
10973 75520
24219 75776
26388 72330
18125 79271
23025 76901
10689 86956
28809 90588
10115 93248
17353 93824
30636 86400
4569 87030
20162 80640
15649 77696
12083 74112
29713 60288
9477 49002
631 74282
8215 82592
20418 73642
20704 75072
24169 79488
8404 76480
26556 77728
21441 83670
26674 73856
28647 78784
2630 74870
2130 74752
17254 76672
22831 78976
22273 77536
25321 77088
15790 77494
16595 70304
4827 75808
5248 72042
11140 84480
26298 81472
20827 75296
630 82880
21909 84314
17074 86132
20452 82880
874 76928
8603 83136
27813 81344
16088 78570
13098 76768
16735 89088
15088 94006
5806 92170
24631 95256
30456 93622
20065 95808
12583 94976
6924 78826
20473 66802
3838 62932
23249 54642
22725 62350
24646 63968
12772 63824
20631 89644
30773 86710
23874 91133
28320 92096
16604 91374
23656 84322
4246 85889
19933 77824
16970 83968
3187 88246
30204 84480
29620 83328
24884 83360
3847 83670
30186 84448
5486 83702
22462 82058
31446 79552
10814 79744
9858 77802
1506 78218
22776 73600
25682 80118
12636 77802
22254 76778
26097 77654
24163 71264
208 87584
1150 91606
13638 82498
23602 79306
13266 86528
8106 86720
21626 91030
10970 89588
10633 91359
18488 84928
2009 83851
20293 68055
18861 69015
12606 75606
24419 77184
21665 75050
22261 28938
27839 11786
29151 18624
29787 24384
13013 34336
16647 43712
26076 42864
18460 43702
19510 35584
18848 41984
5277 39808
26986 -37366
4404 17674
9026 26496
24392 32278
727 28160
29849 22052
19012 21568
14315 7936
26613 -11638
19354 -7798
12251 -10752
29018 -2902
5889 6838
2053 15302
3177 20160
14805 23936
8050 7920
15789 -5472
17232 -6486
7109 -66278
24205 -14336
10017 -512
7543 -3408
23535 41008
2632 41744
10427 46214
860 31744
7951 35584
31365 36198
18444 38512
3311 34032
2208 22736
24725 25872
18262 32103
7604 35126
6061 32094
9604 27963
13434 35500
1217 34944
9479 34582
24795 32928
8605 32950
15277 34496
6933 20416
23519 31296
10743 26266
8334 28944
6556 27600
8719 23744
12447 25482
8318 26614
24073 34582
9273 35488
21126 32842
14940 32954
23104 20778
13840 25520
13459 28352
6632 30566
8714 18352
25205 34726
13882 31706
30599 9162
19393 13376
22336 24896
31300 25984
5334 24896
10029 33078
28206 26186
8994 37760
2565 27146
13959 35136
12171 36184
95 36342
4694 31223
19027 8448
8374 10624
20756 -1014
18907 10742
26242 12022
18397 9290
23454 66624
24932 66592
17431 67104
19747 54688
29939 50090
1749 61942
22854 61120
18734 54922
26383 68490
5891 73216
31516 70016
358 73856
30395 66560
31506 88054
6694 83136
24474 89088
20235 89974
17024 86272
1273 85898
16849 88896
25643 88832
14972 88630
27623 84938
6655 78848
12060 91584
18477 87306
22935 97344
9488 101472
1005 101814
9254 98624
1854 100150
17458 97536
2736 98304
8012 94592
8914 86259
23139 84896
17645 83712
27755 76672
5384 80640
23090 85930
28180 92556
26552 91370
7156 75824
31241 105128
9673 100960
14402 101280
28643 102694
24949 94968
2567 100514
26579 102448
16440 103776
13877 103446
16049 71440
2642 73242
19094 73382
30888 74496
29132 81366
11757 85248
17472 74880
16101 73216
28951 70026
15402 74442
18577 75200
8407 49866
10256 74486
8365 75274
2307 35530
4152 64512
28164 71200
18362 86528
27761 88822
1515 82240
12109 88000
1676 89792
214 85264
8000 81578
4463 89472
9237 90776
4461 90934
8953 90534
21794 77658
15755 88854
23884 99456
21472 93802
1522 98902
24703 98262
22500 93344
26468 94026
25310 95862
27914 92800
9795 91264
29198 108608
2558 111200
21094 101578
11380 116534
4745 114976
10902 109632
5066 111990
23997 111488
8936 105216
4223 14346
2174 45120
87 44224
11883 96960
7271 101632
15458 88832
23110 88192
24376 76416
22160 55552
14591 55242
12148 81290
9020 98048
27714 97078
24318 95552
20064 98560
9366 92800
16676 57344
1284 12096
27691 22400
1981 6272
24567 5504
9196 6272
2285 37522
1197 40314
23461 40768
28470 44000
20677 44694
22404 47104
30102 41878
25039 46718
6098 39488
7078 10850
7416 7306
5624 17728
1546 21952
12810 26336
2040 23904
20061 25216
14548 22762
28301 34220
18965 33248
1232 20960
7029 21130
13753 19562
12673 28160
27609 29440
28610 39670
14459 39296
19959 34688
28298 5412
13331 1163
13015 12278
22085 -246
24953 22400
2817 23808
10646 21760
14128 24704
15567 -2742
27721 2826
24391 25034
21596 32758
8343 31856
7728 21802
22025 35446
29194 29216
2113 31328
24668 37248
3774 41292
7327 23361
18830 23290
11450 28122
14920 37622
13665 35424
6309 30778
29789 37750
6028 30608
10549 14138
15181 9898
14219 21760
15247 24822
27437 20746
25413 25984
26127 32800
22807 29408
13062 40608
26098 36458
31177 38614
30498 41728
19018 36934
28461 40374
18850 36534
13093 34570
2890 33584
26234 27792
24274 46030
12859 45290
9973 34208
2041 43210
22931 47880
10796 50822
17870 46808
28836 51998
6083 44672
27425 31744
29377 36160
2340 31040
9937 38646
6350 37578
26454 42240
24772 -13686
9287 2624
24413 19402
17771 26240
8249 38762
21512 20952
11013 25088
8840 36864
29655 38464
27358 32266
28331 35510
14364 39088
15964 43968
6296 52214
28581 48000
13618 43510
27680 38144
10745 52224
21452 44672
2800 43776
17683 34934
12034 29032
14741 32261
11468 35200
27745 34262
25789 17652
14098 23936
6057 27456
10567 29504
30215 26698
7148 35254
10446 34048
20427 36726
29280 35313
22118 19173
5283 18698
22530 17600
7330 18368
2420 29484
29954 23242
4059 22090
19744 16128
30883 18954
27959 29302
19173 34432
2472 33920
11810 35968
7831 36224
12582 3408
20602 -11422
15628 42634
5536 46592
8219 48310
31251 50870
5127 41688
9307 43392
27270 39264
24661 38236
12978 35188
19322 28112
20869 31294
10840 34816
23087 36022
5099 32992
22832 36760
22737 39833
25189 37273
16781 36409
20163 40704
20499 39424
18182 36896
13154 37696
1783 34986
5388 39936
15588 29056
24245 37376
17414 37504
9360 35584
9885 41610
83 50294
25153 25344
26893 34560
10272 36726
27458 36224
7967 32374
2119 34864
25109 38400
22324 45046
31040 44032
733 30933
14986 29760
28056 29056
18008 16374
25201 1792
27519 -27702
7471 -10614
5169 18698
16864 39232
14009 39680
11888 43520
24482 46400
31184 49270
4202 38656
26148 26496
2608 17920
3163 7178
3901 32522
16226 40130
28400 52384
19306 51878
1280 48192
11761 44992
5713 43328
28229 42634
14198 682
15007 -841
30216 9881
15872 -21838
13293 27264
18688 38272
24475 41216
21498 33536
19271 32000
13525 30048
12653 43680
3616 44682
25871 49942
24377 54518
8916 48582
13027 44480
12170 40752
24744 46336
11330 48896
13519 41386
30616 54144
24565 21344
2149 30976
9899 31104
8317 30743
30821 38752
5560 48652
17267 47498
31166 46803
13495 47712
16254 47712
18418 42104
1645 57060
30580 57560
9635 55338
625 55856
19876 59206
24045 58326
7024 57718
21038 57280
26817 55642
30330 50698
22980 51772
1868 49121
14773 60352
30252 55400
14061 53944
18258 45160
20801 42682
31149 41962
15211 51270
22424 37328
1053 39442
23338 43360
11693 45774
9509 43176
18335 50240
24938 39303
17233 33882
21131 41478
26464 40384
22189 43280
13423 44464
29478 34378
28963 42192
6325 44662
2910 38592
21760 36490
17264 40384
10210 45238
20263 42634
11303 46070
18312 42826
8128 45046
16721 39754
22123 39808
20654 34634
30834 31552
843 26496
8907 22922
1302 22198
113 44544
2621 52726
23580 47104
8091 43840
12471 44490
10622 40374
16093 38879
1481 37120
24893 42230
22783 35850
12173 -3510
21113 3072
18297 10112
11614 42294
13963 38912
25019 38912
12588 31488
14247 31264
26198 1307
8576 1568
3514 9994
10634 -43766
23733 22538
13526 28918
12513 29854
29485 29538
15436 31862
19817 36402
7425 40384
23798 43264
21431 44102
12244 32938
13584 44730
15677 44550
26937 29067
6112 37889
25391 35949
12475 35008
15099 46848
20230 48606
2339 46558
213 48768
1040 47568
27616 46128
9265 44278
22771 47424
8338 48248
1325 50662
29983 47184
24923 46934
3329 41969
20932 44180
24655 45760
5081 36214
19008 33878
19047 34666
5557 40064
14184 43126
2314 41216
20048 34186
17278 44544
9018 43456
769 46310
4799 43768
19503 44208
27758 42848
27645 42900
1367 38490
17405 39510
4933 33088
20697 35488
17072 40906
11432 56896
6534 60736
20032 59584
15433 58230
12743 60416
8993 54198
2032 51082
543 58368
26773 57600
10056 56064
16234 54358
19235 58752
24605 58048
17804 61878
27141 53706
4418 31136
3589 31936
17798 37344
343 20202
26134 12288
29924 16640
26851 49664
1879 86016
30706 83282
9286 89006
17332 84272
21946 85948
21121 90078
5192 89216
27052 90935
27392 93186
28656 91564
3556 84754
25749 80616
30914 78556
20857 64559
29923 65024
16548 60008
472 69632
24094 71863
9351 72183
7034 76844
21904 79798
12954 76130
10702 80601
30030 43090
3805 70144
5430 72832
25231 67594
30584 69002
8758 70646
8243 70096
557 67314
22665 68666
18085 67854
23238 88227
29763 93008
28408 97120
4312 101142
27834 92588
21862 87070
11740 92776
1296 86628
4050 85537
24588 83386
8667 77257
18054 87944
22759 86409
8795 88502
30626 88512
16998 87011
16228 86621
19630 88338
30748 77966
22354 83306
14441 90272
11275 94486
16213 94080
482 93450
2624 100598
11418 83931
7336 60143
15743 61651
27506 20994
18061 37512
17784 66304
30461 79222
14947 79798
13972 76490
25390 77440
12349 67328
7758 64256
17578 74368
7102 77232
2332 66858
26177 58858
2939 70288
10376 75661
10636 78506
13899 73856
19304 57654
17481 53334
9113 62224
3256 80208
6097 87104
4587 81256
10005 94870
26269 89920
28429 88544
29890 69696
22592 66816
19982 66304
31439 39424
21326 44854
31580 49595
29772 56768
6201 50816
30195 44672
10292 52918
1465 41009
30258 6911
22789 4793
30544 54246
16558 54544
18205 62278
27576 48026
2763 63700
26322 52032
19681 68608
24174 71222
23061 66590
26601 70592
23160 65472
15516 70400
19181 66870
10458 73721
7445 69312
23557 63022
3712 50435
6661 65085
4674 56704
16696 59786
19170 18442
23908 39680
26521 41130
21043 67869
30386 72120
5685 73000
17823 56816
15973 71344
5091 73224
8631 75318
9699 72710
15101 70924
1932 66160
2635 70026
4091 69286
4706 67966
10919 66210
7318 65408
12045 66128
5729 59110
25174 68294
16751 63600
20345 72541
24047 64161
29129 63056
913 57812
30683 56951
24910 57334
29282 51210
21836 53568
10983 52480
1833 56832
1738 56522
31131 51188
30572 50298
15883 37498
18984 37908
30371 50432
27341 53824
18727 62656
26621 61824
29504 74126
11618 71728
8540 69744
29596 66560
3852 60656
15918 68606
25051 65846
16865 65080
13659 57122
6002 66048
11420 65792
24804 61066
6776 67702
28500 66048
26757 61432
4647 34397
26385 43368
27598 61966
30749 57438
21459 58348
17219 61642
27105 63320
31234 63314
28602 56494
17019 60272
15905 129920
30501 181120
18867 -114688
6931 -129169
19996 -125392
17161 -151526
30420 -122386
13467 -127911
3755 -130321
29710 -117357
5386 -117481
24837 -125780
3865 -126526
10009 -125600
12688 -120680
18190 -125984
20711 -121216
17433 -127716
1346 -126890
9581 -128096
15048 -123840
5677 -135478
27590 -134504
8841 -139666
27678 -137225
19443 -134688
16624 -136472
21225 -131686
20393 -122780
20090 -126146
14629 -125570
27698 -123832
28002 -117706
26642 -127818
22620 -133504
30393 -154118
13576 -140864
186 -138272
14114 -165142
6491 -159486
1617 -143422
19592 -143168
5122 -136721
24914 -137790
10308 -139208
19794 -139638
6383 -137584
23197 -141640
14424 -138472
10075 -136079
8852 -115844
11903 -108074
462 -103672
17676 -104992
21856 -107684
10150 -111168
8554 -118674
10819 -110014
24004 -119008
26473 -110784
19432 -107884
17146 -113100
21813 -113024
27989 -133664
8666 -129078
26647 -128256
14395 -127754
4265 -119104
28190 -223256
21199 -162848
3573 -182692
28083 -155884
9567 -151192
19571 -154652
11866 -150816
2715 -125888
15275 -134139
25069 193408
28235 188950
3837 186688
9972 187562
1219 198848
1511 197296
19101 218962
10615 219462
6691 217242
4850 212190
25658 202038
11765 209558
9906 206112
28909 208032
11578 211542
11011 207552
3685 203882
18310 205734
5063 206838
21804 205930
24046 210454
26180 206344
2966 205994
30399 208138
21179 213758
2059 213408
14887 203629
9120 213456
2180 209056
25569 211648
24913 207606
28037 210080
28128 205952
12739 200320
23609 184064
1323 158144
20096 168896
11405 180928
23446 181290
31308 185674
18302 160472
6690 204134
14537 198290
3415 212511
27033 209270
24127 204106
28443 205184
2999 205512
9948 204688
22736 204864
26634 201344
23159 208883
9074 206256
24696 214080
12478 213463
7301 193252
26664 209923
17463 208319
30403 208320
24514 205632
1594 198999
24581 189499
2839 191744
8692 182784
22897 180672
3323 179702
15351 178762
14839 178422
7420 177034
19120 181632
5651 170314
7741 194282
26908 205524
25876 197517
2699 210084
11246 211872
3178 192583
883 206208
7997 207744
21861 210822
6107 208960
3321 206592
10729 199872
29531 204678
910 205254
12296 194906
22499 194480
18489 180938
2109 12190
30721 429
20199 55552
8845 47754
10300 50038
3967 58850
2765 45322
27674 55514
17355 58008
27603 60918
161 65408
26042 65084
13036 60714
7551 57164
18746 57816
11652 69248
2020 72158
30571 70024
8869 63824
18076 60522
27744 61616
22069 63618
9844 68022
20754 70134
16625 67440
26237 58016
10975 64976
24191 63808
1412 51552
6245 53046
2019 44042
24463 60416
15152 60992
354 61942
16862 59264
17199 57900
1507 58944
772 57654
12712 50688
17842 51040
25607 56064
10101 54528
9649 51968
13267 51712
21423 21741
3332 -33602
5727 54295
23922 54546
21487 53162
13196 68086
5836 67008
31463 57620
13231 36112
29530 19712
1948 23050
18945 -4086
9765 26968
27410 49053
24053 55098
28807 47167
24921 53127
8384 61046
25910 55616
13364 59520
29720 56000
28810 56694
19590 45578
5583 48576
29339 43584
26927 40896
20360 37440
21445 44576
18812 39662
10675 51653
3770 47951
20336 43291
24611 45504
12166 53149
13258 50832
27661 56085
836 56024
29278 53196
22467 51937
5511 56519
4088 70806
902 53802
25207 61568
21747 68960
23646 70470
9514 62832
28866 49872
2819 47872
12492 18954
27689 16202
12126 16896
2341 26378
30610 33792
28972 44406
2441 46816
6793 41024
20322 59776
8823 67712
13822 74112
21269 71552
10520 70198
766 66634
1672 65280
9689 59648
30881 60672
5432 57930
10073 58678
31143 67894
28922 55494
15318 58763
23215 67433
22596 64864
22456 66560
20379 66176
21474 66543
30344 65993
18575 65296
16546 58682
14374 60523
13968 62710
3866 62923
14809 38286
19456 32828
30117 37584
4532 38218
15114 38806
19921 29186
21229 28994
10027 37056
1393 35200
28624 36888
21029 32408
20733 55515
17626 54678
24734 58976
65 60804
8063 63045
22202 48094
8261 64075
6617 61632
28338 57312
7813 57630
29135 52472
17933 26528
28999 10538
12510 -24310
19343 34304
23301 28416
17141 27056
3121 53048
23309 58464
21435 68374
19264 64530
12991 59254
17060 47040
4778 41898
27412 51808
11852 11648
29146 7168
22511 44224
17920 55078
16585 56988
23067 59318
31448 53928
10648 57648
9112 59887
20680 54828
25521 59943
28898 55624
2445 52608
21983 50490
5447 33962
7755 35402
20271 39990
18356 41334
21360 49536
6050 53184
12806 57334
3645 45046
12861 47754
3948 17664
24332 12138
7808 24448
4450 43210
172 18250
22823 55424
4750 57344
2908 31444
4533 62262
4479 61056
21087 57034
23390 58166
21913 57128
3498 54100
20264 57154
11130 30074
25279 23374
12298 42432
6184 56278
24497 41134
26342 98896
17511 134980
20760 137664
1490 132328
748 130048
8455 129684
12303 123602
20893 132978
28618 132768
3708 130720
9755 110080
30416 121816
18745 144848
11835 143872
19848 148214
10654 146750
25095 144256
29037 135200
20902 135658
4449 134016
18033 130965
13848 133642
24519 140998
9467 138336
10769 128896
2806 127574
29697 127360
26429 133952
14856 141792
27144 143446
22753 141120
15253 120288
3495 138528
22479 139904
19464 136448
6342 131232
5444 138998
21357 73770
28188 126144
27432 125440
12719 127424
31420 90858
15084 117594
12931 114098
18530 122304
29078 130870
22240 123840
7175 125830
30997 126698
19351 124170
13362 134376
15876 129441
24397 136464
14586 139414
25934 123858
4468 121928
13429 111106
4781 133040
26008 126148
14221 126832
14045 124898
2911 128980
793 123594
27772 128798
14533 124096
11753 128040
8736 131406
13383 137952
7140 138352
7776 132670
15704 134920
17571 132338
18629 131573
19680 135498
4641 129718
8768 132192
18223 128580
9215 133722
25210 144446
18450 147616
13634 149966
11524 146280
22982 134912
30032 142728
21514 132702
29157 125192
17963 122752
1697 121184
6857 102538
9106 131082
29302 135040
13602 134528
11522 122608
12491 127232
3741 133888
19943 132182
21149 132608
3802 133601
856 126811
10939 121526
12247 123838
24576 105098
28804 120394
15642 121034
498 124086
5196 136384
18329 138752
27648 140356
19053 139114
4208 134280
28096 140256
7490 130906
24453 120512
12652 117296
16884 115562
30536 119354
16634 122470
11587 122232
14333 121606
31373 119922
25629 122640
1786 126534
6250 124544
29092 130122
3652 134239
844 135936
4777 137024
24114 131688
23955 132096
26860 132608
27218 131345
11814 137550
8191 135632
18536 136726
7316 131976
1514 117282
22258 128592
21320 123306
38 130398
20306 127368
29343 120538
21365 125542
1007 122496
21660 142646
11453 136566
7226 142902
7453 137482
11799 135808
10942 134090
27183 136660
23895 138880
22145 141750
20179 128334
21969 140448
13742 142096
16079 139776
22989 119296
5299 126144
9097 138486
17610 131754
29398 135766
27039 130256
19375 110566
10074 101014
11659 96394
18713 128512
7815 129290
3519 136492
10950 136000
10148 126208
4065 121127
31073 123392
9089 121088
13441 122880
4537 127168
5948 122766
5555 132693
16797 130800
22044 134646
11987 131984
18769 134784
20771 132992
22321 122408
17754 94438
23894 97290
6535 98422
11483 89792
29208 91888
17198 133052
3434 120128
7992 122806
16861 120474
4242 119050
13115 127760
16589 127904
27980 123104
27574 123360
11120 116992
17390 116480
19383 65816
23399 107328
27912 118848
6714 112128
11763 109952
1418 6158
16807 7858
16891 5816
15601 27424
9452 40256
12149 45056
23619 45814
28249 46336
31512 49414
2283 52022
15758 50250
22093 51904
11411 52150
3614 49216
12537 40614
22178 26222
7821 39542
1146 29011
236 29898
13453 32533
1151 27693
5959 23542
13892 17162
8355 -512
8018 -5376
28894 256
11603 650
7087 15488
6504 16704
11976 21440
22534 21504
2611 21504
8146 15606
31129 5130
12553 -15232
15530 2294
8246 39701
11274 41274
4439 42218
19501 40956
15249 48444
29548 46542
976 54481
21835 52566
16154 49821
14525 52108
24108 33374
23226 32554
5263 35264
25859 49024
27079 46848
9977 49408
19977 50262
925 44491
93 13852
19381 17792
15898 33255
7949 39789
3884 43382
29155 37268
2897 37632
572 31360
22536 34688
6652 33802
9831 33408
30806 39414
8837 28810
5139 -575
21367 38971
22325 41837
5530 35072
10251 25098
19400 22016
16188 22272
30925 27191
13894 30474
26565 31968
8377 37366
13445 46528
11365 40293
9636 55398
15299 55232
10871 53554
27071 43819
5490 46208
31017 46410
4182 48054
19344 47616
15596 45942
1955 43520
4963 45376
6815 46198
20512 44319
31153 33024
23494 38134
31144 25866
26719 33728
24866 38400
28593 31616
29062 24960
15611 16128
10716 2688
15994 82720
30502 81856
11231 71168
7233 69578
9569 35338
24324 67712
4366 73472
25159 83446
16722 76576
23151 89046
23659 86218
13252 87158
9416 86154
24320 87552
28215 87798
31527 87232
15067 88128
23398 87432
15771 87296
17555 77674
642 63626
28705 65280
22576 36640
25687 35850
7064 66292
29623 86814
4478 82570
29174 87153
17662 92532
885 91776
27008 96150
25981 87636
12378 48632
20106 50506
2179 46440
1452 62582
19425 54016
25661 50048
13480 9749
14776 40096
3657 49312
10945 89014
12026 83168
19726 78416
30825 79296
30191 78400
24779 79936
7363 79728
5633 89036
1371 89398
25812 67114
2291 79232
30709 80768
17374 53664
22195 60288
27812 60032
5528 48384
3984 28150
17550 29450
12756 49802
9190 50432
30913 69664
3821 86558
5903 85782
16511 62098
4379 81042
2738 84776
25939 83130
10482 87606
8929 75104
4110 72682
3994 76598
23449 77120
19714 79104
25345 87280
7820 81760
26933 89040
6217 88416
7871 91222
27448 83478
23571 82618
30250 80684
11730 75660
27659 55400
614 51072
15607 56576
11351 66176
1761 71200
24459 71296
24925 71296
17986 71104
28352 84429
9726 78454
13828 81920
11118 75280
28795 77465
25353 89220
14743 84736
6178 89136
28466 88714
17891 77677
15238 78304
9583 75914
16445 82870
4822 75424
4574 73856
8392 72074
1500 77046
6837 74496
9513 78762
9250 56810
17391 59328
11220 67482
1707 67590
24286 65600
22161 53578
4135 59136
23590 76598
2644 69504
28178 65600
25974 62666
9070 63946
27902 60928
17505 49184
9570 90624
13773 92662
28325 83936
19496 87616
28668 88275
27122 79360
26551 78784
17133 75069
13486 87280
25673 87544
23290 81152
20417 86545
18250 73362
9463 82894
5779 82413
8945 85460
11602 75303
1454 80344
5323 83000
10792 75538
7589 78242
10809 68632
27429 74432
2940 76800
9232 68835
6363 65941
27882 70500
18558 69661
22371 67784
22299 78960
27907 80566
178 80186
7129 74864
12398 83734
4865 81488
8276 72560
21831 80778
24892 85782
10829 93844
8283 93312
11081 93384
7561 88480
25577 89616
8607 88838
20217 85728
30522 84128
29624 83408
5919 81344
86 72102
1814 60162
17810 69593
28871 76123
5844 80896
28104 78806
21439 85403
29455 78528
29287 70913
9249 83904
26258 76323
6003 78784
17680 67734
13831 69248
20286 73472
28211 74944
27101 81376
11498 92150
20646 92278
21181 84938
15868 90944
2751 92608
26816 91904
3982 84992
24748 77366
20378 79212
27724 65514
21965 64704
26476 73280
7317 72704
21027 73216
7798 79766
17513 75677
26407 76133
5005 70206
12309 76711
13821 82624
5163 80752
16078 84294
2769 82704
14717 85830
5243 85600
18042 82928
791 79888
9696 78346
30882 75520
6636 73096
21014 73672
10693 56394
10433 75536
15220 71018
16388 65920
10585 61952
21750 59392
25858 63050
11505 64288
8839 77814
4725 26570
5795 28374
30485 51498
8065 47872
3799 48896
28290 58240
563 62208
18749 65430
13629 86976
21239 99318
15320 91328
1432 74824
5503 47239
29876 55168
19105 53888
25752 60534
10034 51914
5879 61824
21333 61056
3285 61824
6581 56448
13438 64128
26069 69120
10573 70272
13222 65536
8487 64714
10900 73024
243 76598
16484 81408
24582 81574
21200 81472
25044 74624
12811 77248
22215 71756
21990 73120
15180 74576
18764 77167
3981 79344
8546 82387
8475 83368
27146 84097
18022 82258
20881 81792
28859 78753
30818 84694
25988 81958
6289 77696
7038 80054
7764 80807
668 78578
11224 85200
29059 86208
6130 85182
8277 89972
19742 90434
30369 79630
31138 89440
2654 90711
21848 83820
3738 83968
1922 62080
30858 66297
23588 14872
18280 38528
21039 34816
26564 68032
1072 75008
19359 66277
15394 60293
11906 46080
2568 35530
19484 55194
29728 68800
12547 72406
12331 70960
18625 77101
13666 82570
23679 89020
26772 80458
6486 83120
14253 86502
22056 88064
9 91648
22081 93494
10469 92512
13416 91510
13333 81994
14917 82560
15326 79488
27047 81610
16581 68416
18539 73632
28132 67008
21090 54986
12253 67504
1077 71408
10213 51248
19862 10537
26800 24332
8886 64658
12519 65824
26007 73624
27775 80994
22824 79316
16010 76702
10918 70796
20743 70100
13077 79847
13269 83696
1179 83030
18985 83520
2948 86080
5820 83136
19186 82720
28959 76202
18115 83722
22969 87318
1790 87638
22598 81184
28768 80896
8880 75382
30880 72842
29071 79510
14700 76384
29709 78592
29444 81270
30107 76138
18359 77474
23811 75568
15449 77448
22740 74722
25617 80508
27405 80080
6207 80374
17211 77848
6312 78742
20719 76882
25034 57194
12279 59850
6052 63222
18371 61712
2735 72224
21936 75656
21284 66122
8793 69522
30246 70272
21878 70520
25996 75974
19316 74334
29913 77632
10904 76694
8480 75498
6688 71488
15563 69942
27110 65930
24203 67136
11801 71424
1460 61760
19773 60426
25782 71360
27338 71990
25635 72024
27889 70376
12151 74327
6852 75382
22235 69760
27720 66870
20319 67072
28727 56842
9783 58816
24639 79690
18968 77450
12566 78464
10265 77568
7862 82016
8938 80384
2515 83212
9598 85238
16726 79264
30305 83968
23936 83200
26818 76874
7083 84160
6737 78326
8216 80640
14498 87030
816 78326
19317 77834
2164 76416
24592 75648
12700 74304
31085 86656
30908 85888
26948 89596
16048 89520
17137 81610
15419 85174
102 82944
6270 87882
23247 88576
2891 89846
20809 79338
2770 56192
31343 59072
20698 51200
22772 45834
4886 35338
20201 50176
23346 71680
26964 78464
19824 67200
7329 81398
384 24138
13131 80015
12185 77936
9008 78274
12758 66048
15993 74752
29290 83446
17022 78210
10891 80904
22089 12479
26694 53578
27444 56182
27935 50432
4557 52150
4883 52096
9400 49098
10721 35786
2670 39690
10165 49344
15282 48630
1476 43419
18644 42209
6007 64227
6842 72603
12002 69813
3625 61066
16156 72290
16356 60818
11466 76862
23292 81314
4508 73696
19457 87808
19054 86592
13979 79690
23690 84992
752 87062
5682 86592
18220 89718
29690 81792
26566 67328
474 70528
21699 75904
1468 74368
28557 72384
12628 75264
1765 72842
2937 58186
23275 66272
1052 66497
28482 65770
18294 59722
2190 67014
11079 66656
29795 68326
5335 67712
28255 65728
10502 79008
13310 68096
25091 78966
28961 75296
17657 59882
13998 75392
2807 81334
26873 43914
13806 45962
28124 75520
18401 86090
26938 91830
18169 87606
23910 80202
552 85056
15914 86208
30726 76192
3191 73440
12782 77280
15989 83830
5360 72864
12910 73578
29419 74918
4589 76280
29054 76406
11581 73088
27486 72064
18194 71202
4748 74752
3795 78176
509 75856
7198 74659
3603 82944
22565 89590
14785 78288
18831 74112
25228 66544
17918 65728
25503 60874
7866 72950
20840 70912
27823 81270
31252 51328
13818 48394
26792 64234
9832 45984
12346 71738
29193 66978
28239 77952
11248 81718
4780 80480
18031 74679
28625 55165
636 64448
20544 67722
8179 38730
14366 46464
27199 81344
17356 83200
15968 81896
16351 86198
4903 84536
789 57744
6840 60416
15236 59018
8683 68352
27488 66272
31064 60554
9098 69046
9643 81792
18207 83372
31587 78860
9380 85015
775 87764
10564 65430
4760 66016
347 72896
19533 67392
18772 70890
17744 77142
12352 79810
9423 84160
21482 86272
24868 85658
10624 85970
27443 80176
13749 85522
11923 86136
26316 85120
7243 73690
15328 71866
17142 67402
12655 65536
24170 68800
1915 59594
15443 70848
19917 69696
5590 66442
16989 66758
11181 66048
20033 72570
2224 72472
11980 80502
1459 66506
28760 75840
8240 76288
25218 77568
7514 77056
6417 66984
19171 66897
4436 80417
6040 79890
13939 86592
1488 86816
12530 65918
13099 76736
5039 85248
11371 89126
23085 88168
2335 88220
31114 84992
22041 68082
440 70414
8564 71552
10060 69237
20482 67556
17 61416
25456 63516
26067 66437
11588 65573
13455 66594
3754 57887
3819 73359
22150 73613
5840 69571
18443 65396
13592 65495
16821 75718
11417 73363
18990 72472
16793 71914
18804 73470
11963 67487
19335 73228
6229 75130
21583 80958
11975 76448
21793 77568
23284 65379
24022 84445
11170 84865
27093 76445
723 83416
17377 79040
2641 88400
31152 91760
16682 92892
20793 88490
31583 95126
17172 99414
25079 89034
30808 97184
18007 44640
5960 57546
28753 69918
29836 66752
14307 66496
15145 66432
24008 81718
24102 79552
2619 78614
8373 27188
17309 80832
22932 81654
19585 80234
8678 67722
12516 82518
25757 67328
6527 73238
22413 69568
28781 62186
28347 68164
28605 67836
4458 59194
25248 58896
22595 60174
2450 58103
1238 58064
20170 60265
5242 66102
21336 58880
14496 57242
18177 -1526
13935 50742
18654 47044
28824 12934
27264 64356
15585 63366
31147 66658
29698 60050
26599 62400
22067 58400
26251 55406
24823 63578
17010 62577
1118 71872
1413 76412
4096 74373
14517 79600
3986 74349
27639 83283
1410 84218
19112 82760
9965 67326
13825 63624
2302 72312
7745 72502
16365 66442
21539 68416
17373 70854
8919 68170
29268 69568
13060 62338
182 54744
21101 53710
16095 57344
10560 59446
6644 58648
17700 59040
20764 58088
9096 53914
10071 34780
12600 32192
7294 47098
31407 15818
9014 36864
9211 36288
26665 48192
5217 57302
14063 52762
4975 53408
25864 42762
8682 54774
12645 45276
27451 77624
13177 80350
25284 76260
28847 77831
5297 74074
19728 63514
94 64906
30156 67052
4427 79972
30015 80882
22579 77276
23236 76582
4120 56072
28076 55800
16297 55804
26837 73798
15727 57274
2984 54656
5389 58442
5616 66784
21098 75008
29583 59856
2087 76444
957 71008
28521 76096
22957 73088
22930 64052
21317 74230
594 63339
28756 94384
2232 103254
25405 101248
8850 100528
12577 97138
29737 96757
2947 100034
22270 99405
17068 97920
14813 99190
13220 92900
6529 96278
14362 85657
15147 96448
14491 96394
18377 89290
3154 91864
1631 93026
16450 67585
14108 74368
453 69728
5047 63168
19822 66944
14603 67328
8973 76942
30392 70192
9456 68255
16602 92032
3595 87552
14678 87232
6633 91540
18021 96640
15254 95862
20121 86592
445 83320
29281 38032
16178 88096
22664 103424
26223 98383
11701 105946
23790 115925
13522 119334
22236 110478
1246 109664
9084 109134
26046 114062
28358 110410
10836 104306
2122 103226
11510 108470
16825 107979
28486 109184
23495 109814
8021 110912
9279 106407
119 99952
20557 92736
22037 99653
169 107832
11082 106368
7474 101662
27608 70582
2791 84512
283 87264
10111 114784
29344 116280
14703 114200
17666 117222
22159 116864
22986 107272
7855 101432
21566 101728
5877 97808
28014 112184
29521 108880
7398 114304
15144 113152
11962 100493
30069 113654
16461 109162
25289 98573
18711 90291
14974 95533
25510 90594
7291 92493
2394 125772
3804 127693
22721 118213
136 115946
27181 116862
26142 125024
6426 110528
31525 115712
21066 95296
11918 93728
28284 97110
7931 85118
23425 95072
4136 88380
6900 91834
19211 90064
27692 88560
443 87264
22301 85451
26235 89939
6211 70816
7296 58506
28023 97770
2192 111734
18542 103871
14023 98231
26135 89957
8272 94696
7210 94427
1149 91336
13919 92658
3079 97350
10172 102080
6303 99710
20876 103936
12140 107344
6650 113878
7086 111450
5610 108240
21695 108449
14705 118742
13371 111194
14337 116832
17493 110934
26436 113845
18538 113146
29793 110081
17806 104533
1257 99570
3667 100144
30419 98290
22685 97428
13496 95396
13981 105460
30526 102444
18580 101996
8866 107494
23362 107050
24119 78146
30276 87428
28259 107246
22658 110562
24583 108420
17307 109376
5657 101968
22323 103286
29375 99968
17023 95356
13055 51657
18328 91734
24057 92928
20463 92720
15030 85920
8114 74144
8233 79936
3876 59218
26116 82570
25047 81856
14086 92150
9882 85642
24128 68122
7659 87360
31188 63434
9518 79776
11218 80464
3428 86470
19492 87478
29238 78744
6809 89984
15462 68634
281 71542
16854 75648
5362 81312
12497 83040
4638 95104
12416 95392
31313 94518
31168 51307
20376 10698
13349 65994
7524 76146
26432 95986
18876 93986
31538 97327
24859 94560
28456 86368
6127 89557
4020 85428
7643 75874
6244 83162
2660 81232
5258 93568
20324 97712
5456 97610
30116 88236
5698 95079
10909 96918
13621 95075
16534 88911
4154 84761
10368 102921
18975 104692
16301 106556
19147 106464
28550 107957
3083 96772
23948 95581
5220 107367
16631 107168
11039 105360
22587 101722
26865 106270
31289 108102
16752 100808
5852 91216
12985 94816
3908 95478
9270 88704
1230 74020
2070 105507
9837 112352
20568 111304
17488 113276
12760 113406
24897 113376
4875 110392
22331 97130
9223 103478
124 92967
24666 107078
25561 108224
17492 107147
11454 76832
15992 71808
10086 93226
25853 106358
824 111606
14575 100880
22593 105152
16913 81160
931 83016
7101 53498
12064 83386
13559 88448
31392 92376
15934 102896
3830 100184
14040 98732
12860 102344
6732 107342
5231 102408
24765 96384
15103 102512
10435 79648
30952 80640
18808 94736
31367 66864
2822 105392
204 107616
2240 105453
25340 108256
1880 112384
1903 112128
27350 112906
27814 113142
3563 112282
23387 113878
7061 112352
20546 112677
1542 114518
3835 111953
4869 103383
23554 103392
7436 104320
13950 106560
11872 107008
29893 101888
30985 111104
4038 115487
24537 109178
29403 113600
26374 115338
13722 93415
7007 114592
9387 112386
21489 112238
12523 117200
25886 117158
13022 100458
22509 104566
16233 91402
2981 33450
4851 49472
26368 91200
14692 89896
5660 92560
21288 108407
21594 91556
28766 84870
10231 111232
22200 112384
17959 117238
19526 112384
30292 116064
16391 116086
4079 104843
21300 105838
6129 98074
21876 102605
18271 99676
29977 116143
6704 114688
8922 99273
12868 120864
28310 97152
30377 53665
25178 37632
17427 -22880
3675 -8960
21063 17408
26481 16896
30201 15862
22204 8970
726 32758
8126 27264
29832 26074
11214 19264
25227 14624
18840 26736
6795 11146
11508 30784
2502 30656
9732 28538
21645 28000
27211 36776
4814 40414
26945 34730
18961 38712
20925 41420
20867 39152
17540 30624
3132 34646
12976 38560
18555 38320
2288 38496
29591 39142
3923 38954
20370 21584
22522 27392
2574 24640
7704 30208
15064 35350
10588 34144
26508 31616
1200 32640
22318 25098
8503 32266
20732 45184
22837 43264
20387 44800
19338 45568
2615 29696
29396 48768
10087 45824
26917 47350
30917 41856
25638 39424
21795 34912
9230 13888
11841 25600
10697 19200
28670 22880
634 -9712
16134 -48374
14006 35274
5797 39104
19736 29264
28154 35200
18447 37910
25528 12992
20734 23296
16382 26358
27056 25088
31550 20746
20986 -6134
1177 5386
18485 8960
10240 21814
21740 24950
24872 23552
379 -310
10893 -6646
31097 16010
570 12368
13303 20338
27911 21046
19833 18752
30002 18496
16205 32138
19086 20106
19346 34678
19110 26122
16417 32630
20543 31488
11874 35998
20994 36566
20562 33672
6856 18178
20831 34590
15413 32584
22688 34048
141 31186
5662 36112
2453 39622
1377 37664
30263 31190
23389 32416
3552 32864
26365 39638
8796 36454
23265 32720
30327 23872
19967 11024
6 384
8220 266
24294 -39670
16657 -25974
20903 24192
7324 20224
16013 21888
16487 29184
28813 11116
8378 17536
30180 13184
11859 21120
28586 23936
10188 16650
14815 -1142
19404 17152
7046 18496
604 18806
2728 16906
7879 32768
19544 33920
9668 37110
23576 28874
10196 31424
29175 33632
31232 40726
29316 38710
29566 35712
11798 33002
6987 32778
21611 34240
16485 34320
19 37216
14046 36128
2870 34496
11557 39680
19593 40096
6555 26160
18099 29248
27878 34358
28720 41152
6948 42038
12955 29226
3344 40704
22840 40192
2418 30336
2216 17024
4331 16768
7557 5770
27762 10506
13851 13568
10464 13568
30346 12544
27407 16384
3811 16256
3978 17142
28440 -33782
16381 52168
3239 52536
17338 51654
27307 39638
26530 42492
2919 29768
25667 37088
30605 44102
11544 38784
8494 41984
30356 51496
20599 40008
9986 44848
20996 47536
28036 52454
18802 39506
5928 -2206
4317 -4480
16813 7392
20520 -12150
16128 22774
31598 21944
23958 19583
8559 28502
27916 20778
30247 21536
16552 20435
26863 29878
22019 25782
5463 36576
17852 32896
20180 35200
15330 29384
9457 32315
2914 22474
10637 27008
26012 23472
14281 26624
2322 25592
22201 26119
17628 21912
18817 21526
22382 35349
31519 45760
20967 49089
5294 47472
15674 47712
12069 52681
26615 51648
11043 43968
23343 43307
25474 45831
16480 43062
10342 11082
14570 14528
9641 22208
22045 30262
30577 32118
27792 26752
26891 18698
17255 10752
5597 12288
27874 6090
30959 12394
9654 13100
26527 56128
23743 54454
12641 38688
8336 45642
24817 54311
3019 60690
21291 67894
506 66112
22712 67904
10174 63648
7768 45930
17736 51784
24926 51936
2810 44596
24297 49635
27034 53888
6895 51920
31575 51713
21264 61184
19068 64110
13793 59008
4014 56851
1242 39522
2874 53646
30939 56097
9623 56401
7430 58624
18923 53972
3346 23031
3039 -5769
27986 11386
22687 8322
18016 16856
7988 10624
29117 38144
21538 36752
10915 52542
25671 56810
23270 62214
15711 62294
24928 62106
22631 61958
26471 63686
31574 54521
17713 45931
3471 53186
16708 53302
31213 57974
12104 56672
27768 56832
13743 57718
26182 58688
1008 49728
27402 48842
28513 58720
17034 54432
8298 58966
31505 59072
14380 57302
11254 56032
16139 45618
4044 45826
3357 45910
15486 45696
21206 13612
25137 45273
6075 60918
8169 60992
27137 54404
10752 59392
2953 57344
26575 50901
11771 59415
18499 49269
30037 39691
5614 41216
14546 40192
16607 38410
17973 52224
5147 48128
7686 45632
13229 50006
29127 47658
26727 46666
26155 17802
25306 36064
26352 47926
8569 51574
22148 44106
30951 46538
4816 49024
27124 50934
18132 45632
14818 46352
13847 28224
12784 19370
5353 -23951
26259 33034
23278 25344
1776 522
28431 50678
9502 49718
7998 35210
27915 47928
29907 44400
25768 35330
9962 45134
9303 34562
17439 33048
13327 31734
5650 32546
479 37602
7936 37596
19026 37280
130 35584
23123 35456
8961 36992
19864 36032
18679 32026
23775 40192
16921 45440
21122 40112
14921 41984
16638 40790
5534 39936
13081 34570
26335 36918
26422 33825
22187 35232
11995 38400
15976 38912
8635 43094
616 32500
17604 32182
10631 29971
23263 49144
10066 48762
21462 39394
14313 46912
14690 58088
26585 43624
26275 41311
14600 33789
22938 38016
12520 29376
20752 44598
30033 45696
19410 46534
29462 38368
29572 35576
13435 35598
8708 39306
16967 38072
26082 14900
7256 23094
30366 21504
14530 13526
12330 21376
31547 19722
13279 1802
7050 1332
18025 33142
4243 42720
12468 41952
15974 36392
19465 48832
19328 50110
12602 48328
4583 49536
8252 48768
29895 44018
20108 41270
3624 26922
18045 36151
26320 26320
24323 28941
29003 -2088
8625 37632
27153 51840
6261 43904
8058 45504
10345 45504
1194 45286
6576 42512
14477 45174
11585 45230
4101 42408
1492 46288
9579 52526
6890 53568
3676 54114
5746 50928
26261 50926
8288 54418
12272 44744
2268 44314
15927 44452
3028 45413
4871 35783
5804 38134
7278 41056
24082 42112
31223 34965
25960 44279
1921 45766
25045 45353
24388 43911
23800 47424
12680 48001
29097 48384
3918 50070
17485 44848
6738 48784
13941 46608
20636 39680
3904 45676
18502 44736
20652 44143
2544 33889
19294 32792
15342 41628
22176 40696
3449 36190
10661 45424
21074 44944
18893 43974
2359 43240
12407 43776
23523 38656
5106 37254
25649 35784
14030 29996
5576 38314
23291 40094
13931 34848
19632 30362
8071 8138
27738 30932
5659 32256
30227 35840
3973 33152
28567 38722
12948 37366
9124 38450
513 -1526
14943 -10112
27001 56470
21036 56480
21880 51968
20619 43914
28300 46894
6907 41312
22487 55308
23161 37584
10268 45798
30171 45268
27463 35038
3772 38992
15162 41482
12725 40448
8814 43904
3224 43680
1445 29402
7337 35632
15194 43990
17446 40768
1125 42240
15039 42240
14291 45302
12466 39168
9378 50048
8312 49984
3463 50294
13801 46850
25123 46196
1495 38688
1051 35478
27202 38774
4058 35978
19678 37226
29570 -1526
24444 20470
10695 10486
12236 14336
8493 -35062
10587 -5750
15654 50570
31397 51830
5608 52234
8430 50954
28071 58870
22540 50998
24641 58112
9909 37632
17413 16128
17066 0
16280 0
24834 24064
11024 29898
12788 36992
4474 38646
20735 37290
9313 24778
26410 37408
20542 47360
29219 47510
10664 46119
21455 38774
24704 39232
31592 44598
15987 36778
4952 41974
21436 24714
30737 30858
2351 35328
29969 39648
26753 41132
26512 44191
27414 45411
15824 44682
9708 41760
28447 43920
6746 39864
18574 35067
24027 34294
7726 22538
25836 17568
17304 28100
28580 50371
19225 51472
13230 60993
24445 53956
6501 50563
3210 45480
16916 47648
17444 55600
27018 53749
5593 52832
27331 56362
15388 55328
10742 49598
17902 49008
7737 42046
17718 40126
5892 53140
6932 52957
16184 56630
3456 58959
1940 55424
26823 38006
7650 35338
4279 38976
17205 46410
24572 49206
29685 44160
9148 36832
27494 31680
8269 28416
14325 25216
13302 5888
25479 -8438
6572 63754
11737 53347
7212 55218
7447 65728
20218 50688
12426 50377
7769 30974
5969 18590
7114 55104
14738 63360
11752 55552
30776 49152
25442 77056
3262 78304
17290 78856
2730 73254
2668 72104
11634 -20822
24988 62365
27731 59071
3551 58223
2410 60928
25740 72960
21690 67556
12825 62456
20551 81107
24244 76608
20301 78623
26361 84346
30024 76454
29674 79264
24143 71918
9405 71515
5851 79997
16827 76647
21266 81828
16267 79659
3376 41899
366 44234
16181 59200
24431 47754
7729 64384
30988 60928
1220 56448
29919 -9318
7200 53760
26363 56448
23102 58397
21764 69238
4626 65251
21019 75179
29222 76571
18683 74303
28147 77207
21041 77089
12663 77824
25212 74452
28688 78036
11965 79421
27336 78769
8458 81728
20248 76719
3660 67711
21780 72438
28840 81270
16446 82720
24728 75309
15786 76032
14820 71738
4451 71914
29045 69089
26378 84059
30774 79498
2773 82166
25926 80128
28837 80960
27115 81344
16702 79232
30986 81089
4047 69312
12385 70400
2374 78134
13538 69088
21422 64610
13688 64832
23773 67190
716 69566
18996 43942
18534 61856
15384 73344
7000 66944
28397 82422
24288 74240
12899 66816
20317 29969
31244 41970
6359 60672
24271 59925
1188 42594
7530 37648
30375 10885
23040 6791
17703 15590
16502 27046
6232 36757
24883 40576
21850 28420
17428 32848
23587 32502
27561 29699
25506 18231
6566 28726
3431 23872
30591 29696
26460 -3953
24287 -1242
2659 18688
8809 18954
11513 3904
24423 16896
23423 6410
12886 8704
25418 41248
20675 44096
19774 47552
11641 40656
12979 35170
25141 47808
22165 45302
17288 43962
21960 42002
28080 43932
8447 46432
16481 46858
27750 44246
18078 37106
4831 43226
5599 36876
6772 38400
7162 40192
6416 42112
23465 42138
6319 42630
13547 42550
31078 43392
8977 39754
18974 41600
24015 46326
21552 45486
13457 43837
26430 19460
25807 24358
10761 22762
15361 19328
3899 29526
6752 24042
27832 30774
3280 38464
11223 -20726
14870 29578
7912 30616
926 32522
21988 33094
2353 44160
8134 46800
23341 29386
25547 38400
31340 43926
3489 44368
15622 36874
17627 42698
31236 44278
16729 45840
20539 44560
29449 49558
29159 48288
28046 30720
4192 45450
30480 46198
9455 45584
7600 47302
3806 34937
577 33842
21614 41480
17079 38864
998 41004
7713 40910
16786 42592
13594 46162
21801 45306
2964 45264
6575 43706
8165 36198
4496 32256
1832 37536
16435 40256
2201 44050
11800 39472
18712 39074
23324 38266
12394 36718
22803 32640
19469 26880
3101 22978
26859 45122
27053 54462
17907 49024
14196 36352
26954 40448
31307 53750
10494 50688
22955 43786
16434 48256
18588 62528
14733 73526
4911 70784
12354 68938
22920 64576
20949 78966
29206 69600
28604 76992
20288 77312
16424 70656
1710 62986
25595 65930
3843 69120
22615 69888
3156 70198
29920 63589
4649 64859
6982 73769
26357 74016
15057 73184
5693 77802
494 78080
11733 77129
29947 80768
20744 83516
3689 83334
19823 81930
10059 77386
10263 82742
21739 82816
17829 85878
13497 84320
16066 84192
26799 84800
23861 86560
8155 82948
30781 74272
24180 72556
5157 61548
7286 60346
13461 63894
8817 66432
26439 72192
12382 69648
18760 41744
15757 10122
18423 15990
17961 49172
24171 68096
8213 66981
21262 60771
26215 70602
26193 71222
683 57484
13146 56475
12660 62096
27622 50678
23024 52915
16125 54654
26131 51844
20665 50125
26814 39082
15401 24316
13725 56873
11897 70528
9953 72246
23654 67190
8284 58570
25175 57830
9319 1029
19231 55552
8279 59413
4518 53467
31044 59188
6767 63622
23481 52506
14051 46058
19530 49088
7295 53270
29605 56406
3512 54496
19670 65957
7207 66880
3869 64486
11766 63728
5831 55969
9959 63550
24010 69233
17559 67776
2722 73977
11830 51968
9094 60298
25763 63350
19636 71712
28288 79520
31256 80576
15732 77920
10312 80050
5761 84102
318 82602
27588 84416
11236 87350
12142 84026
28208 86872
18608 86054
24637 85712
15339 81118
13711 73426
8660 59962
16249 66880
18565 66240
8232 43082
21768 57408
4578 15154
23021 66358
27633 78518
14641 81270
654 74570
21296 71158
6206 69962
7788 72640
29250 61730
30358 76080
18097 77886
46 67984
6027 66186
27842 71166
1336 75222
20402 74352
12136 79182
20772 73752
21078 72242
10335 73862
18903 72638
14513 71882
13394 72600
1787 65800
21005 74688
7791 63178
21537 74512
14472 68624
13408 70112
31371 71744
23974 77088
4663 77302
16348 70720
29300 71094
14966 65664
11113 45834
11230 46730
13283 56064
24724 51328
30652 58058
10548 66432
26499 66048
6148 76278
18108 62208
19939 61376
28201 57814
17279 73744
18436 74416
11400 61538
17932 67712
15706 71070
22810 80756
5173 73650
24551 78480
16059 74318
20305 72542
8738 72000
10717 68554
13103 76400
5702 73194
6256 83110
28841 69568
1408 18186
11165 33600
21271 55872
1455 68136
27927 56960
16350 48512
30859 26698
29794 56714
8172 59136
3133 68800
9338 70134
8611 61066
894 -9718
12864 8064
811 15104
5467 25856
31560 60726
10949 43904
20803 68992
13291 99850
797 108070
16106 105686
542 101056
6928 95402
22722 81120
18109 76938
29353 98922
21190 97854
13185 97363
16473 102646
28915 100496
18531 99274
18859 97536
13198 99456
7012 101504
3719 97040
31000 101286
14359 87776
74 93568
25020 94090
29936 85002
22227 94262
10774 79194
30307 86016
9855 117504
6380 109388
24500 117968
6810 118187
29409 119247
21129 117716
422 108426
24781 119332
23484 111422
22130 114468
1435 111600
31087 119356
1420 120248
6903 119228
15314 118008
3875 113350
9530 111616
24177 108376
7504 107743
27540 104921
21689 105624
16085 103498
28877 109574
10596 110320
7349 109520
27753 112598
9979 111456
23381 110112
14875 99658
1999 101862
30842 93761
22503 109004
30775 118656
26669 123484
7849 121642
24122 122494
8664 120912
13148 118595
18676 112526
3648 99144
28234 95642
4370 98614
137 99584
4873 98496
14830 102710
24791 103232
2112 89984
2743 95030
12092 94786
29224 88466
16767 96376
9902 96760
1910 104800
19114 104086
18217 101994
29798 99478
1759 98730
24945 97104
29657 86528
3910 81358
31315 101914
4872 78400
3484 92240
15442 55552
24858 75264
19730 93184
6452 100282
1792 91280
20029 83328
18411 86096
7702 104960
5339 113904
7601 120512
31354 122166
7679 124992
31216 116276
1184 121577
13862 110237
15091 119117
8442 104311
10997 100800
26850 87293
29015 87205
30290 126720
16748 128960
3682 125344
21656 127968
18739 135574
1806 128554
6226 127018
24216 132208
9444 134912
12215 131344
12099 130064
14508 136982
13980 135936
20572 136556
6228 137926
12080 136377
31588 133116
6507 135496
10526 124762
14571 128256
19167 140794
28116 141832
15362 130480
17367 133940
11677 140320
10044 141446
6841 140647
26987 143903
29111 137360
11299 135776
7298 122304
19033 124602
3562 127606
20219 122774
8418 117866
10178 122592
22090 123808
27821 131342
10936 129082
23828 126215
2740 128774
26560 128288
29482 125442
10892 125892
10370 124900
18912 127640
21285 113574
13500 116508
7424 116162
28629 115292
28514 141554
6432 141356
29336 138998
6221 134390
9060 134016
25592 136048
30367 127450
17997 128272
17621 133334
3938 129760
23611 127370
4249 89098
18020 92654
24640 141760
2537 143488
2098 135878
20896 142006
14265 129055
16510 128852
27132 147199
3954 115065
31408 121312
13139 122624
2605 120256
31384 119866
21060 121788
12767 125346
14949 129088
30782 128064
29636 124080
264 129374
14661 124880
27254 121472
254 111772
7576 89122
23451 107612
13046 93872
28897 61482
1927 71452
15217 72744
21380 87344
4455 114166
4617 121856
30989 111878
3766 118310
30475 124046
2250 117160
10445 126538
588 126092
27169 123638
21821 122752
10295 119114
24534 125312
16414 127616
17197 91648
30850 94336
2761 105354
3535 109622
18275 108170
818 112182
14590 99200
5140 99792
26878 102528
28240 99994
5076 100378
9002 104326
22734 98522
7376 98672
10844 98330
13829 100352
928 105568
17957 111030
23196 110928
23633 107578
13284 113248
29708 125934
751 123872
16498 121424
14331 117904
18744 116150
9737 114730
3402 123528
9485 122472
28664 115760
14016 117430
9009 115202
26062 114896
23333 112014
20424 109947
25134 106887
10660 108560
17208 105409
3161 109270
28653 102730
7088 106725
26376 103224
27964 99641
5133 111852
13640 110368
5972 111104
18792 113830
21377 106580
27492 112406
18593 102666
5641 98079
18071 109331
25305 105404
14115 103538
10185 108160
17762 107574
10069 105215
1021 85909
26119 92586
12592 105512
28022 113654
67 105994
16423 110174
31355 103094
29356 88415
232 100889
23666 80964
22515 72220
7940 86016
12016 86154
1467 101754
17301 91648
12090 58960
23779 33802
30943 86538
25994 82854
30109 98710
2899 84810
19671 80416
18479 104473
18213 68193
16877 50691
26947 71655
31450 60984
10980 65025
19070 62264
25645 82042
6279 82783
8180 83200
11746 83712
22613 80418
15509 87749
27370 79014
22887 71082
16941 88358
8265 89680
28589 88185
8520 92565
26141 92354
12417 91408
28247 81686
26181 76032
11187 81216
14419 77098
29782 56064
1357 56448
1826 61312
24890 57984
4700 61696
12724 4106
6859 64906
14367 66176
27215 64022
3291 71744
15965 65942
16475 65514
13493 58506
1283 48650
28160 58976
6064 38272
21434 28346
5153 49600
29612 59638
1429 51466
25325 71984
9756 81206
2591 78528
398 74742
16438 71616
20784 66986
4199 67338
30224 69366
13524 66240
10712 84288
9871 78312
1494 74698
30557 75208
2395 78758
16524 84400
11002 74522
17512 74624
7093 75488
30016 81270
5709 79744
4231 76576
13462 82418
16220 81984
27171 82480
8772 84700
22514 78104
25327 78144
1954 75944
19984 87738
2913 73962
15515 82408
560 65280
18706 79213
30243 88573
14185 85016
23022 82662
4786 87512
27160 85826
5184 82897
8428 83127
12657 77802
5898 84470
13031 85120
11843 84096
30207 74602
31469 75594
30119 79286
6354 78653
8152 74525
24368 59562
9138 61942
11609 52250
9194 67976
17892 69352
24299 71946
12018 79350
14202 77440
14213 37632
6625 81024
17605 82048
15578 90944
3237 89536
26574 86692
10739 94518
24311 85008
23488 85130
25985 92426
28588 92662
25536 88960
30373 88842
12105 90870
16590 86666
5976 86096
16978 108406
12139 103680
19244 103380
25454 97570
27203 100878
22704 90567
4482 92552
2676 99172
22269 98266
4004 90847
6272 90396
24309 96630
7603 96640
9577 99424
2054 93466
27509 99212
23229 98777
935 99506
17394 103576
12393 108288
30406 86466
18159 105177
17580 49098
11579 93696
23213 94336
30306 100736
27345 106816
20492 104694
16488 87936
16714 97682
21442 86503
19121 88524
5365 82362
11790 87261
23415 89613
15639 84463
468 85703
21730 79734
29960 70912
30669 68352
3989 66843
1163 87562
17180 81142
9913 73610
13144 85504
13636 89693
31296 72509
22543 73706
10617 76470
25922 78610
27462 59658
21543 98560
21766 94218
21196 93952
25585 95862
3255 95648
7340 95616
938 101194
3319 102518
12853 98646
23700 96000
946 89962
5199 89840
17093 96016
18926 97824
3943 100006
18032 92010
26283 94922
10141 96118
29405 89542
5385 87978
20291 93130
5941 95056
19689 96214
6762 99046
3641 95232
22476 97936
19441 98598
11332 102048
22226 102096
7097 105856
18916 109302
23256 106896
24604 110080
4475 80000
3613 65930
20693 100480
2329 98432
12199 45696
69 71168
2170 75825
14601 85712
12068 73427
18777 77254
2744 84704
12159 90229
3941 84060
29163 86740
21829 82260
23323 79951
22648 82048
5627 37258
4945 65395
27782 69002
5952 81906
16992 80856
8965 85280
20498 84662
22129 84096
6408 75083
2960 80301
19881 78164
15357 61121
24671 74374
14132 72733
19395 66349
17128 72128
5552 70014
4547 81798
18511 32205
28931 42954
16061 33466
7452 80192
648 87040
22910 89590
17069 79296
16670 89088
2646 79104
25434 76938
6156 68362
26136 73034
17760 82422
12865 81536
21843 80512
20605 95616
15733 92790
16900 82058
30632 92640
10218 92592
4493 89952
5328 90678
16833 91696
28771 85037
14028 81066
10434 85290
25073 88376
19612 89726
21244 90774
26449 89111
6141 89061
24711 82381
352 86656
12114 85248
25239 84802
3803 94032
2618 98038
21342 94346
19084 94128
226 102892
24123 102496
28441 101626
26380 102054
11723 85216
14669 88864
502 92120
13717 91990
4764 101071
10577 101974
9327 100901
7460 97408
31154 93472
20851 95286
31270 97094
15832 102002
1864 100692
31273 99392
13381 84621
24713 37970
15481 36740
8029 23178
16476 55168
14379 85504
22983 92790
16311 90240
4005 80448
21485 79690
1557 86986
6668 85802
15629 90748
361 90031
8647 89216
11484 87424
30350 84086
16008 78440
18770 80952
7579 76757
30248 83210
6183 84554
16872 87286
17679 89705
3284 90176
30397 86774
20957 90191
25377 82306
18603 84732
22977 88975
31009 78471
8385 80784
21023 78154
18433 78851
10632 78512
7141 79258
4747 80382
12320 74624
27303 85120
17884 87862
16601 87040
23627 78080
477 79232
28085 70797
3936 45712
15163 41098
18237 53408
23191 86698
2980 84159
7045 77188
26484 77466
21770 77872
12055 81117
19859 37487
1276 30826
23443 35104
19111 69952
6995 69258
10100 76416
27602 84214
21466 78218
3765 84800
10146 87180
12091 85194
14466 77056
11097 74368
10198 76032
10713 76256
12261 87408
15153 92688
18953 98836
24200 96520
870 82680
9660 80581
28786 95034
13657 95718
29617 98364
13382 95506
11721 92096
8234 87716
16384 79606
11023 81354
11238 73978
3309 76864
25122 78832
20912 90166
14637 82368
27420 64676
25304 89555
16112 87203
19092 85494
16357 79011
1013 79852
21954 88330
13395 58314
19402 59896
13415 65977
23880 54144
569 46592
22628 39424
19509 51968
9234 53504
27952 62720
30169 77184
16494 59882
16335 60308
17941 72320
13667 71808
7258 71986
31623 97242
10431 94848
7792 96802
28471 90432
8237 91934
16327 90447
12007 81478
29938 85568
2633 81024
381 88576
29451 89014
9088 87748
19842 90428
10347 92132
15164 92416
30565 91516
8281 85572
15932 91638
27541 89408
30894 90384
30101 92466
30357 83182
9352 76512
28490 85056
30622 84224
21591 85386
17318 90230
12672 36046
16305 74730
11379 69002
24257 65098
2018 75008
13250 76032
24679 75712
19858 79226
19785 82678
11217 80848
9969 80727
31227 91190
27147 85904
26622 84864
2102 90624
17607 84736
15294 85494
11147 85888
5265 84214
4253 77450
1190 86282
6610 89718
7782 84474
13356 88995
10835 88576
8595 83010
19334 85019
27924 86005
14139 81551
26334 85340
8092 88494
14544 85440
21574 82600
14294 78016
18467 70802
20885 43966
16706 88285
5070 86288
31395 77113
22048 79745
28814 82064
30044 78454
4215 76010
13120 76582
23888 72016
26144 52870
16025 25898
2462 40635
14795 35274
5029 52682
9540 61824
5405 62592
11283 68726
12893 9458
24164 51450
26996 62336
29229 57344
7923 59392
22624 47296
22133 51786
10314 47728
29688 38677
11538 40832
13217 39968
23311 32558
25466 44416
31299 51932
20136 54072
13335 72704
20128 76982
4658 59226
25624 73444
9104 65078
13835 57168
10705 57178
24617 61350
26229 54710
3445 44960
31255 62564
2173 65600
29579 64494
10881 72194
18631 69158
23662 59148
5636 66312
14410 66376
10600 54400
29251 48010
4659 35970
26536 36272
23307 43840
20913 44800
25640 44672
19800 61056
14914 62012
27133 57182
1019 23350
14681 25034
7287 55094
11323 71734
18304 61298
16728 57676
17640 56012
17546 64096
31318 60746
6072 71766
22988 71520
24212 67920
31165 73104
22627 62996
31243 64096
15219 72598
9688 73804
21724 54008
14941 50240
22990 45681
25430 71828
23297 70168
13292 71386
14503 63210
12521 69686
23027 71157
19561 70258
7486 71136
31233 68909
415 63749
955 68184
21922 68869
15737 70128
3248 62748
28938 57126
13388 59184
5834 72462
7127 73314
20262 72169
25820 63936
702 61588
1159 51728
14718 72128
23818 72758
4868 27274
17041 29696
24416 45334
7985 48362
17820 28042
31621 28544
1169 81152
7554 77720
10406 69106
5690 77312
3971 77692
2411 78338
15082 66314
22911 67702
24056 78070
4160 76036
23673 50480
2161 55556
22441 55552
19028 57792
23107 65406
11499 61000
22128 52786
2977 65060
29565 65696
3253 61458
18699 65768
3707 65728
4935 67958
18147 66126
14286 58715
5981 55896
14999 64192
3 68662
8985 59648
31269 59008
5732 57408
24838 66752
835 76992
13223 76800
21312 77334
14582 55936
1211 49984
11427 50304
11208 46696
22745 48959
9852 49080
18144 41250
4369 48576
2841 49206
18579 48498
20297 50336
13641 48336
18372 55782
30777 54699
22207 50444
10473 58078
4734 67282
27295 77702
3061 75754
25594 84790
22230 76288
31383 50344
25801 50688
27406 53622
26610 48138
6041 58720
20174 55824
14381 56704
30835 58304
2024 57344
25476 60624
3100 58900
6902 56210
17330 58304
2315 62720
11154 65160
6018 64960
25338 65704
6718 64772
25483 62360
1925 60240
25641 49407
19184 67019
5665 63030
11446 60129
8319 57418
24939 68300
28060 61019
813 54092
30704 48821
30543 41590
19874 50552
26498 54100
25534 55149
26979 44301
7126 49797
3151 50848
13785 53123
23031 58102
21548 53750
11308 48138
9420 49496
6899 65472
26219 83158
28395 67158
15874 74662
8398 74346
29103 65056
8563 8118
17451 49701
30819 41582
1744 30441
30801 51822
2132 43232
31471 39104
971 38528
26894 18698
22889 72906
19373 74806
18419 70912
27913 61376
1900 62656
8329 66784
5498 58304
12178 51584
31510 52864
22731 58368
19116 55094
29815 52416
25328 33600
16009 26112
2027 33418
20010 -38518
11503 0
18277 10752
15053 7754
22420 19446
12498 52554
423 53942
14617 52608
21715 46240
28578 51734
18249 48128
15513 48768
18057 51264
6080 65696
29200 67776
16576 61824
1742 59712
8498 58624
8750 68592
29373 65328
6512 69862
24359 64674
21905 65310
10755 62874
11287 63424
28323 68422
6908 67930
19180 64918
2166 61200
15206 60656
14209 63392
8133 59434
18308 61504
28648 63926
30973 63936
11289 65734
280 53962
31275 60144
6562 52218
6945 59274
8553 64064
10020 69622
4817 63648
14863 57989
24260 58619
15202 59609
19241 63956
6170 60944
8184 62625
26906 65589
7521 57885
15360 63014
15210 51456
24195 45834
20073 51524
25179 66304
19721 55296
22361 47824
8797 53504
19720 48202
18135 53412
17443 58921
25613 59904
30231 63232
10484 64958
22775 60280
2365 58890
20237 61814
10340 59366
14150 56714
1877 36058
1402 41216
15143 44192
2176 59624
30164 55768
2423 61248
23065 65370
8668 66436
1115 63568
26372 65728
20024 65408
10694 60864
22609 60800
3454 30198
27279 23986
3638 53824
4783 54432
21820 57398
21613 41690
3228 52448
16591 27648
8120 26096
22329 119004
15171 124916
18349 111580
8902 128254
24059 137142
11726 136800
3410 132250
5705 130144
25775 130304
4360 131328
5637 140160
16113 135936
4637 136608
25518 135296
28 137776
4163 134230
27697 137120
18228 128384
31007 133056
11779 131680
31117 128064
13504 128756
25447 133174
4761 129130
31027 131456
26523 138198
21775 127424
26879 123872
24187 132832
21642 131562
30 133238
28888 134198
16559 129120
27495 122198
13553 121962
26941 120906
20524 121160
27222 117254
7749 122295
8383 120493
7435 120235
9226 117234
10396 123520
12095 120274
6539 94434
21668 102416
21728 122556
2016 119728
22513 124830
25583 122816
26095 128310
7673 128012
17102 124048
10727 125440
15461 123424
2478 122922
26117 121922
14599 123950
22339 112474
25930 123776
14262 114836
20518 118144
11817 118432
13142 113330
26010 117174
18160 120000
17203 126464
23736 128896
30266 131136
24236 118206
24186 130058
28420 111574
6317 101795
12589 117812
10391 119496
30714 118595
8538 128734
4519 126176
799 124366
5930 112560
5757 110080
21383 111776
9630 98732
19669 114530
4051 114678
11295 123482
7674 109482
11758 111872
16206 122496
3203 124434
25257 125806
17242 132288
20956 139222
2524 138432
5663 136920
15957 138294
26960 137408
29581 135480
7774 133778
10976 130040
10156 117152
4121 127126
17295 119136
26397 115628
10286 116507
15229 119478
15380 86428
27673 138758
26698 134586
2589 137097
16547 132738
7941 138176
19090 122325
16203 137216
16014 139478
30764 138645
7013 107127
23170 112711
26641 116052
8141 111786
24342 107476
29982 111920
5988 115200
18666 113173
7011 118169
25144 117952
11481 116992
23217 118016
3095 117385
15871 114867
14976 118212
17185 120864
11816 124041
11006 119301
29221 118890
15916 112130
18458 123936
24491 88718
6361 97280
3976 84864
2312 90250
25196 128822
24438 125514
17192 122806
31171 136000
22472 134176
7974 130512
14802 138144
29357 137430
27059 128298
13256 96554
11925 97280
613 101460
28501 123608
4941 124262
12634 122048
28477 123094
30523 122608
26413 119392
30067 118976
3136 125750
6362 121218
27476 117774
5065 116161
24541 114144
2014 98425
31562 110016
12067 125936
9862 130150
15493 123078
20691 104938
20348 104863
6802 112112
5821 120698
1924 127222
20911 121792
13304 120928
3590 129952
6865 118394
12087 130550
29244 131536
10579 135428
12158 149186
6707 147734
1133 146608
12097 146288
2917 148508
22720 138299
27305 141632
10953 137024
2043 141152
16693 143204
2493 143104
3672 150126
4620 134928
25512 142560
6292 115680
14137 124022
25135 121066
8485 124416
16876 110614
3190 103552
696 59913
4586 125185
13521 124375
10802 128512
10786 138358
2342 131072
15375 90368
25743 -64512
545 -101622
17080 -31062
14314 -22240
27940 -84966
27227 -75264
10817 -39424
25366 -39424
24689 -70848
11075 -51904
22018 -57968
11044 -33498
22564 -39750
2168 -32256
20304 -28672
19844 -29744
25755 -27818
23843 -34864
31286 -39056
29831 -50000
23279 -45696
5646 -32256
13086 -39296
13323 -42246
26057 -36096
29049 -35840
23531 -31894
18273 -30272
27276 -26026
24141 -24768
31293 -41798
23585 -26986
17327 -30162
5413 -28160
9033 -20608
5194 -20352
4441 -9674
4209 -9856
14592 -12160
26272 -8522
30291 -9624
5803 -7712
17015 -12896
4958 -19376
20850 -9824
4779 -37680
18789 -34432
4742 -35112
21428 -31850
7263 -29360
14876 -31472
1919 -30128
17395 -35760
25426 -30962
4195 -32130
6830 -40304
11942 -41414
3951 -38422
23542 -41494
17371 -8958
19382 -138
22785 -2188
16015 992
19265 -8518
29272 4688
4216 4950
12798 -4368
14053 166
30644 -4582
2584 -46666
27456 -61312
8906 -19200
26737 -28672
362 -25600
21273 -31574
20252 -57312
4032 -64918
26196 -16960
9412 -17152
2376 -18944
30098 -14822
17120 -11594
2200 -9322
27873 -13616
31006 -24256
22758 -32576
19309 -57910
28119 41914
20977 65408
12851 73450
3145 75318
18543 63616
9105 79232
26748 82944
202 96512
469 102784
16293 105014
18224 96650
19546 99040
6365 100342
27150 92800
5437 41034
8427 48000
26790 52864
15286 90036
12623 97850
13034 97262
28655 104110
25352 94169
15589 40320
17577 47690
26457 71946
26369 79360
1129 74762
10603 84022
11415 98528
11717 99360
22669 99968
26584 100704
28631 87968
16760 82506
13608 81728
22164 106122
23429 100238
2415 99472
12387 109354
14663 110230
10361 109718
396 109248
3199 104640
27439 105344
16145 104854
9869 102432
17154 99536
2580 99671
4675 104949
10830 107550
21473 107271
17310 117186
17742 115687
1267 109622
27010 109086
25333 110727
3639 107077
18640 108178
26291 112960
17508 116854
6079 119819
19562 91056
13498 89312
5214 90112
3021 89536
9030 93056
5495 94416
5855 87914
12179 99146
21483 104080
16409 96736
29031 102646
2246 98128
3155 71129
13300 79440
31545 93248
22780 90538
18552 94208
30050 94838
3553 98752
29972 101110
16314 97226
15640 104528
26507 104790
13410 100192
26408 102912
8135 99798
30729 102816
15132 101994
20332 89562
4406 89286
7869 86790
28920 84394
21135 88384
19056 83200
1353 83840
10493 91040
13911 86528
5234 86816
1622 83338
2280 103574
22379 88546
8704 101568
9347 99328
12186 101494
17759 85594
28343 93184
27040 95872
25742 90846
2000 89198
26118 89040
4908 88488
4321 73984
13783 66496
18380 67428
9032 103417
20315 106240
9806 106486
31461 103468
26617 97616
10522 99126
27722 98432
5642 98400
6353 92342
29739 87304
28711 103464
31526 105704
10598 103422
23405 100336
15511 102358
15034 97888
16315 101024
28524 99776
31123 101120
27978 104872
22415 96778
9407 98992
31106 97146
16129 99584
1846 104592
10103 99344
27230 91496
16092 95552
7446 96222
3195 93848
23566 97399
2759 108742
157 102376
18854 102080
2277 100334
14418 110008
11314 111510
19490 106994
27467 110752
4768 102400
27901 99936
4207 109760
8267 116512
4303 115808
10677 116630
5676 115328
18412 107456
15903 102592
27021 76896
13402 49642
29472 52374
13224 57504
7596 60768
17064 82240
14938 82560
21711 95360
27320 96064
6760 92520
7360 88974
30979 96502
7068 95744
12659 87744
1259 84160
8856 84160
28114 84800
11747 85920
28548 87446
17381 90912
1085 93024
22591 87088
14302 83082
11978 84528
13565 90240
22861 94102
11551 92688
8947 80256
20821 81056
16054 67574
18383 70048
31356 63818
6145 71318
3085 65056
24561 61232
12556 60106
8877 60896
26644 68310
16626 66080
3673 67082
9796 30570
29712 35328
6349 58752
9798 67840
10130 65718
15182 62378
9599 75338
2085 75232
6526 77846
24472 71536
30641 75344
19658 66848
15608 69587
24654 67840
13290 66098
28306 68822
30870 69199
27892 72378
26033 71833
28026 69580
9608 75008
13695 73984
28047 59776
25063 46368
23439 58240
2207 49728
29755 36988
28166 69927
1027 62877
5509 84160
8515 85952
11998 90102
30877 78925
29811 82956
24789 85526
5997 84671
22922 75629
23527 79712
22405 79410
3526 70338
4235 73305
8203 86614
18868 83830
26659 78972
9718 78135
12316 76515
2846 90752
17704 97362
31438 98764
24811 98576
6466 85116
28423 84241
19330 85896
16204 95120
16501 96320
17594 94720
28109 91584
6345 91168
6711 90560
8340 89302
13537 81685
2813 63178
10762 81984
25450 53066
30125 80810
10291 93312
6275 86840
30966 112662
9537 107176
2244 104896
13463 114326
15817 108192
20458 110816
12559 112025
26535 111424
24301 111386
21072 74154
3610 109920
10785 93504
7041 88846
22443 94025
5849 110858
19036 117320
27545 122382
11997 120768
16690 121588
16407 110560
8307 90550
163 94122
23328 96032
21024 93418
6268 93310
25482 76425
10518 72625
12683 85266
2158 60880
7930 33280
29753 75904
31577 84992
30452 84288
2270 74506
14651 77376
22348 28554
18425 81920
13091 85514
23600 92918
28353 96128
20855 94176
5704 96118
15336 89600
3629 86592
22188 98230
2703 100790
17660 87648
593 85700
4950 87168
17360 81958
31160 110798
15548 111296
5032 109121
5006 105481
29854 108150
8723 98058
31051 104776
5215 108736
25697 110100
18693 112298
12420 100794
26511 117492
30269 89211
7028 88704
24208 94336
3070 88458
336 93472
16099 56890
1299 72064
13727 100288
3032 102582
15986 94922
9402 100608
21241 100232
21230 91201
17925 101792
22031 101856
29166 95664
29819 93066
12541 99334
22621 103348
4896 104848
248 98148
5057 89966
1563 103106
6455 115392
9954 115328
4442 121897
5792 102137
22549 117449
13399 102232
30087 83818
26711 86006
16999 81194
9393 45042
8885 34392
20787 45864
9618 107230
8566 110896
3400 114516
28741 105302
6679 114708
24973 111410
25572 110198
19187 107812
27418 105216
27757 97856
21378 80128
9833 77126
9960 76408
13122 85856
16788 78180
2230 71050
6742 97685
6095 98739
20241 86687
29725 99169
18532 79161
18130 80310
8167 77440
667 78720
6493 78464
20092 75530
8420 83840
25424 88032
6983 103826
5146 99153
5670 101238
27363 76264
2116 99072
27683 95136
30676 97881
10058 99108
29158 118740
31589 115686
2366 119694
17974 117701
14416 100057
6298 100408
30578 105624
20592 103798
25133 113088
5045 113982
8726 90335
5426 92864
23285 97426
1911 98304
12674 92616
18263 109110
6241 110368
24225 109824
7705 104310
12552 112576
16845 112962
5854 19537
345 99302
6051 102048
6536 95942
6786 105028
26905 105970
26170 105560
29952 100480
9325 106422
26299 102400
14884 94026
9721 89280
14611 86272
2077 102410
31615 102934
1124 106142
5067 93731
30298 102309
21256 95360
14430 97664
3522 101741
28129 53186
5429 68288
13421 51466
9794 64576
13456 57290
7154 66880
15016 70464
869 71168
29191 69937
2861 83886
12154 90693
27799 81216
7695 92896
3139 93046
13295 90614
25535 87790
2092 74438
27908 78521
17315 89545
23931 86193
22003 85182
3604 92810
9845 89164
14487 90400
10927 94486
29246 91000
22137 93221
28074 86624
19594 97435
10371 85147
2521 78939
5312 91856
665 93931
22657 97140
1914 97054
22800 92234
18212 91888
29568 88641
30972 90797
7677 89686
11887 95966
15310 93721
4915 82910
9005 86810
17840 91929
5965 87269
10580 95546
8273 101000
22714 96858
26939 105056
26158 103872
10158 102546
14524 87498
26554 100918
23460 100992
17923 94176
801 83840
16924 65978
840 83009
16895 84704
31231 84672
24001 77568
18554 64138
4434 88372
30817 99053
28790 99273
15304 95744
3277 92544
11949 91466
30297 89664
897 93964
1788 94976
30463 90538
20202 70506
1032 73110
30656 68604
28820 75515
31306 80183
4897 80013
28799 83328
13570 79764
2967 -89164
21042 -42752
18148 -42304
575 -43008
6447 -46288
12101 -61264
13466 -52512
29894 -60296
11017 -64276
3999 -60032
23472 -62542
29752 -66990
29888 -28527
30611 -43768
14526 -37597
1136 -40772
21546 -42480
15599 -48302
6333 -44992
28006 -36712
22174 -52192
10657 -62288
30681 -47310
20989 -45050
822 -47232
20289 -52000
12807 -54360
16443 -58124
28383 -58789
25467 -44209
7909 -37241
4488 -44697
13603 -39430
26401 -37504
31103 -36854
13006 -46038
5464 -40330
2072 -41296
26087 -34080
12802 -31946
31100 -46958
13883 -48652
27634 -57336
30555 -44672
18951 -46394
23245 -47526
20491 -47856
19087 -38538
14485 -42012
3442 -39040
28381 -42904
30333 -40736
24176 -38880
30034 -43562
13750 -39138
1920 -45662
31362 -43150
13924 -41170
18678 -39286
16172 -39130
28319 -47228
18139 -49054
4846 -50272
10327 -59252
19385 -66918
19281 -71842
19587 -60276
25845 -54518
4949 -55742
12167 -51428
590 -63060
22781 -51422
5533 -48496
24316 -48960
13506 -52990
767 -50384
15799 -50710
534 -77046
25188 -64512
8601 -69878
15230 -63306
3162 -64600
7711 -39224
19994 -38112
24693 -41642
22102 -44406
23440 -49424
26764 -40074
6179 -45920
21201 -54227
13904 -64467
28309 -53504
10191 -58784
14351 -57504
31536 -60197
28495 -67008
27060 -51968
15739 -109778
9706 -31927
26025 -27318
6783 -25034
7002 -28416
6785 -30704
4009 -42230
8208 -33114
7438 -30314
2391 -45215
4627 -75963
6230 -70912
24877 -43978
1650 -51574
4595 -50098
12289 -45566
19191 -77296
267 -77816
19699 -72512
8598 -83670
13896 -85782
24940 -57767
14350 -108426
16289 -65995
23868 -69632
19274 -69120
8594 -71408
2973 -71650
10890 -74432
11142 -81152
30517 -83821
661 -70352
11898 -67520
21816 -72384
7667 -72128
1875 -73659
9522 -67762
11759 -72432
6638 -70208
662 -71872
18218 -74264
8510 -71255
25003 -76134
14050 -75256
6034 -89720
18188 -100550
5737 -58256
22290 -50560
25259 -60288
23393 -67008
27517 -63104
18288 -75744
31008 -70544
17825 -74907
28828 -70680
16784 -66522
22501 -70884
16360 -64556
19901 -64288
15720 -67954
15109 -65970
28704 -78646
26608 -71572
18573 -66282
3010 -62445
7080 -62244
24788 -61428
7428 -72566
28984 -63096
23254 -66201
19419 -58912
22220 -54112
15779 -52618
20786 -55291
18064 -64334
26663 -58314
30337 -61408
13066 -57612
12939 -60580
31604 -70784
9461 -76987
28811 -77586
13442 -64986
13764 -52928
16122 -47872
29171 -73856
31113 -99160
8688 -90199
28612 -117702
8235 -159941
15026 -90861
23930 -110231
9214 -106774
6657 -82736
8194 -72938
729 -84128
4837 -89571
18726 -98949
10423 -81390
1294 -76207
12736 -73623
7634 -69792
1212 -79546
9827 -74200
18165 -67146
21619 -64240
10164 -68732
23696 -70280
7995 -66159
15102 -65498
5870 -66448
8586 -61050
20455 -61416
25385 -63560
15040 -67241
9466 -69040
5963 -76486
15306 -67816
21926 -61952
2639 -78281
19041 -100356
13326 -76008
4424 -69824
27695 -147890
14439 127764
22940 122080
2035 120974
20988 121210
10062 125282
19016 157032
26330 155425
22087 172608
24657 175590
19926 176342
11667 170986
15378 175392
1278 176832
9390 178400
16260 179852
17268 174109
27729 174888
12943 176832
15374 177261
6203 175239
29613 164736
24007 159424
17007 159424
21299 157760
22417 140885
22956 164220
2583 170176
8080 168952
25125 170871
11583 171871
2382 171688
17121 166912
11442 165010
28245 168912
2946 170083
25650 170291
20904 169320
24644 170832
13600 171104
20485 166784
1255 160719
1993 162519
15760 165163
25942 168992
31493 170656
18612 169974
11885 179568
13238 179856
879 183510
6487 182033
19576 175946
26400 143168
3605 140426
10563 156224
7027 163254
4206 157632
20721 147624
25006 163530
26128 176064
9418 173312
11864 166528
28829 170944
8067 174528
7144 175916
22671 169216
2850 174592
16152 174784
19953 174262
15867 170186
24716 163421
25168 171520
6721 165400
25887 162604
11107 163520
30196 158848
6969 165846
9912 164446
7021 160384
10669 130000
1518 124210
28081 137984
27441 170080
28308 175432
31357 173944
12730 179062
6430 177952
19479 167498
19551 159802
15662 164944
15051 169734
16459 165936
23091 158874
5595 126090
21183 140224
27285 160260
22192 153106
30520 151926
31400 166430
18930 175414
12430 176735
16157 107684
28340 152216
19032 163334
9050 157442
2873 141508
13820 80320
27736 90016
3102 91904
2734 77578
8248 87808
11025 77558
7621 33674
28630 68928
2949 63178
15795 68726
2602 103712
28136 103094
31101 97098
16930 101738
2033 102134
19421 100150
28329 97376
5171 89802
8082 101226
30963 120950
30417 115584
8935 116514
7818 115808
15689 107432
8364 112050
12938 113332
17821 117662
30535 112880
24825 106202
19269 94240
23957 98221
12448 101522
4393 102022
6822 100334
29236 100714
9083 98976
6233 96026
29361 83136
18798 84026
16679 77578
18906 90976
15390 105110
14585 85276
26600 104508
17737 110089
1023 115349
23200 105168
28151 118787
16387 116413
22732 110979
6726 115803
25107 91336
7902 99552
3540 96256
4510 85952
1138 82816
8084 83456
4976 92010
10795 100800
21456 100032
22217 94976
12607 87302
22946 102807
2828 103104
16274 100471
28097 104378
19890 106580
8095 104798
30836 106228
28587 104832
1831 91415
19150 95424
24339 95360
31531 102196
2601 93640
5681 111841
29761 111424
638 109568
26825 104738
16466 120448
23601 119244
13404 117246
20618 119442
30851 118852
915 114678
30410 115943
7267 119050
3283 119744
18853 121334
13226 114048
12542 111360
8178 107762
1705 96864
11207 93504
23468 96746
30876 53226
16639 54614
26791 46282
7615 67328
16371 76137
25751 77719
6619 85920
160 93991
23759 94152
21830 93440
17432 95798
18922 79744
11451 56602
29481 66176
2801 62666
31476 69216
5995 72520
4355 85640
30755 87174
11064 80640
12667 79130
19038 81472
5273 86144
21607 83090
9791 72016
22438 69250
10846 81190
3087 81818
16265 88320
13069 90432
18988 91574
18307 91014
5781 91840
8904 91520
989 90176
5790 93430
30301 91274
13692 88528
8567 92348
27903 94368
25977 84474
1206 65344
14621 65600
12111 74560
20682 73664
29133 68096
17664 66816
3858 69066
7651 69824
18921 70262
1597 69248
17126 73536
25111 65994
24019 45130
10515 -14198
18765 50560
22399 50176
23621 47488
26138 69494
28450 64394
8731 62208
11611 62208
8028 56458
23114 76416
14788 78022
22131 77882
4293 74870
31026 71050
28414 72960
22397 72960
30581 77788
20624 75104
18290 72408
6681 80809
8477 76868
12650 68645
27349 75132
9277 76160
16210 79749
321 94888
29016 98912
13200 103290
6667 79901
18134 89686
28687 99260
8453 98698
25463 97430
27505 88842
5811 93824
3783 79872
30453 88384
31302 82112
15197 84416
2777 84864
17006 82432
15311 69632
8397 67456
9564 27776
16023 67578
8109 44298
8803 78454
18858 63168
9318 77760
12696 72384
15806 47946
15475 44426
9401 49344
4286 56448
16117 56704
20430 56896
25699 72548
14042 79186
28665 74970
23306 74000
25081 75638
17927 70784
13566 77134
9897 84350
6813 44280
29593 60230
1578 53994
31107 63898
14903 68192
20468 69558
30684 77440
30251 14218
640 37770
12597 38144
15983 38528
25347 49782
457 43930
18846 64214
20083 62314
28267 67840
27290 66560
27619 70838
6166 71488
11373 71168
3750 63680
5314 63094
27436 63040
14787 63506
1988 63990
16918 59822
10334 54612
8100 54193
21212 52696
22909 50166
23515 53263
2645 69382
11784 71363
16080 74345
18170 73380
21108 85083
1035 83803
8137 77280
9946 75800
1147 70983
6339 56515
15772 56939
24930 9390
31542 61202
8389 64826
22410 76268
25798 66174
24513 80694
10834 75904
31557 72124
22886 77404
18891 78838
4271 78208
13003 77664
23942 74992
5956 68658
2991 80022
23295 74496
21704 73304
26184 73822
13225 74256
6506 75968
5777 74648
30376 68096
3496 65418
10199 66880
27487 96048
14968 83166
2320 114170
29164 115190
16075 114222
18624 106400
30076 95168
20534 76384
30727 46642
13037 69682
20679 89888
12824 97894
8424 90314
10521 96694
24302 98153
31337 96768
8646 84493
26533 74893
19514 79333
27300 106634
3075 119414
15108 116918
26759 115402
21197 109696
26150 104714
27281 117664
17420 108496
1390 115040
20648 113494
17124 108960
19021 96800
30000 94898
11739 98998
27049 100160
9715 97616
5324 113656
13579 112352
15160 118608
5592 120599
30513 101312
12980 105940
23842 112630
15761 111750
25830 105914
29927 114326
27767 112160
10425 112531
317 81024
22074 89664
20613 88940
28291 110512
13702 117026
1996 118235
4114 115902
953 111341
4758 119501
29460 116830
39 120054
25979 117152
23911 105468
220 106128
31499 111969
11706 106305
24820 106944
11972 105088
11573 104826
26230 98340
12749 111000
17077 114666
2674 115702
31059 114016
13644 115032
25172 119142
2491 118688
24685 109952
14207 119936
30097 120635
8609 108654
26729 108224
9490 110273
1099 103249
23853 101207
30791 103424
18520 114755
23179 124030
18101 132742
25605 133478
2753 131168
9836 131648
21517 124944
15166 132406
15827 120354
29352 107010
27473 118314
17729 117238
21 121302
22267 113090
9949 112026
10090 123142
28779 120246
27844 122168
23722 121960
25725 105008
25481 102208
5007 110080
15451 115190
14960 109690
29976 107216
28721 106023
7044 95072
7897 96522
31431 101504
6391 108576
21013 105754
21782 114518
17474 112160
10869 121336
15620 124512
25593 128114
13043 132406
25902 127232
11591 120384
10459 120614
28341 114192
26207 115558
3023 111578
24536 114880
13218 109616
18369 111530
2494 108826
531 115846
19071 114304
17587 113952
26443 117046
17914 114432
5320 109248
21742 111622
16264 119808
17037 122518
6570 122544
22497 120000
29469 119680
25955 119488
17958 116288
4892 114912
12269 117120
19906 119002
26597 121984
22334 122816
924 120896
29774 123318
19369 123488
645 115456
20421 118582
17483 117450
17750 107040
21697 100617
29181 107328
9017 105128
26104 125642
25116 112132
17467 129723
13682 119712
6257 69212
3281 84281
5922 93142
10778 68544
735 67013
6341 98240
16408 108246
7735 107178
30043 118902
11722 120266
25437 122560
15350 116912
19942 110554
31222 117928
18514 119014
6066 118598
1105 97968
13418 89258
8041 72810
16630 90966
6336 86042
14911 64138
340 94976
15658 112896
10898 114166
8801 76330
13254 105034
28561 117174
1865 112376
19961 112552
8582 110848
28120 114192
19506 115072
30715 114176
25115 111456
6115 125302
13406 123366
15487 121672
28983 113610
21012 127946
23437 128166
29647 115254
26907 112586
8087 116544
788 102042
19429 108912
10402 103938
7545 104752
22198 109894
4179 114656
26289 116150
30387 111680
25669 111514
15671 102208
16995 91770
16355 100694
28445 81472
23195 76192
10641 119734
31596 117312
486 108864
17347 99402
29044 113376
31492 126917
5887 119875
10429 121677
23539 126271
13693 121648
31613 123201
2146 126694
2290 124914
17497 116992
27498 117528
17875 123750
5700 112296
20687 119810
27928 119358
14926 123824
25767 122598
31071 122768
11651 122934
17638 122288
8773 125604
10113 122522
20968 97760
3106 86144
9809 73366
24310 85338
18457 116614
7187 117611
22611 114567
17376 114576
9723 119521
16329 114921
27149 116512
10937 112566
14656 110874
229 106976
16250 104192
6188 109526
18895 104576
7437 108370
7385 90880
571 94696
19697 90764
5839 85770
1474 88650
20338 100772
19126 97616
8426 110078
26528 109066
10504 104618
11572 96816
24362 100416
3173 105783
31497 109413
3777 108800
29453 108864
25800 103712
26801 113952
4285 117056
26096 114346
17929 89674
30528 -118684
16200 -59304
27500 -62048
1084 -85494
6314 -82144
9672 -77194
15381 -100852
4057 -73524
5224 -60960
8811 -61648
27606 -61578
20998 -77270
12292 -61920
20639 -66208
2797 -91120
1715 -78208
11281 -78506
20231 -75888
2994 -84128
2205 -89350
20039 -81920
21756 -79232
13738 -82128
25028 -83445
3037 -85002
11869 -84616
29532 -91336
3433 -104644
30183 -102130
4029 -119061
5815 -78559
25701 -85750
31164 -80320
27712 -82512
24374 -77602
23369 -97260
19178 -94042
2543 -106074
15317 -83841
28646 -109720
10839 -91251
22900 -87328
7392 -95864
9283 -84924
17752 -133928
13240 -111264
9449 -133408
25984 -88644
12484 -77456
1598 -74096
11700 -99120
7977 -103130
25688 -78772
14981 -62890
6872 -72374
27384 -58912
12631 -147745
17097 -89147
26553 -78522
3141 -78870
6764 -93832
14668 -72002
13344 -70602
11656 -75258
15935 -78454
14636 -70304
11904 -74608
27457 -76554
12593 -70462
29766 -68654
12745 -75410
1362 -74288
4027 -74408
24222 -84488
4609 -75248
14723 -68794
17016 -68640
24384 -70374
15881 -70840
30288 -73126
26431 -83516
27172 -80000
14037 -86144
2783 -88192
31460 -91360
7313 -92475
15833 -76255
22170 -73024
8882 -71646
10223 -72506
5175 -72826
3018 -72134
3816 -70410
2235 -75888
2909 -73746
11653 -75535
3165 -86975
29459 -78858
30099 -78164
12647 -76372
28944 -85584
23728 -79884
29167 -78384
24733 -66586
22125 -73126
16439 -80004
19640 -73024
5907 -85356
29508 -99766
3441 -87594
1389 -88392
17528 -70264
30575 -65448
7052 -75635
24404 -74768
27006 -57136
5015 -60960
17650 -58505
4669 -58164
28374 -62216
25587 -62414
2389 -52490
5654 -56950
6377 -77770
8626 -88406
10943 -81664
920 -99549
7969 -124253
16317 -65410
6731 -59737
632 -56866
7954 -68338
10618 -69390
15365 -70950
22343 -65722
21530 -69783
14562 -65986
4874 -68294
3617 -61236
17749 -60136
16086 -58216
27330 -58338
1286 -59250
13265 -65762
13045 -64144
3747 -61010
23831 -67018
21414 -64890
15673 -63908
15793 -63038
9807 -88326
24826 -78352
16042 -74868
19067 -74106
21769 -78418
8507 -74971
25897 -75288
11385 -72411
5594 -73504
14 -74531
6717 -82517
26019 -78288
12563 -69238
28182 -74099
10260 -81078
14104 -69152
15137 -71446
17323 -117558
26140 -106304
25975 -62496
14829 -73664
30023 -105664
1009 -73024
2809 -61824
2263 -70144
12590 -72640
22738 -83011
18442 -70951
25827 -54760
23124 -51288
28838 -58162
22582 -65712
12204 -66792
28122 -65032
13059 -58912
8819 -56138
18899 -53152
29824 -52778
27687 -54230
24971 -52842
14510 -52490
6722 -58944
26543 -54912
25469 -55424
4770 -55990
19766 -75548
21893 -75394
30981 -66398
4832 -74494
3371 -76766
21634 -71862
22589 -68362
19898 -72744
29950 -70546
15645 -84803
17138 -121550
31523 -79750
12029 -66654
1355 -72068
1729 -82185
30092 67882
26520 103040
24718 101184
1615 97104
2421 105994
26456 112000
12227 110794
4937 111350
276 125110
1330 136960
11831 137590
1110 126336
30512 121792
23851 128960
15618 125254
19830 122048
21986 122208
25526 107552
21915 107040
18967 104458
5990 109632
22016 112704
22409 111872
16229 104576
28934 103488
28702 98802
30866 94218
21492 109054
24571 117022
23603 122336
9994 122688
592 128352
30158 135584
5487 129176
5605 139606
8251 139776
16074 127434
9275 129654
25286 128320
13247 130176
31099 120768
31370 123232
26901 122566
31246 121856
5472 121600
26189 126070
29962 126732
4028 119808
19920 115584
21055 116210
9840 127141
24521 127648
14522 126006
28916 124544
7054 123200
3294 122496
30969 121552
30588 124288
19246 129240
2554 129078
781 126528
13541 121216
24695 118144
11145 116298
13658 109706
30378 121782
13838 120970
16615 119424
7464 123520
17695 125578
13768 128310
19031 129846
19305 129216
26680 123648
2071 122634
17590 123766
9356 114880
12854 117248
22680 120384
19426 120714
24039 118106
8196 122550
13328 125686
11910 123776
24264 116320
26848 115808
30052 106922
7125 112512
4802 115890
6953 130248
7747 122752
10120 122496
13334 118624
11628 122870
9864 135926
10708 133312
3953 134784
11284 96640
7939 92298
14014 129686
10734 127104
460 130038
19676 126624
6200 127040
16288 126358
12462 124672
2658 124864
27155 116665
14252 116455
21062 112663
1352 124294
28411 125878
6977 122965
27760 119054
584 124672
24680 124695
20229 123776
20702 120650
8981 109586
12345 123238
17130 119321
15679 109302
3451 110096
22421 105967
16425 124883
309 125056
27129 129792
12950 131904
26870 133750
22767 118760
4616 121060
3634 79052
6474 79427
29704 77952
8717 87808
29513 105312
24694 108810
28579 115126
5793 113408
29265 118816
16032 123456
965 125888
14871 115648
27562 126902
22177 24714
26472 88330
11163 85280
3893 121418
14688 130422
22733 126976
25872 126464
24253 135478
3240 130688
13889 121280
3570 134832
11408 128006
20765 113588
31201 122196
21891 126082
29965 124708
9426 120876
802 125630
22431 124578
3650 119710
26501 122796
20023 127450
6259 132558
15825 126709
19168 117514
2265 131240
11262 134329
14391 128418
27651 129279
8534 124352
11335 76416
24284 105642
30964 111233
3103 83994
16909 91126
28789 109046
15724 112704
2346 103158
7293 102816
28342 97466
30987 113408
29944 122880
23999 126992
14567 116876
1756 127334
22754 120412
13339 115844
31195 98902
13425 93904
19128 92506
25905 95670
20153 83866
20794 96135
27975 94326
11227 105204
24498 126156
23096 130134
24115 114382
26405 108450
29004 127220
28161 116342
25551 114678
30380 110592
15050 105088
21531 98826
28632 104022
17025 99018
9638 101516
19529 81309
974 -17105
27302 34176
15289 35200
8759 37238
26248 36960
17331 29312
14777 19616
10546 32384
1047 39456
25184 39158
30352 34752
5136 31738
12127 42900
19495 40947
17092 41814
21392 27507
11477 33117
5765 2650
21194 768
1721 14799
17299 15489
28616 26294
18791 18816
27875 -21521
9700 -1681
13157 8181
15853 -7510
19661 -12544
26858 -12042
3752 -18678
21104 -7168
5392 -384
23288 17718
5666 7978
20329 11690
25459 17547
24738 23952
3670 34662
6888 20806
24013 22913
2887 29632
24213 30150
29889 19600
19201 22122
26321 23744
16316 30016
25959 30208
14883 28352
29364 33334
19616 15616
5340 14994
9371 28943
17410 35504
24247 33540
4315 26947
17782 31076
6551 37956
2134 40767
19867 41437
12374 40114
30650 38344
2829 29690
18333 41752
30905 39649
30828 34547
24414 33525
12797 20622
6287 20802
5783 21912
22206 29358
1819 22854
9140 23779
9915 16170
6219 30958
5501 36456
11173 39862
819 38336
13796 34352
12595 38175
30238 31194
28674 36358
24488 29663
8032 39680
25704 38112
15316 34208
17519 15722
24768 21846
22205 22400
4491 13437
7247 -31798
4082 -19104
12591 -33270
11580 -3584
25719 20310
27278 13696
21379 9802
19099 10752
28350 14848
3748 -10230
8266 72842
16489 51210
21741 94464
9919 115958
13619 102858
21556 116615
22894 118080
4727 117696
14154 114304
2105 109772
20335 112565
3455 114808
19829 85863
6187 99456
5572 111488
18043 106176
18468 96768
15920 88330
25826 104074
16286 107712
20119 107520
10194 110198
20015 125952
18571 126016
22097 126070
3160 124842
10872 127446
30315 124160
12175 120234
8543 123734
14220 123648
22639 122400
12599 113034
9035 112320
28666 112266
12549 111222
7994 111040
20620 111424
3286 116288
29792 116288
18417 121024
20710 124662
15265 123382
19840 120960
5611 120640
17140 120346
27277 119296
18245 112650
20124 113792
25176 123200
26899 122944
30655 121792
19818 119956
21162 128954
23990 130336
27733 132886
4378 131648
18370 125410
14509 127600
25750 123382
19268 125312
7203 128794
25068 131334
8690 131744
16730 134494
4677 118768
20655 121316
26132 120576
29930 126464
6234 127414
12182 126720
19345 114568
685 104687
24749 115304
1101 111765
30887 108465
3006 68194
15555 100224
27361 105910
4353 105546
7503 107257
21845 110925
31382 108816
15644 90306
20706 92938
30574 90496
19987 90112
6771 94976
28268 101504
12873 102688
4973 109376
28965 115840
1304 113664
23882 113702
12879 108090
12489 116342
6854 115648
11302 116982
1730 112858
21499 113152
14639 111072
24992 108762
11409 111846
1703 107696
26765 111170
21718 103584
19275 112509
18662 118299
25339 112158
4319 108670
27409 118480
1554 124310
24156 124088
24117 122570
11212 117466
20625 125326
24313 122934
3723 122938
23319 126390
4108 119730
3350 124768
20191 125009
30906 88170
28204 81984
16518 83574
7085 113792
19832 120182
3472 110356
10977 109506
15087 108834
6407 121856
16131 121280
1901 120960
5411 114880
27401 129280
26485 129484
21585 126858
3913 125568
16826 121310
15902 118213
4013 118536
5613 126528
31237 124538
21103 127654
12555 127238
6943 126948
15406 124436
17726 124794
29334 125514
23089 123766
27739 120290
12906 119014
14394 115742
1358 122208
4171 123594
408 112434
2986 114550
12408 116160
20265 120858
17302 124946
4444 117502
20699 111128
16215 114846
24737 115526
22319 113032
10736 108776
2505 112684
21165 104568
27051 115430
11582 115808
1815 108924
9143 124655
20446 124502
2824 124608
17772 128672
15115 121376
22360 119488
9086 122624
27705 124444
5736 125156
12311 119561
19624 122816
18350 126592
14967 126656
24902 129754
28794 122816
6069 125988
299 123172
31349 122720
26683 119603
5794 124992
12242 122156
20714 113890
4116 115376
31444 116078
14251 115834
23227 116241
25158 103155
20082 107700
26099 106010
2510 101774
19610 94720
27449 107776
20615 119603
21350 119020
11832 113746
7512 113114
867 120064
24426 120200
31548 114848
4144 119232
9614 123264
15302 120864
10730 127574
6914 127798
1882 121882
13812 123952
22773 128086
26373 124432
11297 122802
18018 118586
28763 129382
303 123744
26963 124812
5440 112923
2700 115258
4893 124574
13865 126984
23605 128246
17365 126486
23337 125776
179 123202
20321 121858
15471 119544
15307 120790
11770 116586
1628 127976
30612 126056
22241 128022
10114 121786
31228 123464
5001 119717
27063 122848
20132 118682
29981 125184
2780 127712
5748 122656
23824 128790
11929 127808
19983 110496
1137 109376
10274 107152
29217 97308
28452 97556
12679 111008
21853 84026
30413 93120
7644 93568
11850 101248
878 100624
15038 100581
13249 124360
5532 125264
12633 127360
9031 128512
5573 129840
1618 127117
2692 118968
31569 126928
16805 124080
4066 130838
23963 132983
2781 133228
17687 133894
30223 130816
12454 114688
21561 101130
14803 93302
28881 78538
23120 93120
3724 130368
23267 129600
21806 129110
8250 115520
210 113536
2078 112810
5269 115584
25965 119286
27571 114400
8600 112714
10972 117056
3108 117856
1066 104128
11661 118789
17999 121014
2194 124928
10460 127285
29575 132740
7559 115605
11159 74058
22612 87680
30100 91648
13921 73770
13902 99520
24506 115072
6951 119766
25129 119168
7876 107114
24072 116224
28460 120000
15242 120576
5116 122224
30411 111853
18637 121274
4711 119808
5145 119926
22406 115885
19366 15724
6251 1286
8083 36952
24900 32886
22899 44416
7380 27946
8456 7434
15631 19904
27664 14502
15524 33678
2324 45110
26487 44160
7886 39250
7218 33238
12885 37588
7610 44088
23639 55640
1401 53600
29743 51168
11738 52352
19398 48384
9896 42560
11743 52051
11959 40512
23130 45568
15371 48204
29859 42448
20399 41642
22408 46074
22862 46182
30968 46134
16503 42354
7229 27306
5221 48029
26726 45078
31030 51557
5203 53507
760 53315
9538 52068
10879 48990
11037 41024
852 45121
13147 44061
14329 49211
15891 48831
17045 49248
9027 50107
6117 46352
11178 40104
28953 49504
23939 44014
20746 60310
5909 53952
13165 1088
17294 -15734
13172 31754
9842 12554
13018 14880
31291 41104
23507 43552
4664 31078
26286 28138
13436 51600
4064 60086
27123 49472
15370 40576
12056 42624
8612 41334
7961 48320
20233 46000
25386 44630
23312 37994
24934 42518
25659 48396
17296 46816
8522 45696
6043 48000
18306 46592
24753 23926
10306 16906
373 24576
15847 25088
2408 12554
14762 10890
4930 32640
16806 30873
31423 36439
27860 31778
12273 43168
19749 43864
3249 32199
26966 36448
17964 27055
14790 42460
6418 49522
25087 43453
12799 36029
2175 29706
29580 13120
5034 23296
4127 20608
16375 25688
23476 20200
31180 -25862
293 10752
23260 23296
15085 20544
30730 34486
550 31104
24229 34188
3717 33162
18198 32522
11982 40576
27308 37878
2504 38016
29019 15872
23857 9226
14266 17196
21897 16128
7583 1706
6654 29168
15776 28714
1768 32694
9472 30758
2011 -4624
18343 29344
20816 19744
19097 3488
14384 -1206
10566 3035
3447 2596
28380 23826
10108 24448
9210 38582
11698 43008
11871 42550
27596 33714
31455 25024
26328 20544
30519 30666
14162 36790
30944 32118
24649 29568
2922 29632
11150 35840
9421 37632
14698 35200
16991 30896
5363 28464
4405 31104
3278 37376
4546 32624
1667 30608
19878 33558
29699 29258
9448 31920
1902 31528
19144 28442
17775 32542
30568 29702
7746 28390
24717 21498
28584 21678
21883 25783
23528 38857
20478 31776
4045 35328
18266 27226
12575 36278
22888 36702
26382 37482
27371 37472
24516 36840
25313 36120
21011 33728
17335 31936
20725 24061
10307 29888
9819 28902
573 38627
8459 39616
4071 34304
14635 31665
4298 34387
5435 35741
4836 35271
15537 29504
12051 32636
6390 32968
28886 36177
15292 35566
20952 33554
10023 35814
4466 33472
7962 37016
27286 33614
26886 29878
9813 34120
13880 37752
1853 36614
9651 24338
11381 37257
18569 27594
15802 28665
17261 37728
24532 37344
31346 40502
2720 36567
1708 36338
20184 41247
6461 41432
527 43907
8387 45855
17995 43274
3482 36554
25099 38454
15386 36896
16954 44548
14806 40384
9023 20416
2559 31498
24395 41206
14929 31047
6089 23047
28391 30560
16727 40662
18400 37686
8751 33054
16617 36383
13117 35184
24030 32125
24759 35072
20647 37072
22312 38856
1256 39584
19909 40128
12814 36277
6036 26744
24118 31606
12795 22202
27589 25088
13188 25590
24239 25968
10040 18240
4891 19806
29006 36470
10193 30104
19735 30464
7963 30464
24099 3072
29910 -9299
15245 -10068
16016 -25956
16045 -6608
11439 -7172
22146 14546
15785 18382
8967 20222
21810 30260
6101 30276
14620 31952
1950 29706
1884 11434
23565 20096
22662 21312
27366 20672
31435 24448
13969 24192
1192 25408
30155 24330
26915 25718
18526 22528
8648 16118
18047 3594
28106 12032
5448 29568
8829 27904
11177 22752
24528 15564
14957 41740
9879 36598
5721 42112
4704 32032
13529 28218
8149 32608
1332 34144
3486 35712
13549 40736
18320 39374
1020 28664
14528 34144
28776 32985
5381 -30710
15694 -40576
30066 -41974
30317 -31562
16323 -41334
11596 1590
13464 -4928
2029 -6016
20601 -9728
30210 -12864
29237 12246
8148 7722
12066 8918
16866 7296
17388 -20256
28739 -11776
12192 -8704
28364 -12790
29684 -36214
1809 -14336
12994 -21504
30745 -21504
2152 -20736
23941 3914
15466 9206
4172 8960
2592 -566
7599 -1088
17357 -64
18395 11446
28263 7104
19951 9142
20514 896
26672 -12806
28875 4385
23137 4587
15106 -4482
17667 -1898
18403 -5344
18989 -9796
4619 -12571
13710 -10074
5017 -10547
30414 -4805
26762 -974
26358 -640
841 3820
19686 -340
8541 -384
4033 -272
13374 -1408
14036 -2752
2191 -7704
9155 -320
18509 -3872
18456 7168
29557 10240
25735 -7808
27732 -18624
12364 -28278
31056 -14838
29621 -29130
26027 -37686
14080 -23637
29864 -21159
2688 -1216
11195 2698
1777 3798
22847 1952
9059 5696
2131 4338
19476 368
13680 -2848
28673 -4493
17844 -9372
28980 2704
28218 -2056
712 4480
7309 5760
11640 0
17675 -17398
12511 -32758
7377 -6656
10 -7168
23584 -2304
11377 -8405
27904 -6104
5382 12806
25314 18336
13432 15946
28575 23430
6137 23744
29022 22582
13422 12800
19216 13642
26921 5232
24785 2976
6710 7088
11015 10256
19907 10208
2379 8572
22902 6779
30941 4736
9239 6144
10718 659
2768 650
29942 5130
20745 11318
25999 8740
503 -14336
10404 -34816
21916 44160
11704 48384
23063 58368
18452 70912
2196 67328
8431 67328
304 75904
1687 72694
19204 67584
30541 68874
4787 38410
12941 46592
26720 60928
29266 57063
6938 58752
22625 56960
9767 60662
4726 61952
4443 64768
9469 67382
16959 58761
29633 56832
13654 50688
21550 48394
4789 54016
2465 48256
4692 30848
20817 34166
21510 -25206
3129 26880
8075 26880
2578 22538
16923 25290
4862 44544
12996 51318
8136 49952
5089 50314
16700 50528
2047 50976
7248 68240
2535 64928
21639 67072
14142 72432
24050 72790
23564 71744
3408 72096
21901 66568
30173 66080
20487 62912
5321 59552
20775 64474
20533 73990
10197 72310
7895 71104
4361 50794
2231 56566
31261 59136
14175 59264
3459 59136
20606 54096
26329 52842
3409 55018
17165 56124
14099 30976
12421 21504
20247 -246
19687 57338
19098 57904
4590 65248
10820 66880
10914 71062
14427 55360
17908 74944
4041 75094
9927 27498
14176 29066
25626 64438
158 61632
7195 56064
21598 43592
18656 64492
21217 67776
28515 69142
23005 70902
6288 62644
5187 59008
12333 60032
11324 55592
22748 68961
29706 67601
20205 70062
28745 53031
5178 58902
26268 54464
24871 59392
19365 65152
22678 62966
31430 46986
851 53760
13928 59488
27221 60160
19973 59648
3935 47872
817 63040
19508 58143
18389 48093
15274 56448
11265 62208
24387 67103
9403 66554
8794 66244
3664 71680
16419 73536
5739 103263
11326 113782
24228 106496
27555 104336
27158 85289
30688 96896
19001 101952
3481 104064
13282 103074
25944 99823
21572 87750
9985 86970
17924 89472
15178 83062
3473 75210
15738 68490
2849 78532
25797 59712
6091 45194
2755 77440
13294 86390
23699 97635
16791 97398
28303 86528
257 52106
27829 63370
31509 63744
16562 64128
1685 106240
3761 109312
12285 100624
20238 94842
12839 96128
149 108416
2811 109696
2185 108032
13312 111744
1994 111734
30409 106634
11545 109814
18822 103862
29921 100106
11899 99456
21052 103840
27151 102858
282 106872
4722 107902
12944 102230
23821 99456
1229 97096
3328 99478
27235 93098
5268 97164
5132 100548
7025 95712
22463 96768
11782 98993
9878 97804
26377 99949
16920 105101
18956 106926
5535 106512
28669 104236
2944 93859
2437 94186
975 94742
6181 95809
22604 93138
4036 106430
7173 105375
26892 106340
12896 103734
20021 98604
3000 97765
19215 101487
25344 100224
14299 103510
10290 101367
4067 100704
29441 101376
30035 103320
13479 100662
11688 103278
2685 105106
29288 105910
2532 98659
23562 101859
6431 105216
15697 109782
26145 103850
23792 107712
29786 109197
23754 109939
12832 115464
23672 108977
9725 111568
16046 115759
19299 111806
8931 111670
5791 103926
24954 103882
16107 111640
6152 116166
22649 115072
8450 114572
18483 90741
26583 97920
1565 97598
20621 101264
24221 102736
25727 99088
1312 101872
28090 100992
14983 93610
6274 94246
1949 100992
31611 99766
11806 95542
2258 98138
27411 103104
6056 106720
30723 114390
29555 114074
11521 108413
2766 109023
4953 102752
17845 107703
20086 104904
18152 102042
20538 97560
3775 104425
29452 107863
13101 108767
25700 110775
14400 95850
19192 100174
29108 110229
28874 106592
29539 101041
10313 102435
12524 94170
25226 101782
27112 99402
5193 100342
27642 97792
9555 101184
20730 98362
29682 95626
6808 99126
16342 96864
6099 98784
5004 96736
21982 105280
14103 110080
9344 98005
29005 101046
19657 95385
30124 106874
19651 106124
26236 107648
24563 111066
25106 104153
21274 104406
20014 97946
6961 106870
20143 90953
16165 97272
14153 97502
30879 88462
26952 87080
1215 87192
606 89844
10530 72200
8301 95734
12517 81152
6571 83456
7143 89092
8159 51753
20103 45572
25221 103411
27030 112671
30628 100070
2225 100282
31128 39818
7627 83200
8151 84426
15046 85504
16477 90556
3137 89952
29306 92976
21272 88064
5901 87296
21949 87808
15358 85050
28964 98232
23808 102001
7722 101141
23253 94573
8052 94901
10906 76591
16718 97898
92 102006
13065 100536
27560 110544
29195 107056
796 106544
28773 104352
26059 112726
27828 110272
11149 108810
30347 105280
24436 103200
21253 107958
9625 111424
19963 111872
26056 113536
24956 114518
26978 114112
6905 109408
2900 97952
28993 104896
11101 108192
18322 111205
23995 103384
6589 105376
21849 107779
24618 106608
27496 103671
24361 72392
1117 84992
3492 88222
438 96490
11860 105728
18354 107712
1466 108342
15836 99648
11339 100928
12585 108662
8085 96832
15426 90833
23796 93274
4876 99054
9123 96896
5003 96678
24401 108458
6146 112566
29806 113766
850 105838
25296 92059
15552 92568
26569 92416
17157 88310
25054 84234
11053 81536
28496 95488
936 91648
10578 96598
28654 95040
6773 79178
9691 86646
2762 84096
11974 76854
1926 54346
8624 90410
24511 88870
31200 90940
31494 115000
27971 111616
5301 108646
1416 114108
29601 113348
9293 113664
8108 49990
24449 107997
18462 113728
29883 118752
26255 119414
20747 116962
21578 111764
27225 115478
12145 114905
29476 110656
27043 116071
14885 114688
7773 116800
22172 115339
27529 51749
3544 76649
5745 103584
12843 105920
26697 108024
14609 108150
4327 96394
19462 112630
13917 106624
19273 84753
23392 86464
14383 88398
11304 89794
31288 90486
8461 78178
13347 60312
7077 60369
29574 66250
22136 82176
6790 44006
29065 56090
12852 64526
7157 67770
26392 60936
13590 65597
24919 59765
14303 59666
21963 49984
22770 45857
385 68083
24371 63735
21691 68838
24087 71142
13336 69670
20495 53136
20700 59962
13943 61568
21920 61696
13803 64032
19444 71878
29186 66873
22422 57616
14798 71544
6587 75494
25689 73920
21800 64450
28472 55866
4859 58992
23932 62698
3466 62918
5522 72000
10511 68864
2005 65608
446 63880
26718 68640
5246 68448
2203 54744
4999 69878
10154 66176
23538 69430
22552 69664
23305 60426
17230 65920
21008 60736
11621 59598
12880 67646
7660 60842
29975 67850
30927 71760
20541 70874
2279 71520
28355 67350
12108 64150
4469 64632
7488 71328
13646 71305
1942 63556
7921 64678
7273 58523
2296 69290
26280 70276
12224 70474
12479 62230
29571 53194
30678 68596
19146 -1526
717 46592
9629 37386
29401 65312
22222 55562
13298 61046
26607 57600
615 53248
15593 51402
10920 61194
22689 65334
9820 67136
30320 76598
23885 76032
20425 68938
9834 74176
30833 74176
21025 70112
19285 54144
31415 70528
21155 68480
4563 19320
20006 69862
18124 71688
2725 70584
22626 66304
3516 62762
22890 65856
15151 69558
5425 65831
26824 69993
14085 66355
21247 21698
9339 44746
7608 52214
29 49162
24160 49408
20828 46208
14020 45086
3505 39030
28769 35466
3809 69178
22375 69574
967 78048
1288 78042
6396 66810
29632 85632
28457 87488
21622 85104
17258 95546
1097 93888
28186 103440
1755 100554
2442 105568
24006 106134
30885 96896
9556 101872
12692 99792
5031 107446
22101 106641
15190 106792
5982 103339
13161 99600
11175 90666
16119 95350
29663 95104
24546 97526
14807 103414
7934 96586
26904 87466
9633 71210
28503 83072
19504 103296
5818 104704
4188 113558
9631 109195
7533 90314
15432 100629
28642 100736
528 103340
7320 105710
1424 108679
9417 102808
27898 101720
25637 107254
3478 105674
23467 105002
7404 101120
5565 103648
12089 108662
15613 107520
31483 109504
4819 108494
8262 107280
15913 98608
30256 103760
13906 92997
23586 96668
4017 101136
23138 101264
23178 102662
15305 100936
9158 99389
6720 98499
21584 98372
30634 103664
118 100832
25600 97308
22964 96432
4971 102934
13997 96351
9768 102368
6168 96764
21736 94882
9532 88950
17766 99176
17475 93248
23385 90088
4269 91138
23804 87562
8022 94198
29830 86016
7546 12842
7698 73994
12297 87068
30576 87506
7496 101010
7816 102208
9224 91658
4913 87082
19575 102948
30222 101966
30686 105442
2522 103936
27615 92982
5441 61898
5862 92032
18013 95030
19674 89440
21030 83424
29843 23094
19063 1514
10394 10304
2892 19200
14849 23050
12509 25216
8619 28662
26359 26428
27779 21226
13377 24128
28139 26486
25862 19328
22052 1034
18120 8970
16367 15222
12332 3328
14450 1920
17336 -26368
24266 -7670
9541 2698
28970 14070
5643 7498
13945 -45487
2863 -4854
2903 17536
8294 16640
11802 22710
29675 18656
3296 5894
19367 10613
22011 16960
16618 16086
23641 12202
30150 26922
30449 30969
22991 22186
28370 26784
17606 23885
18970 34029
18758 35862
29884 32454
21303 37374
2518 37334
29989 26762
22432 21020
18482 -49918
25599 4608
25112 4885
16167 7767
29915 11648
2377 15525
12400 24449
27096 30656
27668 29429
26844 21224
19763 27830
7852 24122
25990 19770
18948 29716
5058 23178
22717 27296
6705 23936
19442 28928
25294 32650
4002 34742
1852 34392
15035 28362
10499 35318
9547 36160
7019 33654
20982 19392
10409 24694
18162 22400
17853 25216
15430 35062
8023 33578
960 30288
21083 34432
22279 38198
146 32128
20012 28768
22814 30800
27669 28314
21163 30528
22846 31350
5915 25632
9847 27776
11849 24480
19507 22656
24409 33590
15257 25994
14182 19978
13475 32128
3312 33270
25260 25280
30865 27264
14673 26880
29803 27520
20923 25344
27057 19520
13346 28694
10747 -1792
1918 -7414
14145 17514
7003 71840
21864 72112
20123 90490
14551 93830
10791 90368
19566 86784
19072 77056
29077 91136
4863 80128
20007 -76512
7040 -77632
26802 -71936
5812 -65280
28072 -114230
24814 -62912
13041 -43008
10768 -58752
6340 -63306
30654 -70080
4346 -49024
21420 -50048
15120 -66410
23017 -68480
16927 -85568
26623 -91158
9528 -86016
6212 -91936
21235 -76298
4394 -76160
13676 -83536
6169 -93200
2477 -94880
8954 -99414
18949 -96992
16505 -83024
18905 -86982
4042 -74406
1843 -72656
26871 -87958
21560 -71322
11532 -76727
25346 -66304
11022 -80640
16987 -103878
17535 -107904
31043 -81024
24492 -77056
14111 -81984
24856 -84784
17612 -68992
9439 -93686
3025 -89096
8278 -122630
31564 -92097
16579 -74208
30889 -77092
30820 -81872
16600 -81130
18015 -83174
16881 -75786
25691 -64544
3933 -64512
6124 -64352
28012 -65344
8439 -61642
8523 -74870
14310 -61802
25421 -67104
27734 -70560
23148 -70966
24003 -67990
30042 -61022
3579 -60034
28455 -62026
22561 -62272
3693 -61440
24974 -65078
4375 -63860
7865 -59840
2607 -67702
29551 -56570
14924 -58762
23709 -59440
31018 -65338
29879 -70896
13061 -76096
20111 -64746
20751 -67840
418 -66806
17222 -67072
7535 -65197
28757 -64200
3082 -65857
27499 -69248
3851 -68027
16338 -87000
22790 -84490
6864 -91860
6950 -84992
11414 -82112
3468 -87264
29245 -77664
13391 -84544
11555 -74112
28439 -72448
541 -89856
30130 -125254
24458 -30793
11527 -22016
24570 -15804
16616 22620
28516 20440
11155 15540
1953 9604
786 -385
16756 -1677
27376 2432
23187 10055
14811 14298
3767 15098
20246 8179
3261 12614
24911 11542
12752 10532
23411 23320
4410 29888
31207 29840
29525 24096
2213 39066
17207 39604
28952 37216
29069 33312
899 22336
22423 20246
6386 28336
18138 20454
18785 19626
20328 19652
9868 20672
25668 22464
29783 11195
2745 3772
24828 8832
30036 15626
10666 21612
22594 16000
20449 18496
15783 8640
18929 3722
121 -11264
4063 6764
1253 9656
16469 19264
15453 17024
27272 15213
23771 22178
22845 22526
9290 17558
25490 -1568
26734 -18432
16673 -6560
31599 -7670
24566 -5200
8901 -20950
8899 -13886
26958 10624
8818 15648
19759 17180
5454 12096
29918 16858
14444 14624
27783 15558
23351 16432
29413 19046
9266 12576
29873 10542
30590 18586
8805 11400
17631 23966
21734 11960
1375 24550
1666 20800
5817 16802
23559 25536
19372 27648
16802 19200
15718 18552
11948 12490
31032 14353
25337 18302
5741 16083
3609 21904
8177 23712
27977 25088
6801 39286
4435 12590
4983 -1770
14868 11792
3180 8432
1585 20864
28005 22784
13660 6090
5550 -24140
26962 44180
3998 49360
6814 26880
11070 32826
26389 41947
5395 40320
13867 42077
2446 18463
20837 12490
29738 19298
6716 43549
12371 62838
26209 44312
26225 46843
9052 56894
21351 54734
6110 54055
7900 57916
1033 59830
9470 61344
20983 60013
10606 54414
14130 50324
26186 51208
11632 50476
15017 55797
20318 63807
21166 73702
27894 71400
9683 66678
11490 61827
364 77741
17532 66152
8767 67763
10707 73659
29249 83919
15784 86048
25278 88015
20028 83587
26107 75475
20428 77347
9242 81854
30743 81459
25395 83715
24530 80464
23856 63344
11063 64592
16685 68758
22895 64843
4165 67776
26301 59018
28940 59071
7319 68933
14110 80575
3358 79562
15456 69824
18709 67072
29128 61327
3871 81366
27751 76204
15980 67127
31312 75431
15480 77997
18586 77137
23204 77118
24017 73318
876 74698
9011 75840
3170 75535
23322 79337
21363 68112
6628 70622
21942 62995
23693 72174
13164 73325
13187 73492
3679 75352
1002 76152
187 62670
22260 65832
20944 62138
17698 58934
903 53322
15195 61002
26396 64374
30220 75222
1774 72432
15477 68864
10749 70528
5233 70272
23982 74660
7846 38466
24848 46426
24776 48976
26200 47478
20462 45670
9217 70948
28282 74624
22383 74304
30844 81696
2547 81821
22869 83686
26081 81943
17560 75658
8570 75471
18363 77392
14627 80630
13176 78238
15819 77338
29679 80112
31468 82310
11329 82512
21737 77520
4180 81327
22728 71992
5332 71510
441 63160
7164 58870
10131 51722
8911 68736
14332 77312
1216 80694
3138 72128
12075 71730
25527 69711
19223 68278
26704 62986
10500 63488
31474 65024
15125 59978
21994 46858
14672 57280
26510 58102
7306 59888
26841 64886
25411 56620
19197 65114
20672 65472
3080 64192
3815 66112
13976 58240
29125 59483
15500 60285
7753 65408
15910 54693
742 59974
17818 63296
9447 71862
7799 61098
6077 62374
2108 59873
26788 62470
8308 53003
26657 20533
9758 16663
21470 41738
3698 46399
24830 63816
7217 62096
27347 55416
26861 55210
11646 21770
26187 61098
3469 67574
9745 57376
24211 60032
15327 61910
28878 55520
3217 54208
10145 62720
1956 78838
21993 74963
72 66173
26211 79294
20206 74077
18797 74638
112 66750
20664 65100
26252 61760
17876 59370
10389 69514
8822 73238
24898 71904
1181 73856
14557 64576
17672 67200
8504 67130
15267 67712
14002 67520
22437 72192
9593 76813
22 32688
21457 32672
230 2048
22291 23414
15138 19456
24495 10624
31498 11530
24235 29568
13011 28672
5992 32384
26746 26112
221 25216
19380 23050
27636 31222
24760 28278
25973 24704
4686 19850
6021 32128
14326 36160
27064 39030
12306 43278
20390 30938
18269 33104
28013 44280
12924 44344
1731 44886
13380 44672
29335 42910
7541 40058
2299 40592
30537 18720
3058 19968
11213 22928
14227 28704
12902 22858
15349 22144
23949 19952
15813 13210
24464 14602
18879 9334
10538 -44150
19314 3200
15345 9120
20411 44544
25131 47350
2091 35162
28237 38208
27612 48758
11669 45376
28700 40266
30583 41206
4707 15658
21373 18310
31054 14912
8713 27712
27015 7306
29505 -47094
20085 -2016
28941 -1568
12967 25498
7517 35022
6912 22296
3388 24006
4373 23277
15228 15458
17362 19518
27156 30509
5458 34838
29420 30760
31295 26802
28113 35496
29470 36846
23462 33398
13156 33340
8689 32574
4667 37504
20715 35494
25435 34426
12433 37104
13888 39606
15527 36751
10524 37255
1519 40000
14172 37888
5492 35910
6437 34246
18284 35968
9967 30512
11678 30320
16994 30912
4398 32512
27801 32512
22570 32608
23383 36982
11382 35130
1810 36656
10128 26448
12373 25632
30172 20256
27237 21616
429 17344
14589 10858
7983 15104
1569 17334
5710 17168
16796 15418
9080 38144
2289 16128
18384 55424
25186 57738
8974 59776
8889 65910
30394 63011
2509 68352
427 46272
314 38666
19806 63104
4077 71542
23473 67210
22163 69504
28651 66070
7836 56720
18669 58624
13734 58240
17931 69558
31203 63360
27870 62198
19988 57226
23900 60032
3008 59136
14468 47872
23121 -502
18183 35978
8360 32896
19125 9790
7221 63498
5027 66934
12115 77056
29718 77238
3422 72064
21248 70012
20042 66191
29959 65536
4302 72758
27491 70326
24684 63130
8256 58096
13241 68736
5043 61728
10516 62912
15423 62752
19916 61642
17284 67376
13895 71862
18768 70486
11796 69642
12762 69898
4070 67702
15278 75926
16775 75104
15745 62688
30255 65974
12587 60458
17634 71488
2842 72768
15154 73984
3742 74742
1688 68150
24296 61130
26780 64291
23847 47978
14021 49526
14434 48954
25744 50214
30492 55680
8799 55434
1074 46090
20864 45056
29517 39424
28105 64000
1433 51968
26427 65408
27446 55030
10124 55328
6806 51370
15801 60160
26121 60256
806 62080
25538 63744
13986 59264
5813 66090
25852 68454
23607 69485
27098 69622
11891 69391
29289 70992
29257 71446
25588 68704
20416 61920
18494 62272
27973 63595
10117 61256
30049 65664
24420 63744
23047 62272
9728 56961
9324 73782
2506 51584
6368 49290
1462 62090
5548 62976
24167 63222
14338 70934
6165 54474
646 47488
6182 32128
473 50688
29243 61312
14003 79552
13832 77952
15959 75040
12375 81568
13212 81878
20333 75114
7480 66250
29483 66253
3425 71382
21175 70963
15379 65718
19899 70187
1307 72926
1038 69544
25072 70272
9720 70400
10225 63043
6923 69518
25730 63224
10542 22052
24035 48010
13885 57344
29073 58314
5699 66463
8371 54083
7487 72970
14328 79676
19042 85668
30837 78364
2694 75234
24786 76155
16218 78605
16746 80336
28413 82096
17104 80894
13844 79745
14212 83920
26475 83006
3003 84022
14067 82656
25093 80032
19903 80566
30670 78464
13092 76928
15895 76154
27749 87040
26442 81280
14951 67376
8163 72992
28039 73216
2286 76278
4954 73904
14401 75078
23169 73626
266 80694
435 62698
20508 76752
21952 74976
2779 77600
16571 81830
5517 85248
12102 82432
27947 82038
9442 72834
6225 41034
1746 49270
30149 10650
7183 25936
4828 48864
16285 67062
14208 66880
23059 61546
16104 38666
2140 64640
22608 58688
14658 62632
6911 61184
19218 65671
10554 66622
24298 59264
31322 56672
6480 81824
27688 85078
13348 95958
25958 88490
11201 91264
26832 92278
12983 86922
23207 77568
12008 75392
10015 67712
24976 56832
16873 64640
18236 53760
21943 61440
11469 55296
21958 59008
3424 85002
270 87616
25035 83584
18143 84866
20026 85904
9258 95294
11404 94022
3736 93628
17792 90880
12229 84086
25505 90832
9707 110198
28606 101120
22335 87872
1388 77256
2153 60152
3435 53242
2414 98952
17912 95080
12210 83250
23791 104256
20461 102582
26164 89128
15705 63952
17557 18781
12376 29331
18381 60032
6957 70011
20668 87080
6038 88928
24044 84250
22154 59480
27275 61628
1610 44234
27485 61856
5354 86144
26630 79018
15479 88310
24547 87222
5469 88176
5896 73888
1630 76384
22322 73984
6162 79766
16897 71578
8924 83434
5346 92437
12826 93867
27231 90861
30615 96262
6629 93856
24984 91616
15691 93008
7588 91181
16890 84218
15759 87744
3349 87027
12291 83656
5563 85300
17003 84828
4910 90582
30389 90720
22364 84224
20110 90934
20223 84416
2398 84420
6281 80450
21361 83680
16947 84612
10373 80982
5023 86424
21644 82960
7116 82656
28351 84240
12474 83978
16564 87478
24742 87168
26402 87808
5924 84928
14786 84416
15272 81096
30608 92125
28736 89984
5835 95346
15072 96112
24399 96560
10030 95962
21335 97420
27228 98774
3646 94922
23447 93678
17813 85728
7742 83851
18455 98688
6413 98784
2553 103594
4200 107846
3181 101808
22250 93686
4273 91626
1450 89946
6496 68256
27591 67850
16312 57738
23635 86016
5123 90870
9152 81664
28172 82432
5186 82816
16944 89344
14073 91510
23134 82954
21484 96448
24787 95808
29436 95456
1411 94897
10328 99894
31366 96768
9348 98048
24850 95946
28506 91018
24979 105990
26304 105990
5311 98538
8674 99200
5759 93194
19405 104886
9392 103712
13630 112256
19831 115776
1979 116544
2507 115574
27120 108000
3315 111510
23444 107776
30564 108064
29716 91616
7689 97802
21006 99542
22281 98112
6373 95520
4100 97334
7004 88970
17641 92672
28016 93344
28636 92928
13706 98456
2363 100854
30041 94976
6986 84650
19149 97162
6577 104000
30506 105078
8097 95734
7072 86592
25710 94058
24504 96960
29800 91680
3257 46538
10170 79222
13741 81664
15937 73162
30017 81162
16755 91542
7479 87168
23551 76042
10157 85546
23713 89866
19089 95990
7919 94592
168 92576
16750 87104
17794 111072
2397 114696
4665 114602
11645 103050
24985 103942
13709 104164
5984 102386
15597 112672
9045 116430
12815 119401
12723 94538
14068 95536
20511 97815
28481 99174
21010 98338
9801 92997
19435 93016
28723 90944
6459 99007
12831 99478
14747 93504
1973 86602
17917 69386
13179 82298
22352 104878
22372 102640
8575 103168
18208 98432
30428 92032
23595 92624
28196 95424
27771 116384
22850 116032
31559 102656
23877 99728
18150 118582
30657 114320
3880 97280
6870 94112
17297 101088
31038 94368
20451 89952
15508 116982
25761 116374
9415 116928
31108 112384
3288 116032
11865 113600
26943 110454
19267 106752
11271 111616
6458 110848
25238 100168
25217 116298
13286 116448
365 116032
4166 116064
62 106816
4053 104000
5725 74688
1592 67786
16674 96362
529 96362
15169 94240
587 99020
20441 96768
7944 96576
11 79162
6343 106314
29307 108518
1305 105744
10184 103776
5126 103622
15538 100576
23670 87818
4087 104796
7750 92498
20940 95064
1456 98598
6082 112630
17741 109984
15297 104770
6322 108382
7470 107424
17181 104952
23316 105902
26756 109920
14577 110192
26782 104552
3615 99866
11257 110396
15844 110528
31183 107528
9459 105962
29429 110806
13076 110218
22232 111787
5253 113600
10982 112432
19986 106545
28842 102659
13272 106461
20310 112566
18707 108796
20112 106248
26682 112036
26806 106208
11868 97344
8466 97424
12610 93430
17575 103351
17210 105784
25888 103600
17206 106976
4809 107776
9797 107666
4007 101846
13450 99666
25268 98986
3895 91568
4502 93806
6331 112390
18368 105542
25216 104768
24777 103552
3365 105792
15243 108224
27727 107072
23904 109392
2436 105114
5114 72362
26493 82944
12968 83328
29946 103648
3268 94880
9238 93344
24558 102912
22794 102400
13670 101564
30717 100080
12456 101194
6604 80034
15805 92960
8669 102448
16689 104208
30388 105334
28345 100106
29384 86144
19826 83296
4423 89930
715 67466
10127 64512
17708 82912
12598 76968
11251 61474
22547 75280
28142 90518
29729 93936
19628 91936
18216 92000
15412 101142
25596 88440
8613 104902
16468 107786
30270 107544
25644 109462
8940 107664
5084 107264
5808 110966
24064 110406
14250 111446
4791 110746
28254 102528
12525 103488
26852 103680
17287 93184
29856 96768
4693 94872
11569 87064
4363 84078
4460 96832
2403 101322
23649 103872
24267 105334
23729 109216
19565 105338
17036 111718
15288 110412
11961 104348
6128 100790
16290 102310
159 104482
30466 104466
12615 89196
21145 100608
13769 95253
24331 103842
19486 97940
2117 101607
10241 103586
13170 101581
27886 105661
12315 103101
26989 110950
20483 106896
3702 109366
9081 108915
17503 104378
20327 107648
28480 105824
27226 100000
11599 102404
7081 99595
12434 100310
15797 96778
14183 97706
29970 101861
19358 98533
26085 94351
403 102416
18001 101920
11166 100760
18295 100377
7564 95776
3632 93824
9612 90968
16903 90656
29487 70019
3438 77952
14539 82113
17496 82122
7657 91264
10393 98912
24548 110192
28248 110745
31281 110917
22578 100896
25232 96952
16168 109309
11951 61720
29012 98240
11792 94194
23165 88960
17984 82176
16444 5888
8516 24064
14879 30198
6059 24202
16743 24794
1870 35035
22239 35957
1463 -6367
27116 11392
29822 39552
4409 40704
23456 40832
31066 46854
13140 46010
9665 45120
5543 51584
9119 52854
29916 51914
14148 39168
23943 50688
7382 52096
7434 57974
1977 52992
26356 53942
6533 48512
10903 47936
6972 12362
13235 35289
21725 41344
25272 43480
6592 28545
26295 32762
7957 38684
12363 30434
29114 36928
6330 40150
17403 36544
30699 37888
2013 38880
1704 47936
5707 46192
7073 46464
26470 51766
1269 48832
2875 52214
24633 50486
4356 45472
31053 45297
11110 39189
10940 48128
31475 45120
12750 46080
26944 47734
16655 34422
14702 13898
8037 -14134
29651 23296
16252 30976
13705 30557
9534 34048
11682 37120
20414 33536
23786 17152
26109 16640
26897 1792
1310 11850
10485 59264
23342 53824
12557 57344
14514 49344
22193 37472
14765 32906
13716 41206
30992 42240
7620 56064
9640 55104
4380 46090
27386 46006
18691 52096
19207 54518
13671 51456
19221 53238
29804 50934
7553 50880
1933 50698
22184 32778
6012 37888
1 36342
17886 44214
19836 38282
21313 42048
3226 40448
29273 41216
308 37432
17797 37103
31020 22538
31484 37504
25471 13824
28823 86976
13533 94976
5786 100064
15656 123296
11425 115156
16795 123502
22978 122976
10232 127872
3440 125211
14991 131397
24840 133558
22143 132224
18317 136534
11819 135616
7658 134806
15192 120650
10532 128778
2575 124704
8217 113954
7170 116824
20019 115328
15647 109105
7756 114626
22451 120425
31421 116596
7578 118016
17827 129238
7624 125987
30004 125376
21144 127862
2985 127296
26183 116224
4043 115360
27764 120064
22859 118144
17369 123018
18888 125376
29338 127798
6006 120768
8518 119552
9369 120694
21146 115434
24454 120914
11098 120490
11032 116480
1318 118528
2193 121110
3364 122718
10463 120834
24161 122432
4151 122176
18924 121560
20529 112566
2657 111946
23088 124800
25565 134086
8980 132202
19970 130814
25971 131499
14619 136102
10568 135988
1946 135927
794 132160
18497 130752
24116 128460
29949 134629
29317 132539
5013 134752
1733 137216
6320 137919
16258 124342
7466 121098
3416 120266
12015 128330
21464 128886
17190 121047
20584 120570
3543 121440
2546 120032
2252 120444
13558 117860
10956 121590
25465 127473
28125 127788
8942 121930
22809 124310
24822 126122
30205 125122
22967 128288
26192 129734
27194 128442
22380 124831
22572 127753
21727 130654
7999 134607
16681 128256
19604 126152
23156 133184
23432 133803
24107 123067
7339 126480
20571 127584
4824 132612
26957 128222
8429 130934
1319 125903
785 117440
846 127845
16431 130736
14556 130208
11387 127392
9759 123792
30629 118832
12054 112960
13554 72042
6120 111434
7694 116912
16665 98201
30579 86282
27319 86282
15841 101696
27041 116112
4476 115712
17415 132288
25185 135606
31242 129322
11389 138390
4345 136960
5151 134720
30368 130304
11712 136064
16828 124576
8188 106992
18432 56095
27389 121327
29226 127472
8878 128208
25288 127296
13520 130944
14316 124544
7669 127728
9129 126736
22357 125696
1970 129376
16082 117168
15408 125744
20804 126726
24158 131096
28027 124177
3968 126123
16108 126026
16098 121121
27725 123902
448 127536
29805 127696
27857 128448
22941 128896
442 132064
17227 130624
29814 130992
11744 129974
7059 133430
11058 133566
19107 128410
27428 132800
23907 125792
1240 122874
9343 112716
3289 115112
10525 116830
30896 113310
23010 112240
14070 106596
2716 105824
27247 130337
10901 129560
30938 118305
30293 128273
9971 131968
25781 132662
20961 132086
18174 126826
23946 128714
20302 130870
4763 133576
3310 130560
24451 128118
6393 127680
14534 113216
4602 120912
23079 118306
6173 128462
30838 113758
1619 124274
31409 113754
5617 120486
24916 118316
27304 124734
27025 132598
24484 125952
22342 121044
28707 115713
24801 122432
24784 87395
25098 118394
28057 119520
9174 121486
22985 117522
8101 120642
20928 117888
24533 113024
30470 105984
9595 112532
9389 75275
21635 131030
28543 132480
3520 131440
12706 133792
18405 140160
27752 139936
24145 139600
27362 144198
12882 142054
8887 139882
27833 134176
19600 131634
19883 140814
6205 134233
27427 130183
29036 136992
682 101824
25389 105856
29829 108672
7874 125008
8555 128732
7071 65024
9262 63232
29823 72310
29963 69120
16741 63360
14490 55114
3334 56458
19761 59776
25462 59712
7631 57974
31002 778
198 66570
5640 65162
28283 74102
31139 66176
22285 58970
2037 71264
18387 71990
16643 70481
125 70089
18680 62406
1086 72062
28089 71686
22877 71168
3330 68367
25591 67353
2557 74938
18717 68196
24277 63356
13744 70910
19174 68352
578 57120
14727 54867
17740 53116
16936 62806
1838 61815
26940 62336
5201 61695
52 30410
17325 28618
29034 60928
12477 75520
5911 74729
10226 75871
4288 61436
29248 71119
9216 70469
5785 68806
15325 68797
10599 63360
14550 66808
9170 64322
13308 68480
27933 79861
6479 80451
9316 80342
30401 78700
31445 67072
29202 82166
7103 75811
14767 62143
18069 70582
24353 62734
1754 64288
13955 64128
29667 75350
17272 66879
3711 73714
18461 59391
2110 80295
16908 79626
25504 81024
15982 88408
21112 87942
29852 88032
22166 82896
23881 82400
10153 78506
4092 84205
4531 84500
22999 89044
29961 88912
24407 83328
4921 51584
4357 30458
14775 61794
20856 70304
23007 65408
29808 55040
27403 64182
20141 65304
27938 48384
7348 33529
25262 66019
23594 65216
8195 65792
30235 61592
31058 43640
30300 60416
20193 74496
12890 72912
2500 78742
26412 74112
18478 72266
20433 72096
9662 65730
10565 70616
29999 62224
21224 58210
27815 63072
25203 70461
20556 76631
24104 82294
29877 79682
419 86863
17955 94848
13823 95936
17692 94256
9848 93498
14780 87424
17895 74296
26787 75908
21496 69350
14225 77952
17863 78000
31607 81160
30283 76160
18517 69760
19502 63621
357 71296
16089 73994
9596 77366
24151 75584
9931 77120
5204 68096
3985 63734
30735 59456
28661 58393
19291 51321
2651 54186
22709 56134
14436 54088
26660 71232
3587 71862
17008 71072
13635 66464
12715 65130
14373 64182
5098 65264
26453 62418
21100 60960
24081 69302
4940 67624
42 65288
13656 66912
6593 67200
2579 72054
17225 70208
8500 67584
16403 66048
17615 65280
25243 67421
4204 52513
3894 54656
19789 49280
7859 45330
15638 65127
5558 68832
7100 75872
12200 75738
9151 71296
18399 73152
21237 66971
18649 56486
30930 69078
26628 67296
6599 48224
23354 49290
16447 66880
23816 59776
1384 82640
11749 82822
13875 83552
12526 78144
12436 83896
7361 86678
7130 82838
23421 70736
22300 81274
15556 72369
14632 68759
10467 79862
15126 76474
5338 72423
19284 74625
4858 50423
28446 53010
26409 40120
3826 37898
11907 49526
19065 10378
1161 46720
6438 44416
24741 51072
29136 52384
16298 44650
29154 45866
29644 52524
13378 70832
7478 70292
36 74843
195 66611
8622 73654
23919 73973
30529 60643
6941 60431
2364 62628
13215 62980
12586 68406
18248 63037
11179 80524
15156 84750
13242 81374
25021 101154
16420 96064
20611 92342
11258 82652
2516 47410
106 40320
26639 49334
7410 48834
2482 21604
15678 61986
10220 58187
8813 66166
1874 68608
24967 60416
21348 43850
8745 47158
26681 43392
4349 -4123
21925 50175
12544 49408
25000 49600
28850 14105
3877 58478
22799 73526
9183 56650
9744 43904
24343 42944
18908 5514
15637 47898
607 53567
15626 56866
2086 56325
12189 65280
22660 59200
12933 65994
20084 71340
8816 66826
24793 68480
14363 68480
29430 69312
24350 61898
25892 70678
30325 69408
11336 74496
7765 74662
9302 73088
23573 76682
8857 78636
10407 76346
30455 69905
14682 31135
7945 23576
7594 55158
23820 68656
28851 63018
1193 75190
8754 75538
24480 72464
28499 64598
25316 61880
16837 65231
16556 76396
27360 92608
26728 91076
6832 74733
21867 82570
29314 81270
21914 85594
25042 95427
26872 62187
11750 53430
3327 44938
7108 24108
7023 19319
14077 64933
649 71680
4810 74112
28492 78262
3788 77408
10630 72746
10860 81772
16792 80318
30507 78404
23282 76065
25837 73836
3760 58548
1883 56338
24425 59104
16846 61870
25090 60224
31500 50560
29467 47781
27127 59059
8026 60616
1524 65832
21097 73494
28366 72384
4721 69040
329 63752
23189 67305
28936 74759
16340 65387
1400 75542
22280 73888
18181 60537
21623 64535
16574 63958
30744 59392
3734 55210
3784 64930
13874 55705
17972 53837
20663 6794
5577 36480
12678 61130
5805 68064
27167 67941
3964 63597
24465 50378
30068 55680
9261 35072
7569 24966
12502 106268
19664 86080
3731 87904
18910 89578
14164 116708
9255 119858
10938 107238
29060 114064
30524 111057
13552 109459
10212 123918
29294 137238
15592 123968
13111 90688
8558 90954
657 97504
30553 89226
1064 80976
15076 75786
2471 101425
23878 126905
17980 128755
19254 129560
27026 129729
6598 121355
9578 117045
7184 132860
28798 131218
20979 127974
2271 119646
18091 123318
12942 123470
26932 123104
12958 126460
12299 124096
1992 118806
22947 118080
30975 118573
24935 131452
30493 127968
4600 134342
11879 139165
17808 128911
25280 122482
12915 134650
7552 135010
24677 137223
28652 127544
7507 133686
14706 131530
25292 -5769
8253 28672
10343 34944
3807 33846
9531 34176
496 30784
397 24576
551 43184
21854 39142
28906 24064
2343 31872
22095 31808
13527 30816
19481 32294
8806 35393
21940 35765
8808 33033
8040 47303
23237 42256
30088 33104
27447 -28566
5581 10752
6088 26496
14216 34112
3859 35702
8244 33856
21430 22080
13465 19712
26231 21888
21999 37174
8883 38154
30613 31946
3148 46710
2531 20938
14055 25216
13615 19850
7335 24512
16666 32640
31566 32000
25703 29760
24970 34166
15062 23178
11183 29814
12717 24128
4905 28800
15623 23626
25948 -54
17344 1024
5461 23552
14121 28416
28415 28032
12823 33142
23781 25610
16426 37366
11803 36352
18164 39341
7814 38326
1126 37692
18229 30841
25374 30336
25739 38038
7386 30880
23708 31616
26020 22762
6623 36016
29101 35632
3541 33408
23604 35584
4774 34080
132 34688
5549 36064
5103 32304
28311 34144
20671 36014
18319 36445
12956 32128
20071 34726
16164 23995
29734 19381
31347 30454
12036 13172
2325 23104
29009 22597
30703 12717
21805 18058
13729 20992
25850 17237
20829 30796
8844 9807
12183 51826
21463 60870
12771 54024
20447 11648
19756 97152
10640 114752
10076 127872
9626 128256
23973 125290
14166 125664
10930 130230
30902 119968
14657 120416
4422 101792
15962 96010
25162 102902
19347 97258
24381 101024
30339 116736
28876 115706
11971 119990
838 129368
21576 137056
25475 140304
23505 136778
18429 139864
9376 142254
21219 139186
323 143110
28598 136056
7379 140550
26284 139808
1582 136704
27797 136048
13560 148949
14726 145536
25246 130528
22157 147744
5996 148624
29507 151104
4140 141959
2867 146964
10810 144256
22082 144803
7238 134432
24538 135302
6595 130572
4838 132928
23330 130058
538 139766
29296 140800
470 139256
27240 132499
5156 135551
2143 136190
11222 139728
15079 140986
25622 140445
11363 137117
16972 135390
12286 143602
28890 139003
9956 138355
31037 136845
7609 140608
4753 143158
24131 135936
2560 143936
20165 132426
17848 138186
12362 136864
28558 137984
2261 138304
17873 141558
25951 140416
4515 140406
13677 125978
25847 132022
28176 136448
25160 135296
8697 133120
23100 124736
13482 119296
29736 114624
16486 142080
15507 144164
16232 129462
31249 137268
11030 144566
28962 140218
8846 144790
25513 141888
10832 140864
22545 133762
16304 138820
278 138512
8760 138252
20820 125745
1078 127432
2199 126187
21819 132353
1397 136496
18096 124572
31161 135496
13169 133696
6463 141568
8741 141568
1660 135073
15503 101578
15595 131136
15754 126080
11570 123264
7683 122880
4251 122192
29816 140528
7680 140758
25891 136840
12174 143230
12766 139376
426 139834
3232 143054
12281 138120
10271 140722
15775 142662
3628 142048
10382 141984
15187 143862
16116 144854
25889 142976
9438 139952
29297 135536
31014 133706
25835 135920
23072 130954
3123 135248
12442 134528
731 138550
12216 140086
25708 135264
27334 137696
6648 127568
9857 133904
11762 133232
8524 125110
14482 122874
28958 106536
8096 108544
25745 110208
16973 110730
28560 111248
18626 123038
15118 127088
7400 129318
28127 130688
17780 132288
10171 128768
30474 110378
26303 105778
10711 68360
627 12506
1309 66934
20651 62666
25089 71968
16723 76654
2551 58130
23434 75056
15095 71184
9362 62827
23937 74512
18997 85334
2916 85153
23374 80052
29379 81198
3343 82388
29874 82514
20438 77622
24844 77593
27535 76483
14749 71147
15716 66559
19357 66464
4008 64000
19255 64896
3990 66304
4035 67136
790 67456
27084 71168
19675 61000
16531 61568
12515 60682
2316 60748
30934 62666
3104 51480
31119 64832
13138 75030
27104 66890
3640 73204
22756 74102
9789 62445
22237 70183
1339 75366
30645 66426
21814 71869
5829 63275
1303 60112
126 64715
28344 67595
9093 70784
12665 62464
8125 54048
21599 49200
23234 52752
26722 51119
8352 72872
10021 83134
4507 75110
6965 81052
1694 65770
26060 16490
29769 63616
523 71394
19243 40026
20052 45558
14817 36838
19340 52766
20790 52085
20694 70476
3881 73846
4844 76815
23412 77054
4521 78128
8597 78125
6335 69875
23349 70110
539 77632
25909 77718
17076 84569
21748 74659
23487 80450
27152 79450
21941 78570
22029 83132
21931 85121
1509 80303
10037 78163
17153 78080
11853 79240
27558 80138
13360 75840
31459 74857
14260 77542
6410 75664
13058 69180
4262 66810
19422 66906
10102 58840
24670 62426
27573 66400
24333 75052
28591 57738
4977 60928
27024 59242
23947 37859
10672 52298
18774 58550
5519 120320
11086 131264
22744 132384
18919 130038
27629 115125
15464 120886
6823 122560
30028 127168
19448 115709
12946 110589
28641 107008
9450 106624
21511 111904
4979 118652
18010 117408
17085 115888
23384 112742
27630 112754
17747 113970
2172 123339
13819 120896
6104 120864
2885 123976
3733 123264
9838 119478
20210 115968
27679 116234
13551 122529
13970 122889
29964 121490
27788 119724
7489 116504
10722 117088
18187 117322
21298 124438
4540 123680
29979 121216
28101 121658
27926 119670
21919 123638
21562 120096
22320 116874
10574 119088
4481 109664
15580 114752
10321 116608
25041 106304
17928 108832
6844 96106
5826 98368
30494 101312
28518 109600
3578 106164
26353 103482
24372 115179
15922 117230
27185 112529
9992 111329
25315 115420
29585 107520
20312 106848
10366 126336
28863 123329
20717 123302
9575 118848
31057 122582
29631 114401
15285 115712
11040 113184
9066 114884
27188 112151
14072 95082
12697 38986
23424 62672
25875 58624
12661 72176
24810 87736
10052 88744
27257 88728
25567 94252
12562 62384
27 39118
11595 72426
21979 74208
2147 79552
11396 80246
11402 75274
6510 84064
2961 87030
3888 80768
11463 74112
28935 74624
348 77056
19009 66378
29428 73376
8742 70080
17993 60032
30304 34944
24446 24906
11018 80586
23286 89472
19013 85014
66 86934
19156 89542
8828 89402
28528 86902
15996 80970
11051 79498
13316 81024
7570 73394
3863 77440
669 83690
6777 85152
23317 89046
5009 88816
6553 86704
20783 78048
7062 85936
4823 89846
13915 88448
24815 87040
13440 90742
29149 87968
17342 84288
10843 93334
22480 91128
10304 93344
26009 95040
29025 87734
22171 90382
21995 81312
17684 73882
27939 82568
2124 74306
28387 91264
27354 93846
1447 80153
11458 77646
258 68199
18360 83797
6235 88394
15698 90650
6966 90564
11489 91083
26074 87296
10109 94016
476 96246
26576 92254
8479 84146
28783 84306
22642 86950
9787 91264
28735 89952
20115 87535
9917 88537
11844 92779
28223 91888
7733 93574
6643 86285
23892 92636
13505 93274
29389 95797
20356 86736
29637 91360
27817 88960
24162 87008
17888 88744
24841 91212
3068 87168
14078 88394
11537 89974
20194 75914
4611 56544
17156 16522
1982 87744
10132 96198
30573 76140
31358 87651
21173 66688
6514 102208
3270 112174
14789 113072
19659 116224
11419 116224
1314 113216
6612 110670
22913 107360
13184 106192
15846 114064
31585 103970
31491 113544
6582 121472
2074 121952
7980 109194
27526 123958
24710 118144
9545 108608
25529 119168
26745 124352
28690 117802
26444 133046
11777 122528
4314 117216
6176 115712
22769 114688
6591 89850
19342 96608
23445 98832
15014 112184
28061 110056
3952 101706
22884 119096
23135 108616
11487 110822
770 110048
4213 110400
16931 109878
23438 105266
18645 107650
1196 109386
14907 109568
2073 110826
25455 109796
23714 122542
597 121811
14385 127808
11943 125424
27474 124352
23632 131158
21802 128528
13751 130224
16463 126784
14443 129152
3282 128832
8825 123552
16303 121568
13757 111168
27811 109506
17437 120792
13978 127648
7089 121098
9926 127232
6873 124800
24770 129468
3189 128400
14737 114496
21051 126304
10505 121152
28327 117120
21325 116982
22139 119552
19809 115722
8700 120640
3448 123392
29696 126528
15191 126592
10503 128032
9628 130001
3380 129520
16411 121612
10921 114451
217 118784
16754 118362
3325 116352
16868 120192
16146 118358
31553 125526
31105 122560
29670 121024
7887 111744
1586 114816
22495 119040
12137 127104
20173 126934
20587 122240
5275 124768
24686 122816
30020 110722
5927 96322
28087 96458
12834 106624
13905 104608
11309 91706
3041 117120
8774 95584
275 86602
19034 111424
23738 110094
776 107606
27611 108578
9743 99712
23373 91392
1485 91392
28805 91264
29434 -66304
2789 -65536
21209 -60651
7715 -59136
11626 -67477
450 -50992
5355 -50944
21092 -46416
13653 -48554
6620 -56086
22412 -50756
12670 -54308
7720 -49297
4907 -43786
12313 -46730
13424 -49182
14237 -63798
3860 -62016
16005 -58752
22881 -61440
27582 -59392
17339 -52490
16523 -45568
19394 -43520
13004 -48522
9792 -56139
6818 -51232
12266 -59392
15798 -96256
11242 -82294
5763 -72950
22225 -59786
23344 -70006
30104 -121078
30444 -56234
3622 -56410
27219 -62966
9301 -66368
19401 -80160
30265 -73088
14614 -64394
24054 -74496
6161 -74870
4109 -65024
27055 -69376
22933 -67072
18966 -69632
5035 -90624
15240 -125046
8181 -84726
9908 -89618
16221 -64230
30448 -61392
15680 -63324
7394 -67776
21279 -74751
16533 -65619
4980 -56576
24334 -62952
19297 -49091
14969 -47818
6825 -57152
15696 -42624
2845 -41024
21154 -42497
19549 -44186
12418 -40106
27796 -41408
24146 -40650
16001 -42242
2383 -39661
26178 -42680
23115 -44912
22208 -46819
3581 -58731
7802 -42880
905 -39232
23598 -39280
14186 -45664
14709 -44462
19527 -52698
31277 -52996
28815 -53888
2968 -60928
12305 -56880
6404 -54746
26032 -65856
5742 -67352
28202 -99796
31258 -40778
6387 -57910
5284 -58506
6464 -79589
18087 104256
3029 65568
30046 66688
20117 95744
22706 86784
28689 97152
8042 98304
13056 96192
29252 100416
4320 102774
23428 96384
20877 100032
21603 83008
20343 86026
1889 70442
25774 86954
164 96182
17952 102353
30948 105728
4923 99808
27438 96342
25420 95338
13474 98912
1583 91658
6427 97856
3584 98870
8070 97720
13662 103462
8231 100954
25491 102528
8587 102806
9550 99170
7105 101432
19877 101954
9659 99722
20796 101878
9739 105616
433 104492
27593 100682
1760 104768
12228 102400
28070 97970
29540 97958
21407 99306
9880 104076
11734 107314
28512 105536
29313 106238
7641 103296
13261 100160
9227 98530
11707 101154
9943 102174
1103 100672
7899 98348
3353 103584
4670 104064
22590 101632
23298 102016
25443 97526
31239 95616
11358 99816
4322 99095
19276 102512
16256 102984
21713 101808
8488 100653
8721 91112
13674 93402
12370 94112
26723 96701
9815 99771
24615 98804
18325 98022
23433 98382
165 99584
23864 100630
29040 104822
17799 103552
17758 101893
25541 100672
8939 94128
30310 95450
2051 108470
10650 106522
711 108000
27378 107648
1317 106902
9399 103144
25423 104792
9068 105280
6973 102176
25685 100672
30360 98128
18759 98097
22915 44447
16219 92608
31581 100800
26139 102400
20204 108406
7153 91520
25303 65226
28051 98890
11541 104960
29677 106368
31440 109430
14566 105930
493 94208
7344 96320
17724 99450
2458 95464
24478 99908
881 89514
1140 95782
21497 91584
25171 91184
3868 77450
29518 56522
596 73520
1313 77754
3759 95264
7823 91346
20094 91470
29510 95670
6429 93718
28238 83586
20307 104738
20120 109946
22107 111046
18582 111918
10166 109232
25618 110282
31045 105916
23953 97508
25103 104558
5036 102128
22457 104768
9025 110534
19746 107738
25224 106186
29382 108544
17568 106687
21618 108387
14543 108408
17922 104800
28750 101184
23558 105270
4528 109903
14628 108658
20481 92382
5598 94976
21824 96618
6590 89066
14593 90570
30056 90176
19538 88480
10509 95696
16333 96416
11613 97100
16492 97942
25145 99008
2278 97120
15875 96683
10701 96857
26972 92490
10602 97280
25165 49802
31042 59904
28491 72064
9475 77568
16705 79360
17561 89270
23686 88066
24460 108096
18814 109376
14873 104736
14694 104672
7928 110432
26122 111880
12781 101284
29178 106304
22912 106166
1195 105402
12693 105798
25912 101706
25806 112477
108 105776
15359 74942
985 82419
14554 100018
8765 101494
20101 100234
13321 99328
30398 94454
17489 54826
22690 91852
14157 87434
29956 99718
1068 96602
13790 105600
23577 105344
11000 107565
29654 104855
24602 101184
18821 103526
11592 102861
10987 98486
17448 101545
24000 104604
16680 98210
17392 99224
24159 100480
27224 104598
20080 102462
26404 101080
17527 102302
21827 102293
3149 93314
19439 92914
5372 93440
27086 93152
2529 105872
10043 107715
2548 75776
2156 62720
2536 143192
8416 144703
5644 145200
7234 139072
6548 136504
13243 114776
18199 113504
28099 108096
19148 94826
150 124032
3465 124608
4902 125824
28392 105226
27851 113600
2869 120522
12081 123520
26391 128192
24681 130688
10053 104266
29726 141488
3360 138112
10063 137824
18987 136266
22158 144118
19427 143030
25553 146048
13561 146688
2784 146230
14774 139946
20308 140112
9677 143424
8917 143030
7135 142400
24708 139451
25759 129009
23764 132490
17470 137526
11005 141942
5200 141450
19799 144438
29124 145184
1218 143325
9233 124565
14953 119552
21376 139446
14261 133984
9118 89574
2039 34662
14012 38982
14300 37498
18721 47440
17322 38122
21735 44078
5240 52338
13728 49856
22433 49675
25457 42581
922 45018
6524 49506
8198 52086
9685 49952
14791 62362
12329 60281
17240 61833
21292 60176
4429 54422
16398 56511
31376 46531
6703 50018
626 41344
5604 47078
14200 57856
17681 61872
3218 53257
3204 64006
17122 61952
3430 61792
6985 47562
21255 49400
27818 56928
10479 65046
20323 64528
10680 63894
2429 63424
27787 61866
7370 59146
17597 49175
20183 52006
14559 47990
31386 50052
20253 48118
19925 20618
1917 46538
13824 46966
24941 55762
28527 56694
709 53568
17201 56320
18652 -9803
20075 48006
6624 46202
25678 47692
25318 30716
13275 21504
13002 24960
17663 39798
30161 40458
8556 16906
30816 64576
4504 60592
15865 62390
12399 61438
5143 46834
21425 55498
27976 52680
29745 44426
10454 46294
27905 60374
2282 56765
2305 58448
20641 57056
21283 59712
30225 62374
16478 62576
3259 57897
16124 54690
26398 55696
27365 54250
26336 52793
12184 50529
29821 38690
29095 36331
26070 17385
23503 16042
10629 22903
4487 30737
18175 39297
1632 38496
25652 39311
27210 39456
26658 39735
29445 40640
26318 41996
22976 32503
9981 -12150
9746 137494
882 142464
15975 138640
5537 142582
5085 134410
9605 142528
23785 136982
29839 131498
17125 63370
14425 114442
26034 95360
13866 84288
9507 34368
14256 50058
28896 53856
22482 52509
11003 58412
23269 55643
21759 44942
25566 54048
18958 56694
2721 53639
24751 58743
12457 56160
7804 58829
313 53608
8905 59876
28870 56704
6265 59896
28614 57744
3042 56410
19138 60913
16911 59277
19077 58840
26305 55592
18687 46440
13262 44906
16195 49462
21429 42496
1573 48384
15356 48560
15052 42162
25628 56198
26725 54248
5097 51088
24079 53320
12041 64256
16968 66688
27329 52234
27197 55424
23553 65472
26804 64374
13777 65072
28118 25846
10375 19722
30856 33690
262 23690
13834 38144
13468 28672
9078 28672
11760 39936
17566 31754
4795 44800
19950 51648
4274 53420
28774 41856
13573 50678
1520 44426
28459 50304
29842 49024
31172 47616
9549 48640
16211 42856
14687 42250
22692 48640
20273 -9718
31254 23296
9656 35584
4386 34432
7789 57974
30822 46848
27930 62294
10390 59136
17960 52650
15065 65640
3044 68188
28146 66028
8853 62440
15850 57638
23852 60706
372 54756
13096 53718
994 51258
1696 50832
18427 50792
27868 42346
16034 53430
3377 64726
24175 68564
13965 64618
8144 65228
2893 53900
1473 61312
23968 61280
26930 54456
4775 62288
12267 59472
3120 54988
13974 63862
5908 59520
10715 61248
25890 51009
8695 68650
4882 68288
21509 56960
18736 54144
30923 54038
2741 53664
25815 53568
7458 54460
19893 23402
21297 46230
13588 6144
18615 27648
20984 10504
18660 -8616
6695 15234
22297 15842
26572 18576
19127 18575
14858 10915
18365 -1238
12529 11424
16018 24960
24389 28320
20439 32160
17655 31990
4308 27808
13264 25600
10679 19468
8271 13288
3966 11314
30667 22816
18904 20592
9130 23316
3333 20152
16282 23648
10264 24576
16692 12826
17778 22496
16715 -32516
21692 34464
6994 39334
21640 33696
17720 31952
18763 28720
15687 23968
1849 39914
9021 42054
4240 46106
22411 46599
27670 48772
23630 47821
3721 45952
9049 40982
9664 42134
5055 35592
6155 40044
25681 41670
22749 43936
23058 43952
25940 43408
27827 42224
452 42652
18689 41725
16701 42105
9653 39275
116 45222
8153 41238
14029 41920
9716 41968
13012 40768
20560 40665
677 19064
12003 24278
8176 20480
14674 17376
1664 23072
21458 27624
6503 -20886
22017 17920
24292 20566
3921 6410
14988 15626
5226 28032
14254 28022
8623 17920
20185 -50358
19210 11978
15650 18816
14538 16039
18813 27982
20102 29792
18567 36224
8505 37430
536 34250
29447 36608
30294 28224
5575 17438
15888 10886
18942 9696
4861 11254
981 3210
3287 5658
25562 6774
18318 12880
17761 15744
30653 -14642
18068 10794
23524 8064
26037 -14070
23996 6534
22076 21242
8408 30768
25612 31972
27807 28944
28672 24218
5093 35189
6712 32889
7960 31263
10121 34890
16703 38326
820 32234
24549 36672
7581 37494
15398 33634
28577 29342
27822 33662
28372 28928
7549 19274
1644 20824
4210 19750
23801 47392
31578 50322
26083 51646
28416 56112
11720 52506
29953 54996
5002 51376
10789 47022
13563 40640
29486 41920
82 36160
28660 25856
27575 37376
16372 34966
27236 38902
28525 26090
17265 31776
19541 32928
4158 34560
26696 30304
17500 35072
30421 33706
24262 42604
6360 41162
8549 35328
11565 25296
2847 25036
5917 36955
175 31996
22605 31030
139 34967
10726 33088
24809 29691
1579 29891
23794 34370
7525 24704
16180 33953
30014 32542
11600 33670
8448 31104
14211 35830
24727 30397
24907 35532
20436 29536
28276 30090
30070 30858
9065 29120
8465 28128
18281 32777
18252 18042
15946 21968
9365 16842
3744 23180
6671 18538
21885 24256
13128 22464
16709 25168
19896 25051
787 32171
19560 37632
17537 47222
26532 41984
3523 41984
27023 33188
13913 39338
27628 24060
22350 31488
31095 29834
31060 33654
20638 35776
5361 29824
29853 32640
13591 25994
28168 26240
14122 40694
25229 37344
12644 8544
9333 3584
24951 -16246
13288 -17398
18819 -7168
3762 8960
1081 24320
24126 24064
12483 27126
19558 22026
8305 24320
25258 23926
17020 8244
30708 55488
22141 73877
24899 62439
10363 74592
3832 66816
18127 71694
21600 61357
30770 60874
25415 67680
28969 66532
8314 67852
13007 66464
6126 63678
10775 74592
5349 60250
19719 63552
14801 70464
30679 69942
6263 69120
28718 68483
27046 72120
5044 69851
10966 72732
14034 70186
12232 73008
18292 72566
22355 68032
895 67541
5957 72482
28265 57797
491 62336
23849 29400
14217 45824
22857 27786
7719 81654
4125 72320
3304 87424
12290 81546
30473 94710
1127 88320
8948 26912
23408 33930
9445 77420
28390 77312
16736 71183
28684 81886
29543 88101
658 64733
13989 84504
5635 79414
23347 85355
15712 75674
20740 76274
26204 74603
2595 78122
17038 76470
22498 65341
21751 80057
24544 81760
20349 82890
8652 84710
19922 84419
24441 83904
14170 83523
17982 88254
20261 77295
20797 81688
4548 90069
11433 76184
19515 77014
1155 85888
13 81344
21020 85174
28914 81600
14521 83318
29362 78112
4524 75872
8715 76576
21018 65418
3487 82646
17734 81376
8015 75744
5327 77792
12876 76906
24587 79574
2677 75136
31380 74560
14654 76288
15081 20362
15529 68384
29899 65514
9523 64714
2889 77248
27483 77494
22828 78912
7982 72256
26066 27008
6578 26880
15411 10752
24227 28672
23897 62966
9001 55040
17343 56842
26822 56576
2390 37002
17241 59568
18495 71110
4159 61846
26381 62070
480 60826
12035 66528
19663 65888
1699 57866
11520 53392
26926 59456
9252 63680
31034 66550
7767 68160
30082 54784
6035 61440
18606 59264
1370 24576
10280 25846
16687 13322
20688 21056
23032 29504
9382 13174
10570 202
1503 17738
4076 36192
23806 41216
22878 47936
11104 32394
21975 37184
8781 52576
14340 54528
14958 45674
29627 58368
23108 54016
22394 56550
19080 57600
15796 55552
17253 59669
6563 57482
20909 59460
31127 59710
30505 51210
27313 62860
5816 62832
12053 65110
29359 58432
19424 58240
255 64672
12493 65408
9298 62304
7346 64448
25805 67062
8928 68774
17352 61664
19534 61802
15734 56704
1726 64496
28052 66342
25788 63286
27808 61824
14192 62026
25790 60042
10847 64822
21809 62592
15979 60736
16472 60928
26370 55280
8544 52086
12030 35610
26238 52464
16962 39146
11361 44064
8663 52736
25381 55488
25431 58464
29360 60758
12564 60032
2115 50730
28236 56640
10571 64982
18348 57354
6683 59702
25383 58554
31453 58656
23294 59648
191 64320
21661 69814
1386 67776
28258 20906
7700 12176
15907 53152
26175 72960
23620 81334
3060 77460
306 77532
4621 30125
16543 58122
26518 46090
4550 52096
15467 43264
757 66208
17569 54495
6138 69256
10856 71978
7429 71290
23211 69192
23315 78405
4801 80286
12640 79848
9637 75365
8482 81318
29986 77504
9603 75648
10455 64758
3588 64782
29299 70431
1798 64865
14643 78867
28746 73398
11471 72424
5571 74672
27327 80616
3477 78896
31324 83181
23325 85222
23232 84852
31202 37308
23624 43689
3658 66464
23029 66304
13030 62004
8966 52327
21516 57888
31282 58555
24562 66112
20811 52704
22968 69628
3110 66816
21630 80590
25982 80138
10067 78486
9826 68468
24306 74988
6970 82538
16580 62346
7338 66128
18279 62698
31551 66422
26362 74624
22646 76669
17939 76631
325 78848
10480 79136
8138 82409
3450 78470
25575 84649
1904 78000
12129 81326
8583 82163
5546 81064
22473 76305
28645 79205
1613 76495
31458 75884
9890 73924
12241 79594
11047 84814
12737 85158
2422 72007
13792 77587
9198 69043
21207 81664
25009 82368
4477 76770
5452 77120
13946 77095
28772 72816
14232 77376
29123 84466
25611 72014
21021 77984
25947 76630
20846 74056
29395 72794
6997 79678
2042 75488
6892 33568
5943 35424
5412 3216
15221 41172
10206 42054
21263 39098
4784 50176
13363 49050
6505 63754
380 59136
25843 74852
4130 73982
22550 90934
9748 85824
26224 73490
2095 86912
444 88800
31457 85622
5562 78688
26982 86704
17244 82666
4275 56266
3057 60534
18547 56064
15715 38528
18597 5376
6573 15626
28203 74410
18972 75264
11809 68672
2804 76352
3022 89782
20807 89856
8396 82656
8068 81334
25029 80202
880 77482
9632 81920
13991 85248
5449 86262
10686 85088
16587 69216
21195 73280
18731 63354
11509 76250
3612 77392
30823 80384
9037 82880
19715 82560
19971 84534
27962 82870
3956 81920
3275 80074
29275 86336
117 86854
15610 85878
18560 85450
11833 79840
26889 80832
9760 78208
31285 74432
29067 73600
18643 89664
5141 88602
8079 93686
17841 93263
22475 95723
14117 93344
2323 84992
20897 83392
28883 94223
14964 93472
120 90906
13314 96064
25331 95808
18200 92960
23988 92544
23276 87606
28058 88490
14572 90774
17653 90070
4593 93014
21881 89482
19139 82960
8684 79362
18487 82264
27880 78440
11266 73898
4391 73974
2313 70895
15619 72288
12343 68352
5799 63178
7898 65024
18422 61483
30168 67295
18270 67334
3383 65462
29427 77829
556 86134
525 84179
25417 78352
18638 71309
24574 84384
27884 79968
19567 35370
14456 60160
24847 55690
24659 65088
7652 74368
13489 80960
8173 82838
11137 78848
15590 77252
17311 80064
8002 76238
22553 79342
26882 75928
1311 74822
3798 84292
14800 77072
8988 86573
13633 84910
25449 83176
2310 86080
13448 76016
3720 83796
5906 84896
17937 86112
2101 90688
29771 82034
20705 91238
19918 87414
14445 85822
23012 74443
7582 82358
5087 80032
17637 79816
27323 88362
5397 90472
19499 90320
5383 90452
30031 84166
22266 84432
28018 92382
13779 92184
15128 88600
29187 85956
29881 70576
4403 70166
20792 72214
5838 71914
29277 72902
24699 80994
16467 80986
19582 83776
2352 80232
17602 85216
6680 85534
23676 77248
14369 77120
19722 80224
9361 87360
9781 75416
6013 78928
28424 82940
5631 89246
4073 85626
1842 86310
1098 81794
30472 71728
9520 77066
15235 82934
11692 84320
3745 85632
13869 84874
29973 87670
18881 88838
22618 83496
20445 85696
30126 86912
23212 75968
13260 73417
14625 76576
16102 77218
3576 82349
18836 79280
30697 82966
24447 80759
19707 78559
9866 64396
7905 74752
4849 65821
30286 52618
20216 41670
31015 69563
6756 48586
8171 60810
17152 76800
20095 75776
14365 79744
10437 82304
2479 83200
27906 87414
18133 80531
22359 82853
30690 62575
1395 68555
30267 44554
8069 51574
20394 50314
27381 54656
12567 56512
7619 63013
28280 58752
27070 52352
13856 30208
31010 43648
7938 41344
11014 50432
315 52096
19879 52864
10612 42378
19750 45440
17996 46464
28488 48768
14975 47744
26716 48694
29861 46528
8634 47430
16269 47162
25665 43712
11689 48192
2303 48960
4643 51840
25379 50688
1063 55168
23845 40160
11930 47350
12198 46272
21389 2624
17118 1418
9147 10218
24263 43712
31122 29322
2435 33280
3411 38144
14823 62112
30025 77952
13355 77494
27660 74464
7824 75520
7842 68554
31584 68512
15966 70176
1818 70326
20195 65056
22466 47734
22778 42720
399 45418
5083 49024
17303 48160
19627 48224
8740 59168
29998 60896
3661 64384
16910 65526
26849 66240
11880 62976
20547 55552
21937 57024
7730 62982
24325 61952
26637 58496
24540 59094
14821 43994
28564 44144
15354 51456
6084 47562
9874 47462
3182 46987
7477 63843
30995 60858
6708 61254
26310 58346
4457 50186
10512 60266
26418 58790
29408 58752
28044 58240
456 58752
20789 58390
12611 56448
5524 57334
6143 53248
29634 49418
30618 40192
28433 32906
3833 60928
5734 59558
26563 56330
26975 62294
16704 54784
11663 60662
1399 51456
9821 49162
25403 6154
8445 39296
11259 41216
23765 37094
3300 15370
28143 56710
26333 53770
9517 56000
17753 52868
10873 36352
1368 59136
27214 73888
29980 68216
13458 73120
27125 79254
21081 66624
583 63618
4938 60223
5525 73870
13631 71565
23721 76384
19460 74814
17719 74722
2538 68340
7160 76222
8224 74051
5807 77688
21501 69696
30122 70336
31170 68234
1000 66246
7635 74410
20172 42560
20622 42432
2254 39178
20726 51968
15485 46592
18388 55054
20005 68566
1668 65728
2746 58624
26836 57962
1604 62122
5026 65824
6469 72159
1716 62898
1532 65973
5042 50373
28634 50304
8639 52224
22072 51712
26162 51840
28224 47076
14502 55697
21744 42112
22992 35978
14781 37751
7224 54286
29676 63430
2702 63256
13977 62587
21073 70375
14124 69005
2925 72703
9983 70822
27013 57410
23612 62912
14905 74822
20035 73754
30918 58932
27663 74643
12617 73653
22249 65873
16982 70080
27379 61023
18484 59914
30521 71478
29318 73030
1892 72924
18019 72144
16019 62528
9494 60362
26218 67200
900 63319
15543 34485
14109 42112
59 8458
13951 46592
22841 55670
29468 47232
22229 53662
24509 39424
24461 40314
9585 46278
5422 44271
15186 55552
4186 68730
17280 50504
14996 44554
20009 3695
14660 34656
15648 60232
25142 65216
15843 58840
18154 68486
10850 60206
27433 34415
3515 40394
24773 33274
26011 41990
26264 44104
17346 24586
5056 24586
18176 31222
921 33536
16969 37376
18674 30242
19391 57164
23119 57728
24645 55756
15078 65686
4452 64704
18604 70272
27138 73670
15460 72384
5694 73296
21608 64800
4217 61952
5439 70998
11488 71270
2920 70696
23097 68320
16887 66656
20420 61578
10776 62224
17515 67840
1207 70176
20997 67584
21911 62720
17289 60106
30754 60791
29118 57595
2649 64901
1723 69601
6770 62944
23367 70427
28691 70971
1968 71397
11285 69280
1114 65388
2942 77201
20368 62416
26580 58690
24278 80016
28269 68864
27493 68023
17189 55128
17767 52352
17099 54902
10175 52736
18756 51456
30289 32522
15559 27776
9947 17558
10616 66657
25609 66437
13181 70390
12411 58568
6210 63008
17824 63776
3928 56310
28407 54090
3970 56214
6190 46039
16235 54250
21309 57654
4625 51638
3969 51850
3399 50208
31326 40970
30597 64584
25520 74880
6495 80768
23549 77670
13923 25162
7367 36736
6262 -14336
15280 21504
1805 34560
26205 38144
17717 37504
13675 14791
20583 34048
12147 38656
17656 45696
6955 53568
1172 56686
12287 52433
13050 48928
21353 52564
21413 54238
20839 49522
8506 27872
27299 23602
28100 13970
19449 38912
8676 54774
4936 39434
23956 43648
13186 52992
1236 28792
4800 19418
11818 31508
11870 32490
6574 32950
6885 32346
14431 34458
14844 41952
28050 45136
11686 46544
828 45059
30127 45109
5072 43239
28062 43120
3534 40192
9722 41824
5768 36250
2499 40362
8147 37488
9292 40536
13209 48992
11228 48610
14358 48186
11935 48566
15089 39210
12809 42454
25311 38400
24601 40768
23477 53578
25252 57216
26154 57440
13910 59446
28134 60720
24697 62038
20225 52298
25088 5930
20898 28150
30089 13194
4046 46700
22833 42656
15577 45088
16628 50208
6218 43658
22059 48256
20758 43904
8788 6410
20882 -7926
5223 -3446
360 -2186
11695 2826
27173 11126
3706 54784
26452 48598
115 52728
17586 52712
27824 56774
562 56642
27031 54262
2476 55552
13197 50368
25124 43658
8187 56304
21446 55159
4401 46039
3965 47267
9766 6881
27472 20864
9851 20768
8628 15232
9940 -17718
7617 26358
21992 33536
3071 41216
19164 48374
11278 46976
4536 43264
19853 41216
9051 39872
13745 25984
7342 34688
29812 35744
28257 29898
7063 40630
10162 19680
29100 27018
15892 40394
18012 46656
19978 45430
9308 -11830
8170 10730
14946 21618
14429 26300
11960 44280
24268 43416
18920 45742
21997 46648
21177 54262
1590 52406
31271 52144
22257 51592
16302 50586
18701 45494
4701 38272
891 51006
29407 41498
21898 33664
10671 32096
20626 37558
23870 39434
7848 44918
2459 45248
27644 44790
15005 41664
8209 40000
16945 43722
3867 34634
4338 34816
12579 40576
8421 44224
23182 46806
17677 47296
25630 48758
7303 46378
23865 40896
9686 45696
16919 43456
15978 33552
31159 37248
1739 28771
10954 36542
29258 42509
2133 52608
455 46080
12866 47926
13937 45440
12169 49472
4396 49016
5591 46208
9182 46538
344 40138
26080 41078
17592 37388
9092 34742
28848 55296
26537 56566
548 51264
5390 50048
15264 46538
22563 52736
15826 44384
17801 45776
24338 34762
29500 37376
200 38454
10257 34176
11448 39296
22696 49408
18065 45184
8770 40180
3279 39922
14285 41442
21906 45856
21833 40589
7472 47603
27891 40042
11294 50176
1642 39488
10533 43744
15659 47040
5554 46218
17236 44672
3937 48896
11676 50880
21069 57590
14483 53888
5974 54016
5319 52800
28195 54196
10329 46776
12201 20349
23809 25002
28946 31478
6682 24416
20186 42176
28385 38794
18301 43104
8577 46358
9657 36074
3565 45424
23300 37807
9167 33570
10014 42080
18334 39114
16262 44918
13400 47744
6585 39386
14584 48366
11029 47168
710 45248
14933 47830
4551 45128
27106 37140
2561 29964
15301 24704
18964 9418
23302 32415
28818 26195
18513 32289
1971 37538
29466 39838
29450 27718
19954 24792
3686 31767
7015 31239
30847 42302
4138 41536
26846 41807
16922 49160
28382 48192
11026 41050
31576 46061
25952 43136
10091 38325
29857 29846
26505 42624
16055 47088
29541 45088
3599 48048
10696 51328
10483 43280
4657 48653
23896 40932
17329 50220
19397 48223
14580 47753
10316 47968
21276 48823
6664 37884
14545 40056
26922 42236
6468 44706
24614 50838
18107 51894
30962 45152
28272 36914
26531 47989
693 46710
2362 36107
25913 37619
11393 40004
16300 40954
28318 41735
21411 38598
2076 40374
20669 38198
26701 36874
6676 36931
22925 39832
20558 28604
28913 27893
25662 41327
9928 37326
8492 45056
3143 47488
10740 49920
25884 52854
7206 49088
8121 45136
1350 12346
7118 26614
9185 25216
22683 23178
28992 -25656
19242 34027
15478 39478
7310 34656
7066 37440
6734 43808
4513 45614
19117 45452
17570 38058
28079 40886
338 35762
12785 35652
18889 14327
912 28160
19846 18022
17802 18063
27667 42278
8405 64256
27635 75574
14631 67574
4751 58442
8476 66102
6326 73526
1328 73472
24656 70894
22630 86528
22998 87040
8287 88604
17526 85475
14665 99760
29204 103004
19572 97914
21701 98796
21238 92279
12403 100160
27700 101584
641 91644
7560 89605
11567 99185
664 97635
17435 94101
8703 92323
28600 95210
29333 95991
26503 91984
28613 85063
24961 95094
2464 91638
15941 91968
12614 87626
14239 68532
20171 52376
8038 60416
5347 62720
12875 55572
25949 58557
12690 63824
27728 54434
26509 66816
11786 63350
29355 49864
1813 54774
7242 44090
13481 46858
21231 51498
9363 59264
21088 66688
1669 62656
2971 78006
15090 73896
17256 74445
10535 77358
2549 76004
11354 73210
6310 72630
22057 68715
15073 72048
21873 66090
3536 72416
19446 69482
23578 75094
25906 75897
19940 71560
21957 65718
22378 66078
7245 70146
20190 53955
20467 63847
2169 64804
14882 59224
28821 57928
30145 74862
21907 75680
25608 62114
9762 74342
17595 69586
3073 68170
7606 16330
26671 31296
7333 56352
4061 50762
1612 56790
11807 56176
31191 74576
29153 71008
29144 82742
12986 80128
6649 53760
18976 36736
18415 37258
13984 71434
18480 62720
30277 55552
6033 58928
11347 66215
5378 68096
815 69888
22402 58934
3996 75136
4003 82342
27119 74592
15901 79936
64 65680
1584 73902
2106 69346
26092 74944
21096 71560
22822 77872
6684 77990
9563 76864
16471 67239
28777 71568
13993 78914
15167 80158
27559 74946
15615 78134
4030 80280
1018 73203
9980 65915
18227 68096
9776 77564
4402 75454
1745 53803
6446 59136
21732 55571
14596 54141
23616 73808
27538 78694
1178 69404
6252 64416
16668 61109
20372 73407
31558 37265
1862 44123
28183 49130
16545 50176
1295 3337
1442 49185
26573 40960
26265 40454
22450 44960
27846 39690
24764 12840
21771 37828
30185 53450
30740 56246
5507 15670
18140 3850
22641 -14390
27925 -16128
30792 -16768
30187 -10496
23702 1490
2656 13688
1382 4986
21687 7602
15391 15726
16083 15782
1621 15086
30211 13168
12231 -1448
30868 -4480
23652 -1152
23645 5578
30415 -7993
7091 -2104
19356 1366
2555 -9856
21260 17590
4879 6828
18934 12667
5393 18854
16339 7540
23657 13513
20243 19840
8027 17088
30074 20262
24300 18368
17317 18898
25166 -14857
3339 -9472
100 -7168
31012 -7936
10962 -60534
13771 -20992
7847 -48384
954 -64743
26206 2981
8043 3518
20603 3741
12032 -846
21415 -15749
6472 -44050
12106 -27199
7492 4453
30443 10496
17213 11562
30899 14490
14127 13941
23740 11520
19741 3752
7548 13372
1851 10712
19136 -2568
11921 -8048
13809 -8040
28572 -3606
4968 -45814
18692 -24544
7989 4488
20696 11004
724 14565
20868 11712
16003 10314
5209 8404
1782 7496
10572 14262
7785 4554
18578 14533
8898 6724
8411 6626
19704 10792
2679 13856
3980 13814
29162 12352
2490 10812
17221 16806
13150 14016
23917 16352
23205 15360
26755 17430
25244 14378
19647 10686
26240 -2358
27572 6752
11237 9264
11286 10064
14574 10758
5329 9280
27148 6656
12445 9328
23983 10816
7833 7424
5951 8950
28571 6410
27029 6784
25211 4086
7451 -4406
21327 -11265
15172 69908
2160 76385
8239 62761
14735 73975
19066 76662
15008 65792
13609 74400
20089 71029
10477 68417
12870 69039
3392 67269
475 68005
24924 70193
134 65964
845 65472
4498 62905
13858 60642
24154 59536
21250 56842
6724 59318
26918 55299
17803 55400
1036 64737
17148 72106
5691 68961
23570 75958
27967 75744
16118 65104
244 71424
4965 51510
19554 57344
8123 62464
8024 60224
6651 59456
13126 71232
15445 72832
6877 74176
31404 67416
17449 60448
9812 78976
10621 79548
30797 74538
1258 76096
21628 74608
29188 57666
30671 58704
8706 61664
10668 69670
22289 59303
17552 60464
29514 72246
28131 73664
6376 65280
12004 54810
2712 55664
2293 66294
853 58230
12443 47533
18506 51935
26626 37780
22843 74503
5373 68437
14613 59167
20296 59923
28029 76290
30007 74803
5983 54868
20299 72178
24430 64602
31360 50498
29588 65226
25349 82176
22715 76510
1383 74724
5485 101114
15519 99592
17838 99190
23965 97112
8873 95088
5601 90296
4416 96094
5418 96802
3961 103040
25950 98506
6630 104502
206 102668
18862 102774
31116 100170
27440 94080
6709 92854
15616 88522
20267 92800
13907 91840
26241 60672
13080 63929
3623 70159
4385 74570
1679 83990
5352 77706
30511 88566
28121 85110
13763 82816
13900 83632
19046 81408
20865 77296
22782 81962
16352 82720
28759 61642
3457 60800
15482 95680
6528 112922
23832 114822
24067 111398
7783 97830
3931 108874
9453 115030
27309 103344
3196 84528
4737 92672
27594 91798
2951 91232
26942 81216
11300 93440
13622 93952
20490 83968
29032 81770
25130 22570
28038 55296
4736 44554
5937 54326
7419 90560
11735 96022
19270 85566
23181 92672
2023 89600
25140 93487
18673 80697
27685 107520
7628 109794
15747 112454
31001 111498
1908 119232
6909 123984
5120 127104
13171 117322
13661 81482
12664 91168
1758 116480
2835 119616
31187 123956
18851 116662
19780 116032
19082 108928
25796 127360
31597 127882
24981 131510
22277 129942
12425 128170
15241 124890
28887 125728
18090 127118
11834 110618
21174 110176
13700 111926
1213 109066
28758 111744
7401 112256
6106 111440
10311 126528
8290 129398
11675 129408
30240 125258
11768 134208
1923 135222
11988 136182
16291 134976
23626 116298
13971 127815
7180 116494
11862 129408
4413 131654
24450 134502
10996 121712
10246 135750
16646 135958
12359 134560
7033 132010
23745 111360
13354 107264
9553 112768
26482 118528
12488 119542
11410 117002
19493 118784
23000 101626
26194 101874
27502 116112
28819 123256
25187 122496
656 122496
1425 134400
17096 134528
13794 128544
10456 128870
24097 137910
31135 135680
20550 133138
54 124056
31292 129536
21879 131702
123 133224
28043 125292
27423 121856
26767 140327
15185 130798
24412 138253
16176 102176
15829 109398
18897 109360
14059 105946
23105 108832
4464 97053
10045 122473
2836 128744
24797 125248
30752 104864
20279 94976
4198 103424
3366 107910
11709 99962
15721 94022
5929 99712
23240 98314
8353 95118
3335 94564
10800 100774
29847 100662
25400 102633
4407 107159
10358 107003
29790 92912
6913 94777
25334 100116
19228 97792
29283 100304
27929 100106
31503 107648
15097 105782
30106 101102
5648 95722
30674 96234
15873 99384
22830 101774
3992 105683
13234 113782
1834 111712
7396 106292
21710 108876
19798 100791
16227 100548
21788 98428
18420 100626
30479 97896
3112 81680
4766 81780
19713 89431
26614 89612
31130 93312
22292 48384
18799 -11292
5766 93706
19455 94272
2796 97792
28067 103094
6622 100416
20540 100480
25033 100362
15778 90250
22921 89600
18178 70784
28475 78912
19091 70794
12581 78070
941 107136
15058 117568
29758 111946
3924 118284
4018 110336
3694 111360
13938 65486
15333 103210
3077 104512
25364 97906
6140 98906
24060 97728
22523 98158
25928 102580
27195 105496
5421 106208
23513 98426
29767 101136
8792 111790
29779 101135
16432 110918
2052 110278
20888 112200
17846 119680
30960 120480
10605 119870
12404 121558
13070 121120
2485 117376
296 119990
24861 120252
14203 113456
20716 116832
27328 113940
12019 118816
504 115438
4299 115662
26045 113193
14007 113166
12146 109464
1773 108278
13887 97866
2242 112040
465 113216
23984 109792
20627 96842
31327 98966
8959 92650
7283 101134
5584 120222
23356 119296
25619 114688
10018 119094
4731 117906
6805 109440
13507 106314
28068 -9600
28054 -18912
12694 -13002
27556 -24192
2907 -22560
1349 -67648
6277 -69794
26839 -54238
2211 -47244
5212 -43280
2663 -38090
30135 -53312
25025 -52854
18946 -41270
27209 -43008
29643 -40256
16550 -34934
6838 -43904
2963 -66806
7137 -38480
18385 -41436
17195 -34568
31209 -40950
16707 -36360
12722 -29120
28153 -26772
19784 -32988
1763 -31840
2895 -27298
19000 -25366
31263 -27454
7090 -45352
12540 -35648
31434 -38664
27404 -47706
7095 -44416
20576 -42548
9501 -41994
24835 -44160
11421 -43200
5305 -45516
15665 -42084
2872 -29380
21763 -23882
21781 -24352
16402 -31704
15484 -24594
14327 -27538
24477 -30894
25156 -89398
25964 -37366
23952 -37366
16307 -31242
23970 -37760
8716 -44238
9373 -44490
27189 -29850
15605 -32032
5465 -23856
6260 -23072
6131 -23735
8786 -21276
10077 -25728
25986 -27926
21502 -29632
15928 -31936
12000 -22954
15159 -24515
18983 -25216
17409 -24114
988 -23687
30026 -22716
11370 -32576
22077 -37071
959 -53875
15572 -54912
295 -44928
14489 -50176
8737 -44276
28417 -51126
21844 -43008
1131 -85347
12603 -55659
10289 -49856
18233 -44310
901 -39376
28574 -33994
3446 -35840
8438 -38528
7459 -48427
25393 -39424
3359 -46280
1407 -39178
26143 -48386
6223 -63802
20870 -50192
933 -47142
17510 -44756
23776 -44184
15864 -42466
27003 -37840
7230 -25344
10767 -27840
24206 -24394
29425 -28992
3942 -29878
27186 -23946
19683 -26848
16123 -37120
1960 -44956
1182 -45920
9108 -47478
13219 -38368
15912 -28672
13581 -38912
1820 -44620
20915 -55958
10287 74442
28226 101696
28904 101694
6067 104148
29000 104960
20320 98954
5979 93066
26000 103104
17709 102336
23043 101888
22181 96768
31477 96355
4500 115208
14495 117300
2655 117166
10123 111926
14460 114027
24996 120708
17163 118218
31301 120064
20236 115702
2904 102682
7227 113168
31620 109600
21205 109312
5845 115190
18757 108416
22856 106464
17507 106432
23979 108522
29474 109872
23314 113088
7289 114198
12341 112512
19591 115648
2844 116832
1477 122306
16094 122215
553 124516
14178 114880
21568 118784
30947 121664
15839 112697
16410 115328
1654 115926
18191 113467
18345 115017
25545 116058
26323 111969
8061 108332
26212 102272
28662 110266
10757 99300
25657 109146
28040 115325
7179 113763
4529 114240
22975 110144
19024 101818
30940 104486
27460 110742
19645 104248
18621 112988
27794 110878
11067 113224
3091 113792
13190 119574
28860 114903
14511 81593
13208 95093
14407 98574
17308 99712
29611 117440
7302 107376
3577 109622
6290 115128
23406 114678
28996 110438
25075 115814
28428 110426
9003 108192
15752 110376
8643 112283
6109 116819
245 118403
26474 118614
13431 114523
31546 107539
3688 77762
16683 64400
956 54799
6800 99558
14447 106614
9388 88655
29347 101250
27139 113192
20198 107104
16835 119830
1290 112816
5886 117944
31390 122690
15958 119676
21743 120480
7563 118784
25721 122344
29122 125438
20660 115776
20434 120434
1898 110458
28747 113346
14168 102784
8514 94656
18196 106440
20578 99402
14276 106176
26967 107248
22390 105776
30139 117622
11476 107616
11967 95281
18844 121873
28726 120448
30984 125056
25024 130240
1845 131062
7172 120036
19058 117450
14794 116544
16393 122752
29871 129920
4201 132118
30864 124096
7511 121258
16957 108170
5516 110876
279 118614
23737 113168
19472 113280
8964 107877
27465 122784
4988 114152
29996 105728
3251 108406
24095 120656
25064 118304
9446 118912
8390 119808
16245 109568
12934 114688
24732 113728
5455 119502
14458 111346
4585 106928
15018 107360
13846 109248
15690 112128
18030 96082
5978 100214
12573 106946
2704 80103
25237 87626
16772 108918
23028 106176
22529 107456
4900 85098
21529 110730
507 109888
29862 115509
1652 108978
23924 102179
6037 137451
18982 134281
4651 138251
20844 137760
31081 136914
16952 131860
13367 137696
14602 137958
19222 134836
28744 141488
9505 143981
6702 135935
29723 131484
22742 113604
4645 116530
28576 111587
9670 108966
14475 117174
13042 115990
20209 109861
26279 102094
1438 106886
22231 109856
23912 117782
13491 113161
20515 92251
29639 65475
25493 58317
24418 120984
1186 124854
27949 126400
2710 125558
12414 116912
9229 115056
30078 114624
12565 110784
10824 121268
28832 122158
30728 121680
11594 100862
14622 96200
17722 90240
20272 90688
8838 87808
24265 88842
19938 64986
155 92576
9102 105656
17468 106358
18 105536
6766 64704
7252 55218
9539 92042
20157 110912
20391 115008
1658 111939
15429 107817
24762 105512
19468 107606
7760 99056
20713 98368
15124 98624
2930 92768
23041 119360
30450 117440
30788 112522
27677 112896
14375 115904
12662 116032
20470 118016
624 118294
30287 117194
24034 116554
2002 119158
11658 119670
20905 121654
997 116352
10665 115200
18884 118080
1154 119296
3818 121280
23064 120320
23589 112470
26515 111136
8686 116166
1574 118304
12188 124608
1614 124301
11909 136283
19910 117760
10367 123852
27074 128974
12121 123588
20196 101992
1228 102294
19279 101423
17430 103615
5545 106648
17257 109605
25008 96614
23972 107205
27259 108265
28243 105175
12635 102802
10134 102342
12901 105626
17429 114986
28123 118086
4486 120416
4689 112512
1364 113768
25633 91698
15558 107456
30093 106496
23506 108182
30176 111168
11576 108320
15606 106918
16858 104832
15777 102656
18014 96090
979 105344
20450 100842
21476 104118
14707 101514
6968 98272
11197 109696
17865 114308
27624 94280
5438 104438
22167 101002
31075 106582
14655 98227
6227 116864
29650 122486
3870 108752
16036 115094
30742 115168
8413 108034
22156 76608
10519 61578
1180 69136
7574 59402
5638 80886
13842 95424
26633 88256
19602 74282
5190 120682
14712 119766
30051 118782
3225 119978
21924 106218
5859 120608
22009 118400
22804 110464
14346 99072
1025 109184
2881 111104
5197 108608
6151 104096
11268 125176
5167 131659
13397 128419
14321 126489
26061 118858
12731 120469
11117 124298
15621 123008
18994 123766
6215 126848
29664 130486
10984 130358
2979 127242
29659 82112
17867 77578
2758 39370
22179 111488
5986 118592
21134 121046
15367 110848
4553 101194
9610 108768
25453 119670
25343 113216
14648 105962
14084 108128
25102 126520
28063 129526
6919 126704
12431 125266
101 117370
21046 123478
29796 113312
27245 129798
20656 123002
19434 127536
8539 129920
25672 132182
17989 129776
18491 126464
15002 129462
22356 129594
5754 127392
17518 131318
11252 129088
13051 104992
8214 102192
10928 102432
1316 100096
15780 102890
2481 112778
1209 114566
22223 114320
16817 126494
8185 126306
30001 118792
6086 123638
24965 121152
23950 125022
25997 98602
5107 123866
20795 128022
16209 115584
24628 116096
27835 79168
11480 31040
12440 51860
17476 52224
10177 51520
13542 50368
13625 37258
28261 38186
14552 53672
23273 58240
28640 54656
25978 71360
12856 72192
6869 68342
24021 77492
3205 69104
16662 82148
15849 80221
25967 75211
24833 79310
27205 73453
16516 78733
31230 75912
3488 74270
704 73539
4244 74643
29426 77088
7817 76619
25896 76918
30919 71680
24147 73536
28925 64448
14123 72806
9253 70602
10868 71638
30429 71776
27161 70624
3295 71560
8303 67658
31157 71184
4129 70662
23489 69562
3789 70186
16644 70624
12423 70597
9674 66911
17166 67332
30396 66020
27675 66911
20806 68444
31535 70162
30592 70592
10413 70262
7692 69312
6253 68229
26914 69632
25497 66240
28145 68224
13129 68224
14273 70646
28393 60746
20059 50424
7710 50432
1134 43988
10754 49888
13513 45824
23246 51805
3529 51916
9004 46320
8046 48776
2622 59936
8949 61037
3940 53642
8463 33278
1989 45120
19407 61791
12059 56640
25119 47531
1808 48250
4924 53620
20359 76720
23206 78582
18775 75254
11804 70896
11391 66850
17170 70336
4374 70976
6029 70850
30545 68684
21107 64900
29732 72704
7368 72896
26855 72320
28910 74492
19889 75478
17547 74262
26489 65584
15290 65058
18141 65336
8036 69142
5343 66286
7573 59764
17832 61344
7892 68570
21157 68501
27180 38920
16246 27916
13366 82303
21811 76416
4173 76954
28801 73874
20819 69854
28697 72067
10804 35840
18161 20608
30637 34048
8800 91392
4580 92544
19213 97910
9616 94848
15751 75946
13872 67378
27638 16394
23396 93800
15532 66778
6026 99854
15911 94208
4957 96768
5714 103488
15744 101056
29701 81993
11395 85706
31456 89366
12858 84864
4316 78977
558 92067
19949 88320
24756 77302
19568 51328
2129 37770
17723 35373
30991 98880
18553 94080
6149 89226
7171 90048
2647 96174
8521 104068
6846 104736
8946 104960
29773 113088
21280 113654
20126 103676
6371 102336
17031 100974
2771 110592
6224 96630
15472 98386
15010 70416
24471 66322
20493 68800
25620 84544
6915 98880
9337 110998
16012 106896
6530 103268
4122 105472
1561 103862
290 101888
18901 93303
24818 92623
8854 90890
13343 101737
27201 92342
10610 92380
11893 94485
13585 89862
10925 79607
6442 93960
30179 94552
22537 94624
18145 90144
15421 93248
13053 89423
31406 94464
3812 91328
549 91507
1665 93908
25461 96653
21340 97192
2926 104784
6758 103418
12891 103006
7483 103809
6713 104596
5176 104688
10054 103647
21406 105287
10112 105287
25309 104704
6763 105088
201 104758
13890 103104
26103 104032
29192 101278
1725 98227
18267 99309
18581 101054
8656 103130
20872 103696
15591 103950
25291 97606
8351 103708
24437 101460
9145 90138
9166 99171
12718 100264
10299 102005
22885 98767
25382 100704
16192 99686
14079 102833
401 104573
20598 98492
7654 98013
91 87149
3243 86966
12789 90640
22116 97536
15766 99264
8557 99262
27816 86842
23283 79712
2938 90240
14360 88198
428 83632
29561 83058
8710 79519
18655 90364
5292 95744
30108 96872
22971 95840
284 89737
7740 94687
20532 90972
3427 95752
10275 97085
24308 98137
8777 93111
1958 93124
17459 93265
24415 88262
20955 87726
19423 88320
28761 74096
21071 103736
17538 107520
12732 108736
27507 108568
5819 112872
1082 110208
7584 109366
13814 112438
16822 110666
16742 105706
21089 113302
27778 110922
17378 112688
11239 111926
19808 108960
24090 113592
16635 113008
8332 111328
26702 108010
17815 112348
2733 103370
5427 104352
19857 103926
14056 107712
17835 80176
22533 85200
14615 71616
31104 78346
29461 68362
671 74624
8113 107702
15684 100086
21785 104224
3202 91402
24869 104438
4149 101834
27866 89802
21855 94774
22426 72832
27318 49792
19341 45578
20081 92234
4399 91328
23402 91848
518 96630
23242 91840
5475 88824
8971 88466
7314 65280
23071 68224
22974 64992
26705 61594
25406 108342
28563 103050
30281 102656
28163 95402
24573 103638
9425 99866
19413 116330
19505 119402
1139 128800
27398 128742
9109 129974
11243 126592
5656 119872
17673 115776
13714 123648
7463 126272
24106 125258
23419 129686
24839 124502
15803 116832
5505 127744
12063 121088
1670 127446
2912 117952
4805 121472
13237 124194
13578 119804
31321 117530
30013 116346
8474 114176
15570 115237
3920 121854
30440 127894
6954 125283
18254 135223
5828 127344
4000 127214
30515 123562
26689 114794
27512 111440
23540 117430
25271 116938
12168 122742
15707 119050
10269 126422
544 120966
13736 118742
1191 116928
8997 118298
20595 102816
17094 94208
21663 109578
9627 113344
18137 92184
16277 66934
21227 54554
14961 72214
16819 70434
10625 84224
15276 84476
19770 93770
20000 111072
16068 114496
7262 110976
17262 113280
9357 110010
11438 117200
14501 120438
11430 118848
28682 110666
12012 114614
14995 122806
14901 123520
26662 111936
28559 112618
6784 115734
16449 115018
27356 99136
11966 91776
5235 86912
29666 87210
2690 99968
24909 108416
14836 111840
1695 116448
30114 118176
13021 115328
17178 113792
21289 123459
15717 128311
5391 117024
940 126784
13233 127670
27504 120314
3005 124604
5079 126976
15244 127542
21140 129642
15273 122411
19960 125583
14372 118426
25865 130844
1564 123136
197 90937
12461 122980
489 116179
19392 120960
15635 114249
22858 117376
14125 115390
12734 109106
31452 103968
15131 101536
18627 117042
30549 120101
7407 118806
20676 113434
4640 122816
9207 124598
12689 122880
3372 118838
24816 117112
10057 120576
4131 124219
25233 124190
9682 121486
18568 124438
4618 124629
7151 123889
20242 117824
16820 117456
14985 122637
12384 126454
4499 126560
16926 127208
3370 125760
27631 127296
25496 127488
22622 127936
17018 113715
8452 130646
11994 123506
6473 121636
5603 115576
20818 121398
24448 123466
10377 131558
4364 129408
5150 131840
19200 131227
2079 130511
6344 132292
13075 132822
23023 125397
8017 128381
29860 126698
12507 130646
19897 125754
2473 130202
26828 133730
18225 129629
12695 127262
2865 126932
30974 129724
26571 124088
14827 121454
31335 118034
31593 125192
4193 118074
2385 126070
16519 122572
14716 128373
28489 123944
12618 118496
25747 118496
3786 113491
8257 120237
28955 119552
5080 122016
28130 120640
19388 109017
20362 104618
28333 103552
2050 110624
5400 105258
17706 108192
14934 111030
17051 105600
15925 114346
27684 126614
2404 120576
25770 121152
16537 119072
24231 116768
9757 116874
6378 118176
22435 123584
15624 122006
19010 122474
11683 123574
1439 125280
25746 130484
5853 132026
10647 126736
6451 114382
4503 127144
30115 125458
29048 125856
4142 130994
30787 130960
19417 130992
30751 120294
11191 120122
725 120042
30075 126208
27513 130334
31556 126496
30280 124704
29358 120992
29239 121792
7638 122880
30272 121344
10667 124422
28905 123987
26091 123116
19324 119814
3247 122848
26693 120896
19705 120340
16725 119824
24135 117904
6424 119598
31487 120640
18475 121610
25322 120848
27413 119994
7626 121750
11341 122406
30510 111258
27970 117145
5104 125152
24726 131366
30566 131192
30635 133686
19020 128522
326 127018
13610 133622
7801 106720
22937 111210
1244 109952
22474 110298
8295 114918
9331 115798
20567 88640
20596 80768
18545 71690
2064 94538
12624 99488
18446 98720
27719 138998
5406 129738
23723 129526
4367 126474
9652 133952
12395 127744
21838 135168
7834 123830
19513 121728
10988 117664
9730 118720
837 110336
3385 101494
17554 78942
15960 74272
30954 70026
21294 79690
18767 75842
13352 -33142
8357 -7925
29955 1205
21553 14385
27489 16255
23643 13824
5778 5258
15614 19382
6603 23124
1274 32166
24758 29485
24755 21156
795 34230
19177 29952
22698 34816
22520 34870
14867 36064
30064 36608
13708 31765
6600 24072
29230 28426
5760 30848
17314 32758
16907 38134
15736 33664
19622 30986
7415 25856
14890 -7744
18820 -28790
4992 44672
21675 46208
7060 45814
6618 45354
12548 43734
8016 47990
24846 45184
261 18826
8642 3338
7120 12416
16577 19971
6401 15391
5620 15942
6992 21238
21159 32054
23669 30784
15636 28160
25399 29600
20137 20576
5489 31350
9877 30656
3659 31638
30077 25674
1145 22954
4164 29898
17404 33290
27351 34928
28782 34934
4683 35126
28553 36096
12469 33728
27324 36544
2399 35136
6485 31488
10897 31488
8694 36342
19930 34944
30722 29450
7568 32000
20854 31232
14136 21888
10424 14288
14370 16896
18761 2682
5895 12022
2640 -102
23615 -20432
13205 38912
24137 32178
7984 47990
26417 49910
30550 26769
15764 -32118
25779 -6144
721 42816
20066 42816
27395 37984
14763 37706
28570 39190
8031 30176
8035 28128
24199 28064
11941 33654
7684 35190
19555 27530
21887 34698
25312 38656
26606 39424
4691 41078
26492 17610
12124 23542
24037 41494
6384 40640
16380 42912
10880 39488
16645 33546
909 3264
8657 82784
16940 87142
26880 87501
7037 102528
8545 115062
12165 114816
24110 101632
2823 96768
9370 91690
8460 95826
14047 105324
27082 99722
3883 95008
1743 105462
30457 101514
30326 113832
1153 115648
14993 113048
28111 119512
19999 125216
10028 125504
27632 129558
1785 128118
773 125700
14476 126560
21213 126632
16980 111520
5322 127230
20812 120896
13595 122880
21226 120642
10753 120468
31378 115946
15452 118198
20759 117392
30400 120112
274 116032
110 119424
5290 120630
27530 120012
3561 118164
15344 123740
20076 123498
492 116301
27910 119076
1543 120176
10105 121184
11821 122448
30760 116410
29700 122054
15415 112000
18525 116128
28530 66240
13447 65552
16744 27690
12594 81466
5368 82048
8501 99408
20824 68897
29354 100821
22407 105832
19329 102971
672 104260
16570 109184
3351 108471
23918 72672
24798 109824
26125 112896
4815 105162
27620 114953
22440 109457
7371 116726
28762 116625
27182 112640
10010 104138
11514 80896
12508 75914
5326 97080
1836 115434
30732 117174
22028 119136
16240 110405
28041 107098
4006 104612
31162 124728
11950 128704
31330 129862
14105 125743
11575 118969
2637 122486
22268 126580
2028 132973
26040 117186
2368 108321
31606 112848
31532 104970
28929 113974
24456 109312
14792 109731
18947 117621
29104 122944
20396 127414
25762 122304
18915 124010
24329 121600
4289 126070
22392 115873
10359 124033
5252 124800
23382 123808
2426 117992
10913 119130
14193 126016
5416 123712
25016 123073
30698 112994
21896 119936
31112 120060
19370 119472
7691 116736
6425 117632
30181 117738
7884 118326
25525 114714
20030 118760
25247 125782
25840 124320
28458 123562
22033 115721
1451 123894
12981 115791
30863 121116
24070 107802
26810 118364
28264 118576
29053 119731
27528 122220
2787 121975
24746 122125
6392 123331
15768 116694
30094 107690
655 102976
27117 100810
28293 86656
23749 80330
19371 26362
27200 40650
16650 83616
15936 93390
21841 84016
5295 75128
26469 85512
10723 53112
3088 49674
4807 67712
5337 82314
16974 93196
15816 78688
21542 90208
16136 87296
19161 87062
9296 85690
298 93702
16379 71526
20443 69194
31481 74262
3633 69546
8321 70464
7181 68032
20494 63323
29891 75824
10706 73098
17252 29706
14900 72438
17461 66816
11085 65546
24771 23690
11135 51968
26779 59904
23113 71424
15366 83046
15571 84768
18404 86480
9932 84240
1498 80794
16929 93270
14344 87094
24642 79616
6728 84608
24031 72362
8999 76480
5564 77232
1446 79248
29638 82294
8687 79024
21171 90006
15251 88090
5177 89280
16266 88384
907 91456
28845 84362
29797 84662
20686 91382
22905 86582
11074 77376
22478 84096
16812 85504
31109 85184
22212 91254
8560 88496
15045 79658
30617 81776
16343 86838
8264 85066
9483 87680
3337 87552
11559 89600
16988 58368
22619 51456
2245 49280
22298 51968
20670 57626
13443 84458
27963 84592
28474 83264
12301 89302
30614 84336
10582 84544
28213 82966
30911 79824
23042 74688
2523 77824
21427 73322
26375 80800
5934 84864
14378 81312
9465 75162
4984 78086
5108 82736
31102 80378
31297 83830
29994 74970
10038 82144
18943 71424
20612 77120
4782 77110
15056 64266
27748 71808
728 37632
19471 28672
8972 43402
9865 50166
18883 46400
26314 60224
29184 60310
8491 41354
11964 20778
18313 30848
29256 67584
14519 68736
10685 77312
13049 75360
24215 75638
25543 77536
3620 53066
16364 66432
26026 66176
9058 69750
16253 73216
1449 75168
20426 72192
6891 68800
16483 51734
21857 51146
5325 52352
9661 56000
4078 56192
173 61718
11133 59712
14188 55104
31443 53312
8693 57216
28511 42634
8585 35466
929 50048
15397 56950
17770 49984
18537 35712
23143 19466
22317 34570
13762 36608
1567 38646
19598 42762
22650 26122
16347 51722
31186 54134
26504 55552
21105 55104
4254 55776
6381 48906
31364 50326
8119 42008
27085 49536
17834 53696
20750 51242
26324 51766
5168 55246
22309 57270
21723 56387
10430 52597
7017 62605
24750 66304
25100 68662
8274 66486
2749 66186
15667 67062
30299 68672
11672 66560
1686 67159
10442 68490
20469 59520
3227 66752
27232 66944
1541 67328
11931 66816
6626 64970
25601 68416
29348 69878
25439 67026
285 40448
1158 44938
10201 49962
28369 54774
14461 56448
25706 57088
18036 56896
8810 62208
20712 60480
20887 62870
25717 56042
16698 60150
28484 57910
30609 62858
23336 64822
2581 66496
26592 64128
3206 74614
18855 66752
5481 71872
22694 72982
23145 71232
10386 61632
7867 63168
10462 60672
30217 60736
9353 62592
13816 62208
10886 67136
8698 67264
16949 60438
1409 60170
21504 68736
25132 65792
5053 63357
19608 62816
3840 62560
26768 67296
12753 66811
29735 66571
16396 63744
3548 60544
25639 59007
16814 58016
5497 68400
24553 57635
7355 63470
886 63636
10865 60377
12816 58670
3236 60384
26233 63936
20921 64718
681 62846
20703 57082
3128 64575
13781 63465
30128 69240
20406 65920
30072 65024
21302 56472
18939 64800
14848 68990
19214 68086
800 60218
28732 57280
9999 47576
23480 63922
18117 68910
29365 68720
18129 69814
15496 67168
16109 64088
19820 63370
21307 63408
4446 52718
17273 45730
18048 57152
7341 61120
13802 66624
8548 66440
12801 64619
1406 52020
2662 59392
14845 68726
17223 61568
26567 57270
27982 55816
30769 45360
13073 48470
28165 44470
15753 45310
5994 33431
19522 50934
4579 21626
27342 53306
21817 69008
23296 70406
7481 62288
9711 59594
14479 70432
10676 74710
23677 73488
19701 14170
9127 30454
10808 27648
29556 5642
14377 -24566
19295 8960
28242 56448
1226 51952
27547 48240
30460 49312
14685 57792
5286 63360
10443 64640
732 64896
23150 65664
5251 65152
23514 57856
13340 54057
25200 44864
26367 58838
19022 61120
26596 61888
17033 36736
10990 26634
20177 746
1580 -1858
7328 35737
26263 47079
17576 30505
12796 76128
26881 86390
5287 85534
9306 83746
11069 71904
14319 77120
4465 76017
12278 67349
16598 64479
30039 72896
6836 75649
11958 74854
1537 73984
15353 80640
3497 81590
21716 71472
9717 76784
26795 72576
31011 78254
18072 75632
18913 68628
3378 71886
17696 77392
27454 79872
22238 78192
8326 75872
28159 79486
10992 77536
9727 82080
11103 78134
2096 79296
22140 78678
28892 80982
2495 82240
17822 76746
26542 73984
24043 52984
13025 56590
10490 55216
23981 79024
4681 81920
8229 81670
29327 75175
22047 69252
22505 71528
21037 62050
24968 65280
28435 66932
27793 70834
14899 75115
28233 75568
24386 74272
10384 74656
24851 70976
20757 69312
15831 82496
4232 82112
4019 88192
5585 87080
5667 88470
4606 82104
15699 73488
23720 72762
13987 78006
11068 79102
868 71778
1348 82128
19904 59710
8941 61376
31061 63232
1057 64146
16964 65262
11657 63882
19648 63956
30746 67087
16024 72144
20608 73233
20254 63788
20145 67424
8671 70060
9332 55275
25235 32262
22929 46326
23622 66710
14824 67958
612 67312
30182 61733
1817 62144
31240 71488
29301 76790
11642 89878
14770 85298
19637 82990
10862 80804
14505 79194
22381 82266
20785 80325
18507 55973
26313 52350
22735 53514
28302 14986
13135 45175
107 68238
14850 68992
15540 60928
17944 59894
25274 59136
10415 63744
29066 66038
190 64896
2517 44788
12580 42610
22528 45208
26548 53366
31449 32050
11161 47260
31092 49892
18944 52992
22494 51564
15906 57768
25148 55377
7646 51588
18636 55726
22723 47058
3950 51065
10704 51590
21267 53248
28430 52032
18510 52288
14877 61440
25170 62336
4926 30144
2821 11794
9471 32682
4495 47388
21003 59738
30802 61120
5841 54400
15174 54586
20953 57336
31089 42194
1986 49024
28728 60754
3390 57746
17897 60630
7264 63393
22602 65574
659 66694
17231 58395
12863 63462
25167 63473
19552 63750
20465 63974
7082 62310
17306 59600
16517 62996
13830 65784
27585 70093
25656 66900
17652 66336
16850 65483
26955 69332
27953 62173
30556 60416
1272 58208
466 46506
7443 50554
24112 56548
13227 58974
9422 65195
24198 64018
15334 66558
2955 58851
29410 37179
1581 38788
19965 37609
20853 34048
6768 49782
17067 48138
17042 -1206
12202 33564
23453 62536
7699 64125
12050 65050
27737 63113
29730 63143
25548 53590
4280 58767
22526 58691
27058 61896
15682 51930
25568 56221
1800 55182
17419 43759
963 33034
29286 37622
8330 21642
24905 50176
2295 59136
4962 60597
13358 51546
20146 55296
21688 57286
2049 54270
29046 49718
25066 14336
28200 46592
28791 58442
1031 67830
4372 64012
2901 51850
30487 61750
9386 53349
15603 63451
887 57120
9341 56000
23062 56320
29371 62592
7031 67712
7110 72886
13784 67648
21847 66070
4927 68298
24406 63178
19775 67584
7724 62304
6247 63296
12569 64150
12138 54154
26874 65192
15055 65508
15283 65410
23173 65454
18960 66762
29498 68918
26448 64970
24088 68362
2527 73398
4848 73856
6642 75082
11913 76608
18773 77238
13008 76800
13094 75520
7775 74752
4877 74358
14297 69898
12223 72438
10139 71306
9269 76064
27339 76982
18963 72192
15324 75392
12009 67400
14195 64067
13123 68958
29722 67650
26294 65421
21319 66176
21702 63872
22959 58496
8815 59776
3681 62592
8662 35850
16852 36362
17160 72128
3373 71402
15700 73504
23060 75712
25236 76992
9705 74634
5442 74464
12084 75702
20154 76534
7104 76374
21518 72960
8561 67638
337 66506
31608 73866
18863 75638
27586 75660
13315 69962
13501 73088
17334 70912
23529 72886
5920 73152
11461 70582
14231 69504
6926 73344
7853 71139
14399 71809
5090 72928
4967 75142
14057 70784
5770 65354
29454 65162
16217 71798
24029 70026
14734 72896
24964 74060
4411 64950
13850 62272
7597 60160
2209 59402
15199 66038
30009 55808
8867 61002
618 67254
4264 50496
21874 42634
17786 46602
27244 50944
19764 60224
14721 68982
22892 61558
7165 59574
23184 56074
17364 54784
24613 5706
4010 52992
7449 -19730
20662 75382
14382 74531
14499 75520
5462 70464
24410 71131
13433 69991
2772 71110
2957 74776
6243 68860
3691 69780
24878 67175
29207 71080
21218 70720
12344 73472
20275 66886
9285 48654
28797 38794
4834 56202
24209 61056
29527 54591
20001 52928
17139 64930
26151 66614
31041 64688
2171 72384
18704 78038
26220 71942
10447 73334
8681 66602
1659 72394
7981 58442
9607 62208
6372 62208
30606 68630
23046 65910
5300 66240
7475 61834
17851 62954
12428 68992
14793 71904
7285 67936
14432 69568
1566 67520
23377 77696
7067 78784
9704 76448
15869 80678
12246 85118
8650 78600
28565 80400
11401 80344
19972 79862
25772 72672
20779 45686
30120 39178
21443 48896
21888 44160
13236 27776
25522 25600
6236 17152
28854 22794
16490 56586
17345 60672
3094 60224
3993 78464
18221 81290
30279 73024
12120 84112
1415 84086
11270 85814
25777 80256
3619 78730
26394 34314
29833 56832
20690 57344
1444 55680
16956 61824
29161 61285
5935 38794
25715 33546
31368 46454
16186 36352
15250 37916
17358 66546
20067 71776
9753 75600
21070 64576
21304 78688
7117 79744
2995 78590
19968 70784
8483 67702
11077 62080
29665 52736
24539 59008
12465 60686
7637 49536
12925 59136
561 43904
12397 27018
10692 98048
20295 117888
25736 129150
24382 129597
22544 129435
14913 136226
28181 137078
5124 135690
2727 136538
24224 130748
14033 125688
13251 130351
4729 135911
14742 138550
3047 132202
18002 113098
830 119424
26201 131472
12455 136424
28767 143286
9072 136138
694 136784
6547 140358
10252 144798
22488 133570
1504 142896
25651 141856
30898 110096
6765 108416
29284 105680
26769 131862
11319 139588
3705 148324
7861 134716
5207 142112
3785 145728
7896 146488
3533 133994
27849 141238
15877 141504
6039 141008
25266 131257
13772 130547
1203 124576
15260 116800
25734 113822
28594 142208
9542 143264
9076 145344
29567 139254
4247 145888
13808 147446
14062 151278
22629 143512
11604 140294
17457 140512
5158 135686
25057 122592
12912 127232
31504 125322
24032 138282
11973 143808
4860 148736
6477 146752
24747 142320
7937 129088
19303 124320
8337 139654
29940 132640
26715 103296
1620 111370
7312 123254
25084 115584
23807 118400
4898 121066
22834 123786
20590 131488
9779 134912
4311 138752
30809 139712
4972 137760
10934 135542
28162 136192
15788 136232
19679 140732
11072 126336
25027 87776
5897 102188
948 109202
24709 114768
25709 116560
25230 106410
6328 112374
2424 103872
7020 98784
736 126710
7685 125744
14412 123267
18800 127032
13168 130340
21109 122869
7953 124160
25097 123776
7580 122538
24041 123072
18112 104953
9150 110074
10947 111000
114 115296
5075 115872
13281 119008
26075 119430
18714 122838
22008 109781
30177 116348
9580 122184
14973 114230
5771 125238
7990 123392
22919 125408
26514 126706
27453 124338
29399 125572
13001 122188
29480 123008
12187 122060
5744 104843
28332 107488
14071 111104
24991 110074
567 106206
17861 101562
21779 120175
30798 130230
28710 130128
18082 118292
16733 118563
15735 127584
31169 122176
18192 122486
10698 95360
17699 86922
27681 81034
22332 110336
28924 113910
9770 109696
17275 94850
26253 121384
26587 104342
10924 107200
22527 109296
24634 108646
23131 117072
3517 119168
17678 97664
11882 96202
15933 17498
23687 107968
8679 113266
20862 110050
27853 110408
12494 109448
2628 129350
15653 79838
15262 78512
13033 67498
6032 88576
24024 120192
15557 121856
23833 129536
555 129024
14760 130678
2864 120832
18116 125558
1094 119424
17889 114560
7440 112512
30365 113526
3768 106762
5134 107797
10765 119011
810 106496
19355 101875
15352 90721
27020 68836
2638 90496
14101 88704
17456 89088
7450 92992
24990 92416
10209 95296
29686 100480
17869 100890
7562 85581
16041 84007
9460 83264
31197 85281
16515 81021
5333 85047
29922 47488
6963 41482
7917 53750
29993 32256
16633 45952
15549 52138
12711 96074
2046 101568
24982 111694
29058 107968
31212 101006
28770 97656
22945 100727
14945 105718
21563 105824
5619 107318
3092 101560
17950 99679
13909 105212
21142 109066
1379 110774
15497 100214
11125 97066
18240 97612
25938 93040
3011 95584
27539 101126
7332 98468
14565 94122
30935 95904
9680 103154
19081 104210
28095 104854
9594 102180
4039 104006
11919 99219
17745 99384
3420 93108
16299 90034
7308 81600
27196 95174
7952 85458
27900 97515
26179 96376
12649 93928
4371 98464
30427 94976
2 80896
25336 78784
2965 77312
14155 85590
15425 70890
1775 81376
22209 96708
11229 76618
24317 85744
16648 93468
18493 94992
6871 107584
25017 109096
29577 114626
25480 105273
14766 114336
15032 115230
25702 111534
8789 110848
5541 104822
18201 109150
29190 90668
27385 76160
24358 68676
8110 69504
26724 70288
13748 62683
5825 111505
18957 103808
23136 94272
31175 94944
10770 98688
1497 105281
14255 108372
30081 100047
10002 102484
3567 93309
3844 90803
26312 98640
12028 91840
5588 97120
9839 93570
11586 86992
20176 97696
16276 78986
25733 95414
28939 95168
22327 102272
25283 103360
19729 103495
7829 104742
189 111552
5154 112044
25793 115965
1951 113685
17866 117564
3764 112388
14267 109334
19772 108256
1751 105132
16103 100476
30219 114196
26706 108366
25598 103366
15313 105802
10401 102882
10528 104738
8440 114326
19849 117607
7395 107056
6216 105018
3168 110928
7473 112779
9156 104959
7364 86813
3946 99498
19852 113158
5078 115850
15604 109120
532 107914
11398 114232
26980 110326
19436 102608
9790 95440
11452 93696
10670 96240
5457 105936
12505 97146
18886 109846
15234 102118
7265 96874
2748 110016
6904 110080
23836 25703
18193 90213
25011 77056
14904 83268
21534 64924
12716 50298
24025 82016
29562 106368
27317 109790
18980 108464
29943 96976
14832 105440
18122 98944
18098 97570
21117 100176
29041 86480
15995 85168
9546 80482
23208 86688
24367 86880
22606 94408
2976 98848
23750 110976
11780 107734
4755 89936
22644 76832
26609 73696
28077 70768
11136 73330
21354 68302
29908 50572
14910 59840
15702 67917
25371 53214
3580 68208
10049 63955
12270 38346
12134 50814
21837 16661
15731 66240
27578 62499
29121 66263
9713 53536
15710 75200
601 80160
6984 68002
10180 75200
21143 81838
8254 73816
16745 72332
8912 39974
14997 75350
3662 69568
28793 61920
10645 72118
6545 68288
31248 65167
11789 67190
11900 59876
6440 58888
11637 59469
19459 61127
14455 56832
2466 28234
23802 -12615
15541 54522
11456 60398
18845 48000
1858 46592
1823 60288
11969 60928
19850 56704
14396 57088
1414 60032
1559 61440
23536 73146
23504 77014
11886 71810
5579 75830
17101 78112
109 78154
13719 76230
10324 76854
3317 76822
4281 60174
21156 67878
18439 72662
30589 72276
14269 63892
28537 59543
25737 65032
30236 59460
19783 58176
85 58911
16153 70670
31262 60968
26308 64432
8207 67227
152 62336
27856 65263
4856 83003
25074 80768
17188 76458
18735 78497
22162 79248
4085 71058
21188 77654
8333 85328
11808 83853
3122 79850
9875 74080
25169 74752
28663 70656
18935 78228
18857 74975
2786 25969
21053 30464
4292 25750
26751 -550
17542 -1976
3303 30912
10016 33600
30345 35446
263 5218
4890 6016
11478 23446
20768 18510
16087 16728
30491 13296
16040 47400
6935 45952
17551 37984
416 46016
12849 47198
2238 47504
22855 56638
29412 54992
20930 51872
18955 35208
9601 51830
16418 50968
4520 20256
12643 34624
29742 33280
14696 33334
30486 35072
28555 36766
7455 19310
22842 14118
16072 15626
2036 -11894
12243 1477
21776 34187
4634 44399
23905 48326
3504 39574
14015 38784
20314 28906
11465 14250
2794 28416
25031 37952
2015 34550
17455 33275
16540 28057
586 34550
21662 37568
30230 36896
2855 38966
22105 33642
4792 38144
1493 38432
180 31370
21641 33526
22142 34816
8633 33770
24005 21536
31480 28960
30932 28288
22880 32224
16596 26048
23855 29240
15545 35024
16678 30630
11440 37391
29987 33389
27580 35902
11128 38580
242 39701
13703 35670
13411 27440
12957 16562
17793 15726
1595 29025
22953 36770
8107 22326
13920 21482
14091 7242
15399 22726
7906 -19138
3850 26052
23685 25184
25163 31478
3730 29440
31155 10634
16894 26250
14497 31958
23479 29552
17103 26304
22395 24916
20100 13376
31141 14544
23009 -40486
30546 -11574
26909 16116
16065 28918
20384 25744
10207 31232
30854 23818
18865 29440
15216 26230
20879 19478
17600 24306
29291 31444
26951 32290
20022 30838
31024 23766
19813 32910
1779 27580
9750 28640
17477 30466
2003 22440
30302 28520
28019 33910
8486 33216
27191 36469
26331 27139
19788 39226
6403 38317
334 31946
29865 36496
8062 35054
25357 998
1376 -29194
19045 -534
26133 6656
14311 17516
1440 -15398
26247 18088
10078 20440
19595 22732
3093 17514
7927 14922
5377 16832
5923 27520
20858 26368
16141 26240
27220 26694
8785 26154
21495 18362
14243 28672
1770 33408
14001 38262
23281 33930
27273 33056
3824 32292
9561 826
29642 -19366
12960 45809
5162 43249
23969 42069
14389 48990
386 51510
30332 46720
18815 28071
30759 32154
27699 30208
14852 40054
4238 33796
8400 32438
30560 39547
499 36967
9197 36948
26786 36738
3582 35062
12759 30307
29305 40757
28281 37268
19854 31438
10527 32140
20926 33728
10258 34538
25012 42230
14069 44480
13807 44918
4147 35840
14421 34560
24936 26368
20045 28406
1322 29952
1656 27776
2620 11258
8732 18635
24590 -2465
6884 89218
17790 111488
4117 138880
4257 154550
7441 149120
7975 149174
22873 147198
143 136890
12396 148579
25756 151030
20464 148746
9497 150454
31332 146270
9961 146594
28346 147630
16610 139441
20140 139312
28157 145184
16823 144640
7863 142736
19871 145062
23762 149350
1359 145646
2695 149686
16067 145772
29350 140018
247 145328
26714 140435
28092 131985
8511 133130
24796 138220
12162 130070
13000 135104
8596 135296
6055 138486
14163 125026
6898 122624
11151 123200
22428 120960
7169 107008
7752 140726
22973 138826
26854 139008
4024 139136
27382 149366
13483 133066
2795 145632
19145 142272
1404 137088
18740 147712
13228 151232
13089 151818
14044 154614
29501 153408
17629 155190
13761 141898
15256 151744
13409 149696
27711 140160
6980 151478
19690 151062
7387 140672
20105 138922
23069 149152
10357 130902
20594 133152
11253 130762
31401 133718
7714 133184
12740 129162
16800 139392
30514 139296
31019 131680
21086 123584
15298 124106
17202 118410
27243 134400
26477 137536
26776 137334
26812 142198
6560 132106
17375 93642
11342 104704
21627 105600
18716 140352
27600 140736
13759 144832
21132 142717
945 137762
26815 145693
9264 149412
7790 149275
19307 141776
21767 145514
8712 142710
25925 138986
19666 146646
15469 146934
18986 145955
5138 148499
6196 143616
28911 144448
14851 139836
5801 135224
10941 142199
25358 144581
8842 146400
13048 135640
21792 130248
27944 143328
5244 146320
5606 146390
5938 146624
19550 135944
15546 134848
17200 107610
5468 102912
15568 111488
24069 114176
25464 113154
1553 129392
14440 128000
13724 125952
9772 124416
19696 108416
11546 124630
10403 110650
15866 120238
21592 143904
29312 141056
1837 139648
22022 137280
16838 151734
12193 154044
4106 149904
21790 142226
5011 143702
28554 146752
2118 141064
30910 154326
16322 121264
4598 122368
6047 133056
6796 137462
14840 134528
12271 130624
11467 127696
14223 124362
4389 88730
29974 121344
4608 122464
19165 123584
4806 124672
11805 97290
30188 105002
7476 121920
28633 120990
5018 140309
13488 132160
18549 133930
4535 122048
31098 118730
12545 140480
31325 141046
27888 135850
21683 139136
16955 142944
9778 140320
21693 130922
3405 139392
5880 143446
216 143584
25954 142528
13988 138618
25810 142692
9695 139994
6411 137110
14060 135658
27984 143120
14854 141238
27647 140416
11394 140608
30370 137674
4490 140320
1366 139926
47 137386
7856 137238
13510 138336
16143 135456
3066 140190
463 137792
11474 135776
29768 139534
27419 141950
24192 138304
10243 138560
24736 138176
2384 130714
2519 136000
29376 132022
8316 139328
20422 140096
10151 139706
27005 141430
14100 140950
11388 140352
7873 141446
9354 131912
1037 137946
29546 138902
580 134458
13329 119584
1530 136336
1380 133904
7672 134672
15393 137360
3649 136840
5683 140246
23772 140662
3056 134712
14942 144296
29215 147620
27216 139969
19797 150218
20294 133968
23244 130754
19061 135518
5129 134016
7261 127488
23906 111296
22340 127232
23430 137984
28539 139328
12100 124704
15457 132502
13775 135350
4506 132128
24594 137864
21544 138374
41 132618
18293 131722
2498 132121
18762 130179
22244 132096
28692 138816
4236 122624
25026 134320
11447 138480
4381 139350
5119 123786
21315 118986
16778 135286
27810 124266
19586 133248
25208 126671
6222 126595
23521 126720
17238 125056
11847 118400
14755 114560
16584 132096
2227 130058
25915 137974
15009 108416
12651 92029
1183 138721
4083 129408
17857 124501
7787 134939
24978 136544
18818 137034
27919 136693
1943 142688
16613 142873
11554 134531
21344 135192
803 135284
19945 130759
20330 139825
10346 140717
11280 144448
17623 143104
18522 144333
23154 144857
26411 140643
25773 150052
14258 149528
11783 143063
4697 145360
25299 142134
3369 146525
11627 133303
18222 138904
31342 139777
2636 138963
4278 134400
7220 140800
2883 141824
4671 140496
28421 127178
30131 127744
23731 139520
4912 140289
6780 148020
16281 121810
27607 120940
12748 115850
6285 129216
11838 122752
19256 124554
10245 105418
31605 106112
1070 112000
16902 120064
18600 123648
12935 119434
22651 122752
11153 123648
8393 122752
19969 141824
33 137152
17416 136650
749 137674
9278 141664
27009 145580
8537 144384
4414 144246
8951 144512
26271 135521
9551 144359
22086 159469
27717 142919
16091 152064
18918 151744
8913 113280
25378 117760
15534 98560
18646 16920
19327 44000
6444 21280
12911 75260
28822 86710
10380 85728
3932 85760
3957 85248
21549 79470
30761 84300
5980 67461
5149 81642
2448 79850
30675 104776
3017 110014
13868 103994
12926 92404
28275 94565
804 112486
28947 108128
17896 106208
5261 103808
3695 95178
2449 106038
7935 71904
8425 81146
12761 88832
18407 84864
16764 84982
27581 81024
22122 81472
6942 41472
6607 44800
29056 33546
9784 53770
15617 73472
15104 75264
7168 77158
24962 78128
15139 82294
24433 69114
13079 81024
22144 74752
6990 70602
37 77750
2219 75968
29383 63469
25118 61962
8976 80640
10529 73312
30212 80276
24066 89408
12936 89119
17005 86151
11996 77362
24129 77752
31570 80884
20437 83158
25329 89200
14970 89634
22525 84728
23537 88480
23623 82408
27435 71963
3651 79296
24876 79781
10452 76109
2455 77920
9489 74992
24168 72432
14197 74616
29458 69634
20160 70704
29068 69720
17837 79390
20650 77720
14782 77061
16138 69843
5148 73666
21947 76460
16336 76220
9057 85256
27655 87177
21973 89590
20375 85632
19326 77184
23695 74826
22068 71968
24038 44426
20667 24906
31333 75296
2501 85366
10964 80000
21858 81824
21017 83258
24730 85190
27062 84672
5876 92694
25046 82858
30756 89236
8519 96640
9573 97990
20561 95408
10436 95594
1802 94576
1549 95577
14746 88706
1944 96352
20987 95169
31451 95110
15263 94170
26260 91958
21397 85100
11345 51968
15791 34048
8763 47360
5679 42112
14666 60928
8858 71168
27212 67072
611 69878
11636 61568
23512 50346
27865 67872
24194 65514
21655 66240
19109 58058
19740 66422
25963 67392
24328 66176
10031 72448
1262 71680
27083 74230
23053 73866
17668 76278
19607 74048
7030 68874
2992 72694
1457 71542
11671 65280
31033 71158
27604 60416
6754 40448
2430 24576
7142 30858
17583 61578
10553 62208
11369 46208
25117 24330
7196 44032
25754 56448
4219 78848
23701 78720
30221 68928
5364 66816
13511 79222
10848 75008
23858 67328
19837 68672
29587 77366
27847 72650
26946 68854
23054 31242
13901 37386
11861 67146
31134 68928
21189 67680
10237 70038
18503 71040
10967 61514
28729 63808
31185 66614
29309 64278
16383 62026
13985 63402
11134 65248
17274 65984
16006 65786
20860 80880
25549 78229
18341 80260
17286 78931
22221 80192
24148 78496
1470 78054
1075 68688
28879 70704
29978 76000
24455 76010
28464 75648
7973 75078
5999 80070
29422 67200
11206 63914
5747 67136
4473 69382
11993 72064
20720 66784
11836 66624
4545 68438
29351 68224
27536 60874
17107 66134
2525 59882
11947 66154
3013 68662
2336 60714
26450 71894
13811 72896
20591 68288
20766 69600
7275 67680
11558 59008
11553 57066
25242 74838
11617 67926
21409 74208
8762 75552
15193 76534
23705 73472
23271 14346
3479 64128
11873 70774
6816 60170
21282 72960
10845 73248
14893 69696
4646 71936
27960 74934
19075 70528
13342 59466
5913 26752
305 53574
13389 51072
30799 55680
10763 52352
5144 9610
12612 45130
25867 50016
8790 66816
5878 68096
19767 76896
30713 77824
19236 73216
6817 72458
21989 71222
6202 76704
26997 28554
24886 39168
29369 53686
26326 62912
2044 59594
617 69912
8335 84864
211 87786
8744 82020
25206 75046
23416 84768
2425 81545
3169 83756
22216 85494
5237 83072
17017 80000
15852 70336
11711 63744
27297 61462
26977 62336
13726 60480
12917 61866
24140 56106
10084 61430
29626 55680
16719 44298
12172 58698
18197 66496
1300 66432
16809 66560
11357 63232
19834 67584
21868 74752
13137 90560
18473 93479
31591 83368
9843 83856
3925 76352
13216 71552
147 83332
1205 85436
6803 77152
14041 79872
6699 87880
10593 94370
28274 72095
17411 75254
27368 70272
19050 69632
30772 64292
24092 66432
2932 62336
9091 62152
23916 75974
19512 73805
12627 71715
673 76051
240 72352
7136 66654
5357 64497
23975 72233
19516 52271
29189 52767
29781 59132
18486 67583
28406 82953
2970 81297
4825 79264
21120 67458
6853 80486
7907 78707
29363 76507
30633 75072
1998 67692
27662 76724
10315 66666
10999 64960
9810 66102
14013 63010
17622 52902
30355 61696
14808 63048
12429 60192
30931 79592
15554 77112
15209 75968
8944 90474
13104 28992
30454 23882
13815 58954
25301 66080
4989 53730
31259 51968
5858 45802
27993 46102
22109 43456
25803 51584
12609 54848
19220 45002
20139 58550
7461 50688
30607 56896
3635 62304
8129 70454
3683 68086
25515 68864
1596 52042
31594 12362
684 -1792
4690 24918
21111 22186
15248 33508
23243 21898
10674 58104
24403 67048
9922 62008
29439 58144
27294 58528
14097 45088
1252 50934
28827 52224
18346 45392
19461 42490
23886 58138
19487 60332
29173 50234
17916 49024
691 57408
9015 57772
21275 61120
9125 43136
23218 53248
9251 56064
209 46080
23255 50832
5309 55126
22867 54272
23741 48202
18743 53632
12131 49344
23951 61524
19078 59050
19855 60618
5443 62496
23661 65718
19975 59424
30687 58016
6517 58208
3320 56438
22449 57888
24512 58848
3418 56256
6283 49834
1603 44714
19511 45142
10782 53952
25519 52950
707 51242
9309 61792
104 60192
12686 42816
9349 48576
29906 54400
20825 52672
31115 54646
17694 54848
1102 47680
18470 30986
20936 53792
3356 52544
30846 22986
10592 8746
19488 31190
663 39296
29038 45696
25841 46144
25804 40320
9451 41600
1045 45824
1822 41162
12473 43318
12846 42678
24515 15552
1558 10848
1333 -50
10489 17404
11824 21386
23850 -40793
14626 -16064
30647 -14728
19769 -20070
8457 -19424
27537 -11882
848 -23749
28449 -12562
8182 -3712
23222 -17140
22761 -3424
3878 -3489
24885 -13244
15899 -9860
4588 -10609
7498 -6924
6316 -17758
27997 -6428
7403 -6944
22199 -3816
7369 -1200
253 960
7417 -7188
29537 -22038
2962 -33234
26813 -21600
25151 -24693
18234 -23616
18119 -24320
14886 -30518
19300 -59638
14242 -42368
20337 -43008
23146 -14262
27348 -12106
19609 -27766
21694 -11392
13309 -5120
28094 -10208
17757 -5780
3527 -14582
7771 -13472
23827 -17270
13084 -16112
8285 -19200
6042 -20480
8331 -15530
31047 -7912
24918 -3810
11638 -11333
18440 -13344
96 -13655
16022 -9001
16261 1728
10576 2200
31196 8974
28926 9712
12835 3738
17948 -42905
7738 -48366
2082 -36785
14120 -9028
26038 -8024
13386 -2368
1058 -4992
23763 1408
20350 998
1282 -29152
18298 -28650
28025 -27296
10013 -32918
599 -30080
9613 -22966
9572 -20682
16985 -19382
6291 -10784
17693 -5536
8756 -2026
3494 -8064
25360 -12352
12514 -10678
29074 -1568
23140 278
16309 672
17216 128
16990 -20064
21461 -18544
30747 -19232
13210 -24030
18694 -23242
17073 -24016
4959 -19108
27234 -28109
3549 -68566
19073 -8458
27369 -6272
7231 -10496
6606 -12400
30308 -15392
10583 -16352
1461 -22784
12379 -13440
31215 6016
27819 2826
15822 1152
7508 6518
25265 5504
27050 1664
18283 -1152
26270 -99862
30516 -42496
7276 -46592
4383 44000
14838 65258
30794 64959
30422 75008
6058 81216
22815 83072
27726 83744
8743 91776
13082 93576
24568 93000
9935 92000
16654 91606
10961 90376
5523 92102
27416 88922
20355 94454
23452 91954
28839 87994
27514 92022
18303 95030
389 87584
11138 89536
14283 87544
566 87112
24707 98998
22108 96040
22863 95912
23834 86878
13752 86272
21567 85344
6357 95440
26239 97960
23873 75034
14500 80838
15655 61568
17864 61600
4124 66650
1771 47114
2802 76160
29340 70400
20681 80640
28412 83446
11383 80266
25500 79616
720 73238
6280 71804
27671 68534
2428 55104
286 43574
30750 13514
7065 46474
3987 84874
2989 89344
4854 89984
3414 92288
7096 84512
20526 84576
23239 99638
20395 89738
16270 80184
4098 78518
24223 69898
10118 60352
7513 37504
26166 22090
7709 31552
7502 62410
24290 62816
26853 90336
7744 83648
11629 93238
13518 75894
26403 78720
16983 80960
19980 81010
3382 90454
26395 84106
30261 90230
7979 88384
23220 82624
20058 81792
4544 80010
7205 86912
26296 94070
30803 36736
16878 77136
14235 141389
17028 142870
20407 131769
12322 131604
1223 137088
14090 136832
10815 131740
744 135755
18591 138345
10354 136875
26287 137226
20352 138496
1024 141046
18331 137344
19891 134848
11486 129280
20208 136534
23940 132586
30022 140288
27118 139104
6204 138592
30673 141558
14701 138944
8748 141696
25429 131850
26222 136310
8202 131670
2066 141740
3538 133504
23724 140534
17499 137738
18841 142070
9436 140042
29520 86666
22950 119050
12751 123904
26093 125110
6584 109706
25412 131712
9729 144256
10190 146902
8680 138323
16507 133565
21796 120643
8872 117643
6674 146134
10841 131784
24608 135242
11167 137184
26766 137696
9511 139734
2104 139424
16231 137322
22943 114858
29432 120384
8076 123840
4445 148864
3338 158464
15268 161920
31381 164096
16528 164054
11556 154646
14234 152608
11983 130294
3511 137984
28075 142592
10609 145344
29076 150134
11826 142410
24281 116480
1605 95872
18894 122558
29075 133720
26500 135850
9650 128655
6831 149120
3703 150640
22294 138185
8323 142170
17151 146678
28232 145984
21902 140160
3958 138762
18202 142326
17260 139072
8339 113449
23251 115136
21865 23296
23044 25600
24507 28928
3687 33280
18039 13551
15792 26240
19989 27136
6071 28416
5086 28224
18732 -19126
17748 8960
27686 5280
6824 5079
28971 30222
8081 33306
29098 33136
1828 41600
6482 36502
31210 35024
10426 39654
31205 37894
7051 28650
3172 13610
17251 24832
8547 30080
13572 31872
7219 29834
12962 27898
24729 32374
3822 31232
31465 35334
29033 35072
6208 31478
6706 27434
12847 40826
484 48246
11260 43398
20440 45306
13639 45968
19974 51168
14324 44650
28730 50686
5095 49122
11892 47804
26974 49296
28502 50144
18728 50368
25615 48304
23413 36462
17313 34152
25005 44460
26685 49208
9154 51402
24486 50102
44 34789
18449 43180
28639 46212
19540 48320
16804 49846
18852 49344
9666 48174
3324 16872
22638 27387
13562 26633
17616 31616
19635 32173
8834 37760
17879 27654
26300 27434
9107 24921
29835 32822
14536 25088
6150 29952
9383 31664
25105 37334
25254 31392
15448 53632
29261 52736
1727 49398
8855 53248
31317 45814
21286 48576
28483 36864
3221 11264
70 -11015
30490 39205
26267 52478
30342 50000
14804 48128
27452 47104
10048 36368
13414 12826
5944 11278
9016 8476
27239 26280
6613 25540
9863 23256
20947 25014
14606 21487
10653 22582
1675 19931
15767 24275
26086 29442
21629 32896
24078 33024
7661 30966
27113 24566
31533 11124
138 10112
25935 3281
24084 2560
8659 -12022
29492 -25658
177 17322
14922 14508
24720 18985
24462 18464
12862 30976
14740 32512
15722 33536
16310 33398
12282 33610
24282 27968
9300 32000
4601 26368
6239 26240
16358 22792
526 34150
16856 39724
2993 36682
27396 39232
9941 30810
4426 36800
6163 39936
10239 26411
16734 29879
20063 15759
756 13440
28788 36640
6024 33184
2434 35936
29813 33888
28349 35168
5118 36416
30341 33660
9189 27360
3499 33792
23098 -7019
29668 25300
9132 42624
13121 26168
8875 -2966
3053 36294
12504 37578
15270 40502
12877 28506
15189 35804
16028 33754
18793 33843
28590 35274
719 35523
22197 36102
12076 38304
12913 37744
27883 38206
3336 37598
8064 36242
15149 35906
6164 37786
4454 39907
24062 41088
11443 41000
22874 31242
2879 30684
27301 35118
9110 35370
2063 38939
31229 32896
23074 32458
5600 42470
30867 31392
29210 33792
18067 37824
23126 38400
20589 33232
13032 35245
22819 137600
4328 139300
26435 140979
17690 151872
7194 158420
31111 158946
4181 157376
22180 151104
8881 147766
26349 141486
2952 136228
20958 116362
13663 119131
1964 159047
27665 161984
8164 166144
24237 165878
15842 165110
21405 155018
23826 159872
8636 148224
4699 162720
11176 163702
18659 162634
10994 157376
26913 163200
4248 164150
27754 151530
5225 164448
21123 164480
1017 151472
28725 145173
31046 141856
16599 139109
17688 143232
9128 144134
30827 137258
30696 152563
20403 136108
23230 146879
26043 123774
2513 150575
2069 153146
3896 149347
7251 146944
28988 141440
19928 120448
22132 12538
2427 23456
24662 35584
5366 34368
9525 38544
20815 45942
12713 40224
6516 42088
6093 36432
20555 37240
24254 44918
11736 44360
7412 44694
12268 42474
19409 42784
28644 42240
20742 35814
17630 12876
27163 3040
26602 1178
13878 138
8099 14570
1340 29296
9153 29865
14159 27144
22284 26560
9786 21728
7893 22750
653 20702
1525 13800
7098 16301
11507 39232
29586 43968
20175 45142
2945 41308
9543 43382
8468 34638
15025 34446
8008 30976
3326 27408
30904 31792
28703 38678
18321 35458
18243 43224
9492 42808
29295 11012
16430 12291
6614 17080
31049 13141
21106 22894
19559 10880
25387 9862
12206 26096
25222 26280
20178 21293
26687 22100
21223 32854
20357 31184
24769 32608
31610 19456
22652 16297
20260 16558
215 13592
22993 18022
7284 23478
24952 19328
13962 18944
30849 9552
28617 -1424
14241 11279
414 21317
8802 19766
13392 21632
17579 27479
19758 19056
26031 17620
5933 22656
28230 15488
21065 15104
30784 20864
28806 23190
30692 21056
8210 23558
20980 20858
1343 19712
11386 15128
27943 14709
14841 27905
19361 29729
6700 34304
15550 36016
24396 36096
3097 36012
24517 31538
7778 36800
14229 36928
3208 31168
26526 32910
14862 9071
5832 24061
17682 25878
16114 24234
26603 24892
19532 25576
511 21642
14467 27238
17985 30476
25828 15651
7042 -19102
23642 -3318
31328 20692
26466 30078
19363 26754
9508 19360
8604 18736
19011 30494
30587 24864
22242 4150
19118 -4982
13369 -10752
13940 -41241
10411 109013
18398 125376
1405 123530
25342 135198
20147 145334
30146 146920
12920 145024
25953 147830
20011 147584
3395 144650
7655 143896
12685 145003
13189 145496
27802 154318
17291 154112
28686 154607
25404 152682
31502 150758
24957 150280
17048 160918
16271 155968
17235 149376
27657 157440
18665 155110
9364 153970
12574 156110
17438 146090
9114 150134
15770 148512
29484 148982
22005 143498
7510 144896
8007 144128
5942 166080
18708 166830
7123 167968
29744 168928
2623 154720
31142 153936
3874 153762
16011 166400
3049 172312
31554 172278
23978 170400
3887 170516
2776 167453
11714 170491
10381 166624
24479 169334
896 166486
129 167808
7668 164629
8189 146944
25356 152032
12013 154166
5423 151670
12675 150144
15520 148552
1080 144072
15261 144547
23395 123944
9989 128254
19703 -2678
1048 23296
24559 21760
11293 46080
4295 54016
29491 53280
16308 34264
24285 34560
15818 58150
31173 56816
15838 55296
20187 56512
9663 47184
2683 45216
28003 48890
10422 38778
12773 39782
29757 41600
26459 42240
394 7296
24289 23290
6958 42480
26721 50454
18454 45728
10416 51478
827 45488
19245 43690
25961 51734
4146 47088
2154 59339
21261 60150
1647 53386
20649 54880
7426 57904
30680 56006
16716 63142
30232 59306
15226 62542
26065 63753
8471 58583
30040 54549
16622 55538
762 52872
13540 42128
12637 30410
30733 37440
4925 39104
29598 47222
26058 52032
13571 57472
13580 53664
7138 58870
31072 57144
23707 49574
20505 62880
2006 58224
20239 60672
8724 61162
16140 55722
8328 56944
29254 63595
30666 60824
17883 64166
15303 58115
10208 62208
13925 56960
2065 50678
29102 42102
10350 51594
16684 55158
8584 56438
31410 49546
2590 53002
376 15488
2843 12554
19431 37248
20645 37376
20975 62474
21249 62848
29303 64054
8166 62134
916 62080
27359 54272
23219 50688
9176 53728
23011 58976
3714 56448
7070 55680
2195 57344
20509 48502
6327 54432
23545 51264
11543 53987
5445 47709
5022 47724
15858 41738
1807 46176
27316 45310
28974 40574
23840 40704
26605 33995
25326 4106
22349 48384
6557 55414
20637 54026
30482 48640
25001 50358
30702 48896
6799 47606
9559 34208
24340 138
8888 31114
16843 33398
15949 33792
153 28672
2255 5760
6068 -12032
7987 64000
31507 57088
918 61568
6500 77594
15146 81350
9898 68426
1789 83520
5259 83263
3406 82263
14708 79778
18339 82294
25080 73102
7388 55104
30623 32266
3897 41984
9297 60928
14618 62976
28869 73334
17943 70048
7469 69712
23353 82096
12325 82672
20673 81760
19142 81664
22548 82304
4870 73066
12226 87670
25267 81152
13067 82247
847 80238
12576 81527
27527 70220
11526 81088
4826 82681
4263 81728
11073 80450
24901 80032
29671 81982
3769 72754
5712 79690
24624 80128
22050 82694
25198 83438
8382 79850
15991 80662
10094 79232
15890 78016
26440 76736
9611 74016
17983 71766
17382 71936
7888 71488
8552 69802
22058 75286
24023 68554
25666 73014
8116 68992
26302 67872
21366 67350
22574 71102
11035 70786
12357 57386
20158 68256
10168 68640
7240 68950
27415 64426
17204 69718
11261 69376
4291 67840
73 57162
6751 55803
14670 70976
19957 71552
25537 76480
17919 76032
5864 75414
7393 67040
22326 61424
4960 62394
1261 45302
9055 53824
7069 47040
22647 34486
31029 19712
26985 -17590
25036 26530
30244 71234
2345 72856
12922 68406
24690 58816
26875 31626
4682 38474
13960 36224
16368 48448
16497 59894
29130 49553
21400 57354
30483 70165
20257 70266
15140 75446
26789 77258
11895 80285
5417 79565
3797 74405
30779 62090
8707 73974
16763 69888
5478 68096
21981 27904
26003 69888
17725 73472
7043 75830
1935 67402
11234 42242
13427 78656
22693 91254
22014 90976
9157 90944
15514 83051
20093 82720
4919 86814
4310 84840
23117 86096
6569 84588
2667 85773
4969 88741
19319 64784
21311 80384
5202 76288
16766 69970
6918 67484
11407 69174
19390 69046
14194 73574
19133 72176
12571 67448
10700 73228
25332 76022
23274 71987
4330 68024
11857 72577
21151 70537
1270 88822
24226 87648
18074 83318
23787 39680
2545 63114
31425 59850
14022 63616
15116 76224
7397 75968
11305 86272
27019 80778
1185 83200
12727 87360
29168 88684
30658 86720
19695 76256
5304 81624
31595 53659
4655 65952
23935 70281
7948 70413
7571 64266
27204 55136
11845 75008
14081 74944
1928 61728
23466 87862
21393 57664
21421 49664
4887 51072
29563 32730
2681 53578
14008 58368
21720 61312
128 60192
20516 75224
4560 74264
8003 81148
9268 84526
19801 75082
22519 82666
24179 83236
28536 84614
27484 86694
7964 81268
9785 64672
27654 81600
14553 80864
11956 78344
30362 75383
11608 79044
9930 78445
22760 67738
16749 68096
16656 74182
11890 75370
10055 78218
31238 82905
22065 51190
28055 58298
17243 60116
6445 57834
8019 48762
7558 68730
1254 68459
7556 73010
18211 41354
6242 41226
2508 38656
3485 58679
12992 68214
18682 79488
30418 83130
28454 77094
6605 74510
1104 80613
11539 84566
8156 79936
17250 79740
20104 75353
9111 79019
22699 78558
22484 75200
24275 77218
516 78550
1222 75518
11298 76918
6108 67434
11589 69920
22914 73138
1635 68394
29326 67832
20874 63682
10004 51282
5271 78464
26750 79472
20214 84822
15029 77322
11001 87560
15643 84842
11366 88246
2469 88192
24256 86464
2840 84620
15161 81536
26110 84600
21356 47750
15494 86645
5474 80555
16649 83008
5281 76416
11566 58496
22751 52256
30209 51682
7640 90959
13550 96307
14994 97878
9849 91665
4419 100368
27706 102917
7924 100726
5873 95630
13791 95007
20429 78546
7272 79248
15581 81846
25192 80128
24133 79360
12813 73994
487 76188
9533 78630
16829 79470
21506 73784
7482 76768
402 76512
8077 78262
16997 76122
26935 77540
3539 83392
9384 78720
15870 88448
16482 87280
24867 88393
22362 90654
12017 81680
24523 85499
11938 83250
4613 50346
3363 58772
4604 77085
25870 73971
8562 37632
13760 16128
17871 41216
6635 59424
17090 53120
17567 33706
98 37696
13966 67200
13158 63114
687 73974
28800 74124
8490 79990
10710 78324
29629 34495
22053 56512
5433 12746
20914 32640
10658 49024
31304 50294
24469 50432
12945 37258
22346 52288
16354 50570
28442 14752
12850 3338
14026 42409
4447 58679
19619 48384
24999 41888
12972 62559
16196 64000
4471 66520
19751 67200
6743 67904
31478 67286
17765 65968
25728 68369
17109 65090
6011 64522
26666 63498
256 65760
5752 63990
30900 69366
27170 65462
18114 64640
2564 57856
2717 55700
17814 58560
30253 48490
30891 48822
18299 50038
20910 50250
13401 57962
10801 58208
19463 60214
2866 58710
8363 56736
12312 52992
3046 58800
8372 54966
21541 62134
28792 56650
31136 53706
5046 54794
23991 59232
25920 68214
15372 58336
4097 60674
22762 65526
2675 56195
19169 64768
28110 60864
31388 60736
29948 61558
31319 58834
26923 59680
20763 64182
382 55402
23534 22378
16831 62218
13651 60544
20941 55680
20632 55424
16051 52544
28473 64000
24585 63136
19196 70902
14989 60698
28738 73996
7586 75798
26053 77388
16330 77184
22951 77043
15861 78932
23272 71462
26777 79072
16373 65167
8654 53771
19614 57088
27145 51562
21746 52106
10061 58071
19629 66712
3500 70784
7506 66422
25438 64039
19450 49823
2983 68031
17276 67135
18332 65136
10160 60877
17728 72033
2585 75648
5088 68352
17911 69376
4022 77430
25968 71424
16263 67850
19739 71680
14569 13834
23049 73354
1143 71168
1034 76357
2902 75712
24105 78326
3045 71050
16187 66954
17768 71552
13175 74998
20477 74264
2826 68136
20377 80577
2475 81414
29304 81210
13182 77518
1337 56320
16292 61440
14463 65568
16185 69672
12467 69552
14561 67008
19088 73344
14650 73686
10107 72935
4184 67676
26568 70427
1930 62006
28719 70880
5991 72082
30027 70987
27206 69688
5102 66604
1576 67136
24782 72337
7280 71488
5566 68774
3718 68969
24948 70486
20474 60875
20774 49951
4648 48682
18242 56448
16334 57557
23718 67508
7528 67158
27280 77494
18255 63818
27820 67190
6119 67712
18755 70416
11048 58592
8014 63158
5399 35818
1189 65248
5872 64672
28601 48704
9888 47498
7236 49568
14390 50880
30955 49984
26024 49984
21967 48064
29043 63296
30385 67330
25209 67702
10827 71808
8055 71222
18168 67560
13452 59722
1055 66944
11028 61809
29477 65252
30621 59238
26445 62680
3379 69888
8722 71552
26794 71296
5342 70992
23183 71320
30134 61687
9179 75499
17962 65168
6249 62918
23925 65628
8746 75200
27708 75188
17608 75259
11694 46272
23198 57344
8296 40586
5885 49226
28722 47296
27252 54144
22024 66166
26840 57344
12605 59126
11776 54922
16166 56064
29372 18186
18931 54154
17095 67904
18583 80758
5629 71552
21184 51968
533 24586
5274 69930
23176 73312
2484 86304
9133 88282
5280 87000
5491 85962
5195 84210
14386 84109
18788 78356
16958 77504
16236 77152
16522 83456
5527 84598
27921 81478
19122 73040
11615 72704
3756 70272
291 70080
21198 72074
12348 74250
26250 69760
17386 77302
21564 77184
4301 52096
17646 48522
21703 59392
10039 83894
30189 87872
14724 67960
29370 66738
12157 80598
11754 81304
461 88710
22274 86154
23555 85526
26360 83440
19035 90464
28250 92179
4885 96640
23756 80688
18634 82660
24217 81936
24754 91136
16776 95344
20880 77710
24190 84628
4575 95658
25524 87552
4341 82560
14345 64096
11605 28738
16960 75177
22088 78500
29329 73553
9519 83111
30314 80892
25868 74144
31274 69527
6866 86495
14107 88320
29669 91190
25143 88576
28582 86498
13596 90519
4698 92204
13180 91035
19958 88845
27776 86664
26675 80502
21933 88998
23653 87812
7311 87722
7074 88681
10887 85858
25559 81632
9687 78368
15395 76420
26494 88358
8388 89104
15312 88206
19547 66932
15997 66350
24761 65128
25825 63521
29105 72434
25829 70008
29535 71323
30481 70414
5000 64865
10875 74795
2815 72254
11020 83456
5185 83414
5375 80976
9139 77520
8078 80256
30425 76792
29866 77392
4633 81664
10072 79488
22071 74256
3834 79296
27546 80904
10738 76698
14422 77030
29170 66202
23575 78298
15533 74286
12061 85872
23579 82588
10497 79272
26896 77504
31257 78208
7797 69814
23463 79672
21571 81059
26712 81735
15774 85128
21049 85894
12804 84992
8991 76224
19578 74354
1275 70264
5540 79392
2348 77964
26925 72649
2234 71424
27177 70336
18357 68688
19452 64203
30379 78504
5401 73984
4939 66304
26883 60160
7468 68680
22827 67584
7193 38026
19743 28184
20148 43792
3069 41064
4387 81074
15565 82422
14523 77926
24476 79520
871 77050
31568 66490
19650 72000
9619 86352
17266 86977
28698 87824
15281 79425
5669 77118
6559 78720
15077 78336
12336 84224
30197 82432
27091 85270
27961 86016
6192 84672
17184 82240
10378 78304
12780 82496
2778 87062
18719 72832
18564 44810
26052 50176
17890 60406
29113 51968
23993 56842
8402 35722
27610 52608
28405 68352
17531 61248
6481 60864
1061 66070
9588 62186
9385 67072
21370 34400
30840 30976
5256 23296
15107 24394
18700 86752
27646 82208
11216 84742
20398 83306
31303 81686
1281 86790
22829 88512
18437 85056
30471 70875
20738 82127
20976 87350
26969 89078
19195 83276
22471 83424
391 86986
9116 89334
25223 86400
8779 85888
8610 80544
11984 81725
11927 84982
30233 83072
13173 83904
22816 84797
18142 49130
7664 55520
16694 75411
3276 77024
10555 82476
21372 79596
16465 77151
29516 76170
11100 78470
23299 78831
5973 79062
2088 69088
27267 75992
2483 81670
25245 79248
24314 75548
9602 71521
13494 75146
23703 53130
22927 63168
15446 90934
6238 84160
23839 87936
25225 84480
7858 81514
14409 87584
10095 85824
17977 89398
11492 86912
6348 86784
10214 75200
24189 48896
15444 82230
11288 82314
16278 87286
3297 67328
27108 6026
30469 4106
17245 54752
17800 63434
13160 72704
20890 73610
3461 76416
21840 76864
11426 75904
28357 73728
26030 68746
21386 75008
28150 76854
4168 74122
14082 75094
3574 73248
9272 81248
5219 76224
27789 81654
18434 89882
29196 90550
24719 85589
13477 90320
23331 90103
7237 92210
2853 92726
26539 90544
68 82015
28986 88214
2309 83712
3977 86912
19724 90678
18787 82712
15701 89170
1640 91142
11825 88601
4412 85812
19596 85840
9841 83936
4103 65832
13694 77310
4390 93712
10468 82904
28880 93546
9655 84935
5708 64962
27650 61204
1417 81305
17581 95350
10899 86960
26732 86656
21872 81152
11639 80940
23192 59854
16572 61038
22786 79926
10333 62058
26483 85494
6921 79978
16389 92160
6568 88342
22252 91360
26199 93494
1698 96320
10144 96768
858 96832
6453 88000
15148 96000
29271 72256
16386 80310
17947 77578
19262 79583
13052 78174
18378 -100006
6546 -72362
6787 -79414
22448 -75914
12413 -75584
14462 -78486
20057 -39926
4906 -25502
12930 -23104
2319 -30464
2416 -27552
19473 -28618
30719 -34652
14228 -23818
8533 -20960
15279 -19025
6519 -38200
18885 -43510
589 -39904
170 -32938
23636 -31520
14404 -32810
22315 -32832
3740 -32704
21396 -45174
970 -44288
27164 -35200
22918 -30538
22793 -31872
19956 -40064
9667 -36384
26752 -38816
18601 -33930
23644 -33354
319 -36278
7381 -27520
1434 -28288
5649 -25984
251 -43870
18941 -34494
30203 -26056
1437 -20982
4573 -20064
1171 -18378
3518 -19114
26173 -29920
4572 -24758
6329 -22314
547 -24256
1289 -30816
6323 -42688
24836 -45216
15150 -37610
26775 -37120
9041 -32314
30105 -33414
19482 -34432
26156 -56832
4772 -60480
3510 -81910
6602 -44022
6835 -28672
6194 -47488
26480 -44234
21153 -32832
15714 -23552
10911 -40617
19525 -38954
5434 -41824
17462 -53316
18230 -47305
4833 -52426
28299 -47158
24831 -44490
28538 -44064
19553 -43808
21762 -32544
12904 -28890
31622 -28170
21890 -32224
2686 -29056
29554 -36413
8218 -31410
21433 -31006
7092 -39961
3476 -39491
4767 -41482
16535 -33280
15295 -33408
23095 -42304
26785 -63220
20290 -48352
25604 -40256
20341 -47936
18594 -55264
1791 -47174
1624 -50960
5730 -46704
11049 -35280
8230 -21504
1029 -47130
6462 -57078
11622 -54502
28519 -40960
20412 -43264
27858 -46944
2004 -54880
20633 -55990
19019 -49669
21540 -40576
16155 -43382
9566 -46192
9690 -51261
11422 68885
23458 77398
26379 92614
30503 87168
16932 68962
8342 76666
10221 71864
3909 81882
30890 74506
4888 81152
2627 87424
7274 89846
13732 88704
10011 82816
31079 85504
1004 26474
9007 94799
21187 94592
24197 86600
7591 96539
16029 91638
14547 81600
1469 85366
17226 85215
29496 76286
9854 85699
15889 81132
19288 89293
29840 89622
5172 91904
18185 91510
12501 89098
6782 94966
20220 92768
15385 89872
16780 99616
2222 87312
19337 98297
15970 100032
26679 99520
16808 93632
24083 94038
8226 89086
16397 84954
15762 87744
9955 86146
1931 85961
30630 85991
29731 102663
13826 101436
25556 97986
28394 98112
26273 91168
7356 99802
5310 99496
7645 89232
27672 74688
1015 72786
13813 62861
18257 65582
22632 79600
19132 95104
22147 91776
3528 87430
28778 82354
30548 110900
31226 108768
6338 106134
23683 100367
10822 96461
24520 103072
11644 112952
12160 103483
18766 111035
1871 104481
12033 112405
21667 112454
17479 96822
7190 87178
20863 99190
17300 79936
7648 54493
7204 78554
5632 81110
10189 79218
23891 83040
21652 79430
19765 88934
21259 76522
1538 65718
23954 83712
4492 87190
11076 83088
12703 82000
27702 91205
12103 81476
29126 98736
9295 105512
27532 99724
23450 106112
29090 106496
23360 106752
21034 108416
16642 112162
826 125516
29914 122864
26168 123702
23712 130646
22677 133974
16248 133360
22893 127552
4270 126998
29341 119958
9263 127102
2954 126400
22481 118894
14880 118478
2742 124562
9562 130674
16069 128124
13361 131588
18653 131644
8620 130140
12368 119104
18011 104864
176 101984
15828 104074
269 107382
3607 118886
22826 117168
23125 112698
10322 99802
28534 109562
17168 116352
29867 116800
1677 119494
2400 112488
23380 112448
21852 115294
12412 113304
3491 112194
5450 116200
27477 109210
18173 117568
4175 115928
1347 116632
6917 121856
4708 130358
18347 114762
10303 124160
893 97192
23556 85324
26981 56264
26256 89600
31617 100904
2253 117318
9944 115408
25348 116474
18925 117446
24351 114560
2586 114368
18518 108424
29602 116086
9162 114304
11856 115264
18416 115968
25783 121920
23435 123712
19377 118272
31473 109450
9600 108426
26188 117696
26827 118518
16544 115978
16255 120320
30712 118400
11884 115584
6759 119424
2832 118390
21808 116608
15518 118518
15884 108566
23014 105962
11517 83722
8497 97738
17520 99840
1119 99584
26307 106112
3367 110352
4023 110154
29502 113322
28314 117686
25092 116608
9747 114496
20630 111129
25794 114594
11662 115606
24891 112724
14607 114406
10259 113168
2248 112810
30144 117700
13864 118458
20906 118582
6558 114424
29292 113146
20933 118406
29957 114154
20685 119082
5902 116726
27625 120248
10877 127239
22459 123311
19947 122560
1010 120434
14608 122654
10821 116568
31193 113838
1855 120928
7649 113490
28171 120228
15158 119296
24586 113024
27859 117046
14563 113982
29085 118166
6959 118016
8630 114752
22453 109182
20018 111962
16984 128768
29057 129718
13853 129248
7290 110922
5387 114191
16244 114556
31198 116352
29609 114058
8222 117238
21595 117440
6947 119104
11164 118042
18268 113149
18834 119360
8784 120534
29446 113598
20055 122543
2031 110284
4718 117988
6266 117986
9280 104588
26101 117288
7547 112144
13470 102338
26653 108414
13739 124224
10649 115840
23875 109312
10369 114048
20051 116214
3598 89120
7516 89920
27885 87114
6812 78986
27311 90496
22517 83328
10813 93168
6727 92320
3600 93184
29523 97024
14279 101504
19498 102912
31398 98368
23448 101802
22126 118902
27643 120704
28921 119350
9310 118154
1929 109728
23418 112360
1674 114352
1148 114894
18261 110006
7696 114858
12959 115302
22092 114048
11349 116736
5756 114022
9634 109696
18598 110346
9793 111190
24958 100842
11091 92088
24665 91456
2838 114976
22282 116830
13967 104576
11182 93746
5622 74432
20127 95907
28354 124406
22879 129018
12702 139648
13535 140150
3601 136704
29172 139254
6023 137680
17967 125599
2330 133832
14408 134384
6670 131808
16888 130712
9087 129840
17063 127488
7926 124042
18824 126968
11071 124806
19843 137216
28073 137728
13782 130888
514 138134
2396 138966
11445 137914
22637 138310
1816 136522
7916 128630
2317 106468
12191 106822
13643 100685
23083 100189
17150 120832
11708 120899
1752 124392
10110 124371
9243 110551
15536 110823
3200 116262
13624 108231
25372 82644
27554 78858
877 108544
9231 115200
10360 107543
29182 126154
9997 135328
23252 132618
28628 136694
21007 136694
28049 136416
10152 133644
17969 134072
25957 125096
8105 123816
18648 121556
5288 125470
23640 130030
20116 126244
1003 134774
17460 125952
11061 122060
25731 118885
8347 96184
6665 -77900
28957 -80768
2563 -61184
17014 -63744
29156 -48636
5857 -47488
12044 -59148
16619 -49671
15440 -47026
8403 -53440
2767 -62370
20708 -70412
2358 -75574
25674 -63520
8369 -72342
30157 -70848
17826 -46742
9499 -33834
8861 -37290
12233 -48054
2606 -36992
12377 -41206
13345 -92662
4105 -77952
11696 -79136
5512 -28640
21203 -25920
2790 -31258
25498 -23374
12276 -35950
10408 -28536
15200 -27898
13151 -41836
1345 -70020
31190 -56320
8962 -55872
16189 -114557
11060 -41295
3857 -40430
18892 -41431
19005 -32080
28209 -35825
20480 -47171
3586 -53944
4250 -54858
18149 -60913
23379 -49332
23368 -48668
16429 -45536
8978 -43746
19160 -42268
25824 -37042
11190 -47712
21084 -46848
12367 -52992
12250 -53402
2274 -44496
25970 -34704
14512 -37120
23727 -34586
22539 -41232
14576 -43176
31219 -51606
10183 -49274
8391 -51398
25410 -51114
26803 -53030
15417 -58406
14594 -54602
17191 -55836
11054 -60266
12654 -55640
11502 -58166
23375 -47470
3167 -41924
27516 -42076
2750 -41026
25030 -40587
5330 -46617
19710 -44506
29448 -43306
4864 -40026
14819 -41344
31518 -47540
21653 -87680
17009 -104054
3780 -42240
13891 -32266
25138 -43136
9805 -38912
4970 -54784
30736 -48768
17123 -54784
6441 -64896
8464 -70144
22391 -74870
14492 43216
21636 55734
29552 47808
28895 51062
3355 38794
7241 13066
19311 41728
8422 39936
27100 41530
27032 59308
24280 53494
695 65856
12812 63342
17108 59842
14857 75200
8502 77894
10466 81174
13211 80234
30055 76470
6749 70784
9957 69866
2696 68480
1167 73270
19803 73536
17183 73622
22774 68064
25269 75392
5869 68314
7653 69116
22792 66938
28603 70944
30079 62346
377 64384
13206 63104
4998 64416
18336 65142
8960 60416
22182 64630
25941 67104
23915 68342
25370 66240
13107 61674
31055 62880
17282 64192
25096 88454
11192 82811
9379 86070
7889 84800
5496 84736
9012 78976
27417 83446
20222 77696
24346 84736
11924 80128
17186 87641
12512 77532
19339 49376
3267 51190
21061 54430
3979 46850
12213 58624
20999 56672
15483 70262
22936 55461
12997 60186
21490 67514
5160 71936
27841 74310
28867 73750
17788 75840
6358 74752
4505 72981
21058 68612
24428 69130
2267 76982
7515 73088
19454 73600
24943 72960
9474 79286
15071 39264
6608 32640
6594 30976
24098 22794
10234 -246
17396 52086
6901 49034
12203 52736
16832 57344
833 67062
404 57354
20500 67072
392 62464
27995 69376
23410 65216
14564 79286
15924 77888
22853 76598
14515 72000
15683 70410
2934 73472
24363 61440
6502 58752
17399 26876
22419 116087
28360 109098
28251 118640
5110 125398
19433 122794
8309 127126
1651 126912
14779 144246
10419 130762
8568 139146
9206 142582
5609 140240
8168 140744
29116 143414
1174 140544
17445 139072
10344 139008
9799 135990
31414 135936
28065 131369
27806 132362
9905 139318
24983 127104
18869 124922
28556 111232
28107 133120
6053 135856
12518 137764
11316 110215
568 108512
16033 97802
11325 109942
1945 108224
18330 107904
27747 108992
4183 101376
24593 110326
15525 107082
26002 105632
16002 99722
25531 99008
15323 99520
22042 107606
28437 101398
14264 102176
13873 91670
7670 88704
29440 78154
10584 76186
6940 87744
23401 84074
28583 90326
8446 90560
17239 100064
8255 98218
1141 101812
20475 103048
1030 104672
18241 104770
13567 98992
3193 100664
6697 101306
10673 102144
24153 89376
25729 87466
26619 104450
31132 110832
4920 107424
13827 106944
4157 107068
28679 92071
2068 105302
24731 109116
9355 110836
20523 108631
8859 95434
29935 92214
5569 106752
13531 111700
22477 110944
10651 102656
14529 107990
18286 103306
18618 70784
5520 85824
23171 77728
1112 51840
1975 43904
28609 69258
29845 88832
1671 86912
949 73674
20565 76086
980 86016
10420 87296
9346 62970
16840 85578
24845 87648
17971 95936
22213 100048
26346 96736
14323 92704
26695 101286
5488 100470
12122 97194
27746 91744
31561 92150
3547 91162
25038 99334
1320 98442
16004 93354
5518 99392
21978 100150
17553 92160
7734 96384
18186 101878
12260 98208
23320 83936
15522 83744
508 84928
10948 83338
8192 66938
4190 69824
10050 98304
28315 98048
15315 104320
22583 102134
21679 97024
23112 98742
19755 87808
22004 87680
29878 94602
12742 100214
23241 94208
3142 55434
6882 69504
11681 -104024
28975 -83016
25240 -108094
3389 -55549
13668 -53500
8897 -51953
28102 -44048
27618 -39310
24874 -48998
19646 -58304
1049 -51992
9195 -57941
16691 -99111
15837 -64886
1772 -87862
17174 -79904
22203 -89152
1905 -85014
9984 -82336
10385 -65592
12726 -58928
105 -54016
30711 -44864
11842 -48272
1016 -48420
25769 -52960
19865 -52224
18635 -52448
17524 -56886
23348 -66669
20044 -74859
12264 -87286
16071 -79159
5574 -63398
19660 -53668
30062 -46432
24210 -52636
18737 -49237
24494 -54258
17878 -44874
29079 -52480
13038 -54270
18807 -59755
17029 -54341
75 -54272
30407 -54176
11986 -60062
15709 -51016
8734 -50158
16295 -52567
342 -52337
26912 -49909
23404 -50967
31524 -86474
12288 -79486
12176 -112350
1895 -107060
15908 -59342
5570 -68032
5538 -69966
1335 -67160
19403 -57952
2212 -65238
11933 -57386
9872 -62162
12708 -61554
13800 -65776
16824 -57618
26041 -51594
7825 -56424
8995 -58030
15886 -56656
25901 -69560
17046 -77234
12248 -59648
19771 -57936
26843 -53360
6049 -62464
29463 -56216
21265 -46994
25365 -61846
30137 -71798
9345 -56610
18619 -59644
17049 -63376
22370 -69098
27073 -64068
2090 -70897
1239 -66427
1329 -73718
20431 69632
29649 64640
9924 72847
30296 72554
23872 81712
9245 81992
27848 82139
16284 75273
15080 84920
11141 87544
8847 75679
20098 87734
27399 85888
26866 85446
5655 83050
8685 76314
18110 81222
28292 83872
8386 80976
26895 61264
8444 73792
20256 72320
5753 46138
4425 51040
26458 48714
11065 48896
13810 54336
7467 57344
27380 92608
12838 94838
17651 91606
15031 88490
6400 87318
9160 82666
23964 83552
2452 89654
834 93174
30384 90704
27957 90410
12 90262
30569 75410
20729 79446
5788 77920
8616 73600
12808 49920
8322 39746
2111 53890
24347 59126
8074 75192
31088 82303
5213 87792
11846 89782
30003 80672
6611 73851
26185 73311
12220 74496
28084 77120
22597 76988
25696 67014
18402 62218
23313 71826
28286 73956
6897 75425
3340 71287
19807 72680
21956 83692
30476 83784
20031 85696
12086 86336
12347 84352
6991 74196
20938 86252
9615 82094
12500 86888
4981 71398
28024 73824
20471 81536
5728 84512
13574 91072
25893 88669
10486 91894
2380 91424
25375 85178
18527 91302
5958 90902
1227 86228
13839 85914
28436 85529
7537 81973
18474 83072
7901 77224
30871 92335
25676 92622
19131 77644
27373 86383
19955 88798
27710 89897
76 91198
12082 86960
16499 82314
28803 92223
537 93946
16771 84365
1392 95158
26214 91936
25416 91076
737 96084
21671 91661
29145 90304
22153 86272
21610 88832
7623 91914
17321 91866
183 84024
8242 90702
22023 84588
15096 83622
8975 82602
9374 89311
3198 89722
4769 86111
25083 86224
13650 82898
23782 86686
18806 85514
28137 84741
11084 85632
16769 87648
9814 81904
18264 83632
24518 85157
12822 84368
18004 81892
24258 89782
7422 88704
7079 85248
22401 73849
26317 87432
7191 79396
14230 80987
30348 64796
23037 57542
27095 77469
26491 73066
30878 30650
14822 60928
17773 57951
16159 83600
5688 84106
4914 93494
6240 95000
30924 85878
26028 95968
14751 96886
554 87516
5893 82769
24408 91766
31309 90496
14226 93568
14414 95360
25918 91210
29754 94570
18900 96188
9504 91776
8297 93568
13039 90240
3810 89044
20972 81100
22295 83016
26929 83523
25422 73472
9901 84224
25998 80896
8054 68608
2470 76938
20380 79990
8414 70656
21222 72050
22278 82674
29380 81280
23815 75520
30318 85590
18550 82897
16412 87167
11162 85862
5180 78656
27923 80937
27022 79631
2439 90591
10488 92751
18095 93440
12485 81195
30226 88021
15373 84307
12073 86144
15848 87446
8341 80276
30700 75665
9069 83978
28389 88886
1122 86458
10474 94023
7851 99404
28336 98384
27198 96704
3873 96246
9487 92544
16993 91904
26735 87552
17791 86976
4296 85280
4343 84800
831 80320
17187 83392
1113 73729
3158 79100
5900 77856
19079 75280
10957 77096
1095 79680
13601 77686
27825 70144
6634 60298
9510 69500
31284 66976
18940 1050
20927 54016
22396 52992
18786 57334
15340 50816
968 47488
23370 24512
24246 28160
26902 25600
363 29450
17212 -8182
26594 16128
14722 27136
13691 42240
28979 51968
16090 53248
17755 53280
13100 58240
1793 59776
23867 66112
20931 67894
26414 62464
20476 61322
13009 65270
23482 56960
23992 42112
2017 41216
7555 43904
2671 48768
17380 40460
6305 53110
4603 51584
15505 55516
1464 17730
25581 37930
1479 42880
26446 38474
1436 46235
12646 52608
27934 60566
23199 57600
18501 47968
18998 54358
21221 51616
31199 43306
8729 62690
2888 65446
10993 62454
19234 58640
29028 59702
1740 56842
7094 63200
8602 53664
19414 58272
28608 55434
1747 48842
30328 55936
23899 55488
29607 54720
31148 59392
23971 60800
25694 57536
16081 62252
763 45578
29807 33194
18658 51139
16597 54637
22032 57270
16737 52640
12459 52224
30533 46081
30349 58794
21533 61280
18393 64438
30431 63756
6300 59638
11205 59456
22064 59708
17887 56669
1351 62043
26624 63648
21352 61940
21268 37074
26798 35926
3729 42016
31150 20992
3194 22154
11612 25610
16592 43738
22934 44326
13332 42368
21536 42816
666 42862
3238 70080
10297 73536
1268 74422
8089 61962
28712 61120
13861 66038
26100 62688
3207 39424
12642 45312
2202 44800
14437 71296
22675 90624
30937 91254
24422 71504
11267 71488
9304 61066
16325 47488
5914 42442
4484 60288
19723 84266
20169 86166
26631 80128
30539 70784
3361 81984
1014 88086
24379 85240
5341 84650
17991 83730
576 86178
19478 82280
22702 83092
10203 80324
12096 88373
8324 93824
8401 93184
18718 82816
25863 84352
26048 84352
14025 82934
14206 69302
23680 68928
27983 64394
10758 65738
8462 80250
10202 87606
13289 85696
10724 82138
4752 75112
18027 83520
61 84086
10838 81792
11340 75786
26522 84800
2405 87808
22779 84506
16376 87702
18121 86246
30060 79562
29042 86128
6193 87744
17572 86720
22373 89600
24499 86716
28185 86998
26819 76328
19185 65360
15815 62814
3583 90673
16385 91702
21921 97664
13623 90874
13114 94230
31050 93418
24882 96886
863 100118
28716 95888
27713 95440
29489 93322
30441 81386
19003 84352
3076 90742
31247 87424
17643 86464
20397 93190
2247 84624
996 84448
1711 89376
277 88320
1385 87606
18092 92720
4258 89712
6167 83586
10905 96678
23637 86016
14540 86259
12908 61644
8525 61376
22623 69888
1714 46858
4133 84672
21401 90646
28627 86312
25776 89152
12608 76208
7389 86134
15208 84882
22110 85376
24959 85208
26437 87886
18914 86688
28595 88760
26847 62398
22054 84129
20510 75305
19932 81152
19706 84160
10301 86262
10874 84320
4628 79232
14129 72650
15612 60880
20585 64343
6740 63872
11096 61302
5130 46330
27241 22354
18083 25984
3305 65280
21705 77719
3690 87035
27613 89809
25155 95427
28287 83206
7244 84019
18898 96511
15042 84096
20769 82998
27565 89987
2038 66816
21680 64202
20221 79734
15287 60011
29538 83770
24636 89206
26783 88704
12422 91712
22234 89994
19004 51402
410 60672
6062 84352
25177 85888
9958 88384
14304 90568
8001 62178
27184 69120
19962 76147
27246 89237
26784 82880
25904 84664
21359 84392
8641 87222
1419 84832
14604 86272
14676 81826
8263 73992
872 82806
4610 81920
14494 78794
15258 80416
17354 80352
23422 84784
23664 87872
1680 92012
22338 87328
16160 87477
21170 82202
10195 89280
9895 90112
28141 92086
20047 92258
22805 88874
12310 88280
24424 88204
17936 91084
22708 101096
10501 102302
23674 100150
24365 92716
10035 91520
28028 92816
25446 83488
8115 78400
19613 79232
4895 74423
21048 74744
12905 74640
14549 74368
1235 71680
7366 63272
14662 63050
4351 73984
12304 85216
28463 99238
15341 91376
6672 98008
14420 95296
5989 90050
6881 93854
13546 74910
13016 76032
29727 73634
30321 85750
19625 80256
3387 72810
21554 77824
13926 55808
11146 57856
500 61568
14423 76672
9856 86774
1006 69024
5726 69908
4340 54272
287 57600
10916 18110
13841 67846
21287 72781
332 74528
8094 71680
3245 68448
23735 69106
19990 69416
21306 71564
16935 76454
15215 75574
19847 65290
20964 43840
1534 34570
22365 55552
23327 46730
9305 78966
3436 82560
13543 75018
13508 83318
26677 83072
7326 82944
24136 88928
26152 84806
27193 81536
3480 80394
16191 84800
13420 82752
25061 85814
18079 91862
17934 81210
29941 83088
10008 79552
8963 80640
30551 79400
17464 81536
22763 83992
19323 75682
12558 81744
24778 85814
30334 74536
11699 73697
565 76219
27649 78907
25445 91416
1109 86294
21000 79837
20385 79956
15887 71387
16400 66216
22183 89920
31063 85907
9359 75571
21329 86262
30458 60711
20142 82371
31534 81162
3090 69562
3827 72662
13673 74240
14931 -3446
14918 44170
20835 61312
13516 76928
7806 72298
16904 78486
28607 78592
22838 76178
13143 74312
2629 74752
26227 79104
2186 77184
9036 70602
11494 78582
6450 77238
26970 77232
21871 75706
7840 75050
29021 77004
16675 80816
1327 86566
16667 91086
19406 83922
24603 97072
30532 88616
26013 92840
30323 97326
4743 93312
12470 90360
16366 87512
23048 89568
9991 92598
11945 90646
15495 88624
16344 81674
4470 90684
2057 85030
20791 85742
9462 70262
27599 70130
13085 58858
29529 75950
22127 73750
29717 66754
23303 69632
2603 51968
6967 93706
8879 95734
1111 94592
11368 91432
14532 85859
15003 84106
9414 72586
9350 81142
3808 88766
9034 97302
20161 98320
13353 95320
9698 93426
10594 97275
17283 97334
15348 93645
1297 93963
9375 95677
29868 95648
25855 98022
25822 97550
17098 95860
324 94724
19792 96134
10417 89418
23706 90742
16893 88234
31163 96394
24434 96880
12940 95936
30275 96124
11654 100678
11563 84386
24181 90368
19531 91416
25161 100898
16399 90252
17504 94586
8771 98624
12534 98814
4995 97287
6434 97606
17613 91706
28683 89803
1803 102326
29255 101824
9881 100544
19912 95402
20159 90773
2834 91606
30562 88512
2739 89216
19589 92413
17721 91163
12113 91404
24579 87002
26629 93526
4174 93376
17617 92784
8843 95424
4118 97408
28551 97590
12971 99568
20251 95552
2121 92032
22358 81024
24429 80220
13884 79104
25022 87414
5460 55197
30886 59488
21777 82012
30374 81285
22083 80458
26831 87286
3564 83904
1983 84768
24621 79200
25114 98592
6850 95040
21602 94806
20973 99702
26077 99040
5376 96010
9368 100492
530 95626
17194 90528
27756 90688
30768 90234
9774 96310
22020 98550
15719 89306
1629 49920
17935 56950
26035 44298
18783 61558
22518 58002
13454 80876
20404 94065
10022 97876
15130 98690
18060 95091
20924 99168
27481 104137
18809 65952
13419 48117
2723 75422
28917 82042
20588 85120
30936 87798
27251 89584
30672 91549
4068 90582
14355 82765
26934 89652
31221 93986
5865 85776
10931 87366
5048 91518
29897 88982
19539 94540
25544 94208
23 91392
3014 92470
30990 87949
2520 90671
15625 95149
21522 90056
29029 79228
21822 77898
19802 76960
15900 86971
27895 80052
12319 87542
1718 81856
11321 78848
22747 56448
8863 83328
21468 88960
15098 91648
6306 86016
6100 88822
20962 79321
24002 84352
8086 96362
27266 97430
20808 86048
14759 86294
3067 80520
3316 87704
9876 84800
1365 70474
17901 106426
20013 94234
29391 108406
3862 111718
20365 97854
18751 91677
17671 110504
17574 98842
10550 101194
30433 98556
9867 95696
25120 91344
31082 103990
20899 110278
4362 102295
21570 108564
30058 109584
2576 102000
29898 105727
12538 109312
22006 98202
7622 102518
16810 103088
21666 84400
27843 86784
28638 88448
5848 87936
9752 97398
4034 94218
22000 89082
12225 87416
5142 108352
13325 107434
25253 110326
977 109568
11619 100992
12787 105216
21246 94067
18860 93451
5247 95472
13934 97334
1496 86208
5521 56357
1106 78468
19049 76192
25121 84186
14309 90800
5738 87840
4261 93510
7323 98802
28885 85146
12337 90968
2328 94752
31508 62026
24989 91116
11277 87744
20689 90304
9780 91469
906 90350
5630 62483
14438 31882
12117 43008
7526 50048
31031 79680
25603 75626
20266 83904
14406 85696
27893 88054
4170 77696
27325 78784
15112 80822
21815 71936
6565 28810
11702 49866
26546 76000
26809 96214
5267 84874
10857 85410
22839 93148
12770 94976
12143 99840
6660 100448
13207 92682
8884 94070
1961 85776
233 86474
30138 82698
2705 88074
3394 89304
22718 89411
21169 86706
25724 78356
17639 91840
26434 91885
29367 78487
30123 89206
31361 76682
25570 87670
9171 82944
7693 87296
3945 63744
9676 65216
17783 61995
22496 77038
27941 82757
16073 93456
14855 92913
7493 86752
15439 81130
16058 89106
26497 94656
23655 89376
11811 78008
10000 90053
20623 96158
8627 90729
30831 91938
24077 96816
4554 96627
17533 96287
14274 87957
9818 89354
6878 92278
15763 82088
9394 100876
28021 103566
11710 99777
23650 99104
22743 91968
16875 95936
2528 94198
29381 86946
9046 87148
861 89282
15726 96914
28844 93710
16044 95480
13746 94290
30640 65280
25384 66432
8481 23424
20415 30262
18111 23872
6753 27392
11185 28278
25712 27712
31571 23050
25261 5322
2165 -16630
5494 5376
5998 14848
6142 17856
3201 35328
12629 29056
12062 2880
5975 -13686
18551 27072
8725 30260
21082 28570
9317 23840
11318 -31418
1265 -11648
4332 -913
2956 29492
5810 30238
6845 32128
12098 37792
18705 43510
27470 43614
17701 33912
22616 40280
22243 30299
20212 31168
21520 37113
15204 39677
21803 40640
28179 40057
18203 12420
19312 6666
16879 13101
4985 47303
11292 41162
6541 33279
20683 52998
23667 40721
22447 41194
5205 45478
22795 49376
4282 50092
28184 19968
21191 19376
2010 17920
25937 29866
13095 24054
18741 34678
22960 30346
10383 32640
5735 29568
6397 16640
16844 8450
8011 16041
29216 26445
3084 34475
22012 37045
16247 35526
2100 27267
25660 30186
21044 34422
17071 36159
1827 34209
19966 34253
22667 38016
2327 36992
1717 39402
2357 39136
14649 32928
7796 17540
4982 16964
16981 33216
5459 42496
8033 17738
11728 32000
28531 33664
4680 38774
4145 29184
31433 27008
25860 43840
7701 42624
22461 43586
10282 42240
3753 42400
10496 38336
24903 38634
29119 43728
25713 48245
5484 49765
2764 46654
7456 41026
26903 25104
30311 30198
28995 26986
3126 37299
11515 38390
22010 37403
10663 19119
986 28416
10238 27418
6561 -2313
3636 33659
7149 27776
22444 26250
28297 30794
8270 49038
26856 46976
7688 -8118
26655 15114
8893 20758
24687 44603
26115 52678
23526 44892
25765 51968
22963 44160
1572 27281
7269 46905
11059 51050
11127 49926
28000 47882
24526 49850
13026 51318
26540 49162
28086 46399
15547 48906
22584 52864
16222 53504
25263 52608
13221 54656
22134 55158
17812 41738
13704 54602
9071 52864
4978 60470
26820 62006
13439 58509
7678 58760
30489 21233
17119 5354
11352 38528
28011 45312
11193 43723
29416 49767
29967 58055
19480 64950
17465 60896
29693 64309
19224 56192
12274 57850
17795 56193
15575 66363
20579 66309
17498 67565
30953 63966
19556 50520
7350 53024
2682 51402
6971 57582
27855 55101
11119 55065
20203 54336
3524 58917
30372 57439
13313 47872
20228 41006
18066 57340
1653 61920
15602 61280
16031 61632
28324 59926
8247 60012
14908 60588
24369 59916
15063 61606
5115 57478
23106 50669
30538 55532
27614 55756
4354 53039
14859 55632
24853 61094
2060 55625
27850 60592
3758 58592
28526 57452
11623 60320
12079 60464
11403 50340
2388 51012
5038 48576
855 38622
25065 30146
19992 60000
6139 61288
30603 54848
11991 59552
1962 67160
27497 70126
8049 33568
1909 31104
23019 47872
3656 45666
5188 77056
24355 112658
10867 119609
1885 109719
14065 110464
421 92576
3421 111382
405 106154
28478 95872
29791 73088
10544 99328
22491 98112
3078 99978
2988 103488
18576 100800
11311 106358
5910 106614
1251 103542
22568 103680
29855 101914
5775 105222
13484 94282
26513 48490
738 104320
28191 111968
14210 112896
30552 103350
8862 97866
2236 112320
26406 118006
18681 104192
13755 84880
20580 87296
501 92854
1287 77018
23202 112522
18272 102650
16575 113654
6616 97728
7347 100240
31618 99776
24852 104064
13071 105114
7253 105024
17593 104438
8661 110902
1491 107424
30957 102538
18472 98122
18938 102464
17062 108224
29423 115414
12746 89930
10933 111296
29165 101366
19845 97856
29378 99584
4075 100608
30091 101376
5369 109984
31320 115142
18040 109614
28675 114868
11004 108672
689 104512
2262 104192
17372 96832
21892 89818
9398 109458
9929 109550
16458 105216
20678 123584
17763 123376
28733 119664
3266 107760
28694 108704
10678 113030
7784 123718
13201 120896
20866 119798
546 115418
23101 96544
1165 97770
1896 97802
19667 98880
28681 102486
7359 102390
14965 98208
30933 94613
359 103494
10971 74163
26190 92249
23691 107090
10019 124966
17176 117016
18231 115520
2713 76298
11115 85312
16759 82176
9964 14272
30338 39424
7522 37824
30477 38528
22672 44672
4428 47734
24051 37088
30178 41810
3697 35498
30567 14380
28968 -14540
4194 23926
19712 21386
485 21130
16062 17520
13057 40960
27563 46112
23231 45430
3407 46592
8749 46016
9903 35070
28494 25810
21580 27840
23035 26100
15651 30592
28659 30571
31235 39806
13106 46902
6962 41011
17115 36391
23869 38812
26744 36518
3886 27961
27374 39490
1544 42480
24357 43958
9892 43712
15564 34057
27355 31720
29929 40064
10540 38740
11643 39852
20985 38472
25873 38464
2511 39800
24466 35415
19793 36824
27176 37646
8579 37354
6321 37966
4421 50463
10854 51545
9299 50952
15491 49641
31393 52812
3235 53696
16064 55434
18496 42864
21394 23560
174 31946
9433 40566
5809 40640
4571 35456
16917 26358
18276 -2678
23883 1802
11188 11786
18326 10880
6641 19328
7544 20992
7161 19862
30869 24576
4339 -2816
28948 5655
22051 37635
26953 37893
28825 40214
6944 38843
18587 31565
20948 45723
595 40345
13078 30922
950 28896
17061 27776
10465 27200
17293 47888
27743 50060
3274 43802
26595 45824
5232 32453
10236 5413
7414 24465
9911 42230
28330 35594
28853 39926
20748 -13558
31214 35786
20164 46208
10597 69888
29199 86528
22313 83370
31316 100342
6402 98176
18100 102326
2256 100132
4453 104140
10024 103758
27969 109228
27557 97024
14750 83096
23116 80807
12546 82234
11184 119488
12118 124342
4756 119690
17685 120320
25550 118272
16147 115808
6420 90440
17620 90334
5733 90310
3872 109568
31137 109136
22724 109312
17421 109184
11670 99150
4878 97077
28950 106288
3596 103176
25077 65940
31353 78841
15845 111018
8608 112979
4688 108612
29971 120222
722 121232
21281 108584
22949 122432
14895 120896
27480 119168
8066 113854
11362 116496
14199 117968
6540 125848
5061 124272
20258 127314
11957 123400
29622 122952
19378 110000
7532 99174
142 97600
16658 95542
12164 98320
31090 65666
22262 67312
16127 102986
8090 92823
25193 112150
203 107840
4241 110460
22046 108446
20507 111872
24261 112160
4884 85184
31339 92352
23866 78890
1260 3450
5894 61152
25101 69376
17843 94774
22560 92458
19331 90816
19336 86368
23757 107862
4943 107498
9859 106304
289 112758
698 112000
21955 113366
13149 110176
17880 111168
26 107858
10878 109824
1199 111846
12786 109888
6010 111766
27534 110474
26266 105800
7770 104704
29349 105488
30080 102724
16732 108828
17716 107712
2260 108672
30731 110080
6927 109702
14180 100471
18617 112470
8118 108896
14244 110432
14348 111814
18073 110810
23068 113664
24673 113264
9336 115182
29099 107218
7010 106934
16555 110342
28048 106679
19634 102094
12152 107488
4368 109110
6543 107264
29137 104970
21110 106304
7390 104416
21726 89306
27950 93120
307 89866
10620 89136
21945 97258
2151 97580
27075 107279
5567 105670
27909 105316
14449 108790
3903 108800
29433 84992
22851 71456
8162 103898
10681 111488
25241 113651
10277 108223
22427 104664
24485 110440
25552 112128
3735 109612
2856 111300
18421 116140
5905 117048
9073 126526
3007 119872
30958 106272
16273 110912
31253 121544
2612 122536
13398 110984
17998 109088
11916 94744
23569 109022
13324 100446
28510 106920
10298 104423
21932 105703
20069 103765
12774 116566
2542 116215
29495 118698
4456 108394
5245 109642
18677 110358
19944 109716
22341 115072
19882 116960
31514 112512
11355 109088
31265 104664
19302 113024
11109 108122
14474 46394
12601 104960
17849 106752
1293 108672
4922 110454
987 107328
339 107456
4735 97738
7334 109824
5208 110018
30646 112950
19796 109376
24028 111144
5367 106624
21341 107008
16455 106752
18533 106112
20133 111168
2080 116224
5409 117238
4901 116894
1046 113506
11344 105542
31540 116544
651 117792
3890 116650
12928 113700
7739 110809
19115 118021
2214 105454
18093 110476
15068 108538
15664 113872
24356 113978
387 115382
28685 117478
20992 118288
9870 116000
14343 113136
5671 104412
9697 115856
13417 93888
3393 102558
14339 91786
31179 92748
5030 110130
6313 118072
12088 115424
17548 116566
1248 113408
8718 113328
27004 109178
26084 108938
10116 109824
17556 111616
12554 111232
31146 112320
13145 112358
27314 104187
22121 94691
31351 98762
122 100406
11464 101120
30162 104960
21125 102105
27090 107295
4107 99178
25675 104192
8528 108278
13645 108016
27709 108342
22942 100192
24652 101568
1741 98752
29951 93578
17976 96682
18504 98208
6748 98304
18158 103472
28549 104522
17281 105878
6246 89696
9552 95430
3545 94720
5539 87680
27503 86404
12014 100976
29179 103712
17830 109216
30206 109408
917 103082
17691 116630
21448 108544
9204 109985
21753 106046
19976 92475
24432 91305
20581 85216
22434 101238
11877 99146
9288 98464
706 96288
3254 66530
20609 62122
21345 65491
20374 96501
29052 99370
17954 102949
29695 107894
1965 104448
28755 103588
4918 96871
18697 110400
579 111108
16319 114950
5551 106960
28462 91274
2178 51706
21364 75594
14711 81792
13047 106484
13195 115072
18438 121654
25532 115488
12020 114464
21210 113120
11042 110208
7883 105594
14000 85290
24473 91542
28568 86048
2311 113454
29778 113590
8655 104230
12327 101248
6351 108624
11036 100208
25164 84842
24803 27456
15931 29568
24854 32256
20861 23040
9095 20736
6159 41216
4497 56128
26965 59584
393 52480
19466 64438
9079 49866
30445 24650
8289 33630
21331 32002
4525 31754
17990 41558
12451 9194
21424 32668
11129 46372
24144 50130
4352 48152
29606 42194
23045 52224
24616 52032
1483 49060
4820 44402
19520 54518
12419 46592
14535 45056
18647 47424
26064 54690
28386 58314
29235 59094
1876 43173
16532 59656
13490 62715
10099 -28244
1575 -11616
26174 39984
12463 43264
17425 39936
9218 28656
6299 26121
2533 57025
3474 68467
9995 65686
1963 63536
11912 64096
6925 61136
26428 61297
8747 61670
31377 65279
23391 63891
15950 62388
27690 32208
31189 41472
21399 42576
9117 34032
1426 24064
6017 25344
13652 17920
25414 22080
3592 12881
14357 45381
26051 44918
22603 45024
1263 44480
15170 39754
19753 33984
14268 63774
23770 62830
3113 64745
21186 61184
3864 57984
9777 62666
2573 64896
5758 63862
28427 66422
17906 66240
331 65161
6118 61558
30229 60160
5740 60288
22328 54528
23109 48896
12259 54326
9951 37619
23092 59931
23962 50803
24790 72246
425 57963
20392 70784
1523 70528
8419 89280
13163 89182
31025 78978
4267 84239
24647 64844
22997 65844
10958 56448
18847 36982
18971 93696
27869 100534
29072 89472
10799 93696
21972 83261
20129 95413
3146 89064
26577 78507
9782 81462
27987 91718
31120 83613
25150 87038
13612 84994
13297 84704
6794 86272
11878 83912
5218 89918
21403 85984
2489 80586
1011 73686
27566 81200
19074 93976
30814 56690
12042 76744
16652 73920
19861 72576
17149 73472
4666 77952
20597 77952
27263 83200
31567 82198
28541 76362
11203 91076
2012 94916
22106 93578
11535 89856
29844 89236
26761 94888
14435 90820
11021 88272
15363 86673
23533 84687
17167 88561
19905 89708
14558 90818
14295 101910
22247 101840
30724 100224
63 95872
11472 92800
6456 95222
3813 90688
30467 80512
28419 88448
11215 91584
11649 92572
9920 77985
10558 78720
30166 82166
4060 78858
15246 67018
19217 65098
27475 81232
10204 84064
21738 85760
17654 66560
12921 71498
25139 77614
28059 86352
6735 91574
20707 90518
15781 88298
16686 92928
19162 91872
20215 79280
1458 74682
16353 75252
10136 102332
7049 100554
10507 120640
14691 125542
5316 117246
31541 113752
11263 113246
24794 111367
17111 123446
28170 122944
250 119552
3606 114080
17440 113760
30765 114442
10248 120672
21316 119766
27229 119264
25546 117856
31279 116576
3513 116480
5135 117568
20130 115048
19776 116160
8045 118016
26731 118038
5101 121014
19935 118272
237 116074
10534 113728
30245 116096
7613 116062
31126 109344
24542 109824
23262 105770
30090 113098
20405 111808
25817 119670
18282 118646
30274 115840
12744 118454
4728 116426
8529 118272
5652 115968
9256 116736
8776 112970
4185 107498
13152 115094
17058 114176
19752 107072
7145 112736
24443 103213
31176 97465
5020 97848
25341 100960
15284 98464
2785 106888
28903 107031
25086 80145
25627 89772
26425 119812
25602 122736
7566 126183
2774 125666
10794 123913
21290 118240
14478 111174
29267 117792
1728 123520
30435 128512
89 126528
23920 120576
28207 116864
11540 115840
23233 118144
28678 118208
4570 123864
2906 128406
20309 111167
14426 67408
28069 5539
495 28032
15646 49690
22454 50558
10309 66228
23511 67620
24348 71232
4509 76422
19868 59868
15956 62896
11547 73744
28552 68022
11664 65130
6861 63014
2950 63680
7107 61693
23876 64874
11855 65354
3542 65682
20939 65029
23552 65339
14334 64446
18003 66606
31582 60712
16495 60992
28544 63948
12130 58319
22388 68544
28843 69622
1547 69824
28448 65120
20852 57970
13961 66346
31530 67028
14758 60968
29112 63232
26290 64704
10140 62720
24620 61005
27190 66860
26506 69460
6855 70298
17116 70286
6698 71492
4313 69886
19927 67092
23903 67670
16378 66250
7636 69696
26137 71238
7835 70906
17059 71296
8368 70688
1757 64950
23788 63434
16043 66176
585 64384
11624 63948
4812 63592
20389 64206
21772 63860
14846 65616
7418 63880
29047 60010
17707 62870
1691 61370
4724 65226
26561 65008
4501 66060
8957 64842
20056 59206
29298 66342
10959 64345
20737 67371
21185 69248
8571 69504
17856 69308
6663 72029
5867 70307
2666 71770
15661 70216
28376 60466
10414 73566
13133 66680
8304 53214
20331 61184
21674 62968
9085 61896
19642 53504
27805 55552
22866 64134
28377 59964
947 63600
14834 57590
9220 57536
4934 53130
10581 57152
31023 55946
15981 59382
7518 55402
24249 59594
21677 63872
24405 62976
4284 70774
27627 68544
12038 69110
13948 68746
22104 67776
14169 68352
6382 61706
21481 64118
8658 66112
4329 56832
24595 64890
7629 68646
22676 68150
10392 67072
1398 65408
12704 59946
7894 64016
31490 59638
20156 63397
31466 66368
31091 67606
28042 65824
20456 64532
16337 56896
29131 66272
1602 61472
22765 59018
30810 22410
40 11648
7885 59126
26516 54794
20413 52480
31211 56064
30484 48768
30391 29568
14236 43712
24493 66752
31467 71222
13253 57674
9939 71862
29984 66954
30780 58880
11031 63083
29594 70624
30766 73484
6315 67104
3666 59384
6839 68320
8020 -2596
2275 54272
17796 49385
28112 52736
31181 50305
26538 39960
21254 42270
24370 49040
20564 56320
12639 48704
367 37386
12453 56566
11441 55744
3917 61023
4955 58633
27945 66998
3621 63222
31204 62768
7499 54944
19123 54090
30662 60084
1060 58517
24503 67574
5420 67712
12284 62336
9763 57853
5073 57793
17506 62068
29928 63838
18469 65792
24894 61056
21617 60096
1799 49830
6755 62116
22191 56300
9675 55360
2571 57350
15069 52512
29750 55087
28833 48219
294 51818
24904 45760
15574 47048
7439 46086
7128 58230
2687 54016
11917 56438
23760 52804
24483 29578
12993 75648
7881 101045
28960 105980
4576 110390
16242 109642
14140 107136
8299 99169
235 95665
16415 101334
5668 113584
13564 109696
8059 101760
5814 104320
8117 93888
20207 98358
223 94048
25785 104438
23596 91072
23726 90927
10627 102218
14282 100810
20249 100768
24612 102838
25616 101952
19134 103158
19717 96162
2837 103063
11648 92942
15939 84328
9702 86428
18379 97063
13852 107315
5293 107034
10451 107377
14149 114616
19841 101578
21119 105408
8835 107776
4994 108798
18725 100142
17635 99208
12328 92970
14939 101632
22654 98008
13647 102488
24987 107320
27065 108922
8983 100992
24076 104688
30110 107988
7736 98186
18155 99574
20131 101284
14948 96022
12528 97280
25204 92638
22442 100224
29747 102746
3125 102528
14446 98240
25833 97180
18146 97281
12990 93719
24101 92938
25780 85980
9886 97161
30753 99062
5077 99392
19738 97536
29542 98806
25692 93450
3845 94208
19668 94336
8111 101936
13199 107386
9165 105762
19979 106368
21708 100940
14725 103552
2163 100480
25571 103606
13132 96074
17135 91702
3318 82314
5436 88064
17423 69130
13778 73226
14588 64384
7795 69248
28053 69824
12632 77632
16460 86717
29234 53952
24250 63592
25821 85357
10179 92278
29185 92720
3150 37353
31602 90902
21343 84954
22458 84106
6122 67224
27584 108236
17350 105624
10683 117514
14720 124831
9437 121298
27800 123750
23825 114302
7932 105910
14451 109944
24055 110528
5345 113192
823 119142
23039 112448
25516 75030
7055 112106
18837 117446
24560 115002
4049 113590
27740 123126
19051 123232
23361 121312
29635 124470
26678 124192
19030 118400
6332 115274
11616 115210
28078 122486
5722 118112
22333 104000
6518 117494
8124 111050
22727 113792
8325 62720
26730 62198
13376 49930
10811 57888
13534 63008
15075 68224
4582 57984
29320 55680
9146 56000
25425 91904
6996 100434
26545 84154
26161 84583
7959 98206
30504 96064
11674 90496
18521 90496
25509 88985
30725 66273
7113 60502
28517 69648
11820 64630
16906 67136
30971 69494
4228 61199
12163 68231
71 70480
4668 89526
14728 70134
7259 86496
12793 89136
28133 82304
18633 74316
26347 41810
11741 49866
16212 73284
12208 67456
7844 77398
28149 72164
26645 72608
19856 78039
31436 80026
3700 79936
14506 88832
16401 90232
29322 74699
23629 90240
16525 78262
26160 76641
3642 78375
3927 82934
17407 74240
3298 80960
9990 71946
774 83318
3668 77568
459 17098
8200 61706
11317 70016
7772 73690
29247 74886
19919 76638
17525 66636
15329 68190
2631 65591
31442 66048
79 67046
19819 63457
9473 65939
23016 64570
24080 63947
14470 68897
22777 66314
21638 64864
10472 73972
24139 69143
10732 73742
17053 69151
26877 66322
13982 72896
21508 75584
27293 73610
22916 67121
5586 77750
23548 66944
26550 73142
22425 71082
23144 73094
30627 71592
20192 72600
4660 64768
24352 62582
29086 53586
11999 62966
24545 52176
18490 59136
5830 40320
7433 42624
10863 52992
3152 52736
9679 39499
11232 26459
22679 71702
9391 63609
18675 67852
23335 73248
16121 74678
3250 60352
20316 61056
600 62586
27579 69638
21966 70000
10508 78915
29992 70776
10341 76032
14864 78592
1906 80896
17088 92672
26461 92294
28973 87616
11226 84103
31225 81204
29765 65388
3398 68952
3715 71830
28138 79684
6422 79936
22661 72394
14583 74656
8292 80700
10310 79876
27637 80256
9340 65323
14664 73190
5750 58940
20339 62070
15579 71136
1593 71040
30086 75520
22852 78390
20525 72135
16454 70507
23547 79104
9271 76742
29374 75622
19869 73952
15971 68376
6302 79474
12335 79710
20548 76926
15223 59296
19017 65312
7188 65664
7213 52322
413 50202
13393 68474
1872 72342
12153 78314
29995 82454
22958 75776
10816 37632
12869 38634
1551 13722
29990 71680
30542 74470
5296 66778
23961 67830
316 68750
17731 70491
16197 85139
9800 67136
27979 67200
27310 63428
13005 86198
6736 82864
12326 81755
27568 80410
12046 79999
11256 80099
27445 80189
29150 81888
962 85264
3771 88016
7343 86332
14919 87428
4639 72795
30813 66822
1616 69544
1881 81200
23080 84542
10478 75208
6511 78848
1840 76672
18498 64408
7592 76388
2188 74678
18038 67123
22796 61784
6792 71283
28717 63296
19913 52465
8589 54496
26463 45914
3597 77642
12128 78848
29673 70833
20497 46208
20993 35456
805 -10230
1326 2989
12487 4298
5510 6423
2094 3437
9590 5558
22393 5352
7598 -7030
13141 1632
9367 32992
25861 35712
29279 28672
268 16914
27291 -7544
24792 -20534
23532 -8502
9894 -2058
4990 -5192
22112 -5368
23180 29112
145 35062
27780 26538
9480 34678
18344 28064
21977 18374
16542 16553
28326 32343
25877 20730
23944 32064
16201 31023
12342 33448
6352 26687
743 26928
22719 28544
24623 23929
26441 27008
22558 26421
2882 24932
20326 20896
26829 24726
23259 17461
19605 18529
19396 26582
10611 22560
18685 20555
25048 20432
4757 12576
21996 9024
24321 8128
2150 6858
9294 13152
4384 24848
22962 26224
30061 27168
4956 28054
12914 22202
26424 22776
12837 16122
6525 10274
29678 19890
18614 17320
4325 24331
15343 32054
19198 26624
25295 12736
12037 16202
11009 32320
28410 36246
14096 -22176
7131 -8278
11010 -36921
2030 -44220
29901 3300
7223 11382
17075 8330
25899 20982
28371 1162
12747 2838
14516 6176
29107 7040
18492 19712
6356 20480
14816 9962
15685 12836
29863 12864
5414 7936
26743 1207
20799 -11307
29285 -4374
15437 -7471
29084 -815
17516 626
23340 -538
22764 -1038
167 2816
26667 3584
22996 -433
7708 -4354
25511 9120
17453 2144
26668 12726
1724 11264
259 9270
3727 -3766
27626 -2112
5953 -28086
16605 -27328
857 -39616
7642 -26624
10833 -7552
13330 -2048
16747 -4096
13167 -16886
16712 -3146
2157 -16256
28167 -9472
3176 -21146
9751 1280
10642 5366
8201 -1920
3939 192
20966 -12278
30405 -12752
13268 -9540
4294 -51894
18291 -28172
24269 -28386
31156 -26838
17021 -12714
16037 -2666
15963 -4470
11665 -5536
16392 -7830
24929 -13947
26351 -11920
24065 -8730
25351 5376
11650 -11584
21057 -10112
13020 -10880
8832 -13264
7904 -15898
12021 4864
9498 -104998
22752 -8224
27511 -21706
19757 -3594
25791 -15240
3114 9944
7132 9323
19428 6345
904 9880
8443 9354
16052 7444
9724 7894
25530 -1565
26971 14650
911 20096
28091 9236
19360 -9284
23280 9626
20 15945
29160 9482
27917 31478
27337 34048
21673 32032
29661 15392
23747 -2026
3098 23542
27269 16410
25792 18136
22870 25940
30509 5485
19682 21728
5348 20960
22729 17014
29387 15338
3397 27018
21324 29046
11375 27926
19348 22309
11769 13349
20227 49664
18163 55552
14177 66304
30257 54410
6113 62080
23496 68352
24273 83062
11050 88448
20554 88950
30141 75018
21488 90742
31375 86272
5932 83968
19124 70272
17769 71414
3264 68490
27284 72672
19064 66688
3302 59904
24843 52864
21789 45184
18524 39626
15810 72650
8727 72458
15670 76096
20004 84470
942 80256
2251 70080
16593 71296
15860 77130
9225 81270
13301 78720
670 75904
21755 77376
22711 74254
10849 79026
20287 78737
7819 75496
1050 77726
28270 79574
24678 75552
23651 75072
17215 77110
29001 72362
27471 76707
6729 74956
17363 75648
14872 78400
16491 76357
2123 76195
939 76725
10003 75757
1108 75444
6910 72787
194 79542
10205 79200
1092 81440
1990 80960
29560 90688
18435 90269
19543 85202
26433 80776
30153 84077
3814 69878
6197 83954
10806 84917
25319 82560
27066 79419
4376 62710
17011 57320
25885 60352
21712 65280
5678 63168
29526 69831
11455 58112
16951 55754
28432 67082
13116 58714
16030 63510
25293 69376
29886 72480
21559 56554
7955 67968
333 68310
3781 80838
22691 80128
16395 80128
13860 82506
8174 86032
20444 14986
5912 62720
1012 73994
23610 76406
12190 63328
21124 84080
19108 86998
19137 86568
29311 92082
5380 91136
11901 78976
28585 88170
8651 85782
10798 57472
17975 51097
27515 77524
13607 66154
6538 84022
18839 84502
18035 81536
31336 72714
14038 76790
19995 81830
22817 76944
17689 93590
20496 91114
20040 70346
24091 60640
22939 74688
9741 65754
23508 74324
7841 70959
12522 72054
20369 69610
31572 69713
14861 86163
20878 77103
12682 79838
8766 71434
18058 77074
18084 82212
19936 84326
24230 85192
30259 85903
15205 88361
4635 76066
24994 61220
12897 61888
15300 62688
1096 70016
19542 68272
14894 70462
19835 69824
20832 65680
3222 69248
26015 72704
4944 73472
18265 73691
16761 71152
30241 71066
16202 71291
21450 66468
8315 67666
28597 67552
10510 87002
16953 89962
9846 87632
2487 85246
3739 83894
9329 81976
25373 85584
11296 80992
6804 86838
25059 87570
4695 81622
21050 73857
14147 82672
9431 80000
22674 60682
18932 70474
10979 81994
13083 85046
9381 78912
5179 88822
25677 87296
25748 88054
31391 80320
28017 78848
22173 77824
3271 79680
23668 81562
11171 73674
27490 77696
1830 76096
29209 78880
28751 95254
12294 89738
9464 17418
11531 58368
15368 57856
24643 75520
16773 85238
17070 86144
741 67936
2990 55712
20901 59712
10842 63072
26524 57610
24915 64246
12729 68992
12919 77238
11364 72906
30508 79094
27583 73973
777 74324
4652 40320
11511 38922
4996 41984
14865 76416
11279 66816
10608 85430
23142 83943
28987 86874
2788 84744
15054 71057
12441 71979
27899 67866
4813 80560
27007 85414
5964 84288
7676 74018
9019 82700
10353 86294
6025 88824
28156 89888
6171 95448
5675 94478
15322 94184
12755 94024
31396 94000
11116 67746
29825 73984
12355 74182
30237 71120
15985 71032
26257 89418
5010 93006
10853 93392
15943 91680
11742 93006
4056 91920
28082 90184
25202 91840
4773 89536
23490 86170
31379 88502
16660 73192
31140 75704
28657 75264
10870 81792
25376 80106
2596 83734
1517 84694
12144 77802
12884 81494
7976 82090
20762 79338
21590 86838
24625 80672
2816 82208
8130 80864
19993 81792
21127 83232
24315 79478
31338 77418
17544 77440
21987 76544
14027 76608
18750 73728
25197 68224
13449 83332
9907 80780
5706 85632
5798 83264
12949 87400
23366 82944
19745 85504
29083 83466
27387 84608
15269 86774
28540 89632
28981 78785
17614 64760
22891 70175
330 65047
20919 71462
29875 63645
2181 75638
4326 79520
14048 76544
603 82304
23499 83318
3955 83864
15652 81216
7 81536
6102 80010
18810 77696
17636 76672
22070 75402
26578 84032
27233 77920
13795 84406
18052 81110
11528 70178
26864 79574
19653 72928
17644 78484
5945 77826
12072 69181
25716 74464
11829 65009
1984 64192
9276 59978
30857 51944
24344 60145
19754 57945
26793 60986
26826 73098
322 76790
26582 74880
14417 75776
13942 69056
825 68682
21385 71872
16551 75787
23844 76109
26393 83094
4161 78048
20755 70148
10330 57702
7520 60681
8150 60224
2540 56330
21314 52618
26210 67648
13898 66848
25563 73136
5762 63780
18729 71168
14842 67882
2724 61686
22585 72448
29315 77697
17277 67378
1065 70251
29211 72496
5064 76950
6656 70390
30999 74588
23510 84440
7176 85380
8175 84406
17270 79178
17050 77024
13271 86080
10882 75392
31110 54785
15923 49441
27777 54656
26399 62464
27175 62464
2334 69056
21912 75264
13627 85110
1734 76160
15562 49600
22038 48666
8629 65799
11851 58798
26581 71436
9804 69504
14772 79104
7006 81216
21773 80192
30949 75456
839 76800
26309 76416
24543 79990
30600 74250
30447 73106
12383 75788
26315 78006
26961 77376
4514 74570
3118 72384
6685 73984
19453 75392
15794 73600
2812 78000
24375 79670
3413 78848
3848 86134
31427 81098
11772 84096
24201 83888
23223 82272
14630 82016
14152 82672
31096 79952
5374 69199
8227 71301
29088 73410
2923 85462
24821 75431
1116 73878
5493 85781
15459 85211
2454 84882
13319 80208
7762 89040
24481 90607
6723 82608
22460 79158
10070 68202
9853 81600
934 78752
5822 69322
8190 76912
9053 80342
3050 80864
2321 64240
7854 71398
2825 75518
17951 79104
43 81192
17739 73344
2451 80710
31245 84074
23929 75999
17992 44018
11087 47412
26387 61844
2347 59858
10026 45051
9609 41534
10266 60160
30639 62720
5774 18634
3209 61674
22305 74262
25849 74006
9950 69642
17218 66368
15560 67776
19353 54176
25991 28211
22377 12810
2974 62326
18235 48138
16883 50688
24865 51968
18962 58112
12390 60150
28834 53770
2927 56448
10318 65654
30054 61088
19521 44096
24927 43766
6677 36234
20781 44544
14018 41728
14156 41472
16457 30464
2159 30687
2136 54820
8098 66266
4095 61889
23185 61841
26900 59102
10703 62923
26590 65527
10305 59462
16889 67820
5408 65794
13285 37035
19052 38720
9592 52928
978 48896
1735 53120
20658 53002
18041 58038
2708 56832
21004 46392
17665 54976
28322 59904
26495 66304
11114 62624
14167 62422
11684 59456
19040 61386
18244 65540
12819 66176
10081 68320
27774 73696
25517 73685
23966 70985
10106 62076
22784 56904
9887 67444
8890 61741
9103 57090
5874 57664
10923 55032
18724 51612
20873 60891
28379 61358
7444 60472
7786 54274
10991 56042
31070 49906
21332 52124
24556 62050
15044 68166
3331 64416
16413 65782
30048 59904
25945 62011
11922 63071
16448 71040
13859 74230
30073 53258
2673 57088
28210 57416
16452 55628
15977 62784
2729 78656
31543 82048
1684 81344
6116 81808
12369 78400
28007 78848
19113 80074
21918 80694
24272 83830
23977 81404
22872 76074
23277 80770
25842 80632
6887 83702
25683 62080
1132 59766
30527 29999
12110 65975
20281 74362
16869 73600
16677 76992
21828 75040
2350 79168
14054 82880
23879 85614
26159 84274
30604 85920
17100 84488
21648 60162
23167 63270
23560 60648
29838 66848
21402 67664
13586 48243
6220 63008
4932 51968
1571 55027
3914 67605
10217 61468
20448 50698
1850 80070
9240 78842
25898 77248
28368 78903
7828 70933
14218 72448
7612 71984
29776 74635
5161 74027
30012 69159
4741 54556
10457 57828
2048 67920
18309 65723
19665 81390
1893 83633
4793 84521
27422 80400
28900 81702
6669 80816
18103 79616
5250 82039
12275 86164
9121 70330
16224 84136
3192 81510
9568 75914
10714 77795
11168 72544
8260 74670
3362 75614
15600 70698
12280 76208
14739 74102
1430 71050
564 73312
27742 70720
17930 66304
4942 54144
27932 55434
368 32522
23497 42890
12705 46198
16509 52006
923 51505
5680 69220
26876 71186
15576 70272
20886 62616
8574 63882
4431 65152
10143 68352
9186 75008
23371 76918
25936 76800
3885 72394
15663 72073
7839 -54407
10006 -62838
13876 -44938
11078 -52310
25560 -45312
1764 -48128
12057 -47360
7811 -36224
3354 -27648
30488 -36559
12775 -41390
21099 -39424
12699 -28672
10250 -34228
9521 -48313
24881 -44634
30143 -30176
497 -28330
16076 -36576
22063 -31904
3839 -44880
29431 -38848
2648 -50934
23777 -37398
31276 -34688
29652 -41358
23986 -27393
23056 -27008
20149 -28665
16514 -22655
4561 -29696
8432 -23562
3404 -42198
21524 -33888
5060 -33110
1443 -27648
16039 -25600
10756 -26826
3912 -28938
701 -34509
2413 -26218
5128 -15648
21984 -16432
24660 -14666
29511 -15520
20300 -15552
9719 -14976
15431 -16600
11687 -21323
23129 -24423
16568 -16980
25533 -13994
6564 -13753
13930 -16178
6199 -22423
7913 -34634
3825 -37974
1835 -31744
22531 -31242
7158 -34166
14126 -34752
25154 -38944
25472 -41408
3475 -43712
17609 -44128
5850 -19722
29406 -25936
24330 -23174
18390 -31200
14612 -40383
24931 -27633
1505 -26262
27523 -26863
21882 -27242
20224 -43201
5921 -36466
22707 -43760
30363 -42557
30047 -35182
25468 -34936
1939 -33380
4987 -40006
2099 -32777
12022 -31952
29904 -32842
14032 -38614
5331 -47318
20959 -46784
9259 -44352
25832 -43498
1781 -91622
8532 -65560
19692 -67534
20842 -41882
4162 -48208
31077 -58278
13766 -39445
31586 -30463
17591 -32822
7920 -31808
30789 -30336
22904 -28330
11630 -46752
24942 -40017
8140 -46288
10825 -51831
3644 -29568
144 -49888
28140 -57645
29715 -65583
29751 -44926
26525 -53190
16569 -75140
22970 -46314
3611 -35840
27179 -35840
2360 -61692
3026 -49280
23835 -48896
20969 -44928
6428 -50570
16782 -40283
8836 -41973
23147 -33152
26910 -30976
11241 -30012
7577 -35665
8073 -34274
11233 -38633
15157 -34816
28426 -33248
4880 -30433
10418 -29586
6687 -19594
29909 -23956
9101 -45065
17379 -41813
19320 -34331
17246 -28566
14469 -22047
11202 -23437
20144 -33158
7536 -25528
25023 -19758
21761 -26792
10325 -27392
15001 -27136
19786 -15370
13512 -20352
27014 -18048
13255 -14336
16427 -28480
30720 -26048
29512 -27400
17642 -24722
12827 -25920
5947 -32800
13063 -37863
19900 -50678
944 -27136
26559 -26880
24675 -45056
5723 -24064
18695 -14848
14719 -21760
23592 -11658
193 -24640
29887 -78390
23386 -52470
18613 -41856
23902 -30482
19631 -37322
25523 -48406
13933 -34624
26102 -33600
10626 -37854
6366 -38096
16855 -16552
12257 -14948
9788 -22428
13244 -21266
25407 -20504
11157 -12326
19451 -15052
6019 -14908
20367 -20742
30008 -17933
14898 -15573
8473 -19926
5094 -13420
14272 -15367
12219 -23798
12258 -52214
349 -18570
24653 -14394
14413 -18886
11099 -22824
9048 -22682
29442 -19456
20371 -25974
26549 -17280
4714 -13834
4552 -14464
4011 -72438
25582 -41472
26973 -43904
21587 66042
21928 74544
15271 75042
19044 100938
12895 106752
3537 111808
9180 106816
17402 99424
21523 110346
27089 111734
8870 107456
7675 113270
23034 108170
23814 107222
25127 65920
3647 84970
9918 91102
4480 102034
22923 110774
13628 114168
12211 103488
10331 65280
30716 73154
23158 95140
16530 97432
25738 100904
4964 102950
27763 107092
4197 113750
1766 110528
30045 106986
1510 119972
29264 122128
6405 118486
13322 120832
25786 120806
10492 115633
19787 117264
17087 112512
20135 111440
11431 101582
14647 115190
30218 122838
16144 124192
31348 127076
22801 127522
18954 126796
24860 120150
30778 119040
27931 122162
25136 125422
21974 125952
19055 114808
30462 107465
3140 103764
25368 107539
14937 114882
447 67402
7039 101408
5451 106598
12539 58240
2371 61790
15033 99392
28187 105472
28192 108250
2356 110448
20517 110949
26288 118085
9428 117942
5446 100198
2457 100607
5155 104768
17351 104000
4205 107136
14853 105052
19332 113668
2056 112914
14925 113455
22557 115392
26157 115084
650 112293
2370 111712
13405 111024
6867 113344
14393 114496
995 114024
24063 89656
17424 83582
7076 93194
30497 100474
4272 107845
5164 87309
21521 86195
28956 81920
24895 101280
11209 89130
2757 107968
4420 123712
26276 126464
20575 125056
10235 134912
17495 134454
4430 115338
16565 131104
3631 132608
23287 130080
9029 125440
4333 122623
6195 125814
29885 124202
18375 127254
29240 115434
20659 125142
2512 120672
21749 116394
16132 107072
16151 119232
13754 119360
21798 116214
1655 127104
20954 125344
7111 135904
11785 141738
10725 142966
22078 144630
517 139830
6860 133312
2941 142678
621 145792
1354 143626
1681 95466
28273 99136
2566 113910
4494 109760
18703 111744
18373 96640
19888 87552
13879 80704
14797 77834
7630 127754
1233 130422
22414 130230
24152 127882
755 132864
4776 132160
17089 131808
9829 132342
12239 127414
12380 125130
5645 122688
13983 120896
27131 124480
21202 124352
24291 130634
5482 132726
30873 121024
23103 122998
7946 121418
17478 120000
7299 119168
19474 122038
18877 119584
24457 118890
24040 117533
26834 129654
6631 127312
26931 128723
28949 118923
10859 103842
6005 114048
20951 120702
1201 138042
21589 139328
3919 136600
18342 141420
7966 139568
7540 137702
2492 140633
8047 132881
30701 132871
18009 141221
6286 140800
14935 138693
28849 134072
30096 137091
13403 131594
898 142672
17012 137384
27000 111488
12181 96394
13958 110794
12365 109824
21426 118272
10545 45412
2997 50441
14102 29081
30142 29302
28098 57146
2572 49420
29749 39092
19189 53664
25234 58352
31482 58374
29231 52348
20479 56768
30423 57866
4290 59318
13213 56704
9038 57174
28189 56810
12150 54832
15012 57878
8824 45072
13523 49840
8186 50166
24917 48130
7177 30754
8755 34976
5470 47488
9620 50358
25576 30279
26869 38720
9396 41088
49 40576
21886 34954
14133 48246
13074 -13926
5899 24208
28425 -9630
17406 19298
22034 20138
23819 20448
13611 33918
12197 31984
24251 34672
28943 30474
26949 39798
20457 36746
18979 40886
1886 31549
11131 34259
31094 28137
4234 30016
13713 28352
6741 34708
6237 33406
21505 32619
10215 18789
9482 28416
12778 28032
679 23040
24531 37888
16462 42112
6385 43254
31419 35588
16794 39296
23613 33100
24295 39308
12871 38944
14814 40710
8010 38925
10283 34796
21722 34710
20099 40276
4212 35070
29342 32986
5499 37446
27741 37689
28339 40570
17702 50336
3947 49182
31084 45986
7965 48128
27061 43260
27068 42282
9358 49552
19043 60224
3031 62342
14977 56858
13191 60658
29628 64427
1634 63518
15969 65644
16158 66294
20566 65408
19263 56704
22464 57037
28787 55797
16938 55466
20942 55472
13863 54144
13756 59254
12078 59264
28808 57738
23289 58284
25486 62946
5059 58365
29415 11950
14442 34048
28434 20608
10025 33152
28649 45492
25966 39784
1891 47688
20358 39870
2276 48774
30121 21696
21551 21888
23493 27520
19104 28480
24827 33024
15022 30658
884 32374
20739 24648
12733 11665
18448 18880
4765 23606
27011 16898
320 20234
4797 -13926
859 -3968
3879 -4160
9558 -2752
10046 -8896
19301 16522
19163 20342
30631 19456
18104 20480
7743 14688
27332 18246
21935 16966
15377 20464
20292 6402
17921 17776
25173 19376
5961 9040
12262 10542
5404 13140
16100 14566
16053 12824
21615 17610
6621 23606
14171 19556
18214 4874
29435 12288
1673 5248
17789 9152
19202 18036
29082 20188
1648 25216
28509 35382
6014 34304
9576 27254
28363 25610
25052 28234
26570 26701
23518 24213
11219 16706
10399 16596
29528 19136
22510 17536
29212 19968
18796 19574
7717 2080
7793 -886
10907 3520
18702 2806
24279 202
20536 -15104
14131 -18422
27364 9824
27459 9728
4323 12352
27208 12608
21308 27547
9740 11646
9099 20657
17915 10928
5008 11254
297 6794
5473 28470
22821 27360
30426 19306
28115 26016
21416 26326
24383 23555
21700 9716
22835 -2766
23717 -5072
1607 -2912
3439 -3830
8670 -3584
21669 13174
5228 4864
31224 4362
8412 3520
24599 3368
17563 17904
4733 23720
27408 30966
3111 15222
6542 11748
6367 27264
19584 20614
23854 -2014
20883 -11582
15740 -38901
17234 -27995
19420 -52879
3040 -35584
20810 -53760
8640 -31744
29494 -29952
10595 -34048
10444 -23471
9236 -23721
14161 -48757
7372 -48640
9933 -34048
2297 -37888
20528 -62160
23057 -77910
25436 -45130
22021 -44288
19654 -26880
23216 -50950
17562 -24308
964 -17352
31218 -20980
18113 -16840
780 -26767
7307 -16788
27773 -14901
4740 -22070
1947 -22536
25654 -20402
31411 -8802
19563 -9866
17162 -14774
9548 -19094
21056 -12072
19230 -26508
11094 -25467
29724 -31969
12783 -26210
7448 -16698
29872 -18256
17237 -21760
4986 -28198
2412 -20618
9178 -29088
14397 -33846
14453 -20506
7947 -33056
5019 -36441
13582 -32192
7991 -21632
400 -23808
27088 -26624
25856 -25536
10837 -27138
18781 -40589
18544 -37120
2401 -39936
31323 -40438
14889 -49398
23719 -53760
8992 -32256
21944 -19712
21532 -35328
19283 -35968
6134 -53989
26956 -68733
6874 -66290
13632 -39238
16349 -16896
29143 -30518
18062 -25674
21323 -30326
7593 -18506
22253 -21264
27766 -19594
16150 -20736
10884 -22454
15863 -29374
18285 -33934
13606 -25088
3211 -25472
21547 -24864
21168 -28518
12974 -11370
9281 -17824
29345 -29858
23928 -48198
15504 -33930
7632 -47360
7509 -43328
11989 -48064
8590 149024
1866 143360
3546 144768
23774 129714
17442 157882
2998 156188
9168 159678
22979 164150
14704 154126
15492 167488
30570 168064
27552 173952
25647 182944
21624 181856
30432 184502
28835 174304
12988 172800
8517 176416
14752 178104
28227 177526
14336 175434
5966 157738
19208 170496
17661 171136
20245 174742
458 174240
25558 132826
21826 166266
27548 149160
8489 186976
27830 186848
1093 191104
23710 185222
26018 194998
11955 193008
5166 193584
2440 183042
9527 187510
9274 178320
3342 171064
18396 171672
18029 171200
21633 175472
14828 173664
20701 173632
25398 172051
15583 175530
28611 172346
31441 176014
28317 170432
20226 163162
2392 167248
10779 171726
22556 172800
10279 175436
17047 173696
6847 165296
13019 164908
14088 172544
16063 178861
4112 172630
20280 171610
29746 171421
14959 167378
6346 169566
7830 170456
22516 166016
8990 163252
6389 161290
14671 165210
26232 164617
22228 164608
28933 164904
4277 167040
13263 162028
10591 167102
27321 167030
15177 167306
31549 160896
17082 147456
4672 140874
29681 157658
25181 161310
12777 164096
27067 172864
29691 177782
2456 167490
31513 137702
2793 159160
18602 140444
17083 176882
30174 172894
25477 178430
30383 171168
23318 164634
26736 164454
18391 169654
22643 157966
3554 183005
19458 186640
11635 187168
12415 187344
11016 190445
27159 185615
30343 180516
11320 176064
2138 173408
27862 173025
6658 176952
8362 183232
7431 185510
2461 189136
310 193016
23162 192166
26754 186584
24638 180981
22700 152194
16740 122080
5358 63616
4084 105728
993 110208
18086 113664
1600 113416
3242 117514
12720 129152
28313 113930
30805 112608
7712 112544
22705 109536
18519 146950
29759 144768
23093 141882
4141 135584
16867 147184
19886 146970
30208 147750
10963 145238
2107 141696
14990 132624
1636 138646
11264 137462
3147 134410
6070 128728
20935 121088
21593 118938
8526 114752
31298 121632
23938 126806
11815 123632
3135 125046
14259 117536
17632 122624
6978 117600
30559 122176
4759 128160
11729 140790
23491 122368
22656 116608
22026 92032
27162 97792
6177 43508
10364 97610
28045 99762
30303 124406
13870 124192
2326 123574
29801 106874
28990 110176
23758 123120
25082 128646
9824 131008
23388 124442
4642 132043
8496 146944
3501 149878
24049 147702
5674 138810
4052 139398
13720 149632
2868 133699
30540 113642
22347 112464
22926 114944
24714 118294
23597 115786
18077 124474
18059 119383
20408 122433
19633 125312
12472 113856
13469 108424
15506 121038
11822 121590
9938 67874
23606 118561
7373 122530
15376 127104
2691 127616
21418 123648
5580 124034
24233 123436
10744 125526
8350 122496
4187 125248
5241 125712
6693 127552
5890 122723
7761 129097
20916 134816
30103 128128
7602 125952
16632 127730
18871 130451
26311 28460
23581 37570
26625 40142
2808 39680
23752 45562
28740 47694
29456 59830
5105 53480
30199 50944
13697 46336
2617 40551
21465 52752
28307 50872
15473 53802
8395 55794
17027 67712
22369 66368
31579 66998
22586 62746
22588 66070
3396 55952
27080 61910
3509 59626
6889 33920
22103 26418
1202 10681
3348 14110
9203 54470
12386 52288
15066 55030
3183 54586
4089 57654
13949 53056
4542 57024
19260 49162
19249 51146
15427 51680
25578 54224
20753 47994
5856 52027
30264 53110
26830 51057
3704 49088
31083 44049
7837 53048
18630 61066
14248 65622
27501 62304
29827 49050
31399 62326
5556 55648
21791 57354
5182 18154
26195 5888
7014 19702
633 17930
3503 40330
7697 50550
327 53238
9443 46336
22546 43018
5302 46090
8982 52096
3793 51830
21588 58368
19135 38772
5052 55476
16070 61040
17341 61524
21962 58378
22265 62134
23459 57258
9923 61756
3575 61996
271 60962
8691 59198
25882 59168
8223 56800
26544 45821
7501 46848
14962 46054
5561 56490
29008 54922
2407 56118
29569 56000
6509 47408
2148 45096
9884 42334
14405 42485
24312 60186
29070 53194
30336 63926
16190 62208
20274 62713
8820 63279
25927 61760
30695 64086
18500 63818
16663 66912
4636 61642
764 58552
4268 54091
21193 53320
127 50448
15383 49634
27383 57898
11378 49785
8599 53312
21985 54447
11108 57248
30875 59328
7106 57762
2678 53152
23768 51292
23339 47129
21951 57940
431 51937
20472 53260
3630 53110
24220 42928
17145 60357
6499 58912
11123 61782
30118 59696
29110 54866
6172 56907
15434 58560
11459 59796
15526 56714
24489 58427
12907 55424
20741 34218
21869 36758
22311 35306
28260 35722
19518 41964
22263 39242
30796 31946
29603 37750
1062 38134
2287 33994
13626 -5120
30664 -9718
6395 23999
4305 46464
6174 49334
2419 32279
16896 41270
5054 35317
24564 29866
13248 44032
23761 43137
3470 27658
4155 41600
26557 41590
15121 50176
25182 54272
19579 46926
27790 44776
15967 38272
14173 40876
4225 36436
30643 56822
18801 57856
17828 57984
643 59210
8470 60982
10643 61568
20934 54624
21616 60982
26890 53002
12844 45056
20334 50008
21934 52672
23689 51520
4719 49664
478 52202
20432 54966
6757 52054
8860 51392
2433 49152
8535 49418
30136 47616
14349 58614
13776 43402
11399 50864
9914 50138
14579 50534
48 52894
10883 56822
9883 49872
30920 49232
11102 54976
4400 50432
22376 48128
16623 -8054
24016 45440
11186 42634
23608 43264
7351 47488
30353 50752
29035 52342
22168 24064
19025 9168
17882 23296
14361 21888
20847 0
25300 43894
4462 33902
27258 38348
29392 56120
16451 48320
22368 53658
19500 39018
18668 39184
26344 59675
9315 34250
16717 39072
17966 56776
9642 62800
26169 21074
1277 24384
18206 43402
3263 56192
9678 56054
17292 56256
24204 61376
27102 61120
1907 62848
1995 43008
9503 44800
21178 47552
19266 55168
29147 62010
9524 41180
937 47690
14039 50831
4255 34912
2562 54246
7759 53916
29424 54786
28312 51114
23500 49398
6189 61103
15409 60978
24138 59274
3778 58065
17509 61878
13113 57727
27069 63904
9429 65370
6046 69650
10249 65256
1784 69077
686 72267
15346 63707
28271 69334
20521 59981
16500 57856
24113 53388
13119 58636
1801 60286
3560 60800
13843 55552
3791 63136
22580 48103
24955 58624
10372 59488
10684 66006
4830 62940
467 57581
25808 61212
17855 61042
8739 63592
23914 61312
22314 61184
8804 52736
16841 63686
11204 60288
28621 57526
12894 56326
15952 48474
17324 57218
14616 57673
5940 41989
17387 0
29177 5376
30956 18934
28253 15114
31065 18944
15259 17664
27521 14592
25308 -4529
18991 -2578
17686 -28022
12970 -24502
22272 -13450
7018 -53169
10793 -23350
341 -23219
11793 -19786
12025 -11776
17743 -7872
29262 5462
31178 -7862
20894 -5312
23478 -9056
15502 960
18430 2870
8868 -3766
31600 -1388
19489 1526
28930 2422
28367 1600
5615 -17189
5686 -86017
21382 -45546
21903 -41585
2886 -39254
20736 -6384
5051 -5600
27876 -6486
27990 -8000
11444 -3274
2273 -2890
1403 -10166
20884 -10048
11934 -11146
17209 -3200
20577 -4608
10968 -8810
14699 -14304
21513 -14742
20435 -15104
23797 -6384
3836 -15808
7057 -10112
10261 -12192
28093 -12118
24378 -9034
6484 -13394
19577 -7008
21022 -5763
16834 -16768
19694 -16118
7182 -17856
7978 -19914
27289 -11818
20761 -17900
5823 -14848
18481 -11030
19212 -7210
12212 -16608
9172 -31914
30762 -37760
17659 -40096
30213 -46134
15988 -37174
13136 -14838
5967 -22902
2292 -8842
1162 -9728
3212 -8640
207 -12792
15105 -15648
6379 -21909
24510 -26240
8891 -12618
754 -16780
22155 -14973
27134 -14604
29087 -19361
28384 -18632
23618 -16253
11457 -9552
30594 -7938
2141 -8082
18753 -16054
27094 -14442
22259 -11904
11571 -14294
27795 -12864
20569 -12784
28615 -9256
20549 -8536
1363 -8352
865 -14204
24715 -28764
4266 -14336
23008 -23862
7199 -17054
18563 -34146
7189 -43436
19290 -37226
23055 -36170
31424 -24214
17714 -11648
10440 -61494
18289 50965
24766 84988
31418 82571
8903 93174
1198 92854
28817 71650
16163 77804
12878 87808
22668 89366
21059 88256
16672 90112
17127 85472
29115 84426
13568 85366
19141 85376
8761 89674
7812 89720
9028 105142
14679 109702
4684 108928
430 107776
9873 107990
15296 107398
18409 104085
30763 99456
15657 99072
29205 88352
18816 92463
7607 98792
5772 96352
574 104192
1841 103418
21486 86888
11914 88522
10032 98694
11390 98486
11601 89408
6414 92800
24691 97344
27887 98998
28889 106789
7843 101291
26738 107423
23329 91700
12446 91584
13605 91840
19626 94010
25648 92288
12458 96096
18441 97143
602 90544
12947 95462
9495 91088
23769 91756
10828 94910
20773 87400
14573 99915
9736 97264
21245 94355
24242 102154
17774 98583
1073 104566
24354 107488
28932 92224
23304 90516
15582 89308
4596 97174
27703 79290
239 87232
28830 89476
27393 61874
22452 66398
26998 72906
29687 74496
25766 75136
21899 78464
27508 76964
6301 93635
4459 97566
353 94440
21064 97315
7915 98096
31028 105566
14644 106752
20311 100576
13437 99638
24688 92618
17269 98592
7408 99271
30309 79839
12437 83256
29203 87909
28241 82652
15880 78186
17110 84193
13108 85573
12245 88464
4347 90360
16174 70634
24808 44890
27042 74240
31035 78416
27262 51562
17669 37088
9916 51510
14878 45472
407 44224
2034 46848
3991 53504
4749 60416
1499 59712
16653 63104
27617 74752
1168 74762
1044 77046
10092 76310
7442 75424
11827 70976
28479 71040
29109 69066
14778 71808
6476 70272
3308 73206
9335 72448
20486 72928
24468 76256
5789 44970
5866 44202
943 47606
14076 42752
13203 38432
12372 81679
13257 80448
21114 72128
16695 78138
18424 77280
27871 81410
29590 81798
5069 81127
15213 82534
11126 54990
1301 79200
11812 76736
11990 56064
14428 71872
1769 57066
6460 69718
15424 69958
24774 50176
16275 15754
24721 45258
27442 45952
15725 59466
28158 60096
22468 61270
3773 61312
23780 58474
15835 59968
5623 62272
27242 64304
4720 67158
24390 69494
18628 70144
27653 67478
505 67712
10224 54912
20965 57600
11334 57856
12848 61952
27340 54784
23753 61888
12536 59510
13088 54474
15517 48970
25880 67894
605 63142
1857 49498
30011 52992
18410 68664
8478 59744
9241 67476
27716 67392
21565 56298
28020 45930
2550 53760
192 51926
17711 50496
15094 56768
22384 55094
16097 50506
4128 52160
23985 48000
31417 42816
29418 39562
25917 45110
10889 19722
16142 7178
18386 24448
11376 51072
4527 51072
24739 57344
26618 54528
18105 38176
4260 34176
31345 40704
3352 -9526
10098 -112854
7587 -127850
29578 -68480
24648 -80074
19816 -86336
17898 -90944
22798 -93846
8348 -75872
1623 -51296
1972 -57144
15787 -67304
29081 -60960
4037 -60186
9817 -54592
12531 -53360
21612 -50676
28444 -61222
17434 -65006
21167 -111598
3532 -61088
17588 -47882
28193 -48384
3594 -58912
20400 -49056
14729 -42186
14214 -46976
5111 -57056
23052 -114198
9693 -85302
1123 -119894
23837 -78652
13881 -71050
25664 -82336
171 -80362
2814 -85190
26306 -83402
1839 -86802
19985 -82474
24100 -74864
16863 -77466
30531 -74984
20814 -80772
15117 -81142
449 -72488
10476 -71072
27136 -72170
17573 -76664
14955 -77416
8632 -82493
21321 -84851
26176 -88780
18667 -80882
26421 -72810
28335 -80407
23591 -78724
13472 -72997
1173 -73237
16464 -79668
3763 -76042
18595 -76342
23051 -79206
30053 -84205
26845 -81904
12881 -82852
24632 -72394
10777 -80694
13648 -74560
3016 -78134
4581 -81286
11797 -67584
14527 -63968
15134 -65970
520 -75774
10242 -67932
1753 -74860
12496 -102811
17385 -148741
17349 -67200
15695 -83162
31470 -86528
6886 -89016
16456 -99168
26591 -78848
11090 -104066
13687 -74486
28802 -70941
12334 -68881
10296 -70594
15929 -71318
7542 -80122
10088 -71961
17333 -82071
18195 -73784
31334 -70760
26149 -67556
4946 -66660
17393 -66016
10332 -66480
18696 -65226
12625 -65688
7781 -73098
30852 -81804
13758 -75488
7618 -71264
30412 115096
2609 121264
7718 117184
25976 105938
21236 106368
9582 107968
9228 112174
30464 76362
29106 89856
26649 108832
26438 110032
13947 94400
22080 87249
3493 121148
28658 117120
5684 117982
19725 114544
17004 117664
2935 127350
17169 126080
15369 126176
11290 124918
23224 121706
10690 121130
26717 120824
21318 123958
25489 126710
5695 116944
20325 117594
973 125942
16096 126616
30907 127552
22614 126394
26226 132550
8302 131072
22655 124406
31016 117870
17426 119142
12570 124752
16641 125456
27543 127296
17368 133784
23111 115705
19952 120918
13747 118135
8354 90687
12817 95813
17809 126131
12698 124854
9584 119424
18754 118858
17224 123488
28977 118410
10412 111872
30705 112384
11092 115200
25646 116816
16830 137792
11680 141580
4622 135936
7152 135552
24575 133834
16017 132268
1480 139318
10348 129880
10432 140790
27553 133386
111 139574
15165 139740
10613 138671
16608 139380
591 141958
29595 136022
1969 140384
30364 131254
17746 131520
16149 121752
5109 120330
25362 127478
6719 126382
8423 134326
1722 131648
3341 128464
30438 126390
16135 125530
9267 124224
24427 120640
17903 116094
29931 118354
20364 120182
4415 103866
19601 121464
29582 119328
14761 118880
20134 116186
21152 115162
4821 111224
8434 119094
16216 116904
10790 120198
28402 119760
15092 114176
2177 111360
6318 104960
3043 103424
20731 120960
6267 117750
4917 102144
19795 63114
25914 96474
22035 120384
14052 119040
5289 94698
3782 95498
17486 123574
29218 136534
4866 127626
19483 150454
24218 147968
25711 141866
23172 145162
15183 151216
3655 151926
21460 148960
2306 135306
1916 145600
18037 151744
4730 159286
7022 156476
16753 157108
12314 159744
288 160925
15954 157086
21232 158180
3064 161630
13532 161758
7345 159516
18611 164266
15498 152696
19232 150406
3107 156121
17945 159184
23350 158112
26995 161336
27250 159458
21346 165072
17494 162790
5881 166882
24398 164018
21077 167723
16882 165344
4432 153960
22363 158934
22117 153583
30478 151175
2409 154358
3962 153344
10552 154792
24552 155568
7232 160918
24366 155691
31616 156283
19415 93690
16848 141898
10866 151104
12909 149452
20002 163211
5696 170667
18838 153696
6123 159744
31125 161632
639 164224
14190 161824
16404 161872
14954 161728
25055 161408
11577 160512
761 146528
15688 142587
17859 147191
20963 158198
27666 154826
11679 158950
28899 154080
16640 151563
15809 152655
23805 139886
3792 140982
17787 136076
28225 141276
25623 136328
14352 128568
15584 122137
2443 129792
30786 133168
30390 130663
24946 142344
23793 153658
241 160608
8958 162678
22149 160512
16526 163320
8467 158464
23030 150774
17052 143499
9184 146522
22577 146496
4483 140839
21834 134382
27531 124800
15355 -60402
8530 -51968
19611 -59326
28365 -55446
4549 -57808
18382 -59716
5100 -62056
15024 -58674
5639 -59792
21040 -54522
30361 -54880
6278 -57092
8206 -61460
821 -58176
18832 -62486
4991 -109692
23376 -68734
23989 -60826
30795 -61872
4881 -68426
27730 -71560
3557 -63038
2798 -57824
25067 -60154
24944 -67718
26588 -63034
8592 -85616
11462 -88886
90 -87606
10687 -87216
17670 -70640
10294 -58422
19029 -55114
1719 -69194
1750 -85482
18028 -86016
4566 -64512
31563 -165478
1991 -80454
5121 -74783
16225 -77062
12391 -71894
5025 -73446
15942 -70970
24626 -66362
2318 -74992
3571 -75178
388 -64912
12855 -67134
10398 -67823
10270 -66778
25811 -67063
18778 -73073
369 -72014
2210 -70976
9222 -64088
5479 -62144
28231 -64704
27178 -64409
7214 -75297
6065 -101328
4143 -92798
26988 -86419
2820 -90959
5842 -105360
22470 -104970
1091 -111094
8204 -117478
14135 -79344
2577 -77846
15641 -56970
26282 -67594
10922 -77632
25273 -78346
17312 -84742
6090 -78666
10410 -85110
15723 -81345
16306 -70251
27016 -81364
1243 -77648
29120 -78426
18278 -81048
3930 -67008
17117 -66794
28562 -77721
18607 -78639
16406 -76586
21375 -74560
7166 -70304
8921 -77398
20250 -68730
133 -69664
11424 -74538
29834 -72426
23038 -74216
19475 -74628
3671 -68128
8996 -73992
20269 -73020
26868 -72944
7383 -77814
20971 -79828
29051 -78640
829 -77951
28626 88952
2272 138624
4653 126080
30095 132820
26191 -5336
11896 19638
335 42112
18828 49152
14106 44544
3922 40426
29573 44732
30783 36922
7539 42232
5720 30134
22820 33088
6175 21974
30242 -3216
5626 33556
6185 38544
18210 11018
6001 32000
1041 18537
14092 28117
18305 37901
9181 36342
24800 43860
27510 48700
26337 61696
4867 60416
31601 62982
18790 46474
14335 56368
26049 54784
22653 59942
17179 50495
14290 31801
13311 30010
22883 37493
3911 37791
13954 39904
11574 43900
18006 47296
16880 27153
20531 45211
4829 44843
29241 34955
1527 33799
13307 8191
29201 14080
1529 22528
15400 17578
3252 24272
11937 52490
21625 56914
1941 50090
30329 53062
19447 50090
8645 47992
25554 45032
14560 50152
8417 51260
21998 48474
6125 51920
17471 19296
9159 20928
13430 25088
25802 24064
31565 31734
3015 27786
23486 26240
28399 -14966
29471 -12176
27207 2189
15510 5952
13721 18048
21322 13792
26208 47904
23715 49857
7918 47960
6826 48991
6537 44513
23264 41720
1848 45336
15800 47510
22507 38913
24326 50700
14531 48285
24234 48975
13952 42935
28396 48877
16296 48816
28865 50486
23890 40690
5504 49934
2378 47526
7099 52237
10604 0
1536 35054
13597 31101
11122 35697
11046 27561
10628 28160
30872 17974
27966 16128
22532 3594
1863 13376
6744 15424
11244 15526
1662 20276
24402 28304
30848 27648
30129 30272
4072 33631
19778 30995
4214 29424
1562 31954
16554 39764
22768 43436
18599 45922
27430 40118
27143 42328
27256 49414
26760 44202
13849 37223
14353 36453
27274 15616
11198 -246
246 8320
12476 28406
21133 31032
9587 37014
26126 39424
4835 31242
11033 45726
3906 43144
24658 32138
15630 34368
17320 48566
23203 32256
10349 -2271
23157 24542
23631 24572
2582 32896
8225 33131
11034 28072
29858 31232
23441 31936
20068 23337
12043 34402
13770 29824
2228 31320
21137 20992
77 26768
11787 31212
24074 17430
19781 17674
3746 23222
24735 35392
16110 39552
19440 45824
24086 51254
21758 48256
5137 41536
9828 448
21581 -19712
1626 0
29522 2314
4358 -758
17326 26240
4438 23936
12841 22322
19282 33888
2857 32643
13589 47247
15633 48566
5198 44529
28398 46108
5526 45883
16961 48896
31287 47475
12998 49709
1482 51712
11143 49906
8472 52626
6522 47530
27271 43110
1535 41132
9591 50142
11952 49025
11673 47987
21477 41517
22283 11180
4015 1460
28296 58763
19155 60534
6715 58544
25355 54906
18428 61184
6144 57654
25962 54574
19828 52342
30638 61248
17030 67212
27326 74467
18238 79839
15203 56288
5249 58570
29176 61942
12293 60868
2552 72269
16214 74251
17173 73920
9454 84416
13473 81462
13679 83088
23070 75978
26114 85876
10142 83390
20240 87081
20830 81040
1249 81751
28418 61504
18314 69552
2877 67897
26534 70697
7611 71472
23250 68695
2594 59170
16171 37248
2468 44324
17781 68090
19239 67938
6686 63616
24085 60696
6789 75662
9246 71196
20503 68796
23766 61412
8638 64128
5131 65408
7880 66808
25146 79956
19599 75456
875 35722
5183 54134
7890 49920
10557 45373
13996 61452
15984 60532
29645 59728
999 56311
23813 55112
1391 47993
21358 57412
28256 62728
27054 61139
1056 74170
25931 66909
11273 68872
10129 72270
27333 66384
12195 69312
27826 79232
28467 85558
842 68298
23050 82496
4512 81974
374 56672
10644 41258
8572 79040
30596 75850
12903 79425
27037 74598
4790 72064
1054 69695
24033 75188
29618 76266
10764 77117
29503 64091
24120 68512
20122 71520
15 71158
22659 71040
10876 68768
6008 72242
2021 66466
22713 67301
14356 61111
1608 67881
14748 63963
8782 72272
13270 71701
23520 69383
16199 79862
154 79168
1639 80232
3443 81952
9645 72052
13528 80392
2142 79760
3054 72440
8617 62064
16688 65920
25485 63872
14520 68470
8865 69955
5800 27975
11745 52224
13992 57206
27081 61120
18508 56521
15224 62224
27798 70165
14144 66261
25214 75129
9441 74237
19700 70556
302 75008
16194 75280
8730 45644
1663 43320
5229 52796
22750 60208
30167 36816
21204 37450
13544 58626
29393 62074
12049 65530
13817 70028
9075 62224
25007 70176
28748 74448
22599 74896
9244 74870
9314 73946
19615 71708
25350 68181
20502 64483
12874 55743
6583 54720
13365 53584
84 73397
30862 70337
27533 79616
17247 79350
28884 77120
1204 73787
23967 75260
1804 71177
27605 61719
24393 61718
21469 59222
23501 59732
9925 63240
15748 63246
28908 55924
29366 54600
15093 58806
10126 54352
21147 33152
13715 -4927
28217 49155
21609 49326
26165 75518
15728 77880
12350 77952
7266 67776
24966 67392
14826 39744
11703 44800
28064 10754
23001 14980
28031 26742
2081 26534
3823 21752
6334 21504
10079 22784
16287 20480
21138 -13702
27872 22690
9408 31702
5888 20022
3179 20458
12308 25160
6399 26592
27564 46308
10192 46209
8593 41448
3444 31804
17105 30770
27253 46249
18106 44089
23898 39957
3419 41346
22697 44029
8379 33489
11360 34294
16612 37632
5751 37632
18102 39456
28868 39104
29714 33771
11549 34670
674 39916
3188 35309
18882 32832
5402 31289
19863 34765
25848 37120
20788 37056
11512 39808
8346 40438
25002 33920
18663 34496
21447 32652
8370 28226
22445 28377
17978 32118
2752 33920
26113 33536
20034 35904
29719 36288
3856 33216
10475 40560
8122 43126
25419 35968
22255 28854
11272 24576
4080 29632
20513 19256
4559 18377
16020 18355
17044 18265
4094 22106
31280 -16054
27375 3328
23355 14336
23364 8822
23543 -5553
25264 29031
30071 28406
26984 37270
30200 37294
22682 29194
7666 33574
28855 39810
21752 31220
10858 41472
12613 -17152
8896 0
11536 2826
23036 26752
27854 26626
31609 25054
21128 25545
19096 28096
26992 39872
3558 40932
4754 42590
31080 40084
30942 44364
11858 42848
20409 47383
2061 18111
6213 25899
12317 19677
27468 18826
20937 25206
12058 24704
12255 16460
27861 6345
140 -14880
31352 -73804
28476 -64123
22739 -49192
11552 -44394
24134 -83661
30249 -78018
12119 -73280
11121 -61050
2298 -62406
20036 -63360
25919 -60864
4388 -67733
31069 -101821
16859 -74102
7567 -70304
19677 -49322
18641 -48384
771 -62912
7878 -50536
17285 -49591
4233 -45881
16361 -47245
11504 -43434
20991 -44692
24121 -70976
7751 -59154
24335 -59456
10326 -60614
19238 -62742
81 -64740
23470 -87562
13044 -81610
20351 -88032
24947 -92694
3508 -87194
20614 -84544
6096 -90912
1811 -91232
20347 -81792
30558 -81344
23742 -79744
27658 -86976
10233 -136662
15420 -84822
29331 -80640
15074 -79392
24496 -80924
2197 -76410
27109 -75664
9164 -79139
19416 -73718
17384 -78253
3665 -72576
8775 -78262
21582 -72724
6254 -73994
20607 -69184
21632 -66550
28493 -64522
12094 -63686
13451 -63276
21503 -69750
20097 -72427
17536 -62602
20833 -61952
31036 -78266
5379 -87562
9731 -76934
21451 -76696
13239 -73722
20634 -74098
6820 -75678
15944 -81125
9478 -67509
17633 -63872
11189 -60618
14633 -56992
16272 -62272
25249 -98240
19892 -129069
12619 -62509
25199 -58240
9773 -54964
31344 -57546
690 -55296
30661 -63734
5238 10250
20060 35456
15331 64374
3974 66934
25213 61952
18323 87680
22049 82504
7803 84925
6819 85662
14833 79698
11795 53936
13407 27539
10955 79022
1512 89264
22060 93056
15955 93344
31363 92160
31208 96680
20895 97162
20749 91776
5918 81602
6475 88296
4111 103783
12402 98821
29932 92689
8830 100343
7167 100208
29614 92854
9131 93760
20798 96947
11518 86993
20488 86435
6180 74560
19931 75648
2854 85494
15233 82186
23778 83830
20270 73392
22308 51352
23163 102666
23474 100226
5189 97955
9330 101584
9742 107953
26163 100673
5715 94122
27837 104813
27956 89313
30214 100074
12093 108413
17400 87452
5239 99824
7281 89913
19662 102102
30739 101120
6337 92024
15337 97295
7215 86014
18589 87206
10149 85242
30319 70354
22307 78720
26774 77120
23261 75840
27322 84480
28592 54466
14141 80266
16026 88246
11413 84362
10211 77396
6781 93475
185 93205
23923 89045
30113 93697
24875 91904
20003 103718
11106 90344
6415 99760
6136 103680
20552 101718
13912 97786
9142 88266
13669 90230
6308 97280
23492 98390
31062 93952
7872 91136
23998 88448
27335 91232
29493 91148
28862 101794
30620 100960
21116 96886
25058 93420
17480 86062
8807 80362
18559 92290
19333 95598
22812 77296
29488 81472
12995 75713
27951 80704
29515 82184
22152 86798
28532 88169
3260 90102
11775 89226
24385 90240
24963 92992
18671 104470
23152 101290
14089 94410
24009 105238
9219 103990
4021 100720
6398 92352
20107 89650
2876 93974
688 88844
622 94944
26888 96406
21295 95056
15111 93888
3215 90400
2610 90906
6214 95172
2726 99700
15948 95392
11350 95990
23561 88255
26044 88985
23407 75460
420 108672
22429 108928
15490 114544
3452 114460
481 102504
15773 112240
12011 95712
20574 86832
5621 96512
12249 94432
17171 91392
31412 81120
24238 74130
11839 74432
10085 68480
24597 100780
23716 101504
5837 100736
16007 96480
3159 96660
7032 91469
19574 81055
24829 74896
4656 82322
2860 92928
807 91680
21095 84160
19037 93536
30063 91728
10543 81546
4395 90551
4705 93098
25723 97770
13387 97978
11493 97368
14354 95498
7384 102710
10082 101408
4845 95904
19623 93274
4132 73682
11863 81068
20489 78321
11970 94812
6294 107102
4599 84611
24527 110944
13833 111456
2237 111173
3322 104293
20535 91466
4324 97494
14731 92228
3213 79682
1797 63756
13351 84288
20388 86272
12929 85952
17909 50438
131 57410
151 76470
26017 59610
8932 77296
3460 84608
3530 86528
7315 50688
22302 54528
3502 52864
2259 63744
30624 78838
17942 69056
4794 68010
12969 67744
4654 60059
27343 64132
7590 70565
15435 82851
21658 82737
26343 82400
14597 89318
22245 88424
22808 81878
28942 78682
9850 85472
18296 84704
15212 88216
8851 84920
25557 84382
20644 83656
3244 66412
25010 66708
27881 67022
20259 77676
5542 79006
17086 72382
17112 71906
19644 72736
19839 72312
31314 76904
451 66456
3216 57777
7527 59072
3166 72704
540 75264
27097 78154
22907 79680
927 80182
12006 65536
11756 65270
7780 46588
7663 29072
19782 19060
26153 43956
17938 49024
9043 53480
31076 59246
31167 63030
27397 65078
17776 61060
30884 66304
19059 66240
29091 57034
24986 72128
8677 72246
20995 60256
3186 25664
12047 -25356
11697 52396
1560 52398
25908 65414
26197 64808
6092 66270
19825 64128
30547 53568
13318 80896
29232 72448
28997 74432
13598 76544
22787 77362
23257 77728
1869 75776
6304 72480
8104 73178
21823 72142
30758 63976
9586 69310
1899 73560
19708 72192
10276 72236
14987 77302
27292 74514
3963 74112
17013 73152
6596 71360
16561 62720
26616 57718
19981 30050
9458 18026
18570 51204
23744 52864
1531 48882
28873 58934
15804 57984
22508 61632
27890 21242
8757 66310
13593 82560
25070 69674
16567 71008
14645 64746
17658 72374
24068 70392
14923 65389
15387 70249
7942 75426
3035 74048
26857 67328
14187 74102
12973 69632
23517 71424
18596 69120
4650 62720
1026 33152
14610 22739
17298 64729
3119 67360
78 61094
7305 53248
23442 67584
3197 61856
21877 62672
6045 62678
29506 65558
26686 64522
29002 55066
10181 74224
16538 75248
15609 65554
28316 73056
27981 76464
14465 76630
14289 77152
11392 78102
10320 71328
3905 74026
13690 74794
18431 75136
21437 75680
11435 73184
3817 77782
8160 76288
5987 72992
29293 72486
22264 71734
18909 63034
34 66290
23128 74838
28872 70080
28008 56704
17854 52682
8926 40330
7228 75904
3882 75968
6000 79606
19810 66698
27135 69824
24805 46346
5962 69430
17035 58954
26651 54720
6248 58752
26203 71104
24993 66400
14318 71840
9978 81462
23464 79872
28362 78016
31496 69130
20070 77718
4857 73728
8051 76662
13936 74880
25380 76192
27092 72298
15006 65930
23086 68598
27166 67776
12916 68480
17564 68608
16512 88320
1394 90048
7432 84480
8275 87094
18592 85760
7159 89974
13183 74794
22073 86486
19203 88426
15396 76288
25195 89590
23638 76832
18366 82614
4615 82234
99 90582
1762 89248
14480 78616
22716 75818
24629 55872
28671 13898
21033 49514
29705 39030
25741 38912
16175 49110
14376 52224
969 51968
6798 33546
21900 53771
21475 46298
22075 46664
25799 26200
11953 17922
23188 53731
19183 52602
25433 54438
5673 54720
29703 49210
9169 56384
10244 56662
22303 40158
7748 43904
23133 44352
7288 42816
7249 45782
1471 46166
3591 38820
10137 39274
30738 45012
26001 45664
12616 57780
14732 51846
7870 60800
20155 52064
11089 69384
11533 70678
24172 68256
966 60800
9734 65216
15746 64128
5356 65096
29064 63072
814 61440
16847 28864
19257 39360
18118 43158
27238 48000
5949 31818
25911 35808
21604 53238
15319 13312
21586 -7158
11590 56074
11767 52746
4804 59498
21161 63734
17618 54078
28015 60406
5904 55872
18780 55552
6508 52668
19364 38985
1887 41430
6467 28840
13995 39084
7239 36306
31341 41990
3861 44659
11240 47392
15953 42318
13555 43479
30965 -441
2756 47626
18880 47830
7321 43276
6009 12565
28244 49486
19362 47944
14471 34844
26063 36041
23436 44975
10449 44436
14388 44084
10771 30530
27936 8071
6147 -34902
162 -29034
3347 -49842
19485 -67798
22844 -82317
21637 -55324
22224 -54612
7352 -33875
14433 -23514
25542 -36330
13385 -21680
23378 -28106
22304 -25744
16871 -26112
12963 -22944
29030 -22176
16950 -25718
17056 -21374
24349 -18616
4530 -15136
14075 -20652
23469 -8576
16939 -6410
23002 -8720
9733 -7808
24303 -11674
12965 -20148
8705 -22300
1069 -25758
9404 -26926
26123 -23687
18464 -18990
17705 -29546
11080 -21496
17839 -24032
16842 -29058
20990 -22907
27391 -32830
23082 -31616
5431 -43329
25956 -44046
16230 -37751
16979 -36708
13684 -37131
2587 -38733
21631 -28656
15060 -15056
10388 -19238
13698 -21642
11550 -20377
18392 -22031
10864 -33655
30874 -30976
2851 -27210
12790 -30848
2431 -28042
22210 -30006
5547 -32630
1285 -56342
20244 -38080
2987 -49896
14896 -9720
21136 -13632
25394 -12298
4746 -13646
16669 -13932
24522 -13717
14642 -7492
19733 -7840
4630 -10887
11221 -10026
26635 -20872
19175 -57968
9565 -56854
890 -26454
20960 -21600
23921 -21962
12769 -23222
11052 -21194
3124 -43254
11083 -39274
7565 -48876
28177 -43188
26833 -40309
12792 -26150
18878 -24429
9395 -27699
8591 -30784
4102 -29824
5776 -28520
22094 -38228
14270 -14989
10517 -18400
16583 -13956
6979 -14956
148 -22838
22040 -20273
29148 -17553
30734 -27406
12535 -29735
11007 -20608
7933 -20074
1486 -25216
25359 -38698
3716 -18176
8205 -17838
27431 -15914
18981 -22976
19379 53230
2684 50688
26277 48910
8044 74804
2556 80342
1702 78544
25983 78774
18584 78154
19873 73216
17874 70528
25040 72128
5344 65344
11920 63808
15347 67136
12222 70006
29630 72502
13035 6602
3086 47306
16405 49152
7491 54848
12768 48434
930 51264
16594 54294
19762 45592
25718 73726
2803 76992
24337 71904
10985 72375
10998 72584
22924 80886
19376 80960
21257 81984
17054 81472
8565 78624
30812 77632
15915 72384
19193 72384
15047 73856
8699 76544
11977 76288
14481 79932
1540 77802
10805 75904
26676 74112
3692 67840
15666 63859
6988 69415
16586 71648
25846 79498
16038 77066
21908 79926
1022 82006
23164 80928
23574 65472
22271 61952
30978 74688
13110 81846
15488 68611
15129 60462
14971 62120
14693 56670
58 57002
11840 71050
28212 72182
31416 69664
23081 71414
9754 66240
17751 65856
21091 62198
26959 61888
25579 58432
3627 57802
5531 48689
4685 44421
1638 51072
14403 54912
7495 54142
21889 49139
25680 84336
28856 87127
17697 84938
4997 86079
14952 87107
22098 84318
17401 73424
21054 71858
19851 85291
6567 83662
12681 83146
21270 76045
15561 55960
1625 48448
31074 46080
31422 45642
25787 35466
15196 53248
26217 42496
15184 42334
8088 61951
21240 58240
5628 44673
30193 37861
20276 59914
16208 79602
3219 72245
28861 81920
3412 81584
11479 74728
4623 58166
2898 84834
17904 91402
25705 95734
29610 95488
4929 97088
30928 94784
18590 92496
6471 99794
1043 100640
3800 101174
22256 98774
5285 97402
23228 92940
958 94388
26763 98851
7850 92820
1324 97981
8733 96261
18950 97201
8280 100166
12405 97600
17611 98432
10750 92352
2139 90344
13017 87882
20053 88096
31447 96662
2162 96384
10720 83236
19643 89520
5916 99574
19491 95168
703 95680
31488 101430
13730 88384
8193 84096
26898 67702
25409 52992
14288 38666
30659 71808
13370 68490
4148 66762
28334 76352
25396 76160
18080 76790
25367 73984
9769 84598
18585 86390
5480 78986
25297 80010
11111 82570
31310 89216
3722 90882
8093 94284
13359 97306
25823 97778
20211 101064
25895 93882
3153 96928
9047 94582
10797 96873
17831 100566
28522 102536
9122 82660
24723 99376
4565 96072
26928 98806
24026 97873
10448 92623
10531 97326
23959 82748
14892 93253
18650 88662
7754 82346
4947 88228
15926 90122
16851 95520
25995 94528
2833 92838
24743 97254
22746 92416
4252 97408
12604 97600
12480 97600
9646 86528
16860 84746
2239 75402
30903 74272
24889 90512
19418 99968
12845 102656
31121 106358
2514 92742
3713 82160
7766 88448
28278 82432
21976 77824
12578 33338
30340 77056
17366 86912
25487 98560
16566 116666
10173 123724
6956 109898
31426 124442
17182 103106
19313 96664
24373 88424
7731 116128
1306 122880
2062 127472
29680 132708
652 133114
26968 130460
29694 130048
18017 108504
8409 132656
3732 127030
11791 127968
15176 101692
15878 100058
9397 107904
6875 108278
25277 105792
16915 112342
27518 93472
15404 106304
6513 99712
16946 73418
22465 76224
20728 86464
22100 96758
28928 78848
15454 87306
11788 80650
19386 83584
26292 99904
4614 107702
10247 93184
2402 27782
20344 90560
14881 79498
17558 87808
20891 84224
25679 84096
19688 106624
16133 109302
5276 105226
5260 105754
21799 101775
29269 92352
10861 92650
17271 88376
17530 82776
26055 99072
9714 108032
25056 112502
29802 107264
19934 110336
16251 110720
16553 98938
2026 104262
1860 106150
18535 111646
3669 100622
24111 108892
9808 102785
28523 113247
5970 106718
24336 110240
29325 109824
24712 108672
11902 107520
7406 110336
18300 110336
14118 109568
21118 107072
22571 111414
20629 107584
19732 100290
11249 90990
28205 105128
10187 105301
14011 115437
6829 109652
20017 114757
31539 111390
18189 92836
23345 89370
9529 95030
1121 96768
21180 72292
18153 -20006
4259 896
759 6232
23094 -56182
7250 -17920
16173 -34570
9557 -55798
5515 17408
9334 8330
16313 8576
23572 11520
17447 16118
12738 10496
13499 17664
22504 19328
20573 13810
6993 13740
12438 -6107
22310 -3330
6609 -4404
3891 -2936
4679 -21750
12324 -19584
17910 -4294
31485 -9227
15672 -3382
30359 -2506
12836 14582
15668 5952
3230 5514
20522 16512
5152 5888
16720 11296
5298 12150
8499 15936
17816 15936
11225 7840
7300 -5632
27072 -8214
5453 -2026
2731 -1152
6696 384
3787 -6648
4713 -9543
18367 -11254
10619 -5514
29386 -1696
12527 4022
26120 -10294
9409 -5130
20049 -3584
9161 -52032
25 -77523
10481 8256
23004 10987
17979 778
5861 9879
7260 9680
24609 10966
13685 9760
18936 7444
4177 11198
12987 10878
1767 8130
13956 9274
29475 1484
4440 8106
1938 9158
12464 11214
6409 6672
22896 4312
25907 8904
12687 10172
15407 12662
17155 6912
27920 2432
21330 2176
31267 4640
21526 6134
16975 9430
1649 -2582
10662 664
25573 990
24763 -4896
25771 308
6004 -7226
29337 -7982
7903 -18398
8158 -6976
25869 2760
16470 3904
14257 4342
23860 7504
21079 5749
21258 7464
24692 5760
30967 5750
14074 -1024
27696 10429
14984 -144
2304 -362
3699 40
25440 -5814
12506 -6464
14005 -3190
6160 5498
8381 9760
7877 12032
18529 12800
9515 13217
4538 6967
8376 -56414
10317 -10752
692 -12136
20078 -9210
11331 -8768
2361 1280
30459 40704
961 46720
19315 48374
18928 60682
13379 61312
3074 67702
23099 65270
16885 51466
10471 28928
5724 25866
25014 28362
19182 13952
4237 62080
2871 60032
21778 71926
7925 61162
7910 67456
26465 68982
10255 70368
13112 57984
26586 40640
15857 19850
7225 11658
15463 17024
31290 64896
11875 70336
8769 68672
31511 71104
26919 71488
26796 72886
19941 62986
20892 63200
1689 63296
13855 71926
17081 66806
7639 64714
22966 66486
6615 60618
22908 24768
27027 25600
19076 10506
6627 66832
25621 64352
26090 64128
26749 60418
30151 63832
11095 61224
7575 70334
25508 67838
30853 58370
21115 63722
26733 36154
6761 20906
28285 26384
10352 35894
581 63766
3751 48362
22634 58880
26129 58880
11093 51964
20150 58532
23822 62592
12776 62710
16137 40432
9257 49440
19791 50006
7268 45088
20871 45786
28533 47222
23960 49078
4555 51456
17905 44736
5602 39840
11255 39296
22099 47084
30010 41098
8970 46854
20643 46266
28375 45782
30598 46134
1225 41830
31005 40608
2229 37216
20642 40778
30404 40106
14488 38272
21408 47008
22194 52416
9173 54352
24185 50880
22633 53366
11372 52362
28404 51088
27803 52400
11915 51840
2799 52672
370 59638
17220 59264
11315 51712
24557 34304
1128 33280
5802 32384
2269 40896
25085 36016
5318 24928
11057 32498
16207 54656
15123 69120
18459 74974
26692 90598
7681 84046
8780 92447
6498 91050
19866 96810
24622 106838
16603 110392
16416 112180
15015 109568
16294 110288
8702 102036
22218 96042
1089 39122
2126 68656
2959 73920
8984 77890
5950 82914
18856 89526
27107 81343
19251 76432
14134 82384
20152 93638
11724 91712
2706 80046
20907 60649
31048 93911
20889 92298
6209 102518
3313 96214
25753 95435
3272 98038
10356 97536
24048 85987
7875 84736
1701 92032
1441 85978
19760 103591
5717 95811
24767 95723
11328 104470
18209 97152
26423 100246
7914 98944
29465 95872
16659 91710
16853 102032
3568 100488
12754 103360
14930 104596
26713 102154
9372 104480
6646 107862
15769 98560
18715 109910
27694 109760
15179 109088
18056 106528
20501 108800
26811 109152
1001 94342
24487 93286
8848 102749
8006 107102
17164 113408
28749 111616
3593 114912
26348 113536
1083 115254
20381 105218
13024 100393
24802 94843
26167 93024
26023 92976
11647 94445
11333 96517
14860 99904
21015 100666
15059 93024
23400 83382
12217 82010
30832 79488
412 79136
675 76790
8484 77856
11881 67082
10803 56522
15713 84800
28262 78272
6906 80640
7662 71824
12932 100224
20366 103862
11008 95872
31517 102656
23678 101248
28945 100982
21176 91658
2417 100170
18179 60874
5782 67072
12074 78582
29553 91808
13655 108778
11338 105330
17949 111692
21812 111872
17144 111744
26654 93302
5317 91018
3051 89152
10981 93174
30029 82398
8112 90998
20037 92960
21388 86432
4966 97734
26911 94486
28923 94176
6273 92784
8826 85274
12356 97600
12351 98528
9621 96896
6094 90986
29641 101878
11823 102134
809 98112
23310 99338
27968 94208
28289 91920
10812 92522
15730 87936
31573 88576
10586 81152
11593 83482
8673 86390
25275 84480
23614 76042
19188 68618
12543 72128
17625 77568
12238 78358
10688 59584
29233 -4522
4153 83904
12209 97462
18246 99040
16433 98726
1107 95104
26278 96960
7282 107706
19152 109110
17319 108982
16621 106176
21980 102934
3345 101018
20340 95181
27248 105152
22489 106726
25564 106560
2693 101429
22600 102589
6016 101640
20929 100806
13287 96138
13124 97280
23734 95360
29707 89856
23568 92598
23502 88896
23403 88906
13202 76416
28978 76464
6673 74698
22730 98504
9063 91706
19805 94086
19227 90356
6076 94640
20200 96132
18023 76234
24813 93902
12898 124366
12205 131456
13786 119872
2588 107786
15465 113270
758 118240
28222 119050
12065 121536
28902 122550
30382 138806
6282 139184
22954 141542
11778 136906
8581 141654
7185 140416
4365 140864
1087 135002
30322 133552
3637 150576
10293 157334
12918 158408
23127 139122
27217 159398
3034 149726
10007 140352
27377 135753
20459 127187
26147 129856
6580 129600
2393 130496
20823 122816
30595 144832
17988 144000
25663 139850
15110 147168
16428 148598
7996 142976
972 144566
24232 135552
24071 132800
713 139584
13953 140230
26004 123124
18463 141440
29616 141696
14087 141376
28373 139374
346 142263
14189 137200
23525 139230
12230 138914
22416 124266
15141 127704
18632 130816
8286 128654
11889 131218
4629 133731
3776 126532
18623 118694
888 125426
29544 141686
22903 156288
11568 154624
9221 157014
7354 148992
12392 128128
5796 113600
29310 117088
5506 127744
5625 141988
7523 143862
10288 145776
21002 144128
25281 141448
6586 148486
23372 148880
16346 133152
9056 129448
15919 154528
28599 155688
22559 156630
3157 146758
20278 144327
29619 140098
9622 139386
4203 149079
7805 108626
8752 111106
23799 112842
29437 122698
7845 126973
9496 93313
7008 90368
5041 112423
10064 124520
7362 119872
9735 78978
483 69218
13306 63850
28035 76598
22701 82762
26325 87424
2300 91158
24255 56463
3306 100232
610 95176
12240 97382
5050 91132
23248 97462
24880 78656
22061 82144
16182 92288
17732 87296
15133 94454
15214 90368
8665 94696
7016 57509
31217 51818
7115 73050
25714 78421
14932 81212
26371 95313
11496 102262
2530 99840
23420 100992
14043 96582
14744 85424
8849 83696
9328 78618
28545 97920
7399 98614
29841 98752
6893 96864
8827 92471
23846 88530
16279 93194
10894 92790
29615 94518
29321 93440
17785 94272
25215 94624
26036 92794
14825 99056
7484 99094
19352 92832
18730 96064
15693 99078
8238 108934
30496 95754
24969 105720
28403 85976
8536 90234
26673 91808
11152 96598
30402 97088
4189 95862
23848 90784
7201 89962
4852 91200
9544 93888
16798 93758
25636 89450
8791 98114
15569 105294
1601 105592
9082 105238
3423 101398
7807 103680
14246 100234
3972 102080
1341 100662
13944 102528
30057 101504
26039 99830
6544 99936
14119 100672
1978 98176
11312 96698
29093 102674
24806 103792
16614 104246
21968 102016
1637 102976
6858 103296
7911 96474
28529 91520
6689 82730
3944 91210
25813 93568
4716 92032
12340 91392
11905 92335
1720 88690
22492 93248
8259 94080
17370 91936
7421 89586
24676 92224
17647 92406
24635 92736
3521 98368
21444 96028
10262 96394
24293 101154
25049 98743
28677 95768
13686 94652
15627 97808
7950 99894
14652 98880
15474 99894
12023 97362
13214 100294
27187 98222
6554 98368
25760 95792
18835 97353
14979 100800
16183 102720
21991 92576
24705 97014
26111 77942
16257 89856
3368 101248
7124 99422
3854 97570
3293 91828
17248 97590
18616 93828
13932 94336
29905 95680
13990 98490
16699 95712
25492 98356
29183 92186
16899 108544
25432 113718
31013 109632
15821 102272
24501 104640
5697 103434
7690 100726
4909 100256
12887 93296
7134 88752
10709 92832
20025 104768
4335 104448
17894 106816
23394 106546
30649 102866
8327 97088
27421 101728
2593 105116
9321 103799
17383 105593
30408 104764
10783 105492
25844 98602
19618 103712
18690 104810
234 105216
16105 104976
18794 105370
24036 105312
18374 76448
10896 83328
26807 97632
5257 79496
19638 89476
22535 91392
9432 98498
16611 104606
18000 102976
20859 86626
16243 93248
10547 100736
11027 96298
10656 51146
17132 55552
3453 60288
8952 99542
19153 91712
2444 89898
25916 108832
18413 113846
11813 112064
21067 108864
10169 103552
21339 104438
27999 102154
18337 104064
6103 101088
3464 106144
2333 68096
19573 67968
18911 62720
9413 74368
11751 77570
30439 89027
18833 97782
29809 88208
12828 95984
21948 102252
3960 103726
4342 102906
9710 97698
4808 99830
8057 99040
4229 99958
8380 95962
31479 99688
18327 103216
27111 100632
30170 98016
22066 101492
29848 100480
22703 101824
24125 102426
18670 94234
29464 93514
5037 98870
15930 101294
23582 97918
23153 96400
25323 83834
20087 93290
10461 98112
24011 92186
635 96240
17340 93832
10787 97136
312 90758
10254 84160
1484 80801
10397 71362
2075 81034
29402 80128
6433 92928
18548 93418
205 99606
6976 97152
28487 93430
3258 90240
24775 63808
9996 47818
22387 79760
22791 75850
24842 73392
2001 73616
25220 84746
8005 89718
3374 93952
9291 88032
22601 89526
3743 87296
11322 84672
22353 91958
20661 77242
16321 54576
10186 59392
21139 47882
30843 61450
10012 69888
9144 68928
24058 49694
21220 -2086
27918 80688
5500 79616
15909 96310
31428 93648
29438 96758
26517 90858
7047 94736
28784 68070
1661 88182
19528 81472
13701 70272
17807 83968
25392 82570
19318 44810
1627 64512
26990 75254
18055 75510
3024 65162
26415 74112
434 67712
9860 68544
23692 71360
25584 60869
14278 70889
31004 85238
27601 77389
9061 76649
17454 74240
3171 85126
14730 65388
24182 83286
25495 83350
26094 81546
30084 76746
29259 79648
18827 83670
6435 79978
10772 78912
26835 75082
13478 76598
4337 71478
21404 81270
6489 78528
28706 71424
27877 69706
14160 78080
23987 72256
16057 78336
24906 81568
28010 86774
1381 86656
17545 85760
27544 82048
2215 74368
12180 74014
11062 94174
29142 92160
5847 85696
28535 81686
17177 81774
24870 60926
2665 72974
15765 62807
17968 103262
6791 104368
25460 105750
12265 103946
27522 105024
18566 106782
17946 103050
2634 107728
4222 104096
25586 106086
17953 104448
28032 106016
14796 105698
1241 101040
11928 99964
1555 112350
10200 107204
9987 108374
13476 108608
17868 107344
16892 96943
20054 110666
12112 106624
17541 109942
2859 112822
17389 116086
19685 114176
18842 112502
25037 109632
27038 108938
24740 110976
26455 109302
6031 101450
30038 83264
7625 90752
5544 87264
24166 86650
30424 97862
4974 61442
7595 72918
30147 45613
21148 95112
2331 101174
13689 94624
5846 95712
21310 102486
18742 100970
21141 94464
13916 94112
1369 94592
17805 82592
15686 83144
3680 56594
23704 51009
22573 36298
27078 83146
30946 84982
30800 86624
19062 79544
2680 65792
19093 51968
28569 54282
3246 53386
14275 72720
29784 88720
20635 94464
9419 96006
26555 97728
411 88320
3458 85032
6960 83880
18973 81542
21851 81280
11719 78208
5282 76592
5068 76730
5868 83458
10104 90350
2226 90744
1959 85192
6258 81143
22296 87241
29785 89304
26627 90624
29550 91328
866 89920
28504 91086
15252 88174
24270 86730
22686 86272
471 75412
13357 74144
2496 72976
22575 69732
12234 71972
24042 66374
11211 73088
10932 73536
15808 70791
409 80751
13577 86784
24887 92822
23498 94620
8199 78634
4433 84428
13204 86208
13485 86667
18247 74011
13320 79994
11012 80774
23812 84050
4276 88542
19206 88544
27524 79056
26821 89062
22961 85760
23409 87232
5971 87680
1059 90486
13575 88288
6412 80384
16436 78746
20802 85198
14684 84842
27154 85888
23321 91028
17229 83459
22275 82958
27296 79308
28219 82968
20849 94704
28713 96544
17648 91878
20466 84922
25707 83146
6443 90128
2264 89552
272 95940
629 88770
24380 88360
15961 89893
12966 89765
4196 79816
10319 80288
13886 82752
19895 80512
23155 81792
1913 76243
23784 80242
19946 82856
17877 64472
18094 65042
29599 65125
5040 61547
17501 80869
7725 89152
1587 92256
18843 97794
26690 91030
10438 52042
2182 82472
1501 101566
15573 97314
3855 84722
919 98070
7519 93856
19908 92518
11406 79520
8653 78496
29080 81334
29770 76650
8720 71114
31174 80392
29817 78208
19023 80438
2718 88704
19445 86965
19209 85696
12207 30666
18081 37162
13097 74293
18890 74816
23634 75840
30718 76581
1142 76511
406 83494
6811 81845
21774 81660
30983 81624
1796 74305
390 84534
24307 83564
19872 66215
14595 64938
15225 64602
7174 74870
24819 71786
6135 70208
9822 84264
3566 79194
25943 76320
8437 85798
11367 82872
16320 79888
4137 75306
23725 81808
18123 79290
3307 80070
7838 65576
7809 73098
23688 80128
18795 78336
21859 76742
27958 76948
1997 83222
7929 72062
2486 59584
4723 72438
31590 65398
7375 60746
7497 61238
24783 54759
8345 66522
14992 71318
1423 55181
22555 52791
1539 61557
9322 57680
17043 -328
17337 57856
28796 63928
21507 64112
27255 73491
28635 50908
5968 46126
19548 59392
11112 54410
29027 59722
20519 58680
5719 69898
31528 75210
25539 76672
19884 76544
18826 71178
14454 78342
1487 71616
9175 79120
3065 84352
103 85120
30239 91638
22469 81088
6186 55440
14019 65930
31151 69136
7112 71616
21651 81702
14756 70106
29760 77104
21233 71680
1331 71072
26797 71360
10163 58288
8236 92678
25324 91882
31039 88566
28220 86528
26924 85703
30892 89664
8183 87616
7922 91510
21130 89322
16549 87968
10041 88278
30648 87776
8998 90678
14713 91777
3853 85258
17549 90954
2488 94163
28465 84336
3796 88944
30525 99462
27283 87290
17913 88128
26994 91926
11660 100064
19698 85418
311 87744
28622 79802
2355 97670
708 100430
3033 91653
16925 96638
25625 98104
1453 85302
8009 87768
1967 80090
9712 86272
19517 89002
15904 95862
12763 90752
24972 89024
9647 91648
22219 88896
29227 75936
29545 91392
26488 91838
2534 85216
19408 93568
18128 96944
20822 100886
30767 68448
14847 67008
27265 79424
19709 82752
15553 90816
28737 92224
22446 89728
914 83776
4134 83328
28359 45705
3983 63097
10908 82625
22436 84785
11516 79645
3229 77126
5647 76864
16933 74067
3089 82643
5117 85012
637 64944
3608 71443
21825 63934
29490 50361
5424 70144
10336 71680
10281 67466
21647 72950
15893 71552
11482 101110
2206 102834
28985 104006
18232 96704
21719 85120
6998 86397
29368 83425
6843 86919
3220 82880
10639 85632
27268 79296
17487 88704
12630 92152
1568 92614
25670 84404
16582 101100
6645 100612
8900 105596
7529 103426
24020 105104
8955 101450
26562 103478
14306 103168
14284 106406
22965 106646
5403 108974
13502 106180
12141 104613
11423 106979
3012 107719
11460 105736
745 102485
4485 103636
10823 97628
7970 105664
2266 103552
19248 95565
53 84494
2155 81364
5529 82272
17601 78815
21706 78315
12439 82363
21860 76862
16738 78992
4541 87542
16331 84482
10068 86168
11269 86512
16326 86390
6478 80592
12842 79381
7325 81098
18610 78528
27704 87872
25693 86048
4031 82128
21337 89168
6133 90032
10623 93750
22562 91008
6778 29322
25969 61942
7075 60298
19716 78715
10746 70912
16377 66304
30912 55118
18870 103154
15122 89906
13375 85758
20563 72108
19477 91120
4239 90304
2438 83728
23084 78289
23583 70570
29509 68020
13707 71498
12999 60426
28754 52864
29152 56832
23980 72950
6827 78358
9764 65868
14024 70292
1528 71285
9202 72832
15814 73344
12648 88758
11291 90542
29270 86400
8142 84238
28422 88368
12765 88408
2097 86576
19411 91670
28620 83298
6659 72266
7133 75082
1478 75920
15542 77504
25004 73024
23334 81266
5764 65744
16508 34218
12338 41344
21657 78912
28497 96054
11548 89569
27592 84651
4350 89213
25219 84380
19827 80702
8132 83962
25980 80730
23122 84008
23625 81612
30585 81150
25388 87126
7800 86272
29597 87574
14010 80182
21783 83712
19095 83013
27701 88257
28148 91520
6063 97408
20800 97084
21875 99335
23522 95880
7026 99010
9039 95922
23168 87991
15834 79058
11359 74423
12889 68854
13390 64384
20074 32266
15188 15626
20077 57979
30351 77962
6769 84342
14598 80714
30771 92534
16757 83200
20653 82432
4894 74826
19143 84918
31619 84224
8874 47648
25287 38709
27282 49806
27017 37314
6999 83737
12194 81898
29524 94134
13733 80168
17001 87176
1090 87264
10083 87296
26071 101376
23073 93272
26029 96792
24096 96963
9816 89722
952 98528
12707 93450
16148 67122
7277 39074
22115 46736
19885 44058
28001 35368
535 60664
6465 35768
8527 48123
18622 50272
21672 45184
15951 56576
12984 56534
10541 53444
15309 63020
12214 71040
11501 68894
20401 72161
10766 68583
2022 55384
28498 52794
25818 63800
23682 65791
1237 72179
27344 66218
29780 69102
6048 67738
3273 66384
11940 63114
30165 69821
14179 71955
29576 72064
27718 72064
20484 67776
29549 68278
6851 63912
15011 55346
22385 73307
13845 68224
19412 64734
5303 72917
32 70720
4916 65152
5954 67230
20943 64458
8143 76164
22062 78012
10450 75610
26920 78992
28667 76928
29225 75152
19387 65875
14165 77186
8588 76698
22607 74233
2754 71818
24157 75360
9013 73664
2933 62112
24183 66688
13683 61258
9811 68982
26332 66304
9500 64620
20088 32138
4093 46144
1548 45568
17847 54016
9506 31242
14245 31104
1591 22400
8034 39040
20125 59968
26262 70528
24417 70528
20189 58762
9311 57024
16162 66438
30824 67238
1292 67648
29945 63080
20826 63708
4307 72228
19280 76864
22233 79552
9692 79552
9044 54986
28765 5002
25152 52480
30593 50959
5672 60696
2669 66498
12449 73846
23675 63152
20666 68264
734 58910
25190 66688
19570 69024
27012 69494
17316 66660
20353 63590
7211 69332
16785 69186
2145 68090
23190 66898
12669 66362
11428 72092
19812 76064
16770 71664
9823 79862
1135 77536
7822 75856
1144 55360
9062 38793
12482 19130
28438 16901
17136 60992
21214 64608
29388 68448
31331 73846
22351 66442
27988 67925
9606 75668
19902 80950
16283 71952
30085 73523
24202 76980
11169 79426
22952 82570
13194 75940
4591 78784
4889 80896
2114 72576
18523 64772
30331 60998
20908 56824
4577 56576
16238 54538
27867 57034
23909 75638
2308 73590
26293 73600
14982 73472
12177 73728
31086 74496
24109 76896
19652 80778
29414 69450
22007 77184
21305 81270
28277 67200
24052 71350
22673 85558
20043 81728
25194 70922
11124 71414
9738 72608
25732 71648
24578 63968
19233 53962
22211 35786
4605 71296
27076 66848
24577 62314
29397 69462
16527 41216
20410 49413
4001 76781
22506 71723
12432 75894
8436 75504
16711 70208
10421 69952
16021 62080
3030 73086
28152 71644
30316 64702
13029 74804
9199 82560
26703 85046
29050 69952
1980 45962
29646 30004
20454 68544
8987 79446
10182 76544
5165 72106
792 48192
26228 47232
14768 58672
22055 71750
31194 71226
22367 70528
21961 73408
798 59330
16161 72801
17523 66361
29775 63347
23175 63898
14473 70006
11584 70705
22169 76610
7122 75659
20109 77848
26640 82539
14769 81142
22617 77344
18933 74787
6311 78838
27587 81944
1985 74671
19253 76502
7908 74027
23697 49097
8469 56512
9701 53514
29011 60170
29917 73344
26611 74250
620 84480
2698 83328
14653 87030
5306 85696
14927 87734
22684 87352
13460 71682
6449 84800
10659 91702
25110 92447
26462 86117
2381 91022
5307 84448
29711 84992
5170 87552
12622 84608
10614 91062
26345 86720
25834 85650
15587 84160
11306 84192
1894 78538
24832 79064
15750 86864
20946 88640
20709 88046
16000 84077
17710 89047
19691 89508
21371 96524
4256 87178
22288 80384
9435 92684
24142 95542
18978 92746
2058 94464
27549 92472
12800 93560
10441 94432
16422 86422
18657 82420
20232 93184
30198 90240
11045 85162
11668 89974
29985 85440
9904 90518
23326 82554
9830 88519
60 81693
23076 85962
21519 92246
11876 91638
784 95734
17466 90890
355 48202
17833 53550
31521 80782
17000 103168
26340 92160
18993 102070
17032 52399
19915 84423
14837 72027
11705 91392
6307 76952
18053 81688
12833 84730
9006 72130
14448 71502
8989 77598
25655 85280
19325 84032
20586 85878
15917 76239
6030 72191
18969 68218
24400 67613
22551 70160
644 70528
19190 75190
783 75200
7703 74180
5012 73248
6637 74314
3241 76086
15807 66592
24607 38368
2354 36852
7146 41984
7585 53760
15023 61568
8454 61056
6937 67940
31268 75348
21032 74823
16345 72371
15428 82368
18316 81782
2344 72807
753 73450
30839 84224
16777 70464
14783 75904
17940 88950
15037 79296
1795 69834
28852 47306
6015 41482
25015 71926
3004 73216
21970 76544
15127 76544
4467 70496
3949 80033
25256 77834
12830 88246
25653 88278
1315 81558
23132 80760
20268 76088
19748 75818
12779 78848
26451 85504
20046 85952
21228 85888
27781 65216
13155 67158
13068 63194
4040 66246
16442 64512
19523 63210
28857 61930
10089 66016
2982 68470
21557 67424
16363 76800
24259 77440
12490 80512
17836 76800
2905 77184
11055 76342
26490 70816
14035 70528
1221 60544
28775 63872
20978 60864
4796 46632
6231 73773
25128 73462
27879 -97824
2709 75552
15947 78614
8934 64010
23746 68010
15820 69532
20504 69394
26479 72000
26354 76544
30159 81024
13337 82134
18825 74112
12123 76352
747 76160
14004 85504
5743 85878
16857 82122
5863 84800
14667 87296
6862 83392
10338 82880
23427 78794
27974 82678
26741 84470
22186 81920
1748 76714
21016 45482
1071 24330
25854 45184
21964 78966
5 76110
4702 68272
4334 73806
23417 67058
12952 78000
16170 76224
15489 72273
7163 43514
12620 48384
12883 56736
8410 75864
12714 83697
13530 86080
5568 84792
18044 87278
16536 84016
16774 74957
13232 69422
1957 76544
16758 87360
18070 88150
18803 84942
19083 93345
14963 91128
10929 98368
25363 99826
19166 81296
10781 74344
5210 74390
29692 69632
29497 64778
1361 71370
25992 75008
17131 74966
4948 72864
8753 67947
1890 59633
25634 70022
14638 80094
3975 81536
8927 84512
7605 75082
18849 84780
24908 79054
8937 74890
20188 79030
22995 77560
25013 78280
25369 79440
983 76690
23141 77696
6579 76096
5092 75530
14191 78838
13014 81536
4715 76536
11732 79265
29499 74435
20530 77888
18049 75492
3081 82362
8282 80344
1374 76299
30381 77989
10590 74949
11247 78989
7222 79821
15414 33154
22096 45560
17418 81720
22848 77248
10513 72608
20167 66368
3916 88392
19154 83776
14094 91392
27388 90326
21410 88288
22502 82576
12353 83067
21243 92632
10093 90038
11992 88947
1264 79336
22865 79200
30468 84408
16963 83248
990 66706
18748 69430
1342 51434
22039 65056
2707 48752
13836 75462
11560 75568
16421 87472
20692 83466
5689 95734
15729 88744
8871 44722
24667 69888
17026 74496
17730 82432
598 81072
2045 78352
5359 83520
25555 84224
21910 60896
439 56791
17893 92023
14843 96480
10910 94752
18352 91254
23149 93440
7365 92512
18167 93600
10138 30767
31093 58570
6158 110976
27972 106112
21494 135198
5159 132384
20008 104226
4054 131744
9669 123808
30019 118816
5843 121610
30284 127328
8406 131766
19569 127392
18311 121334
184 121568
12656 121600
20610 119286
11353 112000
18426 114560
28034 117312
26416 118784
23293 114560
25441 115936
21432 118528
31118 116096
10133 124214
13897 116150
2614 111562
9993 125344
12300 130454
11564 128426
5394 131744
24490 126784
25290 125952
6922 131190
13127 124426
21721 103232
26620 105728
24701 99584
5082 109834
27426 125174
17517 124544
13556 116352
2664 121866
18605 90378
582 96256
14683 111296
3417 112896
15854 119040
436 113418
17129 118902
9024 117248
12156 120182
28907 118336
22138 118784
25642 93952
29020 83338
25282 99200
21500 100352
9966 113920
608 121738
26243 123574
29404 124918
6191 111008
14287 109546
15703 108320
31021 99328
28752 115178
19870 113772
17599 112923
2613 117888
260 119808
14215 121589
24606 104074
8979 115446
11828 68128
4220 -96512
15266 -76810
15020 -90614
10228 -103030
4167 -96256
18952 -92238
16977 -90944
27165 -100757
21601 -95403
9135 -94835
27597 -93604
26862 -93454
9963 -95895
20303 -88330
2137 -94144
30855 -81866
18172 -84470
14224 -76864
28361 -71370
4842 -79520
8728 -80010
11374 -84854
25361 -98432
17521 -102390
26467 -88832
25448 -87818
22710 -92554
22871 -92854
1545 -103616
13277 -103488
20020 -103542
26710 -98442
1231 -96471
10784 -86507
31003 -58240
2858 -49728
4392 -143350
8053 -101174
26650 -91874
10556 -93598
7053 -89738
25883 -85952
20875 -79994
15470 -81094
18811 -87429
14064 -87935
1844 -77644
6975 -79924
27357 -84588
10737 -89450
28175 -124598
7958 -111180
30790 -126838
22524 -104982
23660 -103360
21047 -108250
11607 -98070
12155 -87840
1682 -87744
1160 -85162
28714 -81866
16493 -82358
1657 -78080
8306 -69888
10222 -75146
21670 -79744
12135 -84266
5279 -83264
21001 -97344
29324 -97078
7860 -87178
9326 -91072
13678 -96776
16724 -80032
31614 -79552
14301 -76096
13604 -74656
28680 -72906
18864 -79488
17619 -80600
432 -92288
26022 -157046
9749 -133888
15669 -103936
25838 -113280
29988 -108854
24752 -115414
27838 29232
13278 28458
21182 55568
8618 37130
5396 45802
14233 51968
19494 61312
1378 59254
14493 29368
22214 57648
13805 53536
9282 48448
16901 43958
29055 40141
6020 56796
11491 60022
8696 54310
7257 49474
11356 52992
13087 53120
16241 50090
6448 50142
3127 58144
4676 50704
19240 51584
14634 48032
21515 48896
11088 52400
4123 53392
23795 57584
6739 44816
832 46336
28966 51802
199 57110
27128 59552
6952 59104
1829 61014
1157 55296
13134 57088
22882 54304
19702 54230
11156 53568
16504 54080
951 55232
7779 58144
25452 52352
15523 54080
24879 48675
11105 50799
3375 60316
7794 56832
24664 59860
24196 28890
10122 29056
23308 52106
9149 53120
14568 59052
20016 57088
26089 58112
24896 18618
12283 52666
13446 55936
224 61828
6153 31400
18516 14218
17858 34511
25451 40144
10751 61558
26327 52224
4678 58368
13837 43134
11041 55164
8258 66642
13620 65250
17328 68970
29534 67141
8375 64096
21676 59248
11506 49069
19261 65530
31372 65943
24997 69142
13280 58384
14083 53980
30175 50835
27804 44272
7246 42610
3841 45640
22666 48126
26202 56568
16239 60800
12892 69368
1847 68912
5407 63744
2093 64886
20285 70743
21597 72358
10807 64768
20284 47959
3109 31460
25149 57276
4612 59392
21045 58688
18338 54912
1088 65088
4113 61092
9516 58848
24650 62966
14205 59870
23593 63970
7409 64374
8415 63174
5883 63394
6394 65863
17522 62542
13259 56677
6894 56507
27840 65173
13587 57273
30354 65364
23225 63168
5718 62398
225 63509
1427 60190
9617 57556
12381 60946
4309 62720
8894 70722
7119 68224
15468 67712
14181 65770
12668 73088
26547 71990
25307 66400
10748 44726
19308 44394
21009 46208
9639 47232
15897 43264
13548 40736
3020 12234
21293 -7126
19015 39178
19060 50166
6488 50240
4788 40896
12460 55456
12107 60288
27478 61606
30434 54976
21390 47898
3130 60216
697 48014
11497 58848
4069 60086
12495 53162
15476 60928
559 60672
27036 48216
6936 53838
13614 55798
5096 39434
27897 48128
30830 58934
8509 58058
22398 57600
30260 -1910
4511 4608
19597 39050
24849 48128
27044 59200
9512 65152
22726 66048
11561 58646
3902 54058
19731 32730
29443 40704
2008 37424
25501 49946
22811 47688
27991 54870
8030 54752
13918 56224
20770 49474
25758 54446
26420 54656
29417 54316
7413 48905
11434 50666
29648 55462
19838 53788
13765 47793
27223 46857
29911 45233
21698 49616
2782 49536
19140 46080
1210 48384
1291 34048
14112 28672
13372 23178
28266 41206
3214 32256
18219 8970
1643 9866
3432 51264
15882 55030
31495 55552
15441 52032
18046 53376
13492 45706
27168 56960
21031 42655
21384 45558
24799 48384
29656 41728
12701 47626
11764 52416
7810 57792
18723 58422
3602 56950
15862 56512
14320 56074
218 37066
19310 38720
24188 49792
20460 49152
20848 41728
30278 47744
20918 48320
2604 31895
16789 32896
13857 42038
27852 38400
21938 36992
8615 39360
11598 43264
24995 41718
19860 37632
10135 36352
16506 20074
15972 45664
21832 34816
12410 53952
22036 59584
17113 66112
16560 69798
10773 60579
19583 61590
17143 63560
16986 33344
7647 46016
1489 54582
14095 40202
14555 53632
27450 49856
6701 48512
27569 48000
16762 46016
8675 38592
26740 62582
15742 61728
28030 53888
13799 62538
27715 68150
15855 65456
23475 62362
30994 62118
21682 64950
15222 58218
26496 63510
1934 65718
20600 56000
16966 57088
8245 48430
12196 45202
8300 59382
20527 54976
15501 46474
10912 44736
7633 30976
29837 53760
22345 64374
11867 53248
30190 57344
24442 48374
7009 43146
3674 56576
14146 58422
18453 54730
3900 55498
3164 60726
19106 17472
1521 24192
23077 8010
7763 37914
21686 45542
417 42544
30841 57920
14368 71680
16664 70208
27770 37606
25540 38134
30202 36554
5767 34806
2831 25600
135 29194
12052 55936
6492 52010
16084 57056
25354 65732
26652 67903
13166 65813
30271 61440
17084 53513
12218 72906
22566 73494
2714 77856
24812 76288
5315 80448
9042 81696
29411 80128
5755 84406
714 85376
1706 83318
12406 84736
27455 76491
16671 72074
5589 82208
29869 82198
6470 82998
750 74398
23020 80582
24089 82221
7254 64753
29533 69578
7868 69088
5514 70742
21681 71168
20604 70848
23711 73398
25989 67318
7505 66208
3265 53344
15535 59072
28378 46218
29473 67658
1821 68608
9945 72192
14928 67840
17450 66698
13672 67574
30228 64192
6946 57018
8433 67456
13174 69206
29653 71722
812 77430
2827 79360
5559 79296
26656 73824
25698 70208
5216 80406
22337 75360
23628 75287
16779 53258
12001 56608
10917 61174
28967 69120
4025 71158
30140 79808
1039 80384
21818 74186
10159 83702
27896 77696
14371 82326
8864 80480
7035 75946
23901 73632
6531 49568
2373 45546
6745 21258
18051 31168
8711 68576
16636 72854
18661 73280
15086 69312
18353 62912
21192 67072
27367 65536
10735 61056
9010 13674
27312 -52278
27157 -50176
8361 0
9430 438
20182 -17733
13975 -3432
24550 -768
3988 -6848
20181 1526
17881 -8478
11174 -1523
29925 -45817
31022 6980
19014 8496
15237 8102
7531 2784
13373 -10982
2894 1590
27570 -8872
22802 -27378
6883 -26758
27784 -26358
2701 -21274
23455 -28158
4558 2850
31489 9020
29213 2916
13153 3878
1421 -3264
18779 -7760
21453 -3398
18747 1094
6295 -7443
3059 1725
26297 4086
19588 -4960
25473 -1536
26419 -160
2349 -218
23617 -2202
15308 -1856
19606 -6272
10036 -7766
2083 -3578
10374 -4854
2672 -11014
12568 -9072
13396 -704
4086 -7896
18771 -224
11731 3448
21334 -7566
14944 -21550
12757 -21146
29094 -17302
22276 1398
23934 2240
10284 -47286
12318 -34520
15840 -248
8531 12470
3701 -790
30926 -426
9235 -47102
23830 -18010
4899 -20830
6497 -11776
23810 -11818
14710 -12624
17529 -12608
15135 -12326
14623 466
18089 4910
4841 1760
4584 2576
10267 6482
31250 5344
13162 8662
26778 7702
28409 3968
25071 6144
23352 -3254
23530 -2512
19102 -2518
30451 -27627
1737 -7834
29328 -10328
8783 -22040
23751 -43048
21558 -19674
18471 -26548
1692 -10054
27126 -6066
30785 3774
20166 -11644
19497 -2437
13299 -15862
11837 -11056
25610 -8896
30312 -4736
18259 -2114
2747 53760
26050 56448
28912 56448
17193 61514
7687 70368
10638 70518
10537 68112
12982 68046
27656 71616
4016 71574
27693 71264
26016 69528
16787 67148
16369 59296
30982 85984
27831 90560
30442 89178
18776 92502
18204 90550
3314 80218
17584 83128
21301 85028
4055 79010
4245 79960
17175 76176
19811 74590
4594 69760
7427 77184
31182 75008
11690 75140
6198 76690
1298 77456
3801 71978
4283 75070
24304 75606
19298 76118
24341 64589
19649 69290
6370 71126
10096 70902
8649 74904
17436 74944
10065 72164
8908 71219
1042 71454
12805 73489
16836 74418
10760 78962
16479 81719
23003 82544
4951 79232
5634 81836
7616 82663
22948 76986
31544 72192
9526 75015
30465 81701
28348 78041
21278 80346
29846 81734
17469 83622
6483 84610
30192 81863
2067 84399
3959 84761
21714 70589
13642 70788
5931 71863
24240 58637
10470 55104
15201 50824
4150 75734
18710 79744
660 71872
2862 38858
16839 57216
2848 61962
10926 63606
2880 64896
11429 67423
739 68022
28246 62941
22538 65382
21338 18984
6490 46080
26078 46697
24663 40205
30694 69642
18720 56064
24950 49152
18445 67840
1633 62592
5773 70518
10831 73216
3757 78396
9410 73194
1683 75148
21643 72692
18562 28962
30693 33714
982 35688
3842 40774
30561 42816
9248 56576
18324 62880
181 63472
20727 69014
3663 64640
15851 52296
26146 35506
8367 -10358
21527 -11126
4099 12544
24627 19584
10601 16128
12900 13475
18251 19976
19399 17836
24124 20185
24322 21622
15405 4436
7297 13469
28401 22240
13487 24230
13545 18808
31552 9448
16193 18880
13338 20608
156 6586
1778 -80332
9342 -34252
29559 2662
11529 11418
26661 14532
2432 14620
13664 14304
27035 13440
14113 16064
16914 9878
4169 8128
19199 8192
6848 8448
31413 6400
23457 2496
16965 -1664
21349 2198
18927 -3222
11713 5450
18686 -5974
28743 2656
24440 -5312
5939 -19712
5513 -32192
14507 -34102
15004 -6966
6779 -21638
2884 -11824
13797 8718
20151 5760
25298 7606
12409 5472
25018 -220
29584 -7491
515 1856
5607 7680
25839 4880
2598 4614
6981 -1830
28194 182
3269 -1270
3678 -758
8212 4214
24319 3510
4534 10734
22486 -1384
22400 20342
29937 17472
24525 4448
20695 10656
14292 12048
31272 18240
26213 19670
20628 14870
5062 9994
21709 18464
31437 15744
23871 9906
4382 -601
13503 7438
3995 8050
15756 8720
29689 9979
15566 8119
26108 6848
18406 -519
8764 13344
14980 16310
29332 14606
15382 -4636
11523 5814
23006 10736
27682 3404
14646 6883
9193 7360
23026 11664
12735 20022
17777 17745
25060 10228
16441 8448
6675 -1792
16529 5366
26742 -10166
20674 16128
2958 33216
24184 73712
26073 79840
7777 79790
29600 72362
22030 54030
15321 55968
26632 56000
28169 77198
2463 70057
16237 82880
29564 77350
22875 88326
21707 82916
8127 77371
27542 76188
28126 71936
10635 73551
30921 77952
6364 79840
35 79030
6264 74496
9982 74752
10978 71754
2896 73760
18414 69098
22135 71808
26739 76608
24505 78784
19948 78806
27174 81056
8056 81846
29197 76858
11301 65463
4437 80217
8 75544
13517 71708
13192 76470
26088 74332
14771 72230
524 74880
14049 70376
20657 70728
21381 73190
30860 73996
5206 70832
765 69366
28764 70672
15896 53600
19821 59914
6601 60822
21797 62646
8573 59040
10607 62608
21575 52448
30295 43056
6421 39680
7209 39994
16111 36298
13712 15626
13125 49664
16606 49792
1867 52800
8986 55296
11160 38538
22944 43242
14891 55158
4359 53248
11495 54592
21646 73504
5703 72906
14541 76998
30663 73046
16437 75136
31515 74368
6105 75136
4712 75648
6974 72176
11985 77056
17196 79046
12710 70330
1344 51674
14518 50176
11148 50934
5582 19082
6044 50368
9900 52224
29394 52160
18959 50880
8778 75242
1234 67328
3038 61918
2128 60627
14415 61408
18572 73215
24702 75904
13515 73600
746 73344
21391 75172
19727 51308
26646 50568
23599 63568
24155 74937
18561 78266
30335 78646
3531 71040
7727 71168
25695 70208
12867 71296
10569 75648
23671 75584
13637 62336
23546 38327
29346 66880
29323 38528
23647 83168
6949 92118
21328 91024
15539 75904
8221 74368
13957 87102
13509 80178
19219 79114
25302 82320
13994 78928
22287 85108
15598 80640
21678 78336
22610 79178
3725 84406
31387 82880
5780 76586
14240 81120
26014 76752
24554 99502
12256 111296
28991 108478
8943 107270
15823 112748
19684 111736
24470 109122
12794 91338
26021 49298
4119 73472
18151 83104
24150 84574
20838 78874
29007 82637
9126 69013
21917 78438
28198 85734
7972 85856
13471 83312
8895 83840
9411 83882
4344 85984
29788 95222
26216 90500
8358 86784
6725 86240
4961 95360
8614 98278
15061 101018
6876 99841
1266 90944
31260 101366
6078 97280
4176 97152
16177 96000
5596 94521
29721 98902
21650 99744
15389 103200
12307 102334
30602 97152
8103 81905
779 86470
24283 86560
29958 83454
15998 83210
25720 84086
23550 80816
20845 49720
5191 94784
28699 93696
28709 96982
7208 96528
30111 94956
21479 98240
19226 84635
28356 81867
9067 98496
5612 95906
19557 78715
29260 83210
28009 91382
21208 88735
29253 93371
27394 91263
30152 100160
25494 99394
7757 66526
7485 65965
4644 39956
16928 65036
16943 82665
9424 82742
15049 84952
17817 99234
14810 99613
3846 99712
24411 104985
17134 107254
27077 105036
16661 66232
13118 81930
25866 86144
19620 87707
8508 84247
20553 75947
1166 80888
29010 89372
22917 92770
5049 86772
11908 88139
10227 93579
854 97098
16948 96790
1588 98544
4543 96832
4226 92594
5875 102958
7139 102160
29592 101130
23732 102796
15676 95640
21929 100224
23730 96882
15255 95074
5410 102502
18992 101380
13929 101942
9312 93734
17970 88113
7186 85352
8920 81552
15293 81538
3525 83494
27735 80252
20834 78603
30282 84371
1396 86112
2025 88054
14757 82890
28221 90682
26124 85546
7671 89792
25126 92416
28919 97280
6989 97718
1824 92330
4687 94720
4696 91776
15938 95488
21754 87386
5021 97444
28918 96898
5181 96274
15990 93569
29138 96386
29276 99443
24012 98646
13090 88878
11534 90432
11235 83936
3831 93078
28520 94208
1334 90880
18672 87552
12977 78858
10826 41482
12561 92662
3926 81664
9115 77952
14998 90358
21654 89098
19924 78592
3779 82688
30685 82432
7147 87350
7882 78538
25831 86346
9188 85248
24535 86016
19929 82230
16328 84096
7993 82858
8072 63818
19470 85162
18166 91212
18088 86602
1472 87638
21215 85312
15100 85750
26245 83786
8551 85088
1187 82761
26691 91944
24591 88000
1974 89616
4539 90580
292 93462
16818 93472
25094 91200
15708 89734
16713 90598
14916 79480
20780 83936
437 84676
5351 84006
15021 87006
23201 84370
15551 87286
6374 90426
3749 84952
17078 83230
24700 80701
22002 86952
11172 84532
6863 80640
24130 81600
3572 16730
9136 71354
26700 86896
12321 87030
8320 72288
24149 69962
1732 81270
9468 14006
14835 8309
10253 88658
30437 96709
1516 100534
25819 62080
10439 51968
16627 57564
31350 94909
30436 87459
6934 96896
13350 97920
16394 93952
14486 92746
10818 94006
13413 94080
2650 88604
16996 86004
16790 93984
15450 83623
17733 94705
6640 95446
13617 87808
15218 89472
20114 91638
24920 93686
4592 89659
10487 95974
29997 90496
5833 83584
17482 84352
14031 74240
4306 80630
17850 74752
19768 75264
5014 56330
24569 59914
4115 84992
19350 93888
24682 90048
28453 83018
24243 89740
16557 81856
31052 79552
4771 95306
11854 99126
13246 98102
4556 93248
22430 91328
356 91712
30741 81290
14271 86080
14866 94838
29851 92032
12358 92844
17727 89856
15830 57344
1513 -2688
5227 -5632
30861 -7924
6022 -3792
20922 -11062
4843 -6711
31501 -8860
11954 1792
29756 -5120
3002 566
23841 -822
3063 -15072
19545 -10176
28676 -50310
5860 -22986
29850 -20832
4762 -22624
7411 -44278
18866 -47478
21028 -47488
30273 -5376
19693 -14848
2643 -20224
19430 -31808
2830 -8594
21733 -9826
24584 2540
31067 5558
2626 3562
1577 4368
30163 6966
1247 7936
18361 4378
10652 2986
15338 -5782
30689 -4416
12691 -2794
18215 2752
4489 3510
3915 -4640
24977 -20480
12791 -13952
20723 -6464
1937 -11324
16496 -7302
5827 -14712
24580 -21664
5419 -23484
19194 -20567
22483 -26962
7084 -20637
19247 -17071
20138 -20608
17484 -73247
10885 -49430
12221 -13078
10498 -3104
5508 1174
10080 -75350
13735 -31024
6774 -25792
17361 -14577
26112 -14097
57 -5312
20722 -8330
2661 -10985
23013 -110679
378 -39424
8930 -47488
4304 -51617
8197 -8224
28596 -15508
13245 -6056
4818 -13986
24745 -21400
23541 -18982
1250 -10346
17491 -12544
26709 -9184
30950 -10768
30619 -20874
24698 -18058
8833 -13868
4318 -10278
20782 -12286
7864 -29140
25932 -22944
9658 -12320
25784 -13268
15455 -15494
23414 -8588
15392 -14075
17674 -6624
31394 -6080
22248 -8822
1076 -6879
6828 -5820
24327 -10528
20361 -12448
21440 -994
25987 -28904
8735 -6675
2294 1498
3709 8192
28507 6839
3055 4072
4564 -1408
13854 -4622
25285 -40560
22418 -16746
13539 -23062
3223 -24918
10387 -25482
20072 -26512
7614 -53200
23748 -47936
12961 -57146
28650 -59878
7971 -62880
30757 -82717
19536 -44776
19039 -42026
10699 -44013
26887 -41005
27769 -42772
27372 -38420
25104 -41500
31145 -44008
3889 -46151
22366 -35720
15634 -49216
27595 -46867
4348 -51574
13010 -61146
24651 -37450
16332 -23968
13798 -26664
30021 -19186
10051 -18776
8359 -30816
16811 -27778
27045 -25472
28228 -31577
1214 -11650
27464 -6368
17217 -5722
28108 -5312
13054 -6730
25317 -8150
10551 -8064
14158 -7626
17147 -19126
27142 -10534
2697 -6802
30660 -20232
28831 -6952
9976 -13943
25427 -11241
15447 -32969
15885 -34473
12821 -40156
19814 -36794
22190 -35936
21419 -32259
31266 -29626
11610 -23144
23193 -25750
2943 -61910
20974 -49430
23177 -45418
15438 -51664
3234 -25992
2367 -15499
17885 -32151
5016 -22040
3483 -14587
4408 -6979
19259 -4610
26643 -10185
27424 -9903
18034 24308
22972 18058
12596 60928
12295 68096
6849 68096
5230 64512
889 61056
17214 43392
27652 35722
80 59584
3653 66678
22741 59402
27621 69770
19293 71286
27287 66240
778 69830
849 69824
9803 69504
29933 63616
782 61302
27400 78080
19159 71744
17228 73920
30112 74016
1856 57162
4287 76992
19286 76982
20617 71744
24863 78806
11727 73072
10888 64568
6121 64594
2467 60742
13973 57306
1552 65867
12031 67547
19292 61824
13569 63215
28451 62664
27288 60416
26339 60214
13028 57673
11327 29018
14764 34869
25814 35663
29228 58174
16739 62774
13681 63920
9247 64192
18505 55360
30184 63830
13273 61376
11725 56940
8672 48698
2125 55552
9974 52928
5993 49296
6666 39585
19252 80642
30970 82372
29139 90928
24598 76107
16710 75275
14605 84117
30807 79169
21347 24541
17055 36077
5882 42112
4526 60928
5731 65536
19711 63680
6833 69348
23926 51200
13159 38640
18752 -8985
4397 40960
27469 52278
14542 39946
375 73664
16374 77328
18664 82864
19277 86150
30642 71056
17565 85520
30993 82816
22013 81408
26936 69489
21528 42736
2978 57263
7572 66408
21846 67717
11250 72566
26993 61536
1641 60806
12161 65648
4709 72418
1609 72824
17441 71042
5553 76038
29274 75682
11530 73084
10176 74392
18394 71074
1356 59950
19250 62406
11685 62478
19673 59170
20373 61528
647 56010
11180 -7284
12621 58996
6552 66944
30554 70518
10562 61506
8821 48906
3559 42826
13767 25216
5264 6410
21251 70912
29308 72960
14624 77184
10453 76170
21454 78326
22670 68982
16169 68736
29880 63872
1502 46026
4523 65856
16362 70688
808 76256
17811 73674
9861 78854
20363 76528
24824 78438
15749 77934
2187 56724
3907 59274
6880 54154
18253 58240
13964 55872
19734 60790
14143 61872
7216 61572
8161 62250
28117 61224
19923 62230
26486 60510
6520 76792
27550 65621
10691 78608
1271 79104
10852 80790
19349 78880
19278 74787
19564 72752
3737 70822
23994 76054
21839 68077
29608 61191
6750 59332
25147 55782
27994 57600
28998 60928
4710 61312
10278 66304
29242 67776
700 62272
18651 70720
21480 60618
24178 -2230
25157 29130
2387 34358
7121 76160
23118 75168
12728 77323
21579 63382
2541 53066
25881 66316
18805 69439
5884 70368
26916 63018
4662 68873
26079 51852
9934 45824
2975 73216
15291 75392
11774 79222
17649 80118
22113 79222
23563 70938
18260 70656
21745 48384
4567 37622
21398 14858
26684 32266
22541 61098
22196 73206
14342 66592
16976 42656
9289 36416
4703 66240
25335 77056
21216 77750
7235 74250
2198 71680
16520 61248
15632 59968
8876 61880
22015 62632
1570 64234
20981 68576
9177 67264
28715 67392
1428 69878
21787 -8054
22766 65965
10989 76726
29519 76138
26171 78136
3048 62866
1599 65079
2972 79724
12254 62749
7943 66710
17539 76150
11310 71322
10125 74944
21449 77084
14754 79075
24722 81707
219 71786
16115 76576
8915 80560
9988 74960
19672 66262
6597 71360
18684 73536
27099 79232
26350 80640
25778 80832
28927 81622
6060 69216
29023 71776
24345 63829
15894 73995
1794 73996
2625 77426
25580 77024
8004 71638
5871 63882
7048 68938
27315 70144
19894 72256
2878 68848
17091 77302
11773 74790
7538 71024
22813 72256
20559 65636
23426 58888
23186 68127
17603 55040
14799 60810
7378 40202
17712 33152
30446 43904
8311 58250
16056 65270
30826 63488
4853 58422
12133 42250
6419 53898
11313 68854
23887 73920
17490 66570
24912 70710
228 71200
1422 62090
2204 66592
5033 72758
16815 73920
20354 73600
22330 74102
23544 72832
1245 64426
20506 19670
23210 30464
13428 32747
6454 37288
27551 43008
10147 37680
15000 45536
29748 55286
5211 53258
22175 47680
22490 41802
16801 54230
3027 45504
20342 42088
18131 38908
5749 48694
8580 -26362
17114 24306
28033 30378
1952 36470
20197 36010
8550 38016
21696 39872
2337 48970
16359 46592
10559 49206
9709 55680
31192 56448
28173 48384
27863 -35958
6521 4992
8451 52362
25428 56416
21369 66080
23783 67510
1338 58422
14912 63744
21164 52544
29026 59744
30586 57172
26106 64488
1646 64920
19103 64833
16942 60403
2805 58304
12039 56064
488 59830
16898 57098
14280 57162
19129 58532
6939 47722
623 48268
7304 53940
6588 48490
24467 50624
24807 50504
9187 51710
29640 52566
27985 45184
20282 60064
6081 60790
8933 67128
188 60790
18256 58602
12684 62826
730 58592
11282 42906
25764 63616
23075 61750
25183 64918
21211 60160
26805 56960
17514 51223
16803 43152
2539 49664
7197 47158
27353 55894
16259 54922
16609 58144
7682 57280
17981 59456
24672 59274
14915 62134
1888 62080
5955 63990
22091 62346
27786 49578
25502 43045
7192 50535
12964 52992
11397 55040
23893 54528
11620 55222
30500 54218
21807 55040
8344 57600
22119 57174
15681 58944
6347 60246
5174 60288
18408 59456
19621 55224
30651 51814
6549 57686
11436 56704
19229 50634
19151 57782
19467 55872
13040 60992
30285 64768
23509 64640
3696 66838
28547 58336
5824 64384
21786 54912
4522 50634
3144 42752
19815 47360
24364 48384
50 44496
24630 40592
16513 25504
231 21488
28724 40192
23863 42800
2597 40726
2055 36192
6692 36320
11781 38250
1700 39606
10895 37088
23859 42646
4785 41472
21923 42240
25270 33994
14330 38144
17040 4922
10986 10170
12048 13312
17158 11904
4661 33792
27479 36608
18184 36032
12366 31616
23927 45842
29903 51894
23397 34362
18733 44394
3001 45014
5769 43946
30601 44192
14715 48566
30895 49072
3997 47504
27965 47616
23663 48198
20213 47398
17473 47176
28982 44848
23516 41872
19006 40384
31068 38576
21252 44768
7058 47398
10960 46976
29892 46208
21606 37034
11939 40094
9761 33170
6423 43360
26478 55254
8025 56576
12638 57024
3898 52470
17735 42624
9589 9280
12888 -6006
13102 14566
17159 10230
26221 266
5222 14464
27121 11852
13780 34317
29818 43126
12626 36288
22567 31200
8787 26743
18026 34888
3391 36470
3710 34778
26254 34010
18917 38648
1912 39702
5936 39592
26519 37696
20778 42880
31403 38336
14897 38144
7056 39296
18315 35520
7423 36606
29764 42550
7255 39980
12389 42030
11384 43030
19176 39744
3096 40640
10033 37428
14464 37224
27260 35598
22681 34226
14902 38144
6678 41738
4516 45686
27114 44928
20777 32266
29762 43830
21080 44032
8394 -14080
15921 -16640
9486 -7168
25062 -14336
1508 -11066
24508 42519
14695 43392
16874 41856
19887 38592
18364 38656
20570 37045
20168 36889
21277 40314
18698 33070
26991 35621
22849 35041
28174 43666
10952 42849
8293 39415
21731 41136
2719 39872
1550 39222
31133 43136
97 45385
26006 42506
9320 44440
26884 44874
10951 48966
29479 49078
21491 48906
20091 46660
24075 48176
15168 47952
24394 51574
6355 44384
1130 41777
20616 50642
28637 40929
1556 44608
14151 45376
28388 51596
14745 50176
15070 48512
2931 48874
6073 44055
25458 44726
25514 43894
18937 42848
8968 41360
19130 37817
8925 36239
22386 36864
30254 40125
12435 33078
14888 39264
23933 39117
5028 36010
16035 40704
22306 39168
5125 37160
15364 35403
12388 37064
12077 34800
3052 31082
13718 35222
2599 40466
5661 33366
31369 32425
17422 37617
11718 22210
12024 32630
18005 -17462
14116 15524
9054 35910
8268 38360
2480 31470
18274 35924
28708 33301
20113 33896
3643 47523
22124 48064
20038 52438
22864 45978
14058 51557
28505 59267
4026 57206
26838 53160
22825 55568
13384 50800
6868 55707
25180 57108
23755 49123
20593 26768
27520 33024
25043 28928
26172 24859
1279 -11861
14138 60790
22485 42058
23174 48486
9910 55320
5236 36632
24252 50712
6964 28672
28066 19584
18528 -13125
8923 62274
12989 66560
1712 63161
3401 66392
30829 56807
30625 49927
19914 42080
23258 44342
8831 37698
26386 37970
25191 40800
19368 38519
2569 28219
21525 12906
6920 71872
8013 78854
26770 67968
27140 60538
30018 51264
5787 52288
20453 58220
31305 52576
24706 54720
383 58240
14504 52874
9141 50514
5428 55318
26281 52952
27836 40930
9681 47286
4221 47360
13276 42336
16637 38557
21438 48513
4811 49952
7322 57632
11194 64832
25499 66754
12040 64513
27845 59392
12486 64234
7270 64064
19438 57248
30811 53287
26047 52057
10229 60928
8909 60928
18024 57856
29672 50944
30530 53888
19524 54144
11525 47488
9889 33007
16223 39700
15041 34044
12452 37268
23365 48431
13317 51284
14341 56742
27937 54018
10273 56645
14387 54870
1067 48853
16783 52992
13616 50605
9671 46080
15418 53328
30324 49274
3626 37333
166 53632
7968 52928
13613 49425
19237 -136752
20776 -70362
29140 -66862
17756 -68892
10395 -69692
29180 -58624
13444 -64144
9891 -94294
9942 -75456
28279 -50762
23483 -50122
17417 -45770
18738 -63520
27249 -53632
12116 -51840
30154 -48774
25470 -48506
29733 -57578
27996 -66282
17899 -71936
2918 -71872
21471 -67936
20684 -71584
17263 -69206
13787 -75030
30148 -70186
20283 -66448
2218 -69654
7656 -60698
20062 -63040
12937 -63532
27998 -60224
29013 -54506
29330 -57760
22293 -55776
30059 -54784
10428 -58208
12070 -52032
1176 -57764
9493 -60961
19777 -64991
16697 -59936
2007 -61504
22043 -61302
15013 -57044
8441 -66310
16563 -70758
30707 -67574
25690 -60008
29169 -61566
10788 -60842
24855 -59688
9284 -55954
12923 -56704
21160 -59000
510 -63830
16588 -63424
26983 -69094
23033 -68066
18075 -70904
27103 -68736
28305 -70422
18287 -65890
27482 -63779
26364 -110755
13788 -112938
2369 -62762
984 -82032
7832 -63786
29658 -57930
22569 -60824
22868 -68102
24857 -86662
10974 -169446
14812 -65200
8228 -67088
11066 -60376
2497 -57165
14322 -61076
12533 -66268
29421 -66735
29870 -69170
18546 -59090
1966 -69060
9200 -127244
16120 -47728
24093 -46656
10682 -42556
12829 -50662
20813 -42774
17779 -49648
9802 -43562
13426 -58718
19100 -56288
23221 -53738
30495 -65612
24018 -73628
20383 -74966
23431 -116118
4855 -79190
27434 -51212
9213 -66288
19172 -68130
16077 -58482
20970 -56154
11562 -64136
25614 -55040
740 -44008
26054 -40136
5985 -39608
7465 -58875
-1
EOF
