# Supplementary material for: Solving the clustered traveling salesman problem via traveling salesman problem methods
Source: PeerJ Comput Sci. 2022 Jun 13;8:e972. doi: 10.7717/peerj-cs.972 (PMC9202618; doi:10.7717/peerj-cs.972)
Supplement: Supplemental Information 1 [file peerj-cs-08-972-s001.tgz › CLKH-1.0/PI_FILES/6325E31k.0.pi]

31623
26869 76298
3575 72448
19275 103040
2220 94858
20762 101110
30254 96256
7576 87168
10978 80832
24608 85568
21480 90176
23086 111222
10688 104448
1128 103680
17326 82208
16643 75779
9838 95050
16796 49994
97 69120
12906 75018
20115 82166
22842 72640
6532 64896
23775 103646
17590 104438
15058 105718
8387 75904
14943 108928
24454 119468
9622 119232
6553 117376
6358 113546
6422 94602
17647 106954
2453 109110
25430 121728
3654 116992
16593 117376
21774 102656
8670 110848
28177 123126
10502 29039
13407 65061
25994 72576
26948 52096
26721 53194
23880 76554
3841 102134
31349 58058
2004 76166
23986 74096
15813 69686
17911 101020
9086 31904
25138 17813
11544 55507
24614 69562
18625 90688
23117 82688
29355 62936
21648 85088
19402 38154
7421 41930
29613 49098
8901 64630
1815 71926
27197 83968
25412 64000
13191 87296
25226 86784
429 71690
6787 80374
30433 77056
16505 50674
30680 68497
23315 72086
30733 68718
6509 73472
11440 70262
18081 68490
23706 64512
12522 100864
19611 95498
19277 107520
12785 121590
29205 90836
15876 74267
22213 95293
708 109312
1144 81408
4852 92918
9611 61434
12169 61097
21260 59860
7665 54668
24299 71252
18872 51313
31214 55018
26060 82816
12495 66698
9327 92150
4035 84480
3216 75504
5767 68406
16898 53450
29929 76288
12562 82166
16157 72950
21218 41834
23896 48106
30804 46656
18441 27328
28060 27146
29011 77514
27071 99072
625 89056
29903 75872
29648 99904
1078 113568
9353 117062
15204 106880
113 70858
30813 108534
14075 96384
27764 56906
6901 60554
74 76364
858 55754
8434 73336
7654 80718
3194 65760
28425 63242
19791 59606
6352 79704
8249 78378
28333 86784
23373 84806
31182 63094
24334 48896
24754 39552
3570 32458
11065 63178
19301 65398
20418 78144
16461 79488
27695 83040
18015 75894
22991 74806
12226 56778
21502 66442
26851 92938
22237 109686
21920 96384
2926 80128
28901 98565
26860 80046
25356 100446
4669 85584
27738 96310
26754 111057
15912 110416
23653 81642
26182 104592
2098 65046
8261 73216
30511 65642
16773 44810
22463 64768
14009 34282
15805 57600
23645 57590
25881 60160
22214 119168
24800 101606
25199 106596
744 95955
29475 123628
12194 109948
1962 62178
28600 88192
16711 88192
5138 86144
23693 103670
26439 104960
21703 89002
24781 91894
26056 76330
23755 62109
15871 68800
15676 99968
19955 103552
2096 134272
9217 135286
4041 84607
24074 31380
11849 69130
22357 67850
25678 72310
8026 72320
28345 87552
14496 94720
24026 66058
29183 104438
5252 54784
25207 82934
20701 74496
10158 43914
1868 72182
23522 67594
25965 59846
25558 97738
11789 105472
20302 110387
5194 112756
11653 138358
5665 131318
20804 104168
1010 85919
15545 75264
11628 75264
29376 87818
16345 102134
21136 90614
25486 97984
3927 91674
2913 68694
2402 81930
30933 88724
12167 48250
11232 47360
3846 44544
10937 95160
13303 101121
13077 93696
7170 84736
29426 97782
449 78336
5118 88192
23288 93741
29738 87318
6655 91776
13925 118470
11329 116310
5878 54324
8702 60928
4925 59133
27930 70080
3933 87071
17802 107254
22977 107832
25671 99072
21538 88576
2645 87808
15050 86912
1303 76426
30393 86528
10193 33290
18373 82432
30927 68337
9642 83652
10084 85248
16494 101110
2362 96256
4716 94986
26104 98058
17651 99318
4143 70912
21789 92416
2408 95242
2390 99830
2509 107254
2812 67722
16335 102400
31004 67072
10960 115200
23613 76458
29319 88554
30955 108352
21718 121782
13790 132406
12607 126336
30133 103897
20861 100580
31614 93568
29914 82998
6475 95219
30353 94208
7358 70144
20496 77066
4185 92032
16297 91372
18722 83978
13742 85750
23374 85002
28474 73520
1597 74960
7185 83456
13204 93686
9139 75008
22364 83920
9894 85150
1088 54701
5162 65785
22550 69130
22518 76298
8790 88576
12595 89984
11811 95168
29223 81120
16781 88576
1296 84384
11703 90550
829 77056
9092 72148
389 72641
2845 105590
11478 102656
28020 105312
28188 101824
502 94720
13222 109312
24237 105462
24997 86026
31355 84736
15005 95744
25966 93056
25148 104580
30758 79050
11784 103690
19456 94951
18741 90490
23000 92722
26241 65062
2623 65601
6520 79616
17203 69888
23017 97664
5380 97984
13939 104640
26275 123872
23078 123638
30480 86256
14526 44210
27693 54688
17800 78080
17120 77344
24601 72032
26825 66250
23524 78816
23031 46016
12651 96160
1231 105046
5895 82048
7846 120246
6421 70640
12292 100461
16408 94202
17892 99328
8556 97846
17283 110336
24019 118774
27479 113408
4540 105355
26068 104966
3317 100464
24511 83136
11761 87936
28308 106502
19602 61294
13953 54026
25325 71158
23456 50122
9304 54464
16998 71542
13761 50506
5149 19562
14742 40842
3583 47222
4672 84288
16356 100736
12110 104118
953 87328
29461 95639
10292 92030
22879 84884
873 58506
14297 77440
6271 91254
20182 83274
28913 83808
7583 86912
2186 87942
26787 74214
706 96416
21165 66890
5926 76768
26647 92716
28449 76970
12210 86375
24790 76957
7296 68394
7409 92512
1516 84640
15550 76000
21295 86272
21417 85238
25961 72192
2774 60483
18454 65774
13277 69337
26475 89418
27665 78305
25086 50790
13100 45824
26908 60416
7821 50668
7801 59709
18797 61440
9130 79104
12115 79994
3902 55944
27323 56256
31485 58368
20349 63488
3905 81743
11303 82534
10223 78176
30057 107648
22822 122794
28470 102814
16108 113120
14011 94215
5312 86200
8619 88872
27575 103296
23732 81930
2914 92662
3353 83466
24432 92406
10682 69760
14091 72202
25151 94966
22846 90998
21565 81670
11969 70487
23549 64922
15926 82685
19801 94134
10917 79104
21430 72747
29500 88960
3334 101110
25387 95104
13294 65536
14446 66182
17791 84730
28756 78592
15652 66304
28726 86016
25591 88320
10910 87808
12252 103690
20908 117612
12380 107153
8664 88794
2930 79192
11308 90752
162 79392
22849 89323
22626 78902
16152 77008
3764 92928
26118 105404
17084 88965
18269 121485
29817 72024
13052 97024
4987 103158
25063 107264
9828 103048
27914 84376
7974 117014
22646 91242
15193 104576
2334 90624
24173 86784
8646 69120
23839 72192
30051 94966
13841 87552
10242 96522
3528 102134
16213 63301
27129 74496
9821 70912
19883 70144
19849 103459
1568 96640
1608 82728
14334 80825
30676 101694
5391 98242
7946 77578
977 79616
25650 112118
25539 73600
9306 75904
2229 75264
3236 71680
23810 74240
7220 98550
22281 81930
24050 97206
23757 92928
83 85760
13321 77962
24729 69568
11475 70646
14672 65034
25353 25098
4176 106378
10782 103542
1935 100352
19210 92672
12029 90880
23785 109056
6690 100608
7921 105728
15035 116470
4163 86016
8337 77568
3921 93174
7537 73482
23092 77824
207 76790
27247 56586
20044 101898
15359 98442
5874 102188
12671 95744
3866 74156
19831 108765
13275 130550
344 109056
11176 112128
18719 102410
18566 110070
9499 49152
26196 40320
8735 39114
8474 104572
10714 112640
2534 109872
23300 106552
31032 101512
11283 132780
13866 110121
3259 79895
30069 83456
19019 98816
30976 45495
22498 84416
2494 97647
23715 80577
18588 72267
14719 85302
11937 104569
6117 104051
19086 119510
30099 86774
21290 101632
25723 81152
5817 53317
18509 59658
26186 73462
4460 87542
24656 74506
24855 76022
21736 78336
20346 75008
2157 80074
1047 78602
26823 97526
14904 87808
690 115702
282 96064
12011 50176
12675 65024
24998 64512
26618 60938
27986 69366
6149 49930
4838 80266
10889 87158
13061 78474
2724 82112
25090 86720
23057 102976
10892 97450
29740 96278
23317 86700
24989 82721
31483 75600
9491 56900
22183 75308
18330 66474
10333 84466
10050 86272
6069 87794
29979 100342
505 97536
29736 26894
2116 37422
15830 88730
11138 89472
8314 94464
11907 109440
3480 105920
9354 113398
14149 61578
2184 73462
11818 107680
16267 109366
24175 44864
19213 48812
4860 59140
15022 67200
8013 82048
23513 101120
21979 101632
22186 88054
15564 102912
3899 100352
19545 82944
9566 86912
13654 85642
30831 89344
13917 122102
11218 108022
27423 56001
26172 72692
2630 46672
7309 105811
7668 65972
15268 98182
28524 112200
19497 108160
17279 70922
17757 35466
30128 64138
10958 85504
9390 85760
28754 70528
6947 112630
2611 103690
16896 118518
24041 80631
6713 54559
30318 79232
5943 82530
6558 86551
19680 84342
19374 86912
1175 89078
16106 64266
17721 89984
22279 95488
21885 60672
5710 63488
1949 78858
3152 83446
24489 58112
9198 112256
3969 117248
4015 119678
23380 119696
24352 104054
2345 103040
3778 73226
11518 80514
4527 100690
28671 95242
10858 96000
17467 106486
29932 97024
30630 94464
10383 89590
26329 83968
14911 64640
26001 95542
7872 63066
1771 79200
13015 99200
28288 103966
16750 108416
19826 81162
26889 95360
11316 101090
7035 109430
6670 109174
3769 83190
20475 79370
26873 70144
25014 63370
16324 42378
24668 60928
14302 65014
29726 93056
4751 41226
19017 96896
10553 103670
7013 93440
11481 61312
25091 125174
18850 124406
1150 103936
17179 135168
28688 138496
28973 137472
1672 116480
147 98036
27319 89615
9205 79424
2010 92524
11829 83776
19421 68460
21601 88830
24967 100182
7500 92096
20595 74723
2028 85760
13713 71380
29036 60498
6465 88054
23443 89536
8778 62611
6311 74606
4627 82925
686 99967
9926 67328
24460 102858
3398 100224
30816 64068
12462 82070
14542 74176
4510 68657
27852 68810
9438 86006
10267 79562
2283 74112
18207 73239
4337 45988
22575 63782
5317 67584
13801 56320
20757 65546
14463 73866
2945 60800
13987 58880
25175 46640
7202 45720
12726 91648
18716 109302
15188 103680
12980 90880
25764 82432
1011 71680
8980 51968
1139 61184
20969 70812
6339 70500
21115 88768
10660 104438
31001 102016
15646 69386
4659 108150
29473 108160
9727 110496
10875 84588
19331 75410
10274 78208
28108 79488
26376 73984
7567 93440
20280 82442
30146 100598
30537 81408
12039 64976
10117 65952
1410 53994
6391 83648
8964 82166
26835 67958
4676 79872
12195 76288
10769 72960
13591 64650
2756 57024
7724 65398
13220 66048
15394 65664
5668 53760
6551 46138
14751 61824
12602 54346
5738 83242
4859 101872
28788 116790
24283 103424
11522 110070
7242 104960
12623 100352
15563 107212
16232 107264
16282 99840
5166 101878
13417 102730
17530 88074
27361 73546
4871 74496
31238 79872
11265 78346
22005 89846
5297 64512
13472 63648
8252 93914
8327 121526
19927 114688
31421 114688
27130 107776
2451 96272
25118 110643
1070 90373
22797 90734
6714 65032
16073 66103
16906 75937
30772 63144
31152 56050
22328 76304
6704 69194
217 72384
24233 84154
6237 86868
15297 61952
19776 59904
10348 55050
23422 59034
11160 65648
21636 64256
11601 79744
23890 72714
20218 82284
6868 70784
26272 77824
7486 64000
8841 62464
30404 36224
11398 33802
30505 50758
31608 37578
18614 78938
6802 80000
30045 73386
31038 92102
4787 94592
24921 84152
5660 62476
5222 50605
2458 93082
16476 102762
26685 84864
9296 77520
25293 55940
9193 44800
25520 38470
29659 81349
6076 85394
1602 87579
3301 84990
1267 93782
29517 100758
1664 96210
25992 83206
18694 89984
27395 78624
4238 98340
13230 87960
14046 99520
24080 101546
4341 116672
24201 125302
10420 108534
7241 98304
13750 24074
450 83776
20495 99904
13308 99728
14017 99328
20993 94070
10707 89482
17996 76032
21522 81152
18534 94895
22375 95346
23173 76806
17387 90276
27926 95662
22440 90522
6446 100352
20543 59904
15183 38730
2747 50763
26210 60682
7274 62282
12329 62976
21901 67530
12688 70198
1765 61184
19562 68352
2905 80906
19192 88566
28634 74752
3585 81920
18045 90102
2450 88064
11339 88064
30890 78848
21666 75808
25434 83616
30347 85888
18609 95808
7829 107678
7597 102184
12219 98560
20042 77056
13450 94464
9189 98550
20451 77386
18453 97014
29018 84736
12596 90020
19380 83200
19918 62986
16393 75520
21575 70326
18372 106550
18573 90522
7447 82688
28209 80090
22038 58231
18085 77814
5090 69632
23906 72192
1742 36864
7473 34074
9351 78592
8777 85888
27432 80351
11258 39434
18698 45696
3364 54518
4551 71649
28884 109694
15560 107434
948 96724
4319 93952
28472 86016
11425 66304
9016 65034
28885 87552
28375 104950
17895 73856
25432 107062
30521 102144
21500 99744
19885 114560
3313 127808
21602 126262
12468 138070
17360 133568
16585 35136
6151 26624
29495 11776
23036 29962
11506 113994
29660 107600
13027 126128
29896 132566
21930 93640
21777 58794
1908 60416
30698 76534
16850 77312
11886 112640
4957 124150
15931 110218
29494 117366
11236 120310
19939 114826
20267 111360
15090 77680
7219 85054
29384 62762
14314 103168
6456 107190
30862 47466
8203 27402
677 43370
7542 58204
20199 67072
22931 66314
16786 69898
25272 60928
2398 49280
15764 70656
25619 82560
23040 84480
11213 89344
15001 89846
12585 65290
13274 94596
28668 83674
14059 89402
30357 50210
6530 41328
7879 103456
2839 110976
4314 104830
9188 91264
20448 75408
219 91718
12400 90746
18841 72266
29492 81982
8887 75424
22023 88728
13138 106528
6597 95370
10019 111286
27692 113846
27325 121344
14078 120908
31423 101248
20746 85504
25637 76544
17544 93942
15114 73738
23727 76032
29913 81408
17988 66816
2227 82688
11041 79104
4873 85248
30396 85504
15589 88054
17257 87552
15174 94720
22191 54016
29065 87552
8669 111744
19408 103306
25752 116726
30118 104950
1279 83072
28294 59146
4803 82432
1838 56714
14239 76554
26817 75776
11321 83200
10403 81398
20930 66570
20343 92895
15419 69075
30923 59904
7696 58378
3138 38570
28398 101014
3924 101632
13762 102902
9106 98240
22377 87040
23744 50826
13696 87306
11064 105452
455 92426
1430 96896
28757 86262
25287 97792
14318 84224
7791 65152
1145 64650
2374 89418
28301 73344
16325 81664
30002 109302
16173 106240
22478 93962
20838 110336
21308 22282
17306 23690
1960 82944
13035 103414
31225 81152
26229 79616
15113 88182
30522 67328
9395 68352
30773 54656
17244 54784
11626 56320
25019 49152
9712 58496
30882 122368
7184 119808
22319 131190
24271 115456
10720 113920
4268 104886
27265 110902
547 77440
22022 84992
4383 102272
13210 107136
8811 113015
5067 109055
29310 50653
5532 52608
31588 58240
19943 46986
28508 50176
24014 51072
10277 48218
1131 58912
18772 53208
24063 62674
19293 77056
21640 78326
15292 56698
2231 66218
10056 94494
31231 92850
14935 96502
6754 82048
16131 88960
16697 101120
25380 81152
21130 105718
1229 104192
11722 75178
13826 85664
18577 74656
9062 96288
14830 140514
27377 140276
17562 124400
6859 127904
23389 115648
17358 116042
21676 92234
29155 89600
21413 77056
17856 70656
1123 73728
5608 103680
1846 106240
12220 105984
19336 107402
10316 118902
1464 82944
1063 99062
2593 98816
28555 75264
22563 68618
8563 56842
23935 77440
17887 79011
10842 41512
18934 23498
12119 63008
28532 68918
13553 63008
18053 73728
31101 68096
18583 55798
23722 45578
26230 32522
9891 78682
9513 76017
14456 100910
4759 119737
13295 116768
11161 100640
2555 64096
28077 70144
7272 62720
18854 105984
426 123382
11088 116992
5666 82442
7517 61962
2270 76022
11956 72330
1769 75424
25659 41018
20688 77056
5117 60928
14590 75264
24232 53312
3283 58752
346 64000
11891 75264
26378 106742
5609 93440
11459 67968
14245 64000
10763 62464
8578 89590
3076 77632
1620 66506
256 59328
3672 66816
177 108534
21180 76874
2690 109558
27139 102272
1304 67712
20981 69632
20019 64768
10458 71488
18585 72192
16340 69120
20167 69760
26403 69130
16748 91392
28221 63232
17135 69632
24538 76032
23362 80640
5704 73664
14423 61680
18824 52212
19630 91963
9383 88969
18273 82064
25135 109056
27869 113450
19179 108000
1413 111094
19007 97802
436 108544
6966 90254
12722 114198
20152 129379
15043 106028
31534 122358
3596 108990
3499 88272
14532 92791
2380 58280
8138 53760
15760 24811
5371 91496
22948 86272
31328 70954
26142 75594
2007 78848
21346 71680
6759 82688
4105 64320
4142 88960
14865 106752
9660 107254
27526 100806
31489 79365
1172 103503
21098 101248
18056 71372
31477 92373
24509 42787
19394 83072
3229 74348
23285 65312
16419 106080
4244 89088
15961 81856
15452 84042
28990 111276
25605 51264
26700 28611
1211 80142
15133 82736
19618 70954
30720 70730
26305 80128
25654 77077
19863 69906
4075 88304
15187 109312
17559 57034
24834 62528
21851 110326
23177 82326
31402 83456
23435 87328
15216 74822
18936 69306
22373 84736
12680 100470
29789 102400
18146 99062
5884 90378
21119 60928
15302 80128
23489 73152
9747 74582
13429 66016
13899 43018
11134 68800
23949 65642
31078 57194
125 62464
24032 93430
5516 64842
600 74018
3131 77167
8298 71690
1903 76790
12888 62607
10679 96468
25096 74226
27228 88842
2014 80956
16343 101267
16266 93748
14477 110688
12397 115616
17578 134486
22768 133521
4671 92849
11962 109591
13810 100083
6964 76816
4602 71962
6878 86774
10546 95222
4156 97792
30470 90368
19050 98314
8579 105206
19121 111062
4480 83360
30496 85888
5736 90560
18028 88288
11644 73642
29126 90496
6468 96512
3757 96512
24337 98784
5937 100204
24274 88288
10047 68800
26571 71680
12203 53760
11492 51712
7546 71050
27721 78838
21883 51178
24027 59050
7803 88360
24674 100352
17128 100096
20719 93633
24956 24107
14405 31656
30178 18055
14304 92800
26402 113142
27933 78464
23838 61578
28662 66304
28088 70125
17282 37935
3801 52246
27758 35818
11873 67584
19307 91904
6121 107786
3042 111094
21426 112384
11570 87040
11845 64010
4809 81398
23911 109440
1852 102933
223 126838
20869 115584
27044 117622
17743 54333
11371 33351
6722 52768
6028 85120
5653 90208
27415 92224
21864 76288
27177 41994
28380 80886
15709 78208
12059 72960
13541 69632
7568 51712
1783 37632
28180 68096
26461 75264
537 91008
23533 56379
4034 62020
21441 70400
3333 68352
16058 69120
8910 88440
26273 67312
7864 81398
959 73722
10357 75382
8954 72960
27452 69120
15657 71424
8063 63818
13443 62778
25630 77256
25604 82304
8784 76106
27115 86646
11179 86144
12090 61538
12238 80768
27903 79910
31219 85704
11533 93910
4458 91648
23678 82939
17303 71210
15108 69504
9597 68224
7211 66491
23202 52391
20106 108008
29466 102400
27704 70794
18674 87702
1767 74872
46 89728
15492 116320
16965 124070
22876 118182
388 86240
24487 88150
6679 108249
27258 112604
20547 109184
16470 121152
19139 113779
10027 103680
4835 106742
24869 75338
21381 34410
13520 40192
12912 39552
22533 46592
7702 86518
9780 73994
29821 92682
2942 92662
2378 68106
3660 104950
10984 92682
1385 101622
16622 102400
18221 114944
18890 125430
13638 111872
5206 111094
8583 114166
7384 78858
28735 112896
15281 96659
9324 29849
31222 62272
28408 70912
11225 72448
3551 78897
22066 67649
20428 91766
25482 78208
10644 77066
31576 73344
30631 111734
30255 111360
25947 110080
12897 87040
14827 87552
28986 93888
18928 101366
15754 89819
17234 104029
27087 111478
14197 75469
30476 96769
29181 100352
21973 91309
19910 32962
19820 88736
19298 110720
9004 91376
12589 72992
17992 70016
3874 68544
8158 70053
8904 81472
30391 89044
18201 78995
30446 108768
28589 121010
22944 132726
4969 127616
11493 113536
30408 88192
24127 103808
28254 103798
11901 91492
10258 43524
194 30114
19066 17922
26880 20645
20998 66919
18362 117433
31384 82085
13804 113755
20058 94368
19467 68384
29688 71296
24441 111424
14384 102016
27414 126678
27194 125434
16427 111168
27107 115392
13881 56576
8627 66560
5214 54414
19067 80486
18371 67530
13336 81066
20481 96630
1762 92928
17782 68202
30462 91648
19479 84352
665 92278
7547 78336
30880 84148
23929 84376
2725 75062
14756 84410
6466 95542
29218 68352
1906 59126
22514 97024
6471 97750
27979 79616
16054 69312
2414 67712
9150 64138
24920 77174
30867 66368
2931 86410
800 84544
29106 101376
18796 87680
1496 91008
4587 101164
8267 93018
25803 90260
15707 86068
14243 71204
27938 89880
715 53194
11551 73344
23951 92398
24970 85560
7239 93792
13183 96672
5390 85760
8879 86784
12749 90368
26058 103424
3149 89856
1325 81920
18386 86144
26857 93686
28926 102376
14136 97784
14909 44458
23069 76514
8460 90624
21498 93136
19536 93934
26686 61736
3268 73984
358 74496
4134 135030
31552 109640
29270 94704
30809 110324
4340 117985
28335 121110
12965 63713
3983 71680
11573 75264
11361 77056
24797 55178
7624 65034
16907 66672
5197 79210
17144 81536
21209 84214
11009 80384
30846 96000
24402 86774
31481 94582
5670 79350
21102 70528
1759 65034
20262 72330
12988 77824
7082 52490
26509 72128
9434 104054
24657 89930
19487 79178
19945 80374
24722 71680
19201 45786
21440 80896
16800 72664
18914 79623
15741 47237
3002 78592
12394 78336
548 70272
16474 82250
7085 100480
6927 100352
24458 102774
20692 104310
27352 92234
26207 87296
18648 114870
21908 108800
16204 104960
24659 109312
12883 86440
8178 72610
4113 70272
14631 82176
14004 88832
8049 90624
24252 100726
1381 94474
16916 107382
8542 69120
23214 79616
3907 56050
2240 39880
22274 36096
24907 104256
25299 124918
16625 111104
3509 114176
13034 108288
12068 108022
26644 106240
10565 95744
1703 67712
8558 79498
3857 89472
14707 92278
17254 61696
21680 96246
18311 67072
24415 38282
2735 65486
11878 60374
29012 106230
3107 81664
6041 107566
6667 76072
9364 69632
15915 58112
17605 45962
18012 55434
11948 67200
24604 58122
13302 67840
15776 60928
10539 51712
17419 53760
19917 64472
7911 106246
27790 102410
20444 108278
17107 108790
19218 103178
16553 105590
9562 78208
14470 53248
29017 51200
31557 35315
22242 79100
20203 84928
7943 101349
23813 87926
210 86314
5686 76800
16582 65705
17488 60780
11082 85248
25314 91190
9829 64384
14263 87114
24720 96182
2786 91904
18184 76544
29231 60928
23293 71680
15049 77312
24849 63744
787 48384
1839 44980
12788 34260
13059 79818
4790 120310
25044 108032
23586 107174
23736 114814
31245 108725
5177 80426
2051 88320
14577 91733
16064 70231
4745 63682
12006 112566
22452 104720
15635 88664
6735 101120
25006 130662
31093 98938
13240 124672
17776 100730
17167 78615
20236 98560
16127 80938
3146 75866
29013 86342
7080 65216
834 54922
30687 98698
8603 106486
31150 100032
29372 89472
3792 98998
24202 94592
19069 94560
9900 100108
28839 80441
21844 114560
7691 107121
391 100458
6106 113312
20864 92416
29955 81376
20332 112768
160 118134
16692 95936
31619 95104
26677 95030
13421 100810
2813 61194
27127 97142
28146 84410
30439 98678
20820 96416
23050 79062
22929 64090
876 70714
2835 44234
27866 74998
17960 66176
20087 70016
21677 65034
28039 77942
17663 71808
4507 67072
21634 56320
13236 58762
15673 62474
23945 74112
22167 108278
2105 104448
18610 113920
9577 129472
3148 140415
15140 126010
5189 117265
27354 122752
5104 123392
7602 127866
26887 85945
26356 105946
11707 100114
28138 117215
22539 101355
20650 110336
30344 101257
30598 67444
14030 88493
21819 91306
25497 81993
13187 109238
16311 107840
15810 86656
26270 82801
21403 63821
770 73728
27005 81677
30563 81617
26178 61412
21966 76160
5959 90538
21368 79708
10178 59085
18291 60195
31327 87552
1738 84736
20524 105984
18738 93686
6209 124800
15518 126208
6120 131318
3496 127488
26074 93184
6745 93928
15243 97499
9307 88064
13286 68480
11049 55808
20959 55424
19452 41204
23175 98203
23474 100168
12618 109856
28811 96246
16027 86752
27212 84270
2843 97450
14491 79842
6096 110822
28640 88640
27954 75749
15378 92369
18463 87360
11479 84736
15252 75364
19654 67000
31342 70410
9583 55616
14764 50122
11839 56550
20287 72704
15978 80384
12978 67584
17299 73728
19442 73718
23010 73856
12626 87296
13511 86272
30708 67264
27391 88896
19678 100864
11568 94070
12180 66208
6875 92512
6786 94080
24067 93824
26022 80202
143 53994
29843 71414
31594 59018
30608 69632
31438 80384
10103 86144
24788 81664
27286 76288
16845 95744
17378 86656
29395 91520
5002 107565
30911 115055
14512 103614
23349 112054
22333 118604
29465 116288
17160 105866
15561 115008
17643 116595
7132 117904
5587 111295
6944 78048
7733 85334
2608 86528
27272 82432
13124 78848
25506 56128
23594 54090
1029 84950
23636 95450
16990 58880
23885 65802
2272 53146
14736 39412
759 91005
28452 100532
20317 71670
24149 98048
16695 112896
9847 116278
22069 92864
29239 94326
13280 87808
1386 88925
3139 90550
29045 94834
17204 87215
15755 65255
29908 73495
26117 67675
19919 90112
447 86604
13373 86432
10976 91998
23591 92278
20753 87310
9917 57699
29138 63744
2089 56576
12372 54282
7809 62966
4761 38396
14153 85098
5289 92032
22114 68224
22881 53888
23875 94218
604 105590
12512 105344
3438 102912
17312 101120
19314 90122
24670 100096
20213 102774
26772 111094
30572 98048
16241 73002
6061 80534
29800 84736
25873 102518
26338 87690
27603 99840
7029 63232
4858 74250
9049 81516
25756 75359
19827 78220
4419 72704
10823 48364
28258 67652
14627 79513
17496 62583
11024 54857
20606 78880
17349 99542
25769 82026
19967 76288
19803 81440
6970 74336
11349 39434
3623 43018
30342 47360
31189 39680
19477 83584
20070 70304
18485 78784
11973 95350
7053 94102
17811 71306
30203 88064
1478 86080
27977 52938
29784 61184
1074 71926
24885 66354
23210 119684
3090 121566
25540 93201
19093 81696
28952 81385
19573 73876
21129 95608
14253 87586
12476 108374
4415 86016
15178 76288
4389 83958
8401 79114
28682 69642
21590 85750
7644 106244
882 84859
21894 71680
30508 89344
10968 75264
16715 78838
15457 76032
10661 40458
30714 79104
661 31210
18524 68039
11516 97590
20024 87168
7769 84224
10343 82944
4851 83968
16783 59648
26046 64512
8128 89910
3212 88448
8848 88549
14685 88310
29689 81664
19850 46112
27174 47050
3055 91264
7209 60928
29667 51968
27246 82176
25282 93184
24662 104459
25754 99776
29782 74659
26309 97344
7876 90130
30273 65504
5787 84608
26430 71680
3167 86112
14578 85366
14379 77312
30199 68608
6506 57994
3133 79882
4362 70912
12005 64778
29767 94208
11737 78048
22017 92214
24916 94336
28929 86538
31277 96950
13727 79734
20156 85754
4016 70369
1914 68224
22383 103168
8094 101888
4195 89344
31507 89344
2738 92672
18705 96512
15241 110464
28446 111286
19308 111094
3405 104256
15796 108608
26401 95370
1609 49642
23798 54080
29237 69430
17363 57344
30739 94582
9117 85248
13328 61696
23837 52234
23332 57866
14135 68096
19930 75264
28551 58496
17750 71414
30445 81920
27591 65472
5237 55690
1153 91715
13357 105472
2396 103936
106 88832
25697 77056
23826 85494
13642 69642
26797 75018
25960 95222
14704 78080
11804 48000
19386 87680
24837 100352
2816 127990
250 88832
9693 70922
7142 100608
2548 85376
24883 38730
17762 70346
18143 80640
27772 75264
23304 86784
6009 102262
2459 93184
14331 94208
7579 91648
7320 96512
15901 77708
28373 96255
1718 85155
22749 72355
1873 66304
17598 108470
6419 56928
6925 60448
25845 60928
8849 87808
5187 89088
24606 68608
28857 83200
22435 93174
21251 87680
13950 89846
4445 88048
22713 75946
9443 61354
5388 76032
4825 84118
10089 75530
20308 72960
6148 74752
23811 70698
3540 70272
12381 59392
5311 50560
29560 49162
8507 75786
19290 95760
21488 64064
7002 66016
7077 58880
28183 83648
31074 85440
3915 76170
8447 99190
3688 86848
8051 70144
29104 111606
9615 102272
13141 38912
4262 60928
25744 78592
24081 77568
19257 91136
14069 84544
3449 103552
25124 86218
14150 90672
21004 102462
24325 74368
3125 69152
1698 82944
30149 82762
30121 91446
15573 79734
23301 94976
27491 77578
29069 83968
454 69120
24627 82688
13961 81664
1049 84992
21931 70912
9715 63630
20663 88768
8568 105728
7499 107776
18000 115584
15092 123990
659 118592
28739 105946
17429 128000
3443 90720
9996 99174
29619 22974
3067 43965
24171 78312
25946 89122
27138 117142
3535 100173
13513 109543
4951 91783
9129 97536
18380 64246
17700 36554
20555 93686
22620 85376
21142 80896
31142 84736
17210 87296
31427 78346
18121 64768
10361 70390
13664 58122
11902 73216
24712 61194
25755 79606
24476 72448
23231 74826
8774 87562
18710 97965
23692 79571
24396 87626
16523 90678
22122 93722
3923 57344
17177 79360
20739 85248
16911 58384
23417 82414
18358 91875
8846 101069
20027 105590
8446 80253
2592 91006
11351 96213
25058 84294
18197 84138
6907 89276
3412 41082
25220 49152
23907 57984
28079 98176
27381 138240
28124 127286
20738 104576
23822 105280
5349 84352
18535 74827
22560 81612
3653 101504
31446 95633
24618 97202
7008 97468
28859 94672
2822 84037
17779 73208
18068 74368
18745 109568
29698 120502
13233 110393
6038 86796
19787 87296
21226 83968
14586 94976
16646 93353
24753 34114
9687 86554
6402 88832
16747 90122
10282 99574
14254 84234
1823 109686
15727 107648
15376 73206
1542 72330
26784 94572
14906 86528
29501 86528
11414 83968
12697 108406
20532 86224
19823 104176
30087 63232
26879 66560
22345 78848
14834 96572
9250 63629
5073 59658
20523 47882
10431 57770
22627 62582
9231 56128
31354 90064
482 75264
15947 90624
13651 74039
21781 69894
23933 63744
4116 58711
6250 76746
24088 77568
28071 78592
23572 99062
2636 79872
20918 56608
2382 94112
28800 107525
30615 86058
31102 56810
6025 59392
1281 64576
9085 51146
18733 81590
6014 78336
29125 75562
27923 87926
30699 74278
20712 96570
31012 99140
4008 116010
25144 87199
18908 111280
29587 97131
20975 107543
30436 90944
310 84266
11616 79901
11775 89271
20589 78901
9796 96416
4051 97122
27915 87344
3127 99110
27000 134742
6629 92042
7917 126774
19727 119118
2670 115666
16937 113184
4372 83646
28003 85504
14459 79882
22408 94454
1524 63488
1503 93011
15638 92928
27059 106624
12528 87771
28743 82641
5571 96432
9968 69609
2660 28170
21512 41472
10998 44032
3830 94198
5870 83978
28578 86016
9112 73728
16151 79360
25613 81910
3825 76042
27195 82422
19082 78208
14420 70656
17615 41226
7906 80394
18613 100342
19716 86678
6330 86378
30749 73216
20733 91126
9301 88704
17130 90624
16702 88842
26459 95286
11189 81418
2109 54538
6607 65024
11096 65024
19890 63488
29608 105984
6758 102390
8136 80896
29042 81322
6577 52074
13447 61344
30292 67488
12814 75408
15237 85434
14482 100294
30958 99040
7799 99574
13831 102144
20093 79530
16794 40800
22542 35392
6637 64522
5415 86272
14501 92416
6202 99328
1189 90496
17574 60746
23375 77942
21566 70774
21769 105600
5862 106208
20209 108864
9158 118528
17592 128886
21987 128000
5871 83824
9416 86528
6495 70390
4934 79296
3811 87478
23252 77952
19264 76458
21334 69504
23377 92992
21903 82176
477 81664
27995 75060
19594 101368
16699 82432
3714 65536
14451 81162
4663 66058
11241 112886
18257 94464
7645 104448
7464 82304
11657 81152
16600 89088
13481 92160
4294 87808
26512 89600
25615 101750
22531 95296
26265 111478
24935 105472
3170 101376
3327 86016
25345 90432
8648 54346
16798 50368
28617 60928
24150 86016
14350 88882
16349 90943
7606 93960
24275 75514
7319 70310
12606 64956
20912 64538
11935 79360
178 81584
7878 69843
637 92014
1178 88832
3484 92192
19892 77554
5650 84168
17933 67976
3302 69504
2332 71680
18853 81709
23579 71058
3753 83190
18063 80374
16320 75264
8990 70666
20179 71680
20971 48965
26138 55866
2980 112118
7585 86471
26911 94307
7161 59287
17697 75734
17885 69120
30769 42240
20231 65280
5527 71680
5747 39344
18893 106807
25485 93408
30407 71360
4512 103414
23777 104448
12026 97644
25561 104448
13988 101834
25104 85481
2789 76787
9877 95636
20566 90779
13695 94960
9676 85573
785 77825
29771 98816
8157 98917
1054 90752
17963 97376
14151 75465
6300 73970
22490 101120
16504 121836
17038 110464
20836 111872
5223 87808
19795 76032
6804 57344
31103 61602
20486 67422
19014 63704
8694 84132
20149 81342
868 74240
9922 101536
4645 87569
24068 82599
24134 67608
20802 68699
19281 92790
21577 88970
13393 108928
8516 114166
7363 107254
20230 106368
1866 96954
23954 53979
14773 53874
20842 72822
11188 60928
29756 100023
31324 84088
8602 78592
831 76278
18929 57296
8186 85375
21461 100684
23737 103915
22431 106600
10854 100396
22887 112240
4036 97632
17338 118454
17277 103512
8419 74688
28476 63978
14212 80304
29088 75146
3767 98570
476 96838
27171 54416
16092 73312
5733 92144
11363 86720
21779 102688
15648 103686
7172 107243
14690 70964
24693 55296
13071 40714
26987 75776
6625 94208
15949 90112
13563 86016
17820 58046
15774 89592
17269 65450
31365 77046
8892 73216
4239 67584
4240 65546
11771 62720
28771 67328
2837 104438
14359 93440
1257 69632
8969 66688
27971 99584
3257 88064
304 85070
30986 91712
19356 86646
402 97024
24042 97398
19499 85874
25463 71232
1613 61824
6234 50106
20488 60688
2259 85290
28657 41866
16420 95616
19739 110582
13843 94464
1183 110848
29857 116214
26381 109184
13347 113920
30900 72192
8037 89846
19441 68170
14563 71505
29813 97643
3329 106574
22356 111166
21869 97312
23319 113600
9603 93810
1215 31581
1545 66304
29506 53370
16394 64134
4254 34914
717 32166
18029 27743
14493 -56906
17408 110657
10070 121344
13837 115862
30482 62681
25033 125018
17086 125814
13530 124065
16150 121874
28390 86823
1006 87424
14106 52864
24219 48995
7970 79680
17255 101302
2286 99318
4774 85632
7076 86912
20923 83329
27165 92393
9966 89984
11070 65981
17461 71915
26582 62755
13354 37054
2668 89330
20426 76426
17908 89856
11208 82944
25773 72950
16867 65014
28697 53632
17526 51466
22701 19466
21364 52864
10226 64000
15987 66806
18478 60160
24881 57866
30719 59392
20301 84470
23471 89866
14889 95488
13636 111094
5153 89334
5277 77824
7587 60928
29488 76042
23267 68106
1099 40448
13633 47616
31106 62198
3436 95488
25925 102144
17202 81098
16950 99958
30262 102390
364 90218
2525 78336
6741 92160
22643 45578
21737 76544
30679 89739
4087 92154
2987 96255
12240 104022
26773 77392
4740 77232
21749 75264
22323 71808
13701 108032
30006 74250
24038 103680
19140 116224
30523 111990
2436 98560
17032 82992
15615 92144
13117 101104
27301 96832
31086 125126
30484 91968
15726 67072
5042 78464
14858 77312
11720 78336
25168 57482
4378 59138
369 64434
9309 74688
5966 73856
29118 72640
5291 46592
8924 43008
372 115456
17527 113856
27113 117568
10548 119488
19363 129142
7015 78336
27146 65546
11007 66074
31200 59712
29906 81408
123 84480
18967 87806
430 26756
28358 34176
23472 84726
4312 85248
23070 90624
4884 75786
7804 76120
6353 82952
24289 98784
28234 118710
6905 105920
1675 92688
27419 93376
23656 94848
21081 87670
22325 82294
18321 108656
17554 108534
31407 79666
16097 78954
3912 79882
12515 95488
13486 107510
5972 108288
18637 95744
17591 95744
29573 90288
23466 80946
8508 77312
8515 84020
23314 91152
5875 80904
22589 108278
5618 103286
2887 118062
19226 117424
23112 106998
4386 94986
18979 105216
6710 41216
30571 55808
13056 65280
31240 58122
380 82954
9123 92416
20512 103670
1369 100352
12404 86198
5334 71744
10738 77322
22382 95488
24310 71040
18078 116864
8099 120832
8011 118656
10052 122230
21550 127360
11708 126198
21619 112512
28619 125616
29304 94720
30065 52602
5537 58870
8166 48650
4845 60896
776 54429
14584 72810
13459 46033
20090 41148
265 45842
17827 70262
16178 66966
25428 80096
963 79928
27329 83456
21158 46592
10896 80896
7330 63498
22830 77568
5474 68931
11735 73421
20423 81152
5656 57984
30161 67698
17552 50442
5897 56417
28810 70020
21208 56510
5418 34362
11262 47410
18882 75526
17884 60032
23148 63360
14604 72448
10298 75904
14403 61504
22893 43082
3105 52226
12196 85516
4146 76368
6176 95734
30843 98550
11984 89600
5440 75520
26160 68096
27424 67584
5790 73216
1236 63016
10638 80286
30992 78326
16482 75050
15396 93184
8482 92640
11652 94198
4966 91776
30870 46592
20931 34314
25052 59648
31601 73216
3447 77312
9994 71236
30642 50276
22839 57666
29533 78948
28354 81568
4880 127637
29687 124672
8038 108352
5373 76066
15308 114624
19372 41152
28804 16128
24045 32320
10434 32577
6951 95489
674 80869
11441 106873
31543 99248
12278 95808
27909 101248
8866 103479
11466 75658
6181 95094
8931 138496
27145 148259
26828 132618
10538 134388
11668 134999
6452 134229
27621 127519
2990 25239
416 16270
12460 12554
30384 92322
17442 59012
19461 51415
5294 35850
17506 52480
26137 48128
20919 51968
25982 78326
24164 68096
1953 62976
12493 55738
12851 70726
1975 30730
18145 59484
25203 64383
28261 92160
25429 95109
23500 78963
15628 82688
15698 68982
13197 95849
19097 89856
26616 82870
24115 78282
4064 70544
2521 77558
29556 90112
18683 94577
14256 82856
22732 85237
12725 58368
21936 62968
12652 79567
26357 105974
4764 84864
16983 87808
4434 88560
27422 85922
17855 78174
9567 71808
28080 83456
9630 93184
20759 74496
18255 78336
23253 47744
10441 54016
31475 48438
18869 47690
27221 140416
3513 124224
18466 145046
7807 144726
10696 127776
11114 113536
2461 101664
2403 86848
22771 101376
23781 45440
18894 14468
29256 62750
30565 72719
5957 92314
24015 111462
5428 103158
11174 53386
1469 77952
11587 84352
26905 98304
4862 64256
25817 76094
5863 65891
8593 72032
7745 84778
20796 68928
30907 65034
25743 64906
10895 92278
12639 89610
19696 68096
24061 75264
7608 75530
20173 78048
5659 95734
30912 114688
23968 109066
747 114166
10777 112384
11415 123638
311 117258
12743 126454
28031 111616
28699 58624
28023 59136
16519 60160
6556 71168
883 82176
14221 58112
16754 77824
16928 30730
18103 35584
995 28160
10871 18442
2130 58880
6732 94976
19760 75904
17764 88256
2743 89600
25574 96256
22376 97014
9223 94208
11170 75658
16369 77046
15507 94464
411 100864
11156 88064
26184 93184
5243 92928
23587 83658
13544 63805
30397 64246
19032 66816
29696 57344
20580 62016
13160 54592
7478 95212
12985 117898
19202 112586
10449 76170
21367 105536
11509 100508
26927 85972
11204 99840
6045 88326
26151 107126
13318 99830
30130 93962
22473 95548
24327 83021
12249 83313
1382 60042
2019 73546
16312 66648
27206 66304
28689 93012
5813 83840
30003 72371
24051 69501
21669 66560
29393 84726
22967 75776
28442 75264
9225 86016
13356 71434
16882 83594
30645 101824
26486 97344
15526 105846
24719 76554
12092 79862
30277 91392
15166 72704
7642 76288
2702 80128
9361 80384
15951 76032
8421 85770
22401 109952
14462 113718
28041 105312
26734 80746
11623 85226
16949 112918
10524 78080
14954 85366
19824 79370
20570 97792
21319 84480
12398 101376
7941 108416
21822 91850
17685 106294
14560 102882
3662 97431
17369 106560
12205 131574
18811 118272
26215 104448
13613 88064
22194 73846
22355 59658
1156 75766
15449 56586
14949 78848
28685 66944
488 80630
25699 94656
7831 83776
31235 75766
31234 57600
3240 98496
1391 100352
27028 117622
3926 106624
26627 81792
11383 70400
22489 73216
30936 69642
3404 83062
23072 104966
24573 95840
3487 120822
27125 113024
11782 111104
4358 81034
5184 76042
16085 70922
25212 73280
9777 72640
19804 72566
30315 60938
10247 83914
27970 86582
18750 77440
31463 78518
2656 101120
16933 127190
10715 115228
9841 92432
18916 98304
7539 102885
22982 110761
16014 109824
6216 121792
30785 125259
16549 75177
9316 88704
5986 94720
6794 90152
26758 103630
24087 95488
3392 126464
26609 114832
17230 127286
13422 110592
13463 110859
9501 78795
15504 81408
30952 87434
8300 81482
24691 72394
527 100214
2853 84928
23093 100726
10708 102902
20396 78346
24762 75352
5174 63462
17288 79360
23746 84406
5592 79946
2854 48138
24053 49920
2923 56832
6042 62208
7827 83560
25301 101275
27082 93194
10262 104274
11252 102646
6474 88064
18218 117567
19818 66818
24338 96335
15731 61012
11590 66058
16046 74486
94 75520
21750 71605
24286 92672
10837 122998
24093 120416
25666 120960
25475 117846
12216 90758
3819 97792
12392 69034
14478 100768
23690 66048
6321 71680
7215 78336
12551 88064
23490 81600
26472 83648
23409 78720
555 56970
2095 30516
22021 71424
27134 66560
31115 108032
5538 118528
6302 118368
10668 110292
5006 92437
19491 100918
11048 70498
30765 81662
18101 99766
31186 88512
12268 88832
3344 93792
20260 97280
12452 74922
19901 64666
6125 81408
21547 90496
29957 79126
16978 77376
20644 82688
66 60416
22981 59594
14250 78154
12624 121472
17420 127040
26577 132672
22583 142262
31248 106176
9744 55552
2570 42304
3519 42416
20958 92756
8382 71680
19663 94766
26092 71440
22921 60416
15413 60928
12389 69952
9111 64746
16354 66774
6155 86016
9407 57344
1796 71680
22880 69168
15148 62378
13576 70144
11157 72704
21182 80630
9441 58944
10618 75776
3541 63808
23257 74144
17841 60554
11032 70336
10032 74752
10905 59072
1517 93952
29751 109302
17661 115292
7595 107940
31506 99870
3101 93410
9924 69120
28157 76426
9834 93696
1753 104182
13616 100352
4257 71414
577 81664
23979 66058
29516 76032
27740 71158
31617 66826
11263 60928
23352 86262
12898 82944
18383 85238
15554 70026
22083 80960
12947 81510
11314 66266
17411 85382
14205 92032
16442 82307
23290 93257
925 98948
5441 104832
18420 108982
3324 105504
8003 107567
8842 109077
23095 72490
8301 98707
22523 55936
8185 89088
18365 88960
18948 91638
18162 64512
22783 50634
19993 70710
9730 64400
9038 67840
21232 48640
1806 49658
23006 72080
13996 60288
23298 97546
24462 109814
22255 98314
2884 102902
3674 72704
22385 89226
27015 91008
4399 92918
8585 86016
13614 66304
23051 50026
15238 67568
5971 84992
27460 78848
29640 90624
12449 88576
13771 62986
30336 96758
27567 87040
7022 101366
24177 56497
29236 49043
24477 71501
30175 81290
17798 90102
15498 85933
12056 91405
1535 110283
866 120641
17852 100111
19525 120042
31563 91328
26707 88772
14653 66567
26396 66487
26222 54740
29584 67724
14556 75008
1483 76032
4711 74752
3862 71721
11637 67210
5802 76918
14449 96502
10584 75264
17089 100854
21342 78346
15983 45056
6090 51712
5568 43008
15531 60928
22251 65920
2863 23882
30348 44032
4228 82432
13377 79350
26937 74112
28389 73302
13763 74368
20253 83584
28579 96256
17683 107520
24525 100608
784 96106
29320 105974
20409 101366
2664 85103
18819 60591
30500 77824
12258 70908
26427 50701
25963 48640
7466 49408
2305 43008
12852 34048
8965 52992
22897 48384
9850 36618
16397 60221
5484 79361
3460 81725
10389 81568
14608 98561
31272 99072
12503 87872
4317 66852
10874 107126
29654 97876
1946 82053
20001 91840
791 94582
2115 84922
12306 97724
10407 96474
31233 97120
2731 98629
23770 108604
21540 94923
29212 110294
9265 91045
26799 106591
7197 53427
8501 33755
10244 37632
19495 52106
20604 77046
3272 74048
16143 51664
15767 33930
11250 98016
25805 114624
12459 79360
24952 82560
27889 96512
2585 108790
24709 88714
20800 84920
26770 102454
20809 91640
26404 104694
7214 99368
16960 62164
23335 85504
26337 84592
16477 87168
30713 75402
22121 80642
6184 84751
13754 85352
26802 90170
22474 98141
31151 98080
28529 101238
29123 87302
6233 90122
2802 100342
1424 54272
10723 74230
31562 69130
10520 80010
11738 32501
17121 38080
16808 53888
16663 77056
13444 89034
18242 62088
17919 56960
3773 70032
13783 88234
21612 90198
16564 106646
8479 106346
11552 96326
5009 95744
30562 95616
26038 119414
12615 106496
23793 100736
29249 109046
22075 74176
26530 80426
19423 60586
27800 79488
30619 85510
19821 83120
25247 101430
10676 81546
3227 82550
19110 96352
26081 116736
11421 129622
26745 122266
13108 88864
26445 48778
2939 65104
31545 66560
1984 74550
20288 65802
4346 102560
31508 89856
14342 83754
29961 100566
16552 100800
3 109056
22924 104320
691 99062
8813 66730
1452 70400
12972 81696
31127 95754
10408 91946
18671 108216
26228 123126
8368 113728
593 106496
10141 69120
10513 83456
17118 112384
4705 106266
14124 74842
1681 74352
30951 108854
3827 117750
25814 103168
29217 105354
28021 115430
5699 85216
17557 86080
17614 93504
29441 88166
26383 81841
12132 96886
27074 90298
20319 80794
14933 95862
10950 74896
16341 94464
18051 81344
1504 82090
13445 74240
30056 67210
5419 81930
7283 107510
2171 98826
847 100352
27879 84736
26224 100214
14898 109504
12113 136448
14722 98571
29907 79072
30237 78454
19413 66314
20014 53888
29251 49642
15921 57514
12712 61952
28112 87286
18368 137718
8127 113536
30206 102560
5437 73504
22198 105190
18633 103168
16081 88154
27193 107264
15294 65536
25134 90086
7808 69322
22561 76922
9832 48512
4804 49152
7967 32256
12532 68096
25851 75562
3667 37706
21647 44288
7792 54026
10101 81024
21730 100608
20828 104704
1864 97408
30114 71643
10212 103542
5433 105590
6948 103606
5147 101824
15249 99072
22064 93376
10677 83530
24768 89408
541 98550
14840 87145
28763 63413
24730 90017
13661 108406
21567 96234
17216 98308
28779 52874
2740 73462
19246 68278
15143 61258
10177 70784
26856 76800
21414 118774
8898 106752
27624 114176
27907 113664
24765 71168
22129 88064
21742 88320
1606 81979
19645 47658
25986 50472
23940 36602
27794 40048
8219 55766
22290 75766
22882 59136
9234 52061
7088 57394
15960 91552
232 83224
16315 74752
13135 68304
16975 92630
16925 60928
10066 61686
9621 86588
3557 69898
16733 82166
26883 76288
6295 76032
7969 81920
25446 101376
18265 98048
3481 92928
28424 76544
17236 79606
10000 62344
24532 75000
11325 55902
25055 67722
4549 74476
4211 56142
9793 57274
6885 83023
8856 84826
19088 104566
29061 99712
14050 80172
7859 84096
11687 73896
17861 47817
28712 50688
22753 54784
25303 61696
724 84736
25978 84480
30750 87936
14872 95744
259 89600
18517 80869
19606 87579
15196 69719
24784 72960
26884 74997
30301 63709
14102 93470
10728 102869
27480 113968
12341 113318
16186 83029
22369 89828
20356 93960
15303 51320
783 90464
31320 89600
3844 83117
2841 84461
2435 96768
405 99574
1548 79720
10980 95040
26888 86737
26149 53481
24942 76534
17814 58122
6411 73984
29797 92288
30554 94422
12456 95744
451 94808
5028 88664
27746 83446
14503 51584
11296 106240
5827 113290
8903 121504
18787 110932
30005 123458
28789 123554
21840 94366
7962 80408
14338 74314
16795 94518
5121 90102
383 70538
22850 67258
10474 76208
15956 75264
20086 83968
18225 90368
18041 105974
30529 77950
4678 92420
13467 94774
27164 90890
4816 96011
31067 76288
288 79952
18008 54938
25609 43008
8440 36864
4565 44256
14900 46294
18531 38927
28437 20527
1536 33318
8191 82636
4368 85760
615 86528
2045 75264
20101 83968
7552 87296
11369 81280
3916 33098
4805 43008
23376 49088
10581 130240
5950 115776
7912 132896
31044 110848
17859 108376
29637 142028
20633 134880
28660 91760
27564 89414
22817 72960
30513 61952
2508 73034
23246 79350
21152 60760
20031 80498
29662 120694
7524 107768
13653 119008
13569 119232
3995 122464
31269 114294
792 99925
18963 98040
12432 93120
27598 102390
73 94470
30020 95617
8716 94474
21579 68786
29008 107710
2485 89051
11286 91181
21503 73724
20557 91952
7355 95486
8776 98006
378 80796
3129 68501
15969 55296
15067 90112
29998 95094
30771 93184
24592 65610
4149 94400
23217 86134
10424 77952
23280 68874
9977 76821
17676 69931
17645 71680
19889 57581
22894 63861
15475 64800
22013 75796
24605 95427
5182 86016
16712 83456
12732 86165
30163 29717
10367 84992
12356 88064
10935 116726
28989 81418
4723 98475
11451 62397
11154 84853
24311 83485
8193 95478
23054 68982
25159 73847
31359 89655
30946 106240
30780 104588
12669 100672
6371 97824
22179 86070
17582 96160
27085 98816
1649 77376
9619 64000
8270 102572
27990 88022
30859 87296
5365 95094
8291 96512
4888 101616
28290 70344
1843 90260
20008 101376
10309 104310
12629 97652
28984 104982
15289 96500
16994 94220
29340 76800
24648 65270
21020 61194
26080 60170
22663 73462
12976 67840
29343 66304
12759 69170
19643 75786
17290 96886
1712 88192
28628 83210
17373 48384
5597 44554
18147 60800
19500 89718
21692 66336
29454 62794
28237 72138
10624 97408
14284 79118
28175 81408
3144 127488
24306 128630
5240 114688
4601 103168
4557 65650
23292 72438
8926 71808
9427 65920
26497 28544
170 24064
1278 38154
13583 61706
15699 81792
11989 69952
12284 81344
20645 58826
31479 80448
20217 98688
11181 101942
26021 91520
20788 83072
11777 64266
21525 61696
14029 88310
11063 89856
18913 119296
19977 136950
17862 128128
30281 98124
22125 104462
20205 77440
13904 94090
29617 97014
1506 78090
7432 80192
27199 96374
31034 98304
2020 66381
9516 55057
2030 78592
15386 75615
30465 66304
6652 84928
23197 85696
20682 77130
13256 92288
8836 80128
4683 93558
7030 71904
25704 70314
27192 76790
22253 73728
20817 83840
1293 102270
15248 71938
14447 101752
6048 109430
24305 96896
27505 80057
6836 87088
3406 100736
22056 90112
3860 88950
30047 88644
20729 30861
27845 58368
15905 39168
22733 47360
2110 45312
28176 24448
28927 37841
21188 42651
27554 54774
642 38666
11353 65141
11017 65642
26801 50410
22608 60928
20148 46592
571 17920
30569 39424
12566 -10998
23726 53824
2559 5481
14700 24142
22970 60160
31259 78336
3693 77558
4632 72458
9953 66560
4586 53504
24898 32384
13637 68470
27682 60042
10418 63872
7446 59648
30700 58230
6929 47232
8241 46592
30634 61952
5236 -32246
30575 55306
9224 71176
31596 65060
25066 65920
13228 82560
26622 70154
7157 75008
13449 78326
12934 72448
23316 68352
20449 65098
14866 92958
17042 88064
31122 81408
25230 84214
10068 66058
6535 82176
2065 75766
10527 66314
14117 103424
7886 70208
13802 92406
27924 76544
15831 86262
17833 62250
19322 85248
24155 66400
6372 77056
6240 79414
2256 76224
18983 70378
1816 81856
29127 85578
8143 99072
22094 109046
11284 101888
20597 107766
13537 115840
31441 114678
14006 105098
26382 119296
13325 133120
28110 106388
27219 111029
6274 65748
19852 36096
5106 36170
13371 81472
15495 66304
14524 64256
18592 96950
13548 50602
30259 82848
15096 61686
15984 54026
26255 50560
27070 42250
8078 63050
16162 87488
19310 100736
11549 107894
25427 81920
16583 77696
1929 84352
29039 115702
3235 113664
11787 90794
18277 51242
29858 73312
8461 88864
7117 90720
20675 94789
26169 67002
16595 78850
31148 39269
9785 61440
5358 37632
22254 15650
28119 94009
25675 135680
22525 122264
16857 118272
984 121856
11930 139894
24287 122680
9008 80456
10495 105728
26581 72256
26791 95808
1414 116406
24704 118134
21499 107344
16799 126656
12427 124288
8839 112640
1722 109312
9036 49152
30751 43466
22029 56310
8622 47626
3085 61430
12096 50442
6709 68362
6886 89216
5855 100352
24254 101888
7535 86208
27302 91126
6599 71680
8064 63488
24746 62720
8844 74368
10160 97536
29577 93194
26252 46474
25311 49526
4233 86016
27499 79872
4962 88573
26532 99447
30717 103660
22488 95232
17932 85312
3996 84250
18079 55066
4542 52666
10062 62208
22770 55496
30300 99624
3795 112512
28964 117562
14161 118528
17426 104192
27975 97752
29041 105601
23445 72942
16367 76713
8630 51752
28100 94623
6217 88395
3051 99352
17148 95158
18192 93547
4828 94160
7730 87698
16119 76032
8748 60928
24261 32256
17274 43008
9497 66304
10265 72064
5232 68455
13515 72397
24536 84632
11662 89163
15026 82026
31166 97580
20187 96314
9801 91680
21878 94742
11622 83392
5068 87872
8688 87602
2500 82846
16342 60462
19707 54332
17242 39768
111 44000
632 56343
18828 81526
14095 78080
22043 66010
27344 72639
5980 68214
1129 71680
13223 57344
25084 46592
19569 58378
26846 85760
22711 87108
3059 72016
25765 73312
7507 98304
3954 98400
19149 96502
27812 59274
25016 88374
22360 103424
26967 67136
14285 64320
6359 70794
3901 83190
16167 81920
9204 72317
21643 85227
27021 107308
9165 102784
20584 79626
25377 87414
19287 78858
6938 51594
28207 60928
26193 66422
15523 83392
5888 97920
10121 68832
18259 46858
2703 63852
8795 48330
9623 84000
21113 99158
9769 91978
20889 39338
11763 51456
28596 62720
22216 69888
4511 71968
16425 76288
25746 86080
11013 95424
18826 100096
1330 118518
22137 105344
10771 81536
17473 81664
3784 74752
5669 65536
22448 69632
25967 90368
5785 82944
29713 84992
23511 88064
21911 73610
15934 51082
30469 83712
1407 83190
4354 66314
5411 77238
31418 60368
24332 59200
31381 121152
29944 97792
4731 134966
8845 102080
30764 86154
13977 55946
6319 67072
7491 92624
1240 81787
14609 83421
692 99510
15257 87306
22011 97174
12373 87351
5529 77447
12316 73210
8662 69140
26061 64098
17495 66236
25249 67338
3003 79744
9195 85632
5110 86016
7892 81920
3999 84608
22239 98304
13930 119926
21210 93952
1420 102952
22310 90588
22913 111670
27709 51012
26488 96604
1042 114546
23241 97042
22187 125174
26504 82506
89 94912
29364 111159
12141 110029
14225 108718
915 99520
15785 97432
31236 106649
19612 110422
27796 111840
10862 105027
26077 65404
24186 72960
16229 75494
16488 68802
12207 73728
28406 72704
29978 53824
19036 82176
729 97046
20860 100758
14725 78042
28940 86986
15149 95798
19792 94272
2366 88150
28509 66912
2254 78592
5945 76022
13480 75018
29324 54154
17389 66496
16542 65580
8864 56330
18248 55930
27248 74250
12524 65536
4428 60928
23702 59592
26621 74134
11685 93447
29566 89088
17985 82688
30519 74368
819 70154
15654 88428
22885 80736
10757 72650
29630 84544
14519 90880
14913 68512
9267 69333
2439 72182
24417 66570
12610 66306
21196 69872
29365 49674
688 71178
25240 107637
29021 94730
2167 101366
5061 90624
1719 100822
15565 82432
2847 80384
26781 50944
29849 49802
14315 81514
7871 88310
8899 69930
30673 92502
17493 85418
8977 90752
19541 90870
24323 80896
10412 74304
7361 103018
31348 107580
5496 89994
27593 89098
15411 103670
1258 108160
25166 107648
1133 30839
6097 93753
1893 85632
29040 68635
19987 110774
17567 84832
9482 68680
2424 118740
833 106090
29463 118144
26812 110848
9666 133622
12466 115392
6950 76608
1135 93334
9470 89600
2252 88694
20676 82442
10078 88960
14972 93430
11888 107264
10218 99008
20060 109568
10850 112502
31271 69888
29507 69248
2181 84790
9916 82122
23562 68352
18955 69322
6348 97280
12479 95360
28262 93184
19071 86016
25515 87296
20494 91904
3442 90256
14211 109588
11555 120566
24077 99279
2871 109824
12477 110336
14356 98048
25888 100096
1253 79104
20703 73194
8613 35322
4956 81152
28030 102390
15772 91392
25405 94208
23271 70026
5799 86806
5585 92032
7422 82058
26957 97152
9945 99190
14494 81440
27655 71968
7341 66592
15761 57344
4030 56042
1499 86400
7462 98816
13891 105606
19556 88192
15815 82560
15579 121590
20784 96064
13921 84416
23905 111744
9009 88832
9576 90648
4369 65554
28769 90650
28798 94208
9679 94888
27292 95512
3666 78952
1461 78720
10393 75658
5423 81014
343 91766
20573 66083
17020 71104
6088 86102
4165 84726
26295 85258
489 95990
25391 96512
4797 104192
20516 106240
31410 106240
25505 99538
2818 93708
5217 63990
8140 56074
19329 68608
27562 57600
5832 52288
28420 60920
26015 53139
14373 98178
15889 91904
13787 57856
18701 56074
25146 93782
24466 83264
3264 81866
8042 93024
20615 96672
2833 77206
21834 83456
8214 74880
1247 68778
27524 69542
6847 48398
29397 66989
10505 66200
13571 112888
13978 114432
45 100656
27888 109392
6435 122278
6313 99376
6533 37712
5093 39866
20257 65786
13036 75264
13811 84982
27244 50304
13510 51712
21239 52746
31572 67722
8054 86016
11410 75264
11067 85136
28465 90182
2488 56448
155 84416
16840 81392
29128 86752
30988 84416
7351 60169
12236 43709
5405 62464
4225 67446
16448 39690
13358 74230
10107 80640
11403 80144
21999 71306
27634 82432
25163 87040
13054 94848
5308 95414
4060 92928
6810 102204
12225 81866
9218 102768
12030 80138
4202 94966
24133 90112
18603 55808
4959 57344
13224 53504
21404 52224
6430 40248
12429 45112
21044 50411
23486 67072
7816 84736
6388 114230
4877 100426
26306 112438
9289 113344
22535 109440
11342 90944
19168 52480
15097 72432
29899 67522
6594 64040
1113 32302
25334 53213
4171 90266
15616 80115
22752 79872
15922 69871
2210 85622
31535 80896
13853 71680
17649 77056
27650 92426
657 103606
21772 83914
15032 74378
22352 94808
8309 94966
17958 96536
25154 80222
15450 73396
30367 79200
24288 91145
18115 110588
26864 92496
11837 93440
16967 82341
6375 81841
27573 91062
4366 92572
19364 87050
27942 99278
28346 59992
30610 68832
31137 65190
3897 58378
29905 50944
30943 56202
99 30858
25692 79689
5539 76839
3343 80128
13341 92628
25024 88918
13628 47232
29920 55672
30075 43568
16040 52839
14928 51869
27092 66549
19439 95734
13167 74109
27346 81088
13499 76784
29382 76928
20771 64256
10482 52458
11689 62192
28892 84288
3335 84224
6994 80640
14500 88151
10151 86519
6443 92036
29092 107636
12332 77558
16368 81408
15686 93184
16139 95872
14757 92626
23194 51373
30691 69824
29229 83138
27038 71088
3279 77814
6455 104896
4894 98080
30578 78696
29193 83210
12222 87541
29603 50687
23926 89344
1491 88320
1489 80886
1459 70154
19409 62986
14393 57578
3939 53286
15527 47212
19561 95350
29544 94016
3394 73237
14216 75244
340 76348
4872 53201
7243 72584
16291 72856
9731 77322
20416 79350
22202 76918
26843 54154
20693 95370
15444 77322
1015 102902
30181 102774
18696 89994
6407 91382
20304 82540
23739 112205
728 99328
718 83970
9572 116006
16193 122504
27365 115548
20472 120244
320 125222
24919 125824
2526 101120
675 103091
1306 81751
8674 84042
24360 98000
12862 59252
31079 92160
21444 89910
21848 76802
13605 88084
9624 72524
10252 91948
9661 91414
14054 93184
22790 100864
8472 100768
2198 83552
10137 100352
22819 77952
24113 57344
24387 55746
10508 56835
7716 55296
2376 70678
19304 72576
1016 65930
1328 58656
10315 45450
5812 69856
2600 57738
21211 67584
18659 64000
10568 62592
18069 85376
13794 107766
22939 102848
26620 96502
9508 87744
7749 92768
3766 86976
8768 50816
17853 47440
435 45162
8769 88096
8213 63744
5397 73216
26777 71680
3747 65536
27675 56330
17638 75254
17444 32256
7758 46592
18407 48650
21412 56250
13549 96550
23484 77056
20376 74676
13324 54365
29649 68352
23743 71552
12426 117504
18119 133942
3538 128758
16247 103310
28948 70805
6382 64768
2568 65280
23900 65536
29589 94208
14633 81676
21759 56395
8649 59392
12510 72192
7796 70144
10031 71680
28485 79316
25917 103416
16455 68490
19740 126314
23966 127382
6932 133494
10742 91136
21479 62720
11972 70400
17624 80128
24599 78464
40 75392
5038 69120
5051 69376
7492 111744
23463 121826
1911 116214
18113 104960
4249 91342
11583 118076
11706 106368
8469 93568
12654 86960
30543 73279
22410 55552
25933 39519
20928 64758
30593 55434
21580 69942
13677 67728
28012 64575
12772 82841
31346 84151
12553 76435
12779 58624
15512 54016
10852 44278
11397 37642
25404 52736
21384 57344
24649 65536
21794 69120
2172 62976
9664 72394
20128 77046
20754 81728
12525 78720
6322 46454
2120 44234
14855 38183
7052 53819
6166 75264
10749 63919
8732 66304
10304 64768
3019 59392
10600 67072
10008 86016
14648 87562
10287 106998
397 114678
9875 104064
14442 35840
24496 37888
30377 28928
1201 29952
28371 32384
30036 33930
29450 60800
5805 58880
26088 50826
30774 71030
12709 80512
5459 82944
5213 79370
19705 96246
31378 99840
23366 100352
21858 92160
27483 49152
23588 89728
15290 79616
2535 92790
7966 62336
15745 53130
14047 73034
1255 54666
9137 103278
21127 57416
14 73488
9689 85592
31028 88464
26822 83802
29257 98188
6919 92928
13643 93952
31518 86784
21873 75520
1957 58608
17612 74426
18954 82422
15882 79184
10222 79626
1097 88822
29600 78208
18446 73728
5476 89536
15358 84466
31319 102902
1653 84490
11426 105462
15403 84242
22054 17641
18945 20989
9912 22860
13827 100382
6676 125302
29443 112843
23597 118144
26412 121856
9729 128246
14934 128000
179 99325
4535 61390
29941 32612
24490 81268
22171 104438
29228 88074
6712 88192
19476 93568
56 75520
30369 95072
26776 38730
8417 42272
16062 101046
25323 87926
29693 105600
19412 109184
12796 100650
16452 121622
11211 94742
20668 77136
28580 91680
21418 91926
14729 58746
15157 72032
12818 79568
14360 80518
17729 57338
9861 69508
30089 92118
16996 75264
28443 72992
121 95552
12378 102518
10373 91072
24519 90006
938 100630
20801 101504
12358 86282
21745 94144
24400 104448
30092 88170
23037 108790
3527 71926
4226 66314
12538 71680
30458 58378
1985 83958
20598 81408
23705 83200
29232 86144
17735 89062
14620 71680
3172 69632
15857 70912
7438 78848
10724 77834
10957 66698
24537 96768
25732 121417
148 117943
20538 92353
20578 115210
28059 119345
13329 57550
417 74230
27547 58346
7991 76918
6377 70508
23666 64896
6840 62474
30560 68874
14659 68592
6602 106848
30261 124790
1551 118720
26264 118592
22692 85114
11864 88150
2147 103104
18396 110784
7988 117824
17870 125590
7627 60608
17519 69642
17305 73088
22471 80246
6089 75264
31531 75072
18346 71322
28590 87584
21475 101112
19862 62315
8050 56832
21657 80630
13011 77056
25338 83456
11337 90614
24808 67584
1700 81408
18795 87552
13717 34560
7750 35840
28467 52992
10183 48650
9632 42954
26067 77834
22304 94838
26839 92160
30675 75264
27010 57586
10119 85015
24914 99265
15158 72815
10483 105206
3696 75776
2456 87552
1591 110070
14386 108032
26947 101376
1812 97792
2189 55856
12741 70198
22534 68608
17268 62464
27967 63350
13202 58122
7000 83200
6179 78080
12612 82944
8384 83456
18720 93952
18181 96768
28162 106230
7238 88330
27594 106166
6098 75648
22407 43670
10796 41834
6909 53249
3868 87490
12245 94656
26566 108246
9083 98186
29873 104640
29072 107798
4752 65028
11367 59958
13609 49802
20612 56192
11166 65536
15988 84253
27481 85804
29420 88832
26933 87690
16577 87232
14261 92539
27514 91478
16827 104654
6378 82527
26502 103094
13731 102528
25848 80512
11172 97216
15448 88032
12820 90893
3776 82298
18337 90096
16309 88656
1227 63616
30633 71680
12611 76742
27978 91627
17959 95598
25951 96672
25459 74003
19075 61728
14897 58368
16540 81651
1021 72582
19989 85673
2404 85312
8655 65600
27688 64256
15606 63488
20430 62858
15854 43018
16769 60786
16206 56470
1012 66304
14301 81365
10425 92416
25557 90880
21501 76662
19222 72586
27348 60544
14146 79094
15903 63233
26435 107122
28422 125958
180 110090
31611 122230
19626 103168
6999 80128
15462 63206
23232 104811
16110 108462
15711 105894
13667 103302
17753 116118
19266 107830
19679 71296
11112 57088
21933 42017
13466 95520
8108 98240
11746 104734
28856 108160
19460 86016
20403 88266
30498 98854
3402 67200
11495 75264
17040 104438
5447 93504
16742 93568
11642 80010
11352 94902
973 97302
23302 91360
5193 87040
8567 88438
8490 78650
31581 70448
26044 84992
1589 71488
8130 62810
13722 64128
4180 77440
208 83200
30836 98976
15848 101862
15981 67968
23571 76790
17095 74378
4991 73472
10270 93184
25136 75914
23668 90988
5973 80128
19531 88320
8004 50570
4303 74560
10278 67786
25373 81696
25070 84960
6462 87520
10890 71338
11699 82304
20579 83712
25768 88832
12827 83712
21627 89846
14064 93696
3372 93184
18780 105366
18332 92800
11376 101472
3717 104966
14455 112202
8827 115894
25546 113280
31536 94512
10072 97792
7947 95760
20334 71568
3728 81450
13272 86502
10866 77912
10989 107112
31292 119216
10674 119040
30640 121526
20335 96768
2699 95488
8799 93696
30007 94208
6967 59136
17601 57930
30531 62464
1321 102144
8018 88320
13406 109558
27389 109632
8290 105344
12375 106998
18027 66186
10869 71424
1688 79754
31502 108534
9447 96768
2302 77568
27268 95808
25556 89600
26539 58112
20043 81482
29723 66410
2617 114678
22835 109760
20910 74176
14780 81145
2367 84512
16793 117117
3639 92160
12248 79708
1160 102436
12808 35653
27110 66752
4728 69472
3814 57792
2032 96148
19297 77548
18093 89600
14410 89600
1562 83178
30968 49706
19317 50240
370 59968
940 86538
1807 94582
27282 103690
27147 100096
3295 104192
10901 110582
17113 109312
20545 91440
26417 92406
22101 55274
8992 84906
14194 103446
4926 91766
3024 89738
13931 89846
823 78429
20075 102404
2251 105728
28526 88269
10375 101059
21360 93201
31241 96800
8096 88791
2675 87838
4325 88246
31083 89600
8596 86006
13778 81162
26706 80450
9043 53834
4686 79896
15759 75264
30483 78848
10899 88064
18709 56320
4808 121206
21554 99968
2583 121088
18670 87936
18931 100854
6111 111616
11696 125120
9468 128758
26223 124416
31076 118272
12455 105482
22344 94912
27566 104960
16545 118838
6755 101514
9044 44746
28979 54528
29551 56330
16560 59638
18627 60278
25581 68608
5402 73472
15176 82944
26039 98880
14406 82378
4310 107766
3971 98560
30214 98186
9159 98308
9694 114678
11448 88074
7770 89088
21303 54282
24688 63498
7753 60416
21982 63052
11244 73529
14489 75260
23806 96128
19424 94720
12131 93942
8891 -5376
2273 29389
30995 57759
922 57344
30653 86016
14727 75264
12058 79844
5661 96554
19848 92525
15363 78858
5613 90624
9556 109302
27860 102656
9451 105718
14937 96374
20407 69258
23503 73754
25509 59775
21306 79268
22196 90860
31403 70649
19008 80879
30248 104213
29868 71355
18263 57071
20259 74362
5607 67146
11635 82710
29705 68998
9544 62602
26717 79360
6304 73728
23163 78070
19154 64842
13260 77372
13185 112946
19869 109190
1061 120507
1486 131830
14710 137520
22156 114988
24151 127176
29329 46204
6842 39690
17571 89546
16346 64679
3989 93366
29668 93632
1891 73119
7436 68919
17913 89472
11833 90624
19909 89728
13453 86265
22600 74344
23219 54192
17071 80886
21918 73124
27817 85110
4707 90710
7618 73705
12304 64010
12407 82432
26678 94976
27844 94208
12305 98870
30814 62090
16822 78740
30953 76185
9410 77568
1550 79114
17315 81142
19957 56320
16700 52362
18820 91264
12002 116608
15461 117058
16386 108800
28504 100352
13535 99018
3775 117332
15335 116649
11950 103876
17462 98416
8091 87032
5938 99328
18030 102912
8405 96768
339 85824
24690 72074
26659 88924
15893 93814
30239 92800
28911 88120
18815 75722
12619 79325
2908 61938
1500 86559
29748 92800
17131 93952
2698 98144
1619 101356
11754 100231
8941 97591
11664 102288
10114 116548
2498 103296
14735 102400
16180 96630
17117 88085
19134 74451
23985 98816
21893 109558
31184 87050
18598 99840
3771 66358
8767 27414
26492 87838
26820 59114
11701 64000
30972 67798
15675 106544
3713 91994
10529 128502
18997 124864
16999 97728
4908 93568
21842 69962
10283 91126
22113 78528
3057 112246
30230 101258
21795 100332
11939 105716
7954 71452
31191 82718
8506 81815
12276 91072
8244 94475
16782 82160
9000 63002
22754 84986
29323 81024
28238 90240
15661 65734
10157 69680
4692 99458
18949 70072
14623 88576
20028 44861
7978 83968
21485 75264
10577 70152
8381 106225
29186 126976
3246 95226
18964 133750
10903 127648
6611 120822
4702 95978
9538 54432
27673 71168
9700 72416
30586 70757
26681 69511
12653 71680
22154 75776
30381 99904
26944 94838
7986 73802
26922 85686
28698 71274
12181 75978
13446 76960
29641 96758
30783 62657
5821 66201
19150 64580
3118 65280
3008 62400
6541 94112
15306 69279
27484 115542
4454 105822
3249 94976
18638 93216
12494 101090
7742 76959
15846 74624
1919 82151
22133 31100
24522 60528
22546 82341
851 77720
16855 79099
1879 62871
2591 90368
13265 110592
20724 113654
16667 94208
11006 69642
13474 66186
20957 71680
20350 68864
11247 66550
22337 63498
20844 98368
16433 91254
7525 105078
17671 96010
500 104694
16578 89600
10884 89472
8014 98550
15570 91392
25444 91648
5021 70144
23680 97152
29927 108810
4450 123062
18518 86912
25593 77070
30021 44289
10507 73710
31591 46540
9526 60416
31174 48266
10818 52598
24714 90624
16285 87542
6685 95104
8006 89728
3592 100608
23763 87296
23414 71552
13624 72192
10082 68874
198 82176
30202 90870
13436 78848
14880 71680
21646 68692
11470 42155
15381 72182
27358 66506
30517 76544
28378 78080
20718 90880
4812 76800
20265 92022
17698 97014
4965 80778
10399 73216
18183 90614
17106 78336
5136 65290
27231 85258
29325 88822
20707 95744
7199 86016
1148 83523
8539 84905
11826 97250
14658 99840
22086 89098
25927 93312
24475 101366
14214 101760
26170 85386
11978 84918
4631 99062
9842 84234
3252 112512
31458 118528
2792 92362
2303 95798
23611 93648
16049 94346
12036 57930
16771 74240
6497 92534
26318 120128
15408 123702
5564 62208
13844 75264
15456 95559
26322 47724
24686 78166
10610 74730
16513 92384
12950 86144
3808 87168
19238 67584
21517 65280
22891 73088
3788 81600
3880 79872
25598 77824
438 75264
24036 69389
16126 105730
29810 103424
31254 101749
29803 68010
21345 73920
25262 95920
3802 52874
29053 71424
10411 81910
11132 85248
16574 79872
26667 82432
7017 71808
19765 103680
8398 93625
29555 78510
6775 54900
2067 36550
11646 39310
17194 87750
16992 75100
24944 63520
9176 101002
16077 112886
25289 83200
31020 98048
355 106496
8740 91914
4940 62218
5715 78848
6367 77568
21178 100726
7308 103020
4621 94986
10718 82304
28107 71690
15824 76160
26010 117760
10514 102400
855 126326
28154 109430
29337 110336
14479 101248
13493 74624
7640 85248
17074 86016
29207 92160
7900 81730
16837 63028
18177 71680
23081 60928
17815 30366
28535 116802
6504 118928
12155 135094
29330 108014
221 111616
13152 105472
20163 96256
18640 85888
27681 93824
26023 108012
22952 97536
30330 86794
20765 106496
16423 100070
21523 87180
8566 86016
11027 75264
490 80640
12095 84342
12032 63896
26710 66528
3389 48394
22947 53514
29003 67062
16417 51584
24786 61504
22616 52960
9709 94775
15663 96246
18906 86016
18151 80640
29780 89846
12464 76800
27576 76032
19853 79616
3472 95414
8250 90112
20890 87498
6778 86784
9219 76746
12450 68554
1019 75264
1774 75264
25436 80976
20089 96342
27832 76740
2790 78236
22252 98096
10043 89504
23543 69856
13433 20362
1186 31080
17195 59936
19995 96572
8789 105984
22615 114176
9520 108800
27552 129852
14902 84554
1081 79296
20694 89856
6720 90358
18905 94208
25641 65536
16225 69376
7625 71040
12357 58122
21823 64960
2135 69622
11513 57162
7868 67456
20207 72192
2872 28426
1268 65546
13985 66688
4530 45056
4916 120576
22734 125504
18054 119360
24031 101728
24270 114166
7512 116352
5958 88766
8236 104465
1373 105728
28178 87286
10334 59008
21559 62720
565 51968
27120 62464
464 60416
12701 65280
6264 32256
21945 84480
28253 66560
575 87808
27218 69632
22553 58368
1291 36864
22815 62960
4553 50658
27303 72448
7578 71680
26145 69888
22844 69430
1666 103750
1493 110326
20175 77440
7143 99958
25642 93066
26397 78271
13952 89621
12836 79357
9961 90368
7401 100726
29396 91152
24140 92822
27250 92800
13089 93248
2532 73770
24583 90880
27748 72049
26493 73930
7455 74240
24871 63808
9667 69049
14495 100864
14440 93679
8093 104448
23756 92000
9240 73719
31098 69922
16682 95936
11175 107094
23909 104128
26979 99696
8689 53882
8657 90880
12126 94720
28834 81674
18226 99062
28934 73216
18019 82688
30670 94720
8273 90102
20102 77962
14635 94762
12419 90194
7299 77478
27227 89622
23518 85248
8671 64000
12145 67584
8144 59850
20892 64702
3564 65952
29496 70892
18105 81264
28625 78666
10208 86774
28653 82924
24520 78288
3345 76672
1671 63293
12735 103232
24671 98633
80 107898
21005 93897
4637 100228
28034 100874
28571 100549
6004 99840
3422 91658
11499 44554
19509 80640
11278 86838
21850 80000
23841 79754
10015 102390
6207 87936
26031 73728
28222 41738
29277 44685
17995 60038
13346 70454
26838 75520
12565 63795
7849 92836
21 92257
7927 107705
18956 112236
5743 85168
16319 108592
3183 74058
17686 74368
10500 91466
10588 62838
321 72064
3476 45834
20100 61696
5251 44086
806 34440
27627 39360
22400 51968
3576 95114
24082 94198
15436 99936
23451 105078
28624 124928
6861 122368
508 119552
3508 96400
22528 34720
3566 32256
11597 34816
3044 31248
23987 55716
18533 68400
20713 66282
21236 86134
8997 77040
3746 74780
8188 67072
20105 71168
18033 75264
9302 67126
5019 81770
7828 65024
23931 68290
23918 68386
7039 72832
15471 73974
909 66720
18495 74864
3181 93686
31023 89523
5645 76544
16640 78592
8365 97792
382 91136
7187 92170
31133 95734
21329 100864
22138 115958
28522 115904
21644 103424
26891 88320
21886 71158
28650 65034
15786 69162
18089 96374
11206 51851
24120 80167
5209 90624
16426 104064
15581 107776
1446 112640
6159 116745
17632 110901
28709 105851
5446 99552
14118 88695
28164 113280
6630 67584
13203 79360
22256 108938
19405 105922
25369 89453
22220 100392
23754 103001
20855 92455
11035 94582
8377 87810
8388 63389
30961 67584
4799 92479
14860 71360
2795 60239
14156 87030
10349 115456
9065 96647
1 107776
13072 111848
9293 77261
26669 60368
18571 76512
9336 98309
14378 83658
2653 93238
1933 76362
6780 94454
16858 94592
6363 107894
1270 105856
9910 58160
24488 65089
28038 67072
16785 77568
16490 70528
30444 71808
8951 71680
20503 99702
9087 91392
10413 71680
20431 64000
11375 65536
25435 67082
5776 70282
25617 71680
28342 75264
23355 69120
24174 68608
8494 96256
14705 99830
30438 83210
27350 103168
7786 95488
10491 72470
25244 58826
20732 62720
14892 102816
21637 89265
23014 71680
30970 87424
28922 101952
16159 89280
28361 92746
7349 102090
10381 113452
19320 73496
8996 91392
3274 95464
8726 79545
18892 55666
14409 51958
12878 50442
22318 77056
24506 59392
15420 73088
7325 72320
8499 60928
3685 72960
30726 82008
5583 80640
30802 83140
17476 91589
18874 113152
24262 118518
19143 113536
3115 77578
15421 117248
28992 115200
11315 102359
29975 93386
7989 89600
19745 98294
788 91648
20340 58368
10663 37696
5370 107456
17656 103936
26005 107894
10144 107888
3069 94784
18390 85066
29442 94720
7628 65536
3700 74634
9863 58130
9895 75776
3934 91904
3636 94272
24965 87744
30351 93312
15231 77632
30993 97078
1122 55818
27256 62454
4433 71370
5762 68490
22861 68640
11697 71168
28714 57344
1102 66102
27791 96940
26291 99778
27475 110038
23204 110336
23181 87658
22482 57856
28228 57344
24381 57344
26643 87424
26370 82432
18001 65034
24445 67200
28247 57226
29166 69494
5040 89718
15384 70400
21135 69770
29707 78602
26362 81152
10540 111862
22630 106752
21557 101878
363 89632
10843 100394
19198 99318
30589 81664
12244 42752
15310 46592
17441 40074
13758 87114
2477 92880
1665 108662
5443 85302
11879 80346
7297 95118
27274 75904
17935 51594
8870 96218
22420 78336
25085 88576
5044 86190
12022 112814
12441 102826
25474 83790
14268 77426
14483 115096
9369 117622
5275 101110
11442 82944
2179 81024
10055 79104
4049 78086
2326 49532
11919 51456
26209 63488
21671 70646
31164 55050
12855 46592
12328 42506
29823 83338
24968 94966
27981 76288
20127 73354
5725 66048
15314 70656
12642 98560
22827 74752
5763 118654
12314 93688
13241 103680
25843 96138
25829 97910
3440 78848
4222 70400
18616 73728
18870 75520
16226 79872
22605 64768
21508 50954
4045 95498
22555 95104
5026 111104
15372 102784
29768 103286
4424 102656
30019 84480
4649 81536
8533 85376
14321 87040
8073 92672
13476 89600
16449 86272
16696 87936
5125 53130
15814 56064
5407 85248
16061 86528
17479 71424
24626 70144
21396 73216
9283 87542
3045 80640
17013 73138
1728 45226
789 70821
21786 64271
19352 62720
7468 75136
19668 103670
8712 103936
14534 92032
12926 104822
8639 103552
27814 94336
15722 80768
16438 66048
1447 57610
2293 67594
10525 69878
2158 77312
3559 98038
8369 96118
28240 71424
23724 61696
19260 56501
26988 90181
14008 100352
15793 112128
3633 97024
22526 104960
18253 117248
31071 106614
26042 95360
24000 105728
22403 113910
4754 103296
26752 86816
23776 89984
890 82432
5456 75018
16859 69120
14291 26122
4910 81162
17463 75264
25711 109558
9146 94208
28665 86912
14134 121078
1366 96010
8116 114688
29750 100352
394 97024
11914 66698
17246 105088
1222 107510
21593 101376
12803 101120
29341 94858
15287 99062
2780 80394
1050 83466
918 105270
6753 102218
12797 109312
22032 107392
22853 111862
21524 104576
16168 103296
29624 105472
19750 102144
23790 96832
6873 80896
27801 96640
1528 78582
6647 110838
8257 86016
5622 79350
15275 65034
12202 46592
8390 61440
16941 54016
25198 40714
10044 42560
28395 47872
17261 92000
28174 91584
30451 83872
29107 82378
1092 87030
27635 65920
20492 79360
2469 75786
5825 83190
15534 72704
5739 53376
1241 56554
5500 99488
5992 111616
23788 115062
3739 83456
13298 81482
9275 101920
31000 115574
12946 108288
25043 94976
29666 101174
10729 62720
27643 86080
5072 85920
24257 82196
29009 77168
22106 84480
26876 85760
7973 75264
3341 43158
23218 60672
20783 54301
24265 64529
17397 86670
11648 74060
19428 81820
25470 88960
15477 96384
29074 61786
27252 96790
21357 75392
3910 74816
28277 118718
23792 93288
14055 112517
26380 103288
16409 86670
28841 68129
4128 109302
3052 121846
16604 107430
9918 91008
17962 100554
9908 111478
2551 104640
18521 109174
31173 103370
24189 82698
13121 108662
26651 104896
8445 105472
1224 119926
21237 109568
12679 94848
396 104896
6026 70080
25741 75542
11611 80896
20925 82432
1721 74752
13641 93696
24889 98560
31374 70400
14508 71670
7813 62218
23402 57600
15885 103680
30308 115072
29526 123126
8056 97280
22695 98304
31109 113674
24117 100352
17174 90304
28880 97472
5786 111862
4742 105984
9978 103424
15819 86784
27241 92675
2143 86165
16303 51200
25972 44800
24934 36640
26945 32256
15932 27658
14771 66240
28888 72896
27380 70336
9331 100982
14414 100096
28433 91648
18526 86858
2466 95414
27648 93760
25855 100608
6206 103424
22103 103938
25795 149750
21870 130816
30540 140654
4890 57962
31401 67820
17561 88256
16676 99446
24409 96512
17137 98560
3217 90112
26206 85760
28136 68064
28475 73994
14300 95992
22136 83456
1713 98951
12502 83472
16238 78026
16561 101750
12014 98553
5095 81216
20805 77706
2113 84982
6327 38154
6507 64202
20466 68470
13404 90880
19649 92672
8771 88704
14807 78912
10440 91126
22000 105404
4336 49574
19555 59264
3932 57216
14087 62208
27513 97088
9819 120118
26051 126496
29252 105974
26541 86218
8033 120714
6212 128694
22638 100352
14535 69120
30329 88576
13074 94710
24776 92160
26786 93952
24877 93696
8415 79360
31196 74240
12516 89600
29091 95788
22653 83978
15672 75914
5084 84608
31264 81536
20920 95798
21281 89600
29308 79936
9724 89674
20982 88502
7406 72458
13384 64512
2355 57590
8167 44554
2870 60426
14237 69898
16121 78848
29910 78336
13399 72448
1733 63488
27371 81014
4879 76170
26496 67072
28225 71520
30052 88320
550 90378
18765 95542
3494 91904
18458 93696
19976 88576
10923 89600
23193 87050
19816 99328
25896 114166
12812 77568
14032 97280
16299 91510
28616 69709
864 93184
6930 74250
3093 105206
28103 111862
27363 96640
4977 47616
3621 54262
4994 28170
12558 41482
11245 93184
18303 64394
5969 89600
2610 93430
17008 96512
1152 93440
20717 88586
26316 84231
29682 57570
30172 58890
25210 75254
26968 87680
594 80640
26017 93430
16588 77312
8838 97270
10004 72960
28161 77568
19563 90102
29795 78080
9644 69130
18468 92598
22801 77184
9048 71680
10385 63754
22332 84234
7345 100480
11997 104704
2017 98304
3698 82944
17991 81515
3704 85690
9356 62208
26498 75959
6982 86021
1154 87040
28543 67616
15700 63760
14223 80864
29531 61418
29170 92150
30442 89782
17413 79690
27830 87062
8226 56496
27904 58944
14419 90432
23602 94390
10326 86394
13248 88815
24054 89728
14864 107638
10557 92810
12192 85760
19793 84608
23038 62848
9531 74240
21213 74486
15068 67850
16147 50176
3309 60928
7141 60928
28202 43456
21465 41994
27596 86272
19137 89344
29628 104960
24070 84010
19666 89098
12635 98304
27579 98304
7793 104044
28351 100864
10543 46602
30805 57856
22811 55552
18293 102646
15307 105472
5619 81216
23386 110454
10210 106368
27023 106368
8913 59530
5572 84480
7025 74442
20787 84928
15555 81974
904 73927
30672 70026
4112 65408
31091 81937
12517 70667
31046 71767
15390 70308
19271 83190
24276 70176
25219 86528
6598 98192
3220 85865
23178 92939
27816 86003
14002 91113
7676 91392
11602 71936
15896 48840
29976 58074
25980 78592
8935 87088
24581 89504
21195 78022
736 64000
29596 71002
29489 90160
13229 105094
13662 103296
15464 114570
29291 117622
13808 101386
996 109430
738 93760
12573 97910
7106 100352
4138 78080
5829 80248
9675 62311
29195 55040
15389 53267
22296 64198
18536 77582
27877 69248
8030 70285
5420 65974
15228 58952
25622 48384
26040 71680
5092 72448
7623 73216
19772 76143
2081 93412
10804 96372
10700 104212
5994 110070
19767 95702
1406 60912
338 60928
26000 38922
11281 52490
29722 66304
1573 118016
10216 125184
31583 130048
3437 132086
3032 110592
7228 101386
1043 54410
3396 72192
21197 67584
4906 74998
6172 47498
13704 53770
6910 59136
16076 56832
21328 67072
25777 74496
19235 87552
19091 75904
20110 83340
2099 79840
1180 78464
6044 84214
24238 64714
22289 61258
3974 72288
15425 60032
27762 100662
11246 88448
28199 80896
21456 93696
22016 79360
6415 80384
1577 96256
28523 116224
2325 113120
16441 129942
11569 124416
6074 84096
22476 82934
17808 64650
13840 73728
9186 68736
2663 74378
15161 103936
31620 94326
6270 70794
29729 67978
3960 86134
18118 73472
5520 57283
23712 68040
2989 71690
29669 79468
29210 104448
28583 89728
27900 68821
28733 85888
1014 91648
23849 89600
3075 86016
6109 78887
9001 55330
277 49326
25821 48512
5362 82176
20066 58292
16473 73030
26344 85402
18216 76032
26569 68982
1360 52874
26208 71168
1992 73472
15803 72704
5960 74358
11893 46946
30990 84548
17787 91637
27135 104822
19638 89088
473 84480
31262 88462
2343 94332
3123 97536
5857 106240
4153 70366
3223 97970
24842 112571
22480 112767
28208 77292
3189 68586
29945 86272
16432 95478
29574 97024
26327 107008
19280 109568
10752 127990
19296 102432
1384 92918
9210 60874
21994 74976
26120 74752
18770 76406
25012 67792
551 72694
5342 57482
9100 70784
10942 65024
15891 65152
9840 108096
11857 105462
3754 101104
18734 74602
22567 91658
29937 109750
18125 81536
29389 97472
13594 72739
133 65378
573 81399
21092 72970
27331 85504
20888 90102
16853 65600
29035 64704
14884 104416
26453 73984
10295 113142
20938 113120
12867 89472
19867 79340
933 69322
14041 75264
19427 66378
21151 51914
30999 100864
24677 96886
3457 87338
19273 66080
21751 84054
11796 79402
18047 91478
19411 85632
23206 124150
16395 118528
7040 101002
6832 92150
1331 45440
1954 34378
31017 45450
6075 57206
12730 64000
21927 59722
20188 87798
22623 75072
26418 71680
20747 70454
9492 66368
5462 84288
18612 98038
31061 62154
28828 92160
27066 90880
11453 99318
19571 94208
24740 82816
27208 104704
18338 99072
10640 97792
22426 75264
29673 80640
30858 73984
5454 45578
15437 62592
4012 76288
21429 64010
27706 76746
29416 85760
25761 81802
309 102902
2209 41728
19259 39744
5393 78976
10029 104448
13867 110208
12699 110592
24767 107776
22063 92416
9911 79872
31121 91510
20872 57866
27234 69238
24865 43146
20935 87808
4949 85386
7047 60170
8065 81408
13803 85248
27226 72448
25176 60874
23696 78032
17206 92534
25729 81024
2904 103030
25458 99232
3611 101834
28742 114752
530 121462
13070 111872
25640 90624
1947 64256
5304 87040
4333 96128
29001 95350
10812 78730
1880 87434
27324 100342
27726 100096
24195 98688
20950 95744
29415 85120
20825 86272
30179 57472
27530 59882
15888 64832
19469 63504
21953 52754
21372 80602
19003 75914
20514 86518
7889 97420
13884 81589
11877 73028
1214 97409
29901 99959
1008 65326
9607 47104
9640 76928
27883 54368
22048 114784
6102 92554
14612 102252
21957 115318
18821 65536
16164 69120
11557 88064
7260 71680
11856 86016
15264 71434
9057 99318
3657 85120
9124 65696
6613 84576
17192 124928
5970 119552
27133 122368
2064 127478
4186 111104
11876 102144
23677 46080
12184 18697
7441 44956
6977 50304
15548 56758
8258 22858
272 51200
21532 57542
18901 56122
17093 50688
15530 99062
13924 119296
15639 101366
8983 95498
24037 113910
27516 77056
11111 73418
25005 81718
8946 80896
13845 71680
25102 58200
12403 107096
4004 113958
16175 113878
26917 105840
1284 94800
1322 79862
22986 78186
8598 110464
8008 83712
11297 99326
1062 79813
24436 67210
4077 72481
13830 95744
19464 89166
7259 88944
17983 96217
3652 104689
401 119670
27314 84352
13448 82762
27606 88886
954 104566
29109 99594
28539 63850
12823 60202
2705 79616
3799 79872
16023 87670
200 82688
23568 60682
3738 67574
29354 73738
10167 69258
30857 86134
30901 84874
7772 94858
16351 93430
14922 110198
17472 105728
755 49152
18773 42496
6821 35596
15199 98199
6012 94208
2620 110282
5510 92343
5368 89313
22610 69236
28975 84964
21027 71324
25451 80128
30312 92928
21024 77814
7633 79360
4476 59338
7188 68992
1621 70912
25694 67737
15950 87507
28631 98742
31111 90368
8319 111862
18239 96330
2119 89216
22271 67328
20272 91894
4412 86912
26450 68746
22699 71488
13848 55494
2195 61066
24060 78838
2806 58826
15324 62336
4555 89600
3077 81920
23183 86656
12302 77952
7403 94976
8053 105462
1364 87296
18275 88832
21780 100352
4073 106752
16823 107520
15439 87296
23881 88832
28307 68608
26554 48544
20300 53216
13189 50499
30925 128263
8002 129159
24096 130605
13112 146290
19949 144640
2880 92160
9933 92416
19884 77696
17098 86784
7594 80640
24438 83712
13534 39124
10337 40320
15738 37632
14669 88566
385 81408
15323 81664
31063 80896
7910 102518
2993 90506
8525 76529
9 109032
22195 85686
11287 105221
27825 114261
15990 114688
13819 112640
16153 97536
1661 109102
10727 98971
15286 72960
6161 94976
26477 85504
1834 59678
20258 77297
618 70482
8 86656
21277 87414
20502 73600
19046 64640
25695 126592
20751 130944
8575 137334
21203 96836
10933 91088
31263 137344
22363 116936
17132 65494
1470 71546
9846 63866
13473 73478
199 66480
21733 118128
16384 113664
721 99328
15280 88742
4599 106760
4842 105154
17123 109134
4304 64020
19964 86016
2437 75805
30398 87086
29271 91511
24832 78848
28201 66570
29175 80896
8055 94198
20255 65920
27179 116928
12537 125174
15200 112640
16844 102528
7103 107072
6198 108506
22327 107136
6916 123430
14336 98096
826 68796
25454 85083
21949 89253
23354 89187
7712 81137
11774 100671
12902 56278
8222 44544
20723 47872
31094 51968
16647 58624
29752 56576
439 48640
2958 61440
12568 61952
12636 70400
14307 105984
18224 112886
25292 82826
26928 104950
29385 112384
14408 55050
4265 68662
23468 64266
21699 67146
11835 77312
17756 73472
6654 80374
26438 51082
7123 53878
13966 50954
20940 54016
6215 52874
11091 60928
9836 57344
289 87552
2257 85120
18462 51072
15046 42227
10016 72742
29877 57367
17271 54912
30285 53853
23960 84422
4725 95232
18490 94720
27723 79744
4151 104310
1940 105984
30555 80640
12927 92672
1556 73974
2729 79360
15147 91382
1797 75398
7131 75338
14355 83840
15847 73098
16671 73162
26983 78080
19503 79488
28831 88202
22856 91180
20379 101878
29010 99584
29601 82954
3506 106240
16528 60042
8402 65398
1565 51968
18781 49280
17070 84598
9609 62666
13170 78080
10481 92416
9426 84736
12826 50378
559 57354
17313 62336
9527 83968
10457 83648
2632 89654
1739 90520
28054 82698
3501 79016
11987 102774
12783 95296
26308 80394
27126 112448
8962 110966
30043 95384
13192 110720
14759 68736
19365 81398
8198 65418
4700 77962
6829 52138
7420 62144
9002 68352
12322 71680
13132 96347
1561 85102
29077 88832
30716 89334
12320 88960
29852 86773
19907 100651
9020 98259
16810 103421
4011 112239
13235 93980
4365 124796
25251 122950
9122 111662
25326 103952
3383 78272
15574 35466
4775 48128
28379 91786
8348 98816
15666 98304
18759 97034
17091 96896
23753 104438
11046 112246
10608 102394
29447 112792
20125 107644
11289 48820
10028 60768
10865 66912
31334 79702
27563 73152
26924 86144
15029 86784
12932 35266
14319 65943
1132 70230
25105 69408
21283 111104
2785 98304
31310 75199
21952 65218
31527 103101
23961 84081
184 97170
2188 53194
25750 86934
31470 70912
21222 95488
7298 120310
7818 114698
26796 88064
19103 64010
27382 71680
25319 93184
20402 95488
25037 106742
31337 101632
22287 105728
12413 115958
2918 115456
17947 63798
14818 80828
16829 85079
22910 85920
21320 78168
21661 86646
9965 78870
16685 85728
27121 77514
17773 81578
28086 69066
18393 76266
28337 84726
29818 99072
25048 99584
30893 117238
9162 115200
8888 80630
15071 94464
6164 98570
7099 110838
28519 90112
19418 75008
11847 98294
14569 90378
29157 109546
15753 114454
25023 102464
29826 74954
18965 106454
2956 105312
7530 95990
2855 81632
30544 74154
8733 80608
23850 110998
27805 94080
6922 81526
7520 91488
3221 65536
2487 83456
16063 105866
12257 110838
29227 104960
27660 109312
19632 110320
30967 101376
29684 78838
13299 63232
3393 73312
13082 70144
3852 60746
23492 67338
18191 45002
21546 61952
28364 78848
1603 71296
29867 55862
27551 56728
8087 47286
4192 28298
19163 47488
24498 49536
16099 43978
12957 83904
30201 77514
11446 83958
25944 86912
7164 89152
23127 90240
11521 86016
31313 96886
26103 61258
23676 87798
2641 94848
10416 95512
14467 76790
11039 69184
22078 69994
29504 63866
2489 69430
19617 61434
15155 76278
15621 49152
9710 58112
1910 39242
24878 48714
14397 90752
4515 96000
27500 88778
916 103158
6956 85248
10533 46016
5241 60998
29575 35914
10386 71050
2106 66560
22461 98048
9184 103926
5914 93696
8651 59904
19774 71946
1982 69642
6220 71680
21059 93632
6892 86784
15902 116362
11093 94976
3936 97024
28876 110336
30516 118262
13768 120054
14926 124160
17153 35328
21826 58240
293 97270
29163 92662
22833 102144
26559 110582
6502 107520
22497 81674
323 85760
14978 83968
16686 71680
21683 49162
4590 72714
2428 86016
6906 84470
8806 71936
12239 81664
12879 80896
2882 84816
2029 83712
30674 72360
27605 58282
12409 75402
19786 75000
27589 62142
21078 68618
9382 83528
18434 86090
10860 93008
30031 103372
14035 93376
6453 92704
13122 57408
14997 70528
12281 58752
404 56415
28593 38163
31154 42264
27003 58112
24297 49936
20098 76048
25394 74048
1242 82422
22868 96758
19721 79818
28899 78976
15368 93174
3970 96586
20667 103808
18447 109174
26655 110710
23201 95488
19234 75274
14081 84362
1191 97782
28313 98816
2023 93856
18353 73578
1826 100374
14723 87136
24215 62688
15112 104662
6266 102282
1495 118774
16217 102400
22238 72970
30514 88950
1208 82048
30222 95616
13102 81088
18114 73738
16830 102604
19309 100512
20833 86944
16694 59434
3523 91456
23457 101974
15037 98432
27549 99200
18807 68608
619 105728
19975 106486
16922 90058
20129 76032
22470 55562
29982 76726
13270 55574
15088 55498
29451 57728
19270 71808
9249 78966
1448 51456
30497 76032
10712 63242
8911 77814
2616 17536
14247 32384
13582 39626
30326 40992
24976 95392
27299 94464
9616 77824
354 73984
25836 65792
23097 62730
3760 76800
20611 63488
13292 96768
3602 96000
16283 95488
13434 69386
2760 104704
5845 109814
27050 97802
22492 105974
493 85888
17897 64418
6424 57426
19836 78070
19012 90582
6697 106648
27366 122086
1067 113562
7704 114320
16730 115734
666 105344
21912 104160
25856 95952
18477 46773
8117 56064
6267 61360
14986 88572
2176 78490
3748 62970
2005 72134
552 62960
9214 60156
30985 81986
18065 75264
8625 51968
5993 61602
15742 61693
22781 53644
668 33783
25302 63616
19810 88403
10947 54082
14443 58880
1456 55168
23358 50304
26221 54196
3964 81361
29769 90112
19505 97024
10576 114166
3887 92662
8763 78336
22998 100854
16986 88202
3587 94922
8998 67626
13767 52864
27281 65278
68 51712
26433 18890
7244 42880
19953 47872
28997 54992
19094 52800
11455 59501
24770 105999
4302 106080
4370 102400
9467 110336
26934 98048
15239 111882
3678 122604
27372 116736
5119 111872
18493 107520
12535 93194
30349 58368
17227 87808
24684 87808
10593 89856
15101 83968
17501 92160
20154 94208
10552 80384
8742 86528
19182 93686
30082 92288
17944 106004
29612 83543
25871 99392
29583 87184
30333 82395
20727 97444
11852 98176
24578 100992
18296 107478
10080 88842
17904 104694
3941 96192
30662 91978
8739 96704
15003 110582
31088 105984
8100 64256
27317 80640
23223 58217
25261 110073
3014 120320
1431 120192
25511 121772
20252 106830
27872 122752
16923 132416
30279 92928
29567 68608
21288 63291
12816 66052
9976 78592
2292 95232
21133 87808
9595 88320
16614 67574
7327 54794
3050 71680
5765 57344
22117 46848
8352 43599
26377 79430
3695 79360
13007 100224
20665 96238
8513 75621
18347 86857
14323 66630
3638 62129
29192 68656
942 65971
23162 80165
9837 61864
17043 70390
28117 36864
18120 24474
8408 92383
7581 97792
2651 93440
24972 77056
22351 95049
14448 97599
13334 103904
3360 68992
20132 87350
7176 84590
15630 78368
10591 109222
11959 114931
12168 107672
12961 97024
12010 86144
25344 81782
24980 76242
25347 110091
1633 90141
25884 63462
6081 118606
14432 111919
670 109312
21635 141866
12142 114688
9498 50816
12335 78848
14711 65030
14769 59106
21682 61312
29671 57958
19166 80633
31100 78294
31435 69297
19878 84543
3947 95990
7354 85366
114 108177
16207 107904
17609 113152
29743 114400
16292 127821
27313 127987
9990 66132
18460 118518
15710 117367
804 49201
24872 32544
21442 101376
26836 113398
21616 103146
26778 80640
11036 69888
11958 79872
19216 92826
11266 91996
10932 89600
18061 86528
30564 59402
21771 69878
21977 64512
8885 68608
26692 101622
6277 68672
27357 91904
24481 80458
5266 73050
8210 61069
24161 75702
26704 72960
26131 75264
19132 60928
23546 72704
28734 96512
3973 95232
7444 77952
29476 67702
22647 65418
16573 59594
779 76928
9145 71680
3622 83968
16598 91392
4490 70144
15875 57344
5562 78080
11571 74304
24049 73024
23555 58646
10878 84301
5694 57344
15267 48778
26161 70026
12507 100480
1340 96768
16871 87798
23185 69888
31130 82432
2031 76032
21768 43274
4744 58624
1184 67830
26881 66304
14080 73116
27743 81664
29307 76736
18960 62612
837 82560
6719 89078
15777 84356
9259 64244
14910 71318
19698 41836
26214 68160
10378 77517
17532 36426
30461 56320
13919 57344
6483 51712
21626 28160
9454 107648
32 107584
4931 93054
23580 105884
22124 99008
20224 98711
18064 84539
1432 98496
6674 98031
9472 76281
24528 84279
19486 89270
20835 86784
13542 92416
1788 91648
14183 82432
11925 91904
27582 92672
28464 89600
27503 89526
29915 77440
29656 68992
4508 60928
17772 54282
3078 60682
9631 119798
25158 117632
6527 89866
25530 88381
31317 91501
14175 96410
12311 73216
27899 71168
11461 74991
10294 65231
9238 70656
122 80768
5132 78582
9153 69760
21600 76288
11863 51200
12458 94464
7469 97024
28793 101366
14545 69386
27001 92160
7637 71168
17654 87626
19406 97156
12627 113526
14148 111754
27030 120950
3584 113034
18712 93696
16878 95744
19344 77824
8120 90742
10504 66186
25246 75424
2596 74378
13139 84982
24652 96256
18508 95350
21617 90368
7278 73482
13243 96256
13045 94454
17409 91392
11389 74506
22409 95788
24964 94912
3918 68362
1955 60938
26981 62198
11388 65024
14013 61174
17262 52480
30745 32522
13379 58634
29162 63232
1781 52746
31546 97344
5409 89600
18500 101622
22193 75476
19230 86921
17391 78022
7669 65824
18501 60403
10253 44857
29150 90507
13980 74357
27136 76888
17874 92879
26760 37751
7368 62429
6865 41574
22723 55296
3277 51968
30536 69120
6711 94720
11715 91648
20559 109552
19004 94776
20323 77824
27379 90112
13279 46592
20445 109056
15215 106496
13675 97350
15547 82934
28227 77369
5620 74099
22298 96691
20883 50244
29661 70134
4641 64752
8685 64650
9419 49216
20933 81846
30515 80832
18981 75914
11330 81964
12733 77898
19035 71434
9415 79488
4904 71680
28938 75264
10318 74122
30449 78966
6889 67574
6193 32768
25339 20977
16402 90898
22366 119030
19800 111006
28637 98442
3477 103286
22758 66037
30185 106226
31454 101015
23691 50698
21827 71936
6552 90368
19083 89856
33 99840
28765 87030
29481 29194
16706 62976
11669 45322
16866 61942
20722 54026
4849 32256
276 46592
18205 59392
11317 51200
13039 71680
13300 83584
20687 52736
3524 76790
20293 74336
18391 73728
20316 46592
9617 35722
22512 73472
31176 55434
27777 78847
27824 81452
23747 80406
28647 91102
20370 70816
25685 22592
6601 3954
7956 108822
29711 103914
18067 110336
10017 92662
15913 90829
19840 104450
7612 72528
29374 89728
2344 124918
24260 88960
24006 79488
3330 75680
1766 99606
5789 123520
31209 118784
18305 124790
25998 111616
28213 83072
3745 102016
9896 96576
18925 103990
4097 76544
4339 90788
22035 85468
13231 56525
9686 73074
12352 69760
2233 81766
28486 32798
6481 34304
17641 43008
20432 64512
3421 68022
25464 46735
10331 60293
6118 66304
2053 60928
9980 93184
10873 102390
17402 90880
23817 74112
9849 57232
8027 75136
4689 63540
24635 47252
12100 100095
20853 90368
7019 50688
13382 53593
22028 52786
20411 45734
13409 69888
23523 94976
20769 101888
22223 78858
9960 90614
10358 67830
17310 59146
31500 68096
27969 74240
7706 47231
15357 71907
7147 97792
10927 97782
29550 88320
29244 76042
31041 80768
16815 89472
8361 93686
15392 93888
15924 80138
16050 48474
20035 54240
25332 43435
96 92672
7130 131702
23235 104192
25772 114176
3532 129910
28434 131040
23547 73527
6686 47471
10995 75666
4471 100048
21181 102080
31513 108086
2400 106422
6010 86602
22794 105600
23958 87424
24358 75190
12351 66240
644 55460
19788 84500
30478 70912
17087 65544
745 90064
14450 90624
30189 91872
8543 107643
1585 91144
12326 100474
760 31343
7431 29784
29287 42880
6122 107766
14687 97024
18437 114934
5421 99473
26028 91373
29052 91023
1624 51682
9226 68906
23061 82646
29293 80128
12846 72694
301 58634
15075 63744
8240 65280
11435 72980
4201 63770
25517 51200
21576 49290
6854 35265
23717 62074
20624 80640
27293 78470
4978 95589
16779 97802
30760 119286
5791 69472
16765 39978
30984 100335
18552 104586
19217 73846
29552 71076
4227 71557
23105 104208
5674 88000
22460 100832
13885 103264
11677 113878
14096 100170
12592 117206
11117 107168
25797 105962
17563 89334
14208 36042
7580 66747
17096 87396
238 87167
27399 77826
1884 80325
21906 51690
27137 53248
7810 60928
14961 46592
19022 72448
30903 74752
6436 80640
17396 72192
7333 86006
419 88192
5861 92928
9323 81654
14343 81930
14784 70666
18732 82294
19148 77824
27663 58634
16043 61814
18845 65162
29733 66048
20050 81152
15937 88950
19899 94976
11022 102960
15618 110336
16703 98048
25068 102134
8292 101504
1912 82816
21843 82087
9060 105667
7767 96896
6066 107894
5142 50314
28512 90880
9308 99072
23394 52106
3945 85248
8823 80640
25782 74614
8699 85770
22008 87542
15845 64256
797 80950
26287 80330
29057 66304
31221 87424
14374 69504
27666 62976
8810 69760
9781 67978
11402 78602
23952 91392
2766 79360
1425 62336
7307 53258
29954 59904
28595 85504
25386 86016
24401 80384
19999 60928
25355 81920
29347 83697
7423 79757
2300 67338
31352 108638
23407 122540
7975 111274
1273 123200
22442 106560
22673 104768
17936 57152
16357 58624
29179 65536
16757 90368
19187 89586
20046 62328
29840 77859
20850 105984
7324 109718
24810 93034
24579 110700
24129 82460
25663 104576
21370 117071
1310 107040
10464 88768
10099 93696
23789 91392
8442 120438
28744 119094
12300 104280
11471 76541
1966 81851
30094 112640
28998 92422
23927 58056
22642 65904
5902 61387
21432 72916
21094 82547
7919 65408
25740 95101
14649 88512
12428 79488
29134 95668
23871 83108
5565 75587
29139 87808
19747 76431
24453 61244
5718 60642
10562 68662
22392 82016
7074 81664
30821 95232
26152 101888
3879 99318
22172 78992
12981 79936
20467 90816
13565 116508
26084 104208
20710 115658
23889 46602
30702 69341
1981 78912
2759 66271
6400 54067
26687 75264
14209 77177
9141 114717
9264 110080
3500 122176
16826 128577
6848 132248
9737 112568
15057 121932
20563 121418
23629 37920
23238 30602
22221 82186
11191 94198
19905 89600
6199 86912
2497 78393
17921 86102
14267 99446
7495 96320
16650 102518
12261 61622
24632 58400
19026 75264
15020 100617
5218 101008
7102 74157
20130 57610
25453 62346
23859 60160
22517 101302
345 82944
31372 86016
8958 86528
7949 84342
22481 62400
19039 77258
17863 51872
24840 44042
11929 55050
9322 73181
10086 82082
24760 88576
1686 112832
8939 128448
17300 132522
6265 111328
12505 43264
11964 70582
23530 54976
24587 32256
7882 53568
10276 64138
16009 65354
26827 99830
4924 101750
24277 73098
4505 84736
2275 94464
27865 67200
22139 82944
7475 74506
13863 84470
5242 86006
18567 80896
7699 73738
17033 76992
28032 86006
14838 89600
15250 89600
17910 82432
318 80320
4519 89856
12698 92608
27630 118134
30566 108928
11031 98506
10033 117750
21959 118272
27430 119286
26833 82634
25080 41936
10127 41087
10415 44387
7430 43786
24852 68352
25241 68352
11462 67257
9126 79700
5357 100580
18159 98964
136 125286
23655 90545
25655 70069
17900 65024
9751 64000
28454 70656
11029 75264
21852 62976
23475 57856
21597 61952
9826 92928
30142 74658
13796 94624
22609 111830
22664 108576
17470 76032
5882 89804
23832 80734
12769 67470
25153 74336
24366 80566
1707 80844
11372 79360
748 87286
17875 61706
29428 77312
22867 89600
3485 79680
29358 83456
27948 94720
27470 96310
17371 86358
10961 67296
9907 66816
26282 79926
14580 91392
11147 85042
1930 65546
25837 82422
4130 60928
20153 93440
356 78592
21453 105718
24642 97152
17376 65802
7329 79107
21378 97065
27960 123397
7574 117344
20146 89754
18345 96384
29681 83702
8747 64882
29079 68992
295 75136
17849 74112
14675 63954
485 81193
15910 67364
12023 58909
5883 76637
23710 60928
20730 47616
19538 123648
9654 129792
716 127664
5120 108898
17551 127660
31335 115766
21184 100490
28594 107733
25625 98272
22079 72256
30420 76278
25865 70848
3743 71194
29267 73112
15585 76150
2810 69002
23593 45154
20791 76054
9893 71882
1442 91392
3885 123126
29598 119562
27553 95734
14755 82432
2012 86528
13079 86686
27985 67258
28515 86656
8830 87528
9958 51738
23213 74009
8180 42752
28808 72778
11576 74880
3705 69120
21382 94710
29828 43008
22721 23818
209 67082
28791 72704
24451 99062
15804 96768
15617 111350
19272 93056
8061 81610
11358 98442
696 102784
11767 103798
9115 77056
23469 75456
28134 47424
21799 90678
18436 59914
8816 75776
11086 84992
7400 86016
3371 96512
26606 99072
16136 64010
1277 84480
26765 97782
4286 67338
20628 85120
25375 86016
3325 89088
8484 79520
26829 87894
6522 85184
1342 57930
17482 62528
9878 69258
16725 60362
12937 91372
22505 79242
18411 85760
9181 78848
5830 97270
26925 74762
16230 38400
17357 48384
29571 42240
6487 36864
25400 127832
18398 98422
6389 127232
17672 129624
21202 137982
2564 119168
7192 128371
21101 124342
9818 98314
21292 125056
7091 123611
10931 117992
19608 59844
31305 52587
16652 65475
29540 73814
15385 58433
27886 79273
25449 81344
16532 71523
11618 89834
2541 57494
14938 78368
2422 58859
27249 46519
7207 42218
8989 28380
12435 83842
29620 85134
27846 82442
11610 91638
17176 94198
27757 86592
12061 101360
22212 101878
28849 100352
9784 103680
7737 86026
20330 24586
25001 21002
20174 26102
2165 32512
5196 32522
30685 39926
6303 86016
5263 115702
7116 104330
1474 107928
10224 104168
25484 97536
8082 98166
6211 77760
30169 57416
9901 78154
15098 88438
12204 80842
25903 41546
4229 91062
523 83328
24654 57088
23639 78326
2941 70912
21963 57206
6766 49802
22558 54784
20635 57344
16749 57344
1230 64704
9025 83200
13396 89590
25003 87930
542 106431
4935 66695
22829 74486
13211 67695
2506 98858
15552 96548
20526 107062
845 90686
26840 85301
13080 100537
18481 74490
2946 98038
16199 90058
7350 92192
30611 82816
28732 88586
26250 95734
9668 72704
19404 84080
10147 84678
16833 65884
274 88542
18392 86656
20745 74713
16558 71168
23828 77824
592 51233
5962 47215
3319 75264
18505 73728
10211 72192
10395 60928
6416 76544
7514 75520
28686 66816
31006 74058
7573 77632
28218 89920
423 94966
6850 64640
15312 72704
3809 69632
19076 98176
25974 103926
31140 58308
2848 59856
7987 67392
10999 79350
11996 70848
2647 81430
2187 63296
366 82976
3715 81024
20181 67642
28761 28274
29534 71680
15370 80896
6616 76598
19343 71189
24072 106944
26902 95424
989 80010
9422 93430
31204 92800
22860 74496
31615 98048
18302 95232
20534 86762
31590 60700
3719 54410
8974 52041
14801 95136
18247 71616
4997 96694
14895 84928
952 54144
19090 58624
3522 44992
18360 46592
16988 71168
25473 71680
23184 78848
17790 86986
5010 102134
26463 106742
31193 84160
4271 94080
17308 93046
6018 91520
8917 43402
1976 114752
4548 116544
28122 97856
22776 122442
16661 118272
11012 130294
8350 120832
22316 18944
17322 18688
3975 10
13502 11766
18844 18944
30072 73728
19081 82688
19624 76160
19748 36106
28064 71670
28855 57200
63 101604
7977 109814
8547 102400
11260 118272
4703 113026
529 101114
20755 125707
14203 80981
27608 88721
30247 104880
8279 80765
18862 93807
11150 112896
17576 103218
13173 58007
25121 34527
29188 46986
6454 54445
20083 89334
14092 83210
29874 106326
28120 105792
10077 106368
15453 106560
173 71872
31128 97408
13539 100960
23478 92090
17968 105044
24836 101376
4067 89344
5050 100544
8847 101114
7695 99328
7393 101382
5457 52480
23840 64746
10628 73526
17520 58736
29394 86634
19866 52736
4253 35840
22903 54026
26336 62320
7119 68496
26907 70006
2338 68903
15006 71439
29646 72086
20814 67946
9519 66304
7760 63488
10058 68096
26490 28682
30278 43520
21026 103158
9444 108494
1348 122742
14480 112054
21809 104894
1333 65653
7659 74496
403 75264
6953 77056
4137 71168
18660 60214
14831 63232
26804 56534
26555 52780
23473 48170
31347 34333
25187 101584
18987 81944
19570 104976
4106 107894
18080 95520
17712 62934
20095 52746
23751 62454
28286 52234
20631 47114
6510 90624
29895 69642
3848 75008
25007 62464
306 60416
31185 57600
14417 137088
19814 167808
12159 167350
6409 127040
12504 157280
3679 120384
5036 106656
20967 88176
11913 84672
2267 75114
24783 91760
28961 100848
24109 108950
4447 75040
7223 87296
28144 84224
14220 104310
4526 86154
17066 97802
6368 110070
28487 70902
14433 64010
6230 82432
21034 86912
19028 89984
495 90112
12471 53856
26943 118246
25592 113772
14376 122282
16851 132470
19361 120854
1582 110666
23481 123264
8349 124800
24410 124928
14292 116864
10067 104192
3616 97024
10397 94464
27308 137610
31452 136438
1927 143104
28479 148726
18214 144512
15172 142208
26715 130176
15472 121078
13496 108554
2090 54528
11155 60928
10296 66560
11119 67584
16892 90624
8318 84982
30535 74762
14842 73216
2331 67584
11714 55296
31177 47600
5877 59264
9247 37946
16440 74048
2175 84992
17221 89792
27487 91094
22285 89472
14167 99072
2856 95242
1297 53402
30283 81216
27523 87168
29891 101718
7731 91898
27183 88256
30263 82986
5018 85632
471 86272
11593 50234
4486 67328
8717 78806
18250 73146
2817 91952
30430 78432
13051 102672
8488 97244
1025 94816
21358 104368
29272 108214
27945 99574
18621 85002
1143 58240
10467 63488
1785 77824
31144 73216
20537 71680
20639 71680
15713 72352
16227 88448
77 87968
11649 86218
29419 38282
16033 38656
17566 44288
27456 118006
24024 108544
13846 115584
30304 117248
2804 125942
24158 90358
16729 80768
25185 95232
10649 112640
4367 114166
7614 108554
21785 75392
22425 98048
4680 107264
1213 89600
14953 102400
14407 96768
31363 80182
24901 81152
10239 74112
14444 98422
24223 78538
27369 101174
17871 61056
24939 79872
15072 86582
3198 84938
4384 81408
20986 77912
15185 74949
6845 90929
23873 75089
16792 106409
24745 55505
17403 56842
3164 63606
5534 86134
27881 86272
26775 68598
7617 58634
27631 51210
26261 58146
1484 168165
31505 118976
1811 124084
7482 103042
7063 127808
862 154212
4658 154554
20990 115696
6895 48458
13526 71766
18096 75712
17596 77248
12442 85078
28483 70858
5506 88576
30706 93799
16629 63942
4650 64880
12918 70346
23074 55306
18715 66048
25760 69632
1777 84736
14294 88064
5245 76448
29755 80128
18589 88470
14788 77930
8412 50186
18950 78976
28864 89532
15362 50302
5881 60022
26246 48074
23212 54048
7779 7178
6442 26624
30127 60928
30209 71680
9465 86016
14522 60192
24996 61258
29083 55168
613 82432
2581 92278
18790 91231
22143 78862
14042 89693
3381 112704
26674 116653
30040 114463
5543 105814
24701 81184
4588 75914
11058 113863
16281 41578
8758 81712
19940 77206
26002 75264
15121 66560
305 52736
17711 72393
20749 61696
10083 69342
20021 52903
14264 99922
16026 116342
21017 107402
29060 89856
27425 82781
27609 95973
12163 105761
9350 102912
28987 109878
15614 107722
8921 94208
3800 101313
31559 92217
2748 75850
13759 52554
20436 55552
432 66816
20528 88832
27850 102656
3733 81834
12448 102774
14660 86656
6 78720
2787 73290
17405 108640
31302 110454
27095 99264
21592 73920
15382 67746
1922 107746
13370 108278
24663 88842
18289 80448
21229 78518
25336 84992
15963 102912
3254 110582
10685 60581
7149 84362
26785 66698
11936 75264
29511 84643
30112 78677
23109 117248
9161 112640
5508 111584
29348 121110
9133 57238
15787 56064
8854 72704
20364 83200
29311 62720
5577 70912
19673 69706
2440 51306
29966 52736
22144 66294
24887 53898
1192 61770
14065 107510
27949 104352
6425 103168
3211 68554
15402 94838
459 82602
4127 85760
6086 100864
26328 118784
2711 114806
15397 78602
23192 90752
3201 113974
30957 104960
26972 103680
1232 97733
7785 44297
13947 46643
28265 101299
11768 78176
12123 86440
21474 66304
23733 57958
12360 86848
30138 78080
26330 116214
24706 105854
29820 99742
20080 96614
24796 86162
1323 80640
30493 84096
29135 77440
12570 57950
13856 88282
19834 90880
9197 91136
17737 97270
24929 97024
19807 82634
24957 39050
11705 111360
53 125430
26524 114816
2170 97034
7007 55050
25716 53968
28565 77302
10444 67830
29564 75264
25027 50186
1902 71680
927 75264
13739 65536
25114 62976
24296 59402
27787 62218
18288 62710
39 52874
13374 55360
17302 95478
23113 87808
9691 79360
22336 76288
23525 75264
9866 89226
15211 91574
4488 93440
24345 83658
10497 91456
14238 93942
13340 89664
17891 89216
22639 71434
29487 93814
18401 66826
19526 69290
9420 75808
10864 71648
3261 51306
10982 70358
3126 46785
29070 47829
16381 50496
2253 62298
8551 70592
7794 84854
26024 73728
18714 62218
5268 69898
4255 62336
10653 52480
8112 48640
24240 73462
20092 53856
7494 112992
28450 120160
2598 123948
4031 113472
26154 93386
1326 127296
19860 129846
7800 115712
24517 103882
15482 52928
4850 77056
20389 65024
5563 83584
3978 89162
24056 89654
14959 82816
2360 93174
3793 92160
4381 73418
18643 78080
29445 61834
15927 64996
12842 88487
12065 78967
5615 92848
5374 100982
22728 83850
20283 89600
25850 75360
18958 95478
13658 107008
28931 77760
6689 70577
18663 80192
6427 90230
8919 69767
10352 82890
19558 84438
16572 69839
14283 72817
23207 88902
695 100086
8422 108278
19117 90736
13626 109144
2982 113694
3882 83092
5891 66058
21847 89846
31515 86912
13266 66688
27536 63744
10731 103680
6177 105600
20562 95242
7086 116096
14475 113536
16363 124534
19388 122998
215 109952
6547 56960
26899 58624
3588 57482
30024 84800
11081 91392
2723 90890
3722 31626
16636 101700
24816 132608
8295 139690
29050 111430
16612 93630
13016 117760
29453 73472
18090 134390
26646 121344
7270 130688
18941 89738
6563 45834
27951 71040
13558 91392
12445 77056
10260 85782
24354 84426
6807 83328
6658 78208
11340 72603
15610 80513
6036 76746
18560 71413
1590 53412
18766 86272
17101 99328
23403 91032
25236 86634
25360 91542
23043 93388
8342 81674
31464 93648
6347 90880
16481 93184
3694 114934
17331 101642
7387 71690
3267 73590
5925 107648
25184 106496
25894 98816
27441 106998
12521 110326
15836 98240
25501 96704
30605 103690
14661 116854
23048 112736
10271 63424
4446 86768
21476 89206
4218 94454
1972 87552
681 88576
2536 87562
31533 35338
16945 36106
21639 57580
1596 62208
8908 87722
12237 100886
24176 114806
18555 112010
5906 120288
11368 110144
26693 119648
30129 120758
29309 54432
19190 49930
5946 60160
11974 60160
13313 56810
6185 86378
31577 85760
20088 93952
10523 101952
6016 79424
15017 48928
27320 46058
22049 68480
7780 64492
7216 103023
30723 75264
707 95498
16701 104694
28091 51840
24915 55552
26814 69366
4437 71680
1875 75776
9202 76288
16592 57344
24253 54656
13632 92160
28043 91136
5800 95744
19639 123392
18615 115190
26014 114806
13647 102016
30412 99392
21917 41809
20610 102795
31069 100346
6831 110960
16927 114074
27464 121286
24110 113918
27342 111056
4625 105416
20338 74844
10605 78212
18680 89290
7415 89151
25116 102230
29760 109440
8183 95666
2454 81774
27230 53854
29763 86224
19114 67944
13323 77888
8762 89942
30873 67708
31482 14140
11359 16192
28935 46023
22299 19402
7112 39395
17453 63370
30794 59264
23716 57999
25017 70303
29187 107092
13194 76426
25783 86784
3807 91136
18939 100086
10806 95222
24542 80202
4278 56640
342 37322
23245 73920
21064 48074
18066 70144
2260 75776
31168 60800
11295 73904
4570 73664
29758 75264
6971 54000
5001 71574
2258 86394
16919 94870
1196 53136
11333 90608
14452 101526
8211 79104
29281 115328
7744 120800
30960 122432
2741 121546
22938 125824
29525 134656
25887 127144
20878 137964
8652 113930
26384 55242
26349 57088
23551 49152
13640 43136
28367 56704
23947 73000
11347 95850
737 122240
13718 99456
6259 126656
19961 129782
14024 59072
20377 85824
18307 95232
6345 100086
8805 62346
11963 64512
3165 50698
30147 81426
16066 84150
10531 82497
24723 100304
25590 98806
17531 83584
8867 83072
28028 79498
27027 86528
29038 92288
2809 75850
14182 51082
16886 46848
23094 62976
9424 75520
12859 57344
16485 71288
7429 102416
20331 112036
28954 98810
25034 126211
11271 137957
29141 48128
29611 67840
25633 61952
12910 89098
29886 114678
7335 105718
8691 102912
4247 79263
25902 71177
12559 60928
9479 71948
15749 80569
21240 94919
2935 70830
19099 92990
11014 82816
3419 87296
4235 64768
30226 82678
19683 61578
17374 61312
8544 65536
441 64394
23978 47626
17799 44298
11251 43584
650 51318
1887 65024
16935 55296
26513 71168
18943 71168
1744 82678
29067 60426
18456 57600
18425 64000
13221 78129
8297 96758
10005 95744
27700 69120
3817 45568
14562 81674
17456 93568
29838 96256
10794 100982
2950 94080
1216 66866
4104 59264
13032 66294
17173 76950
15182 35039
22261 54759
6383 90431
158 111376
25616 107344
16527 89610
17097 96502
8541 112114
5022 100594
5000 84467
23055 73616
28084 76208
13577 43365
31560 94805
21140 86528
29371 91638
9699 63498
19244 71808
1428 95552
10272 93942
26591 119990
4405 97792
13525 108598
3681 99018
1898 66048
16870 67392
13567 65216
27305 115936
8459 104250
20943 126681
29300 119230
24821 124230
11797 104606
24902 112594
22516 121596
21420 119104
10515 103167
28281 126972
124 105118
12806 103608
24949 80669
1970 121759
21783 83869
6890 62673
8704 59232
25934 82000
10959 93718
17752 89299
12920 72074
982 72749
4681 67740
11312 70656
1630 60928
19720 73120
30046 72156
15537 33937
29553 38218
20165 65014
7139 63872
2969 57924
11806 55274
6740 44144
23557 100723
28160 85192
23371 104932
27544 79753
1616 93252
29472 85661
18280 86650
27581 113664
4516 96856
29956 114294
23998 104036
6798 121417
14166 64976
29710 76160
30495 77056
9118 86144
25362 86400
9128 76864
24862 72714
534 64458
31070 83776
11817 98176
19511 85648
15862 97142
25445 100672
23719 80224
25053 78688
25791 70538
18833 87232
17662 43055
14877 51968
3675 78592
2518 82542
496 69393
12376 75960
24643 95744
7110 79148
975 115126
29080 117504
16174 97270
13691 41472
1289 41984
30815 41728
20824 59638
1026 54016
21131 54272
29148 55552
22248 48138
25976 51200
14488 57582
18038 77856
10036 89504
23247 93638
2047 93814
27140 88586
9580 89163
28341 78020
7449 73472
20440 65024
10692 77558
16888 67850
20480 83264
3287 76790
7367 47306
19185 63434
13680 21952
30213 20074
460 38304
16624 87808
27190 96512
13386 86134
24431 84362
4874 79872
3668 97996
22257 126582
9474 80206
2925 57291
21261 54741
15953 94976
20437 80893
13956 83165
2196 84707
10492 42998
22994 28682
7848 32033
3471 74240
20145 76042
4387 82678
11630 75264
10400 95350
23119 93440
17603 63872
5834 70656
6194 66934
23575 67840
14139 41738
25206 75210
1314 62981
25223 48384
20617 66304
17241 36224
2612 79488
5195 81920
13042 77217
5751 78141
5146 80640
15447 83968
5879 82688
4801 92278
28075 95616
1368 84618
4739 93430
13631 58240
14031 56448
3750 58880
25227 74368
11227 64224
24279 64330
23748 68288
1237 67786
17062 77046
22808 70666
15933 74880
20748 85888
3617 85312
10159 92320
15798 81856
13442 82678
9037 102912
30210 103936
29709 98630
7922 62976
7732 82944
6645 73472
5593 87542
21552 76298
30887 74624
15122 86666
11636 90368
7775 112374
25469 104192
21114 119296
16128 102976
25147 80064
29185 82186
18730 86528
1941 89430
31058 96192
19237 86710
5261 90784
20953 85696
21231 81162
23333 31626
12402 69120
6663 62208
31447 66048
10054 62976
14733 70912
20520 72704
13665 78326
6593 76032
12117 62730
28502 70912
7694 107648
30868 114038
11377 89600
26783 86016
6586 106240
6334 93952
30022 81408
11820 88448
2301 119510
23264 118678
15404 113066
2876 115808
6047 99248
28419 39541
19851 52736
28762 50432
1170 51968
294 78848
3599 86006
11420 82432
11324 54784
14724 58880
23768 51968
4334 42890
18763 76490
21433 70656
22500 57344
5267 57344
28907 63488
10945 85504
16763 86454
3791 67466
18990 81792
10586 72576
21845 64118
20798 61578
30339 71798
28690 65526
5168 53258
762 65674
13807 88448
7003 125686
21095 121046
14422 106304
28029 95882
2429 118560
21753 70038
8200 53322
8665 75510
24052 72970
7276 83968
13588 95400
20241 61318
15432 77952
17668 47178
4964 75574
23361 36992
30472 37632
7435 63306
3504 80842
17600 75264
2122 60928
15811 54784
18557 58624
2205 88064
843 106240
3726 108800
1994 92341
8220 107574
26395 88482
7540 52820
20286 42580
26276 62720
4552 72448
3909 75264
8521 79606
15284 63370
19262 43914
22338 44938
21477 56950
20702 40512
20542 61430
3070 57920
5707 34048
28599 28234
10330 61130
27450 77312
11772 80128
19064 63606
5472 59712
3366 72704
17748 48789
29900 45469
28573 56900
2112 104560
11953 90959
11612 91392
25725 75712
24973 71424
5089 75904
9232 79872
10990 75594
28983 44298
12274 48000
30067 51328
22110 56320
20342 59392
17789 96246
1460 55114
20567 86134
15541 61824
23526 55664
16806 59542
13829 52894
13883 107504
16015 98736
15600 102272
13509 106944
3823 110590
8754 115326
5807 108940
5947 93290
3399 66426
30488 77046
4967 93750
6874 96330
20404 85760
27715 97078
11968 64128
9523 76150
2043 62986
4287 78080
20902 91392
14144 75264
18556 113664
22884 113782
20417 76800
12731 79178
19087 57482
23428 61952
18050 59136
15355 78848
28676 78966
31340 74250
17509 55744
9868 97654
10743 97536
25815 98048
20166 96502
11625 76514
5745 86528
13297 83935
19991 79935
10766 97262
7020 102060
21551 89802
13716 87365
14598 92421
31002 99958
29390 105846
17347 83378
28374 100569
15013 122570
758 110572
5625 108544
29658 129014
23553 110080
2523 112128
16358 97666
30547 66786
6770 50688
7673 41482
30977 75264
28610 81280
3475 71168
5327 59392
21438 38481
27410 44040
4693 51912
6620 62888
11899 67008
26672 85376
2237 56576
319 84714
26064 51569
14828 61800
14104 67658
8137 84542
26965 84184
4350 27146
26407 43058
6550 84559
18590 114688
4408 119286
16761 71680
3119 89600
25928 96758
16921 89856
12387 83210
15916 67904
24167 68800
23325 76288
19658 107766
9582 107776
14696 99072
16245 97034
5783 97526
5684 87050
30132 84480
10962 96000
2701 108032
18608 99466
8436 103286
10846 81530
20109 80216
12659 66236
27486 54297
6140 58114
10076 97942
19856 83050
9927 82432
22708 78140
6739 79424
27980 52224
30454 41472
15522 65536
19119 70646
18412 61194
16323 62346
26821 45386
28956 38922
13076 56822
251 66048
30742 61440
8523 41216
14605 48384
8058 43008
8205 53120
3526 49920
6812 41344
520 118784
28359 93642
10308 146934
18856 105462
12667 96586
20972 78688
4905 87376
30155 92128
336 96886
22277 96848
233 88576
4401 85504
2022 89078
29935 80394
29084 76512
16467 81536
24650 84342
6672 76970
5596 55424
17927 58161
21161 50934
14678 52394
17068 75520
19321 50432
4416 68864
4353 80886
8942 84960
30991 85366
24541 85504
16627 71116
20421 107428
4407 110444
25110 107997
2715 106496
9257 90624
2901 80640
10001 92820
20669 108052
23818 147712
15201 151168
25578 157302
7756 135094
12200 122144
15645 126102
9403 119827
6687 127860
3082 38560
8329 59395
18394 58156
14551 54687
27739 60021
5931 92480
30023 70744
18443 97920
9504 111488
16766 109206
17989 98672
2542 96896
16876 87562
27173 102774
16079 68536
19161 137784
7379 143236
6405 158796
8875 161045
18004 158366
20970 143510
15748 113526
1901 114176
21652 135308
28368 151135
12757 134405
26146 66304
25035 88458
10344 96246
9535 95744
21030 92160
9021 54794
11921 85238
1566 79616
17458 80640
1378 70922
2381 80118
19288 41722
9620 92042
20393 93440
2160 80702
31104 54160
11304 60544
8212 57792
19084 54490
9481 44010
8764 70198
25313 64831
17417 120590
9817 111960
872 114560
20695 120702
13098 91578
10797 94206
23265 89616
5463 87680
12581 79040
7370 72298
14945 84026
28533 88852
7620 88502
1830 86528
28902 71546
24661 74320
4756 89943
28969 107766
22750 81152
671 54378
19704 75754
19233 79872
24086 79872
5978 73728
7738 79872
24546 103158
15869 91232
27298 96672
4413 80896
29317 86016
13979 61488
6141 97216
15768 135404
29046 112874
1264 124928
19278 86912
17050 63104
31443 42634
10908 49536
11949 60534
25457 71040
20068 76672
31394 72970
4575 77302
4543 86528
10322 89984
28116 53066
18713 48896
25905 67082
18911 53248
26155 67552
8432 79370
17703 88576
29360 92406
30524 106624
18528 92971
10038 75175
2118 40925
4677 75840
20076 71642
1849 79156
9332 47431
24341 56832
18324 70912
8139 75446
4584 73746
2694 81728
6767 76932
14228 92362
4436 97176
14429 96166
28914 80856
24951 102550
18607 99048
4915 74592
14550 61600
8621 17920
27588 7562
2685 15744
17410 15670
29296 19050
26432 74569
28970 100064
13732 103759
16464 39700
3606 50468
28015 35347
28303 67785
23956 84336
13091 59587
18884 122432
29746 135414
17324 133824
22181 116082
20261 116992
27767 84280
12379 71496
26442 69888
6482 96768
6000 89088
13439 68864
14165 67840
29967 67594
15784 92554
13327 115452
16137 88822
15712 89411
30682 86212
20478 82098
19773 86924
31065 94889
5837 84874
13188 91318
22443 76554
11823 68957
17019 79638
4466 94646
20303 94244
29096 58368
11519 77056
19833 81280
958 70336
9262 51338
29024 66732
25635 75313
13363 63882
22840 69770
624 79414
12154 103536
15499 106902
6290 106044
2719 84938
17785 109568
13253 115702
31244 112432
23421 108170
27435 80032
17837 104694
21003 105664
30368 70661
9993 84588
16231 94893
21542 98578
24847 138534
2634 100288
23795 83840
3806 88256
22904 83136
6094 104630
20190 84928
29484 101888
18736 77221
25734 84323
26959 84762
30693 88712
18062 84202
19551 90912
4055 97363
6862 98560
2626 89088
16140 86002
30355 71680
22466 47514
16010 62176
5611 71680
16651 58422
16133 87680
12856 96310
19544 91402
6569 85334
879 69686
13560 51498
15458 69718
21179 57610
2447 71168
26075 108160
8855 87968
14290 73856
23703 42310
23062 109222
4572 72312
5323 86421
17321 77631
1814 100202
14960 79442
31330 61270
22871 52694
12121 51328
7925 56458
19153 27402
23103 37760
5102 29706
562 41984
8317 44288
2558 39936
8372 43520
16463 67328
21504 72960
23975 68352
3917 71168
17564 80448
4734 50112
18217 53342
28713 78720
560 74812
4318 54462
12567 60928
1845 64448
23893 93888
19758 71168
29835 66560
31290 73487
12791 71458
518 93108
21890 92672
13350 90112
4613 90112
5624 91510
13419 90784
10350 90880
18199 82634
30856 78080
27394 80640
13970 96246
19661 90889
29055 82188
11727 81108
2261 43082
164 54272
3188 54774
29502 44032
22709 47872
29014 45056
15395 46848
24851 32522
30456 65280
22495 65536
30106 54774
13394 50186
134 86026
16658 138842
630 119733
12211 106853
23233 98150
28601 77056
17580 92186
18450 59130
29924 77544
28960 91382
25218 99214
27917 85656
93 95124
4981 81792
12804 77226
16468 84854
19842 74144
10 86203
18578 75520
19174 61184
11145 81014
1717 65184
9212 65224
20808 83544
11615 75495
13751 55098
16237 81030
12003 70694
19790 65174
21624 86016
4847 86634
2638 91158
7741 91392
27793 60512
16790 88256
21080 93440
3645 96704
6007 108534
12133 105472
31198 100352
30177 92042
21670 93718
25747 49814
350 52224
10534 24074
31414 34048
18244 45558
15719 29450
16370 63990
7556 54794
20351 70378
28666 36746
4400 45578
16759 57900
28383 49674
25281 57088
17187 53696
16570 57866
7268 49642
28013 68502
10510 108198
29538 95032
13770 79232
23032 59118
15986 68448
27189 65654
28905 89088
19368 98176
27880 79626
2533 60800
9558 57856
7593 48394
12091 70410
7317 82432
4431 83702
18399 74742
27617 75008
10196 58368
24974 58634
24121 75520
21614 65536
11926 76800
18238 86528
6160 90614
17115 89216
9650 77450
29595 93834
14425 108022
19644 119178
30889 124278
19574 133622
22004 94976
14335 92160
22520 98038
8745 113334
19687 91914
21120 100618
4819 66442
23531 77078
13644 116758
25890 70000
7945 105664
12077 91624
8737 104950
24922 95904
24858 96912
98 103072
5448 109174
19053 102750
14776 123888
18195 125939
17924 124790
4230 127702
21145 114826
9852 98816
5319 94072
15517 95656
13351 99616
5490 112886
135 79367
6635 100096
2446 97280
14520 86528
15809 77636
18996 67338
18200 66954
28598 84214
24843 78070
22676 80080
15782 83265
914 77936
22607 98174
3502 67848
25826 74880
6223 85376
25095 85098
6519 62330
29336 108014
28684 99858
19846 78208
6130 85504
21446 100096
19422 109854
17023 118272
2264 75008
12317 115712
12678 129014
29527 125184
14849 94218
18271 111552
3432 66048
19607 101421
7999 100051
23009 132335
21489 122205
22128 130368
13554 126579
4161 54208
31056 67466
31297 69080
3730 87341
25172 84616
30037 86977
14098 79720
17464 82240
14127 79104
15952 85513
16359 22476
8814 83210
28807 67978
2693 72602
16071 58261
20290 72691
31415 66046
8868 66122
6858 57866
7575 71862
17613 81750
348 74752
28664 51565
15732 49166
7690 63365
5523 70656
27871 71680
14908 79872
20412 65696
25398 68768
27808 74680
28085 56095
969 77574
25009 75776
1523 79872
17240 85504
5460 59914
5717 83948
10088 88016
21057 75264
30579 61084
11400 55908
22243 79852
1537 75931
3263 61834
5989 70656
16731 66976
7224 86804
15832 90038
13842 93878
16735 80394
28806 67850
25028 75823
4121 75703
19718 84342
31428 77136
30945 86784
18645 69504
15469 88566
28186 82176
9270 88832
24724 96512
9495 70912
30596 90848
18565 79264
25668 76986
30938 94614
10713 82816
25126 81056
29247 86410
21006 20864
11105 6154
9428 40960
24676 53824
9634 96256
20276 86016
30207 110336
21326 102848
9555 95744
18297 113004
17805 78218
21729 93184
3285 72656
31226 80464
22657 80768
1398 100992
9995 118582
6657 112448
6650 76928
27155 78848
31487 83840
17238 81408
15002 73531
20819 82052
20381 79951
14680 81003
29216 30562
24739 68810
26679 73216
21157 73725
23166 79402
22324 104205
28315 88875
23399 129836
27051 128176
14344 120064
25354 103266
3339 53796
7306 80428
28725 80960
20320 87066
15141 94635
1945 107085
21784 92315
481 28345
21808 57344
20780 66048
17722 89590
19051 71680
7747 71680
31456 63601
23864 51400
82 46080
30852 57472
11666 47114
11725 53258
13964 64000
18834 45312
3986 31512
17333 77976
30807 77056
10171 86326
18006 85504
6055 84570
28165 70224
27182 72624
27243 76406
7392 69002
15109 24458
26594 50048
16630 86272
14805 87030
26683 10752
18314 21706
8237 104170
11385 128854
24021 107904
1115 113798
26565 102496
8040 101936
29062 111104
18630 116184
14186 49936
7543 40031
24457 86746
5141 111321
18926 105873
532 103400
24774 124662
27647 116480
27959 58880
6441 67584
22278 67488
17341 110208
17741 97248
27911 109430
26393 84618
24152 105558
21392 121462
16191 65184
12140 76800
28729 70912
3094 76544
20596 104000
15272 72432
27973 75664
9201 92534
18235 95856
5638 82678
20704 81536
1629 58506
29965 75015
31286 82744
17401 80627
4232 76892
24144 77334
1346 59392
3763 58880
11790 65782
22889 45834
26254 78693
7764 105074
11126 95488
26576 83808
25396 66109
6458 69424
2539 68290
18523 59354
14168 100319
17108 133120
3892 142280
24747 112706
8781 113495
2416 135986
2473 93408
2103 86906
8895 99246
27786 46464
5513 79232
13120 86912
7286 89590
6961 78602
22511 87552
16974 101238
11392 60490
17732 65536
5015 71120
14287 52666
5781 99840
3000 108790
5550 105344
4909 86134
30738 73482
15590 92288
31261 79914
28919 55616
639 71296
12556 62336
4473 86622
30704 89840
16255 102510
572 73720
27053 108470
1951 83722
30561 64982
23090 122610
7128 130930
22062 122989
14762 122584
20942 101376
1226 97024
30107 87283
24943 115729
29197 116824
12415 122916
19540 33758
13834 13657
7649 59696
29350 70144
8254 83830
19033 69018
28517 75654
6134 76736
18060 68784
25307 79932
205 86784
15116 95488
21416 94720
10721 106112
28114 94238
30034 84988
7201 77625
18768 96640
13648 97664
12784 102400
10926 86272
12815 106486
12291 78535
16224 78710
8686 76416
27518 78848
21340 68746
22527 74112
21478 71936
7651 65820
29505 95480
20425 102656
17366 106486
30646 90624
20113 94088
17007 82934
14001 92490
14317 93814
28552 68032
28468 82176
18587 84992
14012 55922
14921 52986
10748 64768
18880 91392
23955 66608
9455 94016
1754 97526
7386 91392
6289 29575
22419 88465
20473 91382
2736 70826
15491 95776
14000 105526
26070 89130
29725 50698
21377 54646
611 48650
26872 46322
28292 75510
28889 82432
25898 103798
4281 93440
14537 65536
11436 76288
24844 70144
29923 76438
19769 67434
16915 71936
9764 83722
25171 89846
8052 103424
11445 98464
10376 92928
30361 54218
6640 68352
29 67808
11130 61824
29831 101632
18618 99574
18513 116224
1819 123392
10678 101878
5482 49418
1663 55542
3758 35072
13592 38400
28994 64160
24554 62058
17237 49024
4741 84736
3967 73216
7776 46090
22307 48650
23045 51712
7485 49152
18803 85878
5965 77440
12960 75264
10129 69376
23369 73334
31497 58634
25330 82816
31529 63872
29720 50862
21588 34493
8753 73003
25958 73216
4260 61440
4179 64512
21965 71626
1605 75558
24322 107766
21596 100064
26844 106678
5815 69898
13001 76320
9844 69888
13438 54922
20587 40686
29850 54070
28352 58400
13975 80246
18707 52526
15063 77764
26665 61566
4056 87966
3893 83665
6315 78765
1508 105644
2322 100352
7376 126146
192 105424
5712 11530
3707 70666
13216 63936
15485 89152
21714 80640
21168 94082
25736 81246
19789 91507
20992 90112
19929 68746
6214 88832
14341 83778
21419 105974
14415 63744
1996 66816
17146 91136
30123 90624
30627 92160
4095 87040
11169 87040
2480 83456
23569 103414
23634 92216
30401 82912
8473 84208
15829 75264
25352 54028
8661 83483
4576 103014
3560 107334
9626 102904
13497 56244
14634 55939
30 101040
6299 95238
23059 102720
7206 57088
17951 63158
7981 65589
24418 81280
21271 80154
17761 99846
29712 59744
18634 47597
16770 56848
4493 60992
27180 65152
28215 74678
10191 49547
16621 105736
16926 88832
30792 94464
22315 82304
16982 74752
5788 77312
22496 78080
1093 68096
27611 60416
5746 115200
20856 122998
727 102144
19312 98560
5635 111744
22554 111616
26736 112384
25612 102784
24183 95350
472 92298
11226 77056
24634 94912
12583 99894
23990 99830
29437 88064
2781 90112
3774 75661
13454 89050
27991 80640
20533 51458
11828 59477
814 77683
5988 58511
8286 76342
8172 61051
17232 76766
11299 113408
7687 112616
28534 117386
30996 117550
19178 125174
3368 86823
22678 87001
20978 92192
8062 93686
26506 96256
6526 88074
28300 85760
29097 58538
23670 77440
13365 74304
7487 67520
11717 90614
19925 56670
4042 75852
10711 78580
18249 70894
7826 78074
8673 74945
26471 69872
2933 74368
27255 91555
29562 86766
2788 98706
23644 109027
26632 121856
3021 124416
65 119926
14185 116257
13085 110912
23700 64960
24995 77440
18650 58673
2892 85281
29888 75264
186 60928
22954 71680
28067 75776
21904 58880
23891 49408
13900 47370
31232 99466
23534 100992
15305 110454
10020 94720
28530 105984
4022 67840
20679 73984
3234 82176
15111 81664
9473 81664
10494 88310
20708 90112
20450 91392
19552 91648
7707 92170
25160 104438
1394 78080
29904 79254
2640 72448
11357 61098
30291 73088
4144 80384
28242 57344
30850 62720
23199 58112
407 47370
15235 61056
27065 96128
17545 99840
17556 110710
61 68490
4747 84352
3796 59648
15704 86784
21023 109558
22469 88714
18777 90368
10673 96000
26854 76120
11182 80428
24356 71936
26982 71680
13688 48522
13743 81546
13958 84726
8945 98560
9376 89472
20269 78058
20961 87606
23844 85706
20134 89846
16002 79301
6976 106331
28830 93360
25424 82730
24603 40458
7474 46592
24046 66048
10547 65651
16743 60651
13586 88320
11075 90624
21610 83456
16003 78592
17077 64768
20585 101910
19200 56986
12045 91008
5584 81894
26592 78976
2844 90358
1735 66331
20874 83250
23848 75914
18794 82944
11255 88950
23999 62120
18942 79550
21606 84292
18252 98070
2875 106560
27628 108022
16295 106240
26341 110592
24119 91904
9813 97152
13707 84352
13982 46117
22162 52559
25920 60159
27839 65887
17256 57344
13161 57344
1792 67072
28096 60928
21995 90624
12693 91648
26451 97526
15423 89408
13780 80449
18806 90348
29243 100509
9546 35378
10498 108512
18753 94720
6393 139126
2607 116032
19265 131712
8338 105280
6771 95232
14670 89776
31066 103626
12081 105526
25602 104320
24103 100352
8532 102221
16737 67895
9024 70627
28781 70256
29161 71954
23189 83029
28409 87296
29400 83712
4206 83520
12363 66294
793 56586
20977 61184
5347 61162
17486 49034
463 65526
30869 52767
9717 102839
18414 96778
4973 105386
17888 112458
9835 109596
1750 113910
694 116067
7564 127584
26552 114764
22434 106783
17946 125865
22940 69168
6623 75840
17819 75510
11831 81873
17011 82432
5903 65107
14115 81183
8586 81408
8045 83488
6777 77709
27754 104798
30070 99576
20505 101120
2985 92928
13060 88970
31014 64256
25300 60928
12401 76928
24091 82432
1294 85803
31495 93204
20171 48026
16259 66550
11851 29660
1805 72413
18278 82982
26515 80842
4720 71882
2838 67008
24449 63552
6830 73536
28362 85898
9405 90102
14993 80000
20884 72586
12665 36682
2125 47488
944 62976
15680 80640
2754 105728
16069 115702
5910 94490
307 91072
20036 109328
29786 47296
6178 70304
21860 74752
499 80384
19590 80640
29512 77056
1203 78080
11692 75914
22134 57610
26897 74368
10627 85248
15881 91008
13400 84096
22569 75148
17699 39698
14775 74686
25051 66870
18816 48704
26481 41514
20049 70117
28568 85494
30848 77696
17323 69056
13730 47737
29449 70464
26106 52057
12179 72951
7963 83110
7869 83712
9292 74491
9943 82691
27854 84608
15677 83651
31462 58122
11548 65024
28330 59658
24304 60918
24198 56330
30389 66070
25167 60144
26936 96262
9341 96768
18846 71152
16457 85504
21343 67530
16391 58842
8150 76064
29918 91830
25357 70208
16418 81050
10746 103222
18731 95926
6752 67392
8869 129136
19325 131648
237 142144
14573 127536
29988 148326
2476 124832
30886 92896
26253 49536
29438 56630
23934 62336
29226 54090
5866 105930
29683 118006
1164 117056
25384 116352
11354 99978
16976 103040
2543 121462
14691 123904
30447 90624
22591 91136
26999 100352
9525 133366
1580 137846
6718 108150
4714 116106
9166 44554
17083 76416
24346 54976
1198 91382
11898 80266
25075 64512
4667 48010
7700 55158
22751 58660
25406 62620
2803 70440
28026 90391
4000 89952
8085 69592
26122 108366
10185 116118
10648 83234
10214 94336
2417 64864
17669 73226
27600 45066
17392 39680
9810 77942
24503 81408
4496 81280
21460 55875
21712 72165
21569 77472
20333 107200
7388 119114
29928 119318
23250 113495
23515 120758
17201 117238
22826 90548
13532 86249
13 106946
9645 66946
16330 69888
6006 63488
8751 59904
30935 104256
30639 85238
7719 100531
4992 114422
27064 117601
330 66585
25180 52845
19037 78036
13402 78340
11895 58020
8988 76544
27837 58112
10342 107006
7060 89327
21790 91506
3517 103816
10164 101896
886 93166
19160 61632
12604 96512
1683 106496
14765 110998
19199 92382
5226 89398
8834 84978
29515 67580
25644 82432
6843 71680
16331 86646
7477 73696
17818 56646
12892 88326
18104 90428
16724 98944
28194 107122
15820 120896
26557 119720
5983 105472
4696 108416
15919 102902
10096 85514
6708 39818
23438 42752
17511 95796
11778 81480
7257 88694
8155 101888
13735 93952
24890 70912
7603 30964
2371 71573
28626 69888
5099 78080
31539 80832
1745 71360
27944 68362
23226 84470
27280 84992
24886 76288
8708 60416
14418 25546
5011 38282
15374 51958
30288 24074
4108 57152
14859 91520
10229 84470
7599 76746
6058 72064
30042 85174
720 85484
20549 85524
8906 73472
8109 84982
6789 75264
14010 74496
5288 72443
11216 64124
30853 89384
15242 71808
5798 82602
26436 87296
22116 90742
3741 64768
7156 66304
2996 91712
21172 85760
5735 72010
22190 79616
18993 87798
19011 97590
25909 61440
10655 65536
22501 68352
8181 41113
17702 71463
21104 66304
26596 87936
25073 88566
24308 75264
27517 73994
10745 86046
30223 121994
446 76398
27649 82186
31016 102880
5737 123340
30372 77794
18354 68734
29368 76022
22250 54410
2392 69120
29971 83584
21862 82816
22756 79360
17584 67594
26343 80118
21835 51200
2166 49674
22149 73738
25004 84982
15849 79114
2289 86048
24303 78432
4810 65089
25010 52540
18126 66209
6459 69672
15054 72832
16939 76917
26518 77118
9448 82327
16544 84556
26331 101822
13957 117514
4921 124906
26675 132548
6269 136498
12053 95744
11200 99328
9809 91638
27855 61066
11310 74176
8960 99606
7167 91114
4788 90634
29285 103414
30038 105718
15365 80118
20427 70154
4594 78070
24563 64266
9563 71306
20638 97418
2799 114732
11943 106250
11038 89270
3358 114560
23851 100042
20135 104662
19902 35440
26006 39936
16831 60662
8973 99840
3157 97782
2528 93002
10780 69834
27619 44352
3314 42890
23631 49664
24631 58880
25955 60416
7513 71478
24590 65226
19714 62208
25891 66176
15689 69642
29044 85504
23114 90870
12762 86016
10669 81408
27178 77642
6856 65152
18317 62243
27108 40789
10609 51618
17954 56822
22119 64778
13531 75264
25922 75264
19813 75510
27061 37477
9799 31584
3387 11469
30074 62765
17719 74806
19334 96768
18769 76544
19002 54091
15770 44883
7294 51596
6173 86016
28101 95744
1100 105728
9144 78097
431 69957
6444 83958
3323 72426
3628 69248
16885 68640
20973 58207
5126 50739
1652 81581
9528 91564
11374 91362
16008 77734
8518 72815
21810 73546
20500 72204
13195 75702
21943 52874
4814 67072
13087 67062
337 80128
3543 85632
27714 54912
22586 52736
18281 33418
26087 97546
11267 101622
5384 75914
13813 80256
6342 90742
4861 95104
21039 106742
3689 110208
9298 91146
3310 116224
6609 122102
19152 102912
28459 87680
14063 71680
682 72714
9824 78592
9466 39690
18839 61440
25583 70214
992 97610
14628 108011
1643 121206
28772 76800
16385 94592
6554 94080
214 75008
30534 97270
26531 88576
4013 93696
8357 78090
7746 54938
12327 53248
24727 75264
7802 86006
28659 92160
8362 84860
3488 95027
19063 99190
27964 75623
27196 80737
12689 96567
17838 94475
28125 98806
3537 71550
1089 94568
31417 92688
12787 83119
30241 87349
11934 88074
28862 79754
13740 70400
5752 79360
9026 86540
19010 72810
6516 73664
14241 120384
3141 124020
10783 124032
31400 117942
10826 29502
27131 38144
19392 60928
3884 61184
1309 86272
12019 77056
7173 87808
24182 92672
17713 109046
15890 99850
23544 108430
26516 56816
3553 75510
19059 76322
3397 69374
19564 65706
4003 53994
16917 56586
19384 75776
21962 82678
10940 71808
24500 64010
10499 84928
21752 80246
12498 79584
16296 104118
12218 76042
10470 84470
30182 86842
8744 92790
5755 82464
10518 84230
30746 78922
4261 79872
9452 67328
31084 93110
2093 123392
14785 121983
244 104842
29969 132982
9245 132096
12438 105920
23671 105433
28271 99443
3128 61319
21674 69248
21214 68992
23088 86646
15954 81705
11906 65935
2776 75815
28000 79360
753 71578
4349 79574
4083 72375
23942 105440
26419 116198
14322 113194
29202 114592
20214 110410
22362 132534
18966 117536
4435 99328
44 89600
266 88064
25911 80637
12936 80640
17648 84352
20673 92790
5603 89496
18740 83198
21075 92288
2242 79290
30897 85666
27842 84748
29302 89238
1691 65920
28814 71740
17055 82544
7548 68352
26806 30244
28663 77880
9206 133142
1690 127141
828 92111
10604 82486
14887 36714
29446 77152
12931 38922
11502 58506
906 59904
2728 75392
27181 79142
3322 78544
2689 60304
4123 55010
24804 76464
23268 88310
26456 81408
24012 72970
27728 87542
12463 75776
24244 47122
18855 67250
31276 73136
19897 79872
25810 75080
15792 37002
7874 37248
29241 116736
9888 121206
11802 118784
3762 90624
21395 94464
27768 72704
1650 75776
9768 68096
10544 62976
14812 46336
3095 75274
18013 92928
25423 105974
9295 90112
8861 87040
29697 68096
1511 62464
7931 55786
3624 62518
30776 36938
5030 60618
28574 80000
16602 79168
26650 68192
16029 75584
30797 92918
14839 71904
31448 104064
2492 101366
30558 86272
13833 97280
26121 96394
28909 75146
1773 78986
14894 81964
6480 93824
24561 71882
25833 92950
26866 70464
27690 75936
8169 63552
17864 67904
30917 103926
25367 92746
9735 87232
3669 69312
29255 90890
18128 96886
27326 97088
9233 98816
8425 55050
2751 60288
26245 66304
30406 98056
19970 55116
14170 83456
4331 77056
5339 72576
9725 74112
1760 85248
20600 76800
26257 78464
17832 60416
18666 91648
25238 71706
16084 97590
27202 90880
5429 87296
11801 83840
15920 99584
10726 41600
18058 73216
23309 69642
21688 78336
20575 67338
23488 68096
13714 70144
9606 65792
12646 92928
8687 76810
31498 78592
21012 99702
9951 89738
24379 97654
700 71968
28033 102428
20347 96000
20898 100962
18737 74593
21510 81930
22624 90614
14137 76746
2981 107939
11920 97894
12999 111138
12794 116328
13168 130674
9889 132254
30779 126648
24710 93920
14025 66336
9154 71680
19214 59381
4167 76147
18094 79680
8719 85942
27829 86219
5714 75883
7163 65638
20761 71787
24318 60154
8177 66784
10392 80028
11795 77030
27511 86219
23130 74112
26939 100982
22148 93706
4430 128758
8773 108042
22372 135296
3744 137334
30385 126648
23516 136510
24168 58948
3053 74752
23615 66048
25204 54272
29691 52992
16413 62282
16981 75594
9941 86016
13738 80896
26567 95478
2190 95606
9446 90250
9031 94262
7383 92892
17970 46412
12718 56438
21339 69386
6175 77056
11812 79862
1657 67072
18325 69280
23520 62880
16006 60672
22629 78272
26090 52082
16107 77568
22184 101366
28820 88704
13908 87008
2101 85258
25698 45194
8132 50017
7303 77258
3459 84406
30358 72944
13123 58250
15684 84982
10739 89206
8920 93184
24575 100864
7290 121472
18350 102144
6605 75101
2173 13906
28636 46976
1065 120458
1017 138230
20572 129920
29972 139008
26645 105728
22978 95740
4264 74680
14396 99072
29708 92416
22020 90368
27703 79360
8668 56320
5376 68608
31364 88064
24515 87552
11122 93440
6491 103926
18690 95721
28391 86141
14172 88064
15145 115477
30035 105562
2687 118006
31390 115821
19797 114688
15640 111486
11323 110208
6438 106368
10924 77430
4953 75018
8366 78758
11875 78742
10829 72266
26458 78706
23254 77440
5013 44042
5363 33280
23256 30208
20540 134400
18165 122314
17625 109904
4103 101216
30471 132480
16135 139766
4449 126262
21307 92992
14458 71808
25677 84086
31035 80384
3881 58250
9869 72138
4242 77504
4817 60800
21940 61440
7893 61104
27405 92800
5498 89674
1956 98294
17840 94848
4900 93952
6258 89994
11624 112246
17826 92672
2236 78336
17877 108534
29605 91146
5703 89600
21944 76736
12994 86586
6292 56378
1020 79606
4995 87296
24124 95488
18800 88832
29706 93674
27056 95130
27148 75626
10215 99136
10173 65162
12344 97398
23034 92854
17806 79670
28156 78602
4772 110582
2893 97792
25119 85248
7118 90368
8400 86016
21431 100918
13777 83648
3483 65546
17447 90752
25551 89075
10789 60185
6972 62400
628 61024
27474 59808
17435 59498
30081 71413
1507 67206
5922 80646
16902 65625
23552 66254
25818 64176
211 62954
240 69234
19247 69984
12700 55867
24105 84736
9373 62730
29513 69120
31547 84032
22169 98000
3186 106480
11305 88642
16486 99904
5859 103446
23080 89322
22413 118870
10516 114072
15844 75430
1640 57674
27802 65840
30295 84608
15514 85952
26177 71888
28722 93794
28506 103328
21796 113590
26127 113336
14222 108202
15104 71186
29478 116470
3877 115334
28152 103256
25113 104321
30944 43951
26849 64512
15438 94208
21376 94454
28455 101110
17351 86538
4457 82176
23803 88448
10257 55162
1862 89600
14611 104960
29346 110326
10934 81376
1856 51168
3832 21514
17448 37282
26962 85336
7313 88566
12339 76288
29741 65802
1952 86896
9291 91264
22766 79808
16262 56480
24814 100096
6822 96640
21252 98816
16016 105504
5383 97632
3656 71317
15468 85663
29947 89600
16672 89600
24736 102400
28873 98358
16619 60704
19676 61952
24089 70912
9750 75680
12298 75840
11543 63210
24803 96192
22073 95424
9502 110710
14814 82106
204 34826
9971 38486
8124 32256
20047 42154
13037 81002
25030 93686
25802 76808
3454 75752
24637 75718
13022 86828
14948 135168
1623 134390
9708 110208
29686 112384
13205 104281
26188 51202
21980 94976
17318 115894
27502 107072
17964 80704
1077 64000
5995 62976
30628 50368
8305 37600
13226 33538
28241 91090
15603 88138
9618 105718
25433 96850
27267 95047
11894 62216
5442 83712
29352 91318
5401 74198
9346 65706
24137 62794
14815 80640
9629 76288
30126 65034
11640 77302
12125 89216
15100 84168
20147 91702
12763 83446
19120 80640
835 79946
18651 61450
25935 82038
16510 74634
29146 75914
21618 71815
26597 70528
8505 64064
28278 56515
13333 64605
7033 77366
14999 80504
20810 80940
8229 111944
10340 106924
21564 89788
8914 41843
12474 57422
30366 47363
31437 66432
20621 59392
26205 69888
12764 89600
18915 79370
9734 93686
20706 69632
6939 76032
25582 79606
3293 57467
24782 67505
9509 81900
14566 74890
11645 98486
10744 64010
31422 80928
12340 104544
17226 86016
25872 85376
25188 92022
12338 75392
28320 72707
3919 74917
8477 75232
23711 82994
24141 68754
1895 78624
5155 82166
1853 73322
29363 77056
26447 73462
10269 64010
21526 72512
8035 80054
15850 107382
7714 69642
24894 104192
6461 110848
16580 102144
8444 75392
16819 63232
4727 57954
30370 78156
10169 70912
15197 60886
21861 109666
25452 91445
24562 83196
4089 98037
12622 98737
7289 104448
17438 99990
31294 108364
2582 107690
27186 112484
15598 62492
15065 68608
1770 79360
8548 79466
2320 107520
924 100608
23654 109390
22674 64592
16670 101233
17786 98560
5045 77056
8404 71750
22390 52320
16288 69893
23458 71680
27482 49110
2025 47940
16590 41482
27784 43424
7506 54568
26211 103534
4698 102496
13012 93952
15194 78242
3952 66986
23234 85504
21700 87181
23082 78528
14795 65344
1161 73989
29140 62451
2758 55655
22317 71760
7375 66121
7854 51347
13005 71122
7996 72438
15056 65280
14720 62826
2357 58790
26593 62912
26247 39268
18327 66235
4005 83850
21946 94582
4518 94422
23364 81792
27300 112640
4545 97546
29403 122102
30872 119488
27328 91210
2310 97526
3610 88890
25614 68698
7928 80704
27235 96246
24846 90624
10847 69642
11083 89078
20073 81162
27785 27136
16678 24330
11195 73728
17181 75264
18018 59904
30747 108800
101 125184
8260 108800
2282 104450
1121 116224
30827 127094
12800 112896
14201 133526
29031 122648
10954 71934
5224 92736
22641 91097
23565 82977
23584 102217
15536 85920
18658 71754
21491 97536
24971 100352
6079 105334
16775 98954
14504 108032
26494 94720
7833 32561
4224 32906
22964 39286
18036 29706
20680 62602
17674 51200
1610 63488
7639 77824
12128 76790
10916 65280
18055 31811
4654 33442
15129 52730
21228 81910
24930 65014
24749 29290
17026 40420
2928 46592
2667 45591
9012 70154
11631 80384
17014 78848
25057 80118
26294 83352
15852 84229
28478 71552
24667 67470
9790 84352
14066 51648
30732 97184
24978 123894
23321 127744
16184 120224
22386 82304
24731 103424
20062 102710
5300 57904
19952 86016
7990 90560
21653 97536
13410 79525
7321 72624
16821 65996
28056 99050
30770 119424
8714 123742
24859 99712
22001 79202
30131 66570
24876 90570
10589 107510
4183 100848
21726 82266
1978 100096
5886 99167
11713 108812
9506 124214
29408 116736
13973 113664
31389 109601
22065 115712
16704 72512
972 87808
26862 90496
567 87552
1939 93696
31316 97994
14086 98816
12557 110080
19568 116598
4029 111350
22340 106304
6376 95754
22943 68256
23612 109034
31215 131404
20399 99370
12991 117248
29121 117248
3474 108617
19194 106057
7909 85706
25222 93056
17792 92790
15102 92928
8609 89418
17769 31370
26767 85502
20564 83327
20108 82614
28748 79562
14674 101942
3179 92736
1525 107840
21415 89088
29580 65514
5057 48394
18672 39104
19737 39552
7505 89888
3955 80328
29808 111158
12544 82432
5716 60928
22574 60666
11201 59628
9905 67098
19762 75235
11815 90880
165 106614
25778 94294
23091 74817
10365 102656
6579 101568
15460 103286
17025 98816
13564 83712
7853 75776
27253 92160
19379 92672
14257 97003
1361 96194
1746 45387
19504 50944
2873 72522
2363 74464
26764 60480
11739 52698
23494 58800
13206 63670
6039 58570
18010 60944
28065 81792
29242 77222
17157 71264
30617 80768
17325 67706
3439 82506
10374 103254
24413 89536
7391 94240
7589 94080
11798 90304
12055 84032
2379 77376
12491 72906
16045 76810
213 79862
26448 103798
16211 111768
7632 105738
22855 86016
28438 112024
5818 112246
14565 82016
5307 80135
13375 76541
21889 59812
18991 65945
734 62471
14810 44522
27504 63990
5601 108160
6800 101760
2009 112896
17027 117494
13360 110138
15604 138230
13859 133120
16428 125510
9822 131328
21255 114954
24958 59914
4679 77568
14173 79872
12393 68342
4250 56842
28946 78592
9746 87798
18172 101376
3556 100352
29189 80384
15669 95232
12033 83053
30421 95990
31602 84232
8800 93502
21667 106368
24531 107814
20254 59476
20655 91648
28878 81824
31242 97472
29793 102454
30457 90922
25594 93952
9319 90678
13025 81610
15160 100352
25255 95315
23155 64267
16326 64000
26099 65536
23248 72064
28623 108032
8152 117238
7001 97536
14240 55904
29586 48952
17825 42043
23661 104083
24243 95056
18459 124790
9672 118816
28259 59419
15571 59365
17484 57344
26720 90707
1632 73602
29094 60160
8294 74403
10571 73333
19415 67292
25784 67472
25032 71172
11231 64320
6062 53386
268 69056
28906 107222
25706 82218
20685 91136
21663 93184
2783 100352
130 88576
4833 84992
26352 82432
3147 96288
11663 103917
28727 101802
29290 99840
8245 75136
5558 40138
18835 40704
1674 49920
22047 61696
12925 66826
26564 81664
26912 62238
2161 86748
31408 86016
17478 101110
9674 95488
14610 79114
17124 82048
30695 90102
23646 87306
16188 90614
16606 72709
17354 93046
21254 91392
18448 88738
9670 98992
19616 34650
14873 51200
1417 70400
4193 74432
19357 97472
5207 94784
24350 95094
11676 84768
4541 84992
3207 67978
23750 81984
30085 73952
2557 61088
7841 87040
5233 91126
13656 79882
30830 76918
11030 74378
10209 78070
12348 89344
25983 96246
14594 79626
7315 96000
25993 55552
25749 49920
6333 39690
4252 54698
10024 79648
9018 86016
17948 83968
14940 90102
2679 77100
5394 116000
22093 132958
29964 118078
10284 117888
20371 108784
7472 70178
31145 129439
17178 121269
22995 58752
10153 70656
2385 77930
24529 67434
26354 124574
11092 91938
16993 123176
7677 110592
15175 110472
26942 106968
4503 105726
4047 70944
4500 66176
15337 65152
17828 102506
9870 105366
14179 97369
3291 94834
21563 92928
29312 98816
24153 94464
5692 100086
3845 78730
8878 88059
6001 93735
7428 82880
30400 89577
14460 95767
6413 95342
12114 103314
7867 91136
18431 67584
21010 118656
24004 116736
16372 117248
19316 120694
15010 120861
17337 116298
14093 119968
11215 99584
31553 78514
3512 99621
22458 96718
24078 81478
16287 84096
17715 82176
6404 51968
705 35850
1599 100362
22228 137711
26553 134912
27439 110976
10666 100801
10542 130221
622 98816
17607 76983
13137 77877
16382 82788
28317 92672
1861 91254
8500 86902
29721 83712
19693 67082
15524 99846
29582 104735
7757 91861
23110 103936
12809 113046
4749 118496
24044 93727
23921 86794
1764 94336
29994 96701
19592 61536
8607 70902
30016 58494
10098 77892
6112 115950
23279 93840
20177 111129
18039 93512
21112 37354
5868 54016
14484 54272
6673 57920
15106 57770
27602 68352
14656 88566
19079 112630
26951 110848
19806 95744
23444 92682
17457 98294
4786 59904
2387 46592
6370 65716
4298 75897
19430 73462
30625 63888
10230 54272
4027 45941
5469 87112
5774 98956
30423 71437
13746 83442
12904 61874
2266 44221
29855 84424
16279 66113
28569 75264
22688 88064
21380 100261
6113 99833
21289 81823
17406 86016
2211 72074
13244 84982
29876 82176
12579 102774
7820 95498
15714 100736
19074 101632
17705 104566
11766 90496
11468 77450
13913 96768
1399 66608
22934 81838
1730 109814
11577 98058
13047 89216
12871 101622
1171 104160
28790 84416
23138 56714
14585 70912
5833 76224
15033 63478
1400 53248
14856 48778
10345 73078
24954 53706
3997 78602
24251 71296
10881 66944
17726 83712
25785 100224
15594 86614
109 91814
7084 113270
24947 89088
25093 93696
23368 90749
9812 42746
28145 44042
13627 52214
18977 61072
7545 82218
23854 102902
28993 96256
11744 98294
25164 99840
25421 89088
26164 99222
21572 74346
2688 51712
26420 57920
29724 70720
4168 60416
8039 43008
27781 55414
23085 48010
22175 32256
31113 19978
18283 42240
14174 42496
535 46070
26657 55296
9260 75264
16669 92160
11702 104832
1705 94976
19523 69376
11810 60682
19903 74986
12490 89600
16334 99606
13508 71232
20887 65706
15715 58592
9134 51690
15613 52672
26066 94592
16348 106134
12485 90282
13561 95542
26529 99808
16610 99040
25193 97664
1757 87904
28823 57264
475 43320
18895 45373
13249 46267
1693 48064
23698 63951
11230 98522
23554 91371
21934 95734
13411 62572
19341 34848
14592 53852
4685 45066
21928 27562
30164 53600
8475 38729
5329 28597
21707 40960
31304 88272
26598 87680
16270 90233
1694 84912
23039 84513
23413 77814
17912 59904
5086 46592
1641 45450
4509 67392
13028 65418
3888 98112
11239 98560
22493 104192
5464 98432
28099 102474
24984 113398
5017 113984
8932 108918
188 114688
6511 111104
22146 44032
5039 54272
22956 50547
25460 96186
17213 144998
3365 141287
30136 116160
19443 120178
25831 139536
5806 96288
11872 85744
27710 86784
9946 62730
13246 90122
6432 100352
26166 91392
1818 83456
18130 78080
26848 84470
11911 77696
20807 58368
6054 56138
3375 62080
13933 81152
24744 86902
12792 76042
6390 84736
12457 98048
1541 113236
9678 108038
25205 83296
31460 85248
6222 97536
18976 102656
25628 87552
5801 81526
14392 72448
17994 72448
26107 62730
3423 77824
25573 59200
27446 59904
5489 58762
6275 70282
17831 77184
30415 67904
16569 74176
14673 60672
1392 84480
23441 71680
27993 80640
18748 89974
4923 89088
9571 87808
22229 85760
20310 77066
15260 92406
23025 62976
24990 64512
25192 86656
14339 95370
19829 105462
512 101632
9023 108032
30898 59562
8948 36990
23331 41777
7527 46197
4611 48896
25886 42880
4076 73086
8766 67376
5893 76288
18260 62976
10132 62464
27376 57344
27818 89038
26394 95408
13915 54843
26173 87723
3408 89344
1225 83968
5158 89590
12740 69632
9297 69494
15780 70666
22700 74240
17586 84086
25554 71168
19146 70548
9058 83263
20641 80388
17714 88438
6954 76544
14110 74488
26408 124418
15609 119639
21242 122870
23058 108704
21311 97408
31592 90459
15653 103008
20012 100352
20341 114422
24403 93194
7519 103258
3430 48444
6123 76786
12755 93903
9742 102885
27543 71178
30828 71798
11050 66678
10156 70912
15192 52234
6394 74752
4425 118518
26499 107520
21818 114442
9246 100352
25296 68864
16276 64650
11600 72325
9797 80368
13545 80758
15247 71424
11688 85376
24812 97536
14176 91264
22960 116598
24609 107648
20133 91264
16 85760
22862 88448
31175 86528
2798 87104
27062 85376
898 81264
29327 52964
23807 67072
27089 63105
29145 87030
26063 100096
30012 111536
8922 81290
23845 111414
18237 111200
26217 81576
5080 67418
3111 96150
1555 94912
18654 94976
9659 116470
5701 115350
6508 105642
16556 80128
14265 69818
11832 63384
22507 68042
4655 82432
28206 91810
19954 93150
15170 95350
21349 98048
7658 93568
15887 91670
24005 115328
15593 115062
9140 107776
2888 93230
22570 62316
21702 62249
18339 64419
4079 114368
3661 89328
27288 99072
21716 124459
17051 126656
7122 90058
28562 52480
26466 42250
8470 57536
3041 54218
30048 64182
26140 92534
11915 95734
1588 103818
15041 72714
23084 113920
9194 114806
17425 79872
20498 77312
4757 98048
25910 103168
11384 108290
5961 102592
8274 94538
13143 82304
29087 94075
14119 82514
10683 97366
26371 93115
9095 86016
16439 80256
24010 70699
26240 68975
19018 68608
28674 47178
4290 62720
8654 82614
22825 83638
324 82432
11108 74634
27009 83328
19451 60928
29848 64778
1699 88822
28846 66214
14490 51030
22306 67392
21607 62858
25656 71158
8949 60928
491 49920
12040 49152
9429 67200
27488 64138
15739 73590
10452 63232
11268 50048
21447 41610
17829 67594
22222 85110
21268 72202
1136 70016
21762 86372
1531 115564
26219 111405
25342 85019
5257 116736
7661 119862
645 115902
25324 62039
16361 58502
20756 79040
5844 76523
13600 55704
17215 80329
26079 89344
23147 106486
14296 108142
14606 79938
21206 71936
20529 58476
27312 74486
8730 68907
5730 85504
5116 75264
14797 89600
9152 81664
1977 96384
15736 112118
16668 85504
10732 82944
13764 98038
23244 80224
6539 98592
6733 78138
5941 100630
26722 90314
3250 60256
25745 58496
13451 55808
14555 47626
21009 89216
18887 77312
10621 77824
15078 73600
27347 77440
709 59904
26870 58314
9329 82176
14361 95232
7560 74240
11406 87296
4593 72832
20816 79114
1473 110336
30346 96414
20336 106496
3265 114560
27032 61724
7523 128846
17835 90368
10478 44034
12539 92184
24502 95994
8256 52586
11136 101238
17418 100480
5913 97984
28495 101504
3855 65270
24570 72480
16776 75872
27203 85622
11769 58346
1639 64842
16550 89984
31440 95852
30188 86848
24442 89856
31301 90102
15955 73770
22571 84810
15532 74432
13217 87104
12135 84886
11853 87552
3861 64906
12309 43146
31623 29128
19021 112682
20731 124534
28497 109504
25809 128918
20159 90230
10094 58688
20623 55306
14195 53232
6512 63366
8378 51219
28962 66608
5555 78464
327 62968
17543 73994
26613 73216
16109 75264
25514 74880
28694 79651
4204 81731
30587 50509
1117 45808
683 70768
28677 80522
19936 83766
16498 74560
1592 72266
884 90742
19446 85942
25643 82112
17079 91200
478 76778
19167 97280
30105 91638
22031 61578
20400 68544
15697 98048
20489 131190
17763 86208
357 88928
16160 91510
26444 104960
22543 109878
5034 107712
3699 96864
16429 75786
24811 80864
669 75328
18438 82826
6592 80256
6828 98934
23674 94080
7992 97536
28912 104950
25953 82624
13752 67040
20980 83456
1181 69120
24421 64640
7284 58602
92 61546
15428 78464
12921 88876
21397 60320
19709 60442
11190 77478
14819 102272
27209 92842
313 105654
30297 109260
21715 98422
30450 89600
18046 71242
16190 99936
13698 105856
27999 89535
12008 65983
7096 92000
12273 76096
10261 88224
8161 100630
23558 78009
24692 67369
17250 73472
13700 64768
10835 69120
27420 71680
18417 73728
25941 75264
25374 88694
28782 82314
26110 89334
1533 82432
15318 95434
25828 96054
11731 88832
27416 40458
10199 72950
19887 63754
20691 78838
2027 72714
28581 49930
12430 80640
28642 94144
16601 94966
13546 60810
23152 78602
21234 97782
28233 73984
24622 105974
17214 82688
25877 99338
9707 97398
8234 98432
946 68522
14388 70614
28822 85760
1463 97280
14867 113430
22284 98486
12979 57814
5963 73182
12470 72119
16221 90291
27035 99062
26249 65536
24802 79872
29388 77056
10081 80886
12075 85504
2368 66634
30197 68362
24565 83574
2337 96512
9315 115446
153 112886
30942 101130
17781 120064
30475 116224
29184 102222
13562 70912
21264 53002
6900 65782
29537 68751
10630 109038
30157 104730
24646 106496
6318 113920
16710 90112
25626 104448
3029 63220
10629 62742
15758 102936
2389 90720
226 76640
24295 99622
21099 78250
16534 97526
21029 95242
26520 44554
6564 60928
12436 80374
30108 89610
17451 86016
8637 98816
19534 93184
28214 96512
1365 97824
25483 77928
7092 87798
20576 58570
10414 68608
12625 77110
21757 72064
21923 91386
907 97062
9014 105462
22976 98304
3789 60160
5814 94976
5071 68858
13625 67909
3087 84470
7894 72714
15052 47114
17021 60928
18747 82432
12863 57344
26886 71680
13281 71680
17251 77849
30324 97518
10213 75264
3379 77824
31136 66698
685 80266
19393 92160
13405 88320
27102 93440
16503 97024
12970 86240
14709 108320
17169 109462
23505 120822
28679 109824
21337 112384
7311 116086
10555 98784
16205 62382
11365 59642
13164 63266
16269 70582
9973 63488
12465 107520
17854 112128
9178 91722
9909 124918
86 111104
9318 107478
2595 100960
13456 99328
28507 62170
28549 69110
4595 65104
5761 52794
9362 54912
29110 68672
12613 69254
7217 60224
29191 71158
24913 60938
4724 70192
7784 66314
102 66314
13104 87472
21803 69168
16203 75254
16337 56443
2018 76898
14879 89600
1570 95232
30269 92160
20306 61440
4635 54442
20006 77548
15744 67914
2726 70394
1885 68994
28142 79283
11760 90112
2074 102912
6093 84480
390 89856
21223 84736
18073 86016
30014 77206
932 69859
25964 59673
30913 84598
4948 68748
15542 81652
6587 66314
18591 75466
18527 75264
17317 77696
7045 72448
22796 66364
27039 84233
283 77824
28544 78848
27574 92672
3505 102400
9052 100703
18788 101223
31295 101888
21243 103424
1581 93312
1740 111852
8153 86794
28274 30410
23141 85878
22428 83968
27864 89440
10301 87168
6736 88086
12614 57098
18727 65984
20789 69056
12288 71744
11680 79446
15976 78250
10503 69130
12692 78902
2519 74496
7451 74240
30590 66048
31307 69632
848 56330
27400 65024
3219 80768
25897 65674
2078 86390
9550 71434
12633 51682
7647 67685
24752 60986
28324 46416
14224 43594
4272 47266
13083 52265
31501 74624
4307 71040
23912 70784
12964 48804
4887 74893
29742 65258
30916 47072
23749 54496
31252 39530
24473 92544
13430 80192
20554 101632
21520 96768
19333 54976
18664 98614
22552 95648
29234 92932
6963 100480
23752 73972
27940 80640
14412 60928
6863 60426
29884 66038
30871 62464
8189 64512
18492 50176
16780 78176
17755 106550
599 80128
654 75520
7226 78336
13835 77824
1900 50432
30311 67594
24191 22538
30030 34806
29398 31754
23008 94208
24349 75520
17542 99318
3603 103936
19502 52480
1959 55050
31484 64118
24456 71414
14546 61066
2819 54349
5766 57352
9759 71864
27771 85264
9061 78928
23143 106657
24363 106240
29799 79872
410 99520
11488 71552
15973 101878
772 83407
26798 88718
31296 82067
9815 74688
4427 71344
17581 115888
25288 129472
11220 104168
31587 115456
3395 138054
8283 123024
24993 103690
7484 116982
20037 111210
8723 32954
2895 60032
13064 97354
9131 104246
20535 90112
5504 71680
15728 84480
7598 88310
19746 57354
10181 74304
18319 58826
13317 75510
9096 75520
18782 73782
30193 77504
5122 90016
5400 86208
9440 84150
11752 59018
27669 53337
24950 89936
16539 90358
28924 89600
5239 85248
9648 102656
24766 113674
6386 122870
25471 83850
4936 119296
22334 120822
2386 57994
24446 59904
12546 53824
20041 62592
20550 67830
25316 49152
6996 65792
26673 64768
12739 37376
11998 31565
4455 105031
28181 90811
22745 113654
12496 104960
11580 104698
12657 87188
10225 86282
6019 106176
26197 77066
28527 107308
9704 103424
24625 64768
12674 81664
24268 87296
17446 89088
27587 57846
18511 38129
15442 85888
27861 79129
30824 69790
3080 83999
17745 103936
24377 69149
28336 75449
13756 50548
23068 88704
23286 90998
7098 72576
14021 55008
10097 51799
15150 69888
11 62976
13146 71690
16631 93686
5137 62986
8559 85760
29019 85504
21724 81664
6945 96502
16021 88310
1656 86026
28560 77322
31220 81408
7958 82176
21549 91520
23174 91404
26725 86134
9335 106998
10876 94666
254 104000
25589 78262
27779 72000
17110 75872
379 45962
26473 75520
1993 82304
26894 115702
3612 88970
15781 82432
10402 102262
739 74122
25254 83584
24806 95488
2823 88576
28706 32650
1539 69120
26180 73974
3332 68362
3162 88448
1082 90806
13214 88586
2206 105984
20871 121078
17537 89600
7713 98189
8574 96208
10646 68030
11742 92416
3495 95114
17069 99702
24530 109558
28809 95488
15285 101120
13747 103990
11944 103370
9728 74752
8611 80384
21317 77824
2464 82432
7262 94966
8510 91914
21428 86016
2764 89919
16913 102504
8537 110714
8971 124313
27749 125853
25790 114944
18881 115958
26753 99338
4309 91392
26668 94720
11859 111990
23930 121590
8843 94114
8605 95582
21141 71040
16047 87360
17565 88874
10396 65174
26741 59904
15562 80128
29842 73088
5290 58762
23003 96960
1607 118784
18294 119808
20277 117248
20728 103714
7672 128135
23498 106174
2474 114619
23001 118961
16100 117630
549 101358
25498 92416
25077 93824
5930 102336
4979 111793
21902 107072
14312 102933
30601 47618
31511 73974
21191 70154
15914 43136
16563 43520
30577 71680
12790 98848
28865 79021
10428 57214
9736 78838
26701 88576
19223 72537
5008 79593
22869 87190
18647 108352
22206 114294
28304 111222
3998 99840
11825 96192
6213 89344
14847 80250
26340 77450
17450 63706
20126 60544
26766 43702
11607 38912
3434 101088
11982 97280
2650 116224
26415 118784
14767 118262
6017 77962
26958 80112
4462 88720
24357 91600
16680 100992
12708 100224
31388 116710
16377 86474
31379 91030
20954 90544
5951 71434
18971 77056
2082 76662
25359 42954
6837 51702
28223 37194
29203 89834
16942 92758
20653 89088
16424 71402
2323 68250
6793 110278
2144 101374
7232 92672
18530 86672
25049 72738
7739 99994
14242 90576
28786 109504
23778 114528
18702 105044
3173 108772
17445 115780
7509 25768
14718 61504
29201 64000
6914 58122
7247 50954
12875 74496
710 81664
731 89088
6993 104950
8522 87414
17716 86784
18017 61696
3163 57344
87 77312
15997 97024
24132 50176
6634 62966
20345 41976
7725 61314
20278 60848
7135 79616
12837 73216
26300 55296
27548 46602
14929 47370
7938 85778
29259 83200
17902 85248
22963 73486
1347 64512
8360 88064
20671 87808
30788 96512
1723 76602
7534 89486
23168 80000
22348 79560
30152 90640
23903 101536
27515 108022
9105 72586
26831 74742
13177 77312
4050 63488
12858 60800
5885 61962
13755 69494
12745 68608
19900 66048
28428 66754
22906 75324
7414 27582
7723 55633
11491 51712
10528 44002
30624 92262
31280 117542
7577 92292
22950 52593
17053 92159
19535 103719
31322 100352
25217 106752
27233 113792
7961 115958
5899 89546
19757 71744
4781 77312
12063 76800
26234 78080
21207 79950
8339 79282
2369 75242
12603 74954
14790 69108
12157 52775
28612 61504
2050 78525
15647 86528
30341 79115
11520 52490
22667 76032
8640 56320
20270 83038
16591 107978
2406 94698
6343 93904
4274 90880
5247 94720
13050 93632
11579 120730
11120 110474
27538 132806
12035 108832
3663 86166
634 74266
9967 75318
14920 77290
13882 82454
30150 72448
5228 70069
28461 89268
23576 75008
6986 97664
30290 101859
25295 103350
6730 102784
14715 82826
8145 75658
16734 94464
10775 94464
15982 96189
7171 93056
30066 83456
13416 86272
25196 111616
7281 110080
20413 111104
21696 114688
17220 114934
22580 103888
23353 80640
15274 77434
1005 99580
25042 60774
21855 63488
16567 94070
13310 77568
11144 58880
28309 91648
28704 91648
8451 75008
9436 83200
17778 96768
646 81920
3972 69632
1380 83456
17553 81792
23129 88566
4715 79360
12406 104694
29417 66552
28510 87912
1039 97830
16720 98304
17977 83456
11730 73500
20649 59217
7273 68726
14852 63637
7190 65857
31351 110196
25268 122870
28316 118006
30256 112105
16576 94557
13720 130048
14465 132446
6023 117470
8253 78928
474 65087
29361 59495
2340 62090
24838 66742
21857 78998
27656 78848
14506 52746
3180 84864
19665 90614
15690 71296
9487 43008
27154 32266
24064 96128
3914 92928
15501 86016
20033 90819
10741 93239
1488 92928
9987 83072
4328 75894
24309 63936
9069 55050
20700 37642
21369 45184
23791 88224
7998 96284
5285 82152
23519 59084
3980 82166
13948 72942
9858 74724
14981 86528
8255 83200
31582 84142
6984 93176
20124 89275
21876 86911
8323 68874
24793 82270
3331 97542
22226 82553
7021 105031
9557 104960
25390 111606
26168 107766
6560 96000
6208 89098
12696 102410
26732 92416
25657 78464
9682 91264
27392 77056
18308 71680
26043 94976
3708 76298
11103 46986
14786 68096
25800 83958
9300 68352
21578 61194
27359 87798
10599 92278
28147 76544
14863 89344
6298 94838
20577 88777
19300 105078
27315 94976
22805 85120
12742 108608
23856 129398
22818 115190
30271 85834
3284 117376
10490 101834
15671 128758
9886 121408
29788 63670
8503 64384
12176 35850
10394 66186
17142 73910
27770 115072
16752 104704
26130 105728
14288 121206
21989 102658
21032 91076
8618 83456
8201 96364
14734 78178
17045 91400
1567 76936
8705 101647
25 55737
17188 53594
16493 74288
2169 79232
941 75082
10011 92464
18599 93590
18236 74243
26714 71573
29387 97767
15840 54538
30086 82432
31030 84992
30289 101760
7788 94720
16307 89600
2269 75264
6243 75264
28348 79370
12488 89334
6744 60928
12191 73216
3601 68598
4129 64522
22988 81920
14992 87296
30109 81526
8325 76810
9464 56074
18829 63488
10966 92928
10074 89856
24778 71551
29604 103542
29694 75343
4722 97912
22874 110572
21658 83792
21678 99703
17280 106614
12062 111104
30191 102154
30709 103094
27384 102936
7777 70912
18823 73856
23953 62154
5151 79446
16909 84224
24499 85760
11429 46080
26073 48128
1869 58126
27263 64967
14552 69888
19657 61770
27870 73974
23939 61287
4765 96502
16525 99072
1547 98314
9680 105462
8009 103414
7476 74112
13726 74762
19973 82934
12519 88423
13431 90288
418 82314
22329 62336
18623 68672
19221 75776
6633 69888
765 83958
31051 71680
19906 70400
14133 83968
29532 94208
30623 62346
13227 30474
16268 56448
11850 103030
9483 96906
6170 97408
25636 81536
4718 98490
18241 102860
29119 100751
23599 84224
11261 87841
25305 59658
31246 69878
20464 81920
25439 77824
17633 75520
27251 77002
1793 62666
10652 92864
17443 91841
18805 96782
23087 68761
28943 51200
6904 56842
3942 59894
12884 58240
18504 56113
28083 91682
10422 116972
9007 104576
28109 72202
8933 99584
29412 52224
12753 99840
18355 97536
16166 100608
3777 68784
11671 81941
11874 94301
4024 84160
20150 78080
27093 87680
29510 91648
23261 90880
9874 84721
6197 72778
400 83941
13179 103296
4410 46602
16243 52992
20305 42304
31494 53085
10563 114426
16660 117198
19062 84420
27160 83264
2319 87296
4844 102774
10134 105938
19294 31242
498 42624
29997 65270
4920 64640
26670 60032
2365 71840
8173 84377
4145 55680
20764 46746
24899 90550
17301 79616
1435 86528
1199 93312
9030 85632
21036 75328
31504 71114
17940 84714
2132 98954
15195 100854
3838 124918
24326 109696
22812 116224
6749 106112
595 99328
30173 95104
20164 85760
19100 88832
22594 87552
3177 87552
27901 74752
26573 92416
7155 89728
2235 86637
30659 99657
5685 94534
30582 93882
1146 88717
22071 79845
17281 64512
18757 87296
7120 88064
23154 61066
12890 64586
9337 59136
6844 67126
2864 73216
2502 76022
17634 96768
30501 89856
26468 93457
26269 100790
24518 85514
21273 93174
17343 81408
7856 72714
16962 25162
23049 81680
697 90502
21725 76922
17217 78560
19744 80350
17879 87350
20705 103870
21950 102230
29824 84366
25550 89806
8373 98944
23627 107766
11800 114562
21981 116804
18569 95360
17767 71168
27428 85258
2750 97632
22393 85312
16755 98102
25500 95358
1207 64595
8680 77376
21573 75968
18213 59754
2700 76086
22565 72544
27283 55866
25807 59648
1271 62154
11843 64182
4478 67216
27075 56570
9610 56192
27337 57386
923 68406
12269 67584
30854 64000
18444 71680
28343 74752
11979 83456
14163 82432
13629 66560
9677 72438
6429 61232
12048 97280
25567 56586
13506 75392
17796 106134
23200 103702
25141 86906
6477 102080
9476 94704
23381 72864
27063 80864
16070 93184
1206 110358
11986 110794
21406 99024
23904 91562
11751 115040
19193 115414
11419 56736
13937 74752
19585 77312
28289 70922
14327 73728
16797 52490
29409 82432
10918 108800
20609 108032
20210 109558
25216 92160
22599 88064
26653 97792
19029 86016
19877 46592
9005 50176
25502 90456
9825 81576
17063 54944
6479 76288
31287 94838
10249 75018
20837 84738
30224 74386
14835 77824
26612 95488
27962 73130
28853 105046
7183 83346
18636 54593
1563 84224
8307 83200
10115 84736
10689 86528
29892 94710
3294 82688
20758 55808
11346 45834
25712 64882
24347 40802
14083 71926
7205 67594
8131 73663
10753 73831
15360 86016
13501 86528
27507 91638
26483 56188
21947 58934
5313 26108
4750 62550
456 65536
7456 86016
19512 64512
2427 72192
10572 77824
26963 74844
21951 103752
29292 98816
27983 106136
1943 95605
15597 93952
23860 96256
6877 97812
16977 97236
6849 78304
13355 76288
27269 81152
8355 87542
26279 84992
3117 93056
3994 88118
27994 83383
29158 57707
440 60378
17660 91066
526 74186
20823 102958
12773 85724
14646 108136
17037 109942
14679 106196
1964 60696
19403 79872
29829 88832
29117 82924
15153 63242
3154 76790
17116 77322
11123 74250
12847 76544
3174 100854
7365 81994
3359 93696
31382 91264
18340 57098
22107 55680
25510 63350
23239 63232
20065 59786
3569 73098
23398 83200
28008 83136
13847 64502
31048 53056
29794 54272
8801 57098
26176 68362
10194 75978
103 81142
7467 114464
24214 101696
26877 108544
29716 112758
24085 108608
2287 78666
29719 106560
14236 93388
4893 67133
21276 56522
2727 45194
21074 68864
2442 48640
14310 63744
20138 46592
22548 82560
30636 76928
11066 82550
30299 43530
12832 75146
24963 81398
3594 77696
16007 86218
14162 89782
13250 80848
5361 105694
31600 127104
21174 128502
16437 124416
10703 115200
28801 87050
7845 117888
24641 98368
14521 72448
14640 87168
18558 84992
28357 85760
3244 82432
30100 73568
30600 75088
286 62250
9432 65328
2959 114224
15730 122102
19610 106560
176 87984
1894 98304
1942 87296
3613 81162
18402 94966
4479 87040
16024 71680
22009 67072
6761 71680
14007 77302
26332 70144
20119 54288
5764 50368
8569 106506
13041 125376
16984 64586
812 131766
25414 110336
23596 95168
19444 94134
2339 95232
25499 99136
17355 114934
16339 110464
8084 70027
26478 89019
1874 75264
181 93056
15431 86016
31341 67594
23344 77046
1786 77056
10737 82175
5528 84804
583 87040
129 80768
29625 83968
20328 82944
1522 78848
3346 71136
5689 111958
20455 78218
18541 110336
21402 112640
29160 104118
4777 107638
9593 101386
12601 53696
7897 67840
29744 90928
11651 72448
5598 64652
150 98825
4688 102605
21914 90112
5617 87040
26671 67872
17404 70656
24001 55226
25987 71168
2826 92160
24588 49920
18992 49664
8458 56320
1662 102912
28492 113760
23359 109932
2811 103003
28557 96153
31082 122624
7563 126198
16182 77578
18274 123392
17161 77824
7108 86286
14143 89078
13635 83074
4532 84355
1316 66808
27402 69206
11242 72768
4699 49738
6817 51792
29655 63260
17286 93568
1905 105824
7373 122458
6403 98228
7635 92072
25812 80992
243 55903
9774 77350
5101 79300
26055 93676
25662 85984
7005 75946
16018 90368
12279 89654
19381 88710
7069 84224
17394 83200
16234 64512
2349 67584
8937 66048
27664 68366
30111 62670
2432 72448
11485 89738
23742 86912
7934 90870
29754 90368
11716 75894
6002 54255
20857 86432
3637 87234
26563 89270
18212 102618
12608 95042
22635 83520
13293 99062
23434 82176
7526 62204
15082 45963
18428 80235
2359 80710
8647 95370
18656 88921
30842 91301
19261 77504
5201 92080
22925 90112
11118 81578
31201 93942
13639 91894
865 83722
27896 85888
5794 85738
25720 91529
4945 75703
8889 94976
30681 82826
8645 60389
15415 67072
8407 82166
28384 60596
31336 60207
7663 55819
17597 56192
3160 55808
9221 47232
13824 87363
26918 71780
3582 45300
21284 97273
29863 95584
11917 81930
2232 66827
16777 73097
28868 56935
21409 79104
29136 42112
8441 40330
31486 47104
10802 62398
20714 104671
27718 107852
29164 106263
16980 97842
21628 106368
711 106240
15897 116160
30363 99900
1715 108118
31077 115062
23149 129654
13981 126848
25713 123904
30940 123136
20929 130934
12868 132352
28338 129920
18837 102656
15367 104448
11512 110592
7866 118016
5131 100864
9243 101376
22821 77184
3883 122112
18545 130678
26016 125312
11207 127744
12694 124170
3640 120960
24615 130806
6469 127754
6126 130294
7068 100550
6341 96464
15177 99776
3961 101088
2174 108854
27473 91008
12147 108160
27104 89248
19689 78122
2717 81930
12754 68736
7883 77056
17945 69024
25962 64840
6596 80098
4813 91136
8306 108032
11691 90634
90 113408
2646 115712
11089 113654
28606 92288
17105 93504
7056 100672
18007 115030
20843 93521
9349 121072
26189 100224
7066 95494
25840 103143
27662 98592
31213 85514
5796 88966
9985 117982
14395 118365
8410 99444
9469 94317
16934 102308
23948 121814
2784 113600
20654 75350
28883 64842
3503 88352
12798 97718
25857 93248
16774 95239
27310 98768
5486 109056
21263 111680
26630 112384
7027 129718
2347 80586
18202 120704
859 119488
7328 61376
11004 89344
14717 99840
543 104950
16803 96524
14968 106948
10587 84224
13579 84224
27541 88423
21201 105893
26789 84480
29322 82944
13788 59136
24282 83817
13697 84736
21227 83724
27950 70758
14821 71818
5354 77002
5918 67614
580 66333
21509 79042
13887 108598
27442 79936
4988 56778
21828 93376
15350 78080
8160 94720
12369 91008
5435 71490
15125 85211
30317 89974
874 83469
31391 68458
24069 84015
19425 79753
9091 74653
13806 90624
12423 93750
15502 75968
2495 72960
5614 73728
4288 58368
4944 58784
19761 88864
6918 71936
2968 71680
24196 78783
12841 54233
24057 47360
4388 70814
10792 74994
22953 77578
24598 102432
3498 106358
3467 96768
16732 73472
22100 102134
23741 51968
25476 64256
25456 63328
31585 64010
15383 51978
27012 73728
23035 55575
6351 96559
6084 72704
25931 58944
29274 63370
6678 65920
2155 80128
28723 94592
14416 90368
11409 59712
15203 59408
24365 57088
18602 59398
10110 107784
17890 106624
7798 96010
17593 99830
7601 89984
13646 99702
10579 70656
21709 80640
15816 80579
16526 58820
21727 98816
18367 107008
26712 107520
2223 102656
20625 100352
21405 90112
20229 70912
2821 80333
22726 67324
7685 107033
14248 106764
22832 91146
138 103414
26624 78294
25011 103318
15991 68170
15481 96288
7754 91498
21629 94016
13547 105206
5451 90768
16195 89930
27187 104694
3865 108534
29339 100896
23825 101617
27724 66659
20114 71306
6236 73802
263 112256
27946 115968
31329 116342
13387 101760
20875 105936
27560 110431
25248 131832
24231 84306
11741 124864
4404 118006
7037 94080
31420 63094
15349 63242
9160 59146
27958 65130
28004 80064
25321 82966
141 44618
21937 66934
10204 70176
11395 79350
18697 79626
27006 69280
24524 88822
28115 83392
24160 74048
29776 81024
30725 91392
680 72960
14533 57994
3889 73728
12359 52234
1578 53928
2185 108288
21922 115168
22321 93174
7231 129014
11235 97098
22024 42698
15596 74496
2767 63471
14716 90922
191 96716
3071 100704
12186 88490
4293 64558
5678 80119
18087 77463
4633 66032
807 75008
31579 72202
1002 64138
16431 69862
28139 77942
14108 78924
23136 82432
1481 81408
18520 82550
22462 74634
18814 88310
24443 78602
23447 70538
27149 72202
14351 95478
961 81270
9663 87936
19528 96384
24099 96246
8281 47616
2575 59264
26909 83968
30405 80640
27217 60672
11614 44554
25936 76672
27144 80512
29345 62218
5578 66806
3635 67072
3305 80896
1909 88576
12518 85760
30557 80650
18582 100854
16972 98048
3451 97792
7193 75264
12643 73728
18843 86528
12319 81408
10898 65024
29101 56992
31616 73728
19489 60426
25312 92938
29519 95884
29791 113142
29735 107904
23126 100374
21939 30514
8928 60634
25492 80384
11589 95872
6470 92416
16813 65546
9209 65280
11483 68608
13154 69120
12935 94592
9103 92150
16987 93686
2927 96512
7774 57344
11665 82432
30334 93696
14129 103414
22247 62308
18561 87228
23804 81352
7479 70116
15110 69386
12676 59960
827 58318
28575 61482
5530 63082
23180 69120
7049 82432
621 94710
26108 91392
26405 36170
16487 59226
987 56608
4709 92662
24478 80384
8497 73706
5698 89344
26763 87104
2577 79872
27383 84480
14276 64138
27848 79734
19837 73728
19527 78336
11143 88832
7586 103936
29714 99968
17291 111350
2460 91298
28001 95513
22268 68155
4494 82657
7450 75327
7913 72650
28918 62208
2016 76156
26259 88610
25487 88729
28696 86169
28204 100374
24467 72960
1835 70656
1349 59520
14200 90122
27856 100598
13737 105216
8927 117238
4843 79351
1855 88092
27804 101019
11332 107430
2739 105206
12713 82186
7972 91648
24480 96256
3034 103600
21322 101248
18116 105272
20096 78973
31510 86944
10631 87783
1249 69632
29547 71680
15329 78592
3721 71424
4483 75140
14513 94524
3461 109046
25465 88330
13894 65546
18988 59648
14593 53361
20867 61440
12198 57216
3839 42913
1851 71589
29616 70912
2737 62762
22485 77258
1111 81920
1967 79200
17684 101088
13276 97014
9753 66730
15756 71574
3804 66879
8658 96280
20315 108032
22510 115190
24373 108809
23449 103384
2865 94952
22313 101486
31524 98366
18605 99446
22763 85130
5649 72028
6254 100535
3413 103467
799 99368
13657 101931
4175 32308
24148 49536
19579 74736
7948 83294
4559 82008
27002 72138
30712 93782
7195 60456
23506 59456
11477 59446
13869 41866
25265 103584
15568 109888
9063 101152
14641 110102
18211 92000
27271 107584
18323 52106
1439 60608
14219 78752
18370 82464
18374 75072
13349 113152
28558 125952
9649 115200
4831 118272
9041 108544
993 14336
26410 79370
21439 80630
4568 74688
26465 65558
25115 62210
1228 89970
13878 89376
22450 92816
28360 86528
26584 97190
30392 103125
2590 71941
20169 80128
3373 75638
25408 71050
22227 73258
9726 72576
11940 57930
5491 62912
13839 72960
21455 76288
22300 77824
16635 66048
26658 93440
12916 83648
26292 105536
13305 108160
14295 111798
16838 95158
19483 87136
13086 36770
15162 50582
9299 42880
6037 44906
25588 75888
19817 71379
11427 77240
15004 57098
29432 76032
222 76544
11003 46602
1044 88576
2129 86272
12144 79841
8202 71936
2631 85194
23620 61312
17538 68032
16768 53322
19911 66880
16613 72639
9982 88368
24775 105856
8057 99072
17284 81792
18020 75242
1387 64496
196 60928
8863 70912
4580 69580
28097 105442
21747 127598
15996 125971
2405 104704
26190 87431
16839 101470
12746 123499
2565 121887
30885 126588
13131 115868
27537 107849
10104 119958
3514 82934
7976 79882
12289 86528
3956 85504
17976 73462
8114 77914
25647 78506
14453 67456
23125 75766
10773 73226
23745 72458
25213 80944
12057 93942
2820 92918
2869 75904
12734 96384
142 89088
14044 103184
12703 104892
30460 71360
643 80384
18704 94416
2308 68656
17399 70474
30937 62090
7285 79049
31325 88192
31003 90478
21250 92958
11682 95382
29380 94336
10949 95882
12473 103670
7186 101376
27531 89344
21169 98688
27644 100224
7417 107126
6108 96182
6518 90192
29411 86314
10951 95990
23548 89088
12968 92912
28925 92022
18752 89024
6500 28682
27471 77066
27521 83446
20202 43018
4090 53888
21728 59402
19695 67712
11270 71680
30581 70656
30654 69120
19880 107264
19241 109808
25990 124406
16594 119216
20325 114448
28104 75448
15045 96000
8837 68544
10809 74474
6664 87542
22900 78218
25529 105846
19324 64736
29238 89600
19858 72496
14333 116806
14472 98746
29462 135064
7857 121718
14613 112384
23943 101760
12877 84266
5284 123632
13935 119898
3410 123494
16746 121926
18261 130974
1907 129944
23536 62768
21534 53962
21665 76576
6646 82326
11472 68352
2814 88416
31469 91894
4653 86794
7151 81930
29366 88054
28845 89344
242 109814
28759 91914
3803 108800
2549 86016
18092 75136
22912 70794
22472 76554
20038 91392
7079 76800
11514 92800
8310 70080
11793 94720
19719 87178
12870 98924
3088 64896
11233 56310
10658 45962
29703 43786
2061 77120
5282 74752
28231 69120
5939 71552
16436 84480
27920 86272
18783 79872
6239 42250
11756 49280
22 54144
3940 69632
29245 73216
19133 61962
18721 59530
30338 53248
28185 85238
27322 57856
20851 81152
15800 88576
28078 81930
26919 84800
29064 101878
5322 103926
24983 93696
227 48896
14925 54016
14820 86016
6340 98038
15152 92832
7090 93130
10432 92854
23834 98806
21091 95488
26093 86672
22858 86634
5740 74706
10537 74592
17385 88954
13793 97310
229 101766
20285 88640
26560 80576
20295 99190
15261 91904
4182 94774
25036 63946
5111 58186
9119 66048
23619 66304
20326 62774
19578 60928
11343 34944
21073 77824
21541 75232
23450 91136
16192 75264
8698 75264
26243 67200
16547 47488
6841 38634
8955 56310
12789 47626
30229 74784
21330 76842
2268 39786
30124 71680
14275 85248
28171 95882
30378 122368
25869 119286
14177 81418
12437 103899
15965 123584
3531 111469
8672 126582
11394 127616
9573 100096
4903 64896
13490 45888
4467 66678
5573 32896
11693 28554
23296 54912
2419 92278
11434 76426
3098 91648
31517 58112
22966 54026
27636 65792
22098 62894
10232 80683
30686 79616
12227 92256
14541 78858
31047 91404
5279 94998
6485 74496
8243 65792
12343 56842
27750 75008
25825 64512
23089 59360
20568 53898
20658 95552
15812 85994
24577 102432
3425 83776
20709 80950
10512 79562
19382 71946
28731 78966
26626 73184
26171 93718
12648 85872
5936 84598
3203 88192
18825 77558
18190 69402
26434 60298
18109 81536
23735 48896
25918 115894
17952 98058
20792 100800
18924 93898
23320 120940
4444 122304
26049 81824
9406 110144
31323 57462
2561 76672
22621 86784
26716 77312
30728 99328
12617 97536
19096 64522
1233 95478
20274 86528
11482 77302
18510 82176
1758 38026
22530 97565
8367 106457
4857 93383
4769 70229
1574 98584
1104 102436
18404 85625
23151 78531
21921 75963
14286 58378
4822 49930
3116 50944
7160 63744
30573 62464
6580 63744
29470 60672
9013 100864
28092 77450
10985 98432
22521 110454
10830 72064
20656 81408
24434 111222
15500 98048
5078 102378
21086 52388
31331 46592
14274 41978
17243 100349
1749 118272
21991 84810
4356 45441
24884 75264
20051 70912
4439 58112
9939 56832
29301 93184
13896 107008
24510 95168
5848 105216
12221 109302
10549 110336
27081 47360
15870 75264
10845 50176
14622 72192
2563 77312
1553 57088
15894 104448
30015 105718
2966 112640
20053 109056
6742 61696
29073 65536
25957 49418
30429 60150
26414 47130
5851 99104
27815 96458
24220 76288
16011 78336
15884 113910
21021 79882
19245 109312
4489 95744
15877 101302
23819 88256
31356 78986
24425 94720
9959 94838
14515 61312
15139 46592
16214 28298
21484 82314
7541 88832
13494 89078
18957 95222
31362 95488
9151 99840
25673 77312
23647 55168
20180 51136
30658 48909
6132 94098
17758 103936
24616 104064
5359 107766
7140 103818
13823 92054
1098 57569
5398 46858
29959 71680
8656 77824
18155 89600
8111 120566
15578 110592
23310 98560
13314 103168
11927 85770
30507 26250
15132 24754
10325 94964
14123 109248
4040 137526
30062 112768
17709 86272
17801 61814
30643 59274
8860 72192
9477 74240
13945 83328
8174 65290
24380 77056
21190 67328
28137 87862
10128 80640
11285 71882
15441 75308
16155 96000
5688 101142
9833 96896
16565 83776
17858 79232
20459 63114
15765 91136
27098 85248
6531 86592
768 72458
13789 17674
27535 17408
30740 34304
1174 68864
12575 67328
17449 68086
23336 60810
15656 63818
29984 101120
4347 98659
12844 94325
21659 108288
78 107510
30743 96160
23240 96672
31075 104320
27083 109354
22593 108642
2156 119596
22014 115520
18515 91718
3084 54654
4465 65792
30845 72355
20626 77424
5940 84992
10902 96650
12255 97910
8163 102304
10105 103542
11743 82192
3124 85766
29819 60800
602 55678
19189 86082
13901 86262
23901 84480
10734 81674
31499 93312
25623 90292
3562 74090
20122 93728
16910 106934
1266 97088
17297 80480
11033 82582
27498 93816
20069 82080
2248 55008
20662 39642
26406 80330
414 84960
7194 76918
16841 125494
9957 95946
26663 115968
5591 125056
7377 93568
20571 74944
20637 113280
19992 111232
21528 101110
8271 136438
17670 126272
2472 100800
19775 98048
11740 104992
14990 81312
30245 100096
16507 95488
10907 82176
3025 87786
12321 61354
13920 79062
3271 77578
850 70934
5514 76064
13927 98742
14781 92458
23847 118784
19647 116352
249 117302
5318 126208
7860 114166
5820 103168
10993 78336
30186 69130
18491 85494
18168 88320
607 77696
22371 72832
21694 98560
3064 89610
11224 102134
10427 88576
25549 83456
15516 80640
31471 69888
2894 67072
19701 80384
24375 94976
21299 103558
10312 97408
26260 84227
25727 97568
1881 91897
27775 106948
4993 96186
21802 65472
26156 79232
16165 60672
6244 77942
6852 61450
10790 91146
9273 105344
1263 110592
15222 124662
30790 109440
14159 117632
23383 109952
20829 84736
14142 98570
27859 126710
17695 97622
27702 66976
5338 97792
15099 110848
4855 121334
25611 110592
17546 93194
5087 62282
30296 57344
10667 52736
20003 26051
4332 68491
21103 93264
8066 104342
6860 104640
21300 103680
6145 75072
24906 53691
17611 61386
19283 70538
16745 91510
24083 99574
21246 91894
5533 92160
1934 94666
5455 121590
11977 118144
4941 109696
21175 107008
6011 103050
25278 52490
20949 77056
12857 74358
17692 102080
12447 61216
7034 94720
817 110144
27204 114358
7263 100800
21193 96480
10803 49226
7815 79222
14779 59274
17036 79232
14875 62346
30302 75616
20282 74880
24199 66560
5081 89344
3015 105334
10856 104960
13469 108534
8684 98560
8021 94986
25718 90218
19250 95638
13805 102262
332 68544
27701 78080
5929 88566
9547 82176
3759 80896
13792 89600
11044 96000
7720 95744
31298 62602
16689 77066
14437 76032
6915 61952
2418 95232
29016 101622
27670 93184
11690 65792
25528 60249
21919 113685
14206 108160
5043 97059
25481 121475
22203 111104
16142 90092
28932 109568
12336 102400
5412 58368
30027 72512
15841 73226
24813 70912
8570 97792
13289 100096
10991 70144
4999 51200
2721 51200
21539 53406
3985 106070
2131 148198
23796 110144
19982 106166
4794 135246
1635 125556
31468 138316
14976 140818
14851 83541
2637 71936
18684 86016
16973 73984
201 79488
2321 92928
25437 120694
25462 97584
22232 56169
20198 86198
13587 76681
20515 68096
26089 100490
17208 103030
4052 106998
22901 97546
24414 71146
1593 83498
22036 75264
10969 73984
30148 95232
2150 129846
14789 120000
9042 127818
29963 143350
21955 101456
5942 57354
7555 43008
31385 64000
1669 75264
14579 64512
6294 87040
36 88230
25876 74874
6978 77456
3348 89100
18009 91904
26082 104310
9055 58112
31194 78416
1142 86695
9252 99072
12296 100352
18883 73216
19208 92160
21249 74088
28737 84234
28131 88170
6133 61376
203 63434
10855 78272
30158 114432
14575 110080
17235 112384
22130 94218
10026 111596
27169 109312
15328 102656
11860 92352
24353 75008
2672 54538
16681 86218
18430 93302
11306 74560
15333 69312
9733 66432
12830 63370
27729 65024
3536 90230
1009 90880
18786 87104
23291 68982
20099 71242
28456 89098
17652 96182
6022 70144
23228 57856
7697 70400
14126 58624
25989 47946
8170 89408
22030 89216
6632 94208
2217 90624
10768 86016
14487 91136
13621 80970
1850 45258
3723 54582
11423 34560
30973 20195
15047 114035
6693 105826
28819 122358
25263 100352
28639 76800
21543 73216
28566 78464
22311 75520
18848 48394
23981 51712
7903 62336
21760 63744
28050 69514
2899 70400
21695 80374
5835 86262
468 97664
15566 97024
25776 69495
31380 98566
17159 96203
15511 85750
14571 76056
27041 84174
3595 85504
21262 78592
25827 72832
12383 101110
19694 99082
4961 96880
30552 95024
8044 97024
18366 110272
22613 120166
20013 72016
13916 73782
30033 58202
15822 86570
31055 87168
18706 74560
22301 98432
14740 42506
16197 60269
17346 62964
1317 83958
28325 96896
20602 99840
30694 99958
11127 120694
11364 44800
15892 46976
17880 42362
25480 77738
2850 93942
29685 74890
10986 96320
25169 98909
28848 103526
525 103936
8443 100342
15027 109952
16451 102656
26953 82688
2680 78848
28412 104832
4691 81802
2151 94992
6268 112502
11214 88832
17056 62970
26286 79328
26111 76362
25038 92012
893 82304
12691 83062
19104 64738
2732 65566
12560 82048
14498 86646
24826 61578
1223 51594
12929 69622
20244 57578
13522 89674
27437 84918
31147 75280
29530 95830
27759 60768
15716 70400
7072 69792
25350 64890
19496 81794
25866 92672
27304 92416
20603 103670
15925 82468
9480 92104
15130 35762
1532 41892
27803 69888
7105 72960
4499 68096
6998 77504
5586 82432
10814 71872
26834 87990
18097 88576
312 84224
19005 67978
3615 78090
27654 101100
15993 82304
31575 84224
24017 72842
28212 62218
4591 58880
24494 60928
16327 65280
5515 72010
11553 70758
26266 69834
29970 80726
19730 93568
15642 91638
18432 77014
28863 72736
17724 96384
11407 89984
18357 77056
13983 88310
26139 76928
20506 79488
1276 92928
18859 83968
12461 82688
10436 75530
18584 71982
11776 59556
22761 44425
17002 55786
30039 85040
20552 86784
30284 97758
29773 85776
30386 122646
17510 95266
18778 111030
21719 116608
13578 111520
30340 102154
11194 43562
17738 51136
29882 61696
2394 75520
28541 75264
373 71680
24539 81760
13166 63776
20200 64256
13934 64320
9229 65536
24328 63370
23121 82924
10791 78144
3196 69386
5631 77066
2673 101120
30322 69440
20812 89536
31289 97014
16260 88576
269 84992
9211 89600
3752 38602
29386 55286
15265 71784
4259 82688
7287 83968
20394 54327
23260 102480
15259 115680
13093 116689
17883 118902
23598 96512
9738 77568
6649 84736
28445 102992
28715 89894
31172 84036
7839 68962
2107 60160
11011 44800
11511 64512
15059 66358
1045 54099
4682 76192
8797 102246
795 89022
21324 41894
4207 85046
26065 82944
21238 85750
3571 78858
16788 79360
31311 71680
19875 64512
29499 71850
8829 77142
16893 68096
28245 93258
3386 82752
29054 89526
12817 81776
1220 103798
5570 106880
967 101878
29005 77322
11606 54538
19243 65936
17974 36458
25060 61030
19600 60944
7832 74998
156 68542
31412 58246
29351 89600
2341 104832
4320 95990
23585 76032
11541 86784
7852 108566
808 105194
17512 100736
31480 100585
19763 73356
598 59658
27388 88182
16480 94872
2114 93696
28877 87552
8794 98816
23269 103040
8565 90534
29559 60672
20446 58346
6809 67933
13876 77574
25335 105694
25536 114422
10006 104904
7410 113182
19448 92954
10859 101376
9442 104950
31520 101504
8987 87306
31273 55306
28871 69238
21002 47498
28548 62720
10302 90688
27890 84944
4589 46375
19726 51200
12042 48096
1147 43776
12737 65408
27919 67456
18813 86016
9187 62720
16444 58880
10406 54272
20397 79754
10051 83574
26534 87798
13254 79872
13820 84480
5054 69120
19799 32010
5353 83062
29871 78848
11844 85040
2203 80640
11302 68864
8880 76544
17628 77824
12246 77824
21093 80128
24672 92416
16812 98294
8164 92416
3452 84597
26094 67228
13033 40568
17673 95616
15253 95616
31466 99968
15860 78504
18003 71272
20518 75264
31125 83456
26310 86528
9974 64445
7044 42568
6537 46602
10754 50688
23589 56064
19894 48394
8278 68086
22873 49152
10798 58088
8610 98550
24823 74752
16516 43008
18611 57344
19588 63488
9142 65536
14822 67072
2900 62464
12395 60928
16465 57344
24204 103680
29493 96768
29554 100598
18316 90688
23648 92150
5452 100352
2682 102656
24235 94720
8358 99840
30190 91264
3755 109632
24725 51732
1018 76298
9460 92160
8852 90624
13736 84480
14916 67840
297 90112
29182 80640
6449 76288
7490 116224
12259 116992
8000 95130
13519 123318
19543 122368
8411 86272
11413 121206
1789 117760
18729 111488
22494 99328
19229 86178
30411 71264
21755 89270
11596 85130
285 73654
20005 68352
28869 64384
28658 60746
24835 57216
14105 79306
20991 68874
17568 85750
3074 103734
17469 103554
11327 139520
25290 146678
4558 145590
15674 138570
26147 105462
12060 107488
2015 61942
7126 60490
21356 65280
262 76864
24904 67264
20618 77824
746 87296
2609 93814
9673 84736
19269 60362
16083 75082
24075 83958
28006 80000
12483 81792
21186 58682
12333 100192
30120 101376
28276 77056
17191 92672
12107 89270
12845 103744
19276 113664
1071 106529
10476 106884
31118 82944
16086 68160
19871 95606
8394 68874
1867 43018
28066 104192
23529 114688
5105 120310
10143 116992
18620 108032
21833 85002
30345 105984
4892 96773
6934 106532
3418 111894
12071 101760
18379 82032
16929 61350
13403 74614
20968 47658
26484 61184
8701 59286
30864 61952
2162 67584
12361 50122
9135 25036
561 91678
19370 92416
10305 100096
5551 82432
6675 64256
22326 75520
14509 75382
19052 73984
8304 75264
29279 78080
19274 50572
30896 107802
13128 118016
8984 116982
8994 82432
16200 112374
17504 39328
5757 28938
22447 82186
5035 89846
24280 71178
1351 19093
8308 71383
3270 70400
3632 69888
7115 55040
1319 67840
14713 66912
3242 123126
11198 86762
19203 108096
17375 85888
21841 86902
30697 89600
4930 83594
11517 -34550
17868 -18560
30906 57344
21267 63882
17253 70134
12795 77952
2299 76672
10788 49706
25735 77696
13003 82088
9157 85142
27176 97231
14293 85350
20447 103670
14125 107382
8282 85631
9222 82016
9053 94081
11554 36167
980 49408
5501 62976
28210 64874
29942 46633
7245 51194
24090 57094
1127 92928
19859 103670
20493 107776
3737 107008
27638 86272
8807 87552
14706 96458
29860 97590
27073 101888
22683 101888
27722 95744
22927 99318
26452 87562
31092 104448
9608 101888
25385 94720
28556 120822
4673 101642
21568 100992
1362 57835
10808 57344
12959 60928
8531 69084
28128 98694
1396 109312
12120 111862
1923 78602
2594 95222
9568 32000
5536 35456
12425 52480
1311 100854
28217 81418
6791 103680
4329 94720
8463 88074
21302 103926
21233 108928
2000 104135
7929 100381
3756 100544
7531 56014
4342 84480
17145 115702
2572 94282
23461 52749
25366 61898
3816 62454
31333 58329
27224 67574
17197 55552
23764 71552
29497 77568
27512 84096
21482 97142
23729 90122
8043 90880
7222 66870
16161 82560
5720 59078
27106 101714
28553 98176
3273 78848
2793 83968
23493 96502
1083 77056
18568 60928
9268 75520
2448 72566
11528 57354
8083 57994
27037 81610
2407 85248
17766 92416
26446 87808
19656 65792
20916 54282
10686 73472
3308 57610
17751 86528
18295 87424
6942 75146
3703 78272
30541 65362
19125 85806
18847 89654
28719 82294
7678 101248
5414 104054
19323 88074
26603 90240
14885 114422
14231 113162
22703 89472
8020 106998
2771 89344
6899 57984
30648 68854
30736 57354
2178 55306
13706 82954
24408 87414
12860 84224
21654 74890
5887 92662
3511 91018
27550 99062
20629 82698
20000 78922
28999 58752
31049 84406
20324 82176
23550 63360
27433 113920
16013 120704
29369 127734
3382 90368
29444 112000
24748 93814
25477 78080
21348 77952
3388 78080
31344 82442
1453 43530
13024 74102
15339 69258
7146 70784
22764 62720
26517 81664
19311 114688
12007 115446
2768 108672
18342 89344
30249 75264
26054 77056
31404 57610
1646 88694
22006 79104
17573 101284
29727 130944
22404 141558
16132 132736
28933 111626
28413 120844
13376 124825
24559 112325
26935 83714
27653 76544
21452 66826
25679 72448
13075 76022
10071 80640
30494 73195
29980 38410
7572 51702
8347 58112
8677 75254
27557 52746
20131 68096
14082 48720
11505 48408
24242 34094
17986 91784
28528 78988
25543 81898
11180 89778
7736 57344
14099 66058
5316 72694
4184 62464
6555 75776
15620 84437
9914 79956
18186 87057
31578 44838
24108 66432
3464 69888
17775 97618
14227 76480
25286 65024
10541 87542
16484 79862
27327 80320
28958 71690
29520 67082
20725 69376
25370 66688
11660 108662
28776 99968
30622 79360
15806 56960
7125 89984
2100 91382
19366 87306
26391 69898
15291 80640
4085 81664
4614 91638
7515 74240
10487 80640
486 95990
27291 89930
26360 71370
7933 25866
19699 38528
2044 39690
7861 62976
27091 53750
67 71786
15031 95222
24430 77120
3060 86666
20620 88182
26119 90752
19429 49706
29704 63648
10536 95222
13572 88576
15994 98688
15483 88906
16388 108918
22502 107510
20452 97536
23870 88320
22161 75495
1234 63313
22803 90931
24593 91728
20458 85689
14862 103272
20643 72192
10446 54528
26317 55729
22602 87955
19251 109696
6935 97024
4610 93952
21548 90112
22604 89078
104 83456
11344 86016
19089 61706
626 77194
3256 100352
6870 101324
6796 67245
7461 76192
9494 76416
16286 88566
19470 71680
9236 73216
30668 87936
11109 76480
30093 93705
25799 100864
29477 98758
29030 97258
28829 84303
7660 92384
25585 92072
1587 95862
3618 98648
26728 93722
25721 71478
8759 100982
19935 89792
9271 103168
6324 97216
22297 99414
6467 95666
16936 92458
25570 81444
28011 86528
17599 85504
3349 107766
20016 93706
16210 89049
5976 68674
24374 71680
15127 77888
26699 63027
361 62640
4377 64768
9779 61249
9589 64001
5705 63140
27418 67616
2643 83452
19284 48861
6029 70124
13689 85878
4392 75136
2681 50076
29299 26688
12089 23083
25242 78158
12112 71537
31526 74480
15544 58640
31426 56464
4375 45724
6536 68816
7061 65596
20767 68736
12717 87040
23606 88320
28783 96768
17754 77824
2569 93920
28585 87552
2449 93942
5231 69824
16957 41508
8396 47339
14853 51845
27058 55469
2375 89335
24697 112766
22735 91382
10234 105137
4256 108126
21763 83135
17682 98208
1829 86848
3953 65856
14303 53898
2358 71936
12384 61130
17260 70464
1680 78720
26020 95990
22459 96256
24122 97270
23167 85760
24348 83968
14878 86336
955 88688
7332 92518
15637 93466
2222 90474
5352 94998
14157 85990
27604 59821
20793 46592
28219 45056
16316 40887
27716 54784
18384 52210
29313 63130
30810 62410
15210 66816
15083 70016
26116 66304
470 53002
22381 68854
19998 55424
12597 83648
23649 113142
28821 94208
8782 81920
11976 50944
14597 50058
11617 54134
8491 95541
14298 72662
24695 115971
23102 97931
2943 93961
4417 98301
25125 114400
3104 81892
20546 88300
24678 86016
11931 82432
30096 94720
1682 89856
27478 90102
15975 90368
9439 84106
3922 78388
10091 71201
26976 86251
4072 85376
13682 80896
10488 52736
11679 61791
18376 46890
21313 67968
25518 89366
11196 64170
17041 67040
15602 80522
22423 40714
15779 98560
6423 97270
6067 61216
24317 61754
21421 88458
24079 86774
14974 79882
5728 67328
4721 66608
3783 72618
14413 78464
13895 71328
30975 102288
24772 118636
30969 105610
27440 108288
13181 100352
26726 75088
28896 96032
5461 112960
21938 90704
25120 122486
5470 121408
30966 106752
21740 85472
5403 105622
10391 79264
1444 75104
24918 98294
13285 85760
16478 52122
8242 40490
25472 76544
2898 64000
30806 79498
3950 73778
13825 76032
3355 78838
14808 57256
2753 53714
12416 47296
13652 62198
16220 66688
19395 66422
26027 62354
23220 80502
26159 76800
16533 64000
13521 78336
1371 41610
5175 56714
997 63680
24882 91766
7619 65930
8540 71286
28184 65098
27334 84374
18995 84224
3574 70912
16466 61122
8101 73098
10462 87552
22775 83456
30452 84190
22631 63432
30703 101344
4869 120320
5260 107968
25834 105248
5227 109302
30080 124726
23485 117824
6146 119040
20107 116224
3058 107776
22590 76224
11748 90912
30417 111254
10974 114528
21259 124310
14561 99850
6979 114592
16530 117814
19085 108832
30265 110784
12711 76352
30503 89846
4878 84278
19106 78250
27532 80576
4237 66570
31551 67072
4634 79882
27882 96758
17218 75064
20139 55720
30904 59638
11545 55306
13420 60096
21245 43871
29220 65391
9937 76800
14671 72320
22091 76549
870 66793
27242 89590
30212 70501
12850 66512
23633 79360
10767 60096
8943 54986
7621 99574
6450 97568
12767 65674
8562 79210
5377 105910
27659 106592
15668 97482
30616 87016
10347 61916
19335 85248
8760 94208
26281 83200
6688 88064
7302 87286
6285 66304
12256 42496
19410 112640
16673 111104
22649 116854
17990 114816
8511 111626
24867 123638
14965 121728
3734 121344
4299 100224
17149 100992
16371 91904
9864 84864
11438 96906
1091 107820
7528 85034
6883 67776
9056 80138
12070 84214
28403 78336
9125 55562
26537 79872
28588 86528
30607 88822
17620 83968
21623 74506
25823 59146
988 35978
31105 51968
10717 55808
23635 46848
12346 79104
17967 72330
28435 81664
10303 91254
5985 81536
23483 77312
22779 76682
15198 82560
6937 84598
10471 56330
15230 65014
12825 77824
19941 88800
10241 81238
14619 44032
24975 46528
12924 46858
13408 44522
11855 69888
19951 55562
18940 98294
18982 97792
10946 94208
20619 86272
1433 69216
25726 78582
29642 83754
15276 92918
29953 80022
1280 79082
29023 60554
22767 85504
3908 69770
9517 84726
16138 42752
21400 49152
29469 45568
27309 70134
15322 61450
31445 68086
19001 93184
17329 104864
5272 93440
30220 107446
10460 102944
28587 100384
11159 99200
17028 47722
19172 98243
17822 96256
12270 80640
6835 71283
13809 86015
15586 92603
18760 62922
3850 75126
8905 55002
1965 87008
23916 95872
11704 109110
6201 105802
14062 107392
20897 100352
25906 89093
8734 99923
5056 113654
16430 103424
14745 101760
4157 63482
27184 73408
17205 48777
5793 66304
17540 79872
29225 75254
30585 62738
10820 78118
26587 72714
17395 71296
11582 73216
8435 84992
27916 90870
14618 67712
8896 60672
26892 56714
13865 71286
6288 52738
12251 82944
26469 97280
29283 77824
17422 73728
30801 75264
16764 100352
21144 90624
16265 69120
17522 45194
13589 50934
29572 96128
9099 77578
13630 113910
1810 108854
18818 92906
28423 94474
31405 38666
3176 74378
23833 76150
12660 92928
6127 105216
2324 106333
5651 94513
12325 103744
23972 95216
10377 99040
18382 108054
30375 87603
19256 91810
3572 94659
26923 98189
25228 101376
4194 98048
7838 97792
7631 68848
11237 96304
25924 86742
25984 99286
19171 72538
22780 94976
26660 69450
30504 91360
28275 78280
15409 57800
13159 84501
26580 59024
23625 62143
17430 73216
11721 83968
21248 79792
3086 73098
6073 100160
16215 102982
7360 92858
11417 69760
3214 95744
12720 87008
12386 86784
17465 98560
12264 127030
22322 127872
22762 85788
1379 97318
10530 69619
6169 100224
18099 105437
18014 88730
11933 47866
4550 71424
24239 71306
24157 58890
18410 80128
9235 62720
4824 43530
14049 65526
12101 59392
7561 67072
6235 63488
13361 111094
12828 67840
13645 82880
18139 86016
22025 82176
7873 110208
20463 80266
12668 127734
3692 121334
3712 88320
23455 67062
24718 64010
7952 86016
16979 84096
10166 56714
10596 79168
11540 62362
17212 79285
5991 101735
23595 100352
13489 89600
2992 89344
1290 28298
26708 91072
10590 86016
24384 87542
26348 76330
7683 67500
25863 95990
18142 97270
3072 85770
1487 91008
8268 75392
14037 66432
6980 58506
21650 87137
28480 36250
31068 45436
10885 85978
20439 89872
25601 87386
14074 63008
881 59682
30499 35978
10124 50176
19896 52736
13514 55808
11139 55040
5695 59658
6534 81910
30591 82112
20966 79360
4687 95232
14053 95542
15569 74880
23263 91904
3948 76308
27931 58548
26615 67072
16537 75264
22720 83830
3312 68544
16317 109978
25182 109238
20384 103784
19741 114944
20057 127536
23347 135382
27792 81840
6698 77936
15907 94856
7895 88576
29082 83446
22272 72266
22717 63552
10108 62912
17398 103552
20297 110262
30932 82496
6590 109568
26895 94208
18256 76608
3600 103936
26227 105472
22702 60928
28216 86016
24248 77824
8495 114783
27736 107296
2255 97014
27434 89226
4453 106742
2745 96606
8379 96994
12995 72603
7550 77732
19227 100992
10090 105843
14034 80394
15085 61066
12116 67768
11584 70016
939 81654
2553 82134
16995 69208
29987 62424
28287 47314
30373 55410
19662 65912
425 79334
19751 65684
15688 78024
8225 69125
12271 85444
743 83466
15073 92406
31358 94208
24420 96542
5296 89401
13963 72448
30789 57936
27737 33365
29315 71617
1302 57991
10142 69504
15206 72310
5682 68096
28440 53120
21679 84982
18135 79872
2288 74506
25181 75264
14956 73024
2370 75766
10822 75520
17498 82944
2924 90614
17437 69632
13020 63498
10300 72842
11085 115190
19861 115072
14800 93942
11991 84736
6960 84618
16971 81418
4198 85622
10795 102144
31442 39680
19407 23818
2243 48640
10647 57856
1000 40202
280 69130
17340 67712
21451 77920
19524 53642
5769 79222
3561 67968
29405 69888
31453 77312
3354 71434
15191 85238
9524 75264
12984 72536
22041 107718
12421 137216
13198 135744
605 117376
19808 92406
18426 59520
11733 33344
3875 33015
19706 41856
4174 52224
11547 51674
8571 55776
10765 53664
31208 55360
17064 60160
24689 69536
30113 84918
22397 84464
22890 89014
4046 100352
5898 123638
15093 121200
30665 114560
30266 107136
28055 74522
21560 103734
23632 104704
10799 91888
14184 96896
25072 112630
12492 100864
2978 115648
18122 111936
26135 90454
24427 80301
27008 60716
26997 71990
28950 70858
18335 86522
30921 81767
21898 100582
24203 101014
8333 95744
3168 83146
29859 85558
29460 75530
10705 74506
25388 71680
11276 82166
25954 89334
21705 59520
13991 82784
25117 65002
10879 76154
26511 93072
20243 100016
12254 100790
27520 99478
18057 99178
11380 104448
24721 107424
9903 112214
10059 94592
31089 93902
30491 90392
171 85568
1168 87296
21793 83495
714 61905
31132 65024
2353 82944
16887 83968
16141 96000
26743 95360
3286 90614
9401 57856
18810 61952
9831 59146
4352 71562
29486 129270
3647 100736
24029 120960
14651 43392
20776 45834
23277 100928
8812 93952
3377 44746
1421 85824
1057 93056
30666 95360
23766 89024
26312 90448
14207 84011
4258 84352
4763 68691
13772 86400
10189 91791
9543 61732
533 71680
5144 63312
8001 89846
11203 87584
6505 97792
22002 81194
8269 79296
21691 85824
5782 95894
16453 102902
7336 95232
20886 87040
22581 77046
11961 63754
4954 58890
8346 49418
24179 48640
17245 45056
18343 35107
2696 61781
10220 60854
12501 80640
11034 73482
21077 73472
17336 103670
25853 91178
5306 99138
24685 36864
8284 36160
9873 28426
9723 37366
3711 43978
7498 72714
19023 74752
13683 85558
22436 70176
4506 80650
23545 115702
24391 98560
31542 103766
1638 92832
24344 86176
9843 117526
23429 97728
13505 107382
20415 95264
12087 96323
31181 60403
26850 65258
29569 96758
3545 83968
2433 77312
30356 90112
23334 89600
10079 96256
16611 68408
4275 91936
15968 91872
21494 82688
780 66016
13912 82624
30395 86630
19130 101020
5932 92150
14130 75360
875 61962
21194 95066
23391 84304
8272 61103
3529 47585
7703 59392
14369 63488
5276 70794
18746 74742
14040 83072
23675 96246
26970 78336
16656 93814
16223 87114
6013 79360
11598 92160
17316 69642
23659 58506
10013 75510
7862 78454
4823 91008
12297 87232
13004 113664
17309 115328
20677 76938
25763 105718
25402 112512
14107 118390
4007 106752
25701 62272
21198 46592
18084 76160
28441 89846
16666 76554
20963 71936
22697 99152
18329 105680
13550 79306
7275 80384
2642 79920
12561 108342
18245 107968
21187 76150
17569 51082
25738 63104
11026 92662
31216 69130
20284 81920
28105 72960
3871 85238
16514 78336
26847 72192
3455 82432
30837 73738
18624 48650
4082 47114
17383 64246
21483 57856
25926 59392
12175 51200
26413 58870
21621 39946
17916 75776
13984 83702
8821 77056
14824 73206
20536 65034
8476 70922
6882 66826
3031 75520
5287 68864
21874 108288
26162 113664
24138 123638
9207 114934
19539 109056
22774 94218
14204 107648
4327 125696
12905 68096
30894 78592
25702 77824
9127 84992
19583 88064
28498 79104
2815 79488
14072 80630
18185 86262
11681 63498
1209 73984
8115 73066
19480 62570
17057 67734
18229 70912
15163 71680
26167 85504
29529 85248
14085 36800
9076 86090
14077 79872
22176 89600
18564 99072
24135 86848
17377 110892
29240 87114
29626 55296
24620 47616
19914 79350
24683 69248
14903 103926
10681 83978
4135 103424
28620 104448
7629 72704
19115 75648
3765 86016
12571 81536
4390 103872
14932 101238
6087 124896
27220 126134
23577 103968
20530 80896
19049 92218
17514 106614
30171 71680
25022 68352
14404 70528
18574 94316
19236 79104
12833 72330
19947 86208
4096 74432
28190 63232
6168 71104
19984 81920
20873 69258
31409 45184
28792 63232
22984 47626
17005 66806
8496 46592
6538 71680
18082 71680
3949 63488
20711 61952
12111 68310
14919 79021
14603 72448
25100 61066
2126 70922
2294 64634
16273 79626
8736 82944
751 82166
27045 76032
7657 83446
6726 80544
206 75994
25364 77264
23408 105946
29289 86222
4160 72847
5108 94203
30122 113758
12577 115520
8359 110080
1138 61952
5343 71680
15837 88832
27332 94976
20157 73386
14714 91446
15213 91196
5234 106205
22598 100992
30766 134912
7600 131968
27067 122102
31433 119414
5822 93696
5483 96064
21344 91648
4432 88896
197 94592
778 112310
25901 106714
28155 119414
3385 98954
27335 47402
1937 49408
5753 71168
4820 78592
28273 97526
12263 78848
28603 71680
15535 72182
25762 61450
21672 76032
21758 70656
16543 75264
22445 76928
7322 89472
25882 69386
5202 83968
970 97398
22628 89600
19205 75648
11613 82176
21217 65472
30775 58560
18867 57162
21511 60224
353 62912
30510 54976
24378 52874
841 66742
8595 47562
968 52224
21787 117504
11871 125174
22185 110464
2983 107658
17276 115190
3968 112128
23616 111862
5849 97866
30437 75755
10719 51506
1559 45706
76 57926
28447 69622
9762 72448
23991 94218
27162 99830
27893 115808
24807 101450
13174 96544
2712 94752
21974 90634
25948 99574
22209 119798
17259 110080
10831 85130
29563 93046
12533 84352
31188 102134
5557 130048
19232 114570
9078 123648
531 129654
4882 55296
11102 53120
26921 32256
13213 25738
10496 95712
14058 110110
5952 115706
20945 123611
24330 75274
5647 99736
25858 53120
26875 64512
21529 37248
13798 80480
26648 91648
434 91382
26810 78858
18764 89600
4359 95232
14802 76278
55 63146
5734 59626
578 85322
20904 110902
12777 89472
20657 114432
22096 95744
1890 83968
16483 121590
12377 93706
3142 118528
8105 107520
18961 81408
29989 63815
23104 33009
11079 61805
24639 61312
267 48256
13693 51032
8536 89963
7942 89664
31589 62693
8796 113782
15682 111104
10135 55552
2874 87744
28318 75530
30718 83916
11992 86944
241 61362
3192 49986
13252 66112
4463 55619
1287 64529
22416 44682
31370 55685
935 58875
14289 99318
31593 89600
16705 98304
11627 107264
12807 103936
6433 109558
22457 101760
1250 68736
11282 86272
25393 86784
5627 64000
29522 85760
19572 72130
9411 73562
22816 86016
8615 86272
19034 83456
22704 84544
25081 85952
6241 116278
12370 114112
6398 106240
23158 68864
11405 77312
15173 78570
11209 112022
24300 103914
28005 110624
2984 55424
13460 91904
374 89600
29775 89344
18969 59530
28280 73078
9605 65024
5542 80865
7984 110557
2599 73288
26930 90637
12655 53861
14811 53376
25059 78532
16414 74132
21354 71088
12727 100622
37 102326
26533 93184
15929 78592
4789 48906
24368 103040
8103 86017
24992 84869
24463 54000
14544 85366
14639 41301
30110 70390
7434 66522
22037 98560
26792 89600
15945 78250
5399 101158
9561 87878
29381 103936
28473 98560
21505 97270
13556 84736
910 85110
17533 82186
4907 89334
1521 84138
15799 57344
14939 60918
5094 57088
15917 48298
25932 50794
19684 66614
16739 104022
22276 86528
813 97014
18479 74080
6912 91754
12919 99840
25943 85664
22670 88448
14510 88576
8239 86016
1467 87360
30613 82314
10168 98358
4284 96192
15724 91712
27819 83968
11422 91466
14803 93366
840 80256
11881 77312
30929 82442
17821 40202
17518 57344
31528 50816
31171 37133
27976 52505
13062 49546
31179 81386
9904 59362
3113 70122
21390 79990
27447 84798
2137 80804
10616 95351
6648 96138
22972 91530
16412 94570
14625 100460
29168 97886
17076 54752
23137 59264
19944 59136
15834 62592
5348 69036
13261 90400
25417 70080
16931 61760
5396 56266
23867 94431
30176 96214
18310 68554
13516 77178
1787 82010
887 100740
5485 73648
17915 107392
444 101888
17914 97664
20841 99082
15443 110070
11910 95510
24156 46240
21708 48202
17335 53760
4768 56960
15087 68534
15783 68960
11151 51968
8129 86016
9070 88672
18897 72736
16403 87712
1140 84224
19188 104960
17845 114934
9183 89780
26192 81211
8224 103510
23419 81121
28126 90849
17361 79701
3081 66379
8322 56842
10635 66449
26100 58624
20909 99872
8207 95147
8835 84437
1262 63646
19514 89078
16633 32512
20477 37632
10654 32768
26984 46592
31138 48394
9228 53898
24181 70006
9755 54922
23537 51200
19391 51584
19582 82232
22346 78553
18986 63242
6323 75240
26794 75085
15375 84432
16039 89536
8902 98294
23617 99184
24450 88940
21015 88320
7959 102711
30920 49393
6228 82294
13812 54072
19095 87098
27455 105648
17380 98060
14758 111833
2832 93710
30576 75666
18693 82310
10256 89718
18700 98444
17780 85770
18863 74480
26610 104262
9811 86016
1920 75840
15533 58805
20659 43015
17934 77376
25753 45443
18455 53404
11951 58230
4177 66304
522 57344
6991 53760
10266 49130
18831 73767
8524 70400
20054 107126
27678 105354
25880 97536
4577 83968
14210 94330
329 117926
3682 108726
13425 92464
27620 97578
22439 97528
8303 24698
10570 106998
20215 104448
24673 93696
7553 87542
2361 116224
20017 145910
6080 117504
12054 114176
28014 58880
25491 78912
7150 68786
22263 74904
17931 67658
27607 86464
14591 73920
8775 72576
18206 73052
24595 98806
5422 101046
11307 81664
17588 75392
15702 92672
26940 60672
3153 63232
11641 80448
26998 60688
21434 92410
2915 103930
29143 109548
30117 109120
2199 94848
3433 88346
30527 98880
12099 94848
21660 93568
29983 80662
15855 87696
28255 80517
8452 91798
1454 84056
7065 88865
27101 76085
16257 74784
29543 54397
20885 50267
26373 60304
12599 73216
9171 68106
14382 83958
3427 78838
11938 68874
4028 83958
20854 66816
27712 122614
25383 121856
7979 116342
22465 104842
22899 129152
30243 130550
7057 73994
3720 48906
3898 38528
1950 65034
22219 102134
5792 95222
7604 74486
6851 73482
6445 92032
12549 92160
18457 89098
2033 97408
2777 55562
14171 61174
30180 77824
4044 79872
14019 85504
12122 84480
9685 105472
1667 107596
26013 80875
2704 72416
20974 57306
26611 91254
16758 71194
27905 82176
11867 101878
3197 95232
3361 65546
6188 108022
31406 109056
9120 93046
13176 72064
13538 52151
18328 81576
26385 61577
30492 100798
4098 60743
13584 86016
24732 90294
15665 88054
5208 73226
3813 71040
22644 87296
3311 79114
6307 106998
17125 105238
19138 103785
10613 83325
3132 46592
19295 54282
26346 76042
1204 73462
15488 66816
31197 70410
4807 91382
25504 88157
4780 63137
16198 76790
25867 66954
3012 72704
26730 70912
4605 72950
20441 71424
1809 68864
28525 83594
22112 74250
10165 75264
20029 77312
27922 70400
27519 72135
4472 68584
20790 84736
26607 89600
3650 85088
15957 81744
2316 92160
29833 95744
14299 100422
11318 92448
801 86784
30799 74944
10473 88160
2919 77242
2088 99062
6681 96768
29825 99387
12628 90539
6894 94914
13130 93162
20634 74647
24545 46088
4241 98355
10037 85012
28542 97123
14615 91930
26550 104463
15775 97764
2463 105568
24773 96438
21353 93518
12315 85980
12411 91653
5283 99346
11783 86016
28168 81664
8246 77056
14963 84736
5590 105216
13517 105216
19468 89600
25064 53392
29246 101670
23169 115818
8538 130376
28350 91392
12182 92928
15156 75264
19212 98230
31073 93428
30298 98314
2733 66142
19985 92030
8720 57232
12776 65088
23120 73856
10442 87286
30286 78720
16360 73728
12938 73600
14277 93834
5173 96256
17365 95360
7960 98816
24062 98944
29435 104566
9954 72678
30184 74522
2807 75264
29404 91264
18397 48302
12527 61568
12165 74368
19484 68381
28310 87092
5810 101482
16181 92150
11588 81418
27677 86016
13604 84992
7104 65536
8430 53258
19118 68362
18002 69632
15062 82560
26975 94976
23243 77056
25046 68992
4608 86016
6797 80616
24376 77417
11142 88822
10800 87818
25140 87222
3465 75219
13477 85780
13066 92232
18751 91412
20608 85248
20194 91318
26342 86400
10983 100032
29728 75328
10710 115382
17454 95744
15418 48640
23042 66806
22841 61952
889 41738
19621 64512
31258 58880
719 59402
29841 73354
7953 56630
7165 105559
2202 121240
1157 121088
1285 101888
13352 98755
28812 103565
31097 59331
18149 45834
22018 70635
2949 39753
10368 38832
816 46592
8374 60928
29672 55040
30360 57344
29261 49930
29747 49923
21798 55234
14665 44245
2763 72705
20485 66777
17636 63297
10184 62514
10992 105671
17667 112384
1833 110080
26589 92160
19454 90240
15184 86528
15282 76288
9418 70080
28646 103040
15119 128065
7248 119296
6603 92748
14667 102512
8315 111343
29152 122596
12108 63820
6434 86016
5803 101110
22622 83839
31135 69080
9344 86390
31005 90880
368 88704
16338 84266
9305 65770
9767 86902
12382 75522
31434 59774
14364 78438
29764 50602
1492 75016
6350 66178
3525 67162
26980 44842
4792 57512
27076 56296
19048 90352
5872 79636
16970 91414
24553 52024
27198 68224
25649 43914
11341 59504
3466 53805
19981 63410
9006 65620
11386 62095
10455 85120
3462 79872
29284 77090
24218 66466
5567 91638
15440 89024
11883 75018
29253 84480
27378 86016
19510 90624
11527 91696
15718 39690
3549 60544
17623 78966
13031 73728
22834 72960
2524 71917
1295 55495
6513 73344
6671 80118
2706 66176
14023 62602
18187 105984
13319 103808
3401 129910
908 123648
4998 115456
16568 86096
27373 102916
23439 58176
30078 59392
28953 39424
1519 43786
7783 81856
7326 76416
14244 79040
7610 78070
7291 72842
26011 73098
22532 57408
11546 77814
15036 67594
1080 58186
3831 65664
19450 66432
27166 58048
17528 95046
14306 94471
9109 94534
163 101174
3316 58930
8947 84032
11223 95381
25939 64206
8012 63102
20839 64688
635 61552
13650 92881
27720 104208
14427 104962
28607 77362
7908 103541
24444 104642
21675 75301
23582 65412
16985 67322
8972 70912
28648 75776
1549 72086
24339 86518
25155 98304
15701 81270
18433 72986
27918 88752
31190 100144
21042 54586
15361 48362
27613 65846
11667 90624
12899 98166
21926 85680
1363 79872
3446 101888
19713 91392
15079 85215
6473 104727
28311 53731
27932 61568
8395 52298
27266 62474
11099 72320
26842 51338
18972 62070
19619 45659
1678 85924
5246 108790
1003 84640
17850 104179
22541 97486
6768 65647
21527 65166
15393 65408
28773 72605
14918 55680
16497 45077
13288 38767
26858 80374
20508 88320
10014 90112
12881 72202
6638 14090
16955 18432
27128 50432
15256 35062
28036 119286
2692 99072
2625 116224
26614 109578
10025 70912
10268 89206
291 102784
3001 116470
21990 104970
15301 92558
29881 86888
19186 76077
3725 96165
2077 89408
27213 55872
11830 60672
15853 44924
7709 32010
30647 36140
1260 50378
22612 56822
1546 90230
30637 96246
1367 50506
4885 86026
30863 77768
13259 78600
2828 86998
17938 85632
4396 73322
25368 101878
10085 91238
7787 37176
5917 60928
12896 69760
9011 60416
25709 68736
29194 46720
20223 81423
1341 84992
21072 60416
21362 48939
21882 79745
13055 85526
22572 89120
8604 80606
20983 91552
17127 75264
1212 65573
29430 81680
25879 95606
3770 84896
964 83456
25512 81024
12506 77792
12869 78944
733 81931
31561 82881
25786 85376
5369 70641
9534 66025
11975 71875
20424 87866
3017 82560
6049 82176
22055 60970
9017 67680
21386 34336
22509 28746
7012 50934
12765 50890
21710 52278
28516 54400
27429 24842
19498 46080
25061 19200
2644 42035
20470 26352
30532 16412
14121 1273
8881 70116
25233 66696
21361 62016
16435 52042
21033 64640
10897 68470
9034 54496
12834 58055
19105 114942
20034 115406
18852 104082
11219 127254
18538 85248
14995 91648
24830 48650
1889 63478
9521 62730
15979 25098
26416 112438
24395 107466
17708 99584
29130 90112
28597 82944
9925 80886
11292 91264
30705 92160
14313 84022
1564 83402
386 79104
10231 102656
31303 80640
8554 89088
13337 90112
6092 80640
911 102656
8650 71338
703 63412
28963 74496
15843 75082
4946 86518
12262 92160
17009 71360
30620 34152
19462 32512
11942 42496
19671 75308
25450 84214
25269 76298
19581 52703
11734 95245
24112 90820
17637 79741
6644 99026
12638 69150
14370 86751
14190 87680
4866 80761
30982 97536
30964 84224
18985 44490
23266 49334
28062 46346
14699 81792
31052 46080
21001 45925
24617 63634
14664 61578
26335 66550
30307 60928
31598 57344
14018 59215
1084 53184
23273 71424
21765 87296
28430 94976
11076 92416
23326 89600
14365 89856
19912 71472
11199 92160
27988 103424
26191 91776
1256 93440
14164 118006
31522 93440
22192 121718
29524 105984
20291 85258
1575 95606
20363 87680
24713 91840
24819 68864
2657 67338
30165 41354
14192 52224
30141 52224
19629 57472
12420 55296
6100 56502
24586 41354
2538 95712
8576 109302
17507 88608
2691 107530
27458 112374
26562 107616
24256 92662
23128 103552
2297 85888
15769 80714
15633 111360
8577 121482
13785 124524
27998 94720
14531 105728
20136 107894
5579 76672
13692 62720
19882 54282
4617 68588
9155 60938
19691 62976
21297 81152
4091 79296
19966 79846
31478 65674
7890 60170
27290 76790
19554 59136
4708 65290
29779 75008
16889 81152
4033 92918
21266 76752
12009 91648
14399 78336
16721 85504
18292 107520
25835 111104
14743 123126
20760 112384
10354 117120
25660 90378
26347 113910
1677 108032
7675 98176
4209 47754
15612 72832
13171 82832
27569 94800
25122 127472
24028 132950
20457 127094
15667 93120
28680 115648
12913 118912
29265 110138
30690 35594
49 35328
21838 57344
1412 68312
1197 62544
22040 84397
18652 75264
22741 61231
3222 83555
6524 79624
29700 74648
13136 89308
12349 81508
655 83648
1844 93686
13672 91072
11396 78592
24839 88768
3232 66944
17427 64672
4875 97248
29792 92608
29124 69066
31368 90624
23284 104566
26019 76022
6053 65226
28102 60938
29116 52938
2666 92160
21443 85514
4985 98038
18984 84352
7830 93504
11080 86070
9256 77962
20607 87296
9047 89974
4021 83712
25533 69610
18865 77066
20185 83200
9409 74071
14817 58338
16250 57482
21016 59126
6928 43008
21584 46336
30382 40202
23721 44298
399 48384
30902 50176
5541 52964
23295 101400
10930 105174
22087 66432
14067 76992
14663 106624
25770 53232
6815 52170
31183 79306
25083 93216
14120 113494
24340 96554
7671 118838
27022 29696
26218 43914
13440 85770
316 89600
3049 80640
27545 53952
21916 45184
22587 103602
24229 116752
23874 120554
29834 125212
16148 109909
4644 118102
19655 119244
18679 81920
30013 111978
6988 97508
20894 84703
5677 73504
27060 58170
12729 45226
29115 79350
24329 95616
31604 80250
20686 69728
7198 47242
11523 81472
19874 94454
19879 106070
21331 92650
15863 98144
6063 59146
17784 70134
21087 69376
20859 90250
25664 87552
12017 93814
18930 92610
4661 91329
17747 62592
16375 74368
3938 60928
30971 79872
8886 88832
1779 96256
21315 107264
4539 103926
258 79616
18519 90112
29853 87552
6272 115190
16930 103434
19400 107638
24969 68638
1583 71036
12085 89512
27297 81570
27558 80875
5502 79995
12020 102140
27935 70666
4785 79360
18228 49290
17006 53760
22852 48256
13498 73482
28141 88832
9404 90112
25317 110070
19147 104694
22053 87808
5553 91402
21738 89600
17384 93696
12454 123126
28264 111616
26425 97024
24841 117504
22395 98048
8692 56064
22479 64768
21046 62329
27338 75530
31126 95744
7264 96502
22738 95734
25183 63656
17619 76380
9559 93118
11781 78021
8572 62108
2145 70144
2443 80856
20797 95163
2860 90157
1986 93686
29208 86782
25631 75043
5525 113182
19614 131644
15326 116292
20519 97920
10825 95693
7734 123008
13776 105974
14154 102784
30947 100362
9890 71808
19651 87552
25813 81408
15012 95478
15861 92042
29098 35338
26702 27648
26059 71946
30473 104694
12451 97792
10956 110080
30781 109056
6153 60416
11432 77558
1219 63754
29149 70902
27254 62976
28140 88576
12277 111862
7726 80640
29643 91648
4902 75392
5702 75456
8187 90176
17555 75776
18888 93696
16895 95168
21732 76544
302 77824
9408 90624
20763 89728
19759 91263
15334 89963
1729 53653
22412 70848
12685 68576
4421 49414
6064 77686
13366 78208
19622 92406
5493 56832
18148 52874
25627 83200
12286 89872
9718 112256
7521 134560
28344 157824
8041 122537
31424 165850
3521 165238
19173 156986
24979 153744
17412 38392
4927 77824
1697 60928
19126 76672
5379 74890
17517 76070
23618 73282
8757 85080
13619 96822
5389 103030
27744 83920
2058 92016
4409 29602
5069 46784
18657 83456
22388 102646
30216 89410
22217 90523
28630 69232
3079 71680
25067 51242
13353 77784
21160 82848
20281 99870
20386 102166
12569 98592
7300 105088
9627 105316
4783 107262
5602 104438
12509 102586
17030 88324
26238 99408
3338 87096
7470 87095
26689 64761
4191 80906
15030 94848
28942 96246
7923 80694
10290 77002
13426 93696
25363 77824
29650 71680
30145 60928
21997 62144
24125 70326
29539 58304
20474 30295
7914 79841
25553 84608
22042 76224
24857 68106
7566 82422
20876 75456
15484 112374
9872 98570
25849 98698
21519 116416
30908 120054
22241 101376
19169 73088
27640 57034
23133 76022
22892 63469
22007 54310
21458 104101
21108 97680
26727 94849
16087 104100
14352 93056
28710 78848
11056 80896
26239 72202
21137 79222
362 88054
22725 81610
365 89472
17807 89846
16261 78848
27285 82688
6204 92672
10919 108544
4975 114934
27216 94592
279 77504
6696 53120
26462 73462
18091 65536
4474 55562
14381 69770
6493 59530
28897 85622
24399 63744
5768 83328
28766 60426
17626 62464
6965 69376
3530 69622
26859 64832
20599 60032
20648 74496
12958 101110
26639 60938
13390 59638
18889 49674
16293 79882
1505 83190
26973 81408
24292 102656
25165 101760
19434 80512
17516 105206
11572 97792
27766 49152
5436 58880
4441 69888
28366 85760
26372 93686
15330 65536
8235 68864
19209 59146
12439 73728
6499 69120
8608 60928
17901 56842
19375 68874
4025 51210
3166 62626
12388 45958
27835 49107
11633 86272
26267 45066
30275 68458
23923 69270
7372 54912
3391 70656
5531 70016
20865 100864
18473 116214
20235 115968
24033 119626
15459 99850
26514 109056
22706 118518
21717 124800
18266 55296
11016 84480
26579 88832
6582 68362
16383 90870
4101 60928
21305 62474
25945 77814
27572 94582
30359 91530
19702 78912
19898 110144
7968 127744
22789 123573
21054 110721
20461 78523
13207 108556
10353 78044
10410 83254
10259 66634
24795 77046
15827 74752
10227 86720
25949 45450
487 46560
19891 94710
5204 119478
5033 114624
16802 71456
4574 63402
2066 56273
26547 86838
26299 85706
26364 60928
22060 71552
23222 64208
7891 59488
20964 75520
7010 65152
5548 78859
11791 57119
18286 69074
13315 52974
29718 35306
22537 36864
9484 71680
22259 112246
10819 97824
9423 97706
24864 97600
6943 105974
22568 101910
22679 101984
23774 103360
7667 69344
28622 75264
19045 96768
839 91714
23134 85248
3130 92928
18042 83456
28651 71680
27029 53258
25904 77302
6104 94400
25379 70883
18817 67082
10010 93118
16538 84658
14698 101094
6803 109105
17535 110773
24169 105220
1636 109728
17362 109942
13850 105113
6543 90393
1356 84992
2762 76800
19507 78336
17487 96758
5432 79434
15692 59296
12948 87798
4735 76192
1031 70272
18285 53754
2827 89296
30218 96870
11647 75008
11149 91904
20734 92102
7381 72986
6428 82352
5273 93692
1141 128790
18435 86760
1472 78378
9703 123432
31155 102856
2964 68978
4729 84480
1860 91072
15406 106230
13362 61440
8147 97536
7497 79872
27172 75264
28900 77952
5713 79360
3658 57482
7899 71680
4561 98806
4452 92928
24043 98304
27396 110582
2401 60928
17319 62720
26047 69760
28951 64937
2134 68998
6189 82320
1462 85888
9215 117110
6297 107328
27789 102784
5159 52106
19124 66048
16740 58880
28693 48878
18912 79744
2183 75264
12541 101034
27734 88704
31239 86026
15118 65610
20947 73728
1802 77302
14951 67840
29878 69376
31224 62218
6397 60938
3429 54784
27451 79360
11599 86016
22802 85504
10509 71680
23047 58880
3243 88832
31375 105718
27467 94720
8526 104950
23327 97354
2271 84532
5574 57984
1761 57344
21149 53642
230 58314
22157 65792
5444 92160
28910 91392
4190 85504
12873 92150
10651 87132
12986 91031
21630 95094
6808 82698
29536 88438
18312 85760
1999 74624
28334 53476
27232 63832
29509 62491
7346 40731
30419 58880
6325 69120
3411 91648
14596 61514
27632 66048
21731 79286
7058 77824
14421 97782
11941 76800
30768 69642
10779 73920
18359 91616
25177 93312
3023 107606
1158 74032
24694 87792
8707 81905
1282 100288
13287 92160
983 97869
22739 73100
31008 98304
27170 88726
21812 69120
28328 101120
3959 104182
13986 94966
15351 89966
15797 99717
27454 97017
24495 97280
24514 97956
16653 89907
23701 90112
10575 69366
10883 64717
28484 70266
1799 67135
5864 55338
26334 49930
1286 85032
5014 104202
19040 116928
21216 115190
23420 96726
17229 80778
18744 21898
27568 37088
3230 84650
5471 69226
24385 95126
15154 102966
27011 62048
27522 83488
24312 92534
3578 93706
22484 100086
5967 72720
13858 97200
15138 97016
29883 110326
22716 77178
24222 93376
27732 99312
10736 100256
8047 108118
14583 92066
7544 63194
25975 77462
11887 73216
10321 74240
7915 66578
10972 86694
13902 92664
16512 88008
30390 97808
23343 101140
16060 81810
13969 64462
13255 61346
1095 73472
18132 73472
3648 70400
6395 71786
11788 66530
27048 54090
3482 81640
1772 106686
18467 91680
26426 91402
506 97526
24566 76704
21111 71263
15878 79464
2146 65430
23866 54474
25548 55212
11515 72266
4023 57344
5775 92672
30626 134134
14927 110592
19111 111104
18516 72960
11454 61322
20023 62838
26656 91904
8985 96502
2618 34688
17896 41322
3281 63008
28851 82808
21163 77440
16546 74496
13238 65626
14249 63706
2709 87040
21336 74240
17577 69760
31288 51978
13673 63392
29375 61358
30050 54040
8825 66992
13703 58480
24094 59664
21244 68480
17953 51200
19517 96256
22914 97792
23994 95734
24936 103936
21856 108544
18767 80876
11128 75434
271 105038
2372 94208
28172 91136
9251 90102
13101 88566
16120 86528
7985 83456
18108 68618
2902 78858
12748 48906
26133 66038
10606 51722
1540 59402
15940 58624
18876 94976
836 87690
31218 90752
20160 99574
29378 90752
28321 65152
21698 88064
19756 69984
13304 49664
15923 68854
30379 59274
6165 68874
25914 98304
29830 83958
17696 106486
14189 124156
28974 108745
31318 102400
10760 109942
18254 131737
712 108081
2041 101888
21651 80610
30556 86302
5552 72266
22441 68352
19715 90870
27525 80384
15791 99958
27495 88842
25197 92160
6946 101622
15309 72448
4126 67968
13380 77568
5114 52074
27705 60310
21642 52384
3492 115008
9800 101120
21070 132086
17693 107264
25008 87040
2602 70016
16380 63754
11848 84480
10332 79350
20321 76672
23433 44531
13580 70626
7982 55050
9258 56054
12511 54762
26244 43854
21723 57344
20664 63232
29986 108544
23157 105462
9636 67584
6447 56330
21820 69002
13557 87808
5610 100352
14682 89600
24903 79744
5221 119030
22197 94720
29996 80138
15229 99318
23324 102400
1299 52224
1243 79350
17198 70666
22118 77056
18974 95071
13084 78326
5890 72714
12887 87296
16020 94976
7773 91904
16491 91402
25129 95990
30425 77898
14794 97200
10095 99110
29762 41552
20879 54282
5003 40020
29832 38191
7094 123151
10161 127310
8071 130851
17307 107520
16406 88320
7881 94809
18189 123558
13067 91418
15313 64014
22081 65593
28296 63261
17293 50090
15244 86016
26324 83456
13049 88064
22990 81408
2068 68800
24066 58451
5410 66933
28322 82326
21888 91182
29173 96256
20799 91392
4623 61696
12118 94528
20594 104148
19923 98490
18903 100840
15245 107834
13096 111094
15007 58378
11290 54090
790 64000
21314 63232
6884 77696
26819 58112
25372 59745
29314 96516
14677 83200
8471 80896
20548 68362
8564 61002
24128 96000
31393 98176
14502 109558
25766 105472
26409 57522
11456 76266
21684 83776
27751 116928
3993 108864
12621 120950
9314 121344
7310 103936
5387 97152
23350 86161
20868 89686
6255 85504
16194 87552
3702 103990
2782 69952
2769 51072
26578 51200
27961 61834
2021 64256
1614 67456
13760 71680
14557 79104
21649 90048
6219 80320
23477 93622
31367 83574
22896 78080
4829 78656
16005 79306
22632 82624
31250 90368
21224 88118
917 85568
28025 90998
27683 91786
12686 107894
24116 97280
9530 95488
19327 62272
26091 88970
16080 95734
11608 85888
23895 99400
9794 105512
10817 94112
11858 86656
28230 82368
1338 85238
16914 68554
20848 91392
1692 91392
8079 79104
28098 90614
22236 57344
21599 66304
1418 67072
2829 82176
6224 58880
9040 61696
28024 62290
20329 61160
18144 61152
12705 42502
2831 20591
4972 36864
4236 61952
8520 64000
12232 60486
15962 64256
5278 50859
24307 70984
31021 65762
15048 71624
7762 82126
6853 65984
27618 57344
17839 40448
11320 35840
21604 40448
14595 33034
10314 94208
11228 92160
21778 90624
20922 82176
29627 82816
4291 72960
10939 77744
4738 83446
4084 76042
11838 102296
18469 101496
2136 59609
4647 69632
8437 104054
23011 84608
9453 93184
19597 60928
8354 87680
3858 86016
10811 88961
18107 78330
4321 91136
22836 89344
3182 96256
16605 99815
22936 84428
14271 63488
23993 65536
4640 82432
27287 86912
11605 89983
28930 87663
16959 68798
28738 81238
19453 68590
2922 65334
24216 105594
14131 104022
7715 119168
22320 136096
21544 139712
22831 153142
31568 151765
590 93273
19599 119232
5599 63360
5643 75264
30236 70666
21537 79862
16144 74240
16321 58173
18037 73613
11525 73536
6379 68776
4477 58657
17492 43914
6669 51574
31275 51968
15446 26880
897 46592
24335 49664
10311 22784
22380 34560
28787 21248
22617 10405
18452 94172
28323 113694
20987 117833
566 112432
930 101760
22225 111668
13105 81358
15346 102390
9963 84784
12174 39240
19960 67434
9029 89270
4220 83642
1073 81354
22922 93124
524 99254
2896 92938
13413 95606
26572 90964
11524 83384
26548 104832
26109 123894
16828 101632
17001 130034
31043 133262
852 130550
21935 133504
18858 110090
13623 97024
13428 72448
14971 81152
2722 112374
20899 111616
1904 115190
2889 114688
9035 109312
7229 101632
3979 108544
27318 77824
8344 56832
15320 87296
10758 66304
20120 55836
18127 100193
23682 100576
14084 100275
31022 61339
21507 99968
5524 102134
28920 72880
19620 85184
3904 113024
1022 113408
14158 112128
27239 104960
13551 103168
28027 42122
14616 70656
8802 48128
21162 50048
3122 41856
28861 117248
23452 133376
11133 134510
9334 135296
30983 83880
31165 80700
25069 50826
2937 66304
22743 91392
15708 87264
26538 63823
18356 64384
9713 48640
25054 54006
5927 40832
19589 38296
15959 94381
13721 64522
20521 84224
23713 80224
30883 96694
1166 83066
4001 99446
2879 101302
13190 88064
13002 59608
21948 61926
18919 90262
6138 105152
18164 96286
27284 82464
17803 82756
25568 71607
23415 83222
2868 76767
17222 48008
2483 57440
27578 81920
11532 75264
21212 97142
22070 89851
29105 61885
29034 83385
22920 62648
20443 84190
21495 81620
30899 72192
24172 86426
722 73694
14109 78314
14354 70114
3155 69754
12156 59864
29921 59530
31457 66678
10716 112886
19326 112778
30267 132352
13617 124544
22596 148598
24892 120320
14942 65408
14988 66304
17364 57344
18075 49984
126 27627
16760 70612
6747 54656
3208 81065
13536 66204
10920 80725
30257 50544
12231 46516
15124 108758
8259 128968
11805 129648
19006 98162
18264 90943
27367 142694
23249 113272
4656 126496
4187 58936
105 96246
17646 87936
13119 89600
8468 85504
30160 81408
10341 64512
13048 104448
14832 83200
22019 87552
16912 111872
15233 131318
31603 94602
7046 124160
21374 129344
19690 50368
2975 51584
10691 57472
8755 46720
26032 65782
1544 47946
19783 58631
18230 52050
26954 52224
10922 57344
9658 57041
26523 95174
3102 89600
846 86016
146 96768
14588 99759
23012 88960
7995 73595
30978 59915
5123 70400
30752 75786
11087 66058
19922 79360
26543 84358
15909 50246
5048 68106
1827 72182
3798 100096
10170 67658
420 125750
7054 82624
30331 88758
11813 113408
15607 120374
15750 89098
12367 116086
11399 85738
2948 114304
15304 115328
5679 71040
24726 68224
771 49418
31054 75136
8804 105334
14739 102976
8831 84874
26033 83520
7385 91824
3507 102332
11869 97802
21170 96384
12778 99968
10069 46090
12876 89674
30684 107968
22681 127574
27925 123456
21150 96517
6437 95387
10967 102880
11952 94976
30187 93968
30701 87424
17416 90368
15000 87370
23910 82346
19371 82422
22672 78326
23992 67082
10489 79936
19796 81344
20018 51658
30644 64768
20383 99328
31419 108022
25431 67178
16597 82432
1918 82702
22438 60712
10176 69686
9855 65088
11124 58890
13488 81984
2470 93110
23830 99920
26200 97606
9560 100656
30651 94144
2471 102518
7395 94198
30602 83466
9683 82432
13998 88192
13923 95104
9493 101472
14234 107382
5889 103040
13461 73226
564 79788
24527 92696
16675 82348
13922 104548
23760 106530
17710 98474
6806 89228
31449 77796
25211 77933
25127 88576
2230 105728
9665 107894
17689 96320
30721 78608
15740 75264
23165 71680
1013 56058
25587 60175
17869 86768
7480 102016
21071 104182
6774 84169
24428 107894
1182 93050
29436 79046
12543 91613
13385 94592
13462 94933
3491 89088
21154 91648
30756 91904
27884 84256
29413 102005
18215 102784
10140 103581
22654 108372
17390 122668
9261 101770
14886 105098
9760 105334
12977 98048
26101 98157
17166 99776
17500 96384
17961 93858
8612 129732
1315 131644
19302 132598
8399 128240
19968 126592
24147 127670
26885 125386
19802 120032
21007 68960
1727 80630
13821 70986
3441 75840
12839 67072
18688 65738
19417 49082
22153 88688
26661 94678
17414 92416
23135 70314
13418 75952
6380 64384
6716 90240
31116 91574
13786 74544
26320 79090
17424 88064
275 104287
20785 52241
4217 63808
25065 85002
169 96652
7863 70336
10619 79360
29615 120182
15167 103889
13110 96192
24192 93729
17909 98600
15171 86581
15021 97536
13009 86528
4501 65344
31230 75776
26703 77056
21960 92672
4544 78080
17171 88320
23831 95744
8953 105738
16102 41994
22847 62208
27214 65536
19107 62720
16868 60928
6731 54784
4263 55296
8925 60544
19576 64096
3158 60480
16284 84416
3159 104118
19752 102400
10463 48688
28605 36650
13475 66496
13172 71690
12013 92416
7562 73472
25979 53802
29452 62944
647 89995
28243 99334
3228 102646
13359 130432
30139 131382
5981 92160
3686 124096
15943 53344
7070 65792
7944 69632
29568 55552
554 42368
23673 137856
18161 125632
21686 109642
30512 134380
17112 129674
31610 100736
30548 125952
28095 132726
23709 90080
28678 64906
28493 65600
27119 72080
26183 94582
29866 70154
7218 76208
6261 80587
24850 69468
14262 95662
5274 92672
14398 84490
3988 93942
18793 93696
31383 82806
21126 53760
2862 67082
5935 51978
29985 66816
11345 68480
23262 61696
17049 108032
6867 90272
1497 108928
24861 118892
3605 96906
25781 98176
8016 96128
25279 85834
10672 93814
18326 88458
13893 94582
25878 96000
10867 85898
27229 104044
2039 79936
26095 78400
22258 87448
31465 84928
5964 72403
13889 77568
17969 84224
21401 84224
24273 66570
12217 69110
28229 67594
1586 63498
9548 69632
2742 84224
17622 81088
7179 88438
1200 82944
6143 91136
4111 92288
3840 86272
14738 82176
22499 76554
5901 75530
30941 92012
3028 90112
27468 88192
15490 72960
17017 92928
6252 82688
20232 58122
17681 64522
7028 75264
10293 84224
13773 101888
2356 116144
7032 115318
16648 99639
21053 71296
24924 89600
31597 78346
10699 76032
20275 79456
12952 83958
20143 100352
8938 102646
17182 114934
24966 89915
19475 90276
20344 91776
11094 81797
15599 121031
9859 116224
19024 118777
15825 97550
8557 104978
20220 108352
5434 112128
23306 115577
818 77608
7408 71444
5281 81698
2342 95698
25179 89116
8385 86070
17926 92915
1958 103680
23590 83456
21972 85642
25094 64202
6008 95136
19267 80906
15521 95574
14587 99570
22165 87049
4355 107626
10844 105856
11585 103167
19822 103744
3010 96078
3303 98998
2249 109814
15529 32662
1979 25162
24698 49034
3895 68106
7404 80340
8492 63689
10786 70119
24497 86784
3253 77056
21782 89600
22727 98304
27360 96390
1402 90816
9681 87872
20061 108534
10909 86016
21365 79104
17595 101750
31 92061
408 99811
581 61791
334 100214
21506 99968
6542 89334
9741 79424
30595 76595
9722 74442
9398 82955
23989 82159
19986 101181
27633 81519
11750 87120
4726 90614
7812 85002
16052 39178
13247 44032
7735 93962
15584 114816
13724 122112
17812 78720
28394 72320
14901 82624
18461 78198
326 78592
22828 69386
13414 69130
12324 83200
26625 76544
9783 91382
21385 84992
21598 66826
24711 80704
30683 69632
12272 90678
4495 94198
9475 72960
20084 79488
18907 81408
31139 71936
17168 76800
5152 58378
23996 60042
9149 58596
7705 51253
4863 69474
9601 60506
22104 67036
698 77318
23679 72876
3913 95979
26124 90182
5968 82343
13960 96517
17382 103414
1272 74240
17024 90112
25189 82933
13148 60714
48 82432
5823 72704
9138 97526
19025 83210
18543 89088
18944 109312
5824 99072
6249 114688
16176 86859
2791 79749
25915 69110
1708 66304
15356 66000
24197 63242
1668 59648
22264 109568
12047 105482
13014 113654
663 89600
12037 60928
30987 55808
28499 32256
26455 36864
19240 47104
2395 94872
15693 99072
16410 100214
30095 96448
21471 76042
14870 95478
11770 50422
1644 27402
10251 37120
5892 53514
13040 85248
12050 109568
11072 124662
19825 101888
12243 94208
30068 91136
6866 78848
6082 96502
28460 93952
26747 87040
116 75008
4897 72074
20081 76992
29066 94454
9066 88330
10404 97782
27997 86016
31040 90112
13326 87040
28267 94486
13590 89025
16529 90880
1637 86016
30754 81408
1292 82944
6337 52736
6610 64768
21825 63498
18673 60554
19228 67456
9652 79091
10558 62206
7227 66816
29549 90614
12829 94976
16378 80566
18546 55946
9449 63746
18953 86015
5129 97736
28692 97336
27040 70154
24003 86710
6788 60662
4322 63488
24190 48706
22710 64778
13725 83562
1221 72576
26768 93372
20197 57344
15094 79872
4188 100864
25899 102124
12584 89670
4169 89088
13719 92160
17270 101888
5058 120822
24665 74634
13989 103424
12893 105728
29991 63232
2588 63744
9172 77056
15377 94848
18994 89334
30509 94976
24584 94720
11447 86282
19667 43018
24602 71414
15508 55296
16290 64124
22919 62702
5756 63951
11816 100222
5673 89803
3706 73738
1438 39254
28915 107125
20380 115958
25714 89600
18822 71936
1798 75658
6973 54026
3171 62966
4154 55820
18917 40986
5773 56064
19436 54272
23969 52736
8433 62720
4706 74752
7932 64768
30376 90880
12576 104950
5778 92682
5853 100711
24143 91704
9425 86272
19485 76022
24917 81920
12371 56433
4280 108702
15911 92032
7939 95016
14540 116598
1046 113664
28150 80138
11356 54410
28410 76928
30778 90246
19717 103712
21468 104560
2327 62666
28531 64640
9581 66080
21469 82160
14957 62176
20056 72070
11424 67072
21280 65408
14666 76618
5894 89718
11338 63882
22058 81802
27444 94828
27822 85056
25256 66048
1352 71286
17616 112950
14883 104000
14907 77194
11762 95040
6517 93952
8600 84705
10861 84992
20661 70858
30798 59744
2062 58880
4395 60160
28285 68072
23730 82722
13144 99584
21829 97014
26906 79872
17185 70774
830 93752
23395 78922
23982 84726
13331 81716
9387 54122
30918 82752
24185 64661
14752 90537
15751 83686
16185 84326
16944 69905
6683 82737
23614 68688
1427 100102
21766 90890
30979 72752
25426 83586
1554 95864
6665 114038
29919 93072
25112 78422
27696 78207
14564 68544
24493 82394
25358 78474
19457 76528
22050 112950
24756 91882
11045 65194
19102 87286
25564 89600
5265 78080
631 75872
18408 95958
29328 98390
13678 81696
26914 91808
26386 100512
10065 79277
22354 82617
732 74624
7203 67828
26586 71680
8631 60928
16042 72960
26242 82729
5314 93457
15343 83441
21459 96711
22180 71665
17368 57990
5759 64420
30878 50554
25522 80374
24757 82688
11753 59402
13023 46592
12939 38875
415 40704
20358 41627
22545 82541
28044 86010
23411 85531
27798 86784
7424 85618
4639 80274
13290 79398
30485 88832
19920 71430
12949 90614
19072 72220
30343 69528
20847 69174
16122 64164
23532 82166
1040 80384
16717 76760
21156 80430
15254 81910
11431 74752
991 65546
8486 61066
8915 63606
20360 58250
24264 69002
12310 83712
23879 94454
3225 98806
14155 81216
1354 100864
31229 99830
12189 83058
20246 72088
4214 42522
27642 66592
20032 100598
9902 95392
9570 66784
15725 81408
27652 75264
2239 81792
19864 92672
15788 108165
18686 33220
12267 75904
20581 81664
25087 99200
22864 103798
27397 80384
26536 79232
5315 80128
7844 73984
1756 73984
29075 107638
30435 104950
17010 97024
14070 85258
27539 107776
16834 70646
30084 64394
4730 87296
398 86774
4932 69376
22453 66314
15209 75274
23440 79104
29981 66560
6566 43008
23779 110080
13611 119296
13782 138806
24585 108974
6314 121334
20009 113085
13153 64648
26467 115456
12177 88192
1502 116022
26175 41024
10912 22538
11773 40458
31540 43008
13455 61088
20740 75622
8785 88868
8448 95626
6247 97048
15818 84397
22983 108790
28537 108800
19345 101632
2912 93814
14367 88330
7316 84490
30734 130313
28745 127853
20264 112950
11115 105064
28971 102154
30865 93714
23064 95090
9417 109681
2808 105250
28825 87557
4162 86187
22504 109184
11563 110464
278 72586
29180 75648
18123 78144
9758 77974
8682 54058
19373 67456
17266 70070
2586 63850
1969 71008
11202 69174
29377 65418
896 70672
58 58368
6839 106252
19529 82122
18083 97034
3187 101248
21884 117438
20846 116416
19924 72448
14434 76288
10192 83438
14400 79890
5258 77440
24580 80640
31096 79117
8450 106558
11217 80394
7930 72704
11945 83190
21734 52168
9851 98044
5654 85033
14760 100598
21556 104822
12684 83840
29614 77376
20392 85642
2720 87808
4701 96118
8580 80394
3384 50586
1288 101072
28564 110528
20314 97834
15867 104928
2413 105556
24106 74560
12758 112534
31265 103168
19670 95140
6784 83622
15338 67320
726 65981
6760 104960
3007 105088
28500 104983
3573 63022
16626 69632
31350 69632
16847 83602
30599 79452
28159 82803
16860 76426
26575 85952
17928 86902
12721 56458
10327 79008
246 68736
1298 76544
10002 72166
443 88986
7920 81434
18776 76758
24526 73127
17621 93748
10454 93642
5179 95058
17190 89216
20211 93974
75 113734
27885 107654
28618 32449
7805 71564
23783 96060
29000 78250
16924 62084
5505 59166
19996 56282
20299 60070
19631 55760
25860 61413
331 73792
24095 51850
21463 90422
28996 73866
13435 68776
7768 44576
31291 133376
7196 144630
13911 101358
18938 100928
6245 70410
21932 73878
20822 67608
25544 50170
9089 73225
13800 92928
20834 94208
26654 101760
27689 109173
21603 96904
15650 49664
26815 54794
2329 56822
8642 37158
11141 102793
20442 102154
713 114688
30053 118518
30877 121078
10561 108544
27813 102656
11718 105472
17823 102480
18695 85740
22140 88320
24771 86538
3426 95990
17505 83446
4665 80640
15232 69514
10759 114486
9915 111936
26285 105728
6335 86912
28270 88576
22724 88256
26507 87242
11868 36234
29295 59776
17320 98816
19108 90122
7221 111716
10217 104760
21801 107696
25864 72784
18489 71530
29968 80278
161 79616
27417 78090
19113 87542
30981 79872
16314 72820
2352 112294
14215 108253
15588 70132
18873 69276
4491 65212
4612 64902
18070 65082
6309 74710
30959 61440
24977 54983
24294 40088
6091 41526
22522 68096
13528 71680
26132 72448
25868 71168
767 60682
13676 80118
10186 77312
22971 45440
29357 34442
20204 66698
25415 60186
15553 77766
26503 61328
21969 54304
11183 49168
9082 46090
29407 81142
15918 50688
8296 66038
8874 53258
10057 46592
5907 -59382
26423 46218
8423 46976
15580 49398
8275 -1333
20309 111005
1858 118016
9899 93733
7504 98542
10706 102674
1709 86582
25267 85888
4912 113078
29047 91432
16365 81610
8455 97526
7011 92032
28584 64640
8208 63498
11381 95552
3266 90890
1205 77578
14258 100086
10273 91456
3298 101568
19843 77632
4438 81344
17560 77184
27639 78090
23772 88374
27364 92214
11903 66826
17587 85440
25056 108214
21530 105130
27112 111520
5642 120704
17993 125440
20569 79658
26544 118176
3797 116518
23161 95222
31274 103926
2605 101898
12366 83072
18676 91520
4620 73866
26034 51722
936 46592
7304 44544
4497 41984
2452 40320
4181 101366
12886 100096
22777 82176
6813 62208
2411 96768
10388 111094
27943 94912
24224 95670
28429 81408
25719 85398
4115 78442
1917 58752
15123 70226
20487 58845
6717 58588
17678 94264
19956 114176
22204 111872
601 54528
15826 46848
12649 82688
24225 86016
25186 91146
30594 93174
4234 63232
21110 102543
4914 90383
27438 124022
25787 110602
15928 128000
10645 129654
14320 126080
1706 117120
20234 104288
23894 60150
6614 50826
22918 46592
14390 71680
19224 71680
10136 60928
1558 60928
3812 65024
1647 63872
14888 41472
18802 25600
20863 68362
11331 93430
23171 75018
18251 95734
7557 105246
1617 105186
8498 72576
2567 90070
23878 90278
22671 68022
17930 61312
1165 61578
10964 64330
7256 90826
26623 114848
28667 109872
19268 121728
12716 120950
3238 113888
2796 106272
507 76714
29647 66402
12941 84214
9920 79114
1188 74240
15898 70912
21388 77848
28205 105014
16677 99568
4958 69954
30434 36834
13470 52992
6059 64054
20979 84278
2604 106688
29862 107510
15538 98048
11062 95872
3684 36736
15417 39418
6699 43344
7471 94848
30242 123366
57 108912
27713 101176
23913 56709
31223 50039
16801 70646
12513 70912
23077 89984
25329 93174
27592 92170
5238 113142
5744 93794
9553 85048
13874 68432
12228 68352
15995 80576
11104 73976
25634 79676
15944 64512
30793 73216
13602 68608
24055 63284
25597 33354
21031 81152
14329 68682
27807 87296
7674 85686
28981 81418
28220 42368
4597 42506
28251 44586
15179 59382
25669 57344
30325 48979
3497 24285
30825 55270
1110 37644
19623 85514
2916 83328
21562 72576
16154 96818
6486 68603
6834 81408
7728 62939
16236 77187
6981 74112
2635 69341
6068 90645
11047 86528
8634 93046
2867 88976
9628 84163
19997 92074
9191 91392
27727 97024
27711 99328
2510 85066
20094 102454
9586 57568
14036 83318
25441 68093
2377 67453
9199 62003
22557 79526
7615 55002
14079 67786
4074 44394
23628 70922
21107 73590
6799 73408
15757 72960
21470 76160
3296 80024
9921 106161
2999 101002
3403 100608
12997 115894
23823 80129
16708 108780
11185 102262
20689 77568
2910 89600
2479 87808
14692 64144
16446 76519
21389 78848
20168 70134
24136 62989
8070 64512
17099 73206
22126 55184
588 62954
17942 28805
27159 98849
30735 89856
1335 99643
220 98625
12582 107381
5340 107319
10075 84508
19566 96029
24316 108480
19492 98626
20361 115707
11592 99986
13566 89472
6795 80012
1726 91029
25519 72709
2159 88916
1659 87697
8659 104447
27386 97868
22652 87757
14905 107757
3431 104327
11173 107788
2545 78064
18681 100618
4618 116086
1928 118912
20226 100192
20249 86858
6344 114774
10704 118912
21748 48896
928 47413
19319 39093
12523 38044
11269 43404
29048 49152
28854 62477
24960 38285
26779 54784
30303 69366
16172 81152
25201 23178
17054 39680
14328 64000
28701 28682
24247 61440
15900 58368
25545 56224
8950 60216
20553 65792
13620 52641
20240 77207
8628 61440
131 68470
17943 56832
24388 82550
1932 86016
10821 81142
11404 82688
14152 76042
12214 88054
9515 108534
11566 88586
4066 98304
8142 90358
18868 81664
26379 58826
24696 65280
5626 60160
25794 84608
3137 75776
2108 76416
22786 79488
4136 60938
16332 86390
22941 95616
26545 90368
17471 95606
11001 91648
16659 52234
9932 65280
17728 84992
25365 52490
13942 62976
25078 58112
10319 80512
4020 66816
29962 63626
2491 79350
9342 82048
20292 88950
29214 91392
29316 78074
6182 71728
18540 57712
4361 82896
9317 88832
13871 71204
6317 48715
2035 59746
21371 67656
20544 69376
9391 71982
1971 79744
26574 76544
4335 86784
26268 91520
28356 88656
9022 84104
20951 84456
4081 84736
6728 94710
29958 59386
31039 81200
6186 75904
5908 76848
18548 97574
7418 90864
3742 96384
27559 68746
20924 101366
12215 82816
23482 64256
7957 68276
21291 67994
27105 85686
10093 70784
15208 72144
5658 91344
189 104320
28284 120576
23322 118272
8232 109240
6923 116054
2805 123094
26861 74000
1426 91152
2566 107222
21486 64886
10439 79702
5298 72842
7093 62442
7230 66848
19508 78432
8700 75530
26599 66304
15868 59136
6523 96384
3620 100672
15445 99072
31554 97920
18193 86848
3590 91408
13500 94016
3718 121334
22740 121344
4048 119424
16903 74400
19378 70666
19603 76288
17865 56320
1948 96256
3568 88064
12266 85878
2153 78590
23160 70666
16691 67414
796 42497
28191 81683
13219 103893
26950 74882
3218 73870
18849 116419
10235 110650
31163 101519
11257 44151
28052 96010
21257 82048
16462 93094
28093 91200
1269 76592
8819 70224
25820 96152
19934 99766
6734 81128
1471 106344
4928 78166
28248 98252
15946 111194
2757 83296
27055 100016
12990 126966
17065 67946
20484 71648
27088 97984
29680 91018
12301 42250
26595 77312
24508 90870
23882 80128
6218 94208
7710 75776
15325 76791
12956 105700
17610 90321
16521 80140
108 67102
3729 86320
9936 98976
16639 84241
4324 84902
27493 72064
18169 64778
5269 79498
12484 81846
17294 66528
12193 61002
19557 71424
18160 120320
30919 105600
20454 123798
20123 100736
517 90870
29133 99840
17541 81418
16809 9738
10965 16384
59 93814
13335 137846
27742 130954
26718 137334
29169 115584
17508 74240
6975 90870
16089 86016
26399 83072
17434 39769
22308 103222
18842 86016
8032 63754
22877 67574
5130 61888
17475 84352
17044 88438
27667 84042
5140 83904
22824 74752
26809 74464
754 62026
14232 81846
7797 109366
28903 105984
12021 92672
10650 93686
15353 82176
19948 69130
28068 70144
31474 80384
24471 82432
17809 85888
21881 80896
20640 76288
20063 49152
6191 131072
6248 111178
30018 137270
11277 129226
4131 134528
15696 137654
7145 145280
16655 119670
14525 97024
28949 73815
30656 88430
14837 79090
13855 33410
18348 72392
26938 64256
21805 64384
1676 65408
4918 86518
856 41600
14766 46848
2877 57472
28976 105088
30077 91953
27462 100312
19057 99700
30260 60886
12150 78040
13753 85166
17018 75582
8276 87875
28633 94883
22158 66058
11980 74738
19738 66517
22996 89600
6913 88353
25346 93200
26355 101566
17200 128886
15181 112438
28432 126976
9433 111104
9739 60928
21060 85248
4164 74682
21631 45178
27068 67328
3210 71936
7907 66058
24097 72118
30866 116096
14230 115456
15255 77984
9789 122422
5488 113728
8218 91904
21887 79168
29058 46378
12337 82678
10324 89606
5392 89472
19389 77938
16310 86528
9988 71680
1125 57344
25139 83702
5719 80640
24469 73984
9633 86582
15619 85962
23605 78832
5156 75256
9003 67986
260 70024
22211 74390
7416 65408
23786 64142
24716 70842
3066 73216
4289 44158
16156 108526
7971 114786
3987 83416
16649 108128
1732 115550
3200 115578
12130 47044
24013 50944
14772 40490
13264 42938
13006 55555
28705 63794
14233 64528
23843 86016
30678 92662
6187 81360
12998 64778
21253 56384
25420 60928
8334 67082
5065 20586
2517 103718
29102 86218
4267 95360
17162 114422
20064 97472
1687 41066
842 46080
23198 49408
10012 71680
14226 105462
11467 97802
10087 101110
11186 71680
11567 85106
21872 85390
16235 99510
18791 96816
28400 70656
28675 81408
26986 81920
5680 67072
29570 57114
3304 32266
21821 79744
22916 80118
888 73514
29294 70482
3547 63244
29734 81270
741 88320
167 86016
18668 90486
5652 70720
27142 71680
3315 87362
16571 79684
13968 98806
1162 109312
13000 110256
27409 111282
17400 82176
25844 100352
8623 105984
22089 84096
26731 80650
26148 79754
14645 86016
31037 79872
24824 69120
30001 65536
14372 76544
25921 71832
17873 95392
14051 100384
29471 72920
4830 76800
1477 107648
27052 109888
3409 118294
12672 74700
24364 59664
11212 64512
19777 72822
26278 71306
12554 78176
18418 94663
25516 104986
29209 102656
19155 99328
13694 77824
15866 73216
15649 69376
8729 68352
16458 92682
28872 106230
20121 101942
5843 100298
8386 86016
6643 66048
10453 87542
17524 81664
25757 79360
2279 64522
11999 80896
2180 88907
11167 94316
228 71040
1217 67446
26751 63626
27875 72192
26684 80640
28893 81920
16852 62720
27891 73088
7454 81866
18622 73770
5212 82688
13162 84480
15352 79360
23508 94838
23270 79360
19872 88320
8853 74496
10205 74630
6660 74906
22682 84704
6280 71456
24386 69760
24926 60726
16961 56010
24361 54784
29990 115151
11508 120871
22267 89130
13019 105611
1808 88576
15014 114432
12911 88881
20605 51389
30083 50112
5333 85366
8894 56256
14016 48625
8512 50502
17147 80128
9778 77184
9761 97782
21756 89994
4573 49738
5188 90250
10009 96662
16056 75606
18240 54298
27457 75264
13936 67107
29131 35030
10206 45431
16722 17514
19672 95670
26123 97311
6897 98992
14806 106358
14836 95962
7159 94464
1155 79872
6374 86016
4896 95744
853 100352
23404 98816
27355 103926
2951 108022
18270 94208
4556 99328
23476 116224
22933 93696
23808 107018
25684 117238
11510 131574
13284 55808
10493 46592
25798 72192
672 30720
5079 23818
18137 97864
20374 96694
21807 123494
6896 131736
1066 106635
4292 114175
25930 110496
13670 53514
21797 54454
2304 55680
27275 48896
3781 71040
21379 70400
10602 92032
27311 99584
8534 129526
22312 131072
10122 102528
8192 118336
1685 97506
11809 83926
3463 76515
10355 97786
3407 98592
9168 78166
4344 60928
10329 70390
25128 95740
16366 92928
18334 112896
29305 106614
29204 110592
22515 91476
12637 51771
2505 67456
22975 65920
23667 64216
20111 83766
16177 85957
7636 93494
27699 104244
12201 89078
25239 79114
504 71402
22174 67029
26136 65707
17836 75510
18503 57610
21897 81408
16302 81536
24755 98048
16328 116726
16517 86272
4886 61952
25547 53558
30328 66902
7064 72380
4802 91198
9290 88058
4710 91648
24655 90331
24507 93430
28554 91894
26201 85386
14033 117760
27773 96266
15773 129270
30609 122240
999 101836
2917 60958
26808 76544
30049 75008
17558 73112
2215 61636
28272 66304
23118 57344
20646 81408
3591 70272
12330 132992
14643 135488
2938 140694
19355 137744
3022 118032
25748 113920
7152 135050
31509 140186
10200 128748
4374 99388
2364 98718
19092 79032
16642 88054
13322 85898
19332 131350
15746 82440
16589 112694
2649 116272
4196 131008
28576 119040
18209 54016
12831 61184
19723 63162
28886 72518
8285 69002
16022 71286
17155 65312
2054 101040
29811 90091
18086 106161
521 76854
22240 73728
3609 76362
236 71178
10150 91776
9539 75018
11366 89334
27831 92829
1840 74176
21014 85760
18798 86070
12250 84992
27546 97418
23211 102006
24556 125696
3873 122496
10632 134764
406 91008
12909 115850
16000 110208
5230 118966
6124 118976
11711 64704
4018 57344
9281 48874
21570 78346
23842 95734
15801 63242
2104 89344
7338 71808
689 82432
23124 80384
26916 64512
17015 67072
3626 57344
15347 73728
22464 64576
14138 51850
6824 77878
9711 39424
2490 110592
15939 106230
22072 95360
15865 75648
16305 71424
14547 63466
22305 53007
3258 84170
22551 86016
12547 96118
24645 71306
15271 115542
21055 109578
6494 93046
2457 104832
6959 55818
25771 96758
19533 94208
20525 93952
7433 89866
18570 96256
8900 99584
11458 101622
6276 101632
16304 77568
17345 92042
769 100562
30822 105536
23624 110884
4010 81122
5519 88494
10687 105569
2676 107009
16373 106919
25562 101878
8750 73616
29456 122288
119 124230
18735 69754
16555 88150
21176 87385
11005 81715
30730 106528
22932 87296
9647 109014
12446 99104
13681 65590
29940 64970
21764 51314
12598 83114
21025 87158
7759 90496
453 95744
1513 82681
10125 79851
26204 84070
20976 77824
8601 57408
4251 51968
10219 58816
7394 48010
19798 61558
8859 39610
4380 79410
27719 80640
29663 90390
15186 64090
1027 51130
5709 50640
1974 91362
26041 127252
31050 106134
14701 107168
16459 65824
16051 78070
15694 76736
12412 69258
20642 72960
13200 73088
31007 81782
8313 59776
15225 50650
24863 70026
19151 60928
14430 62262
1300 71680
5754 93184
18937 88064
437 66810
21411 85002
1359 79872
25988 88602
21279 89654
19058 85376
16469 83968
25143 89600
11575 80640
18387 69776
24785 76672
12620 72784
7419 83200
12160 65424
29635 75584
8135 75296
9698 86858
12443 101494
8068 109430
20468 82688
25409 96246
27906 85002
3937 40800
6642 55286
1023 48042
6282 45994
6308 55552
16252 50400
12405 75840
9088 76032
27780 76534
11205 71616
11294 42816
3958 44352
6562 35498
19549 73366
7339 77824
8535 82708
7460 47732
19604 69496
1899 77592
29796 64692
15009 97686
13127 85174
17843 83914
4216 85728
31491 87542
16171 78602
26125 73216
2576 63488
5676 93696
26964 73738
28980 108534
21352 103936
25337 118272
24707 78208
12962 98176
24073 99318
21199 73334
29854 65290
19263 84480
22659 89226
2085 77792
5032 92384
6360 103600
14630 107510
12951 92298
28453 35034
3593 41472
29732 44288
3092 -19446
7811 4598
20985 80640
6692 80394
8728 81216
18980 95286
2903 87926
13103 77536
14917 93952
16920 90624
11288 83456
20779 62720
29266 73590
4563 61952
23920 62208
26366 57472
7847 48560
19225 37450
24118 53632
4062 101430
29695 103392
14246 86016
12318 98166
31360 86656
3598 60416
18072 57344
25479 63098
14896 73994
20482 83830
10578 69664
1702 65322
2281 57066
6992 76288
7781 87542
1751 84618
24269 52480
11661 69386
30088 77312
641 76032
24491 80384
16698 85750
30753 84992
5828 60032
26941 90182
4017 71328
10849 101632
10772 101622
5199 97526
28399 91776
7855 88970
24162 70090
13886 56688
1001 47674
10401 70410
29869 65536
27413 84790
10146 84174
29338 77018
15270 89224
28426 90656
10477 104320
4014 117942
19377 117144
26365 116310
1883 114688
28291 103520
1642 100432
29894 112832
4760 101568
7516 104832
7511 84608
20307 101974
3944 75808
13994 80640
585 75328
5873 86272
5920 85878
19043 76154
9962 73184
30763 65194
22765 72512
21037 80256
7059 88266
21116 99062
23259 89334
12149 90034
16825 83898
13364 92150
26202 86528
28226 88576
19832 90624
23902 108470
30101 102636
28257 47696
11433 42496
22224 34442
15077 81262
29652 103286
26390 92824
11529 90624
5096 60928
26431 62720
27393 71990
19362 79878
23805 80361
1210 57642
24314 67446
10468 54169
7073 65630
23892 64532
1176 64511
27072 68854
14368 44839
7062 49170
11604 77430
23016 57321
16862 53617
29022 77322
9164 88374
12129 71360
14850 58314
23495 81014
13898 84086
3906 81907
28189 92290
1857 48610
2830 92672
19141 94810
10317 81792
3586 83675
7529 80625
616 85645
29122 82560
20067 81152
29276 57881
14073 51735
17233 61376
5337 56822
2619 45322
5427 69238
1055 67072
13990 52965
29153 65425
9804 81408
25819 88832
30055 85760
27510 108022
28760 83200
16908 80128
6989 74496
25956 64896
23209 93760
3554 95990
2716 80896
25250 65344
30948 93056
2686 86125
8221 59014
27645 62848
14703 88064
5606 75891
20852 53657
31293 75264
12993 84070
4564 74340
21849 82204
16581 87986
10776 106298
10625 99462
8592 77324
10387 94688
17180 100902
6826 99592
28051 36430
27963 42076
9602 43867
3608 55002
10149 57372
25580 61177
13822 59286
7240 88840
27684 65800
24758 77568
3370 94982
6823 71936
25190 79478
29514 73226
12410 64224
17047 52426
30195 52240
7918 74382
28 85632
2163 62976
26617 94592
7518 136438
14469 114176
22538 130560
26724 97280
26098 92672
25467 76544
2936 75766
23396 69238
29644 49290
10130 63822
1530 93306
9368 74936
17298 100096
7814 99190
31567 93962
23208 95514
5623 100668
6529 66768
10182 77648
18049 93392
3991 102518
21079 81472
2284 70986
3204 84001
303 90791
19337 107520
29922 103680
7265 110976
4834 119926
23101 104799
26237 61616
8721 90217
140 73857
10888 93312
17905 67584
19047 58378
15168 64490
28045 82166
15053 95488
1701 82309
17480 71376
9803 69632
19839 65024
21514 58662
5381 47460
21583 105450
9802 61314
29631 83200
26746 84480
31031 59008
774 75264
9598 87804
21895 73822
27295 82400
13972 87318
880 61710
19156 90198
25938 72394
30125 62602
18539 69632
15019 67328
20652 60928
5171 60928
4099 57344
12004 83968
22260 64768
4269 62720
6911 76928
25842 89568
23812 95280
5979 109318
17867 97930
3289 59274
5299 59776
7412 62208
17490 71158
3930 53258
30931 54400
24560 77322
8817 80630
1419 60928
22092 105462
27278 81930
3306 88064
18899 99584
6571 104822
16863 81888
26898 78848
195 82432
10109 72202
7680 90614
1888 83456
22454 87286
2410 72206
15202 79484
4971 82224
18840 66816
19974 64616
17740 93560
2330 111868
13597 101547
8416 115529
27833 100672
26740 114166
11764 62192
3981 69120
3473 79616
1466 63168
16032 55158
28405 48074
30924 101280
20522 97440
21235 86970
13182 112886
1780 56842
26112 81605
22759 93696
21220 92150
11362 84106
2601 109824
26085 107584
31042 104374
9280 80384
22068 71178
7483 97014
20118 92672
22562 81920
14946 50016
26313 35274
24741 104998
30811 151689
5355 117664
1450 119868
31321 134399
1973 141579
23412 133419
28643 121542
11437 116462
12486 42239
26540 53738
6869 52489
9399 81942
9919 76794
23028 55073
5865 44824
5041 48185
2071 55929
5183 76288
5804 75312
10390 70070
10953 53408
28707 58634
16017 52394
14348 73110
15144 68026
21853 57184
24589 64640
19474 64768
782 63232
21865 79936
20531 102784
28415 101376
4481 120640
23363 128598
17034 102624
22399 58378
23707 85152
503 84726
6105 87552
14337 75018
14332 82166
31060 77824
13702 96832
5780 76672
4231 72960
15839 82560
4393 91392
24558 102006
21958 102506
8589 48010
8731 40192
30818 53760
25260 51408
30064 82793
28436 71994
11116 68552
28817 76032
31558 88733
8858 87892
24130 72048
27783 104910
22359 104816
15790 94848
15081 73706
3043 74216
18016 66814
12152 58634
14252 68864
26216 54016
26649 62720
3004 67103
13729 109427
9984 122793
19431 105792
22974 81792
5819 49802
22090 33418
28540 63488
10448 57600
20513 109312
20368 116214
30800 105216
7679 84480
10480 64000
13491 75392
29215 79872
24751 79862
7458 72192
5772 71424
26314 71168
9947 68864
9279 68096
14761 87872
10245 62080
20782 88064
20627 102902
9719 101120
12353 96000
28169 67197
9478 84206
2852 98432
18482 92336
6183 84570
21335 99362
990 79616
3607 90624
7095 94080
23329 104726
20574 95562
14347 45258
24817 67808
29772 57792
15331 71946
16298 72960
15076 98038
13527 92672
1163 59392
24653 108150
24206 104726
11684 103646
23067 84736
23809 78346
26713 90230
3655 84025
18904 79375
31315 86016
16744 107776
16101 104396
4 81610
11121 88502
30934 83232
6737 71840
14936 46218
6195 69632
27026 64512
29268 49280
2197 75264
26114 78848
11416 96256
8912 104734
17154 81636
5497 89368
24738 101046
14048 88902
9972 88864
1612 97414
18486 86162
5933 69898
18661 72318
4560 68062
4147 78694
15636 92104
21536 92862
20201 100992
19636 105792
12580 111030
12526 95434
3209 57034
4150 68480
50 83446
21436 80650
7452 77824
21123 89344
24870 104566
29670 69888
25411 76662
26220 76480
23312 73482
4626 48266
24435 72576
314 75053
18220 114240
6931 112384
13415 68778
10111 40106
10979 48896
22508 86113
5595 97164
9375 90122
20684 100274
15623 86464
20744 68480
24629 91254
8311 92672
2246 92672
8335 82944
15549 71424
29485 65536
29872 99200
7407 79626
14787 108150
2234 91904
23427 69024
26233 82378
8196 90886
16616 85312
21535 71680
31308 78208
29938 82954
23406 79642
20362 85766
23096 84544
21247 89846
1824 84982
5905 81866
1509 86528
17687 92928
12213 94336
5990 78848
18665 78656
28768 89462
6417 75392
5644 47616
18415 101040
10198 103232
27374 80080
28376 104694
5321 60672
4475 87552
17515 92662
25328 85514
1037 71680
31396 55370
5345 91062
5466 67296
6131 61440
3731 91968
9180 85770
6196 39570
26115 38400
31366 57728
28340 74112
756 82678
24799 70144
13278 71936
24912 67968
4223 90048
27497 94938
52 102774
14638 90496
25040 61952
26388 65024
13818 58066
7924 85514
18532 86016
660 72950
24371 77824
19625 29863
7559 60515
18502 103936
26500 101472
30264 106752
27828 106752
29503 86272
8724 87606
4732 81536
6024 63488
8086 48384
3175 32570
18743 81834
26389 116800
23946 93194
2036 112246
8727 110336
5478 118198
27788 117258
18166 75072
28916 74880
22878 81280
2455 71680
22813 60928
27955 60938
27016 72330
8075 105974
5341 82944
30744 75264
30737 87872
3106 87424
25645 98358
10360 133632
28418 140367
7269 128317
30618 124267
18299 45229
13107 52864
2087 86848
22690 88832
15427 88672
13126 80848
21050 117977
20716 84800
15028 82954
13868 92032
3061 113891
1480 129649
9173 121549
10228 91290
16278 107869
30655 108288
11928 111158
13257 102865
13053 62830
1983 69376
7083 65856
20387 77824
13030 100404
484 102013
10535 89512
421 73842
30840 98774
20586 83506
1892 63834
18989 79104
885 73216
22421 76288
17502 60928
5198 65536
12105 114900
27810 80744
14518 78266
27561 99840
10701 116096
15487 125686
31268 115386
29399 113280
23767 115200
11870 115958
23116 88787
28609 80948
28458 70144
20997 52480
4039 68554
29846 97866
3011 105014
11539 88064
18150 76928
17657 66400
18290 61040
9656 94396
11101 74794
16607 90656
30321 90028
22655 22886
12683 47600
15556 51734
22694 40610
11629 78912
2678 90944
30874 92822
30661 97024
5777 84736
20144 100352
4139 90976
17314 119200
2957 102166
25333 111242
20434 127104
28752 131564
10426 129782
2972 119466
23251 57110
894 44138
26163 55424
14686 54794
6448 75274
24213 76662
1159 52394
2695 59584
3161 45824
29331 58304
22668 27434
31512 73472
14045 102912
3150 106624
5458 97280
5477 99584
27745 56800
18022 139446
26705 119904
8690 90752
14549 131958
5499 130304
2629 92534
28353 120128
7071 96906
19098 105526
12285 78582
2710 77312
25407 65162
6790 92544
19749 101983
26733 101473
13875 88360
8780 79744
18175 75264
20699 84736
3677 104438
19553 87946
7204 50932
30910 87798
19703 90880
19688 79360
7009 69074
14325 56658
849 78757
12854 84704
28329 93038
15747 92567
699 86737
3020 104800
18131 120231
2486 113271
10475 112118
15299 99364
16074 107475
1059 70643
26990 38921
5630 62080
4172 63046
31467 72120
21282 70550
14899 70707
24908 63218
1060 58770
10805 77014
14345 72064
3935 72704
14076 83968
25029 68618
18711 67072
6147 82422
12593 75008
18507 90368
28770 77056
20504 60928
23431 60928
31156 77824
24932 72444
3108 104284
25438 95306
1925 104370
5522 101464
19447 101876
10155 113578
10755 102484
20367 65296
29007 102912
9505 89600
16940 75120
28053 99791
28608 97536
28496 86026
30466 106230
30137 103424
4133 77834
11503 34314
31257 33024
5180 87040
21791 100096
25318 107766
28494 91648
26960 76032
24636 75888
7101 105847
462 108320
3121 99499
15493 100890
3680 107008
18377 112128
16966 118528
14217 115190
29911 120950
6030 120960
5535 77223
19969 83993
18754 119798
17529 104903
30151 81056
28661 107616
29004 100352
7611 102400
23738 101888
21327 78009
2511 47340
986 45056
5512 39178
25603 57354
22742 63488
3643 85312
8092 106998
23540 105088
19642 104640
12475 77312
8312 56842
22303 54794
12971 56832
25806 58624
24483 58880
23453 51456
3886 110154
13184 114732
23348 102474
9094 68224
9116 79326
18129 77922
23527 81152
8370 77776
19812 103286
20294 82432
9384 107382
2052 101504
29717 72170
4213 89866
5413 94710
28764 91136
7740 87030
31169 78858
29032 84425
30722 79927
2056 57215
5876 63232
22559 69046
29798 65048
22785 53238
24923 53751
392 55808
5953 57344
9569 55434
13369 101376
5816 83712
21304 88576
2140 85760
16719 79360
5663 84470
26358 73994
28611 74496
22905 64512
28503 77824
26387 64512
27892 80789
12051 66155
22588 87514
23365 102395
4296 67281
30506 97186
29887 91648
28939 91577
4796 88544
17339 109965
8850 87833
13918 97345
29861 89456
5350 75318
6392 95808
4648 100266
15572 93888
17252 110646
3307 106368
25130 87296
25861 90358
31492 73728
4243 55408
9377 110034
479 113936
9028 140398
21925 131094
1878 95350
23556 114376
25569 121198
21993 100047
31516 139039
22669 106096
22295 102901
30502 81190
7359 85091
26288 116470
28370 79104
11659 97408
26995 102912
23111 107776
21975 120576
2652 117622
25973 92992
17658 102794
31255 104822
10279 66088
15371 81536
21553 82340
24516 34431
30232 76000
22437 73201
6903 85841
11249 86680
16884 81241
9471 82360
100 79061
26374 86099
3280 98521
2002 89146
13345 105806
17016 88864
13861 84636
16897 79022
17813 77888
7453 80834
30748 82784
21166 99115
381 80336
18580 78885
26443 73984
9639 76426
29607 70154
30017 91392
20082 72448
27646 87936
22045 102508
27555 75520
27680 77558
20906 54794
8897 60416
5954 76800
29535 71680
26323 64010
1339 51978
25672 71680
28133 71232
21351 75254
9518 63498
28860 77622
30424 74954
25575 102506
16579 102298
12695 100643
9998 81408
5047 89600
5029 74240
21605 100096
8462 114422
2084 110080
19755 100576
4566 94960
19387 115446
8487 105472
13748 85056
24321 83104
544 96384
25981 103670
20561 105462
18553 98058
18962 110582
24702 95696
16991 101318
25098 108544
9253 143903
29335 103325
2746 136032
3533 148442
27897 117472
5594 55384
2765 69984
19881 85046
7246 82550
7006 67722
30664 75186
30539 74250
6119 70747
31345 62848
23299 60909
1820 33818
5375 33448
29897 92546
9860 82047
31521 63567
24985 63488
1307 80043
16714 83872
466 79872
10643 104950
28550 83756
26045 81013
6488 81036
11841 83278
18222 70720
18154 95894
13063 74235
7858 72278
28891 54580
16789 71136
8883 106166
1512 96054
12088 114102
26956 84426
11177 100937
23122 85496
16294 52992
18284 55542
1401 42122
8918 44170
23075 67082
22218 71296
4811 76000
18678 74614
23470 58378
22475 74230
30711 73344
10900 73482
3943 59210
18483 75264
15269 62816
7751 67715
8676 81804
20191 33164
4660 86616
14188 101622
21655 86154
25443 93100
6724 80046
19162 101441
24267 100396
13938 77077
10877 77358
21192 95468
16811 81162
1254 96000
6287 96000
27795 87616
16208 78336
8165 82432
28747 102902
11880 73482
11909 85494
7501 70528
27307 76544
26978 83456
17122 58112
687 58890
27114 64266
29222 75264
11694 96768
10417 90868
5826 50122
23509 101622
1571 100013
27316 67237
14111 94433
31473 70750
22722 80068
20672 86850
7301 95860
9848 100342
29812 89866
30915 89472
21258 79552
7154 83190
14122 80320
14955 89078
20741 80906
13151 75264
27277 78080
16088 94710
8031 84156
20248 89088
7463 72852
28369 78554
25999 86728
18349 106364
7652 88458
28514 103066
19942 78668
6057 107586
16709 53540
19819 67968
17847 77312
18180 78336
14101 87552
27200 89078
4538 89088
31556 95734
9421 86016
7825 65482
10921 82870
29845 95872
7127 74944
22737 69088
19646 111456
31013 109046
31339 109568
16096 124470
1248 98304
27982 78976
6781 89088
17631 88310
1716 87360
4929 75200
17744 81280
10517 66314
25403 89590
30604 80768
17857 75754
3288 63306
11460 78080
12704 87168
13457 84406
2072 51722
31251 60662
15717 64000
23188 46800
31613 50128
17917 50250
11634 88714
3826 95424
20048 109046
27641 107616
3428 94560
22283 67242
27577 97472
9339 90368
19397 56330
9929 78976
10841 83190
10554 88054
7850 77824
18635 53664
2138 54282
16954 61430
12229 44618
18110 92810
18385 122550
19778 99120
4840 98614
13838 101824
25624 110464
11125 74368
30597 55882
17156 58102
10421 60928
20365 75830
4773 85570
9989 84784
25658 62841
19136 58714
16044 50688
5721 54272
2842 66880
20208 73408
13389 73984
13209 74666
16333 61322
11861 54784
764 56960
12190 66150
21435 94540
9952 80656
20433 63168
5372 87670
11559 88256
16201 84042
8624 54026
19254 61440
25997 62720
6684 71168
25566 66816
23704 71680
26867 62720
4071 83456
14744 91126
11051 71946
27163 86528
6464 92150
13423 86026
7356 101751
30962 90790
1395 91264
8141 48650
22888 77686
2886 79296
7459 68510
7662 56571
29198 77174
1336 59906
13909 80780
16728 71680
2552 78848
11678 80118
24513 71296
23601 73472
26134 104448
30530 107519
7571 103801
8364 81100
25253 100352
7902 69801
29120 58360
18194 71400
9174 75264
31199 92206
4429 79762
21204 100214
23759 93696
5344 88832
19547 93942
27205 67328
4986 110838
29213 110592
20176 107264
21061 102400
18409 82314
30205 61642
7100 66688
10405 81654
10380 66944
8793 65024
8695 79981
14272 49969
5727 76390
16784 72844
8299 71044
9820 70025
15525 71950
3096 99982
30280 105455
22577 84643
22731 105076
11560 96700
29622 57376
735 59392
349 62464
23884 46346
11098 91402
30270 97536
13684 98570
26437 99830
24324 100352
19197 102646
1775 93184
22714 93952
22693 81511
16254 44031
22915 60416
5025 60928
7708 71386
29639 76278
2669 63488
1734 80246
22958 83456
22597 74240
12303 73216
28882 94198
11370 73994
3872 86528
15117 67072
9862 71168
10592 69130
21454 49664
8106 60928
26102 55030
6659 50186
23681 53514
23283 71434
2164 46592
31519 37888
20896 108928
11983 102262
14305 102518
13058 100032
17328 86784
22387 71498
9765 68842
30606 71968
28365 87626
1598 109568
15473 115851
20476 108232
19865 79386
25401 92544
7425 90304
13741 109376
1817 111616
12247 111360
8216 116588
16336 113920
20406 102134
568 93194
22168 100874
28602 96256
25513 84736
14626 73092
8956 71584
6773 84982
20085 80640
11489 80394
8454 66560
9653 103424
26719 111094
25013 104960
4110 96768
29836 89600
25532 52992
26932 33546
1187 57098
16883 91431
4360 85451
16899 102902
28386 88832
25874 84992
16559 76032
2824 83456
20601 80470
16608 73642
22269 89600
13106 27914
15451 61952
27947 58880
27404 49674
13504 56832
23799 65792
5687 101642
13029 108278
2430 102656
30170 111104
25525 85494
1968 105984
11824 98432
17742 77440
30808 64768
17228 48778
5430 76234
14969 97408
8133 96640
15611 94208
23608 101440
30076 99318
24624 91402
84 81408
1252 86016
20914 82166
12771 80640
12294 94592
21970 93591
29326 45140
22291 41216
8667 79185
2627 68316
13186 105821
30909 83200
13864 71808
6489 123264
4604 119040
10622 125798
2639 125430
31036 116864
17730 124726
25123 111296
16843 117760
14229 108778
7439 61194
23622 55760
28775 80064
4032 38864
24820 50698
12715 57866
7916 91827
29879 81814
1114 48384
6262 53248
9050 41216
157 104320
6548 117430
21424 142902
218 107894
30727 132620
25309 96384
5074 92032
9773 110848
22350 99984
3810 54720
21183 75264
139 102390
12283 92928
27401 93390
31595 77826
26739 87690
1859 88950
10042 94648
17639 54248
27540 44827
26325 76319
23685 78454
6833 61056
730 64197
16256 57344
22656 70656
4546 70656
24230 32384
5 34884
1167 63946
10092 97792
27838 77376
25039 91904
11799 90240
27167 102134
18808 69638
7235 98336
24319 97792
15838 105856
28867 103786
18472 104380
19565 81529
1877 77110
9740 83730
17570 80487
3233 67072
10113 65546
19682 69622
15899 73642
9348 74324
14754 55052
26666 58531
25142 73871
1648 63902
23610 55578
29085 89600
12046 84624
12586 77813
20357 111382
17263 105586
159 81199
21464 68440
15515 82432
16520 74752
1116 92928
25488 76544
18586 78336
30997 94208
25507 112374
12744 85820
21293 55957
16814 55104
26695 55917
28040 64319
23512 58526
31227 61570
7048 61484
18413 60005
27406 41229
8787 96376
19811 100480
23962 103414
30707 70410
19255 84736
14731 66560
16075 62304
26508 65600
13857 67456
225 65152
27806 48768
29925 41722
10684 74208
19145 107478
23021 107072
11060 109312
14486 109648
4443 104448
15771 98870
4616 84447
18575 72714
18644 95787
810 98304
25796 91316
15842 102646
18728 83968
4221 99626
2278 103388
1714 103326
25304 97962
10472 101407
16019 105728
10339 101110
29491 97858
216 89617
7536 94976
29609 120576
5628 110848
9805 132598
25779 119264
18836 60272
27046 68608
27489 57344
21984 61934
19928 72121
9585 96832
25156 93558
22331 88432
5264 97398
11158 97024
16951 94464
7743 89216
29406 76810
8822 76810
494 83456
23056 75264
5475 82432
11726 99328
13959 101638
1190 88960
15582 92160
18594 103744
27238 92150
22177 78346
13552 63499
6819 107147
22095 107312
28716 100760
8616 147422
23517 138126
9190 119616
8697 116574
16055 29372
10598 40832
19962 71424
1076 74240
1465 75274
4305 77558
25152 79616
27939 66048
6246 56920
11538 55142
15169 68774
28695 92608
20794 77056
8818 90304
30834 109568
14178 76270
8995 87851
6941 82928
21516 91136
8266 105010
16620 80747
25392 88694
18451 113398
24521 78208
23630 48778
11595 58112
1847 128640
20840 106486
11808 125568
28319 128502
11184 92042
2128 94464
27273 88064
16495 115702
26774 96778
11107 89856
10574 100352
6933 82432
20565 114422
12514 86410
30980 111478
6503 99978
15224 30538
21373 50688
9059 74752
23824 74368
5249 79360
13196 75264
27463 71168
25448 52864
29439 97728
9696 101440
3911 93516
29804 72586
31490 75254
5192 87520
6764 101248
30692 93947
31018 88912
13574 85168
29839 94233
21106 91696
17224 78608
3548 97920
15664 106934
4974 107136
18088 91776
15551 59424
20074 87936
14558 102912
12572 99840
4420 77696
27385 77952
23718 93120
24246 92784
16872 92544
10236 50186
5305 72640
1526 95798
27330 86664
12500 91464
21706 89968
18626 101488
18304 103206
13976 84736
8772 68256
12644 81654
29474 77302
2909 50634
13483 49594
5690 51218
5076 78602
8074 83190
22370 77824
5629 77824
27132 77760
4520 91638
4487 93184
27069 99328
15115 86016
25455 56842
1778 61450
10307 65536
24893 75254
6769 69386
21625 82944
6557 95744
22666 133878
3169 103680
14280 102436
5385 87874
24761 78825
409 102496
24940 104438
13193 87240
13344 96904
3016 81296
30892 67231
4345 32691
15486 80374
22863 73226
31192 81608
28937 86709
10857 94773
26696 93944
18136 106734
6420 113024
14876 93952
13296 71601
21497 65841
3199 66560
14497 57344
5325 37400
17103 101858
23846 96630
8288 68167
6251 76342
2749 73706
8104 92808
25284 78790
26868 59146
10938 72184
22012 73230
7554 66873
24212 64087
10834 73696
19938 73750
13663 69154
16404 72256
12564 72546
26424 74810
16390 86016
23535 90208
22923 89856
19946 88438
17344 73226
19465 79744
14255 100224
17133 104982
30427 90112
9791 90634
24397 71786
30835 69888
10485 85248
23346 60416
4513 93184
723 104950
2276 95990
22650 63498
26676 92160
17199 79370
22865 46858
2335 64246
22799 46730
13710 51200
19144 109238
20162 115446
30667 103552
7075 112448
28268 96896
28546 72512
20097 106806
25378 85962
3453 92288
19669 89984
14947 92550
28802 90320
11957 93696
20158 73344
6205 93184
15405 100598
25680 107520
9170 102400
21956 84432
16059 82432
10063 59392
6525 42848
22961 115680
29690 130304
2091 143094
4338 120240
3006 113082
28505 45898
13306 60160
38 67200
7180 98688
20022 100544
27122 103072
28297 103936
10291 93952
10670 84064
23650 96070
23307 65152
23030 60000
7280 103520
9338 105196
23758 63874
1173 106096
28613 98482
26485 41938
2921 43086
28167 54784
2606 75264
24987 86304
14629 100256
13081 103680
17327 110464
28007 106176
22651 84106
21298 112704
1064 76037
16901 88414
18427 91392
9721 46592
261 88464
10623 85578
24681 93902
3290 98550
2336 79018
5324 102662
8832 95302
11412 98608
8316 73606
28305 74240
12260 62720
13495 84338
4054 64582
20155 67862
4901 65034
28266 62442
30159 63232
10848 62986
30677 78710
20117 79744
17104 92032
2083 79232
23224 75520
26826 65184
17629 81046
23007 55490
6157 56314
10201 92832
8320 92646
23287 80640
13851 94976
6128 109718
19131 87808
13795 108608
367 94986
8590 103158
19350 108960
28521 90720
3282 94320
17114 125696
5691 125302
16253 123136
15319 122608
24764 92288
6545 67840
4397 94038
18529 82954
19286 67626
23076 100096
15279 105046
6855 103928
27033 107198
14854 81256
25308 91126
174 102902
15373 75786
1041 88960
9108 92928
20435 83968
15509 86016
10913 62720
26311 61696
21690 71168
667 77430
23963 83462
28894 65162
7718 74842
22712 60266
2952 60950
5186 60160
3716 58112
1388 100864
20337 121846
7343 102912
25563 104438
23541 91658
30939 86528
2622 88320
2462 90112
28778 68352
12287 87286
11393 89974
20311 80256
9752 80970
4615 51594
3805 65418
14647 80128
28654 87414
2076 82166
22230 44202
27878 77984
25106 83008
15856 78912
18629 74240
2614 79350
7402 86528
24342 85120
21359 84864
23464 62976
21363 44416
5225 101920
29893 118742
24313 95402
13307 68874
8465 116630
16807 109856
28448 113920
30144 94922
3140 110380
8588 89866
21754 114528
26662 76352
30293 71690
9227 86262
30549 90624
15470 97792
3255 107254
26583 104192
7681 66570
2426 76022
10046 77440
12811 93248
8597 52298
3727 56032
11259 63312
9079 60864
7138 43562
18675 87584
28614 68330
2662 79808
10944 83702
21673 65546
14196 66038
1032 83840
3550 75392
28224 71680
25224 66048
22648 55562
8738 83594
4876 98806
3040 94464
29448 67200
6926 57226
18699 522
22660 50186
750 59520
23115 58358
8660 73024
308 77440
18423 82294
23432 74506
29457 56064
28082 58890
16212 58624
13543 61046
252 34954
5154 93568
13585 104320
10007 104832
1482 105078
13940 82944
13745 78080
20613 51338
12840 73226
14438 82432
22353 86016
19184 100096
2962 98550
23853 51210
20934 89600
31119 100646
17727 80001
12706 89728
28767 96000
9867 97910
19591 83738
5860 72074
6349 51466
21338 91904
31110 96054
31299 93520
7648 69546
24485 50048
20004 48778
24245 53248
6581 51712
11882 57344
4952 74752
8429 110838
11698 82826
2048 86262
10179 107136
25315 100746
8626 71008
5215 59274
5559 71424
15223 85514
26852 78032
28563 97270
1871 99958
4968 94848
5229 105610
5210 110464
10636 112118
17275 104192
7305 85760
20378 96072
18363 98350
23581 77048
18775 94224
12963 81922
23898 32748
2929 33536
4536 43008
23282 46592
21466 122870
31451 118794
9522 141056
11497 123904
26901 164598
5005 164352
17499 138240
17918 22784
14485 4490
13010 107530
1090 107374
7806 100112
25689 99752
7023 98711
4646 75149
1344 93566
9313 83122
21347 74036
24937 93056
8151 89195
25808 80903
15807 92928
19191 89600
3027 84224
20849 88320
13073 104448
442 115190
21905 103680
6636 97536
25870 84042
22595 46602
7503 51702
14568 100352
24266 105472
26363 83210
7488 94454
10484 108918
24874 85632
24962 81271
28784 58820
17491 60160
31090 69898
28151 27658
9167 44672
30782 34304
28282 72320
28469 66944
8862 57354
7175 74742
4534 81856
3009 91136
21205 98806
2971 79114
24433 92928
6668 79616
31202 52736
23132 75776
15601 102400
26691 96502
678 81418
26153 84480
12885 79114
17903 91510
24827 86922
13974 93942
23971 73216
23384 77425
14662 50224
6200 50368
7191 83917
28673 80759
1345 81017
10556 80640
22199 86776
2191 78896
2658 96405
26542 97688
22262 75520
14052 67978
1670 51712
18484 35584
13118 14346
12399 67574
22848 39242
8280 106496
27765 115136
17272 133696
21817 116874
26482 135852
30098 117814
30724 99840
27735 102272
5999 102144
13199 95680
16400 78454
24404 77184
23046 94720
395 100224
193 104310
20359 78154
13849 64000
15904 82368
29002 74432
29766 95744
23669 104950
13910 79680
18547 38720
14516 31754
28042 59392
16364 78326
7018 75648
12212 63498
24991 67594
10595 13978
24596 21882
11550 73494
10611 74016
8683 67664
12848 82342
15311 127398
9156 113088
28750 118144
14278 94208
11311 67968
5748 43898
5955 61434
27782 65664
22415 71958
20936 73226
15142 103840
7369 121718
6366 125293
24227 130728
3110 125253
16953 97948
15941 120064
24492 113152
4853 111616
10162 72730
22396 59658
4846 97792
4606 110432
1397 97162
9326 101590
8798 101894
15217 104390
8146 55088
14809 55648
11474 48372
19127 46474
5046 62614
13601 61578
14324 70154
14746 73728
5170 58720
23071 107782
25489 76746
25599 77710
19142 81632
14950 75210
15051 122152
11000 124750
30104 109416
3642 96352
24540 83136
17 97930
30784 108406
19637 106112
5934 104832
23862 87424
5869 67584
18642 99436
7288 89600
20556 72192
25985 92416
16562 110336
14657 90368
14994 62080
19220 57344
13441 43496
5438 42138
18341 86688
1515 83968
4301 64624
6949 60928
21998 60928
25572 86016
19766 78202
4839 32010
28049 95424
20212 96150
24557 84192
7382 77824
7607 59744
24362 108160
9856 116086
14308 86016
15883 93994
9098 59136
6095 75264
28200 77824
24818 77504
7822 106998
24703 127836
22286 126176
12849 122624
9347 122880
23367 120448
28670 94480
12944 123258
15641 102912
1963 107792
18851 89984
26283 39142
21836 51200
22491 75227
22937 112296
15387 101888
21167 112128
23255 100352
25579 96000
569 97280
29482 74240
25076 89600
13262 94208
17718 100352
9394 129526
3470 126976
25523 98816
17979 94720
21824 72192
21138 103936
6621 108150
26359 80266
20456 88064
6627 60544
20752 69632
3089 61962
5031 73728
18232 72694
14089 64096
640 71680
25621 81661
7437 90762
603 92320
10351 78442
6574 92008
27989 102080
79 102134
28244 96000
18179 105462
15678 61184
2262 71434
4963 68618
21638 109046
17423 71680
19303 68096
7983 60928
30073 42496
30010 41472
26634 43658
12955 91648
29674 80394
11443 81536
18445 70144
16687 51968
19988 63280
1600 93190
371 80256
11319 61472
21571 75046
26096 66602
6129 70944
815 63990
15295 63754
14028 79568
18163 76298
30313 67584
30287 84480
29425 105462
26367 87552
3676 57344
21139 57344
12969 78080
31332 88704
24343 92288
4295 107894
16415 101514
3518 95872
14966 95488
28488 126720
16968 118528
13905 141686
19432 41824
22524 39946
6426 53952
29610 66186
25215 90752
13398 102656
19 110848
22999 108416
5059 107638
18726 99209
12714 92864
12162 96000
29592 106944
29753 105088
15266 110336
3894 111862
14476 81728
12347 76960
1235 88704
17834 97280
10112 98582
23216 69280
22057 84288
926 91968
19315 90166
16874 78048
6820 76554
5326 54528
21301 102134
2040 98304
26062 78883
5706 69344
23308 85952
8770 78602
25793 92918
919 99072
9983 91403
9743 72663
21155 66644
9969 98976
21122 101644
2906 83712
28149 76288
24523 78262
2127 73856
24178 66314
22886 25610
9981 60864
18922 80842
29599 40458
3297 68832
6107 81238
16778 73514
14912 81349
13140 55568
21124 68608
29275 46592
149 21888
22687 6666
12766 22006
6050 46464
28838 48138
26690 71584
11074 71744
24569 35274
20827 64448
2059 67008
9113 60800
13570 65920
3837 61856
6814 67392
4950 65536
17794 66464
23236 75296
12914 101632
1370 102528
12001 92704
26971 105782
15624 81088
3665 74387
28840 82216
12086 82688
14187 102646
24200 91648
11106 128768
17548 129536
3534 129802
21038 136960
22935 138998
7609 48896
22705 74368
14891 79104
31436 99786
14998 96525
15074 60928
19367 54528
17258 73610
12930 61888
19165 87286
25968 86026
7965 87997
24154 98357
24411 84124
2944 50308
10429 58904
27222 106154
4414 99392
3490 100864
23418 89600
11994 64512
7522 81408
27760 83456
31399 88576
15435 72170
8424 74928
16938 69178
9845 70464
28632 82378
239 53636
3818 70358
10372 65766
8343 71572
20195 54652
11002 40490
11279 72182
18691 69888
16091 60128
4006 57344
15023 63616
19805 96486
29174 48857
22160 66560
2225 78838
5517 63488
1443 71424
8718 72448
5060 69642
22872 85922
13699 81609
6171 76426
25277 49152
13659 39722
29917 66538
28302 69248
1437 70144
24895 89334
10894 71328
4562 67777
22618 56401
1921 66294
9039 71680
6702 66176
11452 100288
27211 105024
6116 113398
31338 97024
31398 94730
9514 106102
18173 100096
27341 102272
6864 90634
18792 78336
8293 85184
24610 77046
20507 61194
19708 76278
25875 63242
18559 70336
5425 82624
16396 100800
30660 109174
957 84608
24909 76278
20490 70666
27873 73984
8453 70960
12431 99120
10356 80362
14281 92950
28824 63392
5024 65344
9770 60928
23323 86336
27679 98496
21164 104438
15146 85514
30759 100342
11084 86862
25586 90684
20103 62340
26977 44146
5633 98560
4784 104950
11192 96256
5664 104704
10722 61440
23139 56320
22368 41984
2250 50890
994 78666
19347 86272
24675 96512
929 95626
905 99574
18141 95872
7896 91030
29692 81050
15042 110838
22446 109066
7174 113152
1377 96096
19376 63136
22455 63744
24868 57344
8991 81536
20681 79210
19844 70112
18351 56042
25419 97590
27913 75984
21286 84904
12865 52133
18595 87680
20375 105044
2412 108234
8549 109878
19650 84470
7565 98816
5248 107264
2578 119552
15212 125814
28691 107520
14326 131062
12780 118400
11187 117632
8328 110848
20079 103414
3206 58378
28111 39114
22772 87030
18628 77888
25074 95350
8048 92746
292 84544
25607 69440
15398 38154
23600 46336
30060 57280
7153 67712
10781 81152
4571 79360
29049 105718
11222 91648
13175 81034
12903 102538
20811 105078
11728 98186
7655 94710
558 88832
15128 91638
8162 83968
24833 70549
11131 43593
5053 43264
25521 40192
7782 36362
10469 63232
8331 84992
26053 87926
8102 82944
1696 83584
12031 52096
25079 62218
20391 77312
3683 74486
19559 4362
30803 86784
5062 91520
7558 110336
15236 75264
13269 74752
23869 71680
24708 67840
28957 66870
27826 58634
2665 61184
28842 93440
28890 117248
14020 115574
27937 107336
13512 76672
19735 105728
23164 96778
19710 64768
11564 73216
27036 75520
13017 81792
7252 85521
5165 108442
25461 79983
3013 71680
4836 64768
6281 69718
7465 77478
467 98422
1274 97856
11428 77066
22127 76298
24250 77056
5220 61066
29912 88374
19181 75254
11723 86016
6136 85248
7178 93813
10824 101952
8976 73984
30041 70400
8934 72576
2075 66698
5012 76298
9412 82176
24805 86016
1634 110080
5395 113536
9288 115872
10233 110563
17893 105823
23052 124490
17999 131085
30777 88577
19435 116320
11135 118262
13649 71434
22034 86774
22579 76288
13815 94592
20398 83521
27412 104428
28293 90323
31605 43450
15126 71680
1848 60928
22911 64512
13540 97536
13342 86144
3671 90358
23491 93696
16587 81034
1494 86518
10911 84629
19575 74091
10045 83062
5581 108812
11350 110691
11912 91562
25221 80602
8529 76250
18838 94158
18276 100185
15465 87472
11148 106230
4330 87816
5417 66644
30305 84798
6570 73390
13114 82534
448 84090
6765 60426
8351 64640
3966 55408
11673 57168
1441 87776
13559 109366
26952 94320
6615 110028
4922 119670
23932 111242
26893 117366
26226 106816
31493 92433
23623 101366
26780 108032
31087 95744
15540 65034
19385 55306
17219 69440
28057 74784
7824 69824
15258 84342
20866 71680
14431 37386
30525 75786
4607 51026
6316 70806
19488 42655
8561 73076
4464 74147
14695 71504
12666 70784
974 72838
13814 57232
17088 83270
19463 81154
3963 73088
30448 88832
26050 86016
6158 87723
4059 98594
21854 108944
8884 90414
31027 98264
29056 89512
9782 110696
8893 102095
16726 107776
3445 102720
4061 109632
13880 88586
29807 54346
28250 73974
23658 73472
8986 55818
26680 80768
15930 83254
556 61642
17549 95872
4065 87808
11378 72192
3195 125184
21219 127232
21792 116736
8393 136438
3046 113280
21189 114432
23004 49408
24938 56320
5309 45130
30989 69602
2501 57344
8713 76032
24607 62746
19664 87534
15426 58920
10369 57592
3563 50596
22302 56577
4652 53632
752 67584
3644 61066
18400 67446
17386 72704
14650 89600
28339 114806
17239 99196
30833 69721
29264 68202
11253 61706
29581 75904
20271 66560
7549 71680
11650 75264
22152 57344
2897 57344
21713 71680
23340 89600
31134 83120
29739 83382
28749 86144
3851 91446
10163 82442
12658 123830
28081 119040
2057 118592
264 118848
21968 106048
25466 99190
9720 93770
15474 117120
5112 120192
23855 114640
27496 122406
13926 62784
29665 76544
9827 95734
351 65546
3300 75264
13860 80534
26037 76138
13685 109056
8709 93952
117 86282
19494 83456
6908 88064
13715 113920
27868 120054
24905 104448
16713 77568
17189 71680
17058 88512
19101 101552
5100 126016
17984 130102
7250 115766
18959 110336
1990 90608
14424 119040
8227 106752
2328 63680
6365 61418
20743 74112
31212 67802
12786 51914
31099 52534
359 81920
2633 79562
31612 82688
14871 86134
13258 72800
17109 63360
1938 94016
18095 94944
21800 98454
7533 92608
8743 80138
21907 104576
27086 112886
17851 109952
2858 91392
24159 100362
22926 114166
30079 110144
15958 105728
2589 86400
11988 86646
26570 89088
7955 82602
16456 95232
28991 102784
26837 105147
300 79096
23176 55594
2955 76130
20995 69276
31131 91261
26174 95607
9450 77824
29089 78336
3920 82176
31530 89728
13596 72714
10254 86544
10839 87552
2207 97132
23950 84224
9110 78080
4379 80394
5468 105456
15388 116736
15401 128246
28381 109312
4504 85760
19712 105984
2006 79744
7997 127936
4662 105648
14191 118102
19932 88202
26144 58378
3479 102902
5453 106102
7334 104832
2597 109056
3224 50721
17353 86016
14654 96512
16030 72526
3005 56756
27103 81398
15134 72202
11719 54784
17460 45491
11932 40112
7590 54392
31541 86656
4911 69055
10702 43823
7789 57344
14632 75995
25846 121113
9798 113143
25031 104858
27595 119823
5575 94504
15864 86349
4107 56770
10034 56369
19784 88192
23637 102774
22141 98048
26926 92170
18900 100352
10102 105728
17388 27658
8418 44982
1654 116598
22115 112128
11037 100608
25025 76544
25950 75510
28966 86794
10559 90614
16389 85056
12540 35850
4628 40960
4528 43904
27294 71680
18554 82432
8999 79616
17085 67072
15625 90624
26007 98048
10362 100224
28967 104428
19112 93706
95 79872
24163 104960
13518 108032
28881 86144
23507 63734
7397 57482
9046 50442
2778 83968
6968 84106
1096 86538
28837 90486
22451 67594
13311 86006
2624 86774
24999 90102
11562 75786
15835 77194
6521 82688
10310 71168
3951 80886
1768 69760
22314 57344
30474 57344
13268 104886
5007 81482
21942 84476
31523 89354
825 84618
12650 109184
13555 97407
10750 49582
14793 54588
6156 56832
1538 28672
9612 46592
2133 73216
5923 49664
27043 35328
30453 32256
25021 51968
16524 78208
14445 58506
4630 82134
28721 78506
8134 97238
22234 103856
17627 99466
24098 40803
29865 109238
9575 133366
3047 112266
12534 108230
8553 101168
1622 84224
18076 101238
10612 96650
29263 97792
25150 106496
483 99840
12821 98196
26 89026
15851 27172
19916 40960
15107 64768
7622 62720
8156 49300
26795 46482
15513 99203
23297 95168
22746 101888
19239 103936
25801 104391
20216 68101
14979 77776
7950 78028
4636 69744
21241 53386
14363 59440
7638 40616
1318 46897
18947 104676
10816 114659
14915 67620
12681 114428
27599 126470
28827 108286
23872 81906
1107 112566
22109 107264
623 109056
23827 79680
5637 93046
21399 89600
10566 77312
23640 59776
514 85120
16179 70912
9883 63488
2834 88566
978 79370
9084 57344
23159 71552
2849 104950
16522 101888
5708 94166
21641 84138
9554 97280
7887 75968
25959 98326
23815 89206
2846 66570
25728 88090
12872 70922
5465 73686
31525 73322
1052 80352
26735 49354
6995 57344
26697 83968
23652 103680
24228 101802
26600 90292
9669 99923
20937 114326
21063 112448
11243 80123
4694 59133
6463 94064
25493 112384
14753 105216
22675 114422
24486 97034
16300 92928
19764 91648
6701 53248
11071 75510
23782 69898
12942 79104
22902 67868
9093 56780
14823 72459
23341 70717
18100 77046
22677 74659
14845 49642
26457 64128
6051 57088
24065 88902
18395 86784
16105 95744
128 92928
30568 103936
23771 107222
23276 74154
10838 63536
2540 63242
3363 54074
8803 83052
636 73882
2397 78592
23108 84224
21083 81270
6065 78986
24298 70390
13150 56320
9545 69632
5134 67968
3056 65536
10053 66806
30058 56074
19056 75264
24986 94464
26187 79872
28130 103286
15695 80384
28813 92800
21806 70474
13733 33738
17635 70858
23098 75530
25447 104182
31195 81792
24440 92278
15980 103936
4856 95616
3957 80885
5554 81408
31072 93834
10637 106102
17844 86016
16240 85833
22341 56107
22003 64526
10952 77880
16586 48768
31158 42766
5723 80570
28681 82336
4881 107510
25173 99200
18689 88743
4038 111001
15592 111951
14471 60459
13115 90752
4919 106421
14088 105574
3347 104648
21892 106336
6035 104102
24791 88330
3577 99088
14600 100960
23573 101728
18074 89840
1854 89344
7870 82816
4124 77824
16244 70528
25676 65152
7823 62858
2514 42762
22102 45824
31033 54272
29977 74752
20221 83200
9549 86958
29172 88036
7819 96086
8380 84470
17372 65802
2123 87038
8022 89398
23542 102528
23318 113782
6310 90240
10451 105600
27929 106752
29588 61706
10891 100096
17579 96374
22389 106368
30426 49152
25996 66560
23514 62592
17653 59776
2415 66176
27157 88960
20353 90880
26631 95304
12901 95272
25811 103158
8828 93514
24165 49910
14160 57472
20715 52736
2218 53770
22564 80000
21964 46090
5846 77578
26297 91008
22800 98934
2315 94464
10656 100726
24910 73984
20245 73728
22782 73216
13573 82858
16472 83030
20186 77824
966 78848
9485 75264
17407 57344
4867 50176
27472 50176
9367 57552
9458 81443
12966 84726
1329 72650
30463 64714
24008 56715
25111 68512
14251 85686
28720 61777
17704 64633
19633 68542
24534 59362
18389 55272
10929 94710
26129 77440
20948 69512
25629 70026
3444 93558
28072 79872
23563 61482
21868 77942
23876 65248
1416 77440
31538 106550
10583 90690
25235 100960
6917 71872
21531 80608
18879 104452
15476 87662
16124 88996
5526 109002
22691 113160
5842 112276
23970 106368
17694 105728
25908 70902
6776 68874
27054 57344
8449 73216
28858 69138
21761 85919
7038 91429
25913 115670
18789 96241
26248 81850
3552 74976
26756 89344
2752 92640
13949 87126
25297 86122
14112 96768
9077 97536
21996 123254
18601 110336
10423 67456
10675 51712
27024 54784
11382 49920
16475 87414
31187 86538
28192 91946
14846 60042
16065 54794
23357 73206
4976 70656
18723 71424
13392 63488
5378 109014
19711 105056
16355 82038
6641 88576
17431 83326
638 77760
7766 78144
21427 113920
27542 112960
6750 64896
5582 91776
18506 91136
23400 86784
29490 97270
21739 89610
13432 105846
30879 101568
30817 96896
2878 97802
20172 107766
27626 92896
4120 85722
6273 86646
29081 78730
4078 81408
19893 73216
10172 76554
17082 31336
985 89277
18231 111872
26440 120310
25648 95472
6040 98816
9503 83190
2991 89600
18040 81152
30134 93824
13607 85888
22123 89718
29280 81526
16090 77834
27259 86272
25841 55242
29156 112256
22689 93504
43 98304
20989 107328
11785 104640
27730 95648
2800 111744
255 109078
30467 80362
27887 100158
5124 99584
1961 86016
26339 51338
28491 54560
19360 94390
15479 78474
10770 94262
27584 88896
1863 66432
29757 35850
2779 42688
19586 50304
26830 67456
10238 17930
14094 63626
13208 58848
19349 86336
31019 79104
23965 91638
24123 107699
21048 26844
16804 40074
11966 47350
21611 46464
15576 63488
30741 73728
29602 71232
18551 97510
26949 95520
24945 95926
30323 90906
4800 51200
3275 46592
28462 32256
11745 31114
30688 72010
18188 71616
21051 76130
20141 55859
1353 76512
4770 60826
29037 73398
3357 60864
25691 64864
8961 92051
9386 130038
15391 126454
11632 105458
8113 117494
20683 102664
17175 51536
21450 64544
26652 70656
1490 57846
5270 52234
22027 60928
6626 61952
4373 109760
28047 107474
18687 62316
24281 71328
29992 93568
30167 106518
461 87296
88 73216
15120 81142
30974 67594
28421 57856
17706 57088
14668 38090
12016 105216
21924 105206
28592 86538
20196 101440
2772 74816
29508 94720
15164 93952
13854 83850
11672 51978
31283 67338
17680 87296
1357 89526
8123 78782
25273 82294
4468 56586
25231 58624
29342 78464
22506 73728
30520 74176
19855 78848
11916 65994
4643 98048
27921 106870
17965 103232
8871 51958
22962 102400
12350 82944
28655 76992
29936 73802
23800 97846
24211 120576
26568 116608
21561 116224
3039 119798
7107 114176
20647 103412
4753 82783
6703 84608
19252 79884
26585 80950
22909 77770
21177 71936
3376 57088
11059 54026
5634 75530
15583 89344
14090 79973
10154 87040
27614 63434
28875 73994
29427 99328
152 103222
8581 97098
18227 82200
4737 75366
10868 83968
693 91638
20630 87424
943 85888
1997 74506
12355 81472
24891 52480
20219 64768
19458 66304
11724 59658
1991 76042
25595 80000
676 81024
23662 88128
31584 94900
11670 74520
19338 79872
24552 72199
231 82365
5809 102400
13671 79360
29429 87606
3416 68544
14529 58442
11862 73078
13372 67584
20775 50944
27672 64002
951 41451
31496 41856
17249 75350
23784 75178
11732 74442
7182 75408
3863 86508
2423 79744
7717 92662
652 90112
2142 97782
12178 93024
15874 88576
17830 86656
11971 38656
28431 53046
10328 38602
15454 43520
22658 33546
579 69824
1803 79712
8478 86272
22292 80640
30282 67066
5133 61370
10286 66816
24873 60928
14441 46500
26558 64031
684 95744
28874 71680
25596 33712
15577 104132
26057 100782
31160 111104
23142 110976
26304 110326
786 96650
21256 61952
14924 60416
22208 77056
8876 77824
2677 81920
15066 88595
21323 100352
3468 98304
31306 98560
2504 97354
26008 68788
28061 73520
17583 71680
21272 70784
23275 100226
10281 97280
12235 85738
13529 63993
14141 59568
19641 67328
29286 100864
1896 104817
18804 112166
3546 108152
25397 80425
18306 96325
6225 97782
775 93900
10887 72262
22245 71946
30663 74297
10996 69173
16479 79862
317 60544
11908 50826
4323 67456
2244 64906
27867 40714
4026 77824
12497 77312
24111 86912
29774 84694
15605 48874
18032 102614
9374 105144
30119 105112
3772 93088
15298 91150
2438 76935
21574 87453
12093 97443
21153 61167
13485 105308
16471 92928
10747 86784
10665 94912
26501 95728
14543 104739
23099 109999
25490 66368
11390 62538
24941 79734
5085 74560
29483 94208
3245 88704
19157 91552
16836 78016
15895 24090
1485 94966
26638 70260
30228 96512
14003 89344
28843 92288
7508 78464
17956 84618
7842 102774
10131 71670
8414 68864
945 58112
14349 57482
1404 63242
21645 57610
9392 73462
6312 95872
14688 107648
13316 112118
11322 101834
7790 111862
9839 95774
24787 54910
7233 67328
10882 56128
5404 84918
31459 72704
30583 77066
26003 83376
18910 97664
9389 90550
3604 81224
7840 84352
14848 46994
3691 78336
9757 86006
26185 80640
16805 86016
15 80674
4868 85030
7380 53558
29790 71680
14582 82934
10240 78730
17489 72640
13069 43456
17129 61729
1645 91219
28977 102848
13116 111239
17876 108880
9413 106139
21490 108189
8289 107512
3687 88901
25425 108080
29297 88589
22540 99840
16515 57984
18918 67456
7851 80512
4363 107094
30956 78432
24412 94976
26903 92160
16246 36214
901 31690
14340 132288
7258 134656
17278 113738
24355 135254
23835 119808
7078 56150
27245 53002
13133 59392
19369 70740
9772 55849
1822 55552
8483 86656
30861 94646
20952 92138
25162 85238
9594 74154
3054 75232
18026 74784
27629 76544
9148 52976
22585 44698
17842 104128
25234 83232
9500 90150
12645 90880
1038 80384
1134 69120
12673 68608
1308 83574
27694 72714
15070 64630
9179 47810
27020 74622
18203 47936
7596 54930
2226 50692
18422 104347
29523 127854
23915 121905
9054 100575
2001 122926
28073 113908
10614 116224
10657 106708
19959 109002
17140 123263
18742 104983
20750 119776
24533 95523
17720 77728
14857 122850
4270 107776
20052 103270
2529 117248
2522 98048
14741 87680
28074 86400
27799 97920
6478 95242
7688 99318
10419 49034
12973 65398
24285 69632
2298 73472
10370 58755
3670 32731
6762 32321
18891 44288
26487 73642
24769 37674
5495 45696
5336 55734
1865 51167
23964 65536
5479 87542
26549 72202
6682 59904
19567 48138
31210 77046
13301 118784
19398 117081
17165 110186
2648 77781
25952 75146
9345 97984
3299 100866
8088 73984
2755 71680
2280 76928
13993 70159
18812 130159
22778 121380
4423 110710
9333 79242
17497 96768
16411 82176
8584 110977
15069 78298
6779 70886
13679 58376
30819 61824
23303 65832
17604 49162
24194 45824
1631 81429
7158 78848
7051 79559
19306 81769
22661 91350
30518 90368
16308 63338
31205 93184
13178 86134
14841 64906
7885 83712
11965 81441
22178 42954
29434 75041
15018 64371
6662 88310
10695 82432
11780 81141
7964 99958
9400 84352
15685 91904
5408 97782
860 83840
679 68874
27590 99008
7835 76416
22973 123520
3597 124656
12664 123366
28740 81776
22804 76144
24763 99072
24619 98592
30403 98688
651 75890
10815 79136
30272 76896
22987 62784
23465 46906
5841 92336
19870 77312
27733 48704
9964 120512
12975 100864
2313 122240
3340 100352
27778 90624
4043 66240
28513 63606
5328 52362
5088 45834
25133 51840
12838 59500
16596 54752
13668 54282
22074 91594
14770 74230
802 69386
10698 96086
12661 85280
23170 108416
3062 105056
23107 115232
10740 112736
28466 121014
6072 114944
19681 89600
18861 85760
2977 88576
2445 110070
20901 110336
871 90870
21594 86016
18932 57344
13092 60928
6283 52352
19978 48906
1995 67718
17330 64384
17572 54628
15794 93427
4199 97655
960 73472
17817 92416
528 91904
7036 86294
24591 106201
11779 91171
10853 52874
15938 106368
22928 98112
12233 81616
6332 84864
24829 102400
2247 72064
27953 91264
24315 121536
2503 121974
23313 105664
5052 117248
16228 105152
9766 64064
25131 61802
23393 31370
27671 88108
6369 83520
26882 80640
12520 89334
29930 82954
18449 93440
12027 94208
8420 91658
5163 64266
10466 69622
9671 55818
427 55296
5696 95734
4913 88310
17163 79882
26301 86016
3091 73728
16443 95744
31129 91648
10366 90112
7089 87562
11819 44544
18 15882
30538 81984
5169 99104
12750 129024
2042 130778
24367 116566
8481 108468
7318 95208
21615 107847
19042 133536
4837 138406
19742 138098
8265 127078
17665 133064
20178 131318
14750 113357
23967 52387
10778 69888
20352 84736
538 100352
18631 98186
19055 101878
4782 101120
20984 102016
4982 83968
19768 117760
3109 128118
20806 120842
7378 116746
16772 129388
25885 108822
9208 104666
2891 51200
11922 80640
23539 89078
3292 87424
4592 73462
25742 70154
16489 78208
21558 74496
10445 104428
7664 100880
14642 93626
15681 90592
71 76352
20382 102112
29890 61024
13723 88576
14169 52656
8722 116736
14576 117686
1931 103264
2654 99616
9359 121312
10870 122166
28404 53318
25559 45258
23829 40970
3097 50326
16584 99139
18857 98294
30592 95754
21767 65536
16034 64749
3414 57965
10828 60928
9854 44938
24789 40074
8857 50422
2102 46838
9938 95094
2671 91648
20420 101376
8517 107520
17987 112128
22930 101888
3794 82176
9196 83958
14617 78848
20390 65290
15366 85504
12000 89600
8397 39424
4093 43030
29020 18666
11336 15989
17292 59202
1118 58321
18667 56581
30905 41455
24131 62747
29759 74762
15015 84016
4525 88320
6958 87552
17679 68786
2055 93174
1795 97014
7905 78720
13781 98094
31124 100528
26375 98304
30162 95488
4037 68864
20408 99072
7836 94720
31387 104310
22969 108416
7445 93194
27407 73600
12662 71370
12760 98762
25018 101046
9588 99712
25062 104566
29702 101248
22898 87872
24666 88064
11854 81152
1334 85248
15467 106870
5732 84352
1655 55648
23172 39434
2111 53366
14964 48842
9551 70474
107 69888
13237 63488
1476 84726
2139 79328
24860 77056
4122 89654
12983 79872
13728 37834
31112 78912
5280 56746
25854 27146
6816 60426
20395 57344
16248 37632
29051 64586
24437 72064
5729 99340
23242 101024
11373 89610
28246 86560
4529 77632
24505 81270
11638 83766
22099 67872
30729 85162
22603 103286
7266 111616
29224 67050
30402 98368
11023 33578
21045 41544
24623 90100
26258 95190
9641 92160
1072 84170
23720 82528
21269 57344
13862 69376
1679 69248
7097 80374
10188 81654
26993 85248
4448 68106
29026 54634
15354 80746
13147 75264
18267 70656
20670 80640
13660 86016
9657 77568
13962 104438
781 96088
4484 85148
29068 104054
6706 89738
20339 89408
15180 99658
1560 27466
21065 59328
8184 59744
15293 91200
10594 86912
4200 94400
25724 104246
27453 104704
30689 98304
24759 95744
17659 68918
23922 62528
2963 77174
6418 51210
21069 51850
13163 82442
18279 79424
22917 99894
14763 84106
22773 109942
23997 97750
21296 48576
28269 68256
23983 70592
10435 78080
15543 57728
3829 87507
2580 77216
12136 90336
20010 74368
22108 90678
28279 87530
22052 46592
9592 66578
11683 64457
11078 96502
16877 89556
10443 101376
4385 107254
5301 91372
1897 91849
28818 112768
16233 98398
2219 107478
25852 96374
913 87522
11301 83630
29114 39260
24484 57344
9388 72672
1120 98282
4531 127734
24331 126624
18156 123978
29332 128054
28656 127990
8696 111360
6985 104064
6969 95168
3630 117248
26845 48688
16824 35887
10409 68915
13690 104374
1660 99026
26805 61006
12864 89159
22207 96189
15369 83104
15528 79779
25348 79232
24459 39680
7778 32522
190 72576
13391 67072
9266 68992
1245 99328
10040 81408
24452 75264
299 89088
9278 77009
3374 39178
29765 85376
19660 83328
13655 82934
28641 66560
26194 69130
29254 88448
5091 85002
7200 71936
22866 81654
28249 73098
25971 77568
627 71078
4451 54362
14833 59402
8439 92384
13995 83456
25733 103168
15103 91392
18313 109814
26307 104438
18525 76544
2674 76544
3248 103424
25681 110326
23883 111360
27461 64266
452 107402
9923 90702
17733 60928
12109 72544
23886 69290
18902 70602
31397 90944
19211 84490
21375 107094
15778 111414
26931 106744
1498 67961
24594 90880
27118 99584
27188 86966
19078 78838
27185 73936
14362 57354
7166 42858
2960 47008
6572 52480
24927 59658
24101 66304
14492 65549
31416 88519
29916 106486
3450 128246
30431 85760
29379 89846
1987 90496
23672 91520
9865 90112
29248 95896
12172 74685
17428 91277
609 92795
16791 85174
9213 71003
7443 52451
4712 60571
29176 50641
16674 68352
27834 79360
17746 75776
18287 86006
2934 79551
10118 63434
30352 69888
21941 68256
3579 70640
31532 60928
28295 74240
30091 67978
24333 75894
4311 68618
8046 77814
21813 49878
5127 74926
14316 76960
16718 80502
27168 71936
11280 60544
5949 103178
1337 119926
16500 101376
6263 87306
9695 115466
30838 122102
11747 118262
15519 107392
24208 69376
12185 69632
27370 87798
17882 80394
5641 72330
7693 76150
23022 77312
25291 105472
24455 98304
3435 71680
4695 64512
5839 67072
15277 83574
284 76170
7588 78848
12801 88694
5779 78624
21668 85750
26052 83978
19697 76800
21496 63882
5178 78838
8749 74474
11300 77466
18487 92662
16067 63474
29464 68046
17143 97934
6891 94986
28832 101932
2318 89088
2212 94986
5103 76736
15559 62090
27403 80714
26605 92726
31162 69248
10438 74742
18071 92672
5271 94538
1053 98582
24221 95360
7843 88832
25170 100384
2346 33546
24948 54208
12153 63606
10003 55680
7 86914
28972 85971
22135 98550
29548 89280
29043 60928
26293 60928
20366 57344
19530 44984
4889 107414
16948 141878
30632 114122
30156 118784
17004 142592
17094 110592
1403 99190
322 116480
29590 105242
13468 98911
10323 117414
28803 116346
24022 111312
31080 137222
14464 136896
20462 75494
25351 103008
4070 109126
24504 110250
4470 91146
510 93216
28298 126550
18927 122406
29221 112622
11408 117534
12738 90656
29298 115224
28717 104394
591 60232
26030 58880
15234 50360
3320 56064
3083 60672
27580 59904
20007 69875
11387 51849
12687 64512
891 56832
31167 76755
19921 108170
29618 118272
23695 128886
17193 134400
9255 134390
6588 96768
16189 110080
26755 57344
10607 65312
9792 61930
6568 65440
24479 53696
28416 37898
1350 85504
25577 85504
16209 106112
26641 105974
4942 81920
5066 83968
5956 75786
7980 90870
14380 82560
3510 87040
15263 90752
10511 98698
6920 109174
26640 98560
28018 83296
15044 82464
16187 78734
11542 68096
42 49280
23337 71311
154 98854
30387 105664
27686 91392
17894 65536
28471 49152
14559 115840
30350 114442
26874 121728
25225 130038
16163 136310
1828 128000
5191 113088
1389 102016
9944 109056
8302 132598
25708 129408
1358 63360
545 67584
23454 75264
27674 74602
4600 68160
15327 68096
17771 81600
25710 80192
14259 75018
18537 83126
19170 92123
15503 95173
27857 104071
4057 71680
8489 46592
9203 40970
24911 59402
28326 80640
11193 76800
7898 94976
1475 95232
25422 120694
15821 97575
8403 104992
31439 97285
18653 76731
17521 87424
14796 96256
30787 112502
27375 113536
24249 94976
22051 111104
6639 78080
14881 78080
17655 84480
28887 63737
1748 66020
13686 79478
18866 76672
30965 68608
21408 53461
17966 73546
5749 64528
3063 89462
26290 84232
29093 86016
3724 86144
19044 78080
22823 73216
8277 72064
29401 78358
28283 56266
27934 63684
3378 65777
10988 50466
13234 71280
25900 70022
25758 90654
9625 65741
31045 64512
12719 64170
15687 74314
29113 78592
17421 83830
7584 66144
28545 58618
27615 49418
26213 55030
971 61440
30009 50186
14523 74304
21846 41738
2546 75264
16149 78208
19054 73314
26729 92662
27528 89610
18258 115200
6384 115520
13634 113526
4596 85888
12940 74442
10997 93519
22665 103267
12102 128256
24187 130614
3876 117376
19358 127488
19963 113856
17134 67008
9787 71946
2484 76544
28089 80886
8389 92790
12574 55444
19782 73216
9269 64256
25824 51218
2154 83649
24302 83776
5445 63179
25381 62449
18544 81610
4736 83328
3269 78435
19116 70474
17503 84714
515 85782
2603 97597
22606 80138
29521 84470
3749 86656
20313 72320
10465 74966
4743 72543
25071 97208
16111 73728
413 80496
7331 87843
11484 91904
10039 100755
20011 102783
29594 72985
25178 66666
4583 67698
12084 35372
30399 27980
11561 28441
22082 49664
8632 98422
4456 79616
25496 71178
30054 87168
23688 66944
27610 85632
981 75392
20830 89216
5020 92672
25331 78454
16379 120128
3134 130989
17749 110386
18692 112190
27408 119168
28069 130304
21830 131379
28143 62400
3925 85504
24879 103680
13971 112198
14357 86938
16272 105506
26256 105902
19031 102448
28182 89520
10346 78928
22039 87446
6561 71680
24658 90800
28774 81465
30881 76672
19292 57856
29086 65280
15434 45056
14311 38400
25565 18442
6725 81034
11536 88448
14693 57226
30219 117366
12385 118656
27124 91648
7314 81664
23033 71936
27752 82944
11254 96758
25082 90378
18301 91136
9991 93193
28982 80055
3740 77935
20907 53248
17677 53760
12793 40192
20112 122102
5082 100874
25108 110848
12208 95123
8493 101538
26141 116838
11556 91136
7641 118774
26522 115733
16618 73808
31057 70298
23780 56448
29467 58880
7646 82550
31010 63498
7253 94070
7121 92032
30116 79744
9950 70154
22795 74614
1841 82816
5944 99722
2851 102262
10764 79104
23425 72896
23294 49216
21423 47781
15348 69504
29770 69632
31011 73216
26235 84726
20870 69514
30327 77995
19481 52563
9999 80228
4666 43733
9651 51200
17898 69504
20055 99072
29678 95606
5588 88014
27612 95616
22467 61082
9884 62133
15595 54653
28638 45547
14982 54238
6818 90481
2730 111424
9321 103000
1837 95872
2307 91136
5722 77760
13267 111117
5683 110188
30319 80071
22791 80896
10288 57344
21041 55306
25157 53130
2979 78090
10197 116726
22549 100106
17150 114432
7413 101622
7875 60160
22398 60160
6700 72138
20479 74038
11073 73728
3859 66560
9285 88064
31279 94198
20666 88704
347 95030
12038 84448
8029 57950
30025 96512
6567 106870
21587 83072
6618 99190
7374 91008
15735 90368
17734 84864
8546 82688
5974 95360
14411 93056
28393 71602
24613 48264
9745 48896
28797 70400
8233 71168
24076 61440
10519 59520
23643 90112
25468 92918
20651 96512
13779 89334
2221 93824
3033 66304
21096 47872
8981 47882
1035 100618
19838 103414
4482 95242
23272 112118
2124 94417
15873 110722
15296 84971
17589 114904
19258 110046
22155 110141
25652 94282
13397 94218
9613 100598
10221 98304
22637 97380
30097 59923
6763 66048
23274 69011
16129 75348
3120 89558
22957 90368
20891 62464
13090 35712
7225 31663
6715 78507
26527 85074
18416 75275
3828 54368
21067 103152
22429 106336
3342 119046
511 114182
11439 120064
7904 120918
18909 119728
26319 110970
12364 101632
17950 107680
14457 66016
21088 72192
29885 95222
21816 84746
31278 102035
30479 77175
8952 60928
18429 72704
12127 78730
20429 80138
18886 93046
14923 84096
23914 98944
20956 82122
13892 101632
2117 95926
867 100288
8792 91026
20593 104638
14005 100976
19478 88064
16727 67456
23018 99456
4285 88976
19351 84771
6584 100007
25862 100608
12323 98765
2621 66247
18223 103952
6857 109174
20002 104960
9182 100063
12682 53176
8979 60160
15859 47878
29373 98682
16392 85281
17797 77621
13666 81782
29402 59641
20419 95436
6549 69184
28751 63626
28331 72458
2513 81408
8966 85438
166 84760
27117 68289
9490 93334
4351 98048
24217 92682
13330 100854
29159 111606
23387 97920
27340 58186
3544 49002
5605 68416
12067 69430
6656 78912
2285 75264
14505 59146
5904 67830
6591 92288
30823 109056
19830 102090
30183 102710
14402 86016
2391 96598
13065 74400
5797 60426
3977 90176
22361 84928
17081 72490
15151 72640
26271 91190
24900 88458
8788 90922
24301 90634
16609 96332
13320 94656
25371 108736
8264 94784
15430 110550
30268 103264
28444 99414
19933 90090
12015 95520
18182 82080
13523 82720
28985 99168
15220 109420
13870 88586
3260 91904
29321 56320
26750 68608
7213 62976
25526 67072
7937 57344
23156 33802
4203 95754
14235 86016
18542 63488
13997 75904
12707 92639
20483 86016
16104 42445
3542 101853
175 106631
28252 97216
8428 105168
16820 110022
584 103747
28179 99584
12293 88395
29103 107168
3336 64070
22662 101154
13575 108150
27708 98432
22166 88586
12362 95990
15316 81380
10532 95283
16509 73482
5205 102912
21278 46497
11077 66708
14826 73856
21689 78080
1618 68618
28347 68778
15683 67552
23499 76822
30487 70378
648 57344
3646 56864
24258 45824
3659 102742
29025 100726
16277 98928
18440 94000
7880 84536
20766 99104
24102 63402
29076 89398
14057 70240
8786 56874
3369 69002
14375 73408
25243 97846
3847 77056
12434 71424
24669 87286
7208 76042
14844 100918
21620 96704
7626 98570
8761 98304
31537 103414
1405 83082
29973 57866
27349 57496
30826 101088
20405 85464
26813 101880
26351 113270
13797 75008
5838 70899
28392 66099
29761 80896
7251 92160
4983 100480
15506 88970
13471 101366
3820 123766
26637 99338
25208 113782
20410 90368
29783 93440
13906 83200
22483 84234
26551 41866
8929 83968
12028 86518
12066 77066
22449 80640
2373 74998
3185 41482
22696 88960
30812 86016
3520 106486
17060 107727
17459 85987
3710 76235
11821 63285
28936 76944
24742 70592
3099 79589
15025 74234
20660 70208
16956 68639
12953 58777
23938 41102
12928 54613
16447 52267
12824 39253
17513 82639
11068 96384
21393 84599
24205 47079
5356 62208
25418 68734
13734 113277
11052 105272
3424 76884
30409 104566
23538 104496
27811 96768
3367 98791
14636 76416
26521 64010
26601 78838
18480 64512
24660 98534
15575 50848
17575 72842
28211 31754
8190 33152
13817 33408
16306 32768
1711 112511
22076 97792
22077 106656
15743 106254
1451 90841
16879 93952
29029 96960
6805 92318
12082 102918
28016 103990
13595 117272
5113 119510
824 117856
14996 103269
29578 117502
4316 108608
31285 89856
23642 74736
27078 83960
8383 88064
8353 97910
25730 79870
28928 93312
6071 117685
540 98120
5984 66218
12224 80662
23592 95402
132 107894
14353 106784
516 95872
7292 112950
31256 84224
387 96000
26076 97142
19401 91308
28236 43201
10106 67361
17332 63178
13291 54260
7481 72470
18499 49192
6484 80520
18439 78872
2317 86720
4212 45016
7134 56032
12073 65184
15463 74710
24933 64128
1320 66816
24188 45924
10639 126900
11476 110268
1479 107264
22244 102144
8025 112448
19175 117978
18369 126996
4376 95808
28708 115402
11210 121499
24549 49760
14517 55136
15906 66496
6751 79862
23203 69878
22980 72554
28835 77014
20735 74432
15091 76288
23976 84470
23510 79626
9163 70464
12044 78489
21880 64840
23442 74048
4748 72960
5540 76490
7940 82038
25294 98624
19605 103399
30274 82550
28017 70499
25320 48539
20917 93605
608 78577
23708 92927
16374 77248
20491 76347
15407 72072
14774 96873
9075 65061
26460 72608
22233 104988
12139 78970
31461 106976
30895 97152
15971 59141
13524 77120
8223 98752
12677 98366
28123 97167
803 86282
23467 79222
26824 65272
6256 88074
3946 102134
31431 75904
23100 73088
22807 70256
28978 54205
28921 60917
28402 79712
9101 96502
11309 79862
22270 66282
22989 57482
2350 63168
19548 54528
20795 48842
4109 93562
13412 92288
19013 69656
5083 67396
6329 70400
24461 69632
26863 58246
10145 72114
19282 67712
17547 57344
28163 57344
29414 63990
10585 53194
5331 66624
22339 80384
4771 83958
24644 64522
6936 67136
2920 103542
22210 77706
23397 71168
821 87030
9662 69130
31157 90742
30309 84608
12880 95360
9614 110848
30922 109942
4058 104586
22275 86768
22806 52442
29479 55510
16716 44026
6498 65610
29787 98304
24815 98304
25101 86026
9876 100342
11736 75776
2493 104960
183 95712
21978 131062
2584 89176
13395 60442
30468 76874
23379 69472
757 111590
29178 78432
570 91242
29946 33258
28796 83072
15591 83968
30696 83968
11967 102454
14607 74784
19339 90860
22061 82048
21089 70090
12078 81920
29995 66304
26361 79818
13599 81408
16864 86134
25395 67338
30926 88128
28170 81536
9402 80310
22365 83584
9457 117526
14391 115062
1842 101354
3190 112512
2866 116150
6838 108544
6628 107210
2069 109056
11639 111488
4152 103818
773 100480
7344 117740
8582 109834
2515 69642
21019 89856
12630 95478
31281 70026
18724 95094
24035 71596
20469 82056
2547 80836
6033 85580
15670 82673
10116 75313
27571 74752
5982 108618
22809 112630
15622 111168
24100 104512
11162 100138
5367 103702
30204 82572
5636 93760
25632 73760
6727 59008
24794 87232
28397 98070
2097 80904
12710 92200
25361 60980
24107 63168
6103 69632
11015 80896
6210 78635
27466 65392
31586 76745
777 57598
16362 80723
2079 115830
5996 106073
9940 109174
30584 103234
10263 90120
17359 75901
29288 71680
14499 51200
24040 57980
11918 95616
26832 70922
22582 91382
9372 89728
21128 63610
10250 46130
31565 66944
30143 76544
6412 70912
22757 82944
16554 66496
6003 126208
17264 122764
557 88838
26069 94008
9352 113896
2967 70208
11100 79862
29137 66506
24564 67840
24845 54658
28022 75134
22293 88960
6624 102518
1324 95360
13068 48128
16263 41246
21722 52266
15159 61834
17334 66688
22145 50752
15651 27328
25674 27278
19847 117147
23559 129644
5632 134765
4394 132759
25608 128810
13914 116908
23437 136960
17248 124938
19122 128512
21985 125755
19219 112896
17440 61706
12552 64246
15557 60342
12761 53838
3701 74372
9885 72768
1916 75904
4245 65458
25349 42418
22164 61424
27763 64330
4297 82176
19253 83200
20893 78128
3785 87286
26762 94138
24875 81162
31207 66314
25109 104960
19931 108544
2080 87808
1510 96630
30950 104586
26097 124918
16202 97782
9646 101126
12025 73128
9045 70336
822 54187
21467 45340
23684 60353
328 54608
19020 113683
17770 116982
19779 97103
4422 104448
30820 102400
2573 108022
6020 94730
31488 96192
28490 81568
21687 79872
27717 74422
20388 71370
14952 61322
15608 85642
12158 108268
10615 81121
976 97216
23448 68139
29433 42140
3864 90986
11411 95008
3030 99328
9928 118272
24961 115088
8666 95130
12151 127014
112 53888
21487 60160
26441 57344
11534 67200
31300 96758
10521 149248
20238 149504
11537 150684
1423 115803
8457 127795
11995 74227
4622 56356
22633 75784
12334 71025
11054 53224
1251 70960
7951 76006
21090 83190
31178 74898
2421 89600
26526 78006
1913 78575
23356 40485
9701 38055
2291 71132
11755 86960
13242 65162
8633 100402
12079 96256
10207 80640
18677 79616
24184 76544
9027 83638
17415 78848
24582 60928
6346 51200
11889 55296
17075 35492
24700 60475
27556 93630
8122 81632
29597 77483
7031 103152
15879 114342
16219 106751
3768 92682
7605 118111
22634 117383
12508 126210
25099 125790
11885 113900
2238 123648
12478 65920
28718 75264
18923 75264
8706 87030
28118 86272
6396 76544
21066 62720
30225 76544
23002 73086
14983 78220
5770 86069
12396 86784
14799 69976
15137 33674
19700 38800
19249 69770
10941 70134
18649 70272
30335 54954
22015 76586
9788 104480
22080 116310
937 106400
27827 99040
20438 83830
26036 70080
12034 69834
2954 75392
30374 107446
27941 97216
25576 96384
1468 100096
24470 98059
4776 99648
30208 113482
19242 123617
14985 113637
29951 116160
14145 130422
16249 126464
13610 115894
5681 107274
9599 109888
23106 107914
7396 118838
12137 109578
22432 132342
15429 55040
26561 43008
21832 40448
25775 83200
11042 81673
30364 88684
19248 67716
1126 78405
26449 56256
2204 55936
3037 56000
27747 88842
12 92736
21230 103414
3634 89600
4440 97014
28904 97792
4955 67072
10255 88310
19809 80010
7686 75136
1584 75264
3651 69760
4684 67946
9806 68758
14681 39562
18344 80562
7656 85992
13388 86656
9241 91160
8594 80997
22536 96524
15364 108294
4418 109686
18718 73854
8873 100096
3136 86016
11273 87040
24016 85122
19653 54330
28197 76214
19615 69632
23694 53770
1543 83446
23626 99152
19207 108086
298 111236
539 90230
9486 84367
5382 77421
23567 71680
6957 75274
15643 89590
31180 90624
17929 71680
6573 55306
14567 70134
16634 62720
14371 57344
4733 62976
26619 61952
6879 40618
10659 51648
13273 49622
20312 52566
28076 133142
2883 109216
30847 129696
8363 115200
11348 94976
28063 98304
11535 45056
29154 60928
14782 89472
24568 105792
19342 108178
15558 117238
8263 121758
21899 104634
27936 92106
20690 98966
12874 24330
19318 48266
6305 57088
25830 67840
21954 68096
270 56688
2265 83574
28035 46730
3143 77568
4114 77952
3112 95114
21595 100726
2761 105398
2562 102874
25696 98762
23026 104605
21425 61459
4870 59392
7765 50669
19299 86724
22358 84224
4864 78882
31064 98794
24611 98425
28652 102905
25527 88832
24210 72749
28520 111049
12253 113741
9104 94336
17067 83594
21398 98934
19177 70986
21518 27504
287 12986
8324 19840
8993 39420
3815 96378
17350 96704
18442 71647
28728 99206
11221 112614
19426 114326
15828 111346
5916 99392
24828 87222
3565 69066
115 77248
23370 90038
27534 90112
23609 73472
14970 73216
6782 68624
21697 66314
24390 78232
17881 59507
4391 70902
27508 59146
9795 78578
27707 80408
26818 84480
14056 95606
28777 94848
23430 96000
21387 76170
28567 100426
5580 105472
7271 109430
12889 85006
26398 108640
6229 96079
14468 22040
21839 41600
8251 65584
20880 91430
29112 91320
24226 118016
18208 91146
29541 110838
16632 107776
18474 83936
26800 110848
3835 111862
25416 84992
8406 77312
23502 93358
4173 106687
27623 113207
29006 111360
25688 105088
8168 96463
749 64124
11171 91648
11238 91136
31059 100598
15496 84960
15631 74986
14624 79872
28644 93440
20527 109430
19009 122506
29144 123510
31621 114816
18749 108416
14071 49664
27079 58624
23638 74998
26018 69120
13157 63754
5948 70400
22760 73728
9073 84470
16963 90624
10620 118528
2861 104448
29383 99072
17342 91904
21011 83466
19030 47114
24734 52982
480 47626
23814 57334
19440 60918
30233 55562
16125 66432
20778 69130
18952 74048
5004 49152
15721 47050
424 81088
27225 78592
17759 72704
19815 81408
19215 80342
27207 97162
7236 97246
315 79432
12632 69230
7050 75004
27141 94208
29999 88630
14869 75264
18619 88778
8923 65802
15998 85120
11473 65270
20227 59402
22418 94720
6476 73978
6898 90890
13271 116214
20256 105472
2351 82283
3337 66413
20517 62720
22845 100854
25280 99439
8321 92160
3782 110070
6385 102912
18322 97280
17816 113280
26072 80640
25174 77440
10671 62400
25252 74112
9200 57354
14538 59530
18246 72960
23787 68608
589 84992
384 70432
11500 67072
13125 52490
6291 65152
28591 84470
120 77322
2885 71424
26535 77056
28129 87040
24931 85494
4371 73226
2314 88566
5576 73738
26748 88800
9277 53331
5561 52736
13828 61440
27236 70538
27585 27786
24058 47616
4793 43776
11313 52736
8741 47872
24372 77824
23957 85760
4092 93440
15733 91392
8023 94944
26421 65722
23725 104739
7177 101750
14527 103040
28401 114688
8456 112374
412 89088
12307 85514
23959 84618
18758 86282
20551 90368
9879 97014
13757 76352
22573 104640
21085 99424
21118 67360
10506 105952
26296 109526
10810 65672
4806 98857
31607 104960
10313 106280
6440 104056
15627 90412
4053 109983
9808 110203
2661 106720
10633 109360
17866 93119
27858 101241
9169 29620
9638 23379
15880 46599
17003 57856
12982 56320
29699 46592
6631 83712
22592 73763
740 52878
1305 53248
16271 73984
15400 77124
20915 90130
19109 85341
24779 81264
16169 80430
29334 71794
8340 65499
30196 126529
25977 101356
16450 111872
11700 116736
23995 113162
14366 119030
25340 112640
24630 57088
1737 85504
5758 97680
28785 99494
24018 65887
2775 43568
14014 70948
19868 86392
5366 87040
28166 70144
25047 52947
11465 89068
1725 93184
15466 96832
13437 79562
15221 117430
29653 116064
30380 110464
22684 100544
3878 57890
18550 64256
23345 53386
25722 76288
29558 83830
26026 98944
14454 119296
21310 102006
19061 85940
794 85760
12954 69576
16817 96594
1372 97681
12489 69434
27731 95360
9748 105952
19734 99830
16894 102902
6238 53514
10963 111360
25839 142080
5852 113014
17247 92426
12467 110986
8815 141312
11090 145654
7109 82880
20369 85750
16130 97270
1301 51402
26807 68618
30671 95414
25703 91968
17688 85066
13021 96694
18497 102912
26974 130806
12052 104448
2995 79221
8872 68736
5143 68352
28002 82698
23852 51210
30215 52010
9814 62454
24680 126720
12018 131510
7755 113504
13339 101472
19854 110464
3458 98688
9690 59776
2683 67840
18048 78304
24209 81270
12781 75648
29943 60810
9604 73856
27270 56682
8957 67990
13424 53760
3237 54314
12072 79552
8148 91766
24651 82442
144 60928
8182 95744
9942 67584
6785 75264
21332 94686
16997 89939
11469 68072
17092 76938
15658 80438
4933 68901
14309 63192
31606 50472
6354 55168
10709 73632
16900 42833
12103 104083
25717 104448
31514 88330
596 103926
2734 85056
11229 106614
15662 77056
13043 84106
23191 46090
18771 81152
7795 72398
10275 64587
21287 71670
10364 57032
5544 24928
2214 91108
20965 99238
8653 98352
1434 105498
3539 88858
24293 107238
21656 95912
28586 91258
27279 100018
25883 73878
21773 98560
15659 102134
22309 87306
26920 97216
861 100096
26759 88064
26782 85312
2149 91840
17972 73994
31373 81920
31544 89334
11028 59514
24959 65642
28988 65152
30246 69680
19835 37632
21967 35840
7591 88054
25929 72202
2295 75264
20385 70400
28577 73984
25686 80490
9537 91136
27823 97782
22215 114038
5509 101514
21274 98826
17102 104320
27840 113142
22379 88192
9697 88086
3984 89856
2965 94848
5760 97526
8643 82688
29418 75264
26048 80502
19965 69174
25912 104760
11643 87040
3352 88266
14539 54272
6043 75776
19414 56842
4158 93686
10430 53494
29801 49162
5063 48522
31369 74786
1776 76702
7364 68608
10433 106742
17602 111360
31555 88330
17432 78336
12241 96374
24059 91072
4166 65195
24682 90102
31472 80643
3833 93476
5219 95527
13427 74716
16891 80334
31085 96998
17982 89370
25816 90752
30731 74489
16115 103314
13026 104960
1924 105472
27533 103936
25804 69632
8509 68096
7722 81920
16536 62240
29260 89462
31361 89728
23229 82422
19353 75274
12923 74378
20588 83190
21521 74752
12895 69392
31159 98224
21047 100406
12882 66304
29392 91776
28193 106870
13165 86922
832 88759
4326 88616
4865 92544
1375 108230
23065 112319
17052 105256
26198 103552
6431 85041
15034 79516
26105 83175
28332 93418
701 94381
30930 88782
23073 91392
3351 78500
23836 95488
30629 80896
9177 88704
12223 96384
6705 74823
15055 60053
4276 43008
31386 44534
27368 39514
5235 25994
1755 53002
14991 90624
23988 106156
1791 103296
14614 82176
12813 76992
27427 114038
27004 103296
3581 105472
14783 60869
7721 79883
1831 93142
6546 59786
2425 85632
3278 32128
202 36224
22614 39434
22343 40576
1763 43776
18196 46592
23330 45056
1007 46198
15207 38026
9906 74742
17477 55168
6619 62218
2431 69366
26910 66698
18331 67168
22959 73600
17223 73590
24007 57162
19416 65280
1383 65014
30570 65792
29814 43488
3822 41514
23063 74602
12444 83200
16617 83712
5250 78858
4569 83190
16123 58368
30459 49696
8968 103382
15766 100704
22266 101312
29806 136176
6661 94650
22793 116806
8550 108224
811 139270
22513 129024
23479 30720
18298 54656
9955 73718
24142 58922
4898 51968
360 56880
30844 46650
12770 75960
15992 82112
16707 90080
13669 95744
23459 85952
7399 81024
27123 94838
29851 91018
1626 106112
31203 64512
2560 60160
26771 69238
29880 73472
24955 76928
25832 63232
6077 53002
20251 59126
8573 51554
26855 70074
19990 83824
21770 67617
1998 81344
29949 78076
5924 72170
25653 66240
15729 75376
13452 96192
30914 111078
31153 115542
22730 85846
27966 91130
1068 102448
11430 59704
2587 57928
24084 86272
19873 91648
29306 87552
7124 75776
23153 75128
6331 76872
12424 98016
20020 100958
23426 79488
5286 57897
16952 78776
26711 88064
11457 76018
9051 101944
25940 124608
1813 145612
610 127620
6192 127280
16818 53176
7570 54008
11019 86016
12074 73362
8779 91220
14694 75136
23041 85434
5867 79154
20151 75546
4579 68774
10550 88480
19648 102184
6952 121462
3100 101458
11803 123776
30414 114688
26749 100608
20877 94272
820 65230
12550 81536
934 48970
13378 81024
25149 84982
23603 62218
20560 71680
4619 92150
23973 80384
31024 36864
5386 39050
21622 62117
31580 56684
14676 74752
24039 77056
12728 78976
12345 81152
4117 80896
60 78726
5115 78016
20772 40958
22798 60768
17923 56962
13381 57838
3515 69818
16118 93814
3251 93696
4517 104302
6085 101560
26495 101112
10751 100706
27637 54368
4670 66304
27100 67232
13967 85296
30649 105984
5518 117670
1572 116352
24255 111424
24576 102736
1149 80208
9445 127782
2836 104392
8826 79460
31357 77363
20025 62312
24139 69632
15967 82166
12408 89792
26992 78592
26400 68096
23974 82688
16318 79104
15795 60736
742 98826
19950 121856
17608 106240
18717 126464
12747 127104
7148 126454
9414 125952
1376 111862
30546 107786
23186 93184
31314 86016
15817 74814
899 74064
29459 85203
16501 100214
17151 97814
30875 97225
31570 51264
17774 57344
27968 66560
1094 87690
27421 102400
31253 97792
24640 96768
18801 96256
2192 83904
30071 128068
18025 129136
9587 124827
11621 125818
6399 128730
14026 114966
11578 114250
9185 122998
27565 70912
2475 83456
30294 101002
28372 104566
16350 80425
2970 49345
17539 57480
5667 43238
11658 49652
31161 64246
8808 74752
20072 66560
23731 70656
12417 73728
1594 85494
6651 60426
24574 66560
1137 51200
20 50176
10840 57344
27741 63200
12663 83699
2994 57344
4581 37888
12724 109568
8617 108918
15989 142904
16693 123392
29219 100281
21831 121846
26811 124322
29090 127744
10971 106164
13622 82162
9992 136566
12368 116086
21265 104192
29875 137728
9340 131072
25792 101968
16662 131574
25341 41728
8409 45979
8069 61889
5840 61997
27116 83200
12312 96128
6876 108118
4459 93216
1886 100138
8890 109312
5293 104170
22182 60963
422 91136
7169 88064
23897 69898
8528 82166
8247 32426
29856 45706
14778 54134
3035 78080
20222 72880
8765 78592
4891 74112
16048 35770
8230 82806
3326 82944
23144 72960
17035 65290
14068 82954
1030 81920
30029 81664
18176 93686
16943 67072
10735 78774
1185 68618
2444 73408
29675 65408
16683 100544
19038 115894
4094 103018
11759 119990
21775 120320
12600 124534
9239 85674
21225 104704
5492 41728
9435 60992
31206 61770
7634 69578
17029 74112
2060 84736
1202 80194
28917 79084
13606 75776
22046 47882
25705 55296
20582 84234
24809 92278
9541 84106
22556 81664
26277 79328
10545 96064
27426 113142
10148 84960
19675 62656
8332 94944
4827 100734
3931 89552
3664 96096
28844 81408
1720 87542
21971 87712
18174 85248
31243 69952
6135 79690
31444 80576
25276 84854
19640 78208
612 102912
25715 118262
8119 114432
22044 107510
9706 51466
19743 58688
21058 61962
14684 81664
7551 36490
27459 24838
20591 38656
26698 35726
22132 37766
30757 85830
19601 98870
25270 83264
15872 72778
6974 100352
26915 86169
14394 82061
12631 73921
16506 82432
27841 71680
20189 58992
16875 70698
12590 74496
17352 76288
21582 52511
18975 81223
24259 69536
17783 41342
9775 75984
2940 82368
13744 93440
22427 105974
23416 98816
14553 93094
14973 82064
6306 77632
29528 74432
8154 50724
5640 61152
30000 73088
22584 76822
10120 67968
20674 76640
30316 69426
28826 55274
31430 66400
19471 66614
19593 58496
6401 62970
26004 74528
22231 72976
19518 100272
1836 115312
21776 95822
15342 121046
20348 115040
14461 114822
19519 100016
23328 80544
11846 72402
13212 42428
31377 52716
27411 78783
6983 85154
28158 113494
22159 119670
25639 112768
23820 66505
28895 87266
10836 100726
14712 65024
28604 70442
15546 67210
10580 69376
281 72704
25145 88150
1085 75296
14554 82058
23179 74000
29468 108022
29657 102880
20770 85082
23423 46690
24854 63232
16460 78582
6756 55946
597 61870
19753 61668
28559 84608
3205 75274
4609 83456
7888 89078
24166 73632
11168 63904
23392 64000
28196 71936
24423 58080
1130 97792
16057 100416
13615 91392
14962 90176
27676 100854
12805 77824
12171 53642
14644 53888
4411 66826
8940 83840
12819 92406
11656 72768
6576 80640
25731 81664
25535 87542
12024 83968
1552 108288
16028 80337
13943 113526
18198 89357
2571 87904
22235 124150
9074 108493
24429 107776
1747 94464
25259 82058
28451 114342
16756 106494
20354 33546
17439 43520
69 56064
12922 60938
12094 75510
28090 90880
30244 87286
1576 85760
29960 75264
7181 66012
16869 94350
6373 127523
3516 120704
28683 115856
11558 105294
182 126584
5244 108160
26865 124852
24543 62208
18761 88970
3990 94208
21318 102774
30603 82304
4815 115190
16890 104768
4674 73232
18471 48640
20372 33370
31376 103818
4989 116662
3241 112208
1627 98095
30200 93747
10693 84066
22173 119660
23863 122368
14958 125982
21462 76402
25923 108160
30841 139968
11565 142720
27809 147830
5480 118201
20296 42890
8171 49718
22170 40704
24464 55686
11892 110264
5503 108072
27769 113603
24856 148958
25606 144834
28263 164024
20279 161694
9763 138593
13955 146432
18522 139264
21173 53794
28195 72320
247 64066
4118 53496
18514 71128
30008 111846
19513 113698
6757 124022
27725 105728
22951 87542
7993 85248
25382 84480
9533 84736
25651 88320
16842 94710
13401 100854
16816 76554
21200 86538
17666 86016
17073 109808
25534 107520
19522 45562
5569 62902
25283 59392
1501 66976
15497 84096
26411 61706
21125 67702
23230 32960
9230 24320
22640 138464
18827 115664
23528 94778
27761 141590
11057 110880
26353 86688
35 94208
24946 92928
9692 90112
9312 87488
273 92022
10694 71040
19000 102026
11450 76792
9871 82880
18021 53034
20453 71546
14737 68096
2797 94784
14218 89756
2177 95031
22755 86196
28741 93792
29993 95262
8067 96427
2290 69756
13487 74496
3928 71395
25759 58823
19399 71168
10030 90205
29870 78336
10928 104950
7267 98048
19828 52806
23015 66816
1239 52666
18597 53760
1784 52426
6356 61834
23446 71424
15789 98550
5589 97034
1048 94720
19686 92160
30888 102656
19780 98747
6801 71904
23728 70912
5098 60416
30365 57344
7935 56576
29809 102038
878 68554
7865 90000
16767 97056
27090 114614
10133 93184
15300 65024
4603 72448
5724 78848
7366 71344
26179 83404
1615 86656
5921 87398
18581 47992
18272 37740
16001 40651
18352 35901
5450 63194
248 59425
17196 46343
24512 57334
18576 67594
24389 76800
30198 65024
28570 65024
20116 95808
19128 53958
24733 97466
6046 103382
15038 96768
30526 96000
27849 83066
19595 68096
20900 59821
20768 78872
3965 66176
2465 63882
12974 74752
7055 83712
16274 81152
21589 79872
23773 90368
15011 86272
5546 76288
8711 74240
17788 70144
10851 84128
12894 54042
29948 51146
20414 51073
2468 52541
16037 97022
2825 106742
11197 107136
14989 84992
14103 85750
16072 103168
23857 84251
28203 81237
28417 76575
14128 65992
26157 35803
16861 83912
29632 68474
11165 88832
21976 83702
19609 84470
12591 62764
5262 72826
1056 70230
26991 61570
14843 82688
19065 77455
21866 82316
11496 78026
21896 68106
12134 81418
27097 44298
26742 108800
19596 105462
21545 92672
22430 61834
19659 84746
9102 81270
4917 91894
27099 84618
13169 114358
10914 101578
25258 48202
10246 86144
28836 96630
16113 62464
9510 67880
7877 90690
30551 98016
23657 95872
6723 71808
14514 62346
11328 87946
8199 98422
31108 109686
22838 106486
23740 103424
10994 92416
24369 60928
9303 66954
2613 71670
1743 74688
21811 61120
22151 78848
17059 107510
6056 67456
30533 69632
25002 70248
25200 82402
16313 98262
24822 111478
22378 100352
1332 106496
18488 53802
25552 116672
10697 130816
20422 125056
14346 97674
30153 101248
4442 116608
3038 132716
27492 104561
25707 100581
12166 145280
7295 103021
17267 146662
7538 142016
5896 117504
5295 98314
5662 52938
30231 61504
4795 69184
30876 72417
27956 76137
12209 72094
22685 78966
3362 53684
27257 68848
22547 96198
23877 103926
30884 103680
12967 116224
7342 111104
23621 115200
6144 116224
27156 101632
17207 88576
12578 99712
12472 114028
9097 81024
26195 79626
27387 101386
13057 106550
10680 67168
20696 76854
11504 69480
27755 69212
6921 69671
12076 62189
3328 63720
23258 102336
24567 102912
11890 65152
29206 105132
14061 89088
16865 109904
29282 108256
11061 94354
7398 104960
16258 86235
22088 102080
17534 123463
26464 35981
15332 44032
10690 69110
19490 82432
15105 116550
8059 88177
393 91068
4068 75081
27847 75063
27201 85592
4521 76416
26289 100666
26225 54186
17483 84736
11960 87680
30240 100672
10450 109171
1625 87563
9276 102336
11924 109031
9244 103701
6606 110710
947 107702
11654 93670
21457 107691
1458 100068
6115 98131
4690 103670
18124 78945
13312 78208
17765 77633
30440 88043
29498 66205
24572 76288
12418 89610
11248 102646
3853 91008
1105 102912
25285 90378
26345 114998
15336 107008
13044 72704
14914 80704
30432 48202
14132 82294
7162 78464
28908 65206
8081 74496
23861 116672
31309 116118
13769 103658
13951 104160
15644 67856
27616 78746
23342 47322
1832 65088
25907 85120
4980 100086
26890 94464
30795 81920
26232 74486
13932 77997
2013 49390
18170 76330
26126 61309
5416 29632
1710 26314
26012 60657
8877 76544
31237 79360
4102 87030
11712 79854
5449 79890
9496 76672
27570 75776
2530 58355
9635 32240
1527 41930
11490 51958
2393 41029
5880 69760
29909 80886
20803 79434
1004 101632
20895 110134
29827 82250
24393 27786
19027 60928
519 45056
5310 48128
28799 54656
30528 61440
17690 63744
13156 63744
7042 52224
14791 47094
31312 49152
5750 49418
27223 64522
13383 81152
31026 99662
8095 108557
14967 140800
15808 159288
3673 144998
8076 154464
5023 136832
8413 101280
8591 70624
12188 108278
30310 120832
9979 126592
18102 98698
15416 133504
29950 137772
29278 109770
11655 69578
8089 77824
12756 43008
10447 62336
13484 44138
23765 43008
21121 71833
19781 107853
10904 52256
24780 103350
28173 84527
13038 86945
6027 83068
23566 83337
5711 40170
27902 74240
26333 91904
23496 94592
11069 103094
16873 97152
4554 98067
12331 73488
3627 79520
14792 91136
2399 68608
5335 51200
6328 32358
6110 102613
10456 120694
8118 85002
4668 99456
23917 123520
7353 96128
11609 43776
6677 59904
9935 59466
5346 81226
27296 111744
30791 107872
1124 123814
30612 106224
7936 82358
15218 71802
14270 87040
3751 75168
23013 88832
19754 91392
14113 87008
513 93026
7352 83505
21875 98422
17675 89320
15999 87848
19231 108416
4762 109856
23714 78228
6362 47094
3867 60416
23734 32173
20170 109936
5909 119168
2049 128128
18685 134710
31609 129440
18756 131948
16881 111462
15060 113232
21585 88970
6142 96346
4248 70704
17981 62288
21285 84122
14874 89958
15494 82317
22097 105518
15936 104128
29676 90079
8560 34962
16856 73974
29344 88443
6190 84792
6301 105078
5203 70583
13852 87414
14279 73344
4947 69376
5616 60170
16854 70506
13094 95478
6589 71680
3869 43008
28944 62208
7168 57738
21513 89472
4343 77312
14435 57976
9578 90782
19129 64074
18419 69894
16932 68713
2309 47734
6293 42033
3135 43736
11449 80738
3380 47114
3151 87990
11137 93952
29027 104182
2881 92406
15626 83200
28377 82186
4585 74752
29171 71936
5070 53760
22787 55808
3780 75392
26985 72320
20927 70538
25789 62218
27175 61696
26913 65536
29679 81142
11178 52746
8036 62976
10973 52224
17436 85440
13674 75718
30227 59280
2034 58058
26757 75648
11487 75520
24394 86656
28780 87094
5254 49506
8467 72191
9216 65701
5856 65664
28349 59401
29250 61370
10662 79171
5850 92022
15226 71680
11794 41216
21493 106368
20161 129910
9463 86676
20996 86794
17937 94837
1782 62050
31170 84800
24092 83069
21681 75878
3018 85571
5655 71440
25440 52175
14022 53197
11695 69843
7901 69943
17287 50432
21721 25186
41 118581
25327 113760
5987 115291
29273 96110
21100 93471
877 97632
24383 99904
28649 81504
11334 104000
1870 94976
15240 79135
23651 67187
8017 83672
8638 116928
2974 123043
4485 50789
29606 31498
18210 35584
23762 75934
22820 82235
3649 81636
19895 104032
27047 77126
27853 70155
1752 41482
15802 53642
14825 60150
8125 66734
14726 77186
25495 91776
26369 89152
3114 72576
12799 56296
28314 55386
25229 69120
27509 80384
576 82560
10603 87030
28235 60154
29664 77920
28669 82816
25271 116459
3843 107488
15040 95232
17304 96241
4140 71216
10813 73030
3103 94799
19204 77879
16416 79493
9365 86902
14813 94789
2092 65754
25665 106486
11842 90432
1238 85449
21325 71397
15433 86438
31503 67088
4279 79016
26143 78805
25646 66099
27691 105462
11129 79488
6501 71168
15136 67594
25275 91168
1374 93664
18604 92240
16989 83786
2312 108982
16004 102016
14637 78966
3193 71786
30102 77952
30032 86016
28457 80640
376 96768
27668 115920
10756 81898
12138 122614
20698 121216
25209 89792
12588 66864
12440 88038
9934 85248
18011 60186
9857 49898
7763 79104
20632 63328
13612 43274
15246 53248
29623 59392
27210 64256
28870 55040
12313 97536
6738 57706
9114 54304
19015 64246
9272 83840
13492 82502
27651 82362
10833 78230
29546 74602
574 91142
31117 82864
31476 62240
16093 103424
12594 91840
4582 64296
30621 72216
30422 71215
1193 83072
4883 84864
16218 101888
8126 104448
11025 112630
11822 97546
18708 99062
12043 71680
17285 54178
17000 56600
23944 39970
5150 52736
9032 76032
18167 67594
5164 64108
15985 85238
16657 80512
16541 65556
19845 79094
6167 69938
12768 75056
7337 92408
469 94310
10522 71904
15317 88728
8614 82888
7340 89642
25399 30410
22946 37824
10915 52342
16918 44554
31569 59136
14383 55296
3736 62966
8431 26112
10061 33186
29142 87274
9565 76048
1457 71456
21383 70712
20039 96166
26519 66304
16405 77066
8970 80384
20266 83958
9459 82432
22033 85504
22895 77430
27448 90593
17265 97942
27014 70471
10202 73024
8028 81202
30443 62618
29410 62570
10955 62816
27910 72230
30166 75568
14941 68588
15935 80522
22105 84234
20078 91126
13478 89984
10906 101888
14428 95990
24047 51840
15737 77056
1944 84416
11814 82914
10180 76489
22859 83200
17777 77312
9948 89334
10943 52674
26871 67119
11043 79850
27436 74519
18832 75382
4159 64531
12702 56485
8502 56074
10863 54066
12173 50184
26203 57098
14528 66048
10787 76746
81 85046
30441 65664
16496 115386
27874 102986
1327 82336
29645 80535
26590 95457
10880 82003
9529 87878
18035 72509
18111 104599
26479 89088
27965 90073
497 75815
13598 51456
10048 55552
1177 60160
27756 52864
27485 47951
13709 37881
54 64449
29095 87168
6887 83776
4019 79808
29593 86784
6232 73856
8034 75712
7653 96000
17046 104438
27431 111790
8851 89208
16741 73912
10187 88668
18935 102880
15691 77824
2306 86016
30796 60928
23521 72192
25780 55589
10827 68169
5858 69760
22544 83639
14977 76027
22273 77824
12822 42474
21294 38602
6163 86501
17998 88970
25571 121078
9366 66432
14389 68224
6355 69504
27158 87936
5190 91008
5424 89088
2168 79488
19736 62986
30486 82550
21076 79872
30238 61056
1704 67200
29200 66048
19722 68224
26604 51200
17211 57344
23928 71372
6472 79864
7761 72521
7426 69192
17138 80118
25661 51200
13078 55946
3735 52810
27697 60160
25041 87296
25026 107264
23723 106870
4283 80630
15135 46743
8194 64873
30235 69424
7616 94471
16575 111104
28299 104139
8746 115801
2311 107520
26790 63744
29576 77056
21704 63488
23504 63488
2467 48394
26966 71050
17975 86016
11152 70730
12563 77376
6326 93430
658 76288
23053 74944
17039 77302
11507 90998
13928 87744
7630 88704
27622 67412
24550 89402
9430 100288
23410 86016
4282 77696
17170 77194
27084 71616
24034 61184
30998 60938
8438 65526
25202 53504
27306 49152
30755 81632
10948 116470
12487 77650
27018 103438
24853 90181
5975 82547
3614 85366
12143 74212
2628 82195
21664 88640
29356 70134
19677 95792
18158 83904
12012 121696
30026 122102
19016 118538
23663 114944
30004 117632
18403 84736
23801 49674
13245 79370
2531 114688
15703 113398
10195 71178
14697 105974
3065 81920
24717 54528
11946 51082
7067 62464
30059 74122
21988 79418
1980 83014
28736 73078
21445 79744
7254 78848
13458 72848
11594 121846
24571 109624
28094 117616
20497 116368
11904 112248
8916 112064
28153 115062
13225 108032
23887 109056
22188 92048
6414 113664
20510 108406
25822 101386
13608 69376
14702 75392
27351 80128
4779 80128
16846 91136
11486 98816
13332 88677
18973 62579
20721 105206
26904 87063
10601 84992
11900 97536
19537 104960
20831 104842
21788 112640
13929 117696
19135 122230
21632 104786
22747 66296
10573 83470
18098 101952
8636 93952
29349 112802
7884 49268
7357 57728
24728 44298
19445 46592
27597 49024
7189 61942
25245 60928
30638 69494
18662 39168
4119 39424
21013 49664
19580 45322
2213 59658
14466 83968
25194 82944
21146 89590
8703 76810
25343 73728
28363 86006
24416 75638
17356 70656
29258 73610
25767 75552
16098 82688
17474 67375
5176 79556
25991 77312
9310 90496
26491 81536
17650 91392
19176 76570
15424 76138
13711 74240
27862 63200
21049 61194
21437 84480
6721 106998
29422 108592
16117 80256
1436 97376
16280 95616
20225 72192
13134 63808
29778 91904
27952 90358
29028 90496
921 66570
8527 87040
3903 83029
25020 5376
31429 12466
29715 34646
13088 19356
17031 40277
18563 60728
3036 40032
27506 45618
6695 51245
28260 54237
22487 67072
9378 48600
12433 67462
18268 56902
3350 60928
12365 65664
4402 38300
18725 66048
19473 73718
3641 58112
6612 62336
26556 62080
1194 77952
3415 101888
18243 77568
3824 114678
24699 111232
23480 107776
9282 96390
9132 102012
30455 58522
26788 2058
13836 54282
6902 62198
2024 68864
863 67591
2890 62141
28232 64758
869 77270
20826 97014
7133 93696
21341 64448
25937 68150
30251 83702
13944 73354
7293 73354
17523 54768
10987 57106
10264 62136
9880 88192
16145 91648
9462 86016
21871 84992
25000 85324
19994 75176
17381 72538
9853 55914
19183 70528
31217 71808
21720 56400
29518 102560
25132 121334
17889 121314
28306 125214
10297 133158
20786 115968
6078 109888
26994 124000
15344 116096
7237 74556
9385 83990
13283 83712
17618 63419
8336 63616
21859 47490
17955 59850
15567 64192
25847 66944
26035 62720
24170 61824
22736 60928
17485 78070
4155 86148
8975 67679
26165 108132
18703 109184
20921 100352
30829 105846
28121 102102
23937 74968
7282 78582
10152 97344
13482 100160
17296 68081
13907 32210
8072 85770
14798 99366
15165 86827
12987 53626
12230 91904
13897 107008
29805 110592
17723 107520
12148 112118
15823 76291
16264 55496
14181 52146
15273 56832
6242 85238
27657 60928
3787 66210
2544 95618
23187 88427
17090 102591
24422 83540
20228 83968
5771 78650
22788 85248
24647 94720
19692 98816
10730 89088
16736 91136
23899 93184
23205 90880
14377 80272
4895 59498
3625 54858
6296 72694
4578 85248
17367 98880
3854 105910
24628 92160
4818 97270
17078 81162
9147 78080
2550 77888
31107 98220
13158 91904
19420 91072
25584 73930
22576 64096
172 44234
15886 62390
12170 59146
24011 75200
2615 58336
21159 76288
22979 75520
31326 74992
8641 92288
29262 68160
28941 87552
13708 106998
5808 75018
6694 95104
6880 84864
1265 91510
19390 113280
17973 118666
28407 123894
17739 85760
15064 87296
29458 76746
1103 78390
9536 79360
20499 67338
26528 80650
10064 95232
25508 88576
11834 79370
22374 94454
9263 86864
4492 108928
1518 110280
20903 113006
24025 92810
10384 119622
15734 84930
28132 53730
30464 76448
23699 63936
6070 56330
23664 36618
2744 48118
26489 43008
14530 39690
10299 34186
13149 41472
2 36480
30574 52214
1529 37898
14180 101216
234 67840
6871 85760
28795 97024
12736 96986
29934 103740
15016 96256
5811 93450
21581 111094
16641 43008
7261 25482
29931 79498
28947 96896
12295 86528
10975 84640
9081 83648
17795 107510
15278 103296
5604 100736
21837 97674
9489 83840
29318 106486
5675 38912
6827 42240
21909 40664
28635 61754
3929 77045
10073 81478
29151 86408
29230 74354
27049 15626
9379 24832
23385 46656
5139 114864
8149 119946
28700 135542
31081 140214
13465 129210
26664 109910
5784 140608
22875 132662
25232 114224
13965 80896
6583 87448
29063 66314
12542 71424
8824 75776
11293 74624
26474 96876
9343 83938
20583 87088
24320 83872
30839 93411
9143 90370
21515 31696
28645 6208
912 6282
17152 51370
3896 60874
4208 68598
15410 67488
11335 67786
28758 68416
18282 64858
6406 71238
17860 73216
5511 86016
20558 90112
19634 92928
23687 89088
20941 94966
31260 81360
8693 59466
28046 76886
11531 85930
6227 64682
1415 67584
16134 71680
23390 70848
1409 110396
7390 85850
21084 107376
18421 109494
17536 89008
22456 76778
24888 77264
17550 79344
14599 72704
13873 63488
9643 65792
29359 33920
2574 122166
8967 100792
5847 103168
18043 117750
16068 110474
16222 106624
11018 107648
29815 73560
8606 105304
20636 66944
3390 86218
13018 62698
10175 92214
20911 88150
18682 88160
3555 96704
1112 86726
6439 79030
5693 63584
15379 65296
22384 52202
4170 73594
15414 99766
5161 84464
5600 90384
21735 110800
18152 124086
13008 120576
18655 101616
3321 107654
26525 90736
24777 64640
9702 84790
2697 69770
19587 42826
21312 69088
11865 74112
22414 71414
28629 88448
9830 91264
19419 90294
22330 91136
26878 77578
31015 82432
9956 47114
13946 60170
30418 54026
29455 65590
16398 36994
26263 72774
17585 58634
22280 73206
13095 76160
17468 88320
30710 116608
20541 119286
16376 117248
24426 118784
64 101888
6888 58624
19728 28672
19493 43200
22424 61082
30715 59382
27057 80896
24465 99318
1101 99584
11113 99712
14436 75008
13593 86016
18896 57344
21355 55562
18864 60554
21711 75824
9220 78838
22147 68864
24482 79616
168 84480
16688 75008
23497 75254
10306 59904
16421 62464
3631 62250
16041 66806
7440 100854
23023 94464
536 67434
2026 82240
25995 54464
24737 59552
25322 59200
19359 57952
4826 40906
1520 82678
1926 86262
17725 80256
6114 76800
2907 74970
18106 57856
14473 49546
1628 67264
23919 61466
2241 87286
18204 77056
22997 102528
5160 103616
2512 82336
8341 87680
2388 89088
9358 93430
6585 88442
27007 57050
14038 73344
2988 79872
25620 91392
29199 98534
27080 99254
6540 103580
19971 87510
22729 71658
2481 81194
72 69632
29071 69066
1741 71552
10642 96374
30217 77494
23689 76160
24981 98806
3156 104320
10641 125244
4522 117098
26946 114538
25610 112138
21613 105069
21391 74649
6150 67072
21863 74560
28724 76784
6515 66522
22843 74768
649 106240
31622 119254
30332 84992
21221 91520
17642 86528
253 81664
5037 83456
24241 87552
21879 68362
21275 82986
26900 70896
9107 101878
22163 87818
16905 100598
9684 33152
24291 32458
11758 109056
4537 93184
19888 113910
23462 89482
8090 104192
4502 97792
2263 67328
2384 57098
10872 50698
8882 60928
23888 71680
22391 83968
10664 79766
2556 75114
16684 66112
22792 108168
23858 114294
3779 119544
15283 73624
13046 117760
2684 112815
4778 76994
20140 90800
4403 92064
2478 66568
23060 58658
23607 62016
19584 70944
22857 65304
16242 68840
16628 103446
4841 96786
21473 130182
22851 113142
15723 99840
16329 103168
30481 109056
18138 97728
12374 72874
10564 91254
28477 74624
7569 82176
26274 78848
20465 77824
9248 79104
30949 56320
22625 50176
1422 86564
1259 96270
16038 103168
11985 129792
27476 102144
4767 112768
6783 100608
31395 112886
10248 111184
15251 102433
20678 126835
3420 69119
4141 81344
27894 84992
14140 80832
30550 71680
24370 75766
29423 57600
24048 62474
224 63882
25751 63350
4821 53504
25531 52810
4960 63546
91 68864
17164 78592
19164 85504
14748 92800
704 84736
25670 80640
31249 79104
13099 77312
13201 87040
21555 77824
956 89334
9913 73462
13766 68362
24278 60928
20471 73984
16146 91265
9287 91296
12690 89600
4642 80128
110 82816
25103 91520
27490 112128
21410 111872
9786 100006
12342 72528
18464 91116
8809 88064
21147 97654
7771 97142
14868 76426
4357 71168
28923 82432
5016 70538
1736 86890
11526 80662
16654 53504
4215 78848
17691 62474
11040 90102
27992 60672
6600 54154
7837 63360
12900 38154
20697 88182
16904 71120
10022 76810
21082 69248
5657 77430
23215 75904
30258 72694
17606 46858
7834 62669
29777 108728
19635 100342
24597 102080
5556 87178
17136 88832
5064 111744
19195 117238
12080 97214
19279 93194
30580 109158
546 75109
24896 79444
12499 78208
18364 75890
20815 61541
12802 95488
27336 99840
22810 101104
14358 87378
31282 77056
26128 91392
17701 99722
22200 92902
24551 85504
31618 82688
8552 86528
9325 91392
31009 93942
28070 89216
9882 83456
4990 68020
22367 58086
22422 63360
28852 45386
26633 43530
1794 61186
18153 61568
14273 59519
4939 98490
11620 88746
31550 118518
16644 117936
9892 75434
29781 88096
9637 120832
20373 78080
19516 81920
31143 113408
3456 123904
19979 143350
656 104192
30234 52144
2038 51856
1731 42832
18878 41770
931 81992
26009 72448
27583 79104
11010 61226
6997 64938
30761 63488
29731 80246
20091 84120
30388 98310
3629 88570
22529 103168
15380 103680
24448 81152
20059 112310
6772 108224
11840 97472
23146 115072
10936 113206
16499 73994
29190 119168
24994 65408
23604 94528
17072 96918
3690 80992
19886 73482
18234 59456
26803 45802
1218 52160
8345 43264
27898 87146
8206 91958
26505 89152
16969 86848
22131 52426
16531 91968
29621 119830
13368 68992
14116 74592
6260 86592
20040 97238
12775 84592
12647 91968
1343 90816
1684 77786
18739 88784
22519 83968
18877 87040
2383 70336
1275 104416
8110 115120
26588 119702
23195 115840
18476 83488
10801 97664
8909 115702
24020 98176
9970 95222
16387 84224
24928 62346
51 48640
28355 64000
3247 70528
11140 76544
17949 79094
24612 60874
25838 75670
24715 80746
30314 93546
21040 106172
7371 94666
30211 105728
9380 97408
5253 72960
8820 61504
12908 51594
2224 89408
9823 89600
11401 89472
13464 103158
23794 112598
19073 116768
1872 112480
1534 105216
8675 79488
25478 75402
3558 101174
2507 110486
14385 94368
27527 88970
27494 103424
12723 75626
24664 98070
21481 80832
18809 75328
16492 78794
20737 95168
7136 93888
15489 96310
1033 80522
11866 80512
5332 81408
27601 71680
10138 37632
28148 81408
17906 75264
23936 78795
998 100515
12106 67978
23140 74102
13872 43008
6410 79626
19770 89856
30832 93952
22288 103158
10461 104438
30652 82008
23977 75344
4469 87552
24750 90624
18951 92160
23044 91840
24825 74624
1800 52862
11095 45578
25494 58742
6955 55248
7348 86638
1695 89632
14015 87830
19613 77456
8376 72242
10526 83770
23225 90816
14777 31842
15341 67328
6336 99062
23131 100352
20045 92416
798 80384
26816 80384
14097 99072
14260 59442
17126 55392
13941 57344
2121 73295
10981 88320
20862 136438
11053 133376
9294 135936
5077 88842
11530 102336
17640 102294
457 95232
20206 75625
29902 85154
8010 78928
3900 76384
30383 64918
26769 75020
27753 77634
31411 103350
25892 101006
25089 107548
24633 99716
2520 83209
10285 93769
19180 119296
21449 103424
13251 82954
5256 103936
13533 111606
27339 65408
1915 64138
492 74954
27356 79360
23019 92608
8248 93174
3356 66304
20242 89344
22601 105216
13097 81248
23382 97560
3976 29298
25306 45248
26303 55296
6162 57472
20590 60288
8195 87670
13712 85888
13749 58250
11970 63360
12989 64512
3962 69120
17370 82294
23281 96640
18784 99338
19598 111094
27658 100876
14944 87834
15763 79509
3732 51819
3276 50730
26688 74560
28312 74944
21472 55379
14708 87078
23005 104438
11164 82432
19926 103424
25889 104160
16196 56544
17664 62720
18799 59648
16551 47562
19520 57354
7727 58624
2086 58652
24023 43635
26368 43392
22411 51456
25538 28938
11827 47350
809 43264
2499 113536
26642 133110
5211 110816
28387 125707
9705 124157
4524 110307
8356 103748
30614 31261
30657 75624
9511 71936
18140 42784
30489 84706
7666 91984
2070 110070
2216 107838
19438 110726
9456 79501
30963 118589
20614 121304
30252 144840
7234 159622
8681 162782
9381 124015
11234 68145
5426 74950
2973 88586
26476 110518
14147 86496
633 79608
15080 111864
9328 110432
6032 27178
17760 108534
12605 98304
29542 97792
12064 72714
11355 90102
9542 69632
28879 54074
20616 61696
6361 67328
23 74489
30428 80192
16035 76646
2976 68989
27111 107531
28866 127908
6060 109949
31146 97070
22715 63502
28627 110912
14039 123286
22349 108704
29745 110182
21633 86305
1557 91958
24104 94208
27276 117430
12390 96186
20104 43610
7279 44496
6987 56302
22945 45568
27019 61312
28711 79616
19515 76288
27362 96768
20539 81024
1455 94272
24474 129526
6792 118528
26321 119936
11591 101760
20774 73482
31266 82294
4755 33280
16170 40064
23908 55586
6811 52690
445 101962
24988 85504
31343 72960
8840 58368
24831 49290
20263 58762
28955 54528
4523 50442
16112 54006
19771 58624
23066 59594
28481 80832
15131 63050
1109 87990
9816 86016
14893 76544
18669 81920
15205 100342
21913 58250
29636 66624
3821 106496
17119 96256
23578 126134
9071 108416
28396 74688
20071 43200
15024 41136
9363 39962
8179 44800
21591 61824
6746 81408
5854 72746
9320 73798
16502 77514
6962 95158
341 66176
6846 59786
12774 78400
18219 46090
4791 61430
25895 81664
5566 94986
29952 99062
14768 79616
28501 72576
1028 96000
20845 66304
29847 66748
9507 111236
23311 109844
31247 84224
5049 98038
2718 78848
19196 66166
20268 48394
838 51338
10626 111114
15632 116106
13581 128876
7729 123264
28439 114052
1989 107904
7312 79494
4246 82486
23641 92598
20821 82848
19627 59850
29864 89696
11008 92544
18034 107264
5977 87552
21586 81408
14511 106998
7323 77834
7210 92160
28965 69632
22748 86016
6052 76298
11709 43530
2997 40336
1261 41664
19725 73978
2073 91542
1724 88522
7405 81117
553 89590
22150 69322
29333 73557
13816 115562
9274 116593
14975 105940
30954 84682
582 108143
21492 66682
31566 76032
16508 81152
18405 94454
20882 73472
14060 92928
30641 51968
18023 45696
22059 32010
12146 81162
20994 79744
28805 81408
5481 83446
18898 60928
7389 65792
4624 54282
1411 63232
22417 62198
20460 82336
9714 69055
19785 88192
11463 75520
3709 88103
13877 96425
3891 103158
4148 100992
16251 76857
5027 103087
20026 99792
28427 88704
13765 86016
14198 89344
28547 92913
22120 30174
18361 55456
1108 61422
28945 53688
19077 53200
20818 49050
19285 55574
7689 52858
28898 60112
24272 59344
5545 62272
11163 34976
14861 30330
18318 77678
4766 82166
29099 69388
7592 105728
5135 94976
16353 73280
24897 104044
9080 122518
22611 116374
4382 89520
5255 90586
30221 116864
1604 125174
8392 95912
14387 73467
18052 77655
29233 81360
21746 90470
23020 83976
20726 87656
18309 71277
12616 63904
27 72966
10174 51995
5726 56320
1569 25713
17455 55168
9175 58634
18320 56330
27698 56064
9072 68342
5646 10314
15510 -886
7670 51200
18632 56576
12907 65536
30542 69622
9574 54784
2659 53770
28511 59904
12861 55030
12548 47882
766 36864
7613 14336
10123 40448
6559 37520
17022 58464
25618 65254
5467 57898
9254 52006
26280 52608
9807 45904
15089 50386
8262 72256
9931 79286
23665 75850
5612 66048
23360 65606
27353 27046
5200 38816
20736 33408
5621 23296
26996 63488
1119 64512
22907 60416
6278 69376
19732 90368
9488 92566
24351 73076
26480 56864
12098 120608
18059 117622
22335 89314
17311 90270
21022 101280
5487 80714
19437 66090
30928 102958
28672 111222
3448 103808
2496 98560
16848 82544
16407 35738
4638 49654
30276 43274
4009 45398
20955 42478
10634 57018
12104 62474
19729 55562
27465 58406
28010 80166
15629 68362
6691 71168
2527 71680
27151 65024
352 69504
20322 79734
1790 74762
17980 67072
6990 77056
22205 112128
12282 73146
30855 94976
3567 113402
25088 39932
18375 83340
6257 95110
23560 108022
1876 96812
151 97856
8175 89590
1579 81920
16114 75264
26150 49674
26029 52224
6881 43008
7212 59520
27345 91382
31228 86026
375 108480
27445 111350
11418 107520
2046 91658
7113 101366
11298 92598
17848 85036
21891 56554
3318 31627
5364 46080
6924 41360
30090 110182
25237 104568
19674 105146
9393 134598
17061 130816
24735 15616
23388 -22262
18315 2038
2420 61952
26302 43008
26853 17920
5648 64776
23029 106088
9068 115830
28615 120166
23150 84762
10807 88192
26989 42355
21608 48256
6364 67190
30362 74844
29111 56357
673 60032
12945 77006
22566 77418
16751 84378
21008 73938
9019 96694
10338 91904
6492 80368
4088 55164
26709 77568
16322 80640
19958 73319
16158 100629
15455 108278
13282 100352
15520 71680
4308 78545
19305 100154
10551 103314
7277 110336
14481 110313
19459 132134
18606 130112
24548 107375
8944 79821
11275 54864
22769 73606
29431 65642
8936 68816
18933 78742
12782 70528
9064 68432
22908 77626
21422 50684
70 72566
17978 70090
19472 70784
296 92800
3856 92086
30553 76330
12083 77046
4848 53248
28256 46874
27289 99712
16947 110336
26636 110592
27851 113398
3191 92160
20926 85866
12752 61066
16835 86016
6666 72458
1595 81142
31392 77415
7144 78937
18044 85736
7024 106497
13348 107776
22993 79680
29235 91272
21992 101568
30416 93696
17048 84672
30410 85832
16645 48852
3073 66991
15833 53880
29591 69042
27025 52912
11905 63862
12280 54143
4086 87417
22265 75520
6021 74117
31353 59351
29059 62152
606 100557
20509 104813
7582 35998
20511 74752
8024 68362
29844 73270
9949 80128
16566 71926
563 62848
4533 20295
23079 55930
29634 61920
21215 55818
2953 63374
27191 69120
15478 80384
8756 75264
24406 59392
13142 101888
22084 98314
31025 109558
1801 108160
16399 92065
17886 96768
9311 97507
3178 54144
24600 78133
19685 88128
26158 66304
9590 84982
8238 79360
21900 75776
245 85514
26628 94198
29898 71168
11897 66304
428 80778
9461 86956
13992 64490
15219 81340
6101 83227
10243 81937
12866 65941
26546 61790
27927 56706
16511 69703
17433 78648
4069 85862
26071 75704
25274 118303
19289 104793
16094 100755
11674 42094
9512 65194
15966 66758
5167 69703
6617 64072
17141 86511
212 76502
27390 77120
1882 84530
16679 97142
458 65409
13013 44263
27974 55633
24009 57344
28538 86214
30371 103733
1069 123692
12943 95744
12206 96580
24866 103728
13503 110703
31029 56012
12469 49264
9237 90102
21394 71896
30786 81130
18885 97414
29749 69488
25942 68620
11993 20182
13507 100560
29196 97274
2579 109720
2713 106400
27586 77718
14931 82203
23227 101092
27685 76426
185 51968
31450 47616
31432 51830
24848 97469
3790 103671
21910 75855
16082 115316
24405 119296
1936 114182
29424 87022
21366 124918
29391 67882
22985 78080
18388 64512
25092 67200
27661 86016
5494 92874
31573 96566
21316 86479
18562 46742
19158 24216
24621 54540
9357 58624
26608 81984
9579 69258
1429 90326
13239 88916
17379 99072
13687 84592
12545 15708
30174 45756
28968 51125
6338 53632
28794 56822
12265 87424
6940 89416
21056 83274
2554 86582
21662 90123
14987 49475
7489 51204
26955 82034
19291 71680
10762 71680
6544 63552
20939 104814
5836 107702
25919 104965
20030 105984
12480 94976
27017 106506
19482 108246
29802 76160
962 45748
23683 74172
3697 68669
23868 72900
17231 52200
5915 108129
30588 100578
7650 99729
5302 101504
23182 95232
2708 89994
15655 43786
19794 47872
24146 47485
10100 20554
11326 43904
15190 33386
19521 45366
11480 33042
19159 43312
21028 86016
5303 90880
2063 90880
29269 88322
18596 93500
12308 88968
19980 67712
18998 89622
24447 103542
28753 86474
23237 97216
949 66944
8121 74496
28127 81994
1079 69282
1195 59648
16738 68096
15189 71168
25413 79616
23660 89024
30762 111584
21043 104256
6825 127628
30669 120778
2707 98048
11981 63232
27895 79360
15086 79360
17225 99072
13338 106998
20773 93952
12634 53601
12482 101754
27343 90048
20250 124406
6231 120320
12536 121600
2094 119552
27237 106774
2208 107840
5145 98784
21815 53728
4219 87030
20183 76618
10371 72310
2794 65418
15587 68861
28621 67136
24263 69386
1611 73302
9540 67612
22992 60822
1036 74368
12853 73893
10567 46042
11444 46784
12933 46720
14890 75776
27161 83712
2245 83808
9015 105245
18157 102784
31053 113206
18785 76160
27987 83968
2201 86741
19060 75486
2998 60046
1058 80768
6286 91638
17736 76096
22189 73034
4315 67614
2441 76306
30635 67777
9090 80896
5185 86262
85 81216
25389 46636
8197 93325
6748 107456
6152 105632
21148 100480
6460 77770
4461 60618
14621 71702
21134 68288
6083 76512
22405 49890
17295 96530
14202 112118
19506 95872
14655 62208
26422 66304
12422 64256
34 122624
25264 120320
14193 120576
7081 118934
12097 106762
21062 102520
26738 69360
2194 83190
10832 74496
8587 90112
29078 88320
12640 87030
18549 69642
20781 109312
15315 109568
17630 110976
21105 107670
22282 100608
28058 116480
22719 109056
23761 62976
21270 59648
11686 76544
1312 73984
17824 76288
9067 72704
21693 72064
10733 55414
15288 50432
18406 21642
17158 43480
10139 65414
27984 62218
5560 53354
145 64438
27928 45302
6743 80384
25503 81920
30063 79872
27321 80640
18617 81920
22854 92692
26635 103804
23941 113206
28106 127094
10237 124810
31425 130294
10280 97670
25693 34448
11110 40202
9330 52490
7411 56832
28087 66550
509 42250
11586 66832
5911 51920
22142 50618
16665 59638
27820 57344
22870 70134
27821 65696
7457 31498
26181 39606
11603 41034
47 48458
31571 51456
15705 79626
3184 81290
7752 86390
2714 83456
9552 77824
9732 91392
11153 101888
9010 86720
2947 102134
21035 97782
18755 75892
20192 103296
27215 66304
15972 91648
24145 102134
26761 94464
27264 100096
14601 111360
13832 98112
30849 105462
25555 94602
16053 53504
9986 73984
18978 72960
21743 72448
13903 33302
23924 80018
15340 93056
7129 108006
26298 91664
20905 103536
7347 77680
18946 80896
5259 99254
19313 82698
5672 91126
18875 78562
25161 45922
13218 59136
9371 58112
7249 64128
3400 93184
8629 107894
1440 97536
3992 82816
9716 84736
27109 88832
18470 79360
4205 70912
26454 111872
15660 120448
22784 116886
11675 101002
14804 85962
29633 86048
1086 113174
31371 88248
17717 78638
15227 71562
11360 74378
24472 64278
15480 108240
5109 158262
28187 125072
11464 150528
18171 123280
19937 46544
7701 73590
14570 64346
19340 69568
1689 44298
8715 54666
14536 62648
8159 77006
20720 52642
14732 82806
24544 54912
8959 37888
2482 42240
23145 37482
965 82026
20988 78592
6387 89600
12891 81776
10359 75303
16832 67338
6279 72586
920 77174
12187 86518
3226 92672
27143 89856
614 74775
5912 91031
22955 115366
25537 93159
4313 83217
10190 86134
26025 79242
1445 73984
3493 55542
29939 46665
325 49289
1169 55936
23027 80010
9898 81014
1355 74752
22406 75264
7510 81152
12810 88576
9749 114176
257 114944
14689 125430
10379 87270
25257 91382
17289 85138
13180 109824
9532 108591
11947 70555
4132 58304
2348 60352
16615 37034
21185 94464
15908 88320
2152 92426
27501 81674
15948 107254
4937 105216
30490 106230
10582 73216
18593 108534
9370 87306
4664 92928
17100 93184
8599 102933
28850 86303
30061 83328
25969 94080
25050 91241
25737 33605
8679 63264
26969 93573
13618 86829
29480 89600
27261 69058
25667 96758
13705 90848
2193 128407
8228 107199
16183 100329
16623 107180
27443 92376
21132 91856
28755 82148
24501 84408
30567 107382
22342 120950
11494 122870
14548 93512
1601 43682
5831 48256
9286 58304
12992 52864
28536 110358
20932 109760
27957 108352
12197 110080
19449 102400
6604 85312
31062 97792
24687 111104
11923 118646
6622 116736
23339 97088
22636 87936
23487 113654
23583 115712
8427 92160
3478 98816
892 50954
27996 55798
23816 63360
8060 60288
16535 50154
13954 58624
26212 69184
28135 93110
26113 84992
24180 87040
27836 81408
24071 70400
21109 74464
23401 72384
11954 72566
8791 58496
18378 56960
18779 60928
2008 71680
26793 57226
29565 83072
12049 72832
12069 95158
24398 95564
13145 85770
8097 83456
24290 70400
29822 89600
16422 81152
9771 70656
27876 60682
5997 51722
857 60416
27094 52608
29974 56576
433 54016
29926 105482
19328 138059
17939 137963
25682 134656
17644 115200
18134 87936
4943 65536
617 79724
24535 84224
8391 90624
23980 76032
23564 84992
22026 66611
15061 65543
4398 78285
5521 49492
16025 74334
3262 46234
19346 60416
1658 60416
12996 59520
8371 60672
26262 92416
24207 73743
30891 90486
25015 83225
5697 65684
17997 61705
29701 44093
20289 52096
23436 55344
8663 47273
23574 80694
28327 78026
17941 82944
16301 70928
15095 70773
9754 39788
10560 73872
16690 56320
5742 48980
24982 100956
31599 84996
21309 117494
1804 109878
4002 97920
22294 77686
18333 77856
14199 78346
30253 102784
17183 106102
11264 103414
15422 93386
24407 96960
950 69120
2655 97536
17925 89226
18762 41610
16664 39936
6595 36864
8005 91658
2354 92672
22942 98294
17899 102480
15412 107230
13879 88432
10970 75840
9033 87468
29737 40450
21741 58592
13603 62072
22477 46986
28995 87296
19724 81674
17012 89846
23123 85504
19908 67840
31548 100640
20962 112118
21867 94218
14439 105344
27863 80064
8644 58314
2141 54528
27042 58298
19731 60446
26326 61224
620 75264
2932 60928
24336 61536
12843 49186
11020 49724
12529 44864
25600 40448
17139 25401
19123 105776
24002 101888
2003 105206
5741 89866
18512 97792
29353 80896
18024 95488
18300 90624
28411 98816
9930 95328
19206 98854
4567 97712
662 61810
21407 48974
7026 84960
4651 90006
902 77919
7643 70300
501 122488
3469 112059
10335 101286
16880 112410
30354 59786
6608 80734
18112 69259
761 75776
26629 66304
20913 74634
20592 76150
15752 60053
26392 32263
8231 81142
23501 69642
16347 92354
4996 78112
8480 111606
29585 110710
12835 104842
22402 100352
1075 67658
4197 52042
17617 89856
11501 73696
15720 95734
30413 80640
13155 69936
4798 85130
14882 73738
19070 68970
29211 74806
17209 93824
16599 101494
4657 79760
14426 99446
7748 92672
4547 82432
22718 64032
24424 57274
21609 84054
27529 82166
2296 66858
17920 78992
15964 75296
7493 91078
11498 80410
21000 106742
13343 98570
12641 107510
24925 88896
8077 97996
21333 90698
22201 95488
25541 100918
29132 73962
16849 101098
29421 77978
9776 92160
10597 100342
6357 92928
12299 64256
25310 88320
9596 88384
25045 84224
18494 100992
31284 88458
27687 93312
23351 100342
9121 78326
16548 61706
15858 75264
11021 63616
23338 37184
22246 63616
16557 80640
29367 96329
6528 81828
17793 105334
7448 92160
8098 101376
12275 107318
1393 94298
20832 104190
16352 71198
23797 83714
1034 86528
6490 77696
763 78848
18921 45888
11896 46906
235 72138
8464 106496
12354 106486
2961 97280
8519 67072
11619 86311
26083 69632
5439 51682
137 65064
12656 82048
18970 88320
2333 86912
19876 74350
24880 55000
24392 77831
8426 74804
25687 68922
17452 73996
24439 55174
18600 67114
23190 76992
7041 75990
27150 79470
7427 85398
22578 89600
14027 84480
10289 80640
25442 69888
8485 70400
9887 79904
26737 72342
24234 66624
1106 65664
2911 77376
30250 58304
12915 43589
12531 64315
9997 76800
26078 65536
31141 69376
2228 61440
30135 47912
17080 92690
187 98946
2986 85482
17872 106313
13775 104327
28702 63898
9355 44758
6253 61564
24792 59840
18774 41772
21744 67100
16239 81152
22067 66550
22433 76534
16723 99424
12530 97248
3215 112654
10886 98172
26744 95456
30192 109424
19983 107144
13890 55040
10382 72192
22486 69632
16964 50176
25560 20284
13888 97816
7114 104896
10925 67354
1151 104448
29015 106734
30477 96662
3580 92416
23697 88074
24953 91392
22837 97194
24801 83200
24359 52234
26694 78848
8555 78848
25410 77824
27152 60240
29730 102160
31574 114070
9584 85418
2037 120310
23278 105418
23984 113664
5055 85343
29440 100813
31120 50970
21685 86528
13263 62016
1988 52228
29147 21999
16401 48384
20777 56156
12041 86790
23570 89910
3836 64290
13309 93426
10023 101270
5360 83552
4758 67639
19546 80259
2859 111926
27477 100594
28009 63662
12917 95208
26350 76870
8978 69407
6031 44170
24705 78660
23372 70657
3982 75021
8514 94238
27398 90748
23686 107535
118 52364
16036 57915
28847 49152
16946 39806
24547 90482
10617 75264
14589 86016
16445 89024
6284 63019
18133 102080
5795 91648
844 108790
11749 77497
14984 84424
14282 118155
8080 89786
7532 85195
20858 99155
26236 101056
586 93174
24743 72377
23769 68867
1673 63636
20239 55926
19348 77312
17810 79232
21143 103936
21068 112374
16275 121078
9564 82432
9360 69632
16762 82944
11379 81738
8019 85494
19501 66506
17494 71424
24555 82176
25893 80640
12609 81024
29889 66560
22814 70656
28198 60608
22698 101888
23378 104438
14730 80394
30194 86272
2801 86774
19080 82624
30650 104832
18262 107264
24193 81312
27843 92054
28703 79562
15039 62317
30394 73984
25700 77482
16753 43754
11757 64114
17172 76534
30320 71448
5998 70913
5128 73761
27153 77498
31549 67894
18031 65738
27096 73370
3202 70083
27797 76551
2857 78799
7004 59581
15505 86175
7994 97633
4984 101622
5507 96842
10785 100022
21097 94272
5075 63808
18233 78592
4178 75648
23405 73728
6174 71680
979 66048
4100 57330
26086 53426
8982 65536
24284 57408
25683 68470
11955 62688
3890 50176
31413 67328
7087 71862
6137 57034
5097 57280
4713 55153
4514 77799
9688 74970
29933 71424
8015 58816
24236 110602
13791 134006
8375 126208
8326 114688
16787 129078
14980 90952
18639 103678
6034 61850
14213 80054
17525 74278
21321 57204
25524 64128
6381 107894
6514 97930
29557 109184
27333 102016
6893 90122
28388 88992
3231 105334
31270 104704
9396 86016
10569 60928
29785 39626
27077 79616
21929 57408
26428 56810
29167 54858
31123 78998
18968 73226
725 53898
13367 108790
11792 82506
3026 103488
5292 83328
24798 64778
22883 58368
5431 58368
5700 64920
25137 97500
18465 95232
17922 101120
10041 98678
8710 86858
19354 92458
20960 85162
12555 94874
1449 76710
30851 96632
22686 83944
27912 102662
12164 102144
6451 90482
26429 100280
7255 94918
19915 71663
15539 105728
29370 106702
27240 80192
28561 84470
9600 61018
15321 54474
6154 63990
25298 64640
14728 42784
5148 96496
25690 99942
8330 120594
8530 120224
11146 85324
4348 49004
27449 68608
21117 71616
19383 71936
22949 68517
15679 64522
9136 88870
3870 78582
587 85408
17184 69936
30154 69904
9975 83456
17707 90614
11574 88608
29033 87808
18496 88064
8865 97270
26231 91392
30306 73984
5406 85760
18498 86528
20401 70598
29629 63082
26284 66122
12670 92586
25191 95094
2773 71680
5330 68864
23024 63808
11990 72394
16095 63488
24419 56576
28037 49600
27908 81292
19330 48202
4406 73994
18117 86016
14574 72222
19550 71929
29561 59489
10459 86288
3417 73882
26470 98742
24638 104832
17273 92150
29177 68576
29362 67776
10486 64970
25774 76480
13215 80805
11097 86446
16216 75776
5928 43494
20237 66922
62 74966
21171 61952
25195 60945
127 79144
7442 79682
22394 87606
2148 69252
26315 41945
21983 45568
20273 42048
13774 72650
10126 93430
6653 92160
11274 95222
15970 94976
20355 90634
30115 89088
6729 54326
22707 57152
19466 60352
11391 82368
19972 77312
8217 32858
16603 91252
16116 83456
8620 67444
12199 67794
6575 78838
17481 53016
27034 47977
18336 74368
4125 81846
15214 72102
8107 53620
25859 52938
17878 61728
3619 55212
10479 55429
15262 96152
28816 93377
10203 113582
1283 124662
3489 116093
23460 114624
17907 103926
4704 91008
18871 93568
10725 90870
22468 77834
20298 96256
20813 114038
8678 94592
30168 90880
4832 100096
14043 86250
19841 84458
23925 93184
4598 86016
14100 77824
8466 76980
12391 98070
6203 73088
22347 67072
7817 79360
19532 68480
26929 66304
900 90624
6496 87552
28382 72714
19068 77152
30103 72010
20881 107766
22965 103434
9192 95478
15084 94592
9437 102134
8209 119542
18077 112896
5216 96768
21814 38400
23561 47104
16958 48330
10501 42282
7014 77290
333 84224
6005 82880
9591 67264
11581 76480
4306 57344
10793 90368
1651 81664
29651 87552
13479 95222
29545 71114
28959 78240
19913 58944
18999 104558
20184 134736
22680 137422
28833 110984
15706 107922
30767 129856
20193 130986
1179 98560
20327 98304
23865 119360
4970 116362
3486 126326
3589 86272
19560 93750
19652 109440
18005 98816
21052 90614
6408 87562
28239 65536
11807 60416
23196 111360
10320 119424
27972 116010
10035 97119
4266 129000
13109 127221
15008 54656
30140 71680
17466 69624
11765 58467
7682 70272
1051 83872
23821 82624
10363 58170
18860 79101
5919 98541
3786 78238
3068 79428
12234 78080
14269 79480
15634 40240
28385 54912
30011 37218
13232 51278
24679 99072
4063 101376
17111 114678
5639 84678
15977 85299
11291 92288
4629 111478
6221 86018
8007 110784
6457 86410
3145 56273
14507 43776
2274 49873
5731 83645
13111 88406
30044 62884
25739 87808
29677 105600
12124 99584
2434 124854
14266 122560
7362 109889
25916 109209
12481 86717
5547 97856
30337 121334
9431 103490
18646 113184
28518 109782
22619 103234
14683 102746
1821 79002
16289 80278
29837 75872
23802 73674
25097 75248
30860 87280
17768 107894
26896 89280
1313 94486
22010 77152
28113 91456
8176 95030
21701 88778
4080 78272
31149 106432
28463 102016
20318 81024
21877 99830
22444 81020
19577 85428
29108 81664
16637 115828
12453 114816
3213 89760
22111 118198
22968 90112
7111 86912
27013 65738
16078 88536
18920 42530
5351 67702
4277 63552
10049 70976
18381 60672
28746 61056
14652 68362
3849 73920
26723 82240
3761 84672
14330 42250
28489 66816
26841 52992
14602 34688
20944 115701
1408 120776
10398 117120
13568 102144
4719 90756
18572 94001
805 96156
29579 102404
7692 117166
11240 113152
19857 72320
18475 89718
26251 70666
10774 90506
31211 94592
6680 96640
28730 95350
18178 94720
9756 94720
30028 88448
4364 58368
15974 51968
1244 64856
29638 51202
5181 84804
14747 70784
2840 69250
12161 76416
9881 87424
23424 74727
2200 82307
17957 80640
17348 105728
465 100278
2182 56704
7496 30666
28482 39446
14114 34878
6578 76016
22503 74502
31267 90470
6180 89078
8725 84976
4189 80118
22645 53386
21986 65984
29129 84992
6139 90240
2537 92672
16518 94528
377 75616
19733 77392
4426 42634
28687 93066
18641 98816
14474 116662
20999 93440
23221 78058
20501 75264
28048 89600
22249 97024
7016 87248
16434 94326
5320 87577
6320 89507
27625 75264
1246 87124
4498 96569
19396 56482
10021 61986
20015 97014
16031 85504
17594 88330
17731 94976
7502 103019
10336 86117
15345 90368
8930 89732
20077 96278
7043 103862
2277 96082
1825 104868
8504 61449
2011 88805
27776 81514
16454 80650
3239 93782
18579 94502
8783 87680
18830 83456
27262 86016
19433 70576
10784 69388
21533 51593
29165 94329
4273 101648
26961 105094
10977 96960
21961 91894
9242 85618
6707 106419
7137 94819
16103 85326
2516 69898
16012 96768
15399 98560
27031 101718
7684 93825
4717 99009
11055 113005
20946 112974
30545 99135
24382 105706
25638 80010
12183 91520
6565 107510
4746 94464
24030 96546
25266 57780
895 59468
22085 48394
4210 68096
13999 66294
26682 62414
8635 79226
16344 81536
14749 91766
19904 116726
23289 105472
14721 87303
1514 92014
20233 84094
19455 60092
5172 73352
9284 71584
11272 56634
4899 111659
25542 95496
1087 129998
4675 121024
23083 114550
8287 91166
3842 95488
14930 94367
24126 48488
25214 57152
20247 60928
14401 73633
702 66453
12414 60208
26510 61528
27469 64384
13799 63924
5900 81040
8963 75786
28815 81216
25376 104150
11256 112566
6226 106144
9397 105446
29303 50598
26199 73472
854 84480
8204 89126
29100 72320
11884 51066
2770 83386
25788 94464
8215 93696
2409 92150
21018 85200
6015 83968
4300 81920
12290 75264
21804 95232
6099 74250
11786 89600
7926 82422
29816 74240
31095 54272
8833 34544
19628 96614
31455 107126
30559 87306
17804 100736
21350 101888
11729 74726
10018 89280
13129 111638
8907 91517
20742 90126
3048 115194
1390 58271
8752 71168
28414 67072
19041 53504
12587 49930
664 102272
15942 93633
3834 119984
7711 120102
12242 94682
15762 102856
335 102864
11710 34338
30994 48640
18424 120118
21915 99904
20137 112128
8545 111616
17846 88192
20622 90784
28572 100886
6872 93184
14581 90742
16638 65802
10437 64730
19542 76871
4938 101888
25970 114422
17971 91935
23305 78395
1024 99366
20142 68030
5549 61952
14816 61440
14829 54341
10060 74392
10761 74839
5157 74508
13113 71680
22744 77824
5671 74985
24114 104927
31564 98880
26602 111530
25107 112694
10893 104480
21448 79862
24 53004
28582 91788
11836 115296
17186 125086
27260 104276
903 103594
12751 124728
4697 120840
629 95337
28019 111199
7698 49193
24468 76416
653 71292
13784 66189
9655 74486
4854 107328
5107 108000
14572 78525
290 99488
17393 106177
9897 69184
5473 54326
27774 62272
31114 53712
-1
EOF
