# Supplementary material for: Solving the clustered traveling salesman problem via traveling salesman problem methods
Source: PeerJ Comput Sci. 2022 Jun 13;8:e972. doi: 10.7717/peerj-cs.972 (PMC9202618; doi:10.7717/peerj-cs.972)
Supplement: Supplemental Information 1 [file peerj-cs-08-972-s001.tgz › CLKH-1.0/PI_FILES/633C3k.0.pi]

3162
241 818838
286 817354
212 696121
1515 508702
1238 524704
661 578816
719 577664
199 600426
1694 612214
2285 594192
1490 623072
1961 642223
1839 625664
250 625152
2474 627190
2219 599488
2486 617984
1184 641782
1163 635904
361 616448
1049 613760
1407 629632
44 633994
392 639510
774 638762
1535 639328
1846 640118
213 633984
437 608320
1009 612285
731 607100
685 587413
976 585170
2014 597050
287 577969
2089 566272
1365 555520
2703 545920
2337 466442
887 609802
2063 607114
454 612214
555 595328
2812 549696
2540 563136
844 569078
589 473600
525 454528
1948 452928
1721 508416
1275 483914
1098 506410
1408 561664
1893 589580
741 611830
2471 608448
1486 557006
697 614962
2389 607072
476 599836
2489 631096
2136 608116
2784 637842
230 644255
1371 645638
412 611840
1969 591001
82 594464
1040 611983
1154 606848
2637 607744
1503 608864
1460 604522
1480 610934
567 617462
2138 610643
2666 594252
2161 607498
946 615803
1634 582102
2457 600832
2825 597440
2150 614198
1765 620726
1905 622080
1620 615286
193 592298
1095 601546
2654 553184
3150 591296
1039 609792
314 613504
2630 608242
1342 616950
333 621632
531 611904
2339 606090
648 634678
1537 620826
1596 551966
652 545792
313 538668
1568 591754
1250 563584
718 574112
1720 557824
577 571904
479 620406
664 612352
798 595840
542 577280
516 584864
3035 579242
1584 547988
2676 574218
2806 573440
1942 582390
136 597504
370 616310
1686 475082
2257 493578
2523 553834
92 587520
2627 591606
1136 547680
1020 500736
1525 483722
2808 554698
1150 559360
462 564224
19 553472
71 487530
710 559926
2662 590336
2294 592182
1299 540042
714 597558
1731 589354
530 595808
2437 590272
2075 566032
66 563296
2696 569866
619 595190
399 597376
1142 555146
2394 585462
853 581760
1409 547840
1679 548352
1943 562678
560 576448
270 577664
3124 589440
1643 592384
317 626176
1736 627446
1822 607122
1304 608800
1033 602960
749 583136
3011 597720
2378 594000
2492 595024
2214 608128
1302 593664
935 588544
820 586240
120 588115
1227 607071
2475 596224
548 601974
1900 600960
2444 590800
2290 567425
759 595776
316 523712
915 514560
2902 501318
981 539178
2369 547498
2857 552582
756 553208
1339 564986
2259 579254
2000 578858
1388 585030
602 548874
746 579282
865 632040
1849 621009
1412 596882
2358 617098
1235 623571
1368 622973
2527 606300
768 629139
1093 638486
2670 611820
2068 573600
1088 581529
2805 550016
2790 575040
1386 551263
763 601088
2038 549888
1445 539648
2641 436736
3088 464256
1543 470016
669 476150
1541 472136
1565 475126
582 472310
1796 461706
837 472320
3089 458048
2926 456074
1788 468298
221 434574
2906 417290
116 430080
1279 419200
223 393226
793 419840
2515 404736
2395 406470
1173 415798
3156 407098
480 445504
689 456384
2185 477888
1290 481942
543 450688
2979 486976
2738 497398
2681 499776
1303 495936
2966 483456
1569 472448
1394 467840
1665 362048
2551 360320
943 327178
1963 415754
3074 398026
1482 416182
1161 408704
222 425216
2514 451712
1976 458688
2609 448290
2675 428800
1531 418048
975 435766
2231 490038
1983 483762
2210 486024
2974 486808
2864 477722
1717 501408
1838 486560
809 488808
870 491830
1934 502272
1307 510486
3052 503688
2399 510518
934 494720
894 503808
2022 501760
1544 506112
1350 484234
2058 458806
24 409216
2698 435456
441 430625
1062 365130
2267 393984
2649 285405
624 404362
355 416896
2802 373770
2890 428288
1832 425728
1224 500480
351 516352
1814 526080
1990 529664
1218 531830
2501 510592
1270 482816
627 493568
1392 504832
2061 508928
868 512640
2182 532342
363 531712
1072 536544
3010 537334
2179 529344
2922 497280
296 492544
309 486666
1639 505206
2190 576320
2625 519797
3103 527574
701 590626
2693 602734
2034 611386
2178 610752
2245 598755
442 588370
2535 612608
2439 609920
1063 614582
303 606208
398 599520
1134 522922
448 475847
1959 533376
1060 452480
74 276480
1391 331254
2769 245376
2396 255498
2066 189450
732 311764
2213 332320
1144 338710
1789 347200
1474 345729
1314 305104
1177 312832
2243 281824
1986 277376
2328 276928
1283 222282
764 328074
533 333568
220 322304
938 323722
1286 343798
1695 337990
1906 147002
2310 330272
411 331402
835 345718
1102 353792
2519 353270
902 348672
2146 341504
1920 320640
3060 324598
2765 321792
2273 323328
674 304384
166 291594
1267 332938
3078 346496
2754 334774
1017 345482
2995 357894
1152 347978
1153 343168
2720 340640
1348 345038
2261 356118
1018 366518
240 359680
1051 326016
1852 317208
2347 351294
1251 338144
1556 330880
2498 328074
2015 348186
1347 310858
2299 339360
2252 331776
1201 325376
1112 319104
597 336566
2400 344078
572 342784
2697 339029
326 315164
754 339456
708 345046
3115 328768
1718 324864
3110 323008
1338 338688
2668 260736
183 312168
1606 139126
1662 292096
145 332800
2940 317213
2465 350817
2875 325942
2945 347466
131 359424
2623 336886
322 345856
893 360664
2561 334976
274 317759
2822 323512
1693 235178
1884 301450
3066 321398
2545 319872
1954 357878
2341 348170
1451 354560
824 360448
973 358912
2137 357632
3086 333046
1753 276480
2913 188922
1968 319290
668 332688
2511 334080
916 421120
1405 426240
787 435702
2432 427530
964 422400
2522 444864
389 469238
855 463360
2796 436298
687 422938
2023 440832
1002 324662
2969 322506
1594 319488
3081 359414
1995 319488
2714 268817
841 271391
1415 266721
2365 260082
2939 261632
2611 246720
2002 243171
1357 247332
96 319102
739 311242
2051 313046
816 330396
1497 329647
1522 310272
72 324086
2468 296704
1366 307200
1465 302656
3142 299254
1127 300928
1622 281471
2605 289701
2409 295211
3043 306422
56 307968
2531 325376
328 328524
2083 305930
2574 331190
688 329984
1367 282634
2165 98058
2888 260598
1660 223242
2624 279030
2042 263680
2174 232970
2117 229386
1122 229386
1041 235382
1382 274688
518 276470
2642 307446
3143 296832
584 294400
2393 277248
2482 285814
245 272266
1676 290560
2361 263434
32 276362
2724 272896
2143 284672
3087 287744
2335 289997
2353 263811
2678 272896
1658 257290
2770 279798
2626 265462
2045 279857
2948 271367
921 248685
2634 268486
728 261002
13 281722
900 219976
2387 158987
2699 228121
2507 280056
1519 282362
1253 317814
2728 283136
1904 249600
1078 200906
2984 172288
1868 158730
1222 185856
1387 209152
445 239872
1065 288758
1092 263434
2260 280768
1247 288768
1126 265984
831 282496
2949 246012
680 235982
1587 247182
2281 271360
3162 300273
2775 274093
1327 284622
362 281354
2162 78346
2020 194048
574 220672
1866 257024
1858 319610
651 454448
3113 487611
1734 483131
2761 492380
2521 472064
3149 487611
2749 465938
1786 489982
1816 460989
1611 462870
1825 318474
1432 458566
141 451418
1972 455872
608 430652
2753 431247
107 426929
1887 455549
2708 434496
1439 416317
489 472116
1836 488822
3153 482442
477 499702
1393 504192
618 500786
1179 497663
261 494902
1425 499207
1663 501269
2645 504459
2564 499930
725 490698
1389 498890
3093 498678
216 478137
2552 489072
1167 507294
1493 505600
1000 489748
170 464070
1070 483190
2599 441888
829 477199
733 483638
2181 477696
2910 499680
2613 495232
1703 468992
2911 427632
1202 461008
2788 474416
878 457072
2422 467514
380 399050
185 418688
514 422528
1879 501738
2894 512758
2516 506368
2970 507702
388 498526
335 501620
792 502406
2600 487968
2791 470794
2018 502676
766 484854
1532 485760
1166 484618
2547 494907
1602 446368
357 513654
1463 517430
786 497728
197 473920
2937 517504
2776 506122
2766 515584
475 486619
2251 479488
2263 452096
3132 433727
1331 494496
2508 445194
2767 437770
984 432896
446 468096
780 415545
1975 463485
1824 437363
2373 451638
2764 482476
55 500726
381 491520
295 454800
998 447866
790 463248
765 488102
2631 487168
649 490486
1754 485450
1575 440266
655 480758
2792 464440
1867 458066
860 483208
972 474102
657 458762
1656 469494
500 447068
2426 425714
2529 432128
2719 401946
1623 477696
910 480512
140 501740
2777 356972
2363 385174
1716 360287
1698 328730
2794 430080
135 458230
2438 415744
2682 396042
1468 454656
3085 449738
2847 462272
2420 468352
2646 472310
1641 449664
2196 464384
504 516608
1125 496890
2443 523776
3114 519680
2897 511862
554 524086
470 523904
248 499488
936 495104
33 479471
2315 487094
2204 475510
782 493814
2414 492267
2878 494634
3148 490613
767 487584
508 482421
1539 484362
2460 494134
62 488026
521 501792
2139 511158
1113 504320
2469 497152
2163 500608
86 503680
337 479232
2208 509056
2534 503680
2959 516234
1259 519158
1682 494976
1001 469514
904 301066
1203 379904
354 422400
1262 426816
713 419354
2829 449664
3062 474880
2016 449206
2446 459264
2799 453632
614 368432
1013 613994
2736 612402
1096 619008
21 635136
1229 640785
156 613941
1411 613579
836 636918
358 640768
501 642555
607 628022
2488 645086
2225 642586
384 611190
366 648118
2502 643840
113 625522
861 604166
848 608153
771 614589
1561 613246
2301 604244
2814 609055
2291 589706
1513 611798
1973 605566
2692 638660
2090 636887
2658 660336
2355 658502
2997 654010
812 671734
800 651626
2152 669632
658 649504
1958 504224
2688 548352
2891 536320
2452 534272
2586 512512
2591 482826
1538 325002
1417 397824
1019 406976
102 499040
397 514358
1354 495388
1123 500100
2748 502774
568 480704
79 449660
2500 468706
573 474742
2726 475488
443 477168
991 473344
463 485376
144 491318
2653 487648
2035 489248
3116 484608
1752 471168
3140 473427
1057 450609
1553 436864
103 449984
403 412544
492 477696
409 477568
1129 498742
1864 468261
1495 378420
1141 442536
1540 443904
1237 435111
922 428501
2542 396362
1064 473846
2448 466432
3155 250890
368 340816
2606 442240
2597 464246
2466 430976
1637 433983
2876 447040
2543 441340
1496 438646
562 428499
1498 430192
1172 433152
1441 435968
2985 419520
302 419456
2122 404480
262 390922
1190 444406
646 436224
1045 432768
698 428554
2057 433526
143 448672
2565 459552
2499 455328
1648 456832
1255 482102
2308 432928
828 387306
132 443254
330 444928
1301 445184
1467 445696
203 442880
650 421248
1805 353280
639 203274
1168 360458
1939 342026
1174 351232
3105 377462
312 384118
2153 361610
2710 360586
2029 401418
2936 396144
2981 402486
2359 406448
1909 397312
2436 420096
1792 412938
517 416246
2503 413430
1797 396544
3000 414528
53 404864
324 382522
3151 396470
1750 396096
59 409846
2789 402176
194 404992
1651 400394
282 392586
2108 406774
1427 414198
1760 413696
988 361994
78 407670
3018 410624
3100 388746
464 357898
2088 384384
598 397046
266 403830
1619 384650
1131 372982
2568 349184
957 194570
1249 351754
2686 327168
1505 262410
1742 305408
284 401398
70 372224
2947 361984
473 354826
2472 409344
3008 410358
2735 400384
1182 383754
2840 406006
2608 385034
2160 316426
636 350848
124 398346
609 421878
1896 390272
2920 424054
535 415872
1528 423168
1811 392970
705 378688
2440 383744
497 397376
932 403008
2454 403968
2803 402176
2043 419072
1029 435766
341 432928
1777 415232
2704 428736
1987 426240
663 401600
2914 422944
1684 416672
803 378826
1557 382154
1341 371370
68 375622
1855 405888
2318 389750
1099 368512
1082 405248
2632 398432
1632 365472
1871 378870
461 361162
1767 364544
3002 359936
2908 337610
747 403402
571 415158
2096 421878
3069 408202
1048 414016
51 426432
227 425078
301 368394
962 409088
1311 339958
2763 307466
2456 342016
2380 340992
3079 344064
173 332042
2142 238538
2227 275750
1608 261248
2967 287974
3106 367424
1236 378826
257 359562
2187 388982
3047 388086
1667 353568
524 427984
1073 434048
2685 425952
1971 438040
2101 439390
1442 428832
64 411958
2655 413280
2176 398858
2925 420480
259 434422
1636 440022
587 440374
2382 439242
1919 415488
3005 388352
237 395382
157 371978
660 361216
1449 353802
2835 353290
85 359936
325 393728
1638 392192
1022 398336
2235 403958
2008 400896
2345 399872
515 321024
1981 320000
1687 312438
1876 286570
1980 244970
376 399082
2879 406774
2938 410346
961 412383
1783 419534
1050 416064
1139 396416
929 406528
1941 413005
874 423456
1156 425174
1882 420896
846 407424
912 408000
208 390070
273 413312
2730 401098
794 400048
2375 393994
1886 399744
645 407798
740 427520
1915 426038
2644 419990
1794 403594
1322 405254
373 383830
3057 383402
966 382976
1785 382464
2072 367296
2518 368490
2085 393304
1820 393112
852 393144
306 396782
1337 384961
2283 411552
2331 421686
2224 416121
1711 407417
17 412071
610 423151
1320 398002
2798 400035
677 377323
167 413488
2211 423946
2839 431094
1491 426368
206 414003
2086 416502
280 404992
1187 395822
2705 395824
202 380483
776 381824
2071 380032
1774 394998
1912 420352
2133 408054
2526 357922
840 363090
1929 374598
3001 367760
34 370304
1996 370304
917 319640
1601 374512
2866 410714
115 425702
1992 379972
2177 367333
228 314734
196 306538
1706 327120
1523 387024
1901 361261
1865 326445
1613 356522
26 359254
1800 346838
2882 486144
994 477184
667 563722
2021 572918
559 590080
2464 601984
3160 585984
2743 587432
945 617888
1398 623312
2506 623360
2575 615174
1779 624262
2691 604176
1652 611008
2513 604604
1719 584480
1856 614656
2740 601112
2276 556416
1642 551680
1027 521411
3133 548621
1128 582198
118 570496
25 603862
1509 557760
2899 509998
371 608190
215 623552
2554 638334
1364 632188
1551 605578
817 629298
29 622656
2687 616886
15 484656
1 507856
436 434474
339 686826
1104 720224
1933 696632
3077 671018
676 720586
2495 721196
654 712336
243 725013
3131 728412
1782 721526
2539 715658
1681 696770
2628 783340
2982 755889
1907 762176
856 770962
2323 771990
2635 766371
1036 747200
890 732940
2268 746576
256 754166
97 748032
604 757184
1833 770944
2797 783029
2237 684559
1007 702464
891 700160
1315 691210
1231 724368
2081 720443
982 715907
1452 729093
39 716613
1481 724736
3033 696822
605 596992
1861 424960
192 642304
2742 672768
1021 711936
1598 694016
123 707584
320 683064
1356 751232
100 761923
3126 755832
1936 764918
2467 753920
232 757750
147 743652
1689 765642
1605 769078
2932 783040
63 781632
2173 783542
37 768448
1795 701502
2481 732172
2430 731008
2917 733452
1806 730952
2497 722442
656 710393
2217 741366
748 704266
1580 581642
931 655872
1145 664064
1614 670035
2504 730257
484 731637
2751 747048
1135 772813
1762 771867
1434 765983
1607 770790
1877 790522
1640 746092
111 780224
3111 780272
3130 762736
2638 727168
1087 734540
3158 767860
1704 764160
214 757216
1626 753536
1883 723455
875 744504
3117 784790
930 764544
2546 749520
621 766480
252 763106
643 672314
2874 776448
3039 800502
544 772618
696 784374
1192 790310
2009 784585
833 245562
502 251584
3084 277120
238 295670
2445 306432
2880 305910
3119 311552
429 301322
1728 252426
949 272886
769 259328
879 259210
2816 266250
378 291574
2524 302336
1464 306688
1444 275008
338 222730
2241 242944
729 280064
2721 263872
1499 262336
3137 219392
2130 246026
539 169472
2059 141322
3034 243712
2 286720
1260 285686
730 263699
1621 261101
2707 260794
823 254464
2067 216576
195 221184
2636 208394
2295 245130
2942 227446
2493 216330
1147 258294
224 234897
2817 246560
1399 272283
1830 278326
2684 268017
1926 268517
2119 273152
1810 240256
699 259575
2104 249963
2757 270784
507 274678
1769 271475
2269 227986
773 255062
1826 251776
2695 240768
2924 244752
850 239392
2386 233723
1351 263574
2612 231680
600 217098
953 242678
1297 93696
1402 43008
1517 -26614
1668 152586
1240 186368
2325 192512
2860 220928
1264 220898
2207 263347
1530 256376
2074 274056
1028 270547
2683 251964
2374 260889
3104 253248
1737 243591
1424 239675
2811 259328
1691 256128
2972 252789
1228 255220
1946 259280
3122 270454
1683 263680
45 220160
918 244224
2431 245238
9 211978
2134 237312
1813 224522
2001 186701
290 193213
365 248343
3094 262945
1353 207625
888 241664
1669 243074
2824 263158
1008 256896
2338 261760
2664 18459
1473 49195
2602 154869
772 150074
1488 255452
2010 255392
2915 266624
1518 246528
720 234922
2669 243200
2964 225792
417 216960
2893 269696
2595 291820
16 297984
2747 283264
834 268042
1714 286966
2850 313088
494 318730
1335 332278
408 326902
178 325376
583 296054
1819 288234
1809 286144
2322 305814
2449 294346
1199 307456
796 307388
3076 298570
905 300528
2159 309264
2485 324365
2852 326518
435 340087
536 344975
2553 338016
1768 321741
239 336524
1181 334334
2451 330720
845 324576
703 323488
2604 320320
272 327474
1133 287295
226 179162
407 317930
1710 343974
2674 308800
1317 297984
2810 298856
1869 297656
513 347126
2442 305152
2115 335360
2807 301322
541 222218
2578 239862
1818 247552
2406 244490
1953 218122
653 259072
1410 293878
150 332800
2424 346624
122 343818
2579 348150
2401 347136
736 345270
1109 330400
1355 295248
642 266250
2326 281078
2842 268392
2818 281739
2918 301815
3009 282289
387 276586
2094 297883
177 318555
2114 326256
873 327680
255 327936
76 279552
2773 301056
1534 303104
334 322560
959 341504
2266 347251
2919 331264
1730 310087
396 313381
1823 326272
692 327798
487 322304
3091 320000
2111 320275
2639 260377
2194 311040
947 308480
805 309010
1280 281040
632 278272
263 278016
217 271616
1672 248842
2756 274486
369 265664
1288 236544
2238 198410
3097 240384
743 253216
2659 264538
1248 270080
20 278016
2429 314624
1615 291840
722 340480
2390 343800
465 345462
1747 330240
944 331786
662 345974
683 344926
1274 342410
58 336128
342 337282
596 334032
777 274498
1612 306432
2340 308992
1478 317184
647 279808
2077 303872
2027 309504
219 336896
1183 328959
851 242397
1617 283136
2679 294656
1005 306166
2907 293971
2172 333163
1854 354186
1396 361120
1305 366549
1105 339689
91 328458
413 336384
1269 329612
1138 354323
428 347614
1921 375670
2126 370976
1169 360822
1727 356671
1571 333177
466 295642
1757 310784
979 312310
575 291840
1196 259594
2830 285706
281 215134
310 244844
2073 187402
2275 160983
1266 157115
2900 272913
700 306688
738 295185
1385 314119
128 327667
2356 343808
1195 348285
14 339355
640 345088
1744 360438
3019 356608
3032 324352
2941 299648
2209 275978
1198 191589
1960 229376
2694 254986
36 258688
77 318144
1124 250250
246 308544
1074 319222
3107 329344
304 330560
169 325440
299 353782
694 355840
1974 352768
2759 294400
2479 288960
1547 275008
1094 246538
2992 275072
2334 334592
2783 336384
1591 369408
275 368886
40 351094
1554 343552
1590 334976
955 330634
2837 360192
386 354048
926 349184
2303 317312
2193 325888
613 308736
839 314880
1722 307456
2333 338678
8 297216
1938 328586
512 352758
490 328192
348 252938
2729 240650
114 266496
3159 281600
1536 278774
939 211850
2370 326442
3013 341760
130 340214
2293 304320
2048 259136
187 288758
506 261034
1003 279882
447 322570
1295 342518
321 361472
520 349366
510 350336
1891 341080
1775 340470
2549 327722
1208 353202
2031 328110
1708 352630
3036 351424
1032 372918
1902 373494
1799 363136
1729 367456
264 362624
2250 332298
234 356096
1443 364064
168 354848
913 367616
2411 371030
54 355274
2473 286506
965 296128
451 335904
1649 340800
2954 341824
2212 338816
2671 325344
2102 273674
1071 337398
323 314368
1200 314998
1724 301578
6 324297
3023 364288
986 397056
440 363530
2044 390134
919 397411
615 368608
1213 222730
2412 303114
2145 286602
22 289398
1507 395264
3072 408576
1670 399114
673 404470
121 413942
1475 364032
532 380662
1862 375466
2169 382976
2593 373760
726 354176
3049 365578
201 389942
1186 381568
842 368586
523 375642
2713 385654
1426 380480
779 382880
1659 355085
2254 427128
702 425770
1603 454878
2262 450560
3040 443367
2833 441076
1910 454902
1090 452224
1151 420618
65 459146
1165 463188
452 441600
2648 446966
802 440832
258 408202
623 380042
863 446208
1340 445154
2065 448544
2567 419062
1401 401674
1555 402678
419 392458
481 339456
691 369142
2069 344650
129 346634
1438 303450
2462 375264
889 376026
1206 412160
579 415364
1546 400266
391 387200
638 382074
1723 383798
2434 379776
1149 452780
2596 429216
681 419616
2098 434762
1321 437296
960 423680
1702 408367
1586 428622
909 439040
2999 437650
1970 387178
2960 425152
260 438838
2509 365326
1108 367360
174 398848
2580 396800
591 399635
1375 414235
1916 373304
2025 380928
2226 375808
612 372736
804 376074
963 393482
2993 420716
1749 395776
3020 365568
3037 215818
2327 399104
1312 382474
2886 386560
2536 364544
1004 358912
181 403520
101 399904
2003 416586
1685 425078
989 421248
69 422134
1023 419382
635 410368
815 396426
3026 354954
1012 357110
3082 361994
426 382720
1100 410486
2171 377600
866 381440
1433 390656
1592 373066
2195 397430
1781 395520
30 385920
843 405558
2129 406518
2904 374538
2149 401142
751 389898
1328 376842
2070 396534
1121 405248
1863 211456
1502 180234
1913 306698
2229 332800
2916 290058
2998 352512
1761 352502
578 382326
2166 335754
1967 382090
686 396800
1176 387200
2297 407926
1597 400896
2314 397558
519 395008
420 364266
827 396928
2881 398560
455 394730
2884 379646
31 381858
1841 373554
872 376272
2109 373952
527 372352
3016 400694
146 394624
2672 377986
1054 378994
2064 400194
1343 360246
970 382336
2828 369664
2978 410304
3134 406080
1657 382208
1091 404470
907 378560
1828 341130
2651 340544
1635 357824
315 364672
2700 350218
2367 359926
1726 337930
1956 373366
2011 365440
958 392960
1624 431104
808 422912
603 365056
1381 381696
249 391424
2330 408576
854 421376
291 412672
3123 411136
2889 400640
896 396661
785 397193
1346 390912
1740 398592
1245 410226
1047 412185
385 397913
1845 378102
1857 395520
1758 380643
2491 356608
1759 313866
716 347658
1647 389376
2660 412150
1798 397312
1313 406656
2357 265216
2640 0
73 175616
2871 154031
1272 157056
2352 136738
1664 176527
2975 186233
2324 169597
2538 156885
457 92615
200 86922
684 110592
3121 102457
1461 124639
1081 132864
1419 124864
1508 143818
52 148918
198 144434
395 130752
1378 153280
1707 158986
2270 179958
2223 156224
1964 118852
1521 156484
2702 172032
57 150528
3 116298
1006 68170
269 99840
1380 94048
416 111968
104 109824
707 113654
1031 110090
911 57354
3050 143744
2718 145398
1771 124790
2368 107072
2056 97274
423 -158758
80 -100096
1998 -122944
1930 -35840
3095 -32768
1873 -49408
807 -65344
491 -8128
359 -2688
2951 3062
1944 -10890
3012 -31872
1579 -36352
364 -22144
637 8960
2870 1526
2589 -87488
1470 -129782
1494 -77568
418 -57846
1646 -56330
2026 -58112
421 -58112
2834 -82934
139 -148214
1701 -119808
1233 -112650
758 -151542
1026 -123904
2716 -57600
617 -86144
2622 -66387
61 -57344
2336 -42496
1180 -38400
2156 -34304
2004 -41984
1923 -80896
704 -79360
2371 -92928
285 -100718
2804 -106930
2977 -48384
1739 -49588
2234 -191478
1955 -175360
2667 -42506
1358 -24448
569 -7926
2755 -778
1831 -7424
1423 -24832
2441 -32896
1928 4096
158 4790
1977 -330
2402 -29173
35 -91417
526 -47232
1185 -62592
914 -51318
2006 -68992
459 -68726
1628 -56064
2123 -45472
1284 -45322
2201 -48330
2958 -43786
172 -55424
1010 -43264
1119 -40832
90 -78016
163 -70943
1037 -81664
897 -43786
2198 -57078
1477 -51328
581 -63616
503 -44790
2091 -117494
898 -95488
346 -89600
3004 -27136
1895 -23424
999 -30656
1564 -16266
1512 -75776
2247 -78198
2758 -70464
319 -67722
2236 -68096
1840 -84032
1261 -88704
505 -23242
2103 -32054
2752 -12288
159 -140768
1210 34560
871 145408
2030 160512
278 116096
2107 145664
1034 112736
1808 132230
2342 115658
2582 113738
1489 134144
977 143862
2349 118461
1076 153853
493 175756
41 174410
849 171520
2745 126941
2779 155453
2689 168790
23 168064
2616 126202
1246 127616
2815 135776
1559 144608
2093 145494
1542 145546
1552 138080
717 159350
1345 135808
1239 146208
1067 149720
2364 150112
529 152832
2036 158336
1776 155136
2279 160490
2558 131482
2423 166998
2332 155696
186 133834
3048 141472
2731 148624
1204 82256
1281 91136
42 107968
1110 124352
2052 157696
2856 157696
2744 142702
1837 92400
1784 95202
1678 124475
3080 127872
89 120786
3071 155068
137 126475
886 -41923
2996 33984
1344 26122
1273 33414
2711 66615
126 93184
207 96768
599 188416
1560 193536
2403 175872
1604 207174
561 203962
2741 192102
2125 166826
2053 195409
2127 189238
1016 173040
2049 232816
3141 228048
50 241030
1802 218496
3017 225070
46 236333
1988 228512
383 216416
2080 224352
1549 229878
1793 213354
1567 201866
1978 203662
2614 199898
1577 218624
439 215296
95 201216
1487 226310
1772 206272
594 208651
3031 208410
1516 218112
2585 209674
88 217334
2556 199936
1188 242166
2037 224522
2865 234486
1053 207882
283 230902
801 216567
1705 191009
1593 193241
164 190800
1843 195280
1403 172411
1780 194461
218 177642
1384 206024
2284 221980
2548 214928
2557 194816
2706 188416
2346 170876
1925 144836
3127 150538
2221 65034
2455 52234
431 98757
880 217277
783 199956
1588 111600
2562 136438
1812 115968
1527 51712
2532 6922
711 82203
3161 106624
2991 92414
2062 189647
1263 198386
1214 197901
3045 197203
885 163544
564 154594
434 201216
1847 222240
1435 214704
1645 255798
1042 248778
2563 251437
941 250166
822 258558
969 225158
1677 228106
1015 227830
2132 241697
1585 248797
488 258688
2170 256327
884 246816
862 166976
1362 179402
1085 189942
2663 128010
2418 240384
2986 238602
1332 248832
1787 254464
2168 262646
344 258816
1566 251904
343 234506
2244 242698
859 267510
3042 269302
706 114688
2274 292416
2620 343670
3014 342218
87 445440
1211 489024
1429 492662
1859 468746
2313 458806
1630 446528
2383 424522
2760 401866
1957 419024
1924 413312
2853 394152
1927 398656
1572 408662
2782 396352
1230 382378
1089 372104
1979 293130
2809 301184
1291 152704
2746 146463
1583 304177
1293 463934
737 463920
1688 451208
1853 424000
1400 405104
2483 400362
401 382474
1298 391936
1888 268416
471 186378
2709 346410
2968 389888
1197 387722
117 407286
1844 408534
1294 388576
1469 352534
1618 389834
1914 424576
414 432640
83 437558
109 416778
825 411328
927 420534
2017 396288
1044 401344
1999 426752
1471 442924
2566 445066
2768 428426
1207 448118
1697 445952
2078 421376
3021 398848
1501 371456
189 291082
628 452938
678 458496
2154 470326
2723 449910
1025 430986
2278 434058
1997 419072
2286 442506
1654 466678
225 452736
2901 449792
622 405632
3120 406528
2520 392202
1216 402678
2819 419072
1476 404416
2971 404224
2287 441344
903 463744
1570 463936
3065 468534
3007 467062
2416 464554
2230 434794
1309 420392
308 434390
478 457462
405 451200
2494 458870
2087 444298
1834 447350
2397 447606
2877 465024
450 473974
1454 463306
1244 464384
1655 362112
171 365046
2144 354122
1359 370582
1735 367594
1101 363882
1084 370940
1278 368330
1511 368640
1319 329216
2859 247680
2147 195850
799 237248
430 294678
2202 321004
2435 291840
2559 272178
1994 290783
456 299520
1766 290025
1061 272890
425 291078
1118 286838
1193 278762
3101 248942
2923 296878
2727 288489
142 296378
928 297798
1046 271657
2079 291712
2019 292128
1310 309208
134 247542
1993 270699
1922 278016
1558 262212
2895 264809
1582 262562
209 267746
3147 270400
2253 262784
162 270256
665 167640
545 206101
27 307046
2965 304886
1146 292544
279 309024
1674 298144
557 310275
149 282250
1116 308854
3041 307446
1276 285738
2573 258333
1178 260494
2385 279856
724 278288
453 272896
94 268021
2987 270355
3058 288298
350 252788
2155 259008
690 259106
980 250026
995 282720
757 274432
93 232352
2024 293366
1106 292800
1376 292672
2321 276809
1282 192332
2084 142858
2012 -6134
744 0
522 170400
2463 215040
2222 187786
1908 188022
2821 144394
2868 77322
2415 100352
1890 128000
43 224266
2717 231936
1352 246272
2461 262646
379 261120
2863 263670
2384 216960
2277 273408
2831 273910
552 254058
1741 305270
1690 293120
2005 291872
2841 279270
2215 280890
1650 300160
2872 302922
784 305014
235 298358
933 252544
2633 261120
1383 267520
2398 254080
2823 195146
1171 242698
795 201600
2121 288000
1159 282048
2827 297088
482 315698
289 306368
161 308478
2366 323254
1748 343969
2348 197231
236 171409
3129 171776
1097 164503
2781 158730
1217 237056
682 229632
1666 250624
2569 175754
2320 218240
1324 316928
2192 306688
38 319990
1574 305674
271 294144
2845 321772
486 302336
2248 323594
1548 252938
12 250368
1715 255488
1951 331562
2619 350934
2180 330361
1052 306501
2013 339840
553 352558
633 325087
723 324352
340 318976
318 327680
592 321695
3067 313728
5 318528
474 332385
1848 341760
755 339104
2533 320123
1431 245781
1241 270592
566 278272
498 291584
601 283264
1243 297974
1610 289024
2584 214026
1506 213130
2480 284544
1878 306432
950 296458
877 303606
327 304246
2973 295680
1289 307968
1205 283638
2050 286464
374 268928
332 263343
1633 306541
2725 310848
1220 331510
2957 313856
3046 328141
1903 320413
2528 330883
1446 345238
1526 342573
750 334710
1738 331530
424 289489
293 316712
1770 318442
2264 295104
1514 317376
1827 295232
1616 285431
2350 292333
1079 219136
1932 193802
563 332746
2105 348342
992 354870
1563 344714
2912 304384
127 273024
2598 338624
2962 340640
952 334378
2311 336054
422 320000
1285 337216
2909 310730
175 343862
1991 345664
789 349366
2607 343754
1850 344566
537 335392
1764 302240
3118 320982
1256 312544
1458 312805
188 329200
659 325760
433 328320
2404 310666
1940 296266
2028 296792
1420 324906
752 326132
3059 320263
1673 317888
2943 317199
1589 307523
1265 248559
974 286208
345 288758
2517 313846
1014 293898
1466 296766
625 293944
2076 251846
806 186327
1330 276480
191 238592
2041 217154
2410 244130
1038 247296
205 265728
3054 246528
1504 242336
2956 293987
2838 288256
2110 289280
449 257053
811 286646
1661 262955
2218 313473
670 310202
242 329373
1562 323456
1520 340608
2737 320950
404 329024
857 316533
84 332864
629 258304
2199 288576
1422 277504
1817 303122
2413 243712
761 235092
2869 255798
382 327114
641 341302
3139 343178
2197 315146
2484 341878
920 351104
2832 350838
1889 351744
1472 357238
611 349568
1631 321024
1457 341110
1404 317824
2861 311104
788 334784
2525 333056
2680 248960
2304 244352
2887 296321
1306 286506
2032 317184
534 319042
1369 284851
28 300288
1395 299914
1763 183306
1333 284682
2583 329728
2191 318976
864 316642
1143 282928
1075 245504
210 307456
393 320502
7 310282
2530 322550
2300 333056
1894 330752
265 314614
3030 309258
1885 315520
1918 295168
336 322253
2734 330624
2793 340214
3024 343040
1271 345472
1137 348416
2541 237568
1627 243958
2039 231434
2976 242176
540 123402
1421 145398
2272 135168
2128 44554
1413 163945
2732 205891
3025 359168
954 384502
942 311296
3038 294127
1212 379787
2309 410590
2450 418376
229 402666
2786 403830
495 412918
2392 390537
2151 391329
48 402770
2280 394565
3112 398603
2603 404304
2787 402432
108 402934
2921 391347
1258 388451
987 390222
1221 400024
528 357714
2175 412510
770 414878
277 336946
400 348160
781 351744
1066 309586
546 248962
1326 252160
1699 285194
160 314944
2934 287744
469 294400
1931 331328
1733 343404
1881 337913
18 316672
1296 309208
1880 336263
2095 319914
1011 318490
1390 330618
2116 340798
1692 338336
2459 347136
2478 366048
2205 355808
588 372758
2577 365376
2097 361590
1989 350768
1815 361216
1790 352736
1500 332352
2425 310592
821 303616
565 288768
3073 321312
1086 321526
2989 319104
2952 267776
1361 278784
1440 291328
2661 305920
1370 303616
2007 240896
671 182794
1226 147877
2854 255168
2388 281136
978 305312
2843 314278
1300 286074
1418 149258
2082 197750
176 174602
151 138122
1485 256246
3108 273128
2055 289408
3152 311552
1455 311296
2780 320896
2189 312330
1835 320758
899 310528
2188 312192
1462 316602
1675 340256
2249 347392
2060 348086
2873 342144
2933 307664
1899 329952
233 328608
2855 323670
867 313856
3015 306944
444 326902
2505 316160
2183 334336
1533 312330
1578 268362
881 279674
2040 278688
1600 199562
1935 241930
1215 233120
2271 335750
2453 311226
1937 324304
1599 326054
1379 250842
2242 294656
2772 326400
882 286464
253 268800
347 280192
1709 276224
2405 271872
138 327030
298 326656
2844 290442
311 338944
3135 384102
2800 364944
372 386050
81 383449
2905 388294
356 378624
1437 380272
1982 383882
1947 378570
1268 389312
593 389728
901 396758
2862 372394
2131 393677
2963 377970
2112 377856
1254 381184
2476 368010
3061 382976
2157 371638
377 375360
106 402944
693 390144
3146 359424
1713 286218
1035 263690
550 361472
467 366592
1985 363820
2433 391210
1225 366748
3154 381206
11 311530
869 361003
2490 374912
2220 367808
2570 391886
906 370822
2360 377132
762 352828
1842 388548
2892 392192
634 352768
2496 341248
2092 340224
775 324942
2106 386305
1791 398848
948 399872
644 407286
1377 392304
1851 381662
1164 384374
971 391104
360 386112
375 399232
727 404333
2615 379817
2610 376857
2379 388694
666 408054
2148 390912
1966 413568
2186 415232
1059 411305
3090 410455
2733 402077
1860 406198
98 395200
3029 417792
1949 373194
2421 237056
1209 296970
2898 400374
2292 438208
460 413248
352 434580
1055 439798
3063 360448
2343 374272
2265 372736
1252 264175
133 359806
511 409102
2419 395776
1484 480566
1191 478912
1595 446720
1829 449706
590 462624
630 463504
2929 459894
1746 463958
858 448992
883 441632
2344 456768
2282 436890
2407 462240
148 400346
406 413686
937 416512
2555 418080
847 411232
2801 406044
1874 413414
830 411824
3006 405872
1334 430950
558 393514
2216 404912
432 333312
3053 356352
2417 329728
1743 294922
2391 401629
876 454646
1510 446464
2849 398399
1803 417281
2930 402919
2592 445942
580 425398
305 403722
2312 422336
1056 407232
184 433792
2944 437248
75 443916
1450 444416
1077 430346
735 439296
2762 414922
2883 415744
672 244608
2316 389770
1242 430848
1148 432384
1024 450038
2750 450816
2232 411890
1160 435200
1397 445430
10 427818
2550 442099
367 440217
1189 448629
2203 432727
1349 457574
415 427072
2617 438464
2690 436480
908 444560
2587 446686
300 435061
179 433652
968 443136
483 441858
826 349147
715 363408
1897 395264
2329 393482
1448 405750
2980 431094
1700 441098
1483 448758
3092 427402
1872 429046
1524 433418
182 443692
1316 441728
1892 438282
2135 427168
3055 435478
1308 448512
1576 450678
2739 443840
2621 422443
1234 435490
4 423424
2581 430848
2601 412416
549 392714
2722 414070
1132 415744
231 397824
1140 310967
1778 333237
110 413806
2656 278912
3022 347264
2141 454144
2931 458240
155 469750
2033 438016
1111 435495
2715 445962
2650 454902
996 433152
2848 432896
3027 435456
2576 432512
2298 442880
390 454966
2317 450816
2351 470784
1653 464384
1130 474486
990 471936
1155 464768
2928 456630
3028 452042
2305 455242
2487 459062
3109 460086
576 454090
1573 450048
251 432906
1821 452460
1671 435338
2629 448000
2846 488182
2594 481280
895 497654
268 464889
2140 470651
2820 407435
2953 419009
2885 429455
180 445130
1550 448118
832 437845
2477 429106
67 303104
1807 170378
956 363651
2826 345738
1219 379904
1870 373760
818 313354
2572 314880
3125 331766
125 318410
1318 404672
2836 431370
2988 453110
1965 454646
3136 423946
331 449792
695 448768
349 411210
570 411392
925 439798
2774 442368
1725 472438
427 467584
556 432522
616 465408
1170 459520
2306 460032
1492 458752
2408 458742
924 443424
49 432618
211 420096
2588 420490
190 426762
2428 444278
2458 436992
2256 457472
2427 455276
1257 454026
2233 410762
1374 434048
1292 445814
2447 437760
1232 450048
3099 422410
2701 432128
1456 412097
626 357693
1406 438198
1680 422400
3051 424448
3128 416483
2618 424494
2307 439332
721 430682
1069 450048
472 415232
3096 416053
2946 338694
119 355328
2512 442368
2657 433664
1336 454646
2289 453888
105 447488
1625 437760
254 369152
1545 369152
2955 305664
499 330250
1479 250378
99 379904
923 423936
3102 389622
1773 373770
983 395456
2896 387072
394 412160
997 437248
1414 434688
1329 453366
993 459904
267 414976
2867 460278
2319 465398
1459 442122
551 466794
1745 463510
967 440674
402 449810
1416 440064
2851 427402
2354 447867
152 454016
1696 441989
1277 442880
1175 472054
1755 452086
247 438401
679 433804
753 431266
2537 429814
353 420132
951 430436
2652 435712
1629 407339
509 426754
2255 437293
1080 427987
2571 402667
1043 395612
2510 434934
1162 333440
892 363018
1323 371978
1372 386048
3144 463296
1962 459196
586 444928
2228 435825
2961 448396
813 458944
538 453590
458 447370
2643 440576
2376 438268
620 446572
1083 450816
2124 450560
2054 415226
204 446411
1950 434271
3138 456960
2184 467584
2296 454922
2927 468076
2288 460544
297 461056
1223 428561
2100 454781
154 472768
2113 477302
2785 447838
2677 477018
1103 462096
288 483328
3075 431360
595 433152
1529 435200
631 416758
712 422400
1058 350208
3145 348170
2795 354816
2903 399232
153 377472
2258 -146935
1952 -124304
47 -112640
2381 -116726
292 -107357
1732 -87552
1801 -71626
1917 -76562
438 -80630
1120 -73120
2983 -69802
1068 -102663
3157 -69937
1644 -116342
1453 -95744
2665 -75520
1984 -79360
742 -72330
3068 -76288
410 -69376
709 -232192
468 -232960
2377 -213750
2990 -126582
1115 -136320
2240 -92160
2560 -53760
1114 -66058
1157 -89664
838 -76608
2206 -46848
675 -48128
778 -39538
2158 -47630
112 -47114
1911 -48512
2647 -74794
1712 -69068
2200 -48738
2167 -48989
985 -38144
1436 -77357
585 -142403
1756 -85120
2239 -98944
797 -115072
1430 -201654
2935 -270840
2590 -188830
496 -172505
1107 -192918
1325 -161764
2099 -77654
814 -66176
1287 -48766
1363 -53283
2164 -81325
791 -123802
3044 -131130
2858 -206170
3064 -168054
485 -95344
1030 -86810
165 -86411
294 -104564
3098 -95692
2246 -49546
819 -64896
2118 -52416
1428 -51456
734 -107710
745 -81726
1945 -90609
1875 -61632
2047 -71238
60 -75708
1194 -84740
2120 -77824
1581 -59530
1117 -67378
1158 -74698
2813 -69951
2771 -80422
606 -57344
2673 -42826
2950 -48128
2712 -74592
3070 -30444
2362 -38055
329 -38337
1373 -43117
940 -43483
3056 -36992
244 -36352
1751 -42530
2046 -33756
547 -62306
760 -42694
307 -38195
1609 -50756
1360 -48010
1804 -51798
2778 -52887
2994 -58704
2302 -95751
1898 -71271
810 -63744
2470 -117481
2544 -58400
2372 -112672
3083 -101642
1447 -112800
3003 -126016
276 -111893
-1
EOF
