# Supplementary material for: Solving the clustered traveling salesman problem via traveling salesman problem methods
Source: PeerJ Comput Sci. 2022 Jun 13;8:e972. doi: 10.7717/peerj-cs.972 (PMC9202618; doi:10.7717/peerj-cs.972)
Supplement: Supplemental Information 1 [file peerj-cs-08-972-s001.tgz › CLKH-1.0/PI_FILES/633E3k.0.pi]

3162
2111 512010
284 477184
2742 520192
929 641536
1777 653302
499 604160
1085 603136
247 650496
1436 581632
1166 349952
2302 357376
2027 353162
1103 443406
3060 503808
1395 499712
1031 495616
1144 402432
470 356874
910 387574
2165 428534
1785 364554
942 382976
1647 417792
2957 416768
1669 418304
2199 426476
164 427658
2647 375306
973 381024
2630 331466
2800 312832
199 375808
1607 477696
1486 492022
2712 462336
3111 498166
2383 494464
1982 453898
416 420874
695 455178
2778 441600
1411 527546
3125 523008
348 529987
2316 470797
1248 351523
2045 346132
515 381430
1974 387840
1335 327040
95 409600
1712 437238
123 366080
3096 416256
2279 400384
1957 363193
2056 420002
814 415744
2479 422912
2220 426998
507 421888
3122 377856
988 367626
2625 321494
1353 396032
1713 431104
1727 435190
1142 409600
655 368138
1378 365322
2662 405120
433 394666
2482 332202
414 437760
1312 449536
2980 477952
2114 383232
2692 409354
2195 483328
2589 496128
52 474870
2057 386816
1989 450560
3015 432128
1035 387072
1956 390646
602 310282
2312 383478
1686 356362
3024 365578
63 377856
511 396416
314 483958
2825 474240
624 460288
1580 479596
2556 525756
1202 549376
401 579072
2469 573440
911 411648
341 560640
27 558070
1901 524544
2531 543754
2509 552438
2118 489728
668 476928
1792 458560
1841 469824
2691 457216
2197 415998
343 454357
2906 505856
1711 517622
1588 598656
971 552042
991 618934
1383 483054
1826 503661
172 516470
2387 487178
2818 503306
2563 523264
1366 553462
2874 428032
2645 427008
429 418994
2354 429056
978 418324
70 441344
468 459264
996 500942
2557 432122
160 441856
1624 428032
788 389258
1169 445430
2886 444416
682 387466
2132 519040
2071 504512
661 560950
737 496714
1363 509696
65 532746
1761 454082
1192 495382
931 578072
1913 543360
2810 517376
1782 553024
990 401536
1699 396298
1733 409728
2026 479734
1537 526198
3 517002
2301 556352
2120 547968
1482 510688
838 562906
1284 572192
1606 445952
1800 588556
1183 585354
2900 581386
1971 331978
44 405504
2379 425994
2368 461814
1641 486400
2341 542710
2212 497674
1013 526336
1064 523264
2709 527360
2095 527956
2400 394499
2856 502262
2208 470528
2370 517632
2039 518656
2696 493824
1223 451072
2580 466432
804 513280
1126 549110
1719 507658
2984 540406
1570 437248
1962 421130
69 455424
2843 473344
2541 456960
474 419146
3105 489782
2398 358842
2073 380150
354 361400
1892 348426
1487 342236
1156 488683
961 488513
2244 492273
741 515072
1692 473600
41 503808
3050 484352
1054 424960
1308 397312
2434 400267
373 359134
2915 465888
1206 454656
3068 402891
319 400896
2411 446464
525 459274
1110 409088
1505 353546
471 446464
1987 458752
2500 423424
1219 424448
3104 578550
3038 558080
1969 517898
648 561152
1051 548854
1227 555008
1046 463872
3054 510976
1442 436480
640 412992
1917 490742
83 451402
2 442378
3080 496758
969 471744
680 491958
2362 501248
1504 475082
749 497664
2703 493568
2734 511232
2104 526582
2608 450304
1703 445706
1049 546304
107 495616
739 573430
1771 389034
787 400906
1122 403456
2603 376832
1203 413686
2606 401440
4 494848
1318 523136
828 557360
2155 573942
291 451062
1975 494592
50 495616
2222 418058
967 391690
2602 504832
1464 575478
1613 494080
1477 375546
1767 376566
2920 380090
1456 414400
995 499722
1889 534518
290 520192
1180 361472
2223 493568
146 478218
1305 563190
3058 541696
527 491530
1490 534016
3030 537078
1746 559350
898 373504
2571 384128
1839 366730
906 508746
2470 584566
1549 599040
855 538486
1360 507328
1608 368650
1578 446976
2651 449802
1757 517110
2232 517120
1576 444416
2343 496364
10 496755
2437 416923
1689 413696
614 424960
304 408576
2585 421888
1170 329728
747 438272
981 465920
1093 490496
3092 497664
2493 449536
1426 477184
2987 510976
1955 522240
37 521799
2028 520310
1377 443136
1770 442358
1082 415744
1259 390154
2885 387072
2837 465920
687 449536
540 533302
559 397632
427 395786
1909 401910
371 371722
1705 355338
25 448512
2112 463862
2710 439818
1489 388618
639 409728
1534 499072
1988 430602
1090 571382
366 570368
1859 503680
1247 385344
2103 400896
1673 332800
2881 564214
2883 558090
432 505856
434 542720
2582 552950
1678 497152
316 502272
395 457176
1550 407692
2384 473738
890 472566
449 432458
1471 417738
1528 419380
419 399872
1340 368138
1266 483850
1394 456704
1222 507382
273 437514
1592 469258
2639 477686
2177 443448
2198 468446
169 421888
2007 451584
708 437760
1380 457728
2769 454656
822 512512
405 517120
2839 422922
1282 462838
2614 477210
1853 519952
1007 521374
1629 400384
387 421072
3086 403466
1460 443241
1058 461568
3162 440832
472 445440
2714 471552
2491 426185
984 390721
1728 245290
1654 445440
225 484352
1111 488438
2499 465930
3034 475757
2795 562891
953 546091
1517 513024
1599 485120
1916 573686
2792 556800
2156 326272
578 282122
1572 328182
541 293642
473 328714
2463 325632
2947 520826
145 535147
710 566837
1114 519507
1402 534774
242 543958
132 587766
1731 475638
2570 452224
1769 479488
2386 487424
940 461568
170 519542
1361 520330
1084 546422
664 513024
1407 409226
2922 482560
2534 378368
2595 378880
2406 404682
2186 470976
1146 483840
1083 509184
733 437494
1939 430080
963 430080
3023 297482
1403 318976
1722 323062
71 294410
1458 384522
2916 400384
3159 482304
2731 453622
1796 459776
2218 459776
1603 432640
196 366177
1736 371648
1870 484139
1194 459660
1015 487946
2124 553462
3161 529910
1264 422400
2643 486400
1667 485376
2720 506870
2224 440202
2307 375434
1680 500320
2898 466781
939 476672
2233 477056
2623 456202
2803 483830
2658 541686
1684 497664
1498 468480
2693 501622
1954 346250
2130 380288
2200 420992
2358 473600
1823 512384
218 459402
3153 458496
288 507520
933 536054
634 539136
2707 518144
1338 494080
2782 517120
782 527350
426 501760
1010 476160
1433 522742
2732 508426
2991 496128
2506 494080
1279 517366
1174 507136
438 487562
2995 502922
1043 384394
1526 405760
103 485878
1217 495360
9 534144
469 530422
1970 527370
689 508544
2442 543478
2487 533494
647 505344
2768 509440
2273 483594
403 507382
2762 516598
987 466186
3046 501258
2146 385546
2907 529132
1529 471552
669 509184
2234 450048
1494 419840
1176 440320
1127 438400
1231 458742
1306 456704
1616 490496
667 467968
1186 404992
2917 391680
40 457216
34 477450
738 485110
72 420352
1936 544758
853 289792
308 264202
1774 363786
3066 356352
17 318720
3138 200960
2450 374386
595 389632
2169 205322
1812 226826
493 219136
2816 280576
2474 280064
2266 223498
2683 300790
529 461056
1311 489462
1096 470026
1773 487424
1621 470660
1357 580022
396 533471
665 215019
2577 420061
796 409754
2527 476550
2119 412406
1226 372568
47 428481
917 420872
118 411763
837 391752
530 357386
924 329728
1449 243712
830 121866
1801 133120
1596 283136
1912 455178
2855 456640
983 437504
1368 463370
2254 478316
2964 449290
2172 472608
2034 480256
881 507904
466 508416
1518 544246
42 524554
1511 512768
720 510208
3007 523776
2284 535264
1218 509280
918 474602
2548 515610
2578 504512
690 524800
377 589878
663 659094
402 584704
651 597504
2080 536276
2905 269440
2328 225546
818 473088
1405 474614
150 466954
1450 448502
1589 424714
2409 404212
508 526911
2221 540672
2551 520182
1019 563200
866 444416
54 238602
656 484362
2713 541174
567 457216
1136 540672
1321 462848
2300 483328
2133 472064
2361 487424
1454 494582
1992 461834
558 414720
1263 516720
1632 501248
2766 525548
1199 481664
216 479914
2461 433338
572 388506
2075 523510
2802 429568
177 454912
2944 373504
477 450570
2829 437770
821 469996
331 480768
1583 417792
790 377344
2243 474112
2753 483776
1881 453322
1893 506486
2539 521920
1008 392064
1065 347472
2061 308986
554 403456
2414 418240
131 394234
544 395068
922 395568
1236 388714
1714 371466
1638 378784
1316 433530
376 390664
1109 378041
3037 417147
2650 469504
2822 466944
1241 459776
1818 359424
2051 455680
231 452431
2240 499344
1038 516608
1838 531958
1646 483850
1475 495094
2561 463882
1748 514038
1929 332800
2072 299008
1591 303114
925 388106
2044 386560
303 433664
725 506783
1950 484169
1681 411479
1341 415744
1171 440822
1359 409559
2936 349706
2760 349696
1163 418294
1113 428042
813 451082
3004 485376
729 468992
1165 468992
1097 466944
2942 490486
533 396298
701 442368
2959 460800
2122 443392
257 405504
1915 414656
2719 460342
2653 363658
2686 420352
3119 396096
2538 372928
266 550848
751 547072
1610 502336
666 504064
1409 586742
1985 559104
2617 547840
848 446464
2441 540672
1953 509952
1683 461824
2636 474102
3001 414730
281 473088
439 418816
1014 446464
151 459254
2966 463340
2440 445962
2102 418826
1495 394762
748 436746
3135 463882
1543 519424
1906 527872
852 532470
1907 450550
2296 463370
1327 511478
1650 513024
2635 538102
722 570358
921 545792
461 496736
3006 503200
2673 474634
2087 442368
1228 421376
372 399360
1655 378378
1029 425984
1743 432128
2519 455680
1947 422134
1541 398528
105 571158
894 520298
2423 560138
797 598006
1740 598774
2668 592384
219 552266
1561 580480
1330 569142
2569 415744
538 441098
455 464630
1131 518390
2025 503808
1993 498688
2775 423936
1664 413696
1177 341002
1435 502282
901 526070
2935 493568
557 472064
776 540160
2680 510592
654 430346
2419 461686
2927 387072
2789 393738
2637 419968
2835 322432
684 387584
1481 419082
1420 354560
2892 327936
1628 416768
2663 400650
1132 419594
2376 574966
1760 565248
1138 560630
628 538752
2701 457472
972 412672
1098 402944
3146 454656
536 392970
2189 428032
1536 431094
2320 387594
2861 361994
1362 456192
2910 467968
1351 401408
2397 387072
2457 480256
128 537206
1034 374464
883 434176
623 479744
2298 377856
858 434176
476 471552
909 456714
294 482294
2297 552192
1871 533504
344 533494
2258 407973
1836 453120
2985 498240
1365 441920
646 490752
1188 453002
2417 456128
2682 515062
2599 470176
594 477993
1225 374858
194 434442
2333 454902
2324 419530
2573 445824
1563 436150
230 400192
2196 323722
1267 518976
1047 524288
2327 514048
551 476992
732 513472
730 465226
1349 515766
3075 510464
2967 529910
1100 470026
861 497152
479 463374
2081 532467
337 424960
840 441856
2308 377728
1117 517632
2094 419508
770 536566
351 491136
605 504666
212 422246
29 468768
3130 495094
1990 547062
582 531712
210 483328
2250 499712
1887 519168
22 620892
3073 602112
2291 507269
492 622413
2180 600064
2443 515146
1922 416978
1972 502144
592 503309
740 470656
1854 412928
2773 370688
1565 567680
815 512640
2175 601600
2847 621558
955 563210
1063 569846
1639 429046
1391 392202
1635 457728
1397 430080
808 479222
1434 437076
1710 481263
2926 537139
805 489081
3127 285879
2865 363008
532 376320
593 329728
777 428067
1718 394240
3100 343040
2549 375818
1445 380160
122 370698
1459 416768
2337 418816
2988 444662
1858 370186
673 398592
2468 397312
1829 356352
2656 299008
1926 280576
2280 578048
2844 461322
389 562176
3059 591862
235 515584
905 487936
824 517376
2427 537972
1778 386932
3003 331776
1799 299160
580 294922
1045 360018
1300 457718
2756 429056
1287 436224
1670 401408
1021 311568
2107 266627
365 389298
1181 368344
789 411345
1152 277632
2799 308032
2432 244746
637 266240
2961 298496
1101 462848
2744 412682
3043 498550
2780 510326
1503 425546
2093 509814
259 494208
2979 486912
868 458250
1932 403082
1963 542710
2136 439808
791 452864
2698 513782
1012 513408
1448 477942
165 458250
162 443776
754 439552
130 531840
378 557440
615 602998
2129 579520
189 463050
2346 586688
966 451456
2717 429952
556 507254
947 498496
870 397514
1852 505482
359 552630
2077 499520
2274 501760
2919 500288
202 481664
2974 507904
1301 551616
2085 564790
986 507894
2849 495104
2483 398336
1637 431616
2484 450560
1115 454656
1507 481526
1233 464650
659 457728
2819 479232
435 460736
2649 494336
2454 487926
110 464384
704 413706
2911 420854
87 555520
753 528896
383 565750
2272 552960
1414 513024
1129 502784
1292 502784
2811 479754
336 481802
330 502252
2678 465930
1070 431616
1387 389530
115 465144
1432 462602
1184 476325
206 477430
1513 449216
1688 493952
2989 387072
2000 328714
946 429066
2098 475136
887 481280
1694 468992
2359 493568
1759 477184
2790 450048
2108 490988
2490 463882
2833 428042
518 442378
3016 485632
3148 456704
1883 495616
715 513526
1373 481280
2749 472576
2355 406026
2067 421376
1133 413184
2998 380938
2996 423936
2711 403456
2323 401408
936 485366
1986 458752
444 463104
483 473504
307 453440
1567 439569
1200 481248
2605 481250
1060 482272
2088 520182
423 482314
1493 468992
394 466432
1724 541696
2305 581366
3118 554240
2168 431680
1017 497093
603 459776
617 452608
2626 477184
2248 474112
391 401408
1973 408576
2877 404480
1763 435702
2994 412170
1886 408256
198 503211
2425 485398
2381 479104
1294 408266
357 436618
1840 430346
3097 451088
678 430794
244 498726
1158 466672
327 499200
2540 429024
106 502902
2764 502730
1451 566006
746 597472
2448 619520
1618 637942
3033 622592
57 602112
1066 600064
584 511744
2162 597238
2373 573088
2954 559722
2676 508928
2029 289802
2546 343296
816 403456
685 516086
2466 553984
711 404704
2412 460526
1124 474766
1585 469072
794 473088
276 330250
14 446474
379 463840
2725 419922
80 475986
3063 421300
2049 397312
84 326562
1059 458529
30 498688
902 524881
2730 520006
39 548362
3029 586988
2610 531968
819 533504
1882 555008
2620 527360
1923 498688
2193 510976
1717 495606
1005 485376
62 502784
3057 473600
1559 455936
2767 402698
1851 407760
458 511744
102 472569
2576 483840
503 499320
2741 494589
2893 399448
1835 371699
143 423680
2854 434176
1189 468480
134 534528
2201 529654
1419 512522
478 561398
197 551798
826 577792
949 325888
1753 322560
139 337920
723 319488
3087 493558
1235 469514
1797 487424
2642 456704
3114 371200
360 246794
1004 349174
604 348928
1903 564224
2216 539126
1508 527370
2694 563456
1968 568812
1346 512778
683 514570
1668 533504
2929 462592
2013 348160
767 292096
254 366602
1925 434166
2159 417280
2510 320010
1802 331766
1595 313610
3071 494592
1212 523264
930 536566
2797 549888
94 519168
2754 423936
926 404480
3025 574454
2925 513536
2845 537600
3110 535104
1439 515264
2747 490704
607 512512
437 559104
328 549888
2445 562176
23 523095
2037 387414
3013 479232
428 454656
1750 526582
1244 427776
1497 459776
2353 433152
1730 424960
1175 417792
3085 520832
2505 528364
2939 517514
1709 404480
1298 507382
2331 496138
1700 295946
2809 303094
2408 318464
2596 318976
406 282378
632 377600
157 387584
844 376054
2012 349706
2418 401664
801 407552
1123 387072
834 410624
2311 432118
1408 398336
1744 389120
481 171944
2271 142498
340 277302
2276 259082
975 262144
1209 221184
2150 286720
1908 296960
885 329728
2913 256650
2517 437322
1554 493024
1143 471050
2706 490688
2618 493942
2282 421376
3149 465654
77 436224
3052 420352
1865 365706
2334 466048
1931 428864
528 506112
1027 498944
2460 470272
2160 465920
368 456202
2038 474112
1182 458752
1566 462848
1499 488448
1104 492694
3109 409408
1444 440054
2537 366090
2348 394006
601 367978
1905 417430
2723 425984
191 422912
642 418816
418 384791
2407 446701
2436 451186
2594 413440
2921 392202
691 466934
1672 389376
2065 465280
152 403722
166 424960
2451 559094
2924 533504
155 527882
2765 512320
2521 580096
1036 573686
1020 576512
2121 579584
325 572416
2687 389120
1725 353290
1846 465910
2951 514048
502 524204
193 406488
1873 441808
2558 494422
2665 397700
1350 409728
1056 406800
832 461490
1874 477157
935 508682
1946 539116
2545 525660
2779 528128
2378 527136
681 543328
3123 430314
597 530432
2024 548502
941 574912
2934 536694
1254 438528
517 434560
390 499712
2413 528384
3157 529334
53 511280
1221 490230
2372 467200
587 477594
613 378794
2285 387642
2971 425984
1249 428544
2486 418176
1289 482422
1530 497216
82 457738
1068 458752
3069 513014
872 517632
900 454656
1388 466944
1634 530944
3070 507830
2695 441600
1299 458752
67 420864
2640 380810
295 375562
21 404480
2496 465312
2115 443190
2488 540716
2154 525360
2421 475136
1324 427422
2950 355650
698 366660
2737 437622
862 435850
1979 467269
520 452608
2796 441240
1364 464898
2390 498166
2761 426288
1522 466432
2600 451061
1416 488788
76 492179
977 456128
2287 454399
2752 388690
3053 473088
1942 477340
1137 409216
2660 392714
2675 442624
2624 450806
1539 449536
2163 396032
68 406794
670 410624
707 391414
58 400384
2586 417526
641 413696
2646 385024
561 320010
2949 329974
835 281600
2070 235530
1902 534272
361 553974
1243 534272
1354 454154
3074 490230
825 423306
73 260874
2514 329216
1671 339712
644 383990
2888 327953
1834 301162
393 327178
1604 350464
1819 392896
2684 443425
908 411793
1140 458752
2396 347082
2716 398976
1636 475658
1879 551680
1268 550912
2940 577792
761 571392
1512 483072
1214 487168
2179 502016
1877 518656
516 570368
369 574838
2475 604278
1255 516864
1779 594816
2113 529920
2099 515200
1732 448522
1786 402698
2889 401920
20 400128
2329 442368
2295 541696
2351 523889
3141 488240
125 548224
2202 558784
2812 559616
758 595840
2815 602700
1625 601927
3008 614134
2249 537767
1246 417803
1118 433931
671 456192
579 465920
1326 424200
509 294592
1469 487414
1965 551670
1552 488202
1033 534272
2894 538486
420 504320
380 510474
350 379685
2245 365568
591 399783
2727 465914
2975 480004
3009 461056
626 457728
2700 416256
2981 396026
2363 430430
1427 459776
1964 514038
1179 401408
413 425184
2349 365258
2948 487318
203 388992
204 390902
79 382186
919 310666
2054 583434
1016 627190
1501 505034
2217 614272
1546 571072
2504 546678
501 502912
2345 493184
2042 521216
75 502784
1095 515072
1749 536640
2708 515264
226 537856
2458 610934
692 586368
3051 575350
2009 526464
1413 481568
36 473664
1997 398346
653 379914
2181 392192
2275 455670
3136 451338
3115 456640
1938 456192
1966 487424
1821 412160
1042 461814
2518 368640
2264 405504
506 415744
88 413696
91 481280
1151 518144
264 468992
362 492032
1119 536576
1336 533738
334 485664
1465 486134
2820 523766
2672 576800
2641 593014
2992 565238
98 531456
1980 500746
2141 314826
2977 413440
384 513824
2543 501968
728 634248
261 623496
417 636790
313 612480
3089 581312
1999 444480
2777 484352
1001 470006
2882 517632
2679 548822
2140 476592
2030 500732
2953 485051
1288 516086
1215 509962
1519 557046
188 452618
1474 530934
895 361984
66 332288
817 334090
649 393738
1981 414720
2481 424960
742 391616
2751 512896
2976 493568
1190 534528
2022 531278
760 481438
2110 508906
1843 541110
839 530816
238 527360
638 507904
2661 531314
1286 419352
2237 574454
2319 562688
168 519610
1304 533120
1949 494454
1106 491640
2968 433142
3107 431858
2830 459776
323 412802
2365 400244
1041 429480
3137 604310
1755 547318
2342 529408
3072 512000
956 537600
108 581110
2142 551808
2758 469994
643 537088
2281 544384
1040 383232
854 376612
342 435190
2938 441141
2871 470452
2422 433024
2309 440853
1813 556662
950 586952
1135 600182
795 510730
2721 512296
3035 480723
549 478208
1334 593910
1488 576512
759 479088
2745 470800
173 389504
363 429056
1125 392378
2241 367984
256 382170
367 471808
2697 467722
1081 468992
1590 454432
2862 493942
519 458752
1389 490496
2286 476160
752 406528
424 398336
1758 416512
1440 358444
504 374400
2983 374130
724 378432
3061 350602
3055 391530
279 401334
1260 374848
3083 273450
553 408458
694 431350
101 414400
2852 383296
2973 363018
1798 455946
2393 536714
1191 573430
1844 562176
1897 463104
1023 457984
2542 492032
2736 487680
1276 534454
985 450304
184 489462
2597 449664
1425 517120
2317 561920
1850 560960
2755 569334
1810 515584
2859 468736
2459 454666
1130 497654
1811 476416
2382 494858
421 510966
2293 364810
792 376842
938 519168
893 538624
2205 537590
1009 440330
1382 463124
2471 492534
2092 479362
2633 498186
32 503286
500 453632
2137 396068
1185 481124
2157 367068
171 346122
1328 379904
2105 510976
1234 466944
2945 551936
1876 575478
1960 487414
296 501760
141 474624
989 556022
3002 529408
270 409930
2231 350336
2035 304522
2455 415744
2277 419830
2303 377354
696 490230
1485 491520
2575 403200
2536 392320
2616 511478
201 480640
714 532618
1161 534070
3065 517120
574 506742
1622 425984
1322 402432
645 462848
2292 425984
245 466944
1864 442368
1807 451574
78 403978
2021 448778
2064 447242
1899 483840
999 490166
2033 493376
2438 544758
399 447424
1476 437258
410 392714
547 440320
1842 451328
490 452598
3078 438272
836 490496
431 424960
2667 515072
2139 529408
1575 522778
1211 543206
2666 497226
964 325002
1271 348196
2046 395408
1665 354176
18 479370
2360 482550
2091 524150
1666 523146
1805 520458
3158 540928
3082 570752
2814 538486
3077 467328
1424 526838
1418 489472
586 434166
1921 484608
236 452362
2062 476672
1197 286218
619 395264
1406 434166
927 309248
997 292362
397 514058
588 576256
163 491392
736 245583
979 244224
863 437258
3022 458742
970 442378
3044 536908
3147 537270
2562 475136
138 502262
677 442880
1861 472345
765 365568
2690 415744
333 446976
1611 417258
773 418346
285 491584
1535 523264
891 438451
2993 331429
1201 430080
871 462848
660 448512
1044 503872
92 508598
148 400330
149 498166
2182 422912
1721 465802
312 514028
1441 458634
2002 463488
562 509046
755 499978
467 497664
3040 487414
2657 431552
465 367906
2164 452214
781 446088
271 496494
2236 471040
2674 433418
778 507382
3139 488320
3079 515318
176 511222
2498 474634
982 511232
2836 547574
2525 524800
717 521984
1751 523776
937 407149
1252 498182
2784 532672
1510 458561
1702 497152
1437 493568
884 488448
3156 503798
920 479616
222 538624
1860 564214
253 484352
1597 431936
1984 489162
3017 492672
241 557558
1804 511488
1661 558080
1417 455376
2134 340382
636 344320
2798 541120
1145 575606
1 523274
161 484342
2963 485888
2615 430080
2804 443392
453 380544
1601 518134
959 501760
1314 465920
2524 459264
1602 330762
1232 375808
1679 373760
850 408064
1121 513024
2840 494592
1685 480256
263 433408
349 559862
916 514048
2144 492032
1347 368000
1157 504832
2560 577014
1704 533504
2116 516544
581 492992
679 535946
2188 571254
560 406784
608 525312
780 523264
2060 499712
237 499702
2036 452864
1866 424960
928 413170
2148 390474
2247 364672
1077 332170
2238 479286
3128 309760
2304 266762
1438 387062
2097 444854
1168 462464
274 497398
1640 464778
186 519616
268 513526
1141 506890
700 325632
1820 288778
114 297984
2089 349162
2918 409344
422 359690
3028 451574
109 413696
1998 468992
1492 464800
272 197770
2952 387072
2619 396645
2824 458334
1747 498240
2559 513846
2392 493824
1781 464896
1429 499712
2699 511744
2533 469130
702 501238
1653 505856
441 462346
1863 512886
743 544768
718 564480
1069 473088
802 492480
1548 408960
1568 407242
1213 516854
569 469056
1296 371690
2622 409354
1325 423296
2807 445046
329 450624
2972 466944
2688 469760
3067 424970
48 484342
1237 302090
2632 547210
2965 592256
1313 498688
620 473088
2728 455168
1261 446976
1384 425856
2083 449344
1961 385760
2489 399478
873 398480
3132 389440
635 520204
706 589034
1538 653814
1945 521216
807 535910
923 462338
1927 518966
2192 512982
889 517750
1976 487082
943 466560
535 365760
1657 349184
2410 395776
1285 362506
1766 375030
948 265206
1295 213098
2655 238592
1086 161802
2671 244608
3129 373578
1196 463414
2990 388150
845 401408
2497 376064
1457 376778
208 435296
2511 435712
1367 441344
2876 336896
1480 376842
652 397302
121 419840
1531 425984
1620 430080
1545 328202
2017 400896
2213 421376
2897 445521
1496 433071
1878 458585
2552 465270
998 395269
960 405011
1557 422400
1000 474178
2986 461324
2613 482806
1644 463370
1240 404470
1472 394250
2011 465910
2066 461824
1691 404224
1032 365066
1520 459786
627 455926
2937 494326
3103 418304
2783 422144
1895 393482
1344 396554
1888 415232
2873 461312
1649 418570
2431 460278
2322 483318
292 469514
1739 478464
415 447200
1343 437248
1483 425940
1900 357038
2318 385280
457 393098
154 409088
2357 387072
2823 450100
1355 361339
951 398218
456 392704
2999 405110
85 495104
495 459264
2267 524278
485 492032
1392 412672
2621 493056
1134 456704
1074 450560
1789 477174
3098 482304
2391 487680
3108 405514
657 484854
2123 438784
712 394762
1830 351242
2627 542720
1404 575478
1855 566784
2352 473078
757 526720
618 529930
864 293386
548 311296
375 405514
1315 421878
1658 416128
1662 425974
182 397312
1453 377856
2310 350208
571 347136
1764 328704
1723 575222
381 591495
2738 587836
1401 462774
2601 470866
2960 586272
537 536158
2420 442060
993 429184
1251 359424
1788 269062
309 565110
2268 496000
1783 582656
841 588800
3133 541696
1352 478208
2288 241356
2718 496065
374 490496
283 497664
867 479232
2321 463872
2082 534528
2832 452615
3045 411760
1154 439552
2184 438334
2908 530285
1814 413578
2638 478705
3116 331452
1708 358518
2743 352311
2770 540160
127 535040
2394 407050
1944 553462
2380 466550
1205 486518
2257 454922
497 531840
1715 538368
2018 496608
2978 353952
2566 386634
1107 421824
762 421952
2211 392192
1924 400240
2786 521069
1332 487424
404 479232
2904 441034
2388 441332
2161 510976
2631 528384
2173 513270
2841 427648
179 349194
13 452618
454 460544
167 399946
1310 405952
2554 477814
625 498816
1061 590592
1928 613110
335 605632
183 608960
2447 526848
1149 451712
734 467968
1856 408534
392 370698
355 385472
786 370240
596 512938
310 467488
239 493056
2591 555244
2863 485504
2170 482304
2315 480138
2270 537846
2931 512768
1726 536576
2821 567030
1693 558592
315 576246
2332 453002
1609 467200
1239 479714
81 411446
616 415889
2194 505609
876 490240
2607 491554
445 372224
585 408576
2014 403456
1370 410624
446 444416
347 482560
2215 487936
2219 318474
1381 427776
2530 442102
35 386058
3041 418304
2733 463350
2259 457984
1687 459776
1540 411648
3154 518144
459 471040
3032 527094
1398 474250
2739 516736
1092 573430
2659 585718
2670 567296
248 468992
243 354954
2477 531914
38 519548
1270 340946
498 542390
1532 553526
300 535608
2827 395993
2628 384778
2047 401527
1752 504468
1447 487424
3140 483200
1067 333066
2902 436726
2187 363517
223 404368
2879 448127
227 439646
810 472054
2788 441236
15 297125
1615 368640
370 365568
2428 403445
1555 455435
246 476160
2516 435735
3142 407050
16 399350
2870 388618
2787 410986
1573 474112
2251 448512
262 499702
1847 449942
388 386048
1558 419452
1002 531355
214 614116
301 608768
1652 564956
356 476987
1415 569344
3020 529782
49 493002
521 487616
3047 486144
543 534262
1147 516160
629 526336
3155 488448
766 428032
2347 437248
1542 424960
1880 458112
1466 445626
2869 484982
3019 375567
1675 426368
1399 439808
1745 510710
875 517120
1948 556544
2059 547820
1273 503498
59 471712
829 492298
2435 458752
267 408576
2032 344064
545 464438
2020 430070
1784 418826
1502 458316
1656 434698
1827 414835
2367 427530
153 501526
1598 498160
847 472064
3081 418336
1822 540086
505 503936
2262 437258
2808 459766
1824 457728
1342 466358
974 393802
1959 492072
1224 481880
1833 483712
2817 436170
621 501632
1160 446336
662 447040
1053 422208
96 487680
111 507558
2834 446502
1911 469632
2019 430209
513 434679
407 420874
2866 381549
1995 367909
1869 397312
450 426155
1207 364951
2772 461814
1735 369082
2235 431398
386 447488
2848 379226
409 439040
1551 443914
51 450432
1904 498166
763 460790
2031 524736
903 535350
1817 453376
93 434150
2943 398730
2402 409984
3084 318976
451 372736
2532 349184
2171 465408
775 515574
228 385034
2465 395264
1155 438272
563 464896
2183 404960
277 316064
1894 401408
1080 375178
2239 382336
2878 341450
1238 345098
874 413430
633 333888
2899 531904
3106 534326
224 420080
555 386288
1617 428032
1050 407552
2131 413696
2265 464896
293 379008
2389 449152
1026 505324
1102 491968
994 469845
2449 435473
1018 409823
234 419095
2850 453136
2930 449526
1890 506784
2356 483991
2941 476150
1631 366602
3117 440320
869 550912
3160 598016
2515 589824
650 635894
888 596992
1422 625664
573 224256
1659 288768
2590 370688
2535 322560
1167 436224
3124 413706
1229 461814
1872 473088
784 491520
1734 526326
1756 347136
1446 276490
2313 564234
1089 559936
1216 558272
2399 593564
2681 528384
2664 539072
2058 538333
2101 503465
612 506880
1919 498115
3126 218010
552 288640
1940 291531
462 503808
2473 541440
1290 525568
142 522496
460 511488
514 492182
1348 446826
2294 541686
3134 465398
2145 450560
1257 491520
482 568320
2503 522250
135 599030
2364 559104
1547 529920
156 513536
1690 450048
1619 435190
565 367872
2004 345610
510 450826
2529 500224
1605 494080
1848 482294
1791 417034
2003 494336
1307 448522
1390 524918
311 516480
1862 522624
324 572928
1741 564864
2495 582144
494 566336
2872 526336
2574 572342
2955 513536
211 498688
1396 453632
24 486784
233 426378
1516 491510
3049 493568
1660 593920
1593 633846
1754 481792
46 516598
1220 495626
1544 368650
2375 428032
1072 514732
1525 486741
1885 510123
320 414961
2385 360448
1533 324618
3000 384010
1958 498166
442 476160
550 423434
2677 454656
1323 511990
2958 499200
2567 449546
899 478198
2969 376832
1627 390144
2306 400384
1302 436096
539 383104
2109 221768
1584 157322
487 215552
2508 229376
278 281762
2086 165603
181 315312
1793 339190
2654 325376
147 329728
958 416408
913 348362
2909 419776
1630 297994
1120 361895
713 471711
1645 587264
2724 524288
599 591350
1055 597376
904 509952
1682 466432
2076 405002
1048 459766
1651 452608
1039 425984
2424 378880
2053 440832
2377 427776
3076 436864
484 446326
2806 379904
28 376842
1484 442639
716 436069
2209 514635
1914 493558
768 392202
2629 473088
798 422538
2339 431478
1951 435200
2502 389120
99 464886
1574 398346
207 432128
113 445753
3064 441595
2403 462799
1803 437248
326 449376
2501 339872
1808 471997
2149 512758
117 495104
2472 441093
2579 387858
2884 393728
286 416400
385 369546
2210 504610
843 536832
1524 608502
2826 581888
823 647414
2253 541686
1867 461248
546 377549
2568 345689
1062 461550
1208 385799
568 406528
721 434589
2299 395909
880 567560
1393 562816
1275 563580
100 413073
1371 558703
332 533504
1164 537330
2456 444431
187 482294
1256 459018
2415 541696
2771 563712
1088 571126
338 503306
2125 483072
209 450560
2416 453632
2512 462592
2785 539638
2946 529152
464 503360
1506 485568
1626 505874
896 577856
1400 546102
2326 585718
2335 529162
2290 477174
674 479232
799 484864
1339 477184
2005 401210
1776 337581
697 408832
2864 399104
3014 428288
3095 361984
769 493952
688 435722
897 531830
1920 491146
2151 494700
934 403840
531 316042
2128 377098
1742 463190
1898 452320
144 439296
137 440320
764 434368
74 392192
2278 434176
1431 387210
3026 456832
104 457974
630 434048
1884 366208
803 330240
1274 355830
3031 317834
2553 294282
3021 348416
430 392192
1372 478720
2084 480246
957 415498
1410 444416
1560 413440
2464 433408
2078 415647
1815 433908
2564 382178
1076 421888
412 436224
2982 424448
1562 362496
879 401408
1935 441344
447 465920
731 469760
2336 475126
86 444416
112 412170
1612 373514
2896 430080
2928 420736
2895 463852
1470 450560
1977 515072
1594 564726
526 531712
3062 362486
793 352768
1564 349962
2462 353664
1230 400804
914 387584
3036 416768
358 411840
1003 431178
1379 442358
5 449536
1825 444416
1762 463859
2206 449584
2793 403400
1521 394240
2430 455158
2522 456694
1577 440842
1707 374784
1452 474192
2052 514182
856 537580
1105 475049
11 496640
1934 427520
488 398538
1765 442534
7 503574
3144 508982
1579 523136
215 535542
1210 496630
2405 495242
1030 513152
2750 363904
2592 498432
2176 481280
1571 476150
287 522240
968 495114
2214 541174
962 432384
892 328415
1428 345088
2689 362512
2096 280660
3093 348630
1337 460288
2395 423936
3094 470528
1022 486528
2439 487424
61 484846
192 448052
275 422410
1087 419786
174 430732
1329 453632
2227 472064
583 391690
3131 398838
2507 295094
398 493742
2126 433162
64 441334
1293 506880
1250 569334
229 572416
1178 557056
321 559104
195 584694
2476 571649
1269 534538
322 574656
411 544941
1473 378763
886 416481
2912 328211
2842 427478
2255 381480
2494 451664
2583 449152
126 441551
3145 440296
2846 473846
1187 479717
609 400504
699 517104
2478 446372
2903 489495
744 435241
136 468800
542 507551
2074 497511
19 516096
2547 495895
1698 509642
1173 407685
2757 442624
1028 502518
2593 535974
1159 560693
610 494986
3091 541174
675 521984
1790 426752
2263 416000
1245 411914
860 417418
2069 468982
2015 435722
2634 465408
2344 516890
2746 490770
2283 452900
1569 484180
3048 457610
1006 509696
912 532470
1775 419840
1845 374282
1478 471562
2453 421888
3005 377856
318 560630
1139 482141
1297 504320
55 506732
2867 493930
2763 488438
812 476160
1816 514921
2106 469470
400 443904
878 452716
2858 478295
448 419328
31 378642
2726 477184
2016 427008
2242 426486
2230 354058
2444 355200
606 444928
2008 436736
2851 441181
116 314409
1468 321034
2776 327158
345 321546
1116 368650
590 428032
2609 470430
1696 518134
2314 513034
306 556022
1648 520192
800 488320
1369 406128
2805 430080
119 437248
1148 429558
124 382592
2962 376586
1875 414848
2190 561920
2246 583168
1037 595958
2158 461504
3151 487680
745 483840
1738 481546
2138 508426
598 546038
1697 495616
480 427776
2970 457206
1737 390347
2588 451260
2252 436050
2404 422629
299 425595
2401 424576
2143 445952
833 436727
2813 452818
1073 322720
2260 348198
2748 323146
2791 396578
1642 365131
2350 284672
475 300032
1623 225497
364 354304
3101 357376
45 522402
976 542311
1868 537472
2467 542710
859 502784
408 398858
1331 362506
1195 430336
2550 415222
1701 412160
200 405130
705 450304
1412 404490
1011 550112
600 536576
1896 479568
302 439712
2801 495104
1918 516096
857 565248
2063 556269
3090 468684
774 565843
2261 562069
2226 350686
3042 360448
463 340992
1983 323584
932 325632
1303 351232
2135 423424
954 436224
820 387072
1376 406016
1258 400384
2433 392802
158 513206
1283 591350
282 476170
2933 573952
750 522870
672 408320
353 409984
1581 348170
1172 379894
289 366080
1967 353098
1587 325770
771 333248
2055 364544
589 373258
915 426486
2166 421760
1527 497740
221 493622
2781 423936
2100 423930
882 390240
2702 395008
2185 334080
1078 480266
2330 509942
339 483110
1455 448256
1910 375610
772 455722
1509 494582
2340 417802
2715 451584
2729 463882
3056 476150
577 447478
178 468982
1467 428032
2604 378442
265 333920
2891 501760
2740 475126
8 452480
486 473088
2001 491008
185 460800
523 435968
2338 336586
564 278570
1320 392202
944 430070
489 453632
952 471040
2581 455456
570 353290
2735 375798
846 311306
2174 325888
1057 388608
352 381952
2068 329728
496 354816
3143 403456
382 405504
2914 493568
2366 489472
90 518144
3012 585718
452 582656
1677 585728
831 494592
1272 477184
1025 453632
686 516096
2853 487424
2152 454656
1317 463626
1556 466166
693 446464
1857 425994
2374 444406
1099 432640
190 473600
2890 410122
346 472064
1514 460288
566 501750
2526 460288
2587 444768
2225 487872
1024 610368
1500 572416
2426 629612
842 552694
3011 523530
1430 414144
1941 399936
2774 468992
2228 454656
129 448512
1386 436224
3039 438272
1491 506080
1515 472608
1071 553718
1242 456064
703 557568
576 515072
1831 442880
877 412128
1720 343786
1891 346112
1582 364032
217 432736
2857 410240
2528 417782
1345 407552
2006 382986
1633 348416
1375 473088
2831 590080
120 456714
1423 591862
2875 570368
2191 488448
727 493056
1280 534006
785 461322
2048 510986
2544 519148
1729 467978
1277 497152
1443 443136
2153 401418
965 502336
865 507382
2901 477696
2523 441856
622 450560
1809 343498
2705 432512
140 434944
2611 462336
1930 410762
1806 432118
992 408576
3102 413696
907 421888
2868 404992
1706 415114
2572 417398
213 465920
2887 450560
6 469238
1079 464650
251 420864
945 513014
1991 480266
3152 492672
2648 501878
2203 435840
1128 530432
1943 456704
1768 456704
1523 450048
1676 428176
2117 399338
811 498208
1994 545126
43 442032
1794 540176
2229 478208
1112 495606
133 455168
1162 450432
1374 472640
12 479478
2759 385024
491 400384
2256 378880
89 323584
240 401546
1052 448192
1091 504118
1780 474112
3010 384266
220 413962
2612 453632
1828 537078
1461 431104
1094 552054
2838 453130
2127 488814
2669 493318
1385 498256
1772 513270
719 506590
2043 436883
252 491264
26 473750
2204 483381
631 451857
1586 524856
522 516352
2584 469075
2369 435722
159 375818
2923 388362
97 437238
180 473088
1933 473482
611 498678
2555 487526
735 483962
2794 366144
2513 430090
56 416778
779 439808
1614 326794
1663 336512
1978 373760
2371 399114
1198 426912
425 428342
3027 425984
1291 398336
436 435088
1553 442752
2289 495712
1108 509814
1787 507776
2860 522208
2040 537046
524 521226
298 317450
2485 346634
534 330368
1262 570870
258 536586
2167 534528
1309 515072
851 473600
980 477952
2598 337418
512 483062
1937 560118
3112 559104
756 530944
1281 476806
1356 343606
1204 375808
2446 425984
1421 470016
2207 422400
175 522742
3088 501770
2452 517632
2722 526848
280 466758
2565 488086
60 419840
2492 343256
33 425952
2023 341450
2269 470384
2325 457696
1462 449482
260 417242
1075 450678
443 497398
3113 484362
232 513542
783 424128
2178 448835
205 418506
1333 448374
2079 433152
1996 527862
2147 461834
1952 496118
1600 459766
1278 483850
1463 474368
3150 374463
317 425984
2050 394496
575 406646
676 416256
2480 394346
1832 412800
1695 380730
2090 420096
2644 413066
1253 446348
1150 453098
709 404650
1358 412518
2520 392924
1265 381578
2828 415286
1319 366454
2997 526294
305 529910
297 525226
2429 527392
658 501514
726 535030
2932 497280
3099 450570
806 460544
1193 428480
2956 508416
827 517110
440 470538
2010 537324
269 474634
3018 494080
2041 519404
250 463360
849 381066
2685 482560
809 489226
2652 552428
1795 529398
3120 463882
1153 504074
2880 536694
1849 462976
1479 444416
3121 398346
255 430090
1716 429616
1837 477196
1674 496128
2704 487424
249 536576
1643 527747
-1
EOF
