# Supplementary material for: Solving the clustered traveling salesman problem via traveling salesman problem methods
Source: PeerJ Comput Sci. 2022 Jun 13;8:e972. doi: 10.7717/peerj-cs.972 (PMC9202618; doi:10.7717/peerj-cs.972)
Supplement: Supplemental Information 1 [file peerj-cs-08-972-s001.tgz › CLKH-1.0/PI_FILES/64lin318.pi]

318
62 11580
63 10400
70 10600
69 13360
74 16460
75 17120
81 15130
80 16090
76 18140
73 19750
64 9440
72 259
77 580
79 2340
86 -6140
84 2709
83 5809
82 4240
78 3360
71 -1920
68 1880
67 560
85 2240
91 0
92 -16500
96 -21920
97 -22400
101 -33120
102 -35420
93 -4280
98 -6400
99 -10540
89 -13780
90 -10260
88 11080
87 11660
196 15680
197 16000
94 10800
95 12100
100 7100
207 4900
206 7980
202 14240
201 12280
198 1360
203 2240
204 -980
194 -4350
195 -1910
171 -20153
170 -17655
166 -16400
165 -18380
269 5660
315 2660
266 13180
265 15840
260 18160
258 17400
259 10540
255 16140
257 6426
261 1227
264 5240
267 5129
268 7929
263 10672
262 11833
272 0
273 -4380
280 8560
279 8260
284 11900
285 12260
291 9820
290 7420
286 10420
283 -4420
274 -10927
282 5067
287 7120
289 9280
296 -950
294 7517
277 5367
278 7780
281 8798
288 6778
292 9260
293 10617
295 12880
192 -320
193 2560
199 -2460
200 -1280
205 -6620
312 -9980
311 -7940
307 -2160
306 -1600
302 320
301 -1140
303 -16580
299 -14940
300 -19060
308 -12660
309 -11400
310 -30900
305 -20480
304 -21520
298 -10740
297 -12800
276 -14800
275 -12800
271 -8860
270 -7040
318 -23260
249 -16700
248 -14720
245 -9120
244 -10880
224 -17000
223 -14720
214 -37180
215 -33020
219 -2940
218 -5360
213 -12156
256 -4267
253 -540
251 -1620
252 -4380
247 -14220
246 -12600
236 -4040
235 -4160
228 -5980
227 -11500
226 -8320
229 -3120
234 -3900
237 -6500
243 180
238 4477
233 5300
230 5470
222 -4678
225 2430
313 5124
231 5400
232 5200
239 2400
240 5072
241 3660
242 601
139 -9949
140 -7640
144 -8660
143 -4560
250 -9620
314 -2920
254 1227
211 -4407
212 -2608
109 -3640
110 -9412
216 -420
217 -340
220 -5260
221 -3500
118 -8320
119 -14013
114 4060
113 3360
108 3280
117 9140
125 18000
128 18740
133 19760
135 14500
138 10700
132 17060
129 17300
124 15720
121 12540
122 9080
123 14580
130 12240
131 11020
141 4800
142 4780
147 4380
146 6200
148 9100
151 8160
157 8160
158 6560
163 1800
162 10740
159 11480
156 11320
152 8160
149 10500
209 5240
145 20110
154 16020
150 19000
153 20980
155 18960
160 14180
161 25180
164 24770
210 22400
167 15060
168 14920
175 22260
174 25140
179 26195
180 23860
186 22335
178 17960
181 19250
185 19900
191 21615
190 18050
189 24000
184 24950
182 8268
177 9200
169 2580
172 13880
173 13940
176 16768
188 10369
187 12080
183 11169
65 360
66 -2160
61 -7400
60 -9230
39 -3400
38 -1120
35 5600
34 10960
137 23760
136 26220
134 21600
127 19840
126 18960
208 18760
120 17160
14 8020
13 14160
116 19580
115 22720
112 14800
111 19580
107 15500
106 12820
4 14760
5 8940
9 -8540
8 -8160
3 -10360
1 -12060
2 -10260
6 0
7 0
10 1600
11 6780
12 -5480
15 -564
103 2136
21 1680
22 2320
29 -160
32 -2465
31 560
30 2035
28 1435
23 2180
20 2437
33 -1680
27 -1680
24 -860
19 -380
16 -1460
17 -5500
18 620
25 -80
26 -1400
36 1420
37 1380
42 5780
41 7460
43 8340
46 5280
52 14860
53 14720
58 12380
57 9580
54 10720
51 8180
44 5000
104 14360
40 8580
316 -20840
317 -24380
49 21040
48 27520
45 26340
47 12240
50 27240
55 25600
56 23500
59 12780
105 11020
-1
EOF
