# Supplementary material for: Solving the clustered traveling salesman problem via traveling salesman problem methods
Source: PeerJ Comput Sci. 2022 Jun 13;8:e972. doi: 10.7717/peerj-cs.972 (PMC9202618; doi:10.7717/peerj-cs.972)
Supplement: Supplemental Information 1 [file peerj-cs-08-972-s001.tgz › CLKH-1.0/PI_FILES/65rbg323.pi]

646
365 9180
42 2160
459 1091
136 2701
375 1676
52 2700
308 2700
631 1615
60 3061
383 1679
374 2814
51 2700
73 3062
396 1679
67 2700
390 676
244 2700
567 1077
312 2701
635 2179
126 2270
449 -852
603 1053
280 1431
572 247
249 1484
185 1430
508 1047
131 1430
454 1048
123 2030
446 147
17 4230
340 2894
346 348
23 1485
273 1431
596 1054
124 2426
447 150
580 655
257 4000
557 1100
234 3898
65 3898
388 2201
25 3898
348 935
148 5499
471 3702
611 2200
288 3904
428 1400
105 3903
314 3998
637 2401
311 3998
634 701
76 3898
399 2101
254 3999
577 1303
534 2002
211 3901
472 2202
149 3900
505 1803
182 3902
595 2203
272 3901
277 3902
600 2205
533 -553
210 2077
1 2398
324 343
48 2353
371 -850
359 -853
36 1822
75 1697
398 70
443 -853
120 2248
364 -853
41 2260
326 1020
3 1698
444 -853
121 1677
439 -853
116 2399
353 -853
30 2047
373 97
50 1699
366 -853
43 2249
8 1733
331 1133
45 2248
368 -846
350 -853
27 2797
319 2798
642 -653
117 2698
440 -831
397 -832
74 2699
11 2707
334 597
70 2706
393 -852
638 -653
315 2809
26 1698
349 102
165 1638
488 1655
88 2147
411 -138
177 1540
500 1655
183 1540
506 1463
338 2562
15 2838
489 1855
166 1543
483 1855
160 1543
61 1947
384 -138
484 1855
161 1639
496 2265
173 1639
465 1265
142 1541
392 -137
69 1948
329 -137
6 1541
559 1265
236 1541
613 163
290 1442
79 2048
402 -135
526 2162
203 1542
77 2149
400 -136
593 165
270 1443
305 1443
628 1268
12 4198
335 2500
22 2300
345 1299
323 2302
646 940
96 1760
419 -848
415 -848
92 1762
420 -848
97 1760
423 -847
100 1861
550 1153
227 3362
604 -653
281 2103
608 198
285 2999
549 330
226 1945
560 883
237 1901
641 -15
318 1900
432 1569
109 2247
430 1097
107 4098
468 1389
145 4094
299 4093
622 1991
152 4093
475 2890
282 4093
605 790
457 1489
134 4097
251 4093
574 1389
221 4093
544 1589
24 4094
347 1990
316 4094
639 691
239 4094
562 1591
599 2490
276 4694
274 4094
597 2491
381 1590
58 4097
341 3490
18 4201
503 1192
180 4096
512 1994
189 4100
517 697
194 1721
387 2284
64 1720
195 1720
518 -416
122 1720
445 1385
561 1268
238 2682
632 565
309 2686
208 3081
531 3667
275 2681
598 566
532 2165
209 2686
556 965
233 2682
294 2682
617 1267
405 2466
82 2682
513 766
190 2685
71 2682
394 1267
460 2166
137 2686
187 2683
510 1767
481 2667
158 2684
578 967
255 2685
553 1167
230 2687
480 662
157 1908
328 439
5 1720
113 2078
436 -851
332 68
9 1809
521 1395
198 1802
155 1802
478 1500
477 1896
154 1803
40 1803
363 99
264 1803
587 1798
286 1803
609 1599
39 2203
362 -301
72 1698
395 1396
591 1897
268 1701
101 1701
424 1399
223 1701
546 499
263 1701
586 1500
2 2398
325 1323
35 2022
358 -851
620 1223
297 2738
623 2447
300 2737
295 2737
618 1132
94 2651
417 1131
590 2131
267 2655
382 2131
59 2654
509 2131
186 2652
327 1531
4 2652
619 2131
296 2654
231 2652
554 1447
602 1847
279 2653
452 2847
129 2737
339 3134
16 3341
502 -52
179 2798
413 -852
90 1899
551 444
228 2100
426 309
103 2100
225 2099
548 1010
102 2168
425 910
151 2171
474 -491
570 -387
247 1709
495 1243
172 1608
486 1597
163 2645
487 539
164 1591
624 947
301 2403
412 175
89 2530
422 1556
99 2399
205 2399
528 100
62 2133
385 1754
95 2527
418 177
83 2399
406 176
34 2399
357 176
437 -852
114 2466
53 2721
376 1804
217 2465
540 1204
408 -851
85 2466
433 830
110 1806
491 98
168 1701
573 720
250 1805
84 2147
407 -847
360 98
37 1704
571 626
248 1837
511 1400
188 1800
150 1799
473 963
245 1799
568 1000
193 1936
516 1500
479 862
156 1800
153 2098
476 2001
127 1937
450 2001
569 626
246 2564
498 322
175 2629
565 1555
242 2628
232 2628
555 1269
241 2680
564 2558
576 756
253 2563
141 2629
464 1222
33 2629
356 1556
463 716
140 1708
541 1341
218 2149
615 665
292 2145
235 2144
558 1467
181 2144
504 66
303 2144
626 66
614 2565
291 2850
466 695
143 2145
256 2144
579 965
625 818
302 1708
355 716
32 2078
68 1429
391 -273
111 3300
434 -846
389 1268
66 1700
645 438
322 2021
414 1414
91 1969
252 2168
575 1619
106 2384
429 2218
535 2013
212 2168
431 2414
108 1969
271 2169
594 1057
204 2168
527 1421
19 1968
342 2315
410 514
87 2926
409 514
86 1973
584 1614
261 1969
453 1614
130 1969
337 1714
14 1969
13 1969
336 1716
54 1969
377 2214
442 1857
119 1970
401 1615
78 1970
455 1815
132 1970
583 1715
260 1970
81 2626
404 515
55 1969
378 1615
283 1969
606 1621
343 1858
20 1971
38 2527
361 517
10 1972
333 1718
287 2799
610 -551
380 -652
57 2807
441 -850
118 1933
354 925
31 3002
115 2079
438 -850
28 3001
351 -849
448 -846
125 2418
330 767
7 2405
536 1972
213 11651
547 3802
224 11611
313 11601
636 3803
490 2302
167 11602
29 11601
352 3814
470 4002
147 11601
266 11601
589 4003
386 3902
63 11602
216 11602
539 2603
196 11602
519 3919
112 12001
435 5042
543 2704
220 11629
582 2705
259 11604
344 3905
21 11605
563 2306
240 11605
304 11605
627 2236
369 2508
46 11609
542 4008
219 11615
427 4009
104 11609
456 4009
133 11609
162 11608
485 3947
159 11608
482 2315
494 2610
171 11609
616 1910
293 11610
492 2210
169 11609
499 1910
176 11610
621 4010
298 11610
49 11609
372 2229
207 11609
530 2526
461 2311
138 11610
566 3811
243 11613
640 2711
317 11611
222 11610
545 2521
197 11610
520 2317
403 1912
80 11613
588 2212
265 11612
497 4013
174 11613
192 11612
515 1938
184 11614
507 3432
493 1916
170 11615
529 2616
206 11640
607 3816
284 11615
501 1917
178 11616
278 11616
601 2236
367 3918
44 11617
522 2318
199 11618
458 1919
135 11618
514 2420
191 11619
451 2220
128 11621
416 3920
93 11620
630 1921
307 11621
629 3521
306 11621
525 4021
202 11621
524 1921
201 11621
644 3022
321 11622
370 3522
47 11629
262 11621
585 3930
643 2723
320 11625
592 1924
269 11623
467 4024
144 11623
258 11623
581 2233
612 2225
289 11625
552 1927
229 11626
469 3627
146 11627
633 3828
310 11628
537 2629
214 11629
538 2133
215 11632
98 11632
421 2650
200 11634
523 2636
462 2359
139 11658
379 1961
56 11660
-1
EOF
