# Supplementary material for: Solving the clustered traveling salesman problem via traveling salesman problem methods
Source: PeerJ Comput Sci. 2022 Jun 13;8:e972. doi: 10.7717/peerj-cs.972 (PMC9202618; doi:10.7717/peerj-cs.972)
Supplement: Supplemental Information 1 [file peerj-cs-08-972-s001.tgz › CLKH-1.0/PI_FILES/6762pla33810.pi]

33810
78 0
77 0
385 -44534
384 -28160
458 -4146
383 4146
382 0
381 0
380 3584
379 14336
378 16576
377 12278
376 10752
375 7168
374 7168
373 0
372 0
371 25536
370 38528
369 53248
368 66304
367 73664
456 33674
455 48640
366 78656
365 85622
364 84704
363 85174
362 83488
361 80262
453 45066
360 66454
359 56896
358 45248
357 33600
356 31360
355 42560
354 53536
353 77056
352 92608
452 92473
351 100765
451 60493
449 56378
446 27479
350 76934
349 77878
348 76160
347 78038
346 77910
345 70056
344 80752
343 87479
342 90006
341 87920
340 81088
339 70112
338 77504
337 82432
336 85504
335 86046
334 84672
333 80710
444 37002
332 66790
331 57232
330 46172
329 33936
328 30954
327 43232
326 53536
325 62720
324 69664
323 74368
322 77728
321 78214
320 76832
319 72758
441 27530
318 58854
317 50176
316 55552
315 62784
439 22322
314 65718
313 64320
312 61152
311 70112
310 77168
309 82432
308 85568
307 85970
306 84608
305 80528
436 6740
304 66742
303 70070
302 68992
301 60928
300 51072
299 45416
298 56224
297 64736
296 72016
295 77056
294 80192
293 80790
292 79520
291 75488
290 61760
289 51968
288 40862
433 32928
432 -26294
287 28896
286 35956
285 47936
284 58240
283 67424
282 74368
281 79408
280 82432
279 83142
278 81536
277 77672
276 63784
275 54432
274 43232
273 30933
272 34104
271 45920
270 56245
269 65408
268 72352
267 77434
266 80416
265 81462
264 79520
263 75656
425 51072
262 62272
261 52416
260 41440
259 33376
258 46004
257 54992
256 58036
424 4266
255 67424
254 74368
253 79408
252 82432
251 82974
250 81536
249 77664
422 54208
248 63728
247 54432
246 43232
245 30912
244 33684
243 45441
242 56224
241 65408
240 72016
239 77066
238 80144
237 80790
236 79520
235 75488
234 61600
233 52416
232 41216
231 28896
230 36403
229 48272
228 58912
227 67546
226 74768
225 81824
224 84672
223 83538
222 82902
221 78080
414 61494
415 23722
413 43530
220 66624
219 59136
218 69888
412 47946
217 73654
216 69888
215 58176
214 56000
213 65408
212 72016
211 77280
210 80080
209 80854
208 79128
207 80710
206 88419
205 86436
204 80752
203 71802
202 62272
201 74816
200 83328
199 86166
406 42810
198 82912
197 74368
196 72192
195 71734
194 68992
193 70912
405 -6070
403 2592
192 75936
191 81824
190 84630
189 84224
188 77504
187 69216
186 58240
185 44800
184 50176
183 53760
182 56448
181 56822
180 55552
179 52864
178 39424
177 43008
176 54656
175 63488
174 63193
173 65408
172 58078
399 19943
398 -4391
171 65058
170 72054
169 65059
168 59520
167 55030
166 55552
165 49280
164 37632
163 25088
162 16128
161 5376
160 16128
159 30464
158 40320
157 49280
156 53760
155 62720
154 62208
153 62966
152 63990
151 58624
392 -1910
389 -23158
387 -6550
143 1590
142 -6272
141 -14336
133 -198596
134 -178595
135 -136192
136 -138384
137 -118595
138 -78848
139 -75392
140 -58594
144 -5376
145 374
146 0
147 10752
148 23296
149 34944
150 43008
90 -88576
89 -176118
91 -25062
92 -74000
94 -75120
93 -123654
95 -5606
96 -53904
98 -44408
97 -92646
99 378
100 -47143
102 -44401
101 -91862
103 18
104 -46538
106 -44737
105 -90974
107 -1174
108 -46695
110 -44336
109 -89830
111 -4742
112 -49588
114 -41686
113 -86326
115 -6078
116 -49692
118 -41224
117 -84542
407 20716
408 6888
119 13904
120 -28240
409 14880
410 34880
411 -14118
526 67501
527 55448
528 50624
529 47054
530 42560
531 44912
532 42588
533 41216
534 36904
535 31549
536 24864
537 39424
538 51520
539 59324
416 35784
417 54089
544 47408
543 60672
542 64694
541 60352
540 59034
418 31869
419 38551
420 -8182
545 51606
546 55654
547 55552
548 50848
549 42896
550 32704
551 31360
421 15370
423 13952
552 62478
553 62272
554 57792
555 49728
556 38528
557 43328
558 62438
559 62720
560 59136
561 50176
562 41216
563 26880
564 27564
565 31032
566 34384
567 34160
568 34335
569 34324
427 6294
426 -47254
428 -11616
429 44864
570 67530
571 67136
572 62720
573 54880
574 44184
575 31360
430 -14550
431 24310
576 25088
577 26880
578 25984
579 25984
580 22848
581 29512
582 40186
583 61542
584 60480
585 55552
586 48384
587 37184
588 29344
589 32266
434 -5110
590 36288
591 36016
592 35728
593 35336
594 35168
435 41216
595 38496
437 -5110
596 37212
597 32704
598 26320
599 35840
600 45696
601 52864
602 55926
603 55272
438 31696
604 43008
605 33936
606 36416
440 -20598
607 39232
442 50102
608 51072
609 54054
610 53536
611 48832
612 41328
613 31360
614 28672
615 32406
443 -5110
616 37478
617 38976
618 38976
619 36624
620 32760
621 49280
445 6906
622 69100
623 68608
624 63952
625 56448
626 45584
627 46723
447 -999
448 40750
628 28882
629 28672
630 34688
631 38246
450 1586
632 24192
633 18816
634 24192
635 35840
636 46032
637 52864
638 58102
639 56448
640 51744
641 45696
642 34496
643 31958
644 27142
454 6272
457 -9718
645 12672
646 10752
647 5376
648 16128
649 30464
650 37632
651 39158
652 39872
653 35840
654 28672
655 16128
656 5376
657 0
658 0
659 -31104
660 -28672
459 -74230
2878 55996
1452 54157
2879 56384
2880 56494
1461 54155
1457 59830
1456 54155
1455 54277
1450 56448
1451 54277
1460 54883
1459 54761
1464 54175
1465 61346
2881 54692
2882 59014
1470 55918
1476 51618
2883 50700
2884 50234
1482 58382
1463 54299
1468 59746
1469 54558
1475 59276
1474 54858
1480 52868
1379 50774
1492 45530
1380 55626
1481 50092
1493 50100
1498 43138
2885 41344
2886 41534
1509 54155
1513 57016
1384 60502
1525 57639
2887 55296
2888 52513
1385 59811
1537 59392
1386 59770
1549 58112
1387 60726
1561 57809
2891 56598
2890 57814
2889 55737
1572 51372
1389 55942
1584 56064
1390 57718
1596 56160
2894 47987
2893 52116
2892 52777
1391 54036
1608 54208
1614 52032
2897 53172
2896 53873
2895 53010
1620 56318
2898 55179
1631 56318
1637 54290
1632 64609
1395 65498
2899 34208
2900 43264
2901 48384
2902 50176
2903 47360
2904 49398
2905 47488
2906 44800
2907 40320
2908 37632
2909 38976
2910 39680
2911 53922
2912 49470
1725 48698
1731 50230
1730 57652
1729 65938
1728 57648
1741 57648
1740 50350
1739 50176
1738 42098
1737 42098
1736 40932
1735 55812
1734 60960
1400 44666
1746 60758
1733 55926
1727 51858
1715 50438
1716 58729
1704 50439
1717 50452
1718 57540
1707 57538
1720 57537
1719 65828
1708 49856
1709 57694
1721 49916
1722 50806
1710 49940
1711 57322
1712 65576
1398 63832
1723 57474
1724 59570
1713 57284
1700 57312
1699 49948
1687 57285
1686 49858
1698 57388
1697 49786
1685 57424
1684 49698
1696 57433
1695 49979
1683 57926
1682 49946
1694 58022
1706 49915
1705 57950
1693 49937
1636 53709
1641 61998
1642 53710
1645 45357
1651 45356
1655 45356
1646 53646
1650 53647
1656 48588
1661 56878
1660 48588
1664 56876
1665 48588
1668 50561
1672 58850
1676 50560
1673 50561
1669 58851
1677 50717
1689 59006
1701 50715
1688 50717
1681 58260
1692 58260
1679 58259
1680 66551
1675 62042
1671 38938
1667 38549
1663 45696
1397 53376
1659 54656
1654 57590
1649 48026
1653 51175
1658 57174
1657 65466
1662 58496
1207 50560
1666 49813
1208 48064
1670 50176
1209 48640
1674 44994
1678 53738
1690 58210
1691 50126
1703 57982
1702 50234
1714 57962
1210 56448
1726 62592
1399 52930
1211 64102
1732 63216
1212 53392
1744 56262
1751 47689
1745 47689
1752 49474
1759 49042
1758 57686
1757 49604
1769 53120
1770 50206
1775 57454
1774 55938
1779 56466
1780 64286
1781 55995
1792 56302
1791 64287
1793 51925
1804 51926
1805 60217
1811 53402
1817 51888
1818 46080
1819 28672
1820 26880
1821 25088
1822 27776
1823 27530
1830 65650
1837 55960
1838 64250
1839 55960
1831 55961
1832 64251
1825 55961
1824 64257
1406 61326
1812 55566
1813 53118
1808 47192
1807 55494
1806 54266
1801 46020
1789 51042
1788 45090
1800 50550
1799 44718
1787 51002
1786 44482
1798 48209
1797 56499
1785 48210
1796 48210
1784 52322
1783 59398
1795 56318
1794 58862
1782 58342
1403 43060
1402 57452
1760 60694
1761 50176
1762 36736
1763 26432
1764 26432
1765 25930
1753 66354
1747 58008
1754 58046
1401 56264
1766 54902
1771 49934
1776 53404
1777 49618
1772 54286
1767 50066
1755 50714
1748 50704
1749 58995
1742 53306
1743 58398
1750 55464
2913 42314
2914 53986
2915 50870
1756 49826
1768 50830
1773 49962
2916 50194
2917 50544
2918 47998
1778 51456
1404 53318
1790 53056
1405 56502
1802 53718
2919 48142
2920 52646
2921 56578
2922 55062
1814 53923
1826 54623
2923 52441
2924 52878
2925 51740
1840 52881
1833 52881
1852 52162
2926 53414
1409 50109
1213 52834
1803 56704
1214 61184
1809 60042
1810 56064
1816 58752
1815 56832
1215 57888
1827 60694
1216 56864
1834 52132
1828 48362
1829 58509
1836 66799
1843 58510
1835 58510
1842 48916
1841 55930
1853 48046
1854 57102
1408 56192
1865 54530
1866 51674
1855 49254
1856 58052
1857 49762
1844 49762
1845 54193
1846 62483
1858 54194
1859 62483
1847 54194
1860 43632
1848 51921
1849 43632
1861 51923
1862 55787
1863 64051
1850 55761
1407 52726
1851 56914
1864 55762
1867 55762
1868 56539
1878 56539
1410 61229
1879 64829
1886 56540
1880 57018
2927 49436
2928 58874
1887 57027
2929 60928
2930 55173
1894 48510
1893 55278
1892 53914
1885 51998
1884 55610
1877 41482
1876 45696
1875 41216
1874 41728
1873 44800
1872 48736
1871 56770
1883 59350
1890 50954
1882 51130
1870 54274
1869 46288
1217 51584
1881 61632
1218 66304
1888 68800
1889 62846
1411 70454
1219 55872
1901 60230
1908 57984
1220 57472
1920 58318
1921 58248
1922 58786
1910 57762
1909 60014
1902 58258
1895 47264
1896 55308
1903 48810
1911 48506
1912 45696
1913 44416
1914 43940
1915 47908
1916 52608
1917 50328
1904 54478
1897 60398
1891 52034
1898 52118
1905 54003
1918 54001
1412 60864
1906 62293
1899 54007
1900 59742
1907 54026
2931 51022
2932 56172
1919 52286
2933 53428
1925 54001
1937 53600
2934 52860
1924 52286
1413 53504
1936 57472
1943 53298
1944 52990
1951 52290
2935 53429
2936 54131
2937 53484
2938 52780
2939 52078
2940 50978
1976 52036
1970 50962
1958 54712
1950 54672
1957 64790
1414 63296
1969 57866
1975 53762
1981 51882
1415 57344
1993 57594
2000 51766
2001 57078
1994 51866
1982 53642
2941 58150
2942 51838
2943 54390
2944 56950
2945 54794
2015 55526
2022 50115
2946 53438
2947 51298
2948 54287
2053 52443
2060 53520
2067 53476
2950 53250
2949 53584
2029 55515
2041 53261
2021 55516
2027 55274
2028 63888
1418 63440
2040 66061
1419 62506
2052 53392
2059 60098
2066 52157
2065 59942
2064 52156
2057 59540
2058 52157
2071 53475
2072 59602
2079 53475
1424 57216
2091 58642
2097 50050
2098 58308
2092 53022
2080 58970
2073 53476
2078 61054
2090 21322
2089 25088
2088 31744
2087 64640
2086 70086
1423 55616
1422 38472
1421 53192
1420 66304
2046 65628
2034 66580
2035 62194
2047 66646
2048 38478
2036 45746
2037 38290
2049 45966
2050 38234
2038 50432
2039 58722
2051 50433
2026 50518
2019 55014
2020 53870
2013 54916
2012 54918
2005 54802
1998 49882
1999 54680
2006 50242
2007 58406
2008 50115
2014 50116
2951 52656
2952 53392
2953 51912
2074 52431
2081 52916
2093 53176
2954 50110
2955 49958
2956 48668
2099 48848
2105 49592
2957 53818
2111 52895
2123 53596
2958 52454
2959 56566
2960 55006
2133 54208
2138 51744
2137 54042
2142 51082
2147 58518
2152 50068
2148 50850
2143 53922
2961 51910
2962 52830
2963 59190
2964 57016
2153 55876
2965 46524
2966 48006
2967 46523
2168 47663
2163 48363
2162 47663
2157 55146
2158 47664
2167 48790
2172 57079
2173 48790
2177 48818
2182 57364
2183 62718
2178 60730
2968 61816
2969 62910
2970 63360
2971 53234
2972 34674
2973 43008
2974 45248
2975 43904
2976 43136
2977 63136
1429 55552
2232 61356
2243 36626
2242 25536
2241 9856
2240 -3584
2239 12096
2238 30464
2237 53760
2236 67840
2235 73742
2231 67072
1428 44352
2228 45696
1427 49024
2225 49088
1426 49408
2222 49964
2221 56234
2209 62256
2197 58080
2196 62178
2208 58280
1244 62592
2220 64522
2224 38074
2227 43008
2230 57204
2233 65483
2234 57193
1245 43434
2244 45672
1246 43232
2246 41216
1247 37408
2248 35560
1248 33376
2250 34384
1249 32032
2252 32704
1250 30100
2254 32368
1251 32704
2256 34063
1252 34048
2258 33712
1253 31360
2260 32704
1254 30688
2262 32704
1255 32704
2264 34048
1256 32032
2266 33376
1257 31444
2268 33712
1258 31360
2270 32368
1259 30016
2272 32032
1260 32704
2274 34384
1261 34090
2276 36400
1262 34048
2278 34048
1263 31696
2280 33040
1264 31360
2282 32368
1265 31360
2284 32872
1266 31360
2286 32704
1267 31444
2288 33712
1268 31402
2290 33712
1269 31360
2292 33391
1270 31360
2294 33376
1271 31387
2296 33712
1272 32704
2298 34384
1273 32704
2300 34048
1274 31360
2302 32704
1275 34048
2304 32704
1276 31528
2306 33544
1277 31528
2308 33544
1278 31402
2310 33712
1279 31360
2312 33376
1280 32704
2314 32872
1281 30688
2316 32704
1282 30688
2318 32704
1283 32032
2320 34064
1284 32032
2322 33628
1285 31360
2324 32704
1286 31360
2326 32704
1287 32928
2328 34720
1288 32928
2330 35392
1289 32424
2332 34720
1290 32256
2334 34384
1291 33600
2336 33544
1292 33600
2338 34048
1293 32256
2340 33376
1294 31528
2342 34048
1295 31360
2344 33040
1296 31360
2346 32725
1297 32256
2348 34720
1298 32704
2350 34048
1299 32032
2352 34048
1300 31360
2354 33460
1301 31248
2356 33040
1302 31528
2358 34048
1303 32256
2360 34048
1304 32032
2362 34048
1305 31360
2364 32704
1306 30184
2366 32368
1307 34048
2368 35392
1308 32704
2370 34720
1309 32704
2372 33712
1310 32704
2374 34720
1311 32704
2376 34720
1312 32704
2378 34048
1313 32032
2380 32704
1314 31360
2382 33040
1315 31360
2385 33040
1316 32704
2388 33712
1317 31360
2391 33040
1318 31360
2394 32704
1319 30688
2397 32704
1320 31360
2400 33040
1321 31360
2403 32368
1322 30100
2406 32368
1323 30688
2409 32704
1324 32704
2412 34384
1325 36736
2415 38752
1326 39872
2418 43232
1327 50944
2421 57600
1328 59094
2424 57904
2245 34235
2247 40096
2249 44296
2251 45424
2253 47488
2255 47684
2257 45647
2259 46256
2261 47264
2263 47552
2265 46048
2267 46432
2269 46340
2271 47600
2273 48224
2275 45584
2277 43610
2279 45776
2281 46864
2283 47600
2285 46952
2287 47168
2289 46340
2291 46298
2293 46319
2295 47072
2297 46283
2299 45584
2301 46208
2303 47168
2305 47552
2307 46256
2309 46256
2311 46298
2313 46816
2315 46984
2317 47264
2319 47840
2321 45648
2323 46172
2325 47040
2327 47040
2329 45376
2331 45064
2333 45472
2335 45520
2337 46216
2339 46144
2341 46816
2343 46376
2345 46928
2347 46997
2349 45472
2351 45920
2353 46208
2355 46340
2357 46864
2359 46376
2361 46144
2363 46112
2365 47144
2367 47600
2369 44864
2371 45536
2373 46256
2375 45536
2377 45536
2379 45920
2381 47552
2383 46928
2386 46928
2389 46256
2392 46928
2395 47392
2398 47872
2401 46928
2404 47600
2407 47684
2410 47264
2413 45584
2416 41440
2419 40446
2422 55420
1431 40836
1329 51456
2436 52480
1330 58240
2440 61430
1331 55936
2441 51262
2445 54226
2444 61430
1332 59584
2448 54016
1333 49920
2452 65238
1334 62248
2456 65142
1335 61688
2460 56848
2457 53066
2453 53182
2449 51106
2446 50858
2450 59366
2454 52058
2458 52138
2461 51710
2462 60002
2466 51734
2470 52954
2474 61050
2478 52732
2473 52886
2469 51322
2465 53122
1336 57124
2464 62134
1337 60192
2468 63574
1338 58476
2472 56436
1339 61904
2476 64714
2477 51885
2481 52731
1340 61086
2480 63841
2482 51612
2486 59921
2490 51611
2485 51636
1341 49704
2484 57888
1342 62944
2488 65568
2489 52698
1343 61910
2492 53034
1344 60096
2496 62934
1345 58944
2501 53024
2497 52696
2493 51586
2494 52681
2498 51756
2503 60041
2502 51752
2508 51886
2513 52324
2518 60486
2523 52142
2517 52206
2512 51906
2507 52506
1346 60652
2506 63702
1347 61320
2511 64214
1348 49204
2516 57632
1349 62504
2521 65170
2522 52360
1350 61648
2526 53092
1351 60224
2531 62070
1352 58848
2536 52960
2532 52330
2527 51778
2528 52142
2533 51926
2537 51900
2538 60192
2543 51974
2548 52074
2553 60218
2558 51810
2552 51974
2547 52030
2542 52250
1353 60472
2541 63702
1354 60904
2546 63906
1355 49388
2551 57424
1356 62576
2556 65242
1357 61630
2557 52432
2561 53092
1358 60224
2566 62262
1359 59104
2571 53093
2567 52396
2572 51601
2579 51600
2573 59891
2568 51642
2563 52328
2562 51602
1360 60316
2577 63494
1361 61496
2583 64338
2578 52609
2584 51538
1362 61008
2589 52736
1363 57952
2595 61142
1364 57024
2601 52314
2596 51342
2590 52687
2585 52645
2591 60967
2597 52703
2437 55466
2442 54986
2438 63510
2425 62022
2426 43248
2427 31808
2428 16128
2429 0
2430 0
2431 0
2432 14784
2433 34048
2434 48992
2229 44916
2226 42560
2223 46784
2219 54782
2207 59164
2195 49080
2194 57094
2193 48804
2205 57094
2204 48804
2216 57060
2217 48836
2218 52198
2206 48804
2192 56811
2191 65102
2203 56813
2190 56823
2189 48536
2201 56816
2202 48553
2213 48551
2214 56843
2215 48555
2200 48735
2212 57017
2211 48670
2210 56520
2198 48298
2199 57450
2188 57402
2187 65726
2186 57570
2181 48490
2176 56670
2171 48362
2175 48394
2180 44492
2185 50112
2184 44338
2179 51722
1243 52224
2174 46080
1242 55232
2169 58056
1241 55376
2164 56518
1240 52231
2165 48129
2170 45256
2159 50235
1239 54992
2154 58526
1238 55600
2149 50236
2155 46650
2156 45138
2161 53429
2166 45137
2160 45139
1237 59178
2144 63318
1236 58724
2145 53602
2150 53159
2151 53587
2146 53164
2141 53310
2140 53169
2135 53094
2139 56758
1235 61512
2134 65134
1234 62103
2129 53086
1233 57856
2124 61366
1232 58528
2112 53066
2125 53065
2113 61356
2130 53028
2136 53003
2131 61307
2126 53059
2114 53177
2115 46080
2116 33600
2117 14770
2118 19698
2119 24192
2120 26422
2121 47478
2109 62732
2103 57362
2104 58988
2110 57468
1425 56512
2122 55040
2127 60822
2132 52442
2128 52678
2978 43136
2979 38528
2980 33152
2981 25536
2982 16128
2983 6720
2984 0
2985 0
2986 5376
2987 16128
2988 28672
2989 35840
2990 40832
2991 45184
2992 46070
2993 46336
2994 42112
2995 37184
2996 30016
2997 21504
2998 10752
2999 0
3000 0
3001 5376
3002 16128
3003 24192
3004 34048
3005 39424
3006 43776
3007 44278
3008 43904
3009 40768
3010 35840
3011 28672
3012 18816
3013 8064
3014 0
3015 0
3016 5376
3017 16128
3018 26880
3019 34048
3020 41216
3021 44672
3022 47350
3023 45440
3024 42112
3025 37184
3026 28672
3027 21504
3028 10752
3029 0
3030 0
3031 5376
3032 16128
3033 25984
3034 33152
3035 40320
3036 43008
3037 45110
3038 44160
3039 40448
3040 35840
3041 28672
3042 19488
3043 10752
3044 5376
3045 21120
1430 32010
2384 53885
3047 54164
3046 54865
3048 39728
3049 40169
2387 40008
2390 40882
2393 40267
3050 55255
3051 54554
2396 55158
3052 44685
3053 45158
3054 44005
2399 44083
2402 45446
2405 44764
2408 28053
2411 29454
2414 28892
2417 28564
3055 28813
3056 28816
3057 29003
3058 54127
3059 53426
2420 54567
2423 57510
2435 57281
2107 44932
2106 56170
1231 55232
2100 50368
1230 54976
2094 57334
1229 54624
2082 48974
2083 53204
2095 44915
2101 53159
2108 53144
2102 61436
2096 53189
2085 37943
2084 46233
2077 52254
2076 47696
2075 50978
2068 57090
2069 51144
2062 54931
2063 63221
2056 54931
2070 54932
2061 50715
2054 59005
2055 50717
2042 51290
2030 53714
2031 50544
2043 54498
2044 55408
2045 43790
2033 60996
2032 59648
2025 62983
2024 54693
2018 54820
1417 30672
1416 31242
2011 53550
2010 52650
2017 53236
2023 52658
2016 61222
2009 53472
1228 62832
2003 53522
2002 66742
1227 64640
1995 59520
1226 51712
1983 44090
1984 61810
1996 54390
2004 52582
1997 61262
1985 56074
1986 45490
1987 33152
1988 34720
1989 33376
1990 32704
1991 48358
1992 56968
1980 50176
1974 48644
1968 56467
1955 51654
1948 43364
1949 51652
1956 43364
1942 52991
1941 61280
1935 67750
1923 56962
1934 37578
1933 41216
1932 45472
1931 44576
1930 43904
1929 50176
1928 48956
1940 54434
1947 62358
1954 53658
1946 54314
1939 48482
1927 55672
1926 51214
1221 56000
1938 58902
1222 55296
1945 54272
1223 58560
1952 60854
1953 50778
1959 50880
1224 61792
1971 60450
1225 60864
1977 63014
1978 54300
1979 52798
1973 53700
1972 57890
1960 53242
1961 50240
1962 46536
1963 34888
1964 31360
1965 33586
1966 35378
1967 48177
2439 49010
3060 47424
3061 46730
2443 43443
2447 45046
2451 43982
3062 44584
3063 44838
3064 44045
2455 45813
2459 46986
2463 46200
2467 46164
3065 45750
3066 46232
3067 46099
2471 38080
2475 38880
2479 38249
3068 38145
3069 38208
3070 37976
3071 34377
3072 34300
3073 33320
2487 34461
2483 34105
2491 45316
1432 41194
2495 48948
2500 49026
3074 47472
3075 46846
2505 44748
2499 44010
2504 52582
2509 44747
2514 46288
2515 44747
3077 45147
3078 51958
3079 47132
2520 46288
2510 46288
3076 45888
2525 45907
2529 45907
2519 45908
2524 54198
2534 51128
2535 51602
2530 51129
3080 50290
3081 51584
3082 50286
2540 51129
2539 51788
2544 51138
2549 54666
2554 50610
2555 54592
2550 50798
2545 52240
3083 53494
3084 54912
3085 51354
3086 50244
3087 49374
2565 51064
2560 50554
2559 52994
2564 56398
1433 40106
2569 50948
2570 52792
2576 51448
3088 49854
3089 50046
3090 52470
3091 49674
2588 50488
2587 53384
2581 61675
2575 53384
2574 55328
2580 53385
2582 53385
2586 49822
2592 58146
2598 49762
2593 49956
2594 53934
3092 55998
3093 52076
2600 57862
2599 54256
2603 53676
2602 55071
2608 53676
2607 54786
2619 50776
2620 57445
2621 51303
2609 55076
2622 55076
2635 53774
2634 62262
2633 57418
2645 49194
2644 57157
2632 48934
2631 56014
1365 53568
2643 48935
2651 49213
2652 57290
2664 49180
2650 57436
2662 49181
2675 49179
2663 57470
2674 50244
1366 56000
2686 57026
2687 51444
2694 56742
2693 51802
2705 54252
2713 54146
2712 62438
2719 55584
1367 52320
2731 61568
1368 66720
2737 68278
2738 56030
2744 56002
1369 65424
2743 68502
1370 64800
2749 50304
2755 45696
2760 41172
2765 57780
1371 62336
2770 60406
2771 48874
2776 49218
2788 55496
2800 63754
2812 56278
2813 63506
2801 56356
2802 48642
1449 53674
2803 56892
2791 48586
2804 49054
2805 45118
2806 51550
2794 44062
2795 51090
2807 44098
2808 48128
2796 42020
2784 38784
2783 41266
2782 48210
2781 50850
2793 48172
2792 49158
2780 48186
2779 56650
2790 56452
2789 58622
2777 56453
2778 64744
2772 56728
2766 48058
1445 44160
2761 46720
1444 44704
2756 59264
1443 63872
2751 63638
2750 55114
2745 55300
2739 49326
2733 54382
2732 50422
2720 53938
2721 51100
2714 52882
2707 59371
2706 51081
2695 51090
2688 54994
2676 58622
2677 65438
2678 57046
2665 57242
2653 49078
2654 57130
2666 49478
2667 57054
2655 49632
2656 56730
2668 49598
2679 49450
2680 57818
2681 49598
2682 56694
2683 64915
2684 56624
2689 56625
2671 56645
2605 52123
2604 56842
1434 55104
2616 49020
2628 49068
2627 57339
2615 49050
2614 57339
2626 49051
2670 49734
2669 57768
2657 49696
2658 60538
2646 49045
2639 49045
2638 57331
2637 63158
2636 53830
2625 57331
2613 49049
2612 53690
2624 53312
2623 53414
2611 53898
2610 51304
2640 57352
2641 51072
2647 57366
1437 58343
2659 53624
2672 53613
1438 60104
2660 61904
2661 53614
2648 53616
2617 57581
1435 56512
2629 51062
2630 57901
2618 55232
2606 54479
3094 54526
3095 53775
1436 56977
2642 55852
2649 52989
3096 51905
3097 54756
3098 52066
3099 60544
3100 59520
2673 59010
1439 62070
2685 48668
3101 41994
2692 59042
2704 56616
2703 58008
2702 56618
2690 57138
2691 56618
2701 50649
2708 42359
2700 46464
2699 39312
2698 38786
2697 39410
2696 39808
1440 39428
1441 49156
2722 57726
2723 63990
2724 19328
2725 16128
2726 16128
2727 24202
2715 56318
2709 53460
2710 57822
2717 56146
2716 61751
1442 60448
2728 53826
2729 59066
2735 53792
2734 59066
2711 50672
3102 49610
3103 50144
3104 51006
2730 49667
2718 51144
3105 56692
3106 58244
3107 57534
2736 58032
2742 56493
2748 51206
3108 56833
3109 53843
2759 51202
2754 59490
2753 51202
2747 48636
2741 54284
2740 48635
2746 54764
2752 48636
2757 53430
2758 50964
2763 53398
2762 50982
2767 53374
2768 51090
2769 50318
2764 50930
3110 49132
3111 50750
3112 49114
2775 50254
3113 51450
3114 51158
2799 50136
2787 53340
2786 50158
2774 53332
2773 48140
1446 52096
2785 57856
1447 63104
2797 64438
1448 60528
2798 51398
2810 56268
2809 57834
2815 56255
2816 57970
2817 49838
2811 57650
3115 56576
3116 57472
3117 56136
3118 42206
3119 44566
3120 56310
2859 51802
3121 53962
3122 52192
3123 51178
2871 51698
2877 54630
2876 49603
2875 57865
2874 49575
2868 57865
2869 49577
2870 57866
2864 66155
2858 57865
2865 57865
2863 57866
2853 49658
2840 49658
2841 57948
2829 49658
2839 51287
2838 59264
2826 51287
2827 59576
2828 51287
2814 51287
2862 49731
2856 58015
2857 52350
2852 57983
2851 56310
2850 48644
2849 58118
2848 50390
2847 57750
2835 50210
2836 57874
2837 50540
2825 56422
2824 49506
2823 57146
2834 56957
2822 65247
2821 56957
2846 50492
2845 58783
2833 50494
2844 50493
2843 43842
2831 52070
2832 43842
2820 51090
2819 44290
2818 51566
2830 43843
2855 35967
2861 35743
2860 44481
1373 43040
2854 46334
1372 44272
2842 35967
1374 1053
2866 6726
1375 6912
2872 4605
2873 -11
2867 592
53 -101056
54 -191478
52 -63094
51 -92032
49 -88192
50 -111734
48 -66422
47 -86976
45 -86752
46 -103158
28 -75190
27 -87072
29 -87936
30 -97590
32 -80246
31 -85824
33 -88064
34 -88566
36 -89590
35 -83712
37 -92928
38 -81782
40 -104566
39 -91520
85 -93056
86 -73334
84 -114550
83 -89664
81 -89984
82 -60278
80 -181238
79 -99666
1206 53575
1652 57728
1205 56960
1647 49792
1204 65152
1648 62464
1643 69909
1396 69443
1639 71284
1640 59718
1644 61619
1638 61952
1203 54528
1633 58462
1202 55680
1621 48962
1622 56954
1634 48894
1635 58622
1623 67126
1616 58496
1624 60032
1625 46592
1626 25088
1627 21504
1628 23296
1629 33162
1617 57690
1618 62955
1394 61212
1630 54666
1619 52032
1613 56346
1612 60380
1611 51650
1606 59864
1607 54038
1595 56322
1594 57570
1593 51488
1605 49614
1604 53518
1603 59174
1591 51487
1579 56587
1580 64877
1569 56587
1570 59136
1581 56589
1592 56588
1578 51487
1567 56058
1568 52878
1556 53966
1545 51717
1558 51715
1557 60008
1544 56357
1555 56355
1542 56356
1543 64647
1531 56358
1530 50856
1519 50855
1518 59146
1517 50856
1516 52224
1529 52225
1541 56046
1540 52226
1528 60515
1527 52225
1532 51673
1520 58314
1521 51671
1533 56364
1534 64651
1535 56361
1547 57390
1546 56362
1522 56365
1526 55833
1538 64123
1539 55834
1550 55834
1551 64123
1562 52235
1573 43946
1574 52236
1586 43946
1563 43947
1585 52236
1597 42442
1598 53282
1392 59520
1609 62406
1393 58976
1615 52442
1610 51014
1599 60930
1587 50834
1575 56138
1576 63181
1565 56104
1566 63180
1554 55184
1553 63250
1552 56018
1564 63181
1577 56982
1589 49698
1588 56370
1600 48958
1601 56622
1602 49294
1590 56587
1559 56359
1548 56360
1560 65078
1388 64000
1571 60416
1583 54300
1582 51488
1536 51719
1523 51718
1512 51718
1524 60009
1507 31718
1506 40832
1505 45184
1504 46144
1503 42112
1502 45184
1501 52085
1511 55957
1515 55860
1514 52251
1499 47757
1500 57858
1383 63552
1510 64151
1508 56369
1382 62656
1497 63910
1496 69184
1491 56392
1490 51666
1489 45696
1488 43456
1487 49664
1486 62208
1485 64306
1495 56046
1494 52041
1381 50880
1484 50598
1483 41754
1478 41756
1477 50646
1201 49664
1471 36234
1200 34816
1466 27018
1472 44000
1479 43908
1473 52222
1467 45216
1378 39040
1462 43766
1377 39170
1458 44798
1376 13066
1454 20024
1199 23062
1453 26730
1198 -3100
4459 28517
4460 26024
3481 33363
3480 41654
3473 41652
3474 49942
3475 47434
3470 44663
3491 43717
3490 52008
3479 43719
3489 43786
3499 43614
3500 44878
3332 49664
3509 44320
3517 43409
3510 52332
3501 43411
3511 46714
4461 29834
4462 41974
3518 39794
4463 41082
4464 41754
4465 46394
4466 42702
3544 42082
3552 42816
3560 44050
4467 44846
4468 45056
4469 42186
4470 45119
3575 43980
3585 44680
3466 42920
4458 41076
3460 43264
3459 36132
3465 46718
3329 45578
3469 46470
3464 48438
3458 47106
3457 39136
3327 38154
3463 39750
3468 33936
3472 26880
3478 41216
3488 44266
3487 41890
3486 47402
3485 42362
3495 47214
3496 42386
3506 44958
3507 45174
3497 45818
3498 44798
3508 45984
3514 40346
3515 36288
3516 44270
3334 42720
3526 53950
3527 45802
3528 48178
3534 45776
3533 53860
3543 45570
3532 45870
3336 51864
3542 45640
3549 45338
3558 45338
3551 45338
3550 53629
3548 35344
3556 43634
3564 35344
3565 43635
3557 35346
3566 43706
3567 51951
3568 43661
3559 43662
3574 43686
3584 42950
3594 45257
3593 49296
3339 48960
3583 52014
3338 49664
3573 43416
3572 43954
3571 52134
3582 44194
3592 41481
3602 49771
3612 41480
3601 41483
3611 36282
3610 41480
3600 38608
3599 41481
3590 41481
3580 38609
3579 38202
3589 38609
3591 38609
3581 41482
3609 45579
3617 45578
3616 51512
3342 49280
3607 45580
3608 53869
3598 45579
3597 41305
3596 49595
3606 41306
3586 41346
3576 43266
3577 50646
3587 48326
3588 49952
3578 49782
3570 48926
3569 50006
3337 40448
3562 42048
3561 33152
3128 37632
3553 37760
3127 42560
3545 45110
3126 42240
3535 36644
3536 44818
3546 37186
3554 34698
3563 32810
3555 42742
3547 35642
3537 47010
3538 40704
3539 30014
3540 46206
3541 53950
3531 47488
3525 47380
3524 38970
3523 37632
3522 38170
3521 45234
3530 40208
3529 42788
3335 43392
3520 42118
3519 33674
3512 44444
3513 42790
3505 42682
3494 42681
3504 50972
3503 42896
3333 53642
3502 44736
3492 36442
3482 46910
3476 38458
3483 55200
3493 46911
3484 46919
3477 36780
3331 38272
3471 40950
3330 36186
3467 39206
3328 6126
3462 19370
3125 15977
3461 23990
3124 3589
4471 42604
4472 43430
4473 41908
3605 43040
3595 43045
4474 43471
3615 42339
3622 43040
4475 42036
4476 43406
4477 41836
3632 42467
3639 41970
4478 42600
4479 41899
3652 43076
3646 42467
3604 42467
3340 47682
3603 52278
3341 48064
3613 42468
3614 50734
3621 42468
3620 51086
3343 42040
3630 44422
3631 43040
3638 44200
3637 43040
3644 42098
3645 43041
3659 43221
3658 48656
3651 43222
3650 45146
3657 44120
3345 42122
3664 43222
3665 38780
3671 39372
4480 37664
4481 37530
3676 39290
3670 38852
3675 47198
3680 38914
3681 41346
4482 42798
4483 43712
4484 36458
3686 37706
3685 43850
3691 36736
3348 50816
3701 45432
3702 49862
3692 42506
4485 43700
4486 47334
3712 45358
3722 35193
4487 34172
4488 33546
3730 42278
3740 33742
3739 44484
3729 42638
3728 43618
3738 48461
3737 40171
3749 40171
3748 38504
3747 35618
3758 40153
3765 38158
3764 35338
3757 43042
3756 35617
3746 43042
3759 38505
3766 46044
3767 38505
3760 46342
3750 38504
3751 46078
3761 38504
3768 32672
4489 30848
4490 31178
3775 46011
3774 45310
3773 32570
3781 45386
3354 44712
3772 45870
3771 45842
3780 46912
3787 42506
3788 39380
3789 38877
3797 41262
3798 38863
3791 38317
3790 46608
3782 38318
3783 32283
4491 33258
4492 34278
4493 32618
3799 32284
3808 42397
3807 35819
3806 42336
3805 48469
3796 40179
3795 41354
3804 40179
3816 42648
3827 34810
3836 43120
3846 42768
3845 51060
3854 42890
3853 46284
3844 42970
3835 34922
3826 43982
3815 40302
3814 41250
3825 43964
3824 39911
3823 38185
3822 38488
3356 36311
3833 46778
3832 40922
3841 37174
3840 40921
3849 37174
3858 40921
3859 37173
3850 40921
3867 39605
3877 34990
3884 34580
3144 37283
3883 44758
3143 39296
3876 42178
3142 40576
3866 35858
3891 26135
3898 30582
3905 25223
3904 35034
3146 33200
3897 32826
3145 32512
3890 34123
3912 25114
3919 26422
3926 22103
3925 30465
3149 29568
3918 29770
3148 27520
3911 30390
3147 24504
3150 44053
3932 50134
3151 47296
3939 51150
3152 46272
3946 40964
3940 40964
3933 43215
3947 35204
3954 42542
3955 44800
3962 40558
3969 37418
3974 38006
3363 37632
3968 33554
3961 39830
3953 39450
3153 45696
3960 48566
3154 44736
3967 40706
3973 33010
3978 35702
3988 40798
3155 39552
3995 33152
3998 31426
4001 43546
4002 36582
4012 42948
4022 34578
4011 36670
3156 44032
4021 45038
3157 40544
4026 46710
4031 34818
4027 42506
3371 25898
4037 39002
4038 32730
4048 39282
4049 32326
4039 39330
4040 31258
4050 38594
4061 38078
4060 46582
4059 38398
4058 33606
4047 33581
4056 33580
3373 24938
3372 41568
4057 41871
4046 37516
4036 40706
4035 37466
4045 40846
4055 38702
4065 31624
4068 37632
4071 37506
4072 31548
4073 44626
4081 41871
4082 43960
4074 41872
4075 43954
4083 41872
4089 34969
4090 39352
4100 34971
4099 40126
4098 32438
4088 40390
4080 45442
4079 40058
4087 46396
4097 42936
3158 36992
4107 35072
3159 27904
4109 21760
3160 18432
4112 10752
3161 8064
4115 6048
3162 6048
4118 5376
3163 8064
4120 5376
3164 8064
4123 6720
3165 8064
4126 6720
3166 6720
4129 6720
3167 9408
4132 7392
3168 8736
4135 8064
3169 6720
4138 4032
3170 5376
4141 6720
3171 10752
4144 10752
3172 12096
4147 10752
3173 10752
4149 8064
3174 5376
4151 2688
3175 5376
4153 6720
3176 8064
4155 6720
3177 5376
4157 2688
3178 2688
4158 5376
3179 6720
4159 6720
3180 8064
4160 8064
3181 6048
4162 5376
3182 2688
4163 2688
3183 6720
4164 6720
3184 8064
4165 8064
3185 6048
4167 3024
3186 2688
4168 3024
3187 6048
4169 6720
3188 8064
4170 8064
3189 6720
4172 5376
3190 8736
4173 9408
3191 10752
4174 10752
3192 12096
4176 12096
3193 13440
4178 12096
3194 12096
4180 9408
3195 8064
4181 2688
3196 4032
4183 5376
3197 5376
4185 5376
3198 8064
4187 5376
3199 5376
4189 5712
3200 8064
4191 6048
3201 5376
4193 2688
3202 2688
4194 2688
3203 6048
4195 6720
3204 8064
4196 8064
3205 6720
4198 3024
3206 2688
4199 2688
3207 6720
4200 6720
3208 8064
4201 8064
3209 6048
4203 5376
3210 2688
4204 5376
3211 5544
4205 6720
3212 8064
4206 8064
3213 6720
4208 5376
3214 2688
4209 2688
3215 6048
4210 6720
3216 8064
4211 8064
3217 6720
4213 5376
3218 2688
4214 5376
3219 6720
4215 8064
3220 8736
4216 8064
3221 8064
4218 5376
3222 5376
4219 5376
3223 6048
4220 5376
3224 8064
4222 6048
3225 8064
4224 6048
3226 5376
4226 5376
3227 8064
4227 6048
3228 6720
4229 6720
3229 8064
4231 6720
3230 6720
4233 5376
3231 8064
4235 5376
3232 6720
4237 5376
3233 5376
4239 2688
3234 2688
4240 5376
3235 5376
4241 6720
3236 8064
4242 6720
3237 6048
4244 5376
3238 2688
4245 0
3239 2688
4246 4032
3240 5376
4247 4032
3241 3360
4249 0
3242 2688
4250 2688
3243 5376
4251 6720
3244 8064
4252 6720
3245 5712
4254 2688
3246 1344
4255 672
3247 5376
4256 5376
3248 5544
4257 5376
3249 5376
4259 1344
3250 3024
4260 5376
3251 8064
4261 8064
3252 9856
4262 8064
3253 8064
4264 5376
3254 3360
4265 2688
3255 5376
4266 5376
3256 5376
4268 6720
3257 8064
4270 6720
3258 5376
4272 5376
3259 6720
4273 5376
3260 6720
4275 4032
3261 5376
4277 4368
3262 6720
4279 4368
3263 5376
4281 5376
3264 5376
4283 5376
3265 10752
4285 13440
3266 17472
4286 19152
3267 23296
4287 23296
3268 24640
4288 23296
3269 23296
4290 19264
3270 20160
4291 21840
3271 25312
4292 25984
3272 27328
4293 25984
3273 25984
4295 22848
3274 20160
4296 16128
3275 13440
4297 9408
3276 10752
4298 9408
3277 8736
4300 5544
3278 4032
4301 5376
3279 8400
4302 9408
3280 10752
4303 9408
3281 9408
4305 5376
3282 4032
4306 0
3283 3360
4307 4032
3284 5376
4308 4032
3285 5376
4310 6720
3286 10752
4311 10752
3287 10752
4312 10752
3288 10752
4314 10752
3289 10752
4316 8064
3290 5376
4318 2688
3291 3360
4319 2688
3292 2688
4321 2688
3293 2688
4323 0
3294 2688
4325 2688
3295 5376
4327 2688
3296 5376
4329 2688
3297 2688
4331 2688
3298 7392
4333 13056
3299 20608
4335 24448
3448 44350
3301 47101
4337 54656
3300 55391
4338 28586
4339 17920
4340 5376
4341 0
4342 0
4343 5376
4344 23296
4345 41216
4346 46236
4349 29646
4594 30087
4352 29328
4595 28888
4596 28188
4355 33686
4358 33562
3449 19978
4362 23562
4366 23296
4370 26368
4374 22288
4378 26656
4381 28672
4384 29008
4387 20832
4390 22848
4393 24192
4396 28672
4399 28480
4402 19423
4359 41853
4597 33135
4598 34275
4367 33835
4363 34976
4599 31146
4600 30445
4371 31586
4375 34982
3450 33040
3451 29344
3452 26926
4601 15390
4602 15008
4603 12992
4604 17472
3453 28122
4605 37154
4606 36298
4403 37178
4407 37990
4417 24842
4607 35679
4608 37070
4609 36480
4610 35680
4422 37520
4427 36718
4432 36821
4437 32064
4442 39104
4447 39394
4611 37888
4612 38535
4613 36879
4452 36378
4457 37326
4456 24646
4455 23126
4450 23994
4451 28508
4446 38998
4445 43618
4441 42550
3455 39946
4436 43008
4431 20608
4426 19422
4421 55993
4416 55992
4415 64282
4414 55992
4406 55993
4413 19632
4412 8960
4411 6144
4410 53878
3454 42890
4419 42034
4420 47862
4425 43782
4430 18114
4435 25198
4440 16768
3456 1034
4449 3978
4454 7576
4453 9176
3326 10496
4448 17472
3325 23424
4443 24846
4444 17014
4439 24482
4438 19978
3324 20256
4434 24675
4429 35064
4424 24676
4433 37476
3323 35040
4428 33826
3322 33877
4423 37630
3321 36864
4418 34954
3320 36352
4408 35590
3319 33024
4404 27299
4409 22791
3318 31481
4400 33030
3317 32832
4397 33852
4405 25301
4401 29308
4398 25882
3316 32977
4394 38582
3315 35584
4391 39126
3314 33966
4395 30259
4392 29922
4388 29611
3313 28288
4385 29162
3312 26784
4382 29110
3311 25460
4389 24457
4386 25878
4383 25659
4379 21984
3310 20144
4376 20826
3309 19712
4372 20634
4380 12586
4377 19094
4373 13937
3308 17329
4368 23382
3307 18880
4364 23062
3306 20288
4360 14078
4369 13338
4365 11901
3305 19730
4356 19382
3304 19573
4361 11218
4357 20278
4354 10726
4353 35273
3303 40992
4350 43894
3302 41472
4347 39475
4351 34920
4348 39008
4336 29974
4334 28213
4592 27774
4593 27074
4332 12038
4330 13154
4328 11747
4590 12069
4591 12478
4589 25983
4588 26684
4326 26306
4587 15876
4586 16320
4585 16554
4320 15575
4322 16704
4324 16255
3447 -6656
4317 -1546
4315 -2534
4584 -3478
4583 874
4582 1270
4313 -38
3446 5376
3445 0
4309 0
4581 0
3444 0
3443 0
3442 0
4304 0
4580 -4480
3441 -7168
3440 0
3439 0
4299 0
4579 -7168
3438 -7168
3437 0
3436 0
4294 0
4578 -3584
3435 -3584
3434 0
3433 0
4289 0
4577 0
3432 0
3431 0
3430 0
4284 630
4282 -1962
4576 -3102
4280 20292
4278 21746
4573 20676
4574 22131
4575 21432
4276 -1148
4274 -1103
4571 -122
4572 -77
3429 12928
4271 12278
4269 10090
4570 8986
4569 26074
4568 26694
4267 25434
3428 -252
3427 5376
4263 10368
4567 10240
3426 -3584
3425 0
3424 5376
4258 9024
4566 9024
3423 2688
3422 0
3421 2688
4253 9216
4565 9088
3420 -3584
3419 0
3418 0
4248 9408
4564 8512
3417 -3584
3416 0
3415 0
4243 10752
4563 9792
3414 2688
3413 0
3412 8064
4238 12930
4562 9918
4236 10769
4234 12962
4232 10906
4561 12610
4560 11774
4230 39796
4228 39223
4559 38930
4558 40142
4557 40204
3411 11138
4225 15874
4556 11006
4555 12622
4223 10804
4221 11362
4554 12118
3410 -8568
3409 2688
4217 9216
4553 9088
3408 -3584
3407 0
3406 2688
4212 9216
4552 9760
3405 -3584
3404 0
3403 5376
4207 10368
4551 9600
3402 2688
3401 0
3400 5376
4202 10368
4550 9344
3399 -7168
3398 0
3397 0
4197 10752
4549 9792
3396 2688
3395 0
3394 10752
4192 15990
4190 13782
4548 12642
4188 21462
4186 22720
4545 22042
4546 23301
4547 22602
4544 25288
4543 25438
4182 24459
4184 24611
3393 5824
4179 11894
4177 10570
4542 9530
4541 48730
4540 49110
4175 47834
3392 43008
3391 5376
4171 10368
4539 9344
3390 -7168
3389 0
3388 0
4166 10752
4538 8448
3387 2688
3386 0
3385 2688
4161 9216
4537 9526
3384 -7178
3383 0
3382 5376
4156 8310
4154 5334
4536 4194
4152 25962
4150 27801
4533 25961
4534 27801
4535 27102
4148 41984
3381 41216
4145 44046
4142 38698
4143 30302
4146 27790
4532 25982
4531 40638
4140 39018
4530 44918
4529 34872
4137 32880
4134 37278
4133 32882
4136 37340
4139 30303
4528 34029
4131 32890
4527 34731
4526 34120
4125 32928
4525 34808
4524 25858
4122 35966
4128 36011
4124 35994
4127 44288
4130 36020
4121 35850
4119 44224
3380 40737
4117 42577
4114 41877
4113 38594
4116 41878
4523 40982
4522 26326
4521 26832
4111 27296
4110 32394
4108 43894
4106 42664
3379 41654
4520 10270
3378 46976
3376 46574
4078 45702
4070 45186
3374 47050
4519 20858
4518 24576
4517 25088
4516 36848
4515 39832
4030 38634
4514 40854
4513 28282
4020 46130
4025 46838
4024 38568
4029 38128
4033 46410
4034 38121
4044 41158
4043 34213
4042 42504
4041 45890
4051 39058
4052 37042
4053 44414
4054 36308
4064 44534
4067 35890
4063 36646
4062 44860
4066 37184
4069 36864
3375 31744
3377 27514
4086 46102
4096 47034
4095 40634
4105 34142
4104 40310
4094 34213
4093 42502
4103 37214
4102 37870
4092 41747
4091 37794
4101 41747
4085 34212
4077 32186
4076 32906
4084 34968
4032 34246
4028 25088
4023 33924
4018 41774
4017 43454
4007 37154
4006 42874
4016 37758
4015 37414
4005 35514
4004 36122
4014 36134
4013 35270
4003 40374
3368 25422
3990 41414
3989 36078
3979 41242
3980 36200
3981 38972
3365 32010
3982 35446
3983 24286
3366 42250
3984 49638
3975 36544
3970 38032
3963 45634
3964 37686
3971 45734
3976 38130
3985 37042
3986 44982
3987 36600
3992 36998
3991 32864
3996 30464
3999 33480
4008 41148
4019 33541
4009 41833
4010 33590
3370 41552
4512 48854
4511 41728
4000 39178
3369 34474
3997 41584
3993 40502
3367 39546
3994 41600
4510 20682
3364 47526
3977 41078
3972 44706
3362 42774
3966 37770
4509 33152
4508 30698
3959 28250
3965 27082
3958 35958
3951 27508
3952 38246
4507 37342
4506 37106
3945 38846
3938 38246
3937 38778
3944 38246
3931 35259
4505 36401
4504 41718
4503 33222
3924 35486
3930 34926
3923 43510
3916 35056
3909 40143
3910 45574
3903 40144
4501 41332
4502 43502
3917 40144
3902 31710
3895 39906
3896 34554
4500 33706
4499 43264
3889 37558
4498 39399
3831 37174
3141 37760
3820 46080
3821 42878
3810 44672
3809 45478
3800 42040
3140 46544
3792 50182
3784 41840
3793 41954
3801 35954
3802 37632
3811 42368
3812 39911
3888 40537
3882 40537
3881 48829
3874 43786
3360 42688
3864 43840
3855 37947
3863 46239
3862 38558
3861 38744
3872 47035
3879 38744
3871 38745
3873 38746
3880 20538
3887 27498
3886 24132
3893 24560
3894 25278
3901 38750
3900 40562
3907 38658
3908 41198
3915 35034
3914 37950
3921 46241
3922 37951
3928 37951
3929 36787
3936 45077
3943 36788
3935 36788
3942 32610
3949 40618
3950 32926
3957 40462
3956 33130
3361 22690
3948 27008
3941 24192
3934 34944
3927 40320
3920 34304
3913 38016
3906 36352
3899 32640
3892 38528
3885 31360
3878 24384
3870 43935
3869 56172
3868 43937
3860 49920
3359 45440
3851 37248
3357 47554
3358 48576
3852 33290
3843 39360
3842 45558
3834 38185
3875 37557
4497 38697
4496 34138
4495 33856
3865 35612
3857 35492
3856 41358
3847 41254
3848 44612
3839 23648
4494 11914
3830 49160
3829 35760
3838 40642
3837 35678
3828 43782
3817 35761
3818 43818
3819 35760
3813 38328
3803 33626
3794 44118
3355 39506
3786 42478
3353 28842
3779 36024
3778 42444
3785 42438
3139 47512
3776 42439
3777 50729
3770 42440
3769 27867
3138 35200
3762 36158
3763 27868
3752 28050
3741 50198
3742 42282
3351 46436
3731 47904
3137 52086
3723 47356
3136 41772
3713 45198
3703 36814
3714 36938
3715 41636
3725 49927
3724 41637
3732 41762
3733 36748
3744 43042
3734 43042
3743 36749
3753 42726
3352 34474
3754 36749
3755 43042
3745 36750
3735 35632
3736 43328
3727 38722
3726 47014
3719 38804
3718 39786
3717 48005
3716 39716
3707 39716
3706 35838
3696 39415
3689 30968
3683 34944
3347 35328
3678 29348
3673 43044
3346 46976
3668 43070
3667 34550
3672 30040
3134 29696
3677 30464
3682 25560
3135 56408
3687 55430
3693 41912
3694 50202
3704 41912
3705 47622
3695 41913
3688 41913
3666 44464
3133 49155
3661 39955
3660 52759
3132 50080
3653 44986
3131 36757
3654 35244
3662 35092
3655 43533
3648 35216
3647 43974
3344 40288
3641 42982
3642 44672
3635 37858
3634 29666
3640 27810
3130 34944
3633 38326
3129 36928
3623 28900
3624 36266
3625 42320
3626 35584
3627 26814
3628 51646
3618 51318
3619 42722
3629 59734
3636 52360
3643 24688
3649 23296
3656 25956
3663 25956
3669 16912
3674 12432
3679 13440
3684 31108
3690 47549
3699 55839
3709 47548
3708 47230
3698 47549
3697 39259
3700 22837
3349 41568
3710 45814
3350 42016
3720 36034
3721 43483
3711 35193
6361 46973
4983 48112
4988 52688
4992 50388
4790 49022
4991 48256
4995 37632
5000 49002
4793 50336
4794 49578
5010 51870
5001 50258
4996 51974
6362 50133
6363 51856
6364 51166
6365 50862
5019 50348
4795 51478
5029 49686
6366 51524
6367 50870
6368 51248
6369 52838
6370 51850
5050 52358
5045 54550
4797 55296
5035 54604
5034 48768
5044 45186
5033 53526
5028 48162
5018 47865
5027 56156
5026 47866
5009 46063
5017 46065
5008 54355
5007 46064
5006 56062
5005 64138
5014 56062
5015 64139
5024 56062
5025 56670
5016 56063
5023 45916
5032 53200
5031 45822
5022 56374
5013 64138
5012 56306
5020 56261
5021 64678
4796 64032
5030 56418
5004 38271
4999 46986
4792 46080
4994 43904
4990 29818
5003 46464
5011 46149
5002 54498
4997 46378
4998 54443
4993 30293
4791 39428
4989 43648
4789 41088
4984 19200
4975 12657
4788 51617
4787 51989
4985 54918
4976 54549
4977 37010
4978 34048
4979 30976
4980 59008
4981 62588
4986 54298
4987 62587
4982 54299
5036 38450
5037 49326
4798 49024
5046 48836
5052 57070
5061 48780
5069 48779
5060 57070
5051 48781
5071 48782
5063 48783
5062 57074
5053 48783
5055 48708
5054 56999
5048 61886
5047 57606
5038 60290
5039 58434
5040 45498
5041 37632
5042 41194
5043 61392
5049 60984
4799 54272
5058 53632
4800 54564
5067 61695
4802 63582
5076 62728
4804 64568
4805 53529
4803 54563
4801 51006
5059 53814
5068 55286
5077 48449
5086 57096
6371 56224
6372 55255
5095 44866
5094 52416
5093 53884
4807 50295
5103 62575
4808 59616
5113 60686
4809 60017
5124 51667
5114 58348
5104 52109
5105 58162
5115 52119
6373 46947
6374 53738
6375 49582
5125 48587
5133 49308
5085 51713
4806 50816
5084 47946
5075 51662
5066 56928
5057 48642
5056 56901
5065 48694
5064 57025
5073 65314
5072 57025
5074 57025
5083 58712
5082 57025
5091 48826
5090 57102
5089 48805
5081 48827
5092 57026
5101 65315
5102 57025
5111 57025
5100 57027
5099 48815
5098 57052
5108 48770
5109 57079
5110 48932
5120 57036
5119 49010
5128 56514
5136 48224
5127 48224
5135 56514
5144 51126
5143 56278
5134 51446
4811 56160
5126 57488
4810 64768
5117 65564
5118 56812
5107 57066
5116 56902
5106 48794
5097 48759
5096 57050
5087 48760
5088 57074
5079 65363
5080 57073
5078 57073
5070 57074
5112 48843
5122 57133
5121 48846
5129 48954
5130 56610
5123 56564
5132 56565
5139 56564
5131 64856
5141 56576
6376 56534
6377 56608
6378 54778
6379 50866
5167 48986
6380 50342
6381 46722
5174 52798
5173 51824
5166 56736
5165 50314
5172 57688
5180 49408
5179 57648
5171 49408
5149 49338
5150 57627
5140 49338
5158 49338
5159 57176
5151 49338
5157 56538
5164 56500
5156 64802
5148 56622
4812 54272
5138 53404
5137 58986
5147 33930
5146 49584
5145 57864
5155 47954
5163 50120
5170 47854
5169 49862
5162 47884
5154 54914
5153 50206
5142 49962
4614 56000
5152 58550
4615 54784
5160 49970
5161 58764
4813 54240
5168 56160
5176 49626
4616 47242
5175 52086
4617 51456
5183 42496
4618 55776
5190 51290
5197 54800
5198 50654
5192 47536
5184 47536
5191 55827
5185 57570
5177 56274
5178 57348
5186 57422
5193 58016
4815 56128
5199 51712
5206 58292
5215 53702
5205 61994
5204 54582
5203 50618
5213 51594
5214 52862
5225 50430
5224 53794
5234 51186
5235 57069
5243 50854
5242 57077
5250 48793
5251 57102
5244 57099
5252 65462
4820 51018
5261 50122
5269 46080
4823 44032
5276 39552
4825 59018
5283 61516
4826 56448
5292 48810
5282 51146
5275 61200
5268 39434
5274 53857
5266 53857
4619 58624
5259 58050
5260 53857
5267 62148
5273 63206
4620 47744
5281 52832
5291 45696
5298 35858
5306 49160
5307 57371
5316 49161
5317 57211
5308 49319
5300 54654
5299 49162
5315 56742
5324 65032
5325 56744
5334 37300
5343 41216
5352 31322
5361 55564
5360 64110
4621 60640
5369 55544
5379 63630
4622 60352
5389 55316
5380 55434
5370 50074
5371 53686
5362 51198
5353 59126
4835 55226
5354 52832
5344 56740
5335 49161
4834 51194
4833 53184
5326 49161
5327 57098
5318 48794
5309 57520
5301 50240
4827 46208
5293 60928
5284 67574
5285 60032
5286 55602
5287 49454
5288 57684
5278 53277
5271 52625
5263 60866
5256 52566
5264 52601
4824 49676
5277 50546
5270 49952
5262 55248
4821 53834
5255 54554
5254 61655
5245 53365
5253 53546
4819 46922
4818 45252
4817 60650
5228 62492
5227 65427
5236 48845
5226 57136
5216 57136
5217 48766
5207 48674
5208 49106
5209 53598
5219 48768
5218 55854
5229 43411
4816 54452
5230 57088
5237 53382
5238 61673
5246 53383
5239 53456
5231 52364
5232 60654
5233 52363
5240 52364
5222 52365
5212 52384
5202 52254
5201 52386
5211 60629
5210 52385
5220 60614
5221 52385
5200 48334
5194 56624
5187 48333
5195 48335
5188 56495
5196 56494
5189 64784
5181 56562
5182 58310
4814 56616
6382 39408
6383 35840
6384 32650
5223 54594
6385 51914
6386 52462
6387 51514
5241 52471
5249 53426
5248 61691
5247 53373
5257 53408
5258 45192
5265 53408
4822 51462
5272 53310
5279 54914
5280 50688
6388 37290
5290 53694
5289 49412
5297 56394
5296 48562
5303 57294
4828 61504
5295 57422
5294 51178
5302 48880
5310 57169
4829 55680
4830 58624
5319 57728
5329 56878
5328 48979
5336 57042
5337 49310
5338 56828
5347 49432
5356 56864
5355 49310
5346 56990
5345 49311
5320 48880
5330 52492
5331 48880
5322 48880
5321 57171
5311 48882
5312 48992
5313 57070
5304 49826
5305 55040
5314 51534
4831 55754
5323 49946
4832 43250
6389 31354
5333 42752
5342 48486
5341 49448
5340 57452
5332 49162
5339 49302
5348 56812
5349 49518
4836 49526
5350 52538
5351 52448
5359 54656
5368 54650
6390 43050
6391 55168
6392 54950
6393 40970
5398 55556
5388 54614
4838 54784
5378 56576
5367 55858
5376 55858
5377 64148
5366 49286
5358 56204
5357 49232
5365 56866
5375 49308
5374 55232
5364 49308
5363 56794
4837 53210
5372 54006
5373 60326
5384 53920
5383 60354
5382 52074
5381 54168
5391 62383
5390 54093
5401 54093
5400 50837
5399 51186
5409 50819
5410 51270
5420 53494
4623 63240
5419 66202
4624 62904
5428 58382
4625 49490
5429 51562
5430 59490
5421 51218
5411 53650
5402 50877
5413 50878
5412 59168
5403 55468
5392 49930
5393 55468
5404 63757
5405 55468
5414 55468
5415 48938
5424 57112
5423 48954
5422 57006
5431 65296
5441 57005
5432 57006
5442 49056
5452 57110
5453 49057
5443 57186
5433 49057
5434 55932
5444 49059
5445 56958
5455 53238
5456 56958
5447 52512
5446 60802
5436 52578
5435 53344
5426 61633
5417 53343
5416 57674
5425 53343
5427 53370
4839 51503
5437 53632
6394 54670
6395 54078
6396 51790
5457 53862
4840 57344
6397 37184
6398 43008
6399 37632
6400 37632
6401 36170
5520 53346
5529 60798
5528 52632
5519 61126
5510 56298
5501 49266
5493 57316
5492 49134
5500 56710
4842 57344
5509 49842
5508 51730
5498 56708
5499 64878
5491 56810
5482 49134
5483 56856
5484 49057
5475 57348
5466 49057
5474 49058
5454 56963
5464 65253
5473 56962
5465 56963
5463 56972
5406 50594
5395 58874
5396 50594
5387 51890
5386 57038
5385 52430
5394 50595
5397 52718
5408 61009
5407 52720
5418 52719
5462 49141
5451 49119
5461 57413
5470 49124
5479 56688
5480 50954
5471 56689
5472 49880
5481 57356
5490 49588
5489 56689
5488 51212
5496 54770
5497 52302
5507 54568
5506 51704
5505 60588
4843 58250
5504 52830
4841 51506
5487 47930
5477 47787
5478 56077
5469 50986
5460 49786
5459 51838
5449 49370
5450 52426
5440 46920
5439 54844
5438 67612
4626 64992
5448 60800
4627 51904
5458 59854
4628 65184
5467 67926
5468 54666
4629 64272
5476 60014
4630 50704
5485 49610
5486 55836
5495 48822
5494 55864
5502 48128
4631 57152
5511 52130
5503 49179
5512 57471
5513 50418
5523 57469
5522 50996
5521 57470
5532 48858
5533 51276
5541 45182
5540 57948
4849 56448
5547 49024
5553 50112
5559 48736
5566 49616
5571 47296
5576 49952
4851 54314
5581 39402
5582 26880
5583 44710
5584 61149
5585 69666
5586 63352
5578 58110
5577 64118
5572 56154
5573 48775
5574 50232
5569 48775
5568 57064
5567 48776
5562 48780
5557 48504
5556 57130
5555 48546
5561 57080
5560 50400
4850 36736
5554 38528
5548 36736
5542 41216
4848 41226
5534 54814
5524 60138
4844 59136
5514 55418
5515 55022
5525 53600
4846 52298
4845 54454
5516 55240
5517 56614
5518 56564
5527 56078
5526 56566
4847 53020
5535 49764
5544 57654
5543 49522
5549 57496
5550 49566
5551 57498
5545 49752
5536 57770
5537 45700
6402 36736
6403 36670
6404 56382
5563 57938
5564 71926
6405 67008
6406 53598
6407 51038
5579 57626
5587 66320
4852 62074
5588 63174
5592 64128
6408 53248
6409 30912
6410 24192
6411 21952
6412 27552
6413 27216
6414 25536
6415 25536
6416 25536
4853 35840
4854 37398
5629 45517
5633 46227
6419 45086
6418 46236
6417 46497
5637 46592
4855 45832
6420 47054
6421 46998
6422 45645
5644 46074
5648 46784
6423 55152
5656 54713
5652 54014
6424 45162
6425 44461
5660 45602
5664 50086
4856 51072
4857 53760
4858 54048
6426 40704
5677 45184
4859 39424
4860 35840
4861 46592
6427 45312
5690 50560
4862 54144
4863 53760
4864 47488
6428 44704
5703 44224
4865 37184
4866 35840
4867 40704
6429 45104
5716 44560
4868 46208
4869 47360
4870 46592
6430 44784
5729 44192
4871 37184
4872 38528
6431 42336
5739 39568
5743 40708
6433 39568
6432 40708
5747 43046
4873 48384
5754 52661
6435 52940
6434 53641
5758 48534
5762 49234
6436 48255
6437 47033
6438 46918
6439 45624
5766 46055
5770 46764
5774 50944
4874 48384
4875 43904
4876 40704
6440 45104
5787 44560
4877 43008
4878 41216
4879 41216
6441 44832
5800 43904
4880 41216
4881 38528
4882 46080
6442 45184
5813 44428
4883 38528
4884 39424
4885 45184
6443 45472
5826 48160
4886 51584
4887 51072
4888 50496
6444 44128
5839 44224
4889 41216
4890 39424
6445 47198
5849 46402
5853 47442
6446 46648
6447 46090
5857 48422
4891 44290
6448 46079
6449 45758
6450 44669
5864 45099
5868 45809
6451 49529
5876 49089
5872 48391
5880 48009
6452 47570
6453 46870
5884 51878
4892 51584
4893 52416
4894 45184
6454 45472
5897 45568
4895 42496
4896 42496
4897 45696
6455 48160
5910 50912
4898 50560
4899 49728
4900 49424
6456 45328
5923 50064
4901 49280
4902 48256
4903 48512
6457 46984
5936 48896
4904 51072
4905 51072
4906 49280
6458 43248
5949 42496
4907 41216
4908 49664
5959 52602
6459 53846
6460 53418
6461 45226
5963 46106
5967 48374
4909 44160
6462 46634
5974 45654
6463 47207
6464 48022
6465 46901
5978 48187
5982 47793
6466 49604
6467 48588
5986 48712
5990 49728
5994 39424
4910 38528
4911 43904
4912 45568
6468 28624
6007 30563
6003 50564
6000 42276
6002 42276
5997 50564
5996 42276
5999 50565
5993 53025
5989 61314
5985 53024
5992 61314
5988 53025
5981 52625
5976 52624
5980 60915
5984 52625
5977 43753
5973 52042
5970 43753
5969 52042
5972 43753
5965 53247
5961 61536
5957 53246
5962 53247
5966 61537
5954 47003
5955 55292
5952 47003
5958 47003
5951 49170
5947 57453
5948 49195
5945 57429
5944 49211
5941 45772
5942 37583
5939 45771
5938 37590
5934 45770
5935 37591
5931 37837
5928 46014
5925 37838
5929 37838
5932 46016
5926 46015
5921 44403
5918 36226
5919 44404
5916 36225
5915 44404
5922 36227
5912 35417
5913 43600
5909 35417
5908 43605
5905 35415
5906 43611
5903 46082
5902 54335
5899 46070
5900 54345
5896 46056
5895 58085
5892 66374
5893 58086
5889 35676
5886 43965
5890 43966
5882 35677
5887 35678
5883 43967
5878 67629
5874 59339
5879 59340
5875 43162
5871 47558
5870 44290
5866 46834
5867 47326
5863 44110
5862 44924
5859 42530
5860 45506
5856 41972
5852 48952
5851 57241
5847 48952
5855 48952
5848 48278
5845 56568
5842 48279
5844 48280
5841 45462
5837 53516
5838 46864
5835 50526
5834 47882
5831 36130
5832 36238
5829 35806
5828 36514
5824 35762
5825 38014
5822 41550
5821 47126
5818 39354
5815 53455
5812 53454
5816 61745
5819 53455
5811 45971
5808 54260
5809 45971
5806 59416
5803 51126
5798 51126
5802 59417
5805 51128
5799 50976
5796 59266
5793 50976
5795 50977
5792 49028
5790 49029
5785 49028
5789 57319
5782 51658
5779 59947
5783 59947
5786 51658
5780 51659
5776 37174
5772 45461
5768 37174
5773 37174
5777 45462
5769 45462
5765 49671
5764 57960
5760 49671
5757 49670
5761 57960
5753 51100
5752 59389
5756 51100
5750 53451
5746 45162
5741 45161
5745 53452
5749 45163
5742 50030
5738 58320
5735 50029
5737 50030
5734 53080
5731 61370
5727 53081
5728 61370
5732 53082
5724 49053
5725 40765
5721 40765
5722 49054
5719 40765
5718 49054
5714 51317
5711 59606
5708 51316
5712 51317
5715 59607
5709 54155
5706 62445
5702 54155
5705 54157
5699 48811
5698 57100
5701 48811
5695 37606
5692 45895
5688 37605
5689 45895
5696 45896
5693 37607
5685 56768
5682 48478
5686 48479
5683 56634
5680 64923
5676 56635
5679 56635
5675 64923
5673 40652
5670 32366
5667 40652
5669 40653
5666 32367
5672 32368
5663 55389
5659 63678
5655 55388
5662 63678
5658 55389
5654 48132
5650 56422
5651 48133
5647 56420
5646 48133
5643 39824
5640 48112
5642 48113
5636 39825
5639 39826
5635 48113
5631 53622
5627 61911
5624 53621
5632 61911
5628 53622
5625 51691
5622 59981
5619 51691
5621 51692
5618 39190
5615 45324
5616 41232
5613 43102
5612 43210
5609 39906
5610 41270
5607 39230
5606 43258
5603 37266
5600 51308
5601 59597
5598 51308
5604 51308
5597 35318
5594 43436
5595 35680
5591 42910
5590 36419
6006 55384
6005 63674
6015 56414
6014 48214
6013 32032
6012 31360
6011 35840
6010 38752
6009 48858
5531 57148
5539 48859
5538 57149
5530 48861
5546 49728
4632 35392
5552 38528
4633 35840
5558 38528
4634 36064
5565 37072
4635 36736
5570 39872
4636 36736
5575 36512
4637 34048
5580 32032
4638 28672
5589 23808
4639 18816
5593 15456
4640 9408
5596 5376
4641 5376
5599 1344
4642 5376
5602 5376
4643 5376
5605 5376
4644 5376
5608 2688
4645 0
5611 1344
4646 5376
5614 5376
4647 5376
5617 5376
4648 5376
5620 2688
4649 0
5623 0
4650 2688
5626 5376
4651 8064
5630 8064
4652 10752
5634 8064
4653 8064
5638 5376
4654 2688
5641 0
4655 0
5645 0
4656 2688
5649 4032
4657 7168
5653 5376
4658 5376
5657 5376
4659 7168
5661 5376
4660 5376
5665 2688
4661 0
5668 0
4662 5376
5671 5376
4663 5376
5674 5376
4664 5376
5678 0
4665 0
5681 0
4666 5376
5684 5376
4667 5376
5687 5376
4668 5376
5691 1344
4669 0
5694 1344
4670 5376
5697 5376
4671 5376
5700 5376
4672 5376
5704 2688
4673 0
5707 0
4674 5376
5710 5376
4675 5376
5713 5376
4676 5376
5717 0
4677 0
5720 1344
4678 5376
5723 5376
4679 5376
5726 5376
4680 5376
5730 5376
4681 5376
5733 5376
4682 10752
5736 8064
4683 8064
5740 8064
4684 10752
5744 8064
4685 8064
5748 6720
4686 8064
5751 8064
4687 5376
5755 5376
4688 5376
5759 5376
4689 0
5763 0
4690 0
5767 0
4691 0
5771 0
4692 0
5775 0
4693 0
5778 2688
4694 5376
5781 5376
4695 6720
5784 5376
4696 5376
5788 2688
4697 0
5791 2688
4698 5376
5794 5376
4699 5376
5797 5376
4700 5376
5801 2688
4701 0
5804 2688
4702 5376
5807 5376
4703 6720
5810 5376
4704 5376
5814 2688
4705 0
5817 1344
4706 5376
5820 5376
4707 5376
5823 5376
4708 5376
5827 2688
4709 0
5830 1344
4710 5376
5833 5376
4711 5376
5836 5376
4712 5376
5840 2688
4713 5376
5843 5376
4714 5376
5846 5376
4715 5376
5850 5376
4716 5376
5854 5376
4717 5376
5858 5376
4718 10752
5861 10752
4719 5376
5865 5376
4720 5376
5869 5376
4721 2688
5873 5376
4722 5376
5877 8064
4723 10752
5881 8064
4724 8064
5885 5376
4725 2688
5888 0
4726 5376
5891 5376
4727 5376
5894 5376
4728 5376
5898 1344
4729 0
5901 1344
4730 5376
5904 5376
4731 5376
5907 5376
4732 5376
5911 2688
4733 0
5914 1344
4734 5376
5917 5376
4735 5376
5920 5376
4736 5376
5924 2688
4737 0
5927 0
4738 2688
5930 2688
4739 5376
5933 5376
4740 2688
5937 0
4741 0
5940 0
4742 0
5943 0
4743 0
5946 0
4744 0
5950 0
4745 0
5953 0
4746 5376
5956 5376
4747 0
5960 0
4748 0
5964 0
4749 2688
5968 5376
4750 5376
5971 5376
4751 4032
5975 2688
4752 2688
5979 2688
4753 2688
5983 2688
4754 5376
5987 5376
4755 8064
5991 5376
4756 5376
5995 2688
4757 8064
5998 16224
4758 24384
6001 32992
4759 42240
6004 48859
6008 57350
4760 54912
6018 50112
4761 41216
6021 34048
4762 37504
6024 37506
4915 24893
4917 24800
4919 28672
6041 47264
6046 43200
4922 52992
6050 55808
6056 54929
6055 63219
6063 54930
6054 54930
6029 56585
6033 64874
6037 56584
6032 56585
6028 64875
6036 65606
4763 33184
6040 34816
4764 37184
6045 38528
6049 41216
6053 46688
6061 54786
6062 46640
6064 51344
6074 59634
6075 51344
6084 58070
6083 51344
6073 51345
6065 46782
6057 52298
6058 45234
6066 55103
6076 58360
6077 55104
6059 55104
6067 63394
6068 55104
6078 44582
6079 52190
6069 46830
6060 41216
4924 41600
6052 42496
6051 53540
6047 61829
6042 53540
6043 61829
6048 53541
6038 46625
6034 38337
6030 46625
6039 38338
6035 46626
6031 38338
6025 51140
6022 59429
6019 51139
6026 59429
6023 51140
6020 50454
6016 53218
6017 68422
4913 66208
4914 66410
6469 26010
6027 39616
4916 44032
4918 43072
4920 43728
6470 42504
6044 41824
4921 38528
4923 43008
4925 43008
6471 42394
4926 51078
6070 50048
4927 35840
4928 35840
4929 39130
6472 47866
6103 53634
4932 50760
6102 48868
6101 56400
6097 59630
6088 52478
6087 59314
6096 55475
6082 51315
6090 51315
6091 59830
4930 50346
6092 53598
6093 46270
6094 50712
6085 45698
6086 49872
6095 47184
6100 47322
6106 47294
6105 55585
6110 47295
6107 55354
4933 52520
6112 63645
6111 55356
6117 55382
6118 47091
6473 42112
6474 41514
6475 58858
6124 59962
6129 66620
6128 58478
6134 55802
4935 67744
6476 49246
6477 52126
6478 55606
6479 53354
6151 52642
6146 48540
6140 51386
6139 48042
6145 52009
6150 50463
6154 50459
6160 50460
6155 58751
6156 50462
6161 51338
6480 50080
6481 49738
6166 52198
4938 57954
6170 55314
6165 54802
6164 51366
6169 58510
6174 49958
6175 55998
4939 56570
4940 45510
6482 38752
6190 51206
4942 50708
4944 50021
6202 51842
6194 51170
6189 41538
4941 47488
6180 46148
6179 56222
6188 56179
6178 64471
6173 56530
6168 45154
6163 53106
6158 60267
6159 51978
6153 51985
6148 50486
6149 53070
6144 50483
6143 53090
6137 48522
6138 54900
6133 46770
6132 53834
6126 45562
6127 47117
6122 55406
6123 47116
6121 47117
6115 55374
6116 47118
6081 51523
6072 59684
6071 51514
6080 59718
6089 53834
6098 46210
6099 54718
4931 54144
6104 34048
6109 30666
6114 23941
4765 27066
6108 33154
4766 34432
6113 36741
4767 33664
6119 27520
6120 29696
4934 32000
6125 31872
4768 28554
6130 31222
6131 32768
4936 9354
6142 23936
6136 47478
4769 55552
6135 58742
4770 57344
6141 54154
6147 42880
4771 38016
6152 35456
4772 33152
6157 40320
4773 44480
6162 47762
6167 49536
4774 43478
4937 12365
6172 60383
6171 54865
4775 59776
6176 60376
6177 54870
6182 60369
6181 54905
4776 56663
6191 59613
6195 51323
6203 59610
6204 51322
6196 59612
6192 51323
6211 42004
4777 44160
6221 55342
4778 51140
6223 54274
4779 50496
6225 46442
6226 50234
6224 46318
6222 41958
6212 53822
6213 57862
6214 50310
6206 55772
6205 53890
6197 46850
6198 47748
6199 50106
6200 55626
6201 49730
6209 51552
6208 50054
6207 46738
6215 52990
6216 47214
6217 46720
6218 41216
6219 43504
6183 42002
6184 39872
6185 34482
6186 31794
6187 46665
6193 46660
4943 50432
4945 48843
6210 51074
4946 55234
6483 43658
4947 55158
6220 54400
4948 50944
4949 32256
4950 48138
6484 35474
6235 52086
4952 45120
4951 36074
6244 49757
6247 57894
6251 55628
6252 57372
6248 57562
4953 56674
4954 58670
6485 26970
6257 35968
4956 59244
6256 50134
6255 39006
4955 57606
6266 59728
4957 60422
6275 57664
4958 51998
4960 46199
4959 51958
6284 53504
6286 40365
6486 21469
6287 35752
4963 33754
4962 56332
6296 62794
4964 64650
6305 63616
4966 56333
4965 53743
6243 48486
6242 44546
6241 48486
6232 44546
6234 44547
6233 48487
6240 41210
6239 45150
6238 41209
6229 45151
6230 41211
6231 45152
6237 56859
6246 50894
6250 52955
6228 52918
6227 56618
6236 53030
4780 58112
6245 60034
4781 56992
6249 56822
6254 45068
4782 50404
6253 53354
6258 45069
6267 53024
6268 45067
6259 53356
6260 45218
6261 52306
6270 47078
6271 51952
6262 47106
6263 51514
6264 43690
6265 51082
6274 44132
6283 40254
6282 44086
6273 51674
6272 44074
6281 51910
6280 44334
6279 53150
6269 52650
6278 61076
4961 58058
6277 52934
6276 45168
6285 49408
6288 52426
6289 45051
6298 53192
6297 47626
6306 39810
6307 50611
6308 58668
6317 50612
6316 58788
6325 42320
4783 50240
6315 50612
6290 53192
6299 45052
6291 45061
6292 48650
6301 45050
6300 53203
6309 39713
6318 47722
6319 39700
6310 47869
6311 39664
6320 47878
6321 39604
6312 47911
6303 51950
6302 47874
6293 45938
6294 48002
6295 40064
6304 47893
6313 50254
6322 59026
6326 53048
6323 61822
6314 52602
4967 44500
6487 34442
4968 45302
6324 44224
4969 31360
4971 34496
4972 44352
6488 32298
6489 45248
6490 42954
6360 28202
6358 38480
6356 50937
6355 59229
6346 52224
4973 47680
6337 55286
6328 45560
6336 46082
6345 51714
6354 51226
6353 59750
6352 51322
6344 45330
6335 52408
6334 45331
6343 53482
6351 45331
6350 53326
6342 45331
6333 52878
6332 61306
4970 36863
6331 52874
6341 53106
6349 45018
6348 49462
6340 46046
4974 43194
6339 64215
6330 56050
6327 55923
6329 64215
6338 56110
4784 55019
6347 53920
4785 47072
6357 40544
4786 30640
6359 22376
8450 -6624
8304 -8889
8302 24388
8449 22336
8448 23476
8300 23477
8298 22337
8447 36326
8446 36864
8289 41942
6830 34762
8285 35978
8286 42934
8278 42112
6827 40330
8272 42054
8273 45430
8445 33350
8267 41541
8261 42837
8444 43381
8443 42164
8442 41385
8255 43225
8260 37891
8254 39148
8253 34396
8266 39188
8265 34395
8259 42683
8258 34395
8264 32596
8270 35410
8269 32526
8263 36226
8257 32826
8251 47514
8252 46430
8246 47340
8245 46474
8240 47340
8239 39052
8230 41493
8231 40182
8222 41484
8221 40202
8220 32018
8219 39761
8218 44594
8227 39761
8228 45242
8237 39761
8238 43224
8229 39762
8236 45756
6821 43296
6822 37632
6823 34048
6824 32256
6825 28672
6826 22922
8280 46720
6829 42346
8281 43008
8282 27776
8283 23480
8275 48376
6828 54474
8276 57910
8271 46358
8277 55158
8284 55270
8288 45018
8297 26682
8296 36480
8295 40448
8294 33920
8293 29440
8292 39424
8291 53824
8290 61504
6653 58784
8299 55936
8301 21442
8303 1541
6655 10748
6654 30676
8287 19024
8279 30464
8274 38624
8268 39328
8262 35840
8256 32256
8250 26880
8244 25568
8234 44384
8235 36116
8226 44383
8225 36127
8216 44383
8217 36129
8211 44368
6817 35338
8205 48374
6815 43776
8197 44544
6813 43202
8188 45088
8180 44345
8179 53206
8178 44346
8210 36116
8204 33796
8196 26628
8187 32256
8177 36138
8168 44346
8169 36140
8160 36138
8152 39936
8143 44426
8144 38122
8135 41222
8134 36394
6652 40448
8125 39758
8126 37006
8116 40034
8108 40032
8118 40033
8117 48323
8127 40034
8128 40350
8137 48606
8136 40586
8145 48590
8146 40970
8155 30762
6808 40320
8138 43058
8139 36530
8140 38638
8149 36530
8148 44819
8157 36529
8147 36530
8156 43925
8164 43924
8174 43924
8165 52215
8166 43925
8161 44346
8162 52633
8153 44344
6809 41192
8154 50590
8163 44345
8170 44345
8183 36561
8184 43924
8193 36596
8194 43458
8202 36366
8201 43598
8200 36561
8192 43962
8191 36206
8199 43608
8198 36199
6814 38714
8189 36198
8190 43639
8181 36790
8182 44350
8173 36732
8172 44354
8171 36141
8241 33214
8242 41504
8247 46159
8248 41504
8243 46160
8233 38464
8232 46182
6820 43237
8224 44969
8223 39084
8213 47099
8208 44686
8207 46006
6818 43962
8206 43993
8212 44694
8214 31906
8209 31906
8215 42870
6819 42624
8438 35262
8439 27710
8440 37632
8441 44444
8249 37504
8175 36679
8176 44969
8167 36679
8185 37188
8186 43212
8195 47516
6816 45784
8203 48731
8437 15986
8436 18432
6812 32256
6811 36608
8159 49136
8158 47138
6810 64374
8150 60188
8141 44514
8142 32786
8151 31494
8435 30686
8434 30852
8433 32506
8133 31762
8124 44452
8113 44451
8123 52742
8122 44452
8131 42110
8132 44452
8114 36050
8432 29770
8105 44340
8095 36050
8086 49686
8076 48298
8431 48416
8430 28896
8429 30464
8428 30602
8047 41984
8427 36716
8104 36051
8103 44341
8102 36050
8112 36054
8111 44246
8110 37362
8120 44190
8121 37478
8130 44116
8129 37594
6807 37578
8119 37608
6806 39610
8109 42188
8098 39562
8099 41088
8100 34574
8101 45750
8092 45751
8091 54041
8090 45751
8082 47776
6802 41952
8072 46894
8071 38502
6801 45600
8062 46792
8061 37914
8052 38501
8053 46791
8063 38503
8054 33154
8064 44558
8073 34810
8083 38182
8093 38182
8094 44716
8085 38183
8084 46473
8074 38183
8075 32681
8066 40970
8056 32680
8065 32681
8055 41948
8045 50238
8038 41948
8044 41948
8046 41949
8039 38443
8028 38443
8029 46734
8030 41835
8426 24494
8425 28672
8424 28672
8423 23552
7995 43018
8422 33152
8421 32246
8420 25078
8419 44416
8418 40982
7962 39502
7958 39698
8417 40702
8416 38162
8415 24397
7954 39594
7957 39532
7953 47838
7950 43568
7949 35294
7948 43904
7947 43370
7952 35106
7956 21504
7960 34302
7969 35034
6792 31433
7970 39434
7961 39384
7971 47718
7978 42432
7982 30912
7986 42624
6795 39483
7994 43093
8002 44801
8001 39187
8000 35288
8007 40638
8006 32610
7999 43556
7993 51818
7992 43528
7985 21888
7981 28162
7977 40144
7966 40142
7967 48434
7968 43324
8022 34477
8015 40750
8009 34264
8008 39876
8014 34338
8021 44016
8027 43254
8020 51648
8013 44030
8012 47890
8019 44394
6798 26258
8026 31210
8037 39263
8036 47553
6800 43994
8043 44138
8035 43472
6799 31642
8051 53878
8060 43384
8050 43384
8070 35107
8069 43397
8079 35107
8068 35108
8058 43018
8059 35108
8080 41924
8081 34418
6804 32636
6803 43762
8089 41994
6805 40320
8088 34466
8097 35256
8107 41314
8115 41604
6651 46848
8106 49974
6650 50048
8096 44352
6649 40640
8087 43680
8078 42376
8077 50668
8067 42386
8057 35674
8049 35319
8041 36716
8048 43610
6648 43520
8040 42214
8042 42138
8032 42139
8033 50429
8034 45670
8025 32694
6797 34688
8018 34944
8011 36708
8005 37604
7998 46848
7989 35626
7990 50448
7991 35627
7984 34816
7980 47884
7976 38920
7975 47217
6793 44320
7974 43538
7965 38528
7964 43534
7973 35244
7972 43536
7979 38144
6794 37248
7983 34962
7988 43366
7997 35046
7987 36186
6644 42432
7996 44710
6645 42496
8003 19072
8004 27648
6796 26368
8010 25856
6646 20992
8016 39434
8017 31176
8024 39038
8023 33464
6647 37376
8031 36642
7963 35342
7959 34048
6643 25088
7955 27776
6642 36224
7951 42510
7942 28215
7936 28033
7943 36323
7944 28033
7937 27842
7938 35918
7945 27990
7946 35798
7939 28146
6790 30590
7931 42656
7927 31744
7923 29184
7919 25088
7915 30464
7910 28160
7905 25856
7900 39424
7894 53504
7889 47725
7888 59488
7887 47727
6641 47196
7941 54192
7934 62100
7935 53810
7930 56320
6640 24192
7926 18432
6639 17892
7922 37632
6638 41216
7918 50560
6637 53376
7913 54582
7914 44758
7908 25807
7903 25984
7898 22889
7909 32988
6788 14008
6786 33280
7904 33152
6784 38528
7899 38272
6782 37120
7893 31178
7891 56051
7882 47762
7892 47763
7883 56052
7877 47762
7884 47763
7876 28658
6636 35200
7871 36316
7872 33374
7866 35940
7865 33930
6635 31616
7860 20765
7854 28534
7848 24363
7859 33566
6634 30768
7853 30346
6633 29696
7847 31542
6632 27018
7842 23303
7836 27254
7831 22880
6629 27321
7830 31990
6630 28608
7835 29322
6631 30016
7841 29849
7825 30175
7819 33846
7813 28493
7824 34935
6628 33536
7818 34826
6627 34048
7812 37034
6626 34752
7802 28332
7803 36617
7798 42394
7797 52410
6625 50560
7792 47488
7788 39552
6624 34816
7784 31488
6623 24576
7775 47734
7776 36214
7771 38656
6622 35328
7768 25088
6621 25984
7765 23296
6620 25984
7762 26656
6619 30016
7758 30016
6618 31136
7755 30016
6617 30016
7752 26824
6616 31024
7749 32893
6615 35728
7745 36064
6614 37520
7742 35903
6613 35728
7739 32536
6612 30940
7736 26208
6611 25536
7732 25984
6610 27328
7729 26880
6609 25872
7726 24192
6608 28672
7723 30100
6607 33376
7719 33376
6606 34664
7715 33376
6605 33040
7711 30016
6604 29512
7707 26880
6603 26208
7703 24192
6602 24234
7699 22848
6601 23520
7696 21672
6600 21504
7692 18816
6599 18312
7688 16800
6598 18816
7684 16464
6597 16296
7681 18816
6596 21504
7678 24192
6595 25984
7674 25984
6594 28672
7671 25984
6593 25984
7668 22848
6592 24192
7665 25984
6591 28896
7661 29344
6590 30688
7658 28896
6589 28896
7655 25536
6588 25536
7652 27226
6587 30184
7648 30352
6586 32032
7645 30352
6585 30100
7642 26880
6584 25211
7639 20496
6583 17640
7635 13608
6582 15120
7632 13440
6581 13440
7629 13440
6580 16128
7626 18816
6579 20608
7622 20608
6578 21448
7619 20608
6577 20160
7616 16548
6576 16128
7613 16128
6575 16464
7609 16800
6574 18816
7605 18816
6573 19824
7601 19572
6572 21000
7597 20160
6571 21546
7593 21840
6570 23520
7589 25536
6569 30016
7586 31360
6568 34384
7582 34496
6567 35840
7578 34720
6566 34216
7574 31360
6565 30184
7571 26880
6564 25536
7568 22176
6563 24192
7564 23968
6562 25984
7561 24096
6561 24192
7558 20183
6560 18816
7555 14112
6559 13608
7551 16128
6558 15456
7548 14112
6557 13776
7545 13440
6556 16128
7542 17920
6555 20160
7538 20608
6554 21840
7535 20496
6553 20160
7532 17472
6552 16128
7529 16842
6551 20160
7525 20160
6550 21504
7522 20160
6549 20160
7519 16800
6548 20160
7516 21840
6547 24864
7512 24948
6546 26320
7509 24864
6545 24864
7506 21504
6544 20160
7503 16128
6543 17556
7499 17808
6542 19488
7495 19514
6541 21504
7491 20496
6540 22176
7487 20328
6539 21546
7483 20580
6538 22176
7479 21504
6537 24864
7476 26698
6536 30016
7472 31360
6535 31360
7468 30016
6534 30016
7464 26880
6533 24864
7461 21504
6532 18816
7458 18816
6531 21504
7454 21672
6530 23184
7451 21504
6529 22848
7448 25536
6528 30016
7445 32032
6527 34580
7441 35168
6526 36512
7438 35168
6525 34496
7435 32032
6524 36106
7432 38192
6523 41216
7428 41226
6522 42784
7425 41216
6521 41216
7422 38080
6520 36232
7419 36232
6519 39088
7415 39424
6518 40712
7412 39208
6517 39088
7409 35838
6516 34216
7406 33536
6515 38848
7397 41438
7392 34362
7383 32704
7374 29050
7366 41198
6514 40672
7356 42074
6513 42416
7347 36814
7348 37312
7357 36754
7367 33118
7368 44142
7369 33020
7370 33422
6703 31762
7376 38297
6704 35347
7375 41142
6702 42302
7384 39004
7385 37206
7386 31262
7377 35330
7378 40594
7387 45350
7388 38446
7379 45974
7380 37986
7372 29770
7362 37946
7371 36074
7361 46022
7353 45350
6701 42944
7352 39680
7341 45333
7340 37045
7339 40161
7350 48332
7349 40161
7358 41040
7359 44366
7360 44086
7351 40161
7338 36015
7327 44304
7328 36017
7316 36138
7315 40458
7326 37422
7337 41166
7336 40874
6512 41952
7325 46110
6511 42496
7314 41638
6510 43488
7304 47030
6509 43952
7305 34467
7306 42828
7317 42745
7308 42746
7297 40092
7296 42747
7307 51036
7295 34549
7284 41610
7285 36026
7274 39354
7265 39353
7276 39353
7275 47644
7286 39354
7264 37854
7254 44092
7253 37853
7263 46143
7262 37854
7273 37854
7272 36718
7283 42296
7294 42950
7293 42606
6508 44736
7282 47426
6507 45704
7271 49966
6506 33952
7261 40064
6505 33872
7252 37007
7242 43916
7233 42898
7232 43915
7241 42899
6504 47696
7251 49808
7223 33405
7224 34424
7214 43731
6503 42656
7205 45734
6502 43712
7196 44610
7197 41834
7206 42066
7215 42713
7198 35303
7207 44416
7216 34424
7199 41748
7189 47110
7190 41748
7183 45270
7182 42290
7181 44810
7188 41748
7200 34338
7209 42628
7218 34337
7208 34339
7234 34423
7243 40536
7244 34298
7245 42430
7255 38276
7266 38195
7256 46487
7257 38308
7247 42112
7246 42610
7237 33958
7236 34184
7235 42800
7226 51091
7225 42801
7217 42800
7227 42802
7187 35572
7186 32712
7179 35573
6501 35456
7170 34040
7171 34245
7180 32713
7163 34040
7162 34247
7155 34040
7146 34234
7147 42124
7157 35974
7148 44470
7139 42138
7129 33914
7119 32714
6683 41744
7120 40342
6682 37866
7112 40576
6679 37760
7103 33917
7096 33912
7095 42202
7087 43744
7078 42766
7079 51478
7080 42782
7081 33104
7071 33048
7070 41339
7062 42201
7051 33913
7061 33914
7040 33912
7049 33912
7050 42204
7038 33912
7037 39690
7047 31966
7048 42304
7060 42204
6675 38826
7059 50526
7058 42374
7069 33454
7068 39382
7057 37406
7056 38510
7067 44140
7076 38006
7077 46320
6677 33024
7086 34560
7093 41254
7102 32570
7094 33912
7039 42207
7029 37632
7022 29796
7021 44644
7020 52018
7019 43727
7028 43728
7012 45234
7005 27314
6999 36224
6992 40208
6985 35680
6671 33920
6978 27360
6977 47126
6970 51420
6971 47154
6964 51296
6963 47236
6962 51646
6669 49832
6969 48526
6670 50176
6976 51810
6984 24246
6991 15955
6983 15956
6495 21888
6990 24494
6496 21440
6997 15956
6998 24444
6672 35200
7004 39360
6497 33706
7010 36282
7011 37654
7018 35830
7017 38278
6498 41760
7026 44256
7033 35899
7027 35899
7034 39170
7035 44770
7036 37874
7046 44630
7045 38526
7044 35590
7043 40442
7054 34522
7055 39470
7066 33672
7065 40316
7074 32882
7075 41557
7084 41558
7085 49848
7092 41557
7101 33914
7108 33914
7100 42205
6499 40704
7091 33916
7109 42204
7110 43008
7111 43718
6681 41920
7118 43558
7128 42285
7138 33997
7137 42274
7136 33996
7126 42266
7127 33997
7117 33914
7116 42232
6500 40000
7125 33974
7135 42123
7144 44422
7153 42124
7154 43768
7145 42124
7156 42420
7165 50710
7164 42420
7172 44160
7173 42421
7166 42421
7174 32926
7175 47584
7176 55580
7167 47364
6688 39616
7158 47040
6686 49750
7149 48518
7150 47838
6687 48674
7159 43696
7151 48694
7142 39606
7141 32274
6685 34344
7140 38502
6684 35488
7130 32074
7131 38434
7132 37355
7133 39038
7123 37355
7122 45645
7114 37356
7121 37356
7113 35430
7104 37120
7105 37258
7097 35656
6678 37504
7088 40320
7089 34208
7041 34501
6674 41344
7031 42792
7030 37238
7023 42793
7024 40902
7025 41406
7032 41510
8331 31602
8332 31008
7042 40662
7053 35518
7052 42792
7063 35376
7064 42894
7073 34710
7072 43664
6676 41828
7082 42794
7083 47286
8333 40170
8334 45134
7090 42620
8335 31630
8336 30746
7099 34207
6673 30766
7013 34232
7014 36462
7007 34088
7006 36550
7000 28352
6993 42286
6987 42284
6994 50575
6995 42285
7001 42287
7002 28830
7008 37518
7015 35614
7016 37062
7009 36194
8330 25238
8329 37568
8328 35622
7003 34456
6996 33858
8327 36078
8326 37804
6982 36633
6989 38486
6988 33531
6981 41821
6974 33531
6975 38720
8324 36383
8325 38473
6980 29338
6986 28982
6979 37518
6972 29015
6965 42116
6958 42116
6967 42116
6973 42117
6966 50407
6957 29018
6949 37148
6950 33940
6942 36926
6941 33978
6934 36874
6928 36394
6920 36394
6927 44685
6921 34765
6922 40202
6923 34763
6916 38144
6915 34763
6908 36257
6907 44546
6906 36256
6913 38176
6914 36257
6901 36256
6900 34175
6894 42466
6895 34177
6887 34176
6880 36237
6881 36958
6874 36238
6873 38602
6867 36870
6866 25333
6865 13357
6864 45599
6658 45312
6659 28874
6863 40022
6656 23658
6862 33383
6872 25571
6879 30478
6885 31216
6886 24068
6661 27136
6893 23296
6899 21504
6905 24192
6664 28672
6912 30464
6665 35840
6919 35840
6666 33152
6926 29696
6667 32896
6933 33152
6668 33152
6940 28672
6948 17920
6956 25422
6955 33712
6947 25425
6954 25452
6961 25106
6494 32128
6953 41216
6493 45312
6945 47534
6492 44896
6938 38450
6946 35086
6939 43582
6932 14958
6931 20658
6924 14440
6925 21166
6918 13934
6917 21218
6910 16882
6911 24238
6904 20608
6663 17920
6898 26624
6662 25600
6892 25174
6891 16802
6884 31202
6660 38272
6878 38028
6877 30326
6870 34554
6871 33333
6861 25621
6860 31352
6855 25316
6856 33274
6851 26127
6491 29877
6841 33494
6831 32610
6832 32962
6842 33496
6843 24886
6833 25618
6834 23866
6844 25714
6845 23814
6835 25798
6836 33142
6846 37606
6847 32990
6837 39170
6838 32716
6848 26240
6852 30464
6857 25334
6875 34175
6868 42908
6657 41216
6858 42222
6853 29766
6850 37733
6849 44190
6839 37700
6840 44210
8305 3162
8306 30464
8307 42486
8308 38902
6854 37764
8309 28531
6859 29669
6869 30369
6876 33423
6883 34175
8310 35262
8311 34563
8312 33812
6882 36236
6889 44527
6888 36238
6890 36238
6896 36238
6902 34175
6903 40726
6897 34761
8313 36601
8314 36192
8315 37094
6909 34762
8316 35902
8317 35137
8318 40182
8319 37082
6930 36286
6937 34801
6943 34801
6935 34800
6936 43092
6929 34802
8320 34375
6944 36217
8321 31692
8322 41082
6960 33636
6968 34110
8323 34777
6959 29045
6951 37334
6952 29850
7098 42498
7106 47990
6680 43018
7107 44914
7115 31218
7124 41116
7134 38728
7143 29698
8337 27994
8338 27306
7152 33566
7161 40862
7169 38272
8339 36576
8340 37030
7178 34920
6689 43392
7160 33070
7168 42068
7177 21184
7184 41990
7192 50200
7191 41910
7201 46294
7202 41910
7193 43648
7194 27136
6691 25844
7185 36767
6690 42230
7195 35495
8343 36633
8342 37334
8341 36061
8344 26754
7204 27894
7213 42894
7222 46968
7221 45452
6692 39295
7212 50426
7203 42895
7211 36573
7210 35770
7219 36784
6693 38274
7228 35228
7220 36863
6694 37069
6695 39220
7248 35668
7249 42438
7250 38524
7239 41996
7238 42428
7229 41618
7230 43044
7231 30660
7240 34956
8345 18826
6696 40832
6697 36714
7260 36380
7270 37436
7280 44640
7279 37394
7269 44662
7259 37706
7258 42614
7268 37734
7267 39294
7277 40432
7278 39650
7289 37530
7290 45705
7301 37415
7291 38834
7292 36222
7281 33058
8346 33426
8347 33678
8348 31754
7303 43552
6698 41704
7302 42838
7312 42829
7313 51120
7323 43780
7324 28186
8349 24734
8350 27198
8351 26058
7335 25916
7346 51387
7355 51453
7345 59677
6700 56663
7334 51387
6699 54530
7354 54208
7363 49658
7364 51452
7365 23712
8352 17034
7373 28348
7382 48603
7391 40313
7390 48603
7381 40313
7389 41790
7395 43328
6706 34954
7396 23254
8353 22362
8354 22058
7405 32934
6707 25088
6708 10752
6709 -458
8355 -7178
7418 0
6710 0
6711 0
6712 -896
8356 10432
7431 10752
6713 0
6714 0
6715 -896
8357 15040
7444 16128
6716 5376
6717 1344
6718 3136
8358 15040
7457 15360
6719 10752
6720 5124
7467 27002
8359 28214
8360 27626
8361 13098
7471 14042
7475 16374
6721 11080
8362 34833
8363 34848
8364 33732
7490 34953
7486 34748
7482 33853
8365 17155
8366 16614
8367 15624
7498 16765
7494 15935
7502 3584
6722 3584
6723 2688
6724 8064
8368 15104
7515 896
6725 1344
6726 5376
6727 8064
8369 14400
7528 16128
6728 4032
6729 4032
6730 4480
8370 15040
7541 15360
6731 10752
6732 5376
6733 8064
8371 15104
7554 3584
6734 5376
6735 4032
6736 8064
8372 14400
7567 16128
6737 0
6738 -126
7577 13608
7581 14318
8375 13177
8374 14286
8373 14588
7585 0
6739 5376
8376 12608
7592 21793
7596 22530
7600 22411
8378 23015
8377 22933
7604 20367
7608 20285
8381 19145
8380 20902
8379 19763
7612 1680
6740 2688
6741 2688
6742 2688
8382 13632
7625 13440
6743 2688
6744 3360
6745 4032
8383 13824
7638 13440
6746 5376
6747 2688
6748 1792
8384 13120
7651 14016
6749 10752
6750 0
6751 -896
8385 15040
7664 15360
6752 10752
6753 0
6754 1792
8386 15040
7677 15360
6755 10752
6756 2240
8387 19143
8388 18944
8389 17733
7691 18874
7687 18164
7695 22822
6757 19712
7702 26374
7706 26607
8391 27121
8390 27355
7710 16973
7714 15796
8394 16936
8393 17636
8392 16460
7718 15125
8395 13987
7722 16374
6758 10752
6759 0
6760 8064
8396 14400
7735 16128
6761 0
6762 0
6763 -896
8397 15040
7748 16128
6764 5376
6765 0
6766 -896
8398 15040
7761 16128
6767 5376
6768 0
6769 -1792
8399 15488
7774 17536
6770 25088
6771 35168
6772 41120
8400 22730
7796 39094
6774 36234
7801 37488
7795 38422
7791 35286
7787 40292
7783 35840
7782 34458
7773 34290
7770 25984
7767 23296
7764 18816
7760 18816
7757 21504
7754 18816
7751 18816
7747 18816
7744 21504
7741 18816
7738 18816
7734 18816
7731 18816
7728 18816
7725 18816
7721 18816
7717 18816
7713 18816
7709 18816
7705 16128
7701 16128
7698 16128
7694 13440
7690 13440
7686 13440
7683 16128
7680 16128
7676 18816
7673 18816
7670 18816
7667 18816
7663 20608
7660 21504
7657 18816
7654 18816
7650 18816
7647 18816
7644 17472
7641 15232
7637 12544
7634 14784
7631 15904
7628 16576
7624 17472
7621 18816
7618 16128
7615 16128
7611 16464
7607 14784
7603 13440
7599 16128
7595 16128
7591 18816
7588 18816
7584 18816
7580 18816
7576 18816
7573 21504
7570 18816
7566 18816
7563 16128
7560 16128
7557 14784
7553 16128
7550 12096
7547 13440
7544 13440
7540 13440
7537 16128
7534 16128
7531 16128
7527 16128
7524 16128
7521 16128
7518 18816
7514 21504
7511 16128
7508 17472
7505 17472
7501 16128
7497 13440
7493 13440
7489 16128
7485 16128
7481 16128
7478 18816
7474 18816
7470 18816
7466 16128
7463 16128
7460 16128
7456 15232
7453 17024
7450 17472
7447 18816
7443 18816
7440 20160
7437 18816
7434 18816
7430 18816
7427 20160
7424 18816
7421 18816
7417 18816
7414 21504
7411 19264
7408 31002
7404 26826
7403 47137
7394 38847
7402 39296
7401 23466
7393 44503
6705 44132
7398 36276
7399 44502
7400 52794
7407 46144
7410 29568
7413 16128
7416 18816
7420 18816
7423 18816
7426 17472
7429 18816
7433 18816
7436 18816
7439 17472
7442 18816
7446 18816
7449 21504
7452 21952
7455 24192
7459 21504
7462 21504
7465 21504
7469 18816
7473 18816
7477 18816
7480 21504
7484 21504
7488 21504
7492 24192
7496 24192
7500 21504
7504 21504
7507 21504
7510 21504
7513 18816
7517 20160
7520 24192
7523 21504
7526 21504
7530 24192
7533 21504
7536 21504
7539 24192
7543 24192
7546 24192
7549 25536
7552 25088
7556 25088
7559 21504
7562 21280
7565 18592
7569 18368
7572 18368
7575 18816
7579 18802
7583 18802
7587 18816
7590 18816
7594 21392
7598 21392
7602 24192
7606 24136
7610 24136
7614 21504
7617 21504
7620 21504
7623 20160
7627 22848
7630 24192
7633 24192
7636 25088
7640 22400
7643 20160
7646 18816
7649 18816
7653 18816
7656 18816
7659 18816
7662 18816
7666 18816
7669 18816
7672 18816
7675 18816
7679 21504
7682 21504
7685 24192
7689 24192
7693 24192
7697 21504
7700 21504
7704 21504
7708 18816
7712 18816
7716 18816
7720 18816
7724 18816
7727 18816
7730 18816
7733 18816
7737 18816
7740 18816
7743 18816
7746 18816
7750 18816
7753 18816
7756 18816
7759 18816
7763 18816
7766 16128
7769 14336
7772 50176
7779 45882
7778 54380
7777 45884
7785 47872
7789 25600
6773 20047
7793 23649
7780 34290
7781 42581
7786 39168
7790 25600
7794 19712
7800 27738
7807 23378
7806 53284
7799 53222
7804 53222
7814 53223
7805 61513
7318 34576
7329 42352
7330 34575
7319 42866
7320 34576
7309 34576
7310 40069
7299 48358
7288 40068
7287 41842
7298 40069
7300 40069
7311 34586
7321 42701
7322 34501
7333 40155
7332 31991
7331 40152
7342 31991
7343 40154
7344 31991
7820 25789
7826 34048
7832 37632
7837 34592
7843 36754
7849 35826
7855 35840
7861 38592
7867 34888
6776 31744
7873 43520
7878 38500
7879 46792
7885 39551
6781 28474
7886 31286
7880 23006
7874 16128
7868 17920
7862 18816
7856 22400
7850 17920
7844 18816
7838 16128
7833 10752
7827 16128
7821 30936
7815 47648
7808 55742
7809 47872
7810 34742
7811 42502
7816 40182
7822 31326
7817 40090
8401 21002
8402 38306
8403 33630
7823 33850
7829 40294
6775 31232
7828 32222
7834 38902
7839 27106
7840 24708
8404 15170
8405 24350
8406 22869
7846 22566
7852 24708
7857 24707
7851 32998
7845 24709
7858 24375
8407 26215
8408 27328
8409 14474
7864 26628
7863 26482
7869 26430
7870 27910
6777 40256
7875 37064
6778 38226
6780 35186
7881 40082
6779 41946
7890 47578
8410 35396
7897 48630
6783 45416
7896 55862
7895 23050
7901 44666
7902 43552
7907 44406
7906 43600
7911 35386
7912 43377
6785 33512
6787 47285
8411 22862
8412 22736
8413 23296
8414 22441
7933 40689
6791 46376
7940 35506
7932 42353
7929 35654
6789 40202
7928 43898
7924 35570
7925 35109
7921 43399
7917 35109
7916 43397
7920 35110
525 67502
524 62944
523 55104
522 58688
521 63168
520 62964
519 58646
518 53408
517 50792
516 55160
515 55638
514 52416
513 45290
512 31360
511 31360
510 42336
509 50176
508 54208
507 54950
506 51510
404 16394
505 35094
504 28896
503 28672
502 33376
501 33638
500 35616
499 36176
498 35840
497 31808
496 43904
495 54432
494 62078
493 75750
492 67046
402 67658
401 2351
400 59610
491 56180
30066 -6770
30067 -8000
28813 -822
28658 2614
28823 6848
28829 14946
28834 11286
30068 9882
30069 9342
28840 11324
28839 24322
28848 23278
28849 31942
28850 26240
28860 24768
28859 28672
28864 22482
28863 13154
28858 16782
28857 20542
28856 12870
28846 20474
28847 13450
28838 14198
28832 21758
28833 27774
28828 21434
28827 32650
28660 21056
28821 23072
28822 13930
28812 18358
28811 14330
28820 12890
28819 1344
28818 5046
28659 2570
28817 19984
28810 18004
28809 18276
28657 14874
28808 18124
28814 16150
28824 19222
28475 26026
28835 31302
28476 33046
28841 31840
28662 22570
28836 27046
28830 28566
28661 17824
28825 19398
28815 19586
28816 18252
28826 20142
28831 21440
28837 10826
28843 16642
28844 24226
28845 16026
28855 23846
28854 16422
28853 19098
28862 18666
28664 24576
28852 27340
28842 25010
28663 22442
28477 13728
28851 19200
28861 10920
28665 16896
28866 11520
28666 26528
28871 21184
28867 17898
28872 27382
28667 26496
28877 19066
28882 9306
28876 8362
28881 16886
28891 14132
28897 20664
28907 12160
28908 19310
28670 19200
28917 14378
28918 22322
28909 29950
28910 27310
28900 29818
28899 28166
28898 19754
28892 20192
28669 25824
28883 27744
28884 17920
28885 14336
28886 14336
28887 8314
28903 8850
28902 10746
28901 7770
28911 10246
28912 8078
28913 11470
28914 24484
28919 22912
28929 15555
28671 22528
28920 23845
28672 31117
28938 32078
28673 33017
28948 22328
28939 29758
28930 23580
28947 36896
28956 16274
28955 19846
28954 27862
28953 19198
28945 19746
28936 15267
28937 23557
28928 15267
28946 15267
28935 17524
28925 17523
28926 25814
28927 17525
28944 18277
28952 18278
28943 26568
28934 18278
28942 18278
28933 18313
28924 20498
28923 23674
28922 19570
28931 18314
28932 26132
28941 18314
28940 5690
28949 13312
28674 14387
28950 16228
28951 20978
28960 29268
28959 35766
28965 29268
28966 35862
28967 30898
28968 3378
28969 5376
28970 5376
28971 13258
28972 22907
28961 16482
28957 21314
28958 15806
28962 22882
28963 14593
28973 17038
28978 19294
28977 15818
28982 19074
28983 16350
28987 18478
28986 16770
28991 10390
28677 6314
28992 9190
28995 13266
29000 22970
29003 30464
29013 33126
29014 27018
30090 -5846
30089 6272
28996 25990
30088 15232
30087 14326
30086 14326
30085 10752
30084 25984
30083 24320
30082 9536
30081 5376
30080 2688
30079 11136
30078 12544
30077 10752
30076 9988
30075 21252
30074 20444
30073 19413
28896 19412
28890 20508
28880 21253
28875 15204
30072 17198
30071 14624
30070 12634
28865 15058
28870 18432
28869 17614
28868 24530
28873 16962
28874 24550
28879 16806
28878 25292
28668 20448
28888 22854
28889 26240
28895 22366
28894 29362
28893 21474
28904 29004
28905 22062
28906 13627
28916 21918
28915 13628
28921 13628
28964 26442
28478 33184
28974 36310
28479 32384
28979 26431
28975 26457
28976 38316
28981 46627
28985 38313
28980 38365
28675 43706
28984 33519
28480 31338
28988 33518
28993 37376
28994 33517
28989 37377
28481 35776
28997 38726
28998 30435
29001 30816
29004 29415
29005 21125
29015 35722
29025 35471
29026 26430
29036 36151
28483 39481
29035 44534
28482 40768
29024 43762
29039 22146
28680 20305
29038 29507
28484 31486
29041 32384
28485 32768
29051 30464
29053 29536
29054 21252
29057 36898
29056 28626
29059 36840
29060 28680
29065 36807
29064 28691
29074 36820
29084 34058
29085 36972
29094 33398
29093 37320
28486 36096
29102 29184
28487 36480
29106 41984
29110 49431
29120 41140
29121 49430
29122 41141
29111 41141
29107 41139
29112 49430
29113 16146
28687 23146
29114 25910
29115 23296
29116 22112
29117 39968
29118 46214
29123 39244
29134 30724
29124 38668
29119 39310
29109 25950
29108 19858
29104 25746
29105 20760
29101 25742
29100 22346
28686 22018
29091 36837
28685 40441
29082 36831
29083 43420
29073 35136
28990 28224
28676 14336
28999 36894
28678 35648
29002 41472
29006 49846
28679 44746
29007 44682
29016 48445
29027 40154
29017 43262
29009 40155
29008 48445
29028 24526
29029 32816
29030 24526
29018 24528
29019 29817
29010 27746
29011 30274
29012 34050
29021 29816
29020 35036
29031 29817
29032 34150
29033 42214
29022 34338
29023 40294
29034 35534
30091 24064
30092 21498
29037 34368
29040 30400
29049 38592
29048 32768
29047 21392
29046 5264
29045 3584
29044 7770
29043 50646
29042 44554
28681 34560
28682 25280
28683 24768
29067 39010
29068 43498
29078 36735
29079 43206
29069 36747
29070 28469
29080 37061
29081 28771
29089 23823
29098 32112
29099 23823
29090 32113
29088 41656
29087 33368
29095 33366
29103 24954
29096 41657
29097 33368
29086 28796
29075 28794
29066 28795
29076 37086
29077 28796
29072 30644
29071 37366
28684 22538
29061 38710
29062 36352
29058 27874
29055 29056
29052 27668
29050 30224
30093 26432
30094 19712
30095 19146
29063 31232
30096 27712
30097 14410
29092 35876
30098 33152
30099 28672
30100 26646
30101 26262
30102 27776
30103 20608
29125 28378
28688 31222
29135 32512
29141 37547
29148 29257
29158 37870
30104 22218
29166 29364
29176 37302
28692 45248
29165 29364
29175 44672
29183 45782
29192 36542
29193 24462
29184 23730
30105 24384
30106 25728
30107 19594
29202 39906
29201 40938
29200 38034
29209 41670
29218 34416
28693 44790
29210 39424
29211 40954
29219 32674
29228 34024
30108 32250
30109 32902
30110 32175
29237 33418
29236 33158
29227 37184
29226 33128
29235 41417
29234 33127
29244 33127
29245 33596
29246 33409
28695 32452
29255 33418
29265 35200
28697 32128
29277 34347
29282 33853
28700 35820
28698 35328
28702 30903
29286 33482
29292 33606
29293 29632
28703 31866
29299 31926
29298 26622
29291 32832
29285 33630
29280 31374
29281 34806
29276 31234
29275 35914
29269 29254
29270 37380
29271 41414
29264 37368
29263 45656
29254 37388
29253 45655
29262 37498
29261 29144
29252 26065
29260 34355
29259 26065
29251 36096
28696 38826
29250 43286
29241 38044
29240 40038
29231 35390
29232 40074
29223 33991
29215 32730
29214 34222
29205 32729
29206 34256
29197 30978
29196 34306
29187 32118
29188 36278
29180 32032
29179 39108
29169 31794
29170 39138
29171 30830
29162 26838
29161 34246
29150 26904
29143 28738
29144 26668
29151 34718
29152 29440
29153 26818
29154 37762
29163 42314
29164 38512
29174 38336
29173 43606
29172 35206
29181 35510
29182 30804
29191 30516
29190 38830
29189 30978
29198 35680
29199 31950
29208 34286
29207 31154
29216 34178
29217 32496
29225 34062
29224 32506
29233 33858
29242 35584
28694 31756
29243 33598
29287 32902
30111 23050
29294 37750
29300 32454
29314 12632
30112 10410
29319 24438
29323 23481
28707 18833
29318 27008
28705 38016
28704 35190
29309 32633
29331 12401
30113 10186
29336 24950
29340 23957
29327 33449
28708 37050
28709 40064
29335 28160
28710 18944
29348 11982
30114 9450
29353 23510
29357 23382
29344 33395
28711 36997
28712 43008
29352 25408
28713 19047
28714 38911
29361 35311
28715 41344
29369 30028
29365 14576
30115 11530
29370 19860
29374 30489
29378 30495
28717 29515
28716 29522
29382 24400
29383 18242
30116 15074
30117 17134
30118 14746
29388 17694
29387 22558
29392 31734
28718 26570
29393 26764
29397 28148
29402 33058
30119 33408
30120 34432
30121 23434
29407 31298
29401 26058
29406 35074
29411 30286
29412 34684
29423 27648
30122 20672
30123 19850
29432 24780
29431 41186
29422 39244
29421 46134
28719 43122
29420 49118
29410 40384
29405 24896
29400 28672
29396 25088
29391 25088
29386 27776
29381 25088
29377 21504
29373 21504
29368 25088
29364 17906
29360 23282
29356 32256
29351 32256
29347 23268
29343 23268
29339 30464
29334 32000
29330 20608
29326 20608
29322 31360
29317 28928
29313 32384
29308 40462
29307 34432
29306 18114
29305 38002
28706 26752
29312 26938
29304 30458
29303 39054
29302 42174
29296 37888
29297 43530
29290 37547
29204 34073
29195 33520
29186 34780
29178 27846
29203 34418
28495 35776
29194 38178
28494 35264
29185 39102
28493 37047
29177 41030
28492 36064
29167 39348
29168 39456
29160 39262
29159 41418
28491 41856
29149 47328
28490 48326
28691 37210
29142 18304
28489 23552
29136 31232
28488 29184
29126 29386
29127 19230
29128 42842
29137 38976
29138 42230
29129 39178
29130 34994
29131 28882
29132 33152
29133 36438
28689 35200
28690 25802
29145 37890
29155 29256
29156 37546
29157 29256
29147 37546
29146 29257
29139 36586
29140 29258
29284 29256
28701 31232
29279 32000
28699 31808
29274 26304
29268 39106
29267 47288
29273 42854
29272 50502
28502 50304
29266 48322
28501 45312
29256 38016
29257 27518
29258 29174
29249 27454
29248 35649
29247 33027
28500 38209
29239 33027
29238 35649
29230 32840
29221 41102
29213 32812
29222 32812
28496 41585
29212 44630
28497 41024
29220 40586
28498 41728
29229 44758
28499 40908
29289 30674
29278 17978
29283 35712
28503 40736
29288 42902
28504 40320
29295 35840
29301 27214
28505 49920
29310 52322
29315 43848
28506 50624
29320 53130
28507 49216
29324 49665
29321 43847
29325 46320
29316 52137
29311 43848
28508 5117
29328 9814
28509 6016
29332 8094
28510 7328
29337 9041
29329 -737
29333 3198
29338 -1711
28511 2813
29341 8950
28512 6400
29345 9910
28513 4709
29342 4365
29346 1819
29349 -13792
28514 -16384
29354 -15094
28515 -15232
29358 -14374
29350 -21592
29355 -18570
29359 -21009
28516 9948
29362 16310
28517 12544
29366 12682
28518 14464
29371 13467
29363 7383
29367 10230
29372 6814
28519 -9831
29375 -4874
28520 -9088
29379 -5986
28521 -4896
29384 -5528
29376 -12378
29380 -8706
29385 -13731
28522 5799
29389 9430
28523 9280
29394 12438
28524 6739
29395 3212
29390 4803
29398 45713
28525 43648
29403 43718
28526 46001
29399 38550
29404 42428
29409 35312
29408 43323
29413 51612
29424 43322
29414 43322
29433 35893
28527 43072
29443 44942
28528 41344
29446 42690
28529 40448
29449 41280
29444 34838
29447 38958
29450 37741
28530 6306
29452 9910
28531 8256
29455 10710
28532 5233
29453 645
29456 1068
29458 -6979
28533 -7040
29461 -6370
28534 -6144
29464 -6061
29459 -13504
29462 -10370
29465 -14422
28535 -12785
29467 -6986
28536 -8320
29470 -9462
28537 -8320
29473 -8219
29474 -15240
29471 -12426
29468 -13623
28538 6172
29476 9814
28539 7840
29479 10422
28540 5925
29477 3994
29480 3591
29482 -8645
28541 -10336
29485 -10230
28542 -8832
29488 -9875
29483 -17001
29486 -13898
29489 -15771
28543 4996
29491 9302
28544 5056
29494 7178
28545 8192
29497 9036
29492 1692
29495 6198
29498 602
28546 25889
29500 32118
28547 28800
29503 32214
28548 25530
29501 25123
29504 24832
29506 379
28549 -1280
29509 -866
28550 -2112
29512 -1433
29507 -9612
29510 -4418
29513 -7799
28551 -8224
29515 -4602
28552 -5120
29518 -4550
28553 -4432
29521 -2998
29516 -11057
29519 -7818
29522 -13332
28554 21211
29524 26198
28555 25024
29527 27614
28556 23744
29530 21811
29525 22345
29528 19326
29531 24695
29434 44155
29425 35894
29435 35894
29436 44143
29427 35904
29416 44144
29415 35894
29426 44155
29428 39346
29437 31108
29438 39345
29429 31109
29430 39345
29419 31084
29418 39346
29417 31109
29439 9856
29440 21672
29441 30694
29442 47260
28720 49942
29445 45521
29448 48471
28721 48472
28722 45522
29451 16310
30124 4074
29454 20132
28723 28630
28724 24766
29457 25474
29460 26174
30125 4602
29463 21136
28725 23296
29466 34560
28726 35842
29469 30382
29472 30772
28727 29314
28728 29312
29478 24299
30126 -2846
29475 10772
28729 34882
28730 37134
28731 34615
29481 37948
29484 37566
29487 38818
30127 22826
29490 16083
28732 22998
28733 21694
28734 19558
29496 22508
29493 21293
29499 21030
30128 7178
29502 34057
28735 39686
28736 38746
29505 39267
29533 57182
28557 58816
29544 61678
28558 59328
29547 62550
28559 57087
29548 54209
29545 55518
29534 57715
29535 49426
29550 8014
28560 6656
29553 7710
28561 5888
29556 9506
28562 4610
29557 6
29554 3326
29551 204
29559 -224
28563 -640
29562 1030
28564 -522
29560 -6309
29563 -1796
29566 -8961
29565 -8094
28565 -1216
29568 822
28566 -2368
29571 534
28567 -2432
29574 -8598
29572 -9842
29569 -10345
29575 -9864
29578 -5776
29581 -6146
29584 -8410
29583 239
28570 -384
29580 -1762
28569 -1984
29577 -838
28568 -1906
29587 -7793
29590 -7178
29593 -11996
29592 -89
28573 -2144
29589 -2934
28572 -4352
29586 -1866
28571 -7241
29596 2777
29599 2510
29602 -514
28574 71
29595 5430
28575 3712
29598 6058
28576 5888
29601 6312
29605 26032
29608 29174
29611 25518
28577 28406
29604 35766
28578 30336
29607 32394
28579 30848
29610 33878
28580 28270
29614 -19350
29617 -15618
29620 -19359
29613 -11412
28581 -14720
29616 -13858
28582 -11840
29619 -11403
29623 -14026
29626 -13450
29629 -15968
28583 -12782
29622 -8778
28584 -11648
29625 -7670
28585 -9696
29628 -7890
29632 -7709
29635 -5378
29638 -8990
28586 -6587
29631 -330
28587 -3872
29634 -2146
28588 -3840
29637 -2356
29641 4321
29644 3649
28589 6887
29640 11190
28590 9856
29643 11862
28591 6909
29647 7885
29650 11132
29653 4908
29646 15315
28592 13184
29649 12422
28593 15342
29656 14355
29659 16990
29652 14611
28594 20224
29655 23990
28595 19328
29658 20266
29662 7014
29665 8143
28596 12938
29661 17414
28597 13952
29664 18006
28598 11159
29668 -4688
29671 1174
29674 -5120
29667 2987
28599 2944
29670 2346
28600 3424
29673 3420
29677 2623
29680 -310
28601 3284
29676 10070
28602 6656
29679 10262
28603 5567
29683 1509
29686 5782
29689 -958
29682 6322
28604 8608
29685 7434
28605 9152
29688 8789
29692 7249
29695 5586
28606 6703
29691 13622
28607 8960
29694 13526
28608 7717
29698 -695
29701 -711
29697 7866
28609 6144
29700 9366
28610 5248
29703 -407
29704 -12540
29707 -3972
29710 -9487
29709 -3097
28612 -3712
29706 -2042
28611 -3643
28613 -2508
29712 2358
28614 -1072
29715 138
28615 544
29718 2902
28616 -2502
29719 -5973
29716 -1674
29713 -5316
29721 -1226
28617 -3136
29723 170
28618 -3456
29725 -1910
28619 -2048
29727 -1625
29728 -8047
29726 -6282
29724 -7658
29722 -8444
28620 41269
29729 47222
28621 44096
29731 45500
29733 37210
29734 45500
29730 38493
29732 37212
29735 37262
29736 41622
29737 49887
29738 41589
29747 41598
29746 37014
29745 44442
29755 37424
29765 44454
29766 36918
29756 44990
29757 37098
29758 41658
29769 41609
29768 49904
29767 42104
29777 39550
29778 42464
29787 34678
29786 44014
28777 34878
28776 48616
29785 52222
29776 43882
29775 35674
29764 34664
29754 41866
29744 34526
29743 41786
29753 34534
29763 41930
29773 35670
29774 43006
29784 35646
29783 43066
29793 35618
29794 43154
29748 37404
29759 37403
29750 37404
29749 45695
29739 37405
29740 45695
29741 23642
29742 25984
29752 23594
29762 36714
29771 36714
29761 45005
29751 36715
29760 36715
29770 39856
29780 45738
29779 40036
29788 44782
29789 40450
29790 36914
29796 36495
29795 44785
29800 36960
28778 47584
29810 42218
29816 48790
29817 41758
29811 48972
29801 40900
29802 42046
29812 41426
29818 36442
29824 38050
30175 34858
30174 37254
30173 38434
30172 36102
30171 40710
30170 41312
29797 42270
29792 46118
29791 44230
29781 47062
28775 42314
29782 45910
30169 31338
29772 42842
28774 42304
30168 44710
30167 40320
30166 37120
30165 33536
30164 25984
30163 10752
30162 0
30161 0
30160 0
30159 8960
29720 13136
28773 3104
29717 9472
29714 8448
29711 985
30158 -8825
30157 -2304
30156 1344
29708 9736
28772 19249
28771 20214
29702 14558
29705 19770
30155 3338
29699 15350
28770 15191
28769 16638
28768 17814
29690 11717
29696 18142
29693 16928
30154 -54
29687 12246
28767 24106
28766 25678
28765 26326
29678 20632
29684 27057
29681 25843
30153 14496
29675 -858
28764 -6364
28763 -4864
28762 -4202
29666 -9838
29672 -3414
29669 -4628
30152 25994
29663 41934
29660 41032
29657 40640
28759 39123
28760 40782
28761 38082
30151 -4236
29651 7632
29648 29583
28757 33183
28758 36352
29654 21362
29645 12695
30150 2688
30149 3136
30148 4480
30147 8064
30146 11211
28756 7145
29642 6272
29639 6720
29636 5376
29633 4480
29630 896
29627 -8880
30145 12864
29624 27520
28755 23712
29621 18608
29618 9600
29615 356
30144 -4198
30143 6912
30142 5808
29612 39436
29609 38506
28754 37546
28753 40886
29606 33072
30141 26410
29603 38870
28752 -16149
28751 -14274
28750 -12842
29594 -19623
29600 -13198
29597 -14412
30140 12122
29591 28020
29588 27290
29585 24341
28749 24340
28748 27291
28747 14166
29582 19968
28746 19698
29579 18422
30139 2240
29576 22800
29573 22136
28745 21522
28744 23142
29570 16880
30138 11136
29567 -10202
28743 -14236
28742 -12224
28741 -10858
29558 -17711
29564 -11286
29561 -12501
30137 25066
29555 40798
29552 39798
28740 36970
28739 40110
28738 36616
29549 40786
30136 22834
29543 27843
30135 33152
30134 33152
30133 42880
30132 55872
29520 62774
28737 51056
30131 44672
30130 28864
30129 33088
29508 39726
29511 30977
29514 31360
29517 37552
29523 18762
29526 27008
29529 26445
29532 51744
29542 61164
29546 51586
29541 53568
29540 38400
29539 19712
29538 896
29537 16128
29536 29569
29799 41662
29798 49362
29803 41600
29804 49630
29814 41506
29813 49746
29819 41470
29820 43041
29826 51330
29827 43040
29828 45666
29838 41816
29837 46254
29836 43041
29825 43041
29847 33905
29858 42193
29857 33905
29846 42194
29835 33905
29868 36206
29879 36204
29878 44495
29888 36206
29887 44495
29867 44496
29877 36207
29898 37502
29897 29214
29907 23446
28785 27144
29908 29214
29899 36230
29889 39106
29890 33154
29900 41584
28784 37322
29901 36090
29902 28778
29903 29760
29893 28698
29883 40157
29882 48447
29872 40157
29871 40157
29881 48446
29880 40156
29891 40157
29892 40158
29870 37657
29869 43790
29859 38270
29848 44594
29849 37623
29860 45726
29861 37675
29862 38445
29873 38326
29863 46618
29864 38352
29853 46586
29852 38386
29851 37377
29850 38559
29839 37378
29840 38642
29830 37378
29831 36214
29841 37378
29829 38666
28780 30038
28779 44320
29805 35102
29806 46742
29807 40164
29808 21476
29809 28672
29815 36032
29821 47818
29832 48631
29842 47734
29843 48630
29833 47790
29834 48631
29823 46972
29822 48631
29844 48150
29845 35706
29856 42976
30176 30464
30177 26320
29876 38239
29866 38227
29855 42274
29854 38202
29865 46476
28781 44832
29874 38228
29875 46518
29885 38227
29884 46572
28782 36208
29894 41334
28783 37632
29904 36130
29905 38298
29895 35368
29896 49375
29886 46517
30178 45978
30179 48235
29906 46517
29911 38814
29915 37948
28786 41462
29925 38234
30182 37677
30181 38400
30180 37098
29929 37169
29933 38282
29936 37667
30186 36528
30185 37726
30184 37140
30183 37727
29940 47980
28788 45632
29943 45974
29939 46208
29935 31232
29932 27456
29928 58146
29924 66646
29914 49730
29910 49262
29909 49606
29913 58068
29923 59062
29922 22294
29921 17920
29920 16626
29919 57458
29918 71936
29927 70064
29917 78710
29912 70066
29916 70474
28622 76672
29926 78966
28623 15680
29930 11648
29931 19072
28787 20736
29934 15360
28624 31419
29937 34882
28625 38112
29941 40822
28626 36868
29942 28920
29938 35020
29945 73189
29946 70447
29951 73189
29952 64900
29950 70448
28627 66936
29960 62158
28628 49369
29964 49638
28629 46656
29968 48500
29961 40169
29965 45404
29969 44639
29973 50524
28630 55865
29972 58815
29976 50752
29986 40426
29990 52304
29989 62230
28631 61440
29999 57600
28632 49664
30001 42240
28633 32768
30003 29440
28634 19712
30005 0
28635 0
30008 0
28636 0
30010 0
28637 0
30012 0
28638 0
30014 0
28639 0
30017 0
28640 672
30019 2688
28641 5376
30021 7168
28642 8960
30023 7168
28643 5376
30026 2688
28644 672
30028 0
28645 0
30030 0
28646 5376
30032 0
28647 0
30035 0
28648 30464
30037 32768
28649 40256
30039 47552
28650 56832
30041 63072
30045 62840
30044 71131
29953 37427
29954 21336
29955 4368
29956 20160
29957 35714
29947 57826
29958 60398
28789 66948
29948 68688
29949 58026
29944 54358
30187 45800
30188 59398
29959 57538
29963 58110
30189 58806
30190 58624
30191 51926
29967 45788
29962 41692
29966 50098
29970 45642
29971 50034
30192 48534
29975 63394
29974 55018
29984 63307
29987 55017
29988 56230
30194 52234
30193 53280
29985 55018
29983 32448
29982 37184
29981 41664
29980 39424
29979 35392
29978 36512
29977 44000
28790 42106
29991 50064
29992 45472
29993 46144
29994 43008
29995 40896
29996 44800
29997 49280
29998 47654
30000 42368
28791 41866
28792 49922
30002 44168
30004 45734
30006 45141
28794 44334
30007 49014
30195 34826
28793 45309
30009 27517
30011 28490
28796 27350
28795 28325
30013 29702
30015 16192
30016 10410
30196 -7158
28797 18122
28798 12732
30018 11808
30020 13596
30022 11518
28799 13978
30197 27818
30025 45030
28800 43056
30024 38966
30027 41018
28801 41098
28802 33914
30029 34266
30031 35718
30033 24126
30034 26686
30198 9194
28803 25002
28804 40794
30036 41846
30038 43202
30040 39238
28805 44862
30199 31658
30043 38784
30042 47046
30046 39540
30047 31136
30048 20160
30049 8064
30050 13440
30051 31136
30052 47045
30053 55336
30055 54742
28806 53346
28807 52670
30057 54878
30059 43264
30061 10880
30063 384
30065 -1714
30203 28170
30202 28672
30201 20096
30200 12096
28330 -20256
26934 -22016
28333 -24624
28334 -35732
28331 16714
26933 13052
28327 18502
26932 18688
28324 19006
28325 13647
28328 16003
26931 58806
28321 62774
26930 60032
28318 63102
26929 59679
28319 53253
28322 53477
28651 40560
30054 38880
28652 32384
30056 26560
28653 18432
30058 12096
28654 1536
30060 -5440
28655 -16064
30062 -23808
28656 -33312
30064 -38149
28309 50425
28310 47936
28311 40320
28312 27776
28313 17472
28314 23296
28315 41472
28316 57344
27097 61686
27098 59210
28320 61812
28317 41811
28306 38410
28307 46764
28470 34314
28303 43326
27096 39042
27095 33666
28300 30634
28297 30528
27094 34176
28293 30080
28294 38446
28469 26250
28290 -10656
27093 -15315
27092 -12364
28287 -12365
28284 -15315
27091 -9438
28280 22528
28281 23286
28468 14090
28277 27014
28274 25948
27090 23000
28271 51161
28268 55411
27089 54111
27088 54761
28267 56054
27087 37451
28467 18576
28264 34728
28261 34186
27086 38336
27085 38848
28258 41302
28255 49574
28466 42757
28465 43448
28252 43898
28249 59554
28248 51968
28247 50624
28246 46528
28245 40992
28244 36736
28243 35616
28242 36848
27084 54013
28238 58595
28228 52650
28227 58594
28237 55153
28226 64420
26909 65152
28222 57070
28223 64421
28236 67862
26910 64261
28218 38986
28217 46518
28213 51200
28208 59462
26908 56016
28209 52024
27079 37504
27080 33152
27081 36298
28229 51440
28230 48160
28231 47488
28232 42784
28233 39040
28234 34834
28235 46782
27083 47916
28239 43855
28464 42442
28463 42723
28462 38893
28461 39593
28216 40055
28211 40058
28214 40055
28210 48347
28205 40056
28206 46513
28202 46507
28201 54798
28196 46515
28195 54618
28200 46515
28460 48810
28212 48368
28207 47669
28459 51682
28458 40806
28197 45526
28457 47886
28456 44280
28187 49378
28186 41889
28181 46517
28176 53278
28175 46513
28180 54800
28179 46510
28185 46550
27078 44504
28184 54860
28194 17163
28193 7168
28192 16128
28191 31804
28190 48264
28199 48221
28204 49678
28203 54878
26907 52896
28198 56806
26906 54208
28188 48221
28189 56512
28182 32002
26905 31040
28177 31758
26904 31744
28172 30970
26903 24582
28183 23713
28178 26558
28173 28183
28168 31634
27076 36864
28164 37836
28159 27882
28163 28378
26902 33152
28158 36918
26901 34688
28148 53504
28149 61814
28150 51720
28143 58368
27075 61696
28138 48010
28137 61302
28136 49874
28129 27234
28130 30966
28123 26624
28122 32394
28112 24548
28113 49669
28104 49668
28094 49669
28103 57958
28093 57958
28084 49668
28092 49669
28102 49669
28083 30106
28073 37212
28074 43442
28066 36414
28065 43550
28057 35282
28058 43951
28059 50646
28051 43951
28040 43951
28050 52242
28049 43952
28039 34210
28032 42264
28033 41661
28023 41640
28022 41692
28015 38050
28005 45486
27995 37190
27991 41922
27992 37174
27997 37146
27996 45438
28006 37294
28016 41814
28024 41661
28017 50018
28007 43394
28008 35294
27062 39530
28009 43116
28010 50254
28011 42326
28001 50178
28000 42514
27999 50674
27998 42182
27060 27248
27058 20992
27056 15306
27985 39092
27988 43830
27987 38178
27984 44282
27982 35584
26900 51784
27980 52486
26899 49856
27978 53814
26898 47299
27983 41094
27981 47100
27979 45580
27976 10645
26897 8704
27974 11530
26896 8320
27972 12170
26895 8192
27970 10698
27977 3165
27975 7798
27973 3702
27971 3112
26894 13980
27967 20566
26893 18176
27964 18954
26892 18048
27961 18870
26891 13634
27968 10877
27965 12790
27962 11873
27959 1931
26890 1856
27957 1098
26889 -64
27954 2570
26888 1664
27952 119
27953 -3697
27955 -2730
27958 -3434
27960 -5508
26887 1974
27950 5878
26886 3072
27948 2058
26885 3072
27945 4122
27951 -4899
27949 -778
27946 -3447
27944 1059
27942 2948
26882 2941
27941 7606
26883 6528
27943 11222
26884 4180
27939 -6412
26881 -9024
27936 -8566
26880 -10560
27934 -7242
26879 -10693
27940 -15618
27937 -11850
27935 -14287
27933 -15173
27931 -12042
27928 -16470
27932 -9567
26878 -8512
27930 -10102
26877 -9216
27927 -8270
27926 -2764
27924 -522
27922 -4188
27921 4750
26874 2432
27923 5002
26875 2560
27925 5334
26876 -273
27919 7181
27917 7870
27915 8944
27913 3800
26870 12313
27914 12666
26871 9216
27916 13790
26872 10752
27918 14678
26873 8934
27910 -3432
27907 246
27904 -1892
27912 -2743
26869 2240
27909 5846
26868 3328
27906 4490
26867 1152
27903 4918
26866 1058
27901 -1390
27898 822
27895 182
27893 -598
27892 4068
26863 3008
27894 5578
26864 3136
27897 5258
26865 3904
27900 4861
26862 22647
27889 27350
26861 24960
27886 24330
26860 22400
27883 25910
26859 20131
27890 16624
27887 21110
27884 19791
27881 -1178
26858 -1952
27879 -3350
26857 -4352
27876 -2262
26856 -2688
27874 -1478
27875 -9739
27877 -6634
27880 -7050
27882 -10037
27873 7172
27871 7926
27868 8822
27866 6803
26851 10620
27865 15798
26852 11648
27867 14602
26853 14080
27870 15626
26854 11136
27872 14166
26855 9601
27864 -3780
27862 -2954
27859 -3594
27857 -4166
27856 1989
26848 3712
27858 2442
26849 1408
27861 4234
26850 960
27863 1603
27855 -2100
27853 764
27850 -3898
26845 4232
27852 4870
26846 5888
27854 6390
26847 2436
27848 1247
27846 1979
27845 9875
26843 9984
27847 11542
26844 8000
27849 2319
27844 -4505
27841 -2430
26840 -3136
27840 2358
26841 1408
27843 2006
26842 -1709
27839 28026
27837 31862
27835 29984
27834 35974
26838 35968
27836 35338
26839 37120
27838 37933
27832 45354
27822 53644
27818 45361
26835 50689
27817 53640
27821 45367
26836 52768
27831 55286
26837 50054
27813 32779
26834 31872
27809 35658
26833 32128
27805 35466
26832 34560
27802 35981
27803 25707
27806 30582
27810 30006
27814 28909
26831 10948
27798 18454
26830 15808
27794 15626
26829 12672
27790 17034
26828 14976
27787 16822
26827 10783
27788 11348
27791 11510
27795 13046
27799 10533
27784 -2015
26826 -3328
27780 -1910
26825 -2560
27777 -2918
26824 -2688
27774 -2400
27775 -11395
27778 -7098
27781 -8074
27785 -11780
27772 1482
27768 2806
27765 4726
27762 339
27761 7920
26820 6400
27764 9610
26821 6528
27767 9610
26822 6656
27771 11990
26823 3178
27759 12886
27755 15222
27752 12760
26816 16772
27751 20854
26817 16608
27754 18250
26818 18080
27758 21494
26819 15996
27749 -2051
27746 2134
27742 -3061
26813 1196
27741 7094
26814 2816
27745 5322
26815 3648
27748 3138
27739 -6164
27736 -5866
27733 -5034
27729 -7834
27728 449
26810 -1248
27732 74
26811 -2688
27735 -374
26812 -1408
27738 -1219
27726 3707
27723 5878
27720 4006
27719 9415
26807 9216
27722 10378
26808 9344
27725 10966
26809 6116
27716 37167
27712 40685
26804 39582
27711 45390
26805 43680
27715 47574
26806 42450
27701 29311
27702 30464
27703 25060
27704 12516
27705 0
27706 -3594
27707 16118
27708 30464
27709 36486
27698 29232
27694 38922
27690 47177
27691 38887
27687 39232
27683 23916
27679 45008
27675 53300
27676 45246
26999 44088
26998 44407
27672 45305
27669 44987
27665 19806
27662 23654
27659 24098
27656 23295
27666 29588
28383 14730
26997 24926
26996 24261
27652 -2261
27649 -2586
27646 -2304
27643 -1766
26995 -3225
27653 2102
28382 -10998
26994 -1494
26993 -2304
26992 -3018
27639 26307
27636 31462
27633 31026
27630 30043
26990 31184
26991 31646
28381 22538
27640 36761
26989 520
28380 -16950
27627 1218
27626 7576
27623 20358
26988 18311
26987 19011
27620 19451
27610 18984
28379 11658
27605 19218
27604 38646
27595 40969
27590 43980
26983 42398
27589 42338
27588 42169
27594 40969
27579 24235
27571 23536
27564 23997
28378 22396
28377 23328
28376 22635
28375 28766
27557 27414
27550 27600
28374 28558
26980 30592
27537 26916
28373 36227
28372 37350
28371 37206
26979 28707
27523 37457
27530 37367
27522 25538
27516 41074
27509 49023
27499 40733
27508 40733
27510 40735
27500 27419
27490 35958
28370 25354
28369 28288
27481 42168
27480 31642
27474 12728
28368 7818
27467 15048
27460 33980
27459 35382
26975 32394
27458 25788
27466 26489
27465 41511
27471 41510
27478 37930
26977 47274
27472 49800
27473 41784
27479 42882
26978 36640
27489 32291
27464 26488
27457 42246
27449 33922
26973 41372
27448 43212
27447 32306
27439 25850
27440 33536
27431 39070
27425 30736
27432 30810
27441 34492
27450 42282
27451 34586
27452 35826
27443 34491
27442 42604
27433 34493
27434 16256
28367 2186
26968 36186
27417 28458
27426 26586
26967 33622
27416 35084
27406 26988
27405 32258
27415 27214
27414 37838
27413 34526
27402 29378
27403 37694
27404 35220
27394 28826
27386 33698
26966 32778
27387 36582
27377 31472
27376 35222
26964 35136
27366 28036
27367 34750
27368 41889
27369 33598
27360 33599
27378 33670
27388 30596
27395 38270
27396 30238
27389 38426
27379 34890
28366 30174
28365 33214
27361 31954
28364 38390
28363 25030
28362 19142
28361 16128
27328 27738
27327 36418
27334 43286
27343 33674
27333 36640
26961 42560
27342 31456
27352 39505
27353 31215
27359 31350
27358 37920
27351 31532
27350 32062
27341 25458
27340 31826
27349 25982
27348 31818
27339 33154
27332 28346
27331 36400
27330 36672
26960 34176
27323 35836
27324 37002
27313 35621
27314 27355
27303 35992
27293 27726
27292 35990
27302 27728
27301 35132
27291 28585
27283 35034
27284 27728
27326 27271
27325 30710
27317 29194
26959 27168
27316 44093
27305 38494
27306 38130
27296 37148
27295 45438
27294 37149
27304 44093
27315 38494
26958 34894
27285 18074
27278 16128
27277 27672
27276 35962
27275 28872
27267 35712
27268 29006
27261 35686
27260 29138
27254 21834
27255 15534
27248 21678
27247 15570
27240 21730
26955 18716
27241 15704
27234 43690
27233 49946
27226 43690
26953 40733
27227 50061
27218 30633
27209 32779
27200 33202
27201 32946
27202 33210
27211 32779
27210 35916
27219 32779
27220 29342
27221 37382
27228 29554
27229 34254
27222 32646
27213 33952
27212 29826
27203 32754
27204 29726
27195 32640
27194 30058
27189 22226
27188 39725
27187 34302
27177 39726
27178 48015
27179 39726
27168 39726
27169 48015
26950 27281
26952 29829
27217 31881
26951 35894
27208 35008
26949 36406
27199 34560
26947 27280
26948 32202
27193 42102
27184 37678
27174 37010
27175 37426
27185 38406
27186 31806
27176 24058
27165 20538
27166 29046
27167 23285
27159 15238
27154 20608
27150 16800
27145 16576
27140 25088
27135 29344
27130 25178
27124 24798
27123 12992
27122 23374
27121 40315
27120 48605
27115 42230
27112 37444
26937 39530
26759 15162
27103 15744
27099 15926
27100 15088
27104 19274
27105 36086
26935 26698
27106 42262
27107 9928
27108 12096
27109 21810
27101 19434
27110 28672
27113 22160
27116 32512
27125 39638
27126 33086
27117 11582
27114 23040
27111 33514
27102 22474
26936 6090
28336 5658
28337 14294
28338 6528
28339 7168
28340 10752
28341 25088
28342 14784
27132 14830
27137 18422
27136 14830
27131 19706
27127 19872
28343 28199
28344 29196
28345 28510
28346 27498
27152 28685
27147 28154
27151 28154
27142 28685
27146 28685
27141 28154
28347 25555
28348 36086
27171 33730
28349 35200
28350 29943
27161 24899
27156 28222
27155 24901
27160 31772
26943 29696
27170 24586
26944 33664
27180 32398
26945 28064
27190 23266
27191 28103
27181 19813
28351 23230
27197 36922
27196 31530
27205 35606
27206 31678
27215 35534
27214 32002
27223 31174
27230 29840
27231 30994
27224 29841
28352 28842
28353 30670
28354 28970
27238 29841
27237 31390
27244 29374
27243 35358
27236 31496
27235 35026
27242 31800
27249 24838
27256 32435
27257 40026
27250 32436
27251 32432
27258 32720
27264 39206
27263 32436
27262 26602
27269 37110
26957 30890
27270 33858
27271 20574
27265 31752
27259 32864
27252 32594
27245 31714
28355 32180
28356 32160
28357 33110
28358 27230
27272 40082
27281 31776
28359 25040
28360 19786
27288 27072
27287 33032
27280 40494
27279 32474
27286 40604
27297 32966
27307 28131
27308 36420
27318 36420
27319 28131
27320 36420
27298 28131
27309 28132
27129 15586
27134 6272
26938 5632
27139 7484
26939 27875
27148 9716
27138 27776
27133 15744
26761 13056
27128 13056
26760 17152
27118 20480
27119 15086
27143 25862
27144 34806
26940 34432
27149 33033
26941 30083
27153 25700
26942 32384
27158 37312
27164 43972
27163 36042
27157 31238
27162 30656
27172 38751
27182 30460
27173 30461
27183 38758
26946 31616
27192 37888
27198 21504
27207 10752
27216 15108
27225 37252
26954 42624
27232 46976
27239 28672
26762 28672
27246 30400
26763 28736
27253 40576
26956 42368
26764 34944
27266 37120
27274 35706
27273 44518
26765 27904
27282 35141
27289 43418
27290 35128
27299 35128
27300 29219
27312 29218
27322 29219
27311 37509
27321 37508
27310 29219
27329 25514
27336 25462
27335 33754
27344 33536
27354 30714
27355 23922
27345 30734
27346 37196
27337 30394
27338 31468
27347 33342
26962 29076
27356 46070
27357 33068
27365 35323
27364 43612
26963 42268
27373 35322
27374 43612
27375 35518
27385 25854
27393 28519
26965 35040
27384 36809
27383 26410
27372 27066
27371 35086
27363 41052
27362 34402
27370 41432
27380 33106
27381 28101
27382 35552
27392 28100
27391 36390
27398 28101
27397 36389
27390 28101
27407 27768
27418 36056
27419 27768
27408 36058
27427 32640
27435 19466
27444 43686
27453 35396
27461 43390
26766 39620
27462 35395
27455 35395
27454 43686
27445 35396
27446 27530
27437 35768
27436 43726
27428 35720
27429 43834
27420 35554
27421 28182
27410 36402
27409 28256
27399 36350
27400 28498
27401 35998
27411 28602
27412 35154
27424 34874
27423 43342
27422 36984
26969 35936
27430 29248
26970 43734
27438 39890
26971 44288
26972 36480
27456 28218
26974 30890
27463 37026
27470 32768
26976 27658
27477 33142
27486 33928
27495 28260
27505 35564
27514 26474
27504 28358
27503 35488
27493 28262
27494 35696
27485 28261
27484 35113
27483 43403
27476 35113
27469 35300
27468 34958
27475 37916
27482 35113
27492 35114
27491 32879
27501 41168
26767 40832
27511 42774
26768 39552
27517 34187
27512 31571
27502 32880
27498 27419
27497 34838
27488 36744
27487 34526
27496 40966
27506 34638
27507 41292
27515 36084
27521 28404
27528 38134
27535 27194
27529 42786
27536 23514
27543 23296
27549 23998
27556 44000
27542 42298
27548 56832
27555 59126
27562 54860
26981 48896
27554 43898
27547 24006
27541 20608
27534 25088
27527 22906
27520 42338
27513 36432
27518 36430
27519 44720
27526 36445
27533 31531
27540 39806
27546 31496
27539 31517
27538 35419
26771 41376
27531 45270
26770 42365
27532 35420
27525 33165
27524 45965
26769 43015
27563 24178
27570 33472
27578 32622
26982 31388
27569 18843
27586 27862
27587 26048
27614 49305
26986 51482
27617 49305
27613 52748
27609 49510
26985 47008
27608 29984
27603 32248
27602 30464
27601 30464
27600 23720
27599 43068
27584 43804
27585 40427
27577 42898
27576 40770
27575 38466
27583 40429
27582 32151
27574 36098
27567 44380
27568 38474
27561 24718
27553 36808
27560 41940
27559 33663
27552 34713
27545 37024
26772 42195
27544 46022
26773 44976
27551 47486
26774 44040
27558 35520
27565 38410
27566 35584
27573 37566
27572 36224
27580 27968
27581 40107
27592 46902
27593 44544
27598 27658
26984 45568
27597 44782
27607 44476
26775 49308
27591 51434
26776 48896
27596 53006
26777 48640
27606 52566
26778 44940
27612 -5519
27616 -906
27619 -3534
27611 4709
26779 1536
27615 266
26780 256
27618 3414
26781 -874
27622 -15554
27625 -9098
27629 -15786
27628 -7292
26783 -7040
27624 -7414
26782 -6624
27621 -7523
27632 6126
27635 4338
26784 6833
27631 12534
26785 10288
27634 13878
26786 7972
27638 -13686
27642 -10378
27645 -15704
27637 -6629
26787 -6144
27641 -9334
26788 -6720
27644 -4609
27648 655
27651 -3335
26789 -1238
27647 6422
26790 4976
27650 7766
26791 2104
27655 -11951
27658 -8964
27661 -15614
27654 -6698
26792 -7232
27657 -7930
26793 -5983
27664 -9270
27668 -9203
27660 -8209
26794 -1408
27663 854
26795 -2240
27667 318
26796 -2176
27670 -8274
27671 -19041
27674 -14864
27678 -15810
27682 -16821
26797 -10768
27673 -6918
26798 -10496
27677 -8994
26799 -10544
27681 -9386
27686 5665
27689 4924
26802 7521
27688 12246
26801 9728
27685 10614
26800 7431
27693 39712
27697 39614
27692 47806
26803 45344
27696 47904
27700 39615
27680 38080
28386 36940
28385 38498
28384 23900
27684 47654
27000 46272
28387 34910
28388 36924
28389 36074
27695 36866
27699 44436
27710 38336
28390 28800
28391 27818
27714 30662
27713 39184
27717 46966
27718 41600
27001 45114
27721 42634
27002 26184
27003 28394
28392 16522
27731 32495
27724 28024
27727 27030
27730 22854
27734 32390
27005 31251
27004 31952
27737 35968
27740 26790
27006 37290
28393 -8630
27744 4608
27007 28282
27743 19968
27747 24442
27008 22748
27750 27868
27753 20390
27009 29354
28394 -10230
27757 3584
27010 29910
27756 23296
27760 26582
27763 26790
27011 25382
27012 25098
28395 24465
27770 40054
27013 37640
27014 38619
27776 36780
27773 38088
27769 37462
27766 31616
27015 35639
28396 16539
27779 37484
27782 50828
27016 49689
27783 56584
27786 52352
27789 40128
27792 34133
27796 41430
27797 39840
27801 41254
27800 40144
27804 32170
27807 41402
27812 41109
27816 49399
27820 41108
27815 41109
27811 49399
27819 50742
27829 13706
27828 3584
27827 0
27826 -3584
27825 1792
27824 16128
27823 20625
27017 33309
27793 40449
28397 41462
28398 41082
28399 33594
27018 45158
27808 40378
28400 42182
28401 41680
28402 33274
28403 42410
28404 50678
27019 45174
27830 48256
28405 45802
27833 49856
27020 35008
27021 23296
27022 8064
28406 0
27842 0
27023 0
27024 0
27025 0
28407 2816
27851 4608
27026 2304
27027 -7168
27028 0
28408 0
27860 0
27029 0
27030 0
27031 -10752
28409 -8064
27869 0
27032 0
27033 0
27034 -7168
28410 -1216
27878 3584
27035 -3072
27036 5376
27885 10783
27888 11493
28413 10352
28412 11134
28411 11763
27891 0
27037 3072
28414 4235
28415 4016
28416 4328
27902 3161
27899 4320
27896 3255
28417 15977
28418 16668
28419 15641
27905 17144
27908 16781
27911 27070
27038 0
27039 0
27040 -7168
28420 -5824
27920 0
27041 0
27042 0
27043 0
28421 0
27929 0
27044 0
27045 0
27046 0
28422 0
27938 0
27047 0
27048 0
27049 -7168
28423 -1792
27947 0
27050 0
27051 0
27052 -10752
28424 -5376
27956 0
27053 0
27054 0
28425 398
27963 -398
27966 4466
28426 3864
28427 3242
27969 8870
27055 2688
28428 0
28429 0
28430 0
28431 0
28432 11648
28433 20426
27057 31654
27059 29440
27989 29690
27993 27407
27994 35697
28004 28737
28013 36989
28003 39777
27061 37937
28012 31527
28002 28738
28014 39119
28021 39818
28437 38038
28436 39800
28435 27354
28434 40960
27990 49274
27986 41504
28031 39960
28030 48251
28020 44702
28019 48252
28029 44926
28036 43134
28037 45916
28047 41290
28048 32902
28038 34514
28438 32794
28439 34662
28440 33774
28441 40086
28442 46784
28443 42130
28444 33646
27068 43020
28072 41050
28071 33018
28063 41308
28070 41308
28064 33019
28056 41232
28055 33019
28062 33019
28081 38700
27069 47232
28082 47704
28091 50806
27070 43108
28101 46990
28445 46458
28446 45786
28111 47714
28121 39286
28120 47414
28110 39468
28109 39948
28100 32022
28099 39066
27071 39808
28108 32306
28117 31588
28118 39920
28119 32747
28126 41120
28133 34048
28140 41038
28139 34047
28132 41078
28125 34048
28134 45421
28141 38432
28142 43004
28135 40436
28448 42276
28447 38746
28128 43846
28127 38433
28449 42702
28450 41002
28147 35682
28451 38694
28452 37632
28453 37248
28454 35200
28455 34944
27077 35848
28171 27410
28167 35510
28162 26938
28166 27238
28170 33854
28174 33817
28169 42112
28165 33874
28160 45508
28161 52990
28156 45782
28157 53104
28146 45446
28145 53330
28144 45459
28155 53478
28154 24042
28153 34560
28152 40320
28151 31496
27074 13706
28131 32384
27073 36480
28124 45952
27072 50432
28114 53030
28115 42686
28116 49910
28107 42685
28096 42685
28106 50975
28105 42687
28087 36540
28077 36871
28086 44829
28085 36540
28075 36694
27067 29619
28067 36560
28076 44500
28095 36541
28078 40771
28088 44334
28097 40882
28098 42934
28089 42606
28090 42816
28080 40770
28079 45684
28068 37562
28069 39750
28061 47568
28060 45184
28052 39568
28053 47370
28054 47794
28046 45312
28045 47906
27064 45472
28035 41038
28028 51446
28018 41002
28027 46592
28026 37632
28025 38144
27063 47488
28034 38348
28041 43458
28042 48256
28043 55221
28044 42429
27066 39734
27065 53382
28221 56562
28225 62901
28220 64830
28215 56541
28219 56541
27082 57674
28224 58494
28241 48470
28251 48374
28254 48182
28257 45206
28240 50052
26911 51328
28250 53386
26912 50880
28253 54346
26913 51392
28256 53317
26914 8101
28259 13366
26915 10240
28262 11786
26916 12544
28265 11386
28260 7013
28263 7542
28266 6680
26917 10037
28269 14742
26918 12192
28272 14982
26919 11632
28275 5626
28270 5545
28273 4618
26920 -10645
28278 -10890
26921 -10200
28276 -18835
28279 -10090
28283 -18628
28282 -2777
26922 4032
28285 6486
26923 2304
28288 5462
26924 1664
28291 -3732
28286 -5038
28289 -4083
28292 33805
28296 39014
28299 39628
28302 33211
26925 42655
28295 44790
26926 42240
28298 44566
26927 43901
28301 53198
26928 60608
28304 61488
28305 53198
28308 53199
28323 42064
28326 36625
28329 35624
28472 35785
28471 34785
28332 -785
28335 -2743
28474 355
28473 -945
24805 2916
26615 2372
26616 -6092
26613 -6284
26612 2858
26610 23342
26607 24234
24804 24891
26609 30166
24803 27136
26606 28886
24802 24649
26604 54630
26601 60316
26591 53403
26603 63416
24801 62144
26600 61606
24800 61043
26592 39335
26593 31360
26594 18368
26595 11200
26596 23296
26597 37875
26598 54315
26599 62603
26588 58902
26585 49876
26589 52504
26754 38545
24967 44634
24966 44865
24965 43599
26579 44291
26582 43025
26576 42418
26753 26378
24964 37122
24963 37821
26569 35983
26572 37990
26575 32526
26752 29290
26751 33152
26750 34944
26749 36736
26748 39424
26747 37632
26746 38528
26745 39424
26744 35616
26743 30720
26532 51968
24957 51855
26521 53265
26512 52565
26511 48370
26520 52760
26526 52836
26742 51718
26741 28486
26740 28416
26496 28276
26504 31948
26503 48250
24953 66560
26486 69030
26487 59444
26478 67542
26477 59752
24952 56864
26476 42632
26467 50846
26466 43890
26458 50674
26459 45332
26460 24362
26468 23158
26739 21662
26738 22258
26452 30593
26443 31936
26434 32059
26737 32433
26736 31552
26735 30968
26425 32740
26417 33446
26408 32633
26733 33237
26734 33831
26399 57770
24948 59606
26389 56898
26732 57166
26731 58039
26730 58880
26729 45278
26728 43134
26727 56704
26350 54606
26726 56614
26725 53018
26340 58198
24942 39328
26330 45664
24941 45994
26320 44002
24940 45398
26310 40536
26723 38268
26724 34802
24939 31543
26300 30528
24938 31477
26721 23187
26722 23121
24937 34882
24935 48528
26274 50940
26720 33546
26719 33024
26264 42330
24933 43830
26254 43008
26245 35116
26229 34976
26718 31466
26219 46758
26214 47490
26209 43818
24923 49100
24925 47742
26213 49020
26208 37674
26201 36828
24921 41722
26202 44566
26195 39738
26196 44174
26203 44398
26717 30474
26716 34654
26715 35353
26180 33874
26186 38507
26185 42191
26179 47200
26178 42190
26172 33900
26184 48860
26194 44188
26193 36790
26192 39542
26191 44672
24920 39146
26200 43392
26189 43273
26190 51565
26183 49664
26177 19648
26171 28224
26165 31360
26160 31360
26154 35392
26148 32256
26142 34048
26137 32256
26132 28224
26126 34944
26121 38080
26116 34944
26111 34048
26105 38080
26100 36288
26095 33152
26090 34048
26084 34272
26079 33280
26074 38144
26069 34048
26063 36288
26058 33152
26053 32256
26048 34944
26042 31808
26037 35840
26032 38080
26027 34720
26021 39424
26015 35840
26009 35840
26003 36736
25997 39424
25991 35840
25986 30464
25980 28672
25974 34944
25968 39936
25963 34944
25958 35840
25952 35840
25947 34208
25942 36576
25937 34048
25931 29554
25926 32242
25921 34048
25916 30912
25910 31360
25905 35364
25900 32228
25895 30912
25889 33600
25884 36872
25879 40328
25874 36736
25868 40768
25863 36736
25858 35840
25853 37632
25847 35392
25841 37632
25835 38528
25829 34048
25823 34384
25817 37184
25812 35840
25806 33600
25800 36864
25794 37632
25789 35840
25784 32256
25778 25088
25773 29568
25768 32928
25763 31360
25757 31808
25752 34944
25747 34048
25742 35840
25736 33152
25731 33152
25726 30464
25721 33152
25715 31360
25710 28224
25705 32256
25700 29568
25694 22400
25689 31360
25684 34048
25679 34048
25673 31360
25667 36224
25661 47158
24864 42442
25655 46336
25648 29120
25641 23296
25635 19648
25628 53504
25621 63744
25614 66617
25608 61877
25613 41888
25607 37104
25601 45056
25594 47830
25588 39482
25593 39562
24667 35396
25592 43552
24668 48608
25599 51374
25600 38346
25606 41888
25605 47604
24669 47547
25602 17116
25595 21504
25589 25088
25583 25088
25577 33026
25570 25858
25564 30464
25558 23296
25552 16840
25545 60136
25539 71920
25533 76554
25527 71800
25520 59918
25532 51896
25538 26978
25544 39168
25551 43266
25550 37236
25556 39026
25557 37798
25563 39402
25569 46910
25568 38621
25576 38621
25575 40013
25582 40013
25581 48304
25587 40022
25586 52758
24666 50048
25580 47178
24665 49172
25574 52820
24664 36484
25567 45984
24663 49728
25562 40210
25561 53318
24662 50496
25555 46848
24661 37952
25549 48800
24660 52944
25543 43550
25537 52216
25531 43550
24658 52751
25536 48578
24659 53440
25542 56351
25530 56398
24657 53456
25524 34600
24656 39936
25517 47360
24655 50512
25511 54110
24654 51060
25505 54659
24653 51709
25506 41860
25512 42514
25518 32268
25525 40414
25526 32250
25519 40426
25513 39771
25507 35040
25500 34855
25494 34856
25501 43146
25493 32302
25484 39818
25483 33072
24651 40880
25492 42478
24652 39448
25499 32303
25514 19019
25508 27776
25502 30978
25488 22642
25489 26880
25480 38744
25473 39720
25474 41494
24844 39378
25466 41188
25465 40742
25454 41182
25453 37962
25464 42814
25463 34710
25462 43702
25461 51974
25452 43984
25451 43994
25460 52273
25459 43983
25471 44150
25472 44522
24845 43028
25479 47800
25487 56094
25495 47718
25486 47816
25485 47254
25478 40786
25470 37754
25458 37682
25469 46022
25477 38994
25476 45745
25468 39406
24650 43968
25457 43992
25449 43850
25448 53110
24649 52032
25438 45440
24648 40960
25430 45834
24647 50720
25422 53654
24646 50912
25414 53382
24645 50336
25407 44656
25415 42762
25423 43234
25431 35502
25439 35102
25450 34950
25440 43466
24843 32010
25432 43150
25424 35630
25416 36944
25409 45168
25401 36878
25408 36879
25393 41812
25392 49670
25400 41813
24644 45456
25399 51542
24643 48000
25391 49034
24642 46720
25383 48310
25384 41813
25385 32601
25378 46592
25368 53702
25367 47150
25357 48832
25348 44057
25358 52347
25359 46274
25369 47590
25370 40910
25379 32571
25386 25088
25394 25088
25402 30464
25410 26404
25417 26404
25425 30912
25433 43904
25441 44352
25442 37254
25443 33542
25444 41466
25434 43276
25435 40263
25427 41246
25426 40263
25377 32600
24641 40000
25376 44086
24640 42496
25366 38528
25356 27994
25346 44860
25347 36798
25338 34218
25337 43202
25336 38026
25327 30308
25322 42596
25311 51256
25300 43762
25301 50652
25312 45166
24838 37710
24837 52028
25313 53914
25314 41874
25303 31325
25294 23034
25293 31325
25302 23036
25292 29570
25291 32250
25284 36120
25285 32640
25277 34492
25276 32906
24639 31808
25266 25524
25267 37839
25268 43510
25278 35220
25269 35872
25259 40482
25258 38130
25251 45214
25241 36746
25250 37840
25257 45726
25256 37840
25249 28850
24638 34880
25239 36928
25240 33662
25231 36872
25230 34826
25221 36324
25222 30771
25232 30502
25223 38878
25217 31074
24828 20946
24826 23296
24825 19712
25193 40372
25194 30762
25183 39052
25174 30762
25173 39051
25172 30769
25182 30769
25181 39052
25192 30763
25191 36183
25180 30771
25179 34858
25190 30776
25201 36177
25202 30771
25206 36174
25205 30769
25210 36174
25211 30771
25215 30771
25216 36175
25171 36374
25170 32858
25166 32624
25167 33214
25162 31876
25161 33446
24637 31168
25152 44758
25153 36726
25148 44348
25147 38282
24636 40746
25143 43016
25138 35884
24635 42352
25133 47782
24634 44160
25124 37594
25134 37552
25126 37553
25125 45843
25119 38400
24819 33376
25110 38982
25109 30282
25103 34750
24633 35200
24632 27314
25097 31070
25104 28826
25098 37494
25092 29818
25091 31252
24631 34898
25081 30880
25082 38678
25076 35712
24816 31232
25071 43732
24814 41040
25065 38034
24813 41644
25060 32444
25066 39682
25072 33958
25077 31584
25083 36232
25084 30464
25085 18694
25086 21382
25087 37056
25093 36403
25088 44709
25078 36403
25059 33212
24812 40512
25050 41502
25049 31454
25039 26240
25040 33211
25051 33212
25041 27161
25042 35444
25043 27156
25044 35414
25045 27086
25054 27130
25053 35421
25052 27160
25034 34180
25028 27566
25022 26875
24809 32485
25015 13505
25021 36718
24810 33120
25027 35778
24811 31616
25033 28130
25016 8397
24808 17552
25007 16686
25006 13480
25005 21769
24996 21770
24995 30061
24985 21771
24975 22274
24970 16374
24971 22258
24976 16578
24986 27440
24997 27418
24987 35709
24988 27443
24978 34218
24977 27448
24806 4628
24979 23988
24989 22872
24999 30588
24998 22416
25008 30374
25009 22822
25010 27742
25000 23298
25001 30856
25011 28382
25012 32760
25013 29198
25003 28094
25002 31204
24992 23538
24991 31110
24990 35570
24980 30810
24981 36098
24982 31898
24972 18970
24973 25472
24983 22888
24993 32358
25004 29194
24994 37750
24984 32858
24974 11018
26618 8894
26619 9856
26620 6400
26621 30464
26622 38198
24807 30208
25014 36160
26623 34859
26624 34158
25020 36700
26625 27220
26626 38006
25038 34308
26627 36414
26628 18622
26629 32674
26630 30174
25064 29458
25070 36582
25075 33834
25032 32970
25026 33532
25025 32971
25019 24681
25031 36674
25037 28424
25036 35958
25030 29394
25024 29810
25018 36090
25017 29562
25023 36494
25029 31744
25035 26216
25046 35058
25055 34513
25056 42803
25061 34795
25062 42802
25063 34793
25058 42803
25048 34520
25047 42803
25057 34795
25069 26519
25074 27497
25068 32742
24815 31004
24817 28166
25073 29254
25067 26518
25080 32583
25079 39042
24818 35568
25089 31556
26631 31095
26632 33449
25096 31609
25090 33963
26633 32751
26634 33506
25108 31601
26635 32976
26636 21120
26637 19264
26638 26656
26639 26656
26640 30582
26641 29440
25160 25386
26642 21504
26643 10570
25178 35170
25189 36140
25188 34580
25177 38892
25169 30276
25176 34570
25187 39120
25095 34830
25094 34314
25100 34800
25101 43085
25102 34789
25107 34946
25118 26658
25122 21818
25123 30326
24820 29952
25132 27364
25137 19812
25142 21504
25146 16496
25151 37190
25159 45510
25165 36772
25158 38144
24822 31744
25150 22272
25145 17920
25141 17920
25136 19034
25130 17254
25129 20224
25128 12794
25114 4497
25113 17536
25112 29856
25111 37654
25120 30254
25127 29229
25131 25545
25121 39864
25115 38302
25116 46592
25117 38302
25106 33806
25105 38304
25099 30014
25198 27456
24827 23498
25213 20426
25214 25048
25208 26928
25204 26528
25199 34806
25200 31330
26644 23680
25209 40362
26645 22890
26646 23296
25229 19712
24832 30474
25248 33298
26647 34550
26648 38016
26649 33646
26650 33118
26651 45782
26652 43626
25283 43666
25290 47609
25299 39320
25289 41334
25281 39320
25282 47610
25275 39320
25135 30084
25140 38298
25139 34240
24821 35278
25144 35262
25149 26440
25154 35190
25163 37112
24823 23562
25155 38016
25156 36608
25157 23562
25164 21514
25168 17920
24824 22912
25175 33456
25186 32624
25197 40414
25196 32454
25185 40442
25184 32154
25195 40652
25203 33026
25207 25858
25212 36736
25218 35776
24829 38524
24830 28892
25224 32220
25235 38084
25234 33058
25233 37214
25242 32712
25252 29638
25243 37930
25244 33694
25245 22510
25246 15878
25237 21530
25236 25898
25225 30226
25226 46048
25227 53532
25219 47474
25220 46340
25228 52998
24831 48970
25238 40992
24833 31640
25247 35984
25254 44059
24834 43784
25255 35769
25265 33095
25264 47840
25274 28422
25273 29070
25263 29298
25262 28842
25272 30590
25271 28598
25261 36342
25253 27994
25260 28094
25270 39312
25279 47523
24835 35450
25286 39233
25280 39233
25287 47630
24836 28816
25295 40060
25306 36674
25317 39658
25316 36622
25305 39750
25304 36444
25315 39796
25288 28568
25296 28567
25307 35336
25318 28382
25319 34902
25308 28567
25309 36857
25297 36857
25298 28568
25310 29140
25321 26620
26653 12554
25326 39060
25320 31618
25325 39909
25324 31619
25334 37658
25335 39940
25323 32850
25330 32616
25341 40796
25340 32647
25329 40906
25350 40876
25360 32585
25349 32623
25339 40899
25328 32617
25345 32896
26654 32842
26655 30492
25365 40246
24840 41454
25355 39644
25354 31226
24839 37760
25344 39190
25343 33614
25333 41790
25332 35968
25331 40336
25342 32730
25351 32555
25352 40845
25361 40846
25362 32556
25353 32556
25371 32631
25372 41856
25373 49219
25363 40929
25364 38528
25374 40929
25380 40986
25387 32480
25395 40408
25396 32408
25388 40675
25389 32385
25381 32790
24841 31928
25375 33320
25382 38272
25390 36530
26656 34710
26657 34098
26658 37082
25398 38190
25397 38841
25405 38193
24842 36233
25413 37897
25406 38891
25412 33230
25404 39934
25403 32634
25411 40892
25418 33229
25419 37271
25428 37247
25420 45538
25421 37249
25429 32004
26661 32394
26660 35958
26659 30866
25445 38339
25455 38320
25446 46614
25436 43450
25437 46599
25447 45544
26662 27146
25456 39426
25467 37946
25475 40942
25482 41502
24848 40904
24846 41562
25481 40342
24847 44726
25490 45376
25496 33702
24849 30938
25497 33048
25491 6274
26663 2890
25498 15798
25504 22832
24850 21883
25503 16298
25509 20043
24851 18902
25515 23142
25521 22016
25522 21376
24852 25814
25528 20455
25534 21595
24854 20455
24853 21595
25540 22334
25546 24502
25547 19072
24855 23200
25553 20631
25559 21771
24857 20631
24856 21771
25565 21504
25571 26294
25572 18112
24858 24768
25578 21307
25584 22448
24859 22448
24860 21308
25590 23418
25596 23158
25597 17344
24861 21824
25603 17792
25609 17608
24862 20718
25510 25483
25516 29824
26664 26762
25523 30582
25529 22976
25535 24128
25541 26880
26665 17674
25548 32502
25554 22944
25560 24128
25566 30720
26666 25994
25573 31606
25579 22624
25585 24000
25591 31232
26667 23722
25598 34550
25604 23668
25610 24608
25617 24070
26668 24192
26669 25920
26670 13194
25631 34348
25624 33920
25616 25930
25615 32646
25622 25930
25623 34220
25630 34030
24863 25760
25629 25002
25636 26486
25642 32930
25643 24670
25650 28188
25649 20210
25656 28558
25662 19830
25657 20808
25658 28836
25651 25920
25644 28318
25637 25722
26671 24730
26672 27712
26673 26726
26674 22854
25664 20928
26675 25088
26676 17418
25670 30346
25663 30230
25669 38522
25668 30238
25674 36678
25675 30532
24865 31378
25676 34298
25681 36214
25686 24498
24867 20519
24866 22170
25680 17982
25685 20674
25690 25446
25695 23470
25701 23450
25706 21194
25711 17816
24870 22335
24869 19355
25691 24120
26677 18762
25697 32204
25696 28814
24868 28938
25702 32896
25707 25286
25712 23680
26678 10346
25718 12230
25723 41865
25728 42517
24872 39318
25722 38180
25716 36786
24871 40023
25717 41865
24873 32061
25727 33200
25732 34550
25737 28718
25743 34966
25748 35562
25753 35800
25758 22060
24876 34398
24875 34660
25749 26261
25744 36704
24874 33810
25738 36270
25739 36828
26679 24714
25733 28862
25759 41908
24877 44166
25764 42040
24878 43181
25754 37707
26680 32586
25760 46428
25765 41176
25770 41775
25769 25090
24879 23950
25774 27382
25779 32598
25780 28736
24880 30426
25785 30208
25790 24198
24881 26918
25791 30519
26682 26874
26683 29176
26684 27902
25809 28476
25803 27928
25797 30406
25796 24199
25786 21322
25781 27574
26681 17930
25775 25356
25795 29802
25802 29802
25807 29801
25801 38092
25808 38138
24882 25824
25813 26432
25818 29370
25824 22466
25825 28982
25819 22484
25820 30614
25814 26618
26685 27354
26686 29440
25826 27552
25832 27244
26687 28766
26688 18704
26689 20094
26690 18314
25844 19718
25838 21242
25837 31888
25831 25888
25830 31786
25836 26302
25842 18134
25843 35490
25850 35086
25855 32256
24883 42426
25849 43404
25848 36238
25854 21034
25859 23874
25864 21692
24885 22462
24884 22722
25860 26240
25865 27846
26691 12522
25871 40294
25876 34218
24886 40730
25870 37750
25869 33014
25875 29066
25880 35732
24887 34370
25881 30658
25886 30014
24888 33926
25885 35990
25890 22448
25896 14454
25901 14018
25906 13958
24891 13438
24890 14586
24889 17666
25891 16122
25892 21622
26692 5130
25897 24576
25902 15588
25907 24996
26693 20426
25913 35116
25918 30864
24892 34010
25912 34742
25911 26790
25917 24638
25922 25026
25927 24424
24894 23454
24893 23930
25923 21136
25928 28032
26694 20362
25934 31478
25939 21110
24896 23245
24895 24624
25933 20608
25932 24458
25938 23056
25943 24226
25948 22626
25953 29494
25959 23862
24898 27034
25954 23864
24897 23895
25944 26847
25949 30838
26695 15114
25955 23279
25964 38984
24899 38005
25970 33790
25971 40937
25965 40237
25960 39570
26696 39114
26697 14322
26698 13634
25983 15358
25977 14794
25976 28086
25969 19810
25975 28102
25981 27916
25987 19394
25982 28142
24900 31784
25988 38598
25994 39280
26699 37562
26700 37926
26000 38886
25999 36406
25993 39366
25992 31442
25998 31362
26004 39590
26005 31376
26011 39556
26010 31450
26016 39576
26022 31206
26017 31534
26018 23774
26012 25984
26006 24306
26701 24956
26702 24872
26703 25546
26704 23902
26024 38902
26023 30730
24901 34050
26029 33920
26034 29248
24902 23252
26028 24286
26033 25046
26038 20984
24903 26250
26039 27200
26705 11722
26045 14822
26050 47442
26055 47304
24905 45588
24904 45798
26044 47582
26043 42850
26049 44030
26054 19062
24906 17754
26059 22902
26064 20102
26070 14782
26075 15778
26080 13856
24909 15614
24908 15034
24907 21386
26065 16878
26060 15842
26706 13994
26066 24140
26071 17808
26076 18656
26081 19808
26707 4778
26087 7134
26092 32947
26097 33273
24911 30780
24912 30324
24910 31109
26086 32948
26085 27522
26091 30368
26096 30944
26101 30426
26102 19149
26708 13770
26108 28342
26113 25488
26118 24666
26123 26368
26709 19210
26129 31734
26134 23200
26139 25024
26710 23297
26711 24566
26712 23297
26151 24437
26145 25137
26144 25298
26149 24436
26143 32727
24917 24519
26138 26361
26133 22506
24916 25346
26128 22112
26127 26582
26122 26942
24915 23746
24914 22847
24913 22048
26107 22998
26106 21996
26112 22648
26117 21007
26155 30121
26161 30822
24918 35306
26156 38412
26150 30122
26157 30123
26162 45791
26168 46489
26713 45370
26714 45346
26174 48582
26173 45638
26167 49494
26166 45093
25612 37260
25619 34076
25618 46876
24671 44568
25611 45334
24670 40744
24672 45504
25625 42880
24673 31872
25632 35328
24674 39040
25638 38838
24675 34925
25639 25757
25633 45554
25626 37860
25620 37260
25627 45552
25634 40924
25640 45792
25647 37282
25654 36024
25653 44244
25646 47579
25645 49139
24676 52096
25652 52486
25659 44228
25660 22867
25666 33014
25672 22699
24677 32067
25665 33142
24678 32885
25678 7654
25683 8831
25671 8158
24679 13824
25677 18358
24680 13312
25682 15782
24681 11671
25688 15687
25693 20854
25699 15288
25687 23537
24682 22464
25692 21386
24683 21712
25698 25686
24684 20336
25704 10661
25709 13046
25714 10928
25703 16303
24685 13904
25708 15242
24686 14848
25713 18902
24687 12436
25720 9399
25725 13052
25730 7843
24689 17186
25724 14982
24688 15616
25719 18581
25735 15797
25740 17143
24691 23616
25734 26102
24690 24128
25729 17144
24692 13011
25745 13958
24693 14912
25750 15093
25751 6675
25746 11516
25741 5159
24694 11273
25755 16438
24695 13888
25761 15690
24696 15232
25766 17368
25767 7346
25762 11574
25756 10493
24697 15987
25771 20918
24698 18432
25776 19546
24699 20608
25782 25302
24700 18567
25783 13579
25777 17478
25772 16811
25787 11414
24701 12544
25792 14614
24702 10944
25798 4673
25793 4163
25788 5714
24703 12181
25804 13318
24704 12528
25810 15846
24705 9977
25799 3492
25805 10876
25811 5697
25815 10487
24706 8064
25821 11530
24707 8000
25827 12042
24708 9920
25833 11562
25834 3001
25828 6710
25822 5830
25816 4077
24709 7142
25839 11830
24710 8768
25845 10314
24711 11648
25851 12672
25840 6504
25846 7862
25852 3924
24712 7525
25856 13526
24713 10336
25861 14678
24714 8481
25857 7073
25862 5467
25866 9208
24715 9088
25872 6826
24716 9088
25877 11798
24717 7104
25882 1346
25878 1104
25873 6678
25867 1533
24718 13478
25887 16378
24719 11776
25893 15454
24720 11648
25898 14550
24721 8836
25899 9161
25894 10238
25888 9584
25883 4520
25903 17178
24722 14208
25908 14858
24723 12800
25914 15242
24724 15744
25919 14623
25904 6164
25909 10486
25915 9462
25920 8720
24725 12761
25924 17846
24726 12928
25929 15498
24727 15872
25935 19158
24728 11704
25925 9466
25930 12790
25936 9874
25940 14408
24729 11968
25945 12426
24730 12288
25950 14481
25941 5549
25946 8438
25951 5477
24731 5698
25956 11766
24732 8960
25961 10378
24733 9600
25966 12694
24734 9504
25972 3405
25967 2455
25962 6646
25957 5504
24735 16827
25978 18870
24736 15360
25984 18134
24737 17332
25990 8722
25985 13004
25979 13222
25973 8579
25989 3462
24738 9088
25995 12406
24739 8416
26001 9004
25996 1384
26002 4133
24740 28481
26007 33446
24741 29616
26013 34262
24742 27798
26014 24186
26008 24154
26019 11095
24743 10624
26025 9354
24744 9568
26030 10249
26020 4017
26026 6262
26031 4863
24745 9910
26035 14198
24746 10400
26040 12554
24747 13184
26046 14010
26036 6096
26041 8630
26047 4946
24748 10673
26051 17430
24749 13920
26056 17398
24750 12357
26052 10537
26057 8203
26061 11355
24751 10368
26067 10122
24752 11648
26072 9914
26062 4819
26068 8182
26073 6260
24753 13395
26077 16854
24754 15104
26082 18134
24755 13906
26078 7849
26083 6688
26088 10316
24756 12544
26093 11914
24757 11520
26098 13270
24758 8824
26089 6844
26094 9462
26099 4736
26104 4347
26110 6070
26115 5878
26120 4733
26103 10950
24759 10368
26109 11466
24760 7168
26114 11338
24761 11136
26119 10565
26125 10587
26131 13942
26136 10113
24762 13956
26124 18422
24763 14400
26130 16714
24764 15168
26135 19414
24765 13780
26140 14191
24766 11776
26146 13362
24767 14848
26152 15282
26141 7168
26147 8862
26153 6078
26159 11421
26164 10850
24768 11419
26158 16054
24769 16128
26163 18006
24770 11341
26169 56182
24771 54464
26175 56822
24772 53280
26181 46941
26170 45983
26176 46941
24919 39072
26182 55224
26199 41611
26206 48798
26207 40832
24922 39030
24924 34090
26212 36514
26217 50178
26226 31856
26225 48298
26233 49001
24927 55968
26224 57293
26223 49024
26222 40862
26232 43316
26238 40986
26247 49158
26248 40985
26239 49277
26240 40989
26198 48312
26188 49741
24773 52214
26187 55494
24774 53920
26197 56598
26204 48305
26205 41541
26211 49831
26216 41540
26210 41541
26215 41032
26220 49290
26221 50270
26231 49120
26230 50444
26237 48980
26246 40828
26255 49034
26256 46468
26266 48992
26265 47772
26275 48947
26276 40975
26267 40968
26278 40967
26286 40968
26277 49259
26241 48935
26242 40644
26251 48934
26250 40706
26259 48957
26258 57247
26257 48957
26249 48958
26268 48958
26269 40813
26279 48994
26280 40814
26270 49010
26271 40835
26261 48062
26260 40836
26284 40978
26285 48958
26292 40977
26302 48957
26301 40977
26291 48958
26303 40940
26293 49032
26294 41029
26287 49061
26288 40966
26295 49155
26305 40930
26304 49181
26314 40917
26324 48922
26313 48923
26323 57213
26333 48923
26332 57212
26331 48923
26342 48923
26321 57212
26311 48924
26312 57213
26322 48924
26341 39570
26351 47594
26361 39804
26371 31306
26362 47438
26352 39838
26353 49227
26343 40961
26344 49200
26334 40911
26345 40944
26355 48112
26354 40964
26364 47454
26365 40965
26281 49124
24936 47904
26289 45312
26297 49105
26296 40818
26306 49117
26317 49103
26327 57393
26337 49104
26326 49104
26316 57394
26325 57393
26335 49104
26315 49104
26336 57394
26346 49104
26347 40809
26357 48977
26356 46608
26366 48975
26367 50160
24946 49280
26376 50332
26377 41977
26378 47932
26379 56217
26380 47927
26370 54418
26360 45938
26359 54020
26369 47930
26368 56906
24945 54080
26358 52290
24944 46048
26349 36810
26348 49686
24943 50560
26339 49998
26338 40810
26328 49100
26329 40810
26319 49124
26309 40834
26299 49124
26290 40834
26308 49125
26307 40834
26298 40835
26318 40836
26282 40823
26283 50178
26273 40558
26272 52086
24934 50176
26263 44594
26262 42393
26253 42395
26252 50854
24931 49216
26243 42880
24929 56784
26234 50928
26235 58966
26227 50676
24926 49216
26218 41576
26228 56128
24928 55147
26244 50677
24932 51490
24930 54498
26236 54977
26375 48990
26374 56074
26383 49790
26382 55374
26373 51260
26363 42778
26372 59026
24947 57600
26381 54892
26391 34122
26390 40448
24775 37632
26400 41728
24776 40384
26409 44416
24949 51830
26418 48128
24777 43082
26426 47242
24778 47872
26435 49830
24779 47360
26444 40650
26436 41078
26427 46982
26428 40666
26419 41402
26411 49020
26410 40788
26401 47970
26402 40970
26392 48176
26393 40742
26403 49012
26412 40828
26420 48991
26421 57280
26429 57280
26438 48990
26439 57280
26413 48992
26430 48992
26448 49264
24950 43520
26456 37632
26464 47616
26472 41973
24951 38373
26384 40879
26394 53622
26404 40879
26395 48384
26405 41959
26396 53622
26385 41959
26414 47909
26415 42158
26416 47909
26424 42158
26423 47909
26432 42157
26431 47538
26422 42158
26433 45810
26442 54101
26451 45810
26441 45812
26450 40778
26449 49068
26440 40778
26457 40808
26465 48910
26473 48701
26474 56991
26475 48701
26484 48702
26485 40404
26495 48962
26502 40766
26501 48668
26494 41622
26493 45884
24954 42442
26492 54110
26491 47897
26482 53370
26483 47897
26406 47978
26397 42029
26407 42030
26386 47979
26387 42029
26388 33738
26398 47980
26500 43487
26499 51775
26507 43487
26508 51776
26498 44486
26489 49662
26490 45570
26481 39098
26480 51872
26470 45146
26488 42929
26479 52950
24782 54347
26469 58102
24781 55680
26461 51072
24780 43456
26453 53468
26454 60018
26462 51728
26445 51729
26437 51180
26446 59471
26447 51181
26455 51729
26463 60019
26471 51873
24962 54021
26566 55861
26563 57344
26560 46592
26557 39584
26554 37792
26551 38528
26548 33992
26545 36680
26542 35840
26539 36896
26536 43008
26531 43576
26530 39424
24959 26112
26525 31688
26519 49352
24955 55168
26510 51414
26509 43290
26518 39098
26517 46720
26516 39828
26497 49257
24783 55424
26505 57548
26506 49258
26513 49294
26522 41198
26527 49447
26533 41157
26528 41157
26514 41319
26515 52360
24956 51872
26523 48486
26524 52406
24958 36228
24960 26506
24961 46602
26535 59126
26529 49420
26534 49421
26537 49863
24784 47616
26540 48554
24785 46976
26543 48585
26538 41600
26541 44950
26544 42880
24786 160
26546 6070
24787 1952
26549 4026
24788 3984
26552 3385
26547 -3334
26550 1814
26553 -3608
24789 -4944
26555 2102
24790 -3712
26558 -1974
24791 -1408
26561 -101
26562 -9043
26559 -3402
26556 -7150
26565 12999
26568 13942
26571 10606
24792 13258
26564 17462
24793 15872
26567 19338
24794 17920
26570 19926
24795 15003
26574 14619
26578 19446
26581 14241
26573 20913
24796 20864
26577 21258
24797 20480
26580 23062
24798 17692
26584 43254
26587 44565
26583 50495
24799 50176
26586 50678
26590 40896
26602 44741
26605 44814
26608 45127
26755 24734
24969 44574
24968 44071
26611 4603
26614 -1792
26617 -4520
26756 24997
26757 33152
26758 34121
24477 -27074
22907 -22912
24472 -20608
22906 0
24467 0
22905 0
24462 0
22904 0
24457 0
22903 0
24452 0
22902 0
24447 0
22901 0
24442 0
22900 0
24437 0
22899 0
24432 0
22898 0
24427 0
22897 0
24422 0
22896 0
24417 5376
22895 13056
24412 22528
22894 30208
24407 38144
22893 40320
24402 45184
24397 55564
24392 61570
24387 54450
24388 58974
24393 54494
24398 62234
23057 38538
23055 30464
23053 29568
23051 39424
23050 40704
23049 34944
23048 66176
24365 68022
24366 56070
24356 62432
24355 58234
24364 59136
24363 53390
24373 48990
24378 51838
24383 44750
24382 51618
24377 48802
24372 52070
24362 50178
24352 52866
24342 59008
24335 60620
24336 57552
24326 60574
24325 58442
22892 56816
24320 47458
24313 54891
24314 63180
23042 50523
24307 54891
24319 60259
24312 54656
24305 57820
24306 52827
24296 56382
24295 52828
23041 49240
23040 63542
24298 54337
24299 65494
24300 53554
24291 54110
24282 54050
24292 64950
23039 51456
24301 58378
24302 56126
24309 56446
24308 56892
24315 55842
24321 50042
24322 56288
24332 50590
24339 55870
24338 49938
24331 57398
24330 52614
24329 42118
23044 48266
24328 52086
23043 60354
24327 53070
24337 51972
24344 59540
24343 51250
24353 55590
24354 51250
24345 52538
24346 49866
24347 57870
24348 49579
24357 49580
24349 55685
24359 63976
24358 58016
24368 63975
24367 55685
24369 59360
24374 52994
24379 49090
24384 55424
23052 50954
24389 53750
23054 55330
23056 53534
24394 53548
24399 54300
24403 45064
24408 53353
24413 45063
24409 45064
24418 46962
24419 54954
24424 46961
24425 52214
24420 49416
24415 52270
24414 46962
24423 51309
24428 59598
24433 51308
24429 51311
24434 46958
24435 55247
24436 46957
24431 52544
24430 46958
24440 47042
24445 51192
24446 51712
24451 51172
24450 58522
24455 50375
24454 58414
24449 50424
24444 47150
24439 52670
24438 47106
24443 53148
24448 51712
24453 39405
24458 58378
24463 50088
24468 58376
24469 50088
24465 50088
24460 50838
24459 50089
24464 58378
24473 36098
24478 28672
24479 35130
24474 54297
24475 62586
24470 54297
24471 50160
24476 54297
24480 54297
24481 37252
24630 51456
24629 49503
24628 48291
24627 49064
24626 48568
24456 47428
24461 49304
24466 47706
24625 52514
24624 45538
24623 52642
24441 51446
24622 53686
24621 50574
24620 47486
24619 48172
24426 46333
24421 49118
24416 46334
24618 47473
24617 45034
24616 45696
24615 48384
24401 45064
24406 53353
24411 54328
24410 53353
24405 61644
24400 53354
24404 53354
24396 62627
24391 54338
24390 62627
24385 54337
24395 54339
24386 40198
24614 38430
24613 38692
24381 39770
24376 42293
24375 50583
24380 42293
24370 42376
23047 51840
24360 56662
23046 53888
24350 54582
23045 50752
24351 47936
24361 47116
24371 47210
24612 46186
24611 47078
24610 47424
24609 47322
24608 57418
24341 60024
24340 63924
24333 59196
24334 66902
24324 59338
24607 52218
24606 53818
24605 53902
24604 51666
24304 53938
24311 52662
24318 53274
24317 61393
24316 53102
24323 53103
24310 53802
24303 52048
24293 59478
24294 52802
24285 54862
24275 57630
24274 54722
24284 57968
23038 50474
24283 54050
24272 60054
24273 52426
24264 60170
23035 44394
24271 53796
24270 53614
24263 46848
24262 53286
24269 54362
24281 54288
24290 54289
24280 62580
24279 54290
24289 53407
24297 53371
24288 61662
24287 53372
24278 53409
24267 46353
24259 45226
24260 55245
23037 53427
24268 53799
24261 54973
24255 46558
24254 51326
24248 46540
24249 51722
24243 44826
24237 50653
24236 58942
24235 50653
24241 49782
24242 50654
24231 50654
24232 50746
24226 58934
24225 52890
24219 58870
24220 53410
24215 46270
23031 32256
23030 42322
23029 56722
24194 58524
24184 46721
24185 54990
24195 46728
24196 54918
24186 46729
24277 55227
24276 63517
24286 55227
24266 58126
22891 53300
24258 57372
24253 57318
24247 55062
22890 64263
24252 65609
24246 67879
22889 64992
24240 59608
22888 52574
23034 61782
24230 65638
24224 55016
24229 59356
22887 64096
24223 68438
22886 66496
24218 43584
23033 53608
24214 57998
24211 53376
24210 61584
23032 59088
24209 53926
24205 57538
24206 53460
24202 47726
24201 47424
24191 47328
24181 54892
24182 46986
24192 54897
24193 46610
24183 54883
24173 63172
24163 54882
24174 54882
24172 54883
24171 46621
24161 54897
24162 46634
24152 54890
24151 46635
24141 54883
24138 47040
22885 43008
24135 50560
22884 53559
24127 44358
24128 34048
24129 20608
24130 19712
24131 16128
24132 25984
24133 39562
24136 40330
24139 43008
24149 37248
24159 46861
24169 55150
24168 46862
24148 46862
24158 55152
24157 46861
24126 57159
24123 50048
22883 42560
24120 35840
22882 30464
24117 18432
22881 10368
24114 5376
22880 0
24111 0
22879 0
24109 2688
22878 8064
24107 15360
22877 23808
24105 30592
22876 35072
24103 40384
24094 32727
24095 19712
24096 5376
24097 15008
24098 29690
24099 66410
24091 66280
24100 74660
24104 67072
24106 51456
24108 45344
24110 43296
24112 34944
24115 30464
24118 30976
24121 44800
24124 55680
23022 47744
24125 47786
24122 48397
24119 48832
24116 48648
24113 47821
24583 47525
24582 49102
24581 48464
24580 48680
24579 48801
23021 35978
24578 28672
24577 31296
24576 52608
24102 56256
24101 41260
24575 25986
24574 29568
24573 31360
24572 43072
24083 46528
24571 42240
24570 40608
24569 35840
24071 47896
24068 47344
24568 34304
24062 40934
24089 30006
24087 31360
24085 27648
24082 49600
23020 48458
24080 45568
24079 49782
24076 43072
24077 37142
24074 42112
24073 39682
24070 50802
24067 46534
24064 47021
23019 45395
23018 47616
24065 46749
24061 55160
24060 55153
24050 63443
24041 55153
24042 55161
24051 63436
24052 55161
24038 38711
24037 40826
24033 43830
24029 42990
23015 41851
24034 38201
24566 26880
24567 23831
24025 43258
24021 41686
24022 44736
23013 45099
23014 46148
24030 48050
24026 49274
24565 12234
24018 24384
24014 42342
24010 41210
23011 39526
23012 39518
24017 36694
24013 40128
24009 37722
23010 40512
24006 35616
24005 35968
24001 37878
23997 35498
23009 35290
24002 30000
24564 13562
23998 29376
23994 40762
23007 38463
23990 35792
23989 39604
23993 35818
23008 37813
24563 16253
23986 32405
23982 37472
23978 49910
23004 41154
23974 44616
24562 32768
24561 31152
24560 31360
24559 31304
24558 29960
24557 28720
23950 29162
24556 24826
24555 25872
24554 25536
23934 27865
23938 34307
23937 26018
23942 26018
23941 34307
23945 26018
23946 34542
23003 38880
23949 39520
23953 43310
23954 35020
23958 43309
23957 35021
23962 26810
23966 35098
23970 26809
23969 35099
23965 26811
23961 35100
23973 29406
23977 34486
23981 34621
23985 32293
23005 32781
23006 35110
23930 44286
23002 46593
23001 47274
23929 45435
23933 46134
24553 16152
23922 30784
23918 30656
23914 41920
24552 35112
23906 39040
23902 36352
23898 35008
24551 35066
23890 38208
23886 36448
23882 36160
24550 35060
23874 40320
23870 37488
23866 35648
24549 35056
23858 36192
23854 36832
23850 48854
22986 41346
23846 43336
24548 34550
24547 32454
24546 32704
24545 33956
24544 35584
24543 43520
23822 44288
24542 36360
24541 34676
24540 34048
23806 37068
22984 33468
22983 35472
23798 36480
23797 33018
23801 34412
23805 38528
23809 31498
23810 31602
23814 29056
23813 32000
23817 27254
23818 33934
22985 34048
23821 33120
23825 40497
23829 32207
23830 40495
23826 32207
23834 31588
23833 39877
23837 31588
23838 39877
23842 31588
23841 39877
23845 34846
23849 37430
23853 36546
22987 34906
22988 34782
23857 36076
23861 37142
23862 31104
22989 35584
23865 33696
23869 34837
22990 34836
22991 33696
23873 35546
23877 37014
23878 32768
22992 35712
23881 33984
23885 33962
22993 35458
22994 35906
23889 37758
23893 38582
23894 31872
22995 37082
23897 32042
23901 37152
22996 36242
22997 35658
23905 38374
23909 33446
23910 31040
22998 30010
23913 41002
23917 42143
22999 42143
23000 41003
23921 43302
23925 35840
23926 37244
23802 36440
24539 31072
23794 28912
22982 44087
23793 43184
23789 42946
22981 44428
23790 47038
23785 37120
23781 44726
23777 35311
23782 39062
22980 44404
23786 33029
23773 30434
23769 35584
22977 32928
23766 33664
23765 35094
23761 36158
22976 32450
23757 26866
23753 28352
23749 27862
23750 28416
22974 28007
22975 28707
22978 31038
22979 30926
23778 34342
24538 17838
23774 34370
23770 33978
24537 13546
23762 28608
23758 30958
23754 32064
24536 24840
23746 27136
23742 36908
22972 35980
22973 36094
23745 36222
23741 37028
23737 32874
23733 38838
23734 38080
22971 43210
23738 33194
24535 12618
23730 27952
23726 30686
23722 43626
22968 33730
24534 27338
24533 26102
24532 26656
24531 27232
24530 29024
24529 36736
23694 38400
24528 29440
24527 28362
24526 31080
23678 33136
23674 23936
24525 34672
23666 29984
23662 28616
23658 29484
24524 25856
23650 23404
22969 24756
23725 26596
23729 22870
22970 27737
23721 26814
23717 31046
23718 34630
23714 30424
23713 34908
23709 29898
23710 35300
23706 21678
23705 27554
23701 21032
23702 28382
23698 20802
23697 28790
23693 19216
22967 18570
23690 18524
23689 21318
23685 18318
23686 22524
23682 17794
23681 23022
23677 33316
23673 31424
22966 31722
22965 34048
23670 30528
23669 35766
23665 31614
22964 27714
23661 25044
23657 26384
23653 26370
22963 26885
22962 26179
23654 26700
23646 37171
22960 35249
22961 34601
23649 34207
23645 33559
23641 46228
23637 56054
23633 44404
23638 50203
22959 55535
23642 42619
24523 27657
23634 46582
22958 40206
23630 46464
23626 39914
24522 24138
23618 29659
23622 42067
22956 40672
22957 39821
23629 40762
23625 40752
23621 40294
23617 31379
23613 55590
23609 54620
23605 57497
23600 49201
23606 53404
22953 56394
22954 55727
22955 54697
23614 57333
23610 56305
24521 24426
23602 40704
23601 46550
23591 40559
23592 47506
23582 40730
24520 36282
24519 36864
23562 38624
23556 46554
23555 54748
23544 46554
23543 54709
23554 46586
23560 41678
23561 46556
23572 46162
23581 52162
23580 46161
23571 52162
23570 45017
23578 45015
23579 53306
23590 52162
23589 45019
23588 46429
23598 54718
23597 46428
23599 46428
23587 46959
23577 53176
23576 46959
23586 55249
23585 46959
23596 46959
23595 34750
22952 46976
22951 46234
23584 46681
23574 46563
23564 50777
23563 54616
22749 56208
23573 58830
23557 50776
22748 49792
23546 42485
23558 54617
23559 37998
23565 47222
22950 47290
23575 46287
23566 51190
23567 49418
23568 40242
23569 48692
23553 47754
23552 53238
23551 48640
23550 35962
23549 47418
23548 54370
23547 50246
23541 47984
23542 51266
23536 46654
23535 45904
23540 50130
22747 54822
23534 58426
22746 55478
23528 50132
22745 53652
23523 57710
22744 54656
23517 56507
23518 47279
23524 46551
23529 47214
23530 46520
23525 47248
23519 46559
23513 43524
23507 50304
23502 49166
23493 40215
23492 49474
23491 45890
23501 48510
23506 40099
23512 45104
22743 44274
23511 50358
22742 49296
23505 53158
22741 52480
23500 49792
22740 40960
23490 44864
23481 45020
23482 48226
23472 44638
23471 48250
23460 39986
23461 48334
23457 48189
23452 48030
23451 48189
23456 56480
23455 49162
22739 54016
23450 40320
23439 48382
23428 40092
23440 40092
23421 39879
23420 48170
22738 46208
23411 39880
23412 48170
23403 48171
23404 39881
23395 40548
23387 43364
23388 50374
23396 44942
23397 50270
23389 46710
23380 49690
23381 46580
23390 50044
23398 46758
23406 41178
23405 48682
23413 41140
23414 49431
23415 41140
23423 41141
23432 38609
23433 37826
23444 38605
23443 39312
22944 37130
23442 33118
23441 48169
23430 56459
23422 48169
23431 48170
23429 48170
23416 47211
22943 52714
23417 55636
23418 47208
23407 47516
22940 46554
22938 40546
22936 48128
23382 44066
23374 42176
23373 49639
22935 47744
23372 41348
23364 41349
23371 41836
23362 49834
23361 41837
23351 49620
23342 41446
23343 49378
23352 42086
23353 42738
23363 41838
23370 39187
23379 39187
23378 45982
23368 39188
23369 47478
23360 39188
23359 35678
23349 43518
23350 36000
23341 42730
23340 37034
23330 31138
23313 31136
23302 39290
23303 33278
23294 39236
23293 33392
23282 39218
23283 33466
23284 43748
23295 41352
23305 34797
23296 43087
23297 43134
23286 40272
23285 43226
23278 43744
23277 43494
22928 44632
23271 46390
23262 38212
23261 46254
23270 38410
23276 38282
23269 46726
22737 46272
23260 38770
23253 40630
22736 37586
23254 36636
23247 40060
22926 49979
23241 48271
23248 51886
23255 43598
23249 45184
23243 48255
23242 56545
23235 48255
23234 31015
23240 31002
22735 36256
23233 39726
22734 36800
23223 31014
23224 39292
23256 35972
23263 46838
23272 35926
23264 41216
23265 29184
23266 23282
23225 40291
23236 40287
23226 48580
23218 40287
23227 42432
23228 26566
23229 42630
23212 40427
23211 35698
23201 40356
23202 35698
23192 37196
23182 34660
23181 37196
23191 37628
23190 37194
23180 39746
23179 38434
23171 29978
23164 41216
23156 46662
23155 39038
23147 46486
22918 42624
23148 39490
23139 29024
23140 23296
23141 8960
23142 19082
23149 37722
23157 39690
23158 33484
23166 39294
23165 33562
23172 36146
23173 47093
22920 45264
23183 44950
22921 40575
23184 38997
23174 36082
23167 33717
23168 42001
23175 38999
24492 40839
24491 40145
23160 39000
24490 29659
24489 34176
24488 30336
23145 31386
23152 37177
23159 37176
23150 37177
23151 45467
23144 37177
23143 45646
22917 34464
23134 41718
23129 40632
22914 41607
22916 40907
23135 38200
23130 37957
22912 22041
23124 23362
23119 28672
23114 29486
23115 21196
23105 29487
23104 21198
23095 21197
23094 29486
23085 21196
23082 21195
23081 29486
23071 21196
23080 23552
23079 15310
23078 35310
22908 39556
23061 41598
23062 35982
23063 33600
23064 21150
23065 29439
23066 22876
23067 24360
24482 19079
23072 21728
24483 10730
24484 13440
24485 14336
24486 17920
24487 15904
23120 28672
23125 25692
23077 20790
23076 29081
23084 25296
23083 29083
23088 22302
23089 30982
23090 20794
23075 26970
23070 16258
23060 14776
23059 23478
23058 15162
23069 15378
23068 13042
23073 11030
23074 20350
22909 23296
23087 23946
23086 18368
23096 10234
23106 35059
23107 26785
23116 26785
22911 30280
23117 27965
22910 35200
23108 35074
23098 26771
23097 35061
23118 19572
23109 27166
23099 20898
23100 27154
23110 20990
23111 12761
23101 34776
23102 26742
23092 34776
23093 26614
23103 34903
23113 26614
23112 34776
23091 26743
23123 50090
23128 41800
23133 41801
23122 41801
23121 50073
22913 47616
23126 41785
23127 50096
22915 49792
23132 50091
23138 42434
23137 26426
23131 22794
23136 31606
23146 41088
22732 42880
23153 45302
23154 32074
22733 32128
23161 34560
23162 42573
22919 40936
23169 34283
23163 32638
23170 42124
23178 33298
23177 35130
23176 29650
23186 35080
23187 31630
23197 34190
23196 32226
23206 33434
23207 43854
22924 42496
23216 42898
23217 34562
23208 33758
23198 32607
23188 39290
23189 32607
23199 39310
23200 32608
23210 38766
23209 32609
23193 40659
22922 41120
23203 41418
22923 40512
23213 40522
23214 32372
23194 32371
23204 40659
23205 32371
23215 29712
23222 32382
24498 27871
24497 30698
24496 31244
24495 30839
24494 31552
24493 29705
23195 29713
23185 31547
23221 42658
23231 35860
23230 44150
22925 42304
23219 26313
23220 37354
23237 32346
23244 37350
23250 31002
23251 35592
23245 31268
23238 45430
23239 52870
23232 48634
24499 50082
24500 50748
23246 48758
23252 49086
24501 49961
24502 29623
23259 37770
23268 36864
24503 34816
24504 33930
23275 36876
23274 41762
23267 47488
23258 45134
23257 49002
22927 45856
23273 48012
23279 31708
23289 40886
22929 37706
23288 34944
23287 41152
23298 36990
23307 45280
23306 48930
23317 41070
23318 49102
23319 47038
23326 38950
23335 41790
23334 43402
23345 40806
23344 40190
23333 40842
23332 32990
23331 49162
23324 57452
22931 55712
23315 57454
23325 49164
23316 49162
23304 49163
23314 52622
23323 51136
23308 37050
23309 43969
23320 35679
23310 36294
23299 42727
23290 42944
23291 48986
23280 42274
23281 47944
23292 43004
23301 42726
23300 50054
23311 42727
23312 29236
24505 26080
24506 25098
23322 28204
22930 41184
23321 47264
23327 47152
23337 43660
23338 47152
23329 47152
23328 55443
23339 55622
22932 54090
24507 20042
24508 33720
23367 31777
22934 35387
24510 22857
24509 32918
23377 47744
23386 52342
22937 47114
23394 47578
23385 47990
23384 45664
23376 37428
23366 43050
22933 50144
23357 51184
23358 41882
23348 42610
23336 42558
23346 42558
23354 42557
23355 50848
23347 50849
23356 42561
23365 43038
23375 43364
23383 39394
23393 37526
23400 45814
23408 37527
22941 41194
23399 40074
23391 39168
22939 42286
23392 45817
23401 41518
23402 35186
24511 25343
23410 41508
23409 49914
22942 48224
23419 46130
23426 40324
23425 48425
23424 40134
23436 40167
23437 46437
23427 46397
23438 54702
23449 46400
24512 30386
22945 46149
23459 47140
23454 48512
23448 38432
23447 49806
23435 49749
23434 52170
23445 49749
23446 58040
23453 49788
23458 38532
23467 46738
23466 46218
23477 46786
23476 43776
23465 46826
23464 41346
23463 48398
23462 40173
23473 48402
23483 40156
23484 48398
23474 40198
23485 40198
23475 48398
23494 48401
23495 49550
23486 48415
23487 47346
23496 48464
23497 40250
23503 39372
23508 47662
23509 50674
23515 47660
23514 52928
23520 45046
23521 53182
22949 39408
23526 39808
23531 46902
23537 38687
23538 46852
23532 38704
23533 45160
23539 46178
23545 46844
24518 45058
24517 46164
24516 37618
23527 46876
23522 44198
23516 36207
23510 36906
24513 35067
24514 37632
24515 35068
23504 48944
22948 45340
23499 49280
23489 44800
23480 44206
23470 33182
23479 45562
22947 43792
22946 55622
23478 41914
23468 45562
23469 53852
23488 57024
23498 47663
22750 43744
23583 51584
22751 57152
23593 59710
23594 46784
23604 49870
22753 52898
23603 59030
22752 55985
23608 24566
23612 29182
23616 23117
23615 33677
22755 32832
23611 32222
22754 31936
23607 32229
23620 -14562
23624 -14402
23628 -17594
22756 -15921
23619 -10474
22757 -13056
23623 -10786
22758 -11840
23627 -9938
22759 -10255
23631 -5450
22760 -6144
23635 -4854
22761 -5888
23639 -6683
23632 -11799
23636 -11786
23640 -12421
23644 3036
23648 4300
22764 4583
23647 13014
22763 9728
23643 10198
22762 6499
23652 -27229
23656 -21890
23660 -25536
23659 -18514
22766 -20224
23655 -20322
22765 -18344
23651 -16820
23664 2468
23668 6646
23672 1519
22770 4944
23671 9686
22769 5760
23667 8842
22768 8064
23663 9014
22767 4646
23676 -8270
23680 -6530
23684 -6150
23688 -8078
23675 -1005
22771 -2944
23679 -66
22772 -2368
23683 66
22773 -2048
23687 -1196
22774 -2429
23691 2518
22775 384
23695 1546
22776 -512
23699 2486
22777 -4613
23692 -4746
23696 -3082
23700 -3211
23704 -18141
23708 -11236
23712 -17509
22779 -9632
23707 -7546
22778 -9128
23703 -6048
23716 -3645
23720 -3835
23719 7648
22781 5024
23715 7782
22780 5440
23711 -830
23724 -7143
23728 -9245
22784 -7974
23727 -1418
22783 -4992
23723 -1578
22782 -9424
23732 -13327
23736 -9346
23740 -12295
23739 -4940
22786 -5696
23735 -7010
22785 -6400
23731 -3907
23744 -4137
23748 -1634
23752 -4095
22787 -2291
23743 2966
22788 224
23747 2974
22789 1920
23751 618
23756 -7946
23760 -2314
23764 -7350
22790 -3459
23755 822
22791 -2240
23759 -630
22792 -1024
23763 -1105
23768 -19616
23772 -15882
23776 -21030
22793 -16661
23767 -13002
22794 -16640
23771 -14326
22795 -13184
23775 -12297
23780 -2619
23784 -138
23788 -4010
22796 -2152
23779 3766
22797 -816
23783 1546
22798 1408
23787 3158
22799 -1411
23792 -15792
23796 -13442
23800 -14879
23791 -7701
22800 -8192
23795 -7778
22801 -9216
23799 -8614
23804 3603
23808 4598
23812 2800
22802 6539
23803 9568
22803 6144
23807 8970
22804 7552
23811 12374
22805 6693
23816 -14945
23820 -13446
23824 -13826
23828 -12980
23815 -8147
22806 -8768
23819 -6654
22807 -11136
23823 -7682
22808 -9984
23827 -10112
23832 15896
23836 19838
23840 16864
22809 22228
23831 26786
22810 21952
23835 25246
22811 24192
23839 27158
22812 20610
23844 -3852
23848 702
23852 -2940
23843 3092
22813 3520
23847 4318
22814 3008
23851 6626
22815 -1420
23856 -8456
23860 -6274
23864 -4614
23868 -7479
23855 714
22816 -320
23859 -2
22817 -512
23863 578
22818 -1920
23867 -263
23872 801
23876 1274
23880 2686
23884 -200
22819 2786
23871 8918
22820 5824
23875 5698
22821 4736
23879 6526
22822 4352
23883 6738
23888 8686
23892 10358
23896 8027
22823 10949
23887 15190
22824 14048
23891 15370
22825 13312
23895 16726
22826 10959
23900 -6125
23904 246
23908 -4861
23899 1634
22827 128
23903 1802
22828 2048
23907 3926
22829 -3229
23912 -8286
23916 -5898
23920 -5770
23924 -7149
23911 773
22830 -2432
23915 394
22831 -3072
23919 -438
22832 -1344
23923 -363
23928 -5528
23932 -2378
23936 -6987
23935 1294
22835 2048
23931 650
22834 -1216
23927 2614
22833 -3113
23940 -1870
23944 -3993
22838 522
23943 4406
22837 2016
23939 2710
22836 -949
23948 -15695
23952 -11594
23956 -16311
23955 -8904
22840 -10624
23951 -11062
22839 -9792
23947 -9518
23960 -16850
23964 -14346
23968 -19880
23967 -9077
22843 -11520
23963 -8694
22842 -13056
23959 -7370
22841 -15055
23972 -11586
23976 -11138
23980 -15735
23979 -6090
22846 -7360
23975 -9314
22845 -11136
23971 -7594
22844 -13187
23984 18462
23988 19190
23992 16607
22850 19222
23991 24534
22849 20480
23987 24458
22848 21248
23983 24630
22847 18019
23996 -13612
24000 -10870
24004 -11586
24008 -13497
24007 -5652
22853 -6400
24003 -6210
22852 -5392
23999 -6526
22851 -6272
23995 -5535
24012 2843
24016 4118
24020 2545
22854 4199
24011 9110
22855 5152
24015 6506
22856 4864
24019 9526
22857 3848
24024 50419
24028 52726
24032 54334
24036 52347
24023 59807
22858 57216
24027 59786
22859 55296
24031 57182
22860 55248
24035 58018
22861 54281
24059 40784
24049 32494
24048 40784
24047 32494
24058 32494
24046 48778
24056 57068
24057 48778
24055 48779
24045 43190
24054 43190
24044 52086
23016 43542
24040 43590
24039 52472
22862 59274
24043 64256
23017 53834
22863 65142
24053 66048
22864 60672
24063 58880
22865 50176
24066 20352
22866 13056
24069 5376
22867 0
24072 0
22868 0
24075 0
22869 0
24078 0
22870 0
24081 0
22871 0
24084 0
22872 8064
24086 14208
22873 43904
24088 52480
22874 59648
24090 65280
24092 71747
22875 68148
24093 63457
24134 48691
24137 48739
24584 48954
24585 49030
24586 48207
24140 41759
23023 46542
24150 45248
23024 45698
24160 46272
23025 45951
24587 42292
24588 42478
24589 39941
24170 38854
23026 42830
24180 39680
23027 41318
24190 39040
23028 40994
24200 37102
24592 36626
24591 36242
24590 34175
24204 44395
24208 45646
24213 44311
24593 44872
24594 45134
24595 45068
24596 44256
24217 37913
24222 38978
24228 38272
24234 38832
24239 38617
24600 37963
24599 38480
24598 38848
24597 37968
24245 39221
24251 39769
24601 39876
24602 39964
24603 38629
24257 50878
24265 50694
23036 46986
24256 60234
24250 50176
24244 44800
24238 44864
24233 45696
24227 45760
24221 44800
24216 45696
24212 40320
24207 40448
24203 52096
24199 53646
24198 55100
24197 46782
24188 50562
24189 55132
24179 46369
24178 56266
24187 54851
24177 63141
24176 54852
24167 54852
24175 46666
24164 46667
24154 54828
24155 46668
24165 54957
24166 46668
24156 54680
24147 54658
24146 62958
24145 54702
24144 46700
24143 54926
24142 46636
24153 46638
32514 24871
32513 24057
32512 20894
32506 24057
32507 24871
32508 24059
32500 66252
32494 61701
32495 69989
32496 61700
32502 66253
32489 61701
32501 65439
32488 43958
32482 52174
32481 46720
32480 35346
32479 70930
32471 69673
32478 77965
32477 70224
32476 59420
32486 57162
32487 70240
32493 37216
32499 35840
32505 37504
32511 28522
32504 54252
30304 56032
32503 60102
30305 56000
32509 54180
32510 58983
32498 53531
32492 50841
30303 60041
32497 60952
32491 64190
30302 65536
32485 60800
30301 54656
32475 51072
32470 49884
32463 49883
32452 49883
30299 57600
32462 59894
30300 56288
32469 58174
32453 58098
32454 66366
32455 58076
32464 49786
32444 58077
32445 49839
32446 58129
32435 58130
32447 49840
32438 49700
32437 58018
32436 49841
32456 49841
32427 49841
32418 58074
32417 66364
32407 58074
32416 58075
32426 49839
32434 49839
32433 58129
32432 49839
32442 58099
32443 49840
32425 58129
30298 56576
32415 49840
32406 49927
32405 58162
32395 49925
32396 58167
32389 49911
32388 58176
30297 57344
32378 49901
32379 55830
32369 63694
32368 60800
32358 62786
32359 67398
32360 58738
32352 59300
32351 44994
30296 50304
32341 52508
32342 58109
32332 52324
32331 58114
32321 49815
32322 58102
32315 49814
32314 58103
30295 56256
32304 49813
32294 54813
32284 59322
32285 54812
32295 63101
32296 54812
32305 54813
32286 52973
32279 52951
32270 44653
32278 61261
32277 55238
32276 50209
32268 58499
30294 58304
32260 57853
32269 50210
32261 50856
32254 44290
32246 44312
30293 47984
32253 52822
30292 50048
32245 53366
30291 48613
32238 53694
32230 56060
32222 49743
30289 58944
32229 57414
30290 58112
32237 58595
32221 57676
32212 65965
30288 64620
32205 55420
32213 57676
32204 68342
30287 49440
32196 55936
30286 53120
32189 56640
30425 57524
32181 48308
30285 52854
32173 56454
30284 53504
32163 48163
32164 56452
32174 51270
32182 59486
32183 51253
32175 59530
32176 51624
32166 56414
32165 51625
32155 51320
30423 57408
32146 45426
32147 56467
32156 56148
32148 51003
32136 61738
32137 53449
32126 53450
32127 61740
32117 61740
32118 53451
32107 53457
32098 53528
32089 61680
32090 53391
32081 61680
32071 53390
32060 52810
32070 61254
32080 53391
32082 53391
32091 50338
32100 57770
32099 53310
32108 54814
32109 56134
32110 45160
32119 53576
32128 57722
32138 56456
32139 56630
32129 57894
32130 56170
32131 49618
32132 55610
32142 49222
30422 46442
32141 55806
32140 50046
32150 56066
32158 56161
32157 55430
32149 56162
32177 56161
32185 56314
32184 56932
32191 54966
32192 57058
32200 49978
32208 57398
32216 48362
32207 49886
32199 57114
32190 56954
32198 65245
32197 56955
32206 57278
32214 50394
32215 60526
30427 66880
32223 68214
32231 59677
32224 59679
32232 39802
32240 45258
32239 40132
32247 44224
32248 40630
32256 64132
32255 64898
32262 63234
32263 66190
32271 63192
30429 42710
32289 56714
32288 63198
32287 54848
32298 55110
32299 63234
32309 44538
32308 56576
32316 52973
32307 61264
32306 52974
32297 52974
32167 51624
32168 48384
32169 45002
32170 62296
32159 60688
32151 59170
32152 60658
32153 61232
32161 60278
32160 61672
32171 60878
32179 52742
32178 54338
32186 54922
32187 55232
32194 52352
32193 55630
32201 48566
32202 54741
30426 49354
32210 63031
32218 54741
32209 54741
32217 53045
32225 61335
32226 53046
32233 53978
32241 50536
32249 58230
32257 51418
30428 59242
32250 54422
32251 54992
32258 49690
32266 57782
32265 57766
32264 56226
32272 57748
32273 57824
32281 57786
32282 57766
32274 57912
32275 49096
32283 49446
32639 47846
32638 49472
32637 47906
32267 49576
32259 57884
32252 56742
32636 50090
32635 50688
32244 51250
32243 54606
32242 58462
32234 54607
32235 62897
32236 54607
32227 54678
32219 53088
32220 59502
32228 56598
32634 57450
32633 59558
32632 57306
32211 59968
32203 55130
32195 42163
32188 42542
32180 41333
32631 41023
32630 42156
32629 41870
32628 42554
32172 49119
30424 54774
32162 48419
32627 47899
32626 59555
32625 60398
32624 59866
32154 59036
32145 61062
32135 58726
32623 47866
32125 63918
32116 55648
30417 56886
32106 54730
32622 51840
32621 52634
32097 52762
32088 58112
30413 56822
32620 45504
32619 46186
32079 55136
30412 56800
32069 64256
30411 65910
32058 51290
32059 63232
32618 56798
32617 49534
32616 49550
32615 49792
32614 47890
32029 49938
32039 48640
32049 48670
32048 57478
32038 60440
32028 57214
32018 54962
32017 62754
30407 60608
32027 62110
30408 58432
32037 57314
32047 60462
30410 53888
32057 58144
32068 57994
32067 51345
32077 57792
32078 51346
32087 56437
32095 63725
32096 55435
32105 60932
32104 52646
32114 52270
32115 43988
32124 43926
32134 49226
32144 46794
32143 48686
30421 51328
32133 52838
30420 52752
32123 52260
32122 44014
30419 60788
32113 62628
32103 56422
32102 62628
32112 57792
32121 59138
32120 54342
30418 60824
32111 62626
32101 58402
30416 56064
32092 56768
30414 54048
32083 57984
32073 53960
32074 62252
32064 55002
32065 55822
32075 55410
32084 51330
32093 50518
32094 52366
30415 49930
32086 51319
32085 56326
32076 51339
32323 49928
32333 58218
32324 58218
32325 49928
32335 58218
32343 49929
32334 49929
32345 49929
32344 58219
32353 50546
32361 50766
32371 58670
32372 50382
32381 50382
32380 53246
32370 50382
32382 58672
32383 42808
32373 59120
32364 58009
32363 67372
32362 58011
32346 51600
32347 56351
32337 64641
32338 56352
32336 56352
32326 59570
32327 56353
32328 64642
32317 63992
32310 63504
32311 44406
32301 52364
32300 55790
32290 51732
32291 58599
32280 50310
32292 50346
32293 50302
32303 57602
32302 50842
32312 57116
32313 51198
32640 28650
32320 48608
32319 58702
32318 47999
32329 59893
32339 51604
32330 51605
32340 59895
32350 52018
32641 28042
32357 42112
32356 56234
32367 57440
32366 54590
32355 57538
32349 49624
32348 55506
32354 50290
32365 57210
32374 57000
32384 65182
32385 57001
32375 65291
32376 57001
32386 50756
32377 50756
32387 59046
32393 57072
32642 20458
32394 40592
32404 51002
32414 55726
32413 50106
32403 55930
32392 49380
32391 54554
32402 50034
32401 57832
32400 66046
32399 57756
32390 57602
32398 65893
32397 57603
32408 57755
32419 57756
32409 66046
32410 57758
32420 49934
32421 57900
32411 56834
32412 57872
32422 59422
32428 55168
32429 59198
32423 59274
32424 54420
32643 30090
32431 45184
32430 52986
32441 57804
32451 49514
32440 49517
32450 58418
32460 66707
32465 50127
32459 58418
32458 66536
32457 58212
32448 58418
32449 66707
32439 58417
32461 58608
32644 28922
32468 43126
30430 44778
32474 59662
32467 63126
32466 59242
32472 58293
32473 66585
32483 58834
32484 48196
32490 48476
30431 51456
32645 47104
32646 57088
32647 65728
32648 63512
32066 56706
32055 53758
32056 62198
32046 53802
32045 63286
30409 62144
32036 57990
32035 49708
32034 57974
32033 50674
32043 57310
32044 51192
32054 55618
32053 51278
32052 55842
32062 64132
32072 55840
32061 55842
32063 55842
32042 49952
32041 58188
32031 49953
32030 57958
32040 50072
32050 56184
32051 49953
32032 57721
32022 66010
32023 57720
32013 55168
32012 57720
32021 57721
32020 49734
32010 56780
32011 52804
32004 56670
32003 53244
31993 56562
31994 57343
31995 50134
31996 56358
30406 54810
32005 50266
31997 51756
31998 55408
31988 55409
31989 63700
31979 55410
32024 49758
32014 57496
32015 49752
32025 57986
32026 49748
32016 58034
32006 50554
31999 54402
32000 57884
31990 50562
31991 57022
32001 52366
32007 45636
32008 60158
32019 59322
32009 67862
32613 62714
32612 63216
32002 63904
30405 65222
31992 63408
30404 40870
32611 30490
32610 30234
31983 39888
30403 41078
31973 39280
30402 32912
31963 35886
32609 30170
32608 33806
31958 32650
31953 33980
32606 33160
32607 34491
31948 70984
31943 71608
31938 71705
32605 71806
32604 71592
32603 71434
30401 62956
31937 55090
31942 35322
31947 48384
31952 52416
31957 52932
31962 52740
31971 52069
31970 60358
31969 52069
31980 52069
31981 60358
31982 52069
31972 60359
31986 57358
31987 52084
31976 55083
31966 57356
31967 52084
31977 60357
31978 52083
31968 60358
31985 50149
31984 51490
31974 50150
31975 52409
31965 50150
31964 52411
31960 46122
31955 42934
31950 44598
31945 44187
31959 43863
30283 46080
31954 50634
30282 47232
31949 48970
30281 46976
31944 49334
30280 42850
31940 49474
31935 53806
31931 50599
31939 60013
30279 57680
31934 56514
30278 55936
31930 59598
30277 56384
31920 50600
31921 55420
31922 48896
31923 37237
31961 47135
31956 31360
31951 24962
31946 27650
31941 28224
31936 45526
31917 62178
31924 70480
31932 62180
31925 62848
31926 47014
31927 59462
31933 57114
31928 65405
31929 57115
31918 57860
31913 42948
31908 48636
31907 51086
31906 44742
31896 50242
31897 45508
31898 55040
31899 62000
31909 53850
31914 38642
31919 36862
32602 36842
32601 38526
32600 35794
32599 28666
31889 35216
31884 58096
31888 57524
31882 57523
31883 65814
31873 57528
31874 43915
31864 52188
31863 48740
31853 40458
31854 33344
32598 18666
31849 60182
31848 60017
31847 58062
31837 61712
31827 57394
31828 60018
31838 60082
31839 60018
31818 39448
31814 39449
32597 23818
31819 37388
31829 39449
31813 54612
31812 59090
31802 55206
31801 58782
31791 52602
31792 59010
31793 54611
31803 61590
31804 54612
31794 46146
31784 46326
32596 29962
31779 46145
31783 46173
31778 54464
31777 62724
31776 54433
31767 54434
31766 46165
31756 54433
31755 46154
31765 54434
31775 46174
31774 52126
31764 46188
31763 54419
31773 53374
31772 54417
31762 62707
31752 54417
31761 54418
31753 46190
31754 54479
31747 50176
31739 54319
31729 46288
31718 46287
31728 54578
31738 46288
31727 46289
31737 37866
31736 46136
31746 55234
31751 47838
31750 54423
31745 49030
30270 53952
31735 38656
31725 46264
31715 37974
31726 37975
31716 55799
31717 47509
31711 64089
31706 55799
31710 55800
30269 63488
31705 64090
31701 34551
31696 33156
30268 36950
31700 41430
30267 39200
31695 42566
30266 40384
31690 33655
31691 52920
31686 60630
31682 53155
30264 62226
31685 59478
30265 63112
31730 54287
31721 54279
31720 62570
31719 54354
31712 46058
31707 29610
31702 27720
31697 31304
31692 26880
31687 36466
31683 54962
31675 61258
31674 53312
31673 39132
31740 46288
31741 54406
31731 46297
31732 54308
31742 46299
31672 61444
31681 47550
30263 53056
31671 55841
31666 61435
31667 55840
31662 44415
31651 44823
30261 52096
31661 54902
30262 49514
31642 52491
31632 57968
31633 54456
31628 56976
31627 55034
30260 52480
31623 39607
31618 41861
31607 41862
30258 48768
31617 50702
30259 50144
31622 52408
31608 50748
31609 45312
31610 32098
31597 40301
31591 41216
31584 45056
30392 43488
31583 33339
31582 39482
31590 33926
31596 48142
31602 48514
31601 56626
30257 56320
31595 59902
30256 57920
31589 51776
30255 45696
31581 49344
31575 48646
31568 49075
31567 56507
30254 57152
31574 56936
31561 32831
31553 37324
31552 35196
30252 38144
31560 41814
30253 36089
31545 49964
31537 44628
30251 53828
31544 52092
31536 57702
30250 56032
31528 51264
30249 51520
31518 55054
31519 49304
31529 52854
31530 45698
31520 54304
31511 48962
31510 54914
31509 49590
30248 56960
31500 60470
30247 57488
31501 47946
31492 48202
30246 57147
31491 60097
31502 48021
31503 53091
31493 53092
31494 48022
31483 48022
31495 53092
31485 47386
31484 53092
31504 49342
31513 44658
31512 48578
31521 43614
31522 50128
31523 40842
31532 42250
31531 52594
31540 52595
31539 60885
31538 52768
31546 54270
31547 54320
30388 45056
31554 39850
31548 39370
31555 47958
31563 39702
31562 54339
31569 62629
31570 54340
31576 54340
31577 62630
31481 48620
30245 50880
31471 54650
30244 51384
31462 54981
31482 48546
31472 46886
31463 42186
30243 48369
31453 55638
30242 52768
31444 57110
30241 51755
31445 47738
31454 50475
31603 56827
31611 65180
31619 56827
31612 56960
31613 40614
31604 48144
31605 52681
30396 54208
31614 49574
30397 41138
31615 43076
30395 48401
31599 48125
31598 52682
31592 40154
31585 48398
31586 40221
31579 48385
31578 40227
31571 49510
31572 41368
31565 49510
31564 41370
31556 49510
31557 41372
31550 49510
30387 50726
30386 48167
31543 46592
31551 45414
32582 41738
31559 56480
31558 49510
30389 53400
31566 49602
31573 52551
30391 49602
30390 52553
31580 33714
32583 31114
31588 33446
31587 50662
30393 54262
31593 51330
30394 52760
31594 50666
31600 51345
31549 42989
31541 51252
31542 43195
31534 51204
31533 43210
31606 41624
32584 36426
31616 50182
31621 49104
31626 39680
32585 20850
31631 37144
30399 51438
30398 51958
31620 50778
31625 51570
31630 52278
31641 50866
31640 59286
31524 53698
30384 59964
31515 61750
31514 50862
31505 47360
31497 45092
31506 53402
31516 50938
31525 45848
31526 52726
30385 55770
31535 51242
31527 60812
32581 24362
31517 29440
31508 53340
31499 53110
30383 50390
30382 51054
31507 49514
31498 52400
31488 46682
30381 51270
31489 53111
31490 43724
32580 41866
31480 46730
32579 46630
32578 48918
31452 47249
32577 49092
32576 46108
31443 50236
31442 46888
31441 55176
31440 46886
31449 53324
31450 46887
31433 46886
31451 50082
31460 58188
31461 50608
31470 50904
31469 58876
31479 50586
31468 50758
31459 52066
31458 44154
31448 43876
31439 54720
31431 54094
31432 56498
31424 50016
31423 57666
31422 49802
31430 47066
31438 48698
31447 55478
31456 47738
31446 49390
31457 52166
31466 60441
31467 53246
31478 52691
31477 60981
31487 53456
31496 52108
31486 60408
31476 54086
31475 45802
31474 50062
31465 48890
30380 52864
31473 51712
31464 55232
31455 46653
31624 40302
31629 53184
31636 60579
31646 52287
31635 52296
31634 44629
31644 52917
31643 44639
31652 52901
31653 44654
31654 52034
31645 44639
31425 50264
30379 51200
31434 49204
31426 57973
30378 59113
31416 57272
31415 48631
32575 48073
32574 46136
32573 46800
31407 48632
31398 50688
31388 42930
31378 51221
32572 38922
31369 43904
31359 34048
31349 49728
31339 56588
31406 45595
31405 50554
31414 47414
31413 48508
31412 41718
31403 46242
31404 49220
31396 42989
31338 37639
31337 45806
31329 53710
31319 45306
31328 45446
31336 48698
31335 46714
31346 48650
31347 51219
31348 48402
31358 51218
31357 48494
31356 51221
31366 42999
31367 51219
31375 42991
31374 51238
31385 42989
31386 51238
31397 51239
31387 59529
31376 51298
31377 43009
31368 43009
32571 36502
31330 48950
31320 35584
31310 26970
31299 55816
31290 45752
31281 49440
31291 60864
32570 53770
31300 64107
31280 48165
31270 56457
31269 48389
31258 56506
31257 48217
31250 48328
31251 56456
31241 48166
31259 48489
31260 40202
31240 44806
31249 44805
31239 53096
31230 53096
31238 44807
31228 50672
31229 46450
31218 47746
31219 44807
31231 44807
31221 34018
31220 42309
31212 50599
31211 42309
31202 42309
31210 50600
31200 42312
31189 42311
31198 42312
31199 50602
31209 42313
31207 41147
31208 49439
31217 43136
31226 34808
31227 43098
31235 48103
31245 56360
31255 48042
31246 48104
31256 48102
31247 56393
31248 48105
31236 56394
31237 48105
31201 50663
31190 50661
31191 58952
31192 50766
31181 56406
31180 51380
30377 38410
30376 50608
31173 36842
31166 41278
31165 49122
31164 32922
31163 48896
31155 44386
31162 56694
30375 51008
31172 45534
31179 46110
31188 52578
31187 57834
31197 52668
31196 57662
31186 53698
31178 45636
31171 45966
31160 46774
31153 45786
30374 47232
31161 47494
31154 47990
31147 43526
31148 48096
31141 43044
31140 48842
31134 42234
31135 49334
31126 57846
31118 48826
31127 52096
31128 38662
31129 51078
31130 55818
31119 52366
31120 47030
31113 51330
31112 47642
31106 40210
31105 49430
31104 50502
31103 48518
31093 49114
31094 48890
31095 50626
31096 49666
31085 41106
31079 48896
31078 54333
31068 46044
31077 46046
31076 46922
31075 48746
31083 48134
31084 56425
31092 48135
31091 43346
31090 48494
31100 42638
31101 49606
31102 44766
31111 45936
31110 44866
31117 45730
31125 52618
31124 48384
31123 47100
31133 40002
31139 52869
31146 51000
31145 63801
30228 61200
31138 61984
30227 59392
31132 53642
30229 60736
31152 56234
30230 43904
31159 49408
31170 48629
31177 48629
31176 56918
30231 55168
31169 56920
31185 44132
31195 35842
31194 44132
31184 35844
31204 37632
30232 59968
31214 57098
31215 60524
31205 54594
31206 54012
31216 54664
31225 60380
31224 55806
31223 33818
31233 41674
31234 47198
31244 40630
31243 49036
30233 49792
31253 51274
31254 50206
31263 49536
31262 52700
31272 48008
30226 49920
31122 47168
31116 46885
31109 44630
31115 55176
30225 53831
31108 57654
30224 55424
31098 45646
31099 51198
31089 44802
31088 51786
31081 43584
30223 50432
31071 45024
31061 47074
31062 43008
31072 48720
31082 39946
31073 41558
31063 49665
31074 49667
31064 57957
31065 49666
31054 50274
31046 41458
31037 49276
31038 44134
31028 47170
31027 45058
31026 48514
31036 45038
31035 45674
31045 48330
31053 43482
31052 52646
31051 46624
31044 52502
30222 52320
31034 44928
31024 52427
31025 44139
31014 44139
31015 52429
31007 47043
30221 44928
30997 43535
31008 38755
30998 42263
30999 50363
31000 58654
31009 50365
31016 46314
31017 55116
31018 47270
31010 55238
31001 50365
30990 50378
30980 42175
30973 41963
30974 50270
30975 42912
30966 41216
30965 45834
30370 54528
30957 62528
30368 62486
30369 53640
30367 55936
30940 48384
30939 47163
30938 45383
30937 47834
30946 43202
30947 48142
30956 41562
30955 48428
30963 41216
30220 52639
30971 49092
30978 50584
30979 49091
30989 42269
30988 50576
30987 49092
30972 50584
30964 43439
31002 42413
30992 50687
30991 42446
30981 50627
30982 42479
30983 50604
30993 42451
30994 50394
30984 42256
30976 42102
30985 50394
30995 42276
31005 46594
31004 42294
31003 50451
31021 49122
31020 55686
31019 49330
31029 47104
31030 50190
31040 42238
31039 49028
31047 56206
31055 48256
31056 48394
31066 45952
31067 48128
31057 45953
31058 46932
31069 46925
31059 55221
31048 47168
31042 44218
31041 50814
31031 44036
31032 50954
31022 44386
31011 47138
31012 58688
31023 58133
31013 66425
30968 50805
30961 42516
30951 42516
30960 50806
30967 42517
30371 45386
30959 42517
30950 47489
30949 55779
30958 47489
30948 48714
30941 44672
30942 50342
30931 39678
30932 47872
30366 40394
30933 44454
30924 50206
30364 41034
30916 49011
30908 56101
30900 47810
30907 49998
30915 44392
30363 50852
30365 50816
30923 46271
30922 45773
30930 45762
30929 47570
30928 45344
30920 45718
30921 47678
30913 45730
30914 47653
30906 44318
30898 52142
30899 44242
30360 42810
30881 43762
30888 45254
30887 43728
30897 44260
30905 46396
30912 46326
30904 54982
30219 52432
30896 47104
30218 43984
30886 51968
30217 56384
30879 59686
30216 57600
30872 54522
30215 54720
30865 59190
30214 54528
30866 48878
30873 55638
30880 47322
30874 47482
30867 43106
30858 52250
30859 60528
30860 52237
30868 52262
30875 44978
30882 44478
30889 47416
30890 39936
30891 38186
30892 45316
30901 39952
30902 45340
30903 39930
30894 45254
30893 40194
30884 45178
30885 40332
30878 41546
30871 49278
30864 41236
30863 49122
30870 41342
30877 37218
30883 37094
30876 45402
30869 37258
30862 52247
30861 44030
30852 52237
30853 48948
30854 40657
30842 40658
30851 37269
30850 53878
30849 37269
30841 47744
30834 34346
30825 36182
30815 41922
30814 36154
30824 42126
30823 39808
30833 32890
30840 44996
30847 44468
30848 42348
30359 41738
30857 42530
30856 46294
30213 44544
30846 44504
30839 44502
30212 41616
30832 45374
30211 45184
30822 43008
30812 48924
30813 42336
30806 48382
30805 42442
30796 38242
30797 39048
30788 38196
30787 39974
30778 33064
30771 39718
30772 46242
30779 39719
30780 39870
30773 41568
30765 43694
30764 39720
30763 26723
30754 34971
30755 26975
30746 34956
30745 26977
30736 47581
30737 39710
30728 39290
30727 47581
30726 40106
30716 32324
30717 35799
30718 38098
30708 35799
30706 35800
30707 44090
30697 35800
30696 26498
30689 29980
30690 26598
30683 28990
30682 27706
30675 26370
30676 28478
30669 23172
30668 28810
30662 28346
30653 36602
30647 31360
30641 26798
30640 35090
30642 40406
30631 52952
30210 42807
30630 51200
30209 52598
30625 50944
30208 42160
30334 49352
30626 52306
30617 40930
30616 27866
30615 36134
30608 29120
30207 33472
30598 37920
30591 29370
30206 25600
30331 34432
30578 34560
30205 22528
30571 24640
30204 22848
30564 19152
30557 34896
30329 28688
30550 47878
30328 52768
30541 54604
30540 43914
30531 45866
30522 45472
30533 45472
30543 53761
30544 45472
30542 45472
30552 45472
30532 53762
30551 53762
30558 45472
30330 31357
30565 32672
30559 22158
30566 24445
30572 24443
30573 32673
30580 24442
30579 32673
30585 34987
30586 43220
30593 34965
30592 43246
30599 33086
30600 41378
30609 34374
30610 34046
30601 37306
30602 33152
30603 23296
30604 27914
30605 37234
30611 38848
30612 37116
30613 35808
30607 36196
30606 40708
30595 36034
30594 33564
30588 33565
30587 41855
30581 33565
30582 36130
30576 36130
30569 44420
30575 44421
30574 36131
30568 36131
30567 33977
30560 42266
30553 33978
30561 33978
30547 25687
30546 26846
30536 23074
30537 28234
30527 22634
30526 25986
30525 31370
30535 33686
30545 25114
30534 29374
30524 34262
30523 26098
30516 32906
30510 35952
30504 35198
30498 35922
30321 37088
30497 41206
30322 38336
30503 40798
30323 37248
30509 41210
30324 40224
30515 25194
30521 36864
30530 31994
30520 40566
30514 37376
30508 37632
30502 25366
30496 12702
30490 18826
30319 28242
30485 23742
30320 25536
30491 28470
30492 19562
30486 26238
30481 20188
30480 25178
30318 27570
30474 26880
30468 29552
30462 29404
30456 36350
30451 36736
30452 33082
30457 23268
30458 30402
30314 31168
30463 25600
30316 38016
30469 41922
30317 38656
30475 36202
30476 39750
30470 35512
30464 35134
30312 4798
30310 11098
30448 24322
30309 21568
30445 19488
30308 19152
30442 16400
30307 49056
30432 38818
30433 50246
30434 37472
30435 22125
30436 22260
30437 22176
30438 20216
30439 17528
30440 19200
30443 26606
30444 17092
30441 12512
30306 12724
32515 12289
32516 11582
32517 33468
32518 28426
30447 29122
30446 22770
30449 28912
30450 30200
30455 28566
30454 30390
30453 28426
30311 17408
30313 27008
30315 28928
30471 25984
30477 16612
30482 25060
30487 16128
30493 18240
30499 24256
30505 18816
30511 18502
30517 38968
30518 58318
30325 58480
30528 60310
30326 56224
30538 51514
30529 47646
30519 49898
30512 54656
30506 42274
30500 17082
30494 25148
30495 31232
30489 24676
30488 31242
30483 24542
30478 25012
30472 33324
30466 32526
30465 29958
30459 32362
30460 31474
30461 31838
30467 32766
30473 33282
32519 14802
32520 28214
30479 25106
30484 25230
32521 26694
32522 26462
32523 27838
32524 40610
32525 39558
30501 39162
30507 39868
30513 17268
32526 18046
32527 23168
32528 15262
32529 42492
30539 41162
30549 40710
32530 42406
32531 42624
32532 32135
30556 25689
30548 25685
30327 18512
30554 25688
30555 33975
30562 25689
30563 33975
32533 34952
32534 34254
32535 33114
30570 33115
30577 34255
32536 37195
30590 36346
30597 36056
30596 34862
30589 37426
30583 34762
30584 36056
32537 37702
32538 19834
32539 30070
32540 27274
30614 36234
30332 33360
30624 33536
30333 25984
30639 28961
30638 41761
30637 40176
30629 43298
30623 35008
30622 43298
30628 35008
30621 24138
30620 28672
30619 30464
30618 37744
30627 31082
30632 39926
30643 30762
30633 37632
30634 22018
30635 33282
30636 37198
30644 39450
30650 31420
30651 39349
30645 31420
30729 31441
30719 33666
30720 31438
30730 39694
30740 31402
30731 31432
30721 24078
30711 32366
30701 24076
30710 24076
30709 45968
30698 45968
30699 54258
30700 45968
30691 46784
30344 41792
30684 23616
30343 23296
30677 24640
30342 28672
30670 27776
30341 30976
30664 42790
30663 40320
30339 44672
30655 42866
30654 34378
30648 46266
30336 43008
30649 42350
30656 47224
30657 17690
30658 14736
30659 31360
30660 39313
30335 38181
30646 43000
30337 40822
30652 36810
30338 39040
30340 31841
30661 31429
30666 39719
30665 35086
30671 35952
30678 39051
30679 35766
30672 39052
30667 37762
30673 38429
30674 32324
30681 31695
32541 30624
32542 32782
32543 30554
30688 39082
30680 39082
30687 47372
30686 39083
30694 39118
30704 31450
30705 39706
30695 38506
32544 40280
32545 39704
32546 38462
30715 40494
30725 25952
32547 11562
30735 40896
30724 29301
30734 37593
30733 39566
30348 38016
30349 35434
30752 37591
30743 39888
30744 37592
30753 33076
30762 41230
30761 34946
30769 41188
30776 32786
30770 34990
32548 29258
30777 43542
30354 44084
30355 20980
30357 34854
32549 15722
30811 26362
30804 23362
30810 40930
30821 46830
30820 40634
30808 39871
30809 48161
30803 43136
30356 38592
30795 36000
30786 42862
30775 34530
30785 34742
30794 35950
30793 44240
30802 35950
30801 37438
30792 35951
30784 35951
30685 31725
30693 31723
30692 40310
30345 37312
30702 32304
30346 47104
30712 42330
30713 50270
30714 41979
30703 41980
30723 42078
30722 50454
30347 28480
30732 31936
30742 47990
30741 39520
30751 39554
30350 29050
30760 36066
30768 36334
30767 34250
30352 31050
30351 40576
30759 41430
30758 31305
30750 31307
30749 39430
30748 47703
30739 39484
30738 40066
30747 39607
30756 47590
30757 39519
30766 31202
30353 34944
30774 37632
30783 34826
30782 45814
30781 34827
30790 38681
30789 36986
30798 36446
30358 35724
30799 37565
30791 37558
30800 38675
30807 38634
30816 41122
30826 46926
30827 40574
30817 47254
30818 39186
30819 44731
30828 44731
30829 53022
30835 48849
30836 46702
30830 48894
30831 40623
30837 48853
30843 48849
30855 48850
30844 57141
30845 48850
30838 40864
32550 35136
32551 40832
32552 39722
32553 28842
32554 32256
32555 34048
30895 45440
32556 30986
32557 30016
30362 40548
30919 47706
30911 49842
30910 47774
30909 49954
30361 47264
30917 47448
30918 50172
30925 42126
30934 49686
30943 51242
30952 49556
30953 49198
30944 49582
30935 42970
30926 50658
30927 42894
30936 50782
30945 45890
30954 43976
30962 47872
30969 46762
30970 58614
32558 41738
30977 50934
30986 38244
30996 34916
31006 27804
32559 25344
31033 34820
31043 47104
32560 42058
31050 54470
31049 46022
31060 29210
31070 44928
31080 56960
32561 48650
31087 63238
31086 53110
31097 28634
31107 42176
31114 41894
32562 42358
32563 42166
32564 40960
31121 48388
30372 50678
31131 51840
31137 49818
32565 37298
32566 41662
32567 37962
31151 38198
31144 43362
31143 43722
30373 36234
31136 38634
31142 48150
31149 37502
31150 52620
31156 52620
31157 60911
31158 52621
31167 52621
31168 40178
31175 48322
31174 56286
31182 48214
31183 56460
31193 49154
31203 39682
31213 53376
32568 47882
31222 61558
31232 53220
31242 36580
31252 44480
32569 40330
31261 52786
31271 44480
31282 44956
30234 48128
31292 47981
31293 44956
31283 47985
31273 44957
31274 51350
31264 44948
31265 48676
31275 45758
31285 48062
31284 44957
31294 48042
31303 53002
31314 52596
31304 60888
31305 53160
31295 46458
31286 46200
31287 53229
31277 44940
31267 53229
31266 44940
31268 44940
31288 44940
31276 53230
31279 44940
31278 53230
31296 49029
31307 49034
31318 49024
31308 57315
31309 49028
31298 49029
31297 57319
31289 49030
31317 42914
31327 49528
31326 42912
31316 51195
31306 42904
31315 42912
31324 41731
31333 41730
31323 50022
31322 41732
31313 41732
31312 46066
31302 51420
31301 46026
31311 52280
31321 49408
30235 44432
31331 53758
31332 46112
31341 53650
31340 46118
31350 46724
31351 52272
31352 46880
31342 46122
31343 45629
31344 58486
31345 45618
31334 51072
31325 50022
31395 51261
31384 51262
31394 59553
31393 52386
31402 38970
31411 43904
31421 51098
31420 42890
31419 49899
31418 49330
31428 49899
31429 49404
31437 48830
31436 49426
31435 54597
30240 52768
31427 55894
30239 51175
31417 49533
31409 49531
31408 60342
30238 59264
31399 54656
30237 49664
31389 45568
31379 50256
31380 42060
31371 50192
31370 42086
30236 49152
31360 49006
31361 42116
31362 48932
31363 54574
31353 48644
31354 53106
31355 48664
31365 52654
31364 48720
31373 40498
31383 49474
31382 57685
31372 41074
31381 49394
31392 49395
31391 41744
31390 49586
31400 41718
31401 49814
31410 41609
31639 41028
31638 49181
31637 40890
31647 49179
31648 40892
31656 40811
31655 48742
31663 44800
31668 39978
31676 39938
31677 30016
31678 24554
31684 55421
31679 63712
31680 55422
31669 55520
31664 40809
31659 49100
31650 48242
31649 49099
31658 50830
31657 49099
31660 42496
31665 48278
32586 41178
32587 45542
31670 43178
32588 44554
30400 43274
32589 51618
32590 51046
32591 49962
31694 50812
31689 51682
31688 47938
31693 30618
31698 34048
31703 29354
31708 50606
31709 35318
31704 33194
31699 29914
32592 32756
32593 34560
32594 33686
31714 35222
31724 50010
31723 54589
31722 46298
31713 46299
31733 46300
31743 54278
31734 54277
31744 62730
32595 14986
31749 27904
31759 53568
31748 46173
31758 54465
31757 46175
31768 49726
31769 54464
31771 46551
31781 47069
31780 54321
30271 52544
31770 54840
31785 47068
31786 54321
31760 46551
31795 51407
31796 47354
31797 51406
31808 39028
31807 47340
31806 51407
31805 47384
30272 52480
31815 51146
31816 47395
31821 48165
31822 56346
31823 48042
31832 48084
31831 46605
31820 46556
31830 54848
31840 46609
30273 55887
31850 57148
31855 49032
31856 57093
31851 49056
31841 46694
31842 48601
31843 56892
31833 48602
31844 48619
31834 43478
31835 46974
31845 43465
31846 45502
31836 44304
31826 45522
31825 43465
31824 47257
31817 48302
31809 56592
31810 53046
31811 43678
31800 44836
31790 50058
31782 49530
31789 57958
31799 50878
31798 57366
31788 51402
31787 44154
31852 52250
31860 52202
31869 52202
31859 60493
31858 52227
31857 43788
31867 51996
31868 52356
31878 51742
31877 53702
31876 51966
31866 56642
31865 51910
31875 39145
30274 48192
31885 47226
31886 39172
31891 46838
31890 39266
31900 55954
30275 56192
31910 57918
30276 55424
31915 57298
31916 52514
31911 53406
31901 54048
31902 45886
31892 49286
31893 57450
31903 55666
31912 50051
31904 58343
31905 62790
31895 56706
31894 64148
31887 58368
31879 43884
31880 52246
31881 43955
31872 43953
31862 52232
31861 43954
31871 52245
31870 43956
490 44340
489 30016
488 32676
397 50934
396 34432
395 650
487 35264
486 31360
394 41614
485 49906
484 43904
483 47488
482 47963
393 12362
481 44358
480 37188
479 33712
478 31024
477 28896
476 28756
475 28840
474 25557
391 -16118
390 30464
473 31990
472 30464
471 37632
470 46592
469 50624
468 49910
388 12544
467 39424
466 37632
465 25088
464 16128
463 26880
462 39424
461 46592
460 47936
386 23242
32649 -12214
32912 -10490
32650 -14283
32917 -12554
32913 -23483
32918 -21611
32923 10339
32928 7821
32653 12349
32927 16310
32652 13440
32922 14678
32651 10483
32933 -10828
32938 -12084
32942 -11700
32655 -5568
32937 -1866
32654 -4480
32932 -4665
32943 -185
32948 9654
32953 103
32657 8992
32947 9654
32656 8632
32958 25616
32963 26485
32962 34838
32659 33216
32957 36694
32658 34432
32952 27419
32968 55128
32973 57854
32978 51902
32660 55976
32967 61078
32661 58368
32972 59934
32662 59936
32977 63170
32663 58553
32983 54306
32988 55926
32993 55286
32998 54915
32982 58455
32664 61696
32987 60450
32665 61398
32992 60266
32666 60384
32997 57847
33003 50705
33008 53362
33013 54592
33018 49592
32667 56975
33002 60950
32668 57472
33007 59542
32669 56000
33012 60290
32670 58089
33024 47004
33025 34496
33026 18816
33027 2688
33028 0
33029 5376
33030 20224
33031 34816
33019 57984
33014 60782
33015 56686
33010 60594
33009 56710
33004 59768
33005 56954
33000 45190
32999 44122
32994 44090
32995 44262
32990 43442
32989 45370
32984 45818
32985 49596
32980 45798
32979 51586
32974 44378
32969 35955
32964 27667
32970 27667
32966 27666
32965 35956
32960 27667
32955 14011
32959 14011
32949 14011
32954 22302
32950 14776
32951 14838
32946 14775
32940 14775
32945 23066
32944 14776
32935 7746
32939 7746
32929 7746
32934 16037
32930 8034
32931 6006
32926 8033
32920 8033
32925 16324
32924 8034
32919 -9890
32914 -15360
32915 -6214
32916 6370
33579 430
33580 3814
32921 1886
33581 3904
33582 26
33583 13816
32936 10642
32941 10886
33584 12094
33585 12416
33586 9638
33587 17368
32956 15634
32961 15966
33588 17118
33589 17212
33590 44856
33591 43865
33592 43998
33593 42920
32971 42725
32975 36406
32976 44698
32981 43671
33594 48491
33595 49360
33596 48196
32986 47741
32991 48806
32996 48432
33001 48737
33006 47879
33011 48700
33016 47479
33597 48420
33598 48220
33599 48821
33021 54430
33020 50126
32891 52736
33032 53946
33033 53756
33037 53818
33600 53090
33601 53984
33602 53902
33603 53004
33604 51792
33605 53624
33049 51784
33045 53618
33606 53632
33607 46199
33608 55864
33061 53431
33065 53114
33609 54862
33610 54342
33611 47790
33612 59846
33077 57886
33613 61184
33614 57344
33615 51254
33616 50213
33617 57046
33095 53236
33098 53294
33618 54438
33619 54406
33620 47846
33621 60406
33107 58172
33622 63360
33623 57344
33624 50806
33625 50998
33626 58454
33122 56431
33125 56334
33627 57846
33628 59136
33629 46218
33630 55570
33134 53378
33137 53964
33631 54678
33632 54102
33633 50174
33634 56950
33143 51950
33635 53098
33041 50988
33036 50978
33040 59270
33044 51058
33048 53010
33052 57338
33053 56582
33057 57267
33056 57386
33060 51175
33064 51510
33068 56490
33069 55022
33073 56166
33072 55034
33076 46730
33080 53122
33081 46720
33085 51814
33084 47354
33088 53914
33089 52614
33092 53261
33091 52802
33094 51380
33097 51330
33100 57258
33101 55142
33104 55846
33103 55482
33106 46498
33109 53314
33110 46982
33113 52262
33112 48890
33115 52922
33116 54278
33119 52830
33118 54850
33121 48175
33124 50498
33127 58122
33128 56654
33131 57326
33130 56970
33133 54794
33136 50648
33138 53402
33139 52798
33141 53374
33140 54538
33142 52656
33144 52070
33145 54654
33147 52022
33146 55078
33148 51034
33150 50282
33152 58490
33153 58494
33155 58174
33154 58506
33156 52490
33158 48455
33636 51632
33637 58134
33149 54474
33151 54990
33638 55846
33639 55294
33640 45966
33641 57954
33157 55599
33159 56300
33642 56741
33160 56327
33162 69760
33165 69688
32894 67328
33164 79030
33176 63488
33175 29248
33174 16128
33173 0
33172 0
33171 0
33170 13440
33169 28672
33168 43392
33167 58112
33166 62379
33023 57823
33035 57277
33017 57488
33022 65946
32671 64160
33034 67558
32672 64032
33038 58035
33039 37945
33043 45942
33047 37668
32673 46388
33042 45174
32674 47315
33051 18085
33055 18156
33046 19129
32675 26112
33050 28822
32676 25216
33054 29142
32677 23749
33059 25145
33063 26358
33067 23786
33058 30243
32678 31168
33062 31754
32679 30710
33066 31603
33071 27908
33075 27126
33079 28145
32680 29292
33070 34486
32681 31744
33074 33802
32682 32640
33078 32005
33083 48397
32683 53738
33082 57782
32684 55552
33086 48398
33087 57116
32892 56224
33090 50598
32685 47098
32686 1421
32687 1702
32688 -947
33099 838
33096 1686
33093 -1529
32689 20067
32690 21560
32691 19862
33102 18282
33105 18980
33108 20408
33111 19137
32692 19930
32693 21686
32694 21152
32695 19732
33114 20655
33117 20800
33120 21952
33123 20853
32696 40178
32697 40444
32698 37817
33129 40767
33126 39057
33132 41872
32893 26026
33135 -4032
32699 0
32700 0
32701 0
32702 5376
32703 13440
32704 20224
32705 24832
32706 27328
32707 26614
32708 25088
32709 21888
32710 16256
32711 18816
32712 33179
32713 51654
32714 33152
32715 18816
32716 5376
32717 8064
32718 13440
32719 17920
32720 21696
32721 23030
32722 22272
32723 18432
32724 10752
32725 19264
32726 33228
33161 48564
33163 47425
33643 48125
33644 49265
33645 49182
33646 53456
33647 51602
33648 52236
33649 50930
33177 50462
33178 52014
33179 51134
33650 12598
33651 13424
33652 12613
33180 12394
33181 13762
33182 12624
33183 13079
33653 -107
33654 -352
33655 -172
33184 -573
33185 512
33186 -508
33656 31364
33657 31648
33658 31839
33187 31700
33188 31552
33189 31225
33190 59204
33191 59219
33659 58591
33660 59846
33661 57878
33192 62427
33193 58112
33194 43392
33195 30016
33196 13440
33197 0
33198 0
33199 0
33200 0
33201 10752
33202 24192
33203 37417
33662 47140
33663 41600
33664 25984
33665 13440
33666 0
33667 0
33668 0
33669 0
33670 0
33671 0
33672 0
32895 0
33204 -251
33673 731
33205 12326
33206 11984
33208 12064
33210 11766
33677 11903
33676 12012
33675 12508
33674 11345
33212 43463
33214 43294
33216 43840
33218 43430
33682 42659
33681 43836
33680 43552
33679 44094
33678 43328
33220 26794
33222 27586
33224 28208
33226 27162
33685 27897
33684 28080
33683 27567
33228 24732
33230 24429
33688 23600
33687 24486
33686 23999
33232 -4429
33234 -2910
33236 -3568
33239 -3850
33691 -3479
33690 -3568
33689 -3598
33242 11415
33245 11868
33248 11624
33251 11292
33696 10467
33695 11966
33694 11476
33693 11944
33692 11046
33254 32285
33257 33762
33260 33256
33263 33233
33699 32862
33698 33992
33697 33111
33266 10891
33269 11200
33702 10252
33701 11846
33700 11262
33272 35862
33275 37378
33278 35765
33704 37606
33703 36811
33705 40842
32898 52150
33290 55680
33302 63702
33314 55070
33301 55442
33300 49330
33289 45826
33288 49134
33299 56743
32727 51832
32728 33152
32729 18816
32730 5376
32731 10752
32732 17920
32733 22784
32734 26560
32735 24822
32736 23296
32737 20224
32738 16128
32739 7168
32740 -896
32896 0
32741 0
33207 0
32742 0
33209 0
32743 0
33211 0
32744 0
33213 2688
32745 5376
33215 9856
32746 12544
33217 15232
32747 18816
33219 21504
32748 23744
33221 19712
32749 23030
33223 19712
32750 20224
33225 16128
32751 16128
33227 12544
32752 12544
33229 8064
32753 5376
33231 8064
32897 -29686
32754 9200
33233 15872
33235 30848
32755 30976
33237 32790
33238 19693
33241 21625
33240 30561
32756 28894
33244 12702
33247 15158
33250 10689
32757 12966
33243 18902
32758 18176
33246 18762
32759 15680
33249 20790
32760 14330
33253 18661
33256 19962
33259 21182
33262 19581
32764 21191
33261 27670
32763 25846
33258 25982
32762 23616
33255 26370
32761 24768
33252 25712
33265 33946
33268 36662
33271 37622
33274 35731
33273 41241
32767 41472
33270 43722
32766 40704
33267 43786
32765 41024
33264 43026
32768 53971
33276 56922
33277 50283
33280 56922
33279 50283
32769 53950
32770 53232
33291 50283
33311 48470
33323 55110
33322 48469
33310 56743
33309 48466
33321 56744
33320 48462
33334 69265
33333 64535
33344 62757
33345 71043
33356 62754
33346 62757
33335 64536
33336 56246
32771 51981
32772 54208
32773 51394
33327 54933
32899 58533
33315 50244
33303 54954
33304 50062
33316 55074
33317 46942
33305 56887
33306 65098
33318 56888
33319 56858
33308 56773
33307 65065
33295 56866
33294 56888
33293 48303
33292 55238
33281 48293
33282 55314
33283 49906
33284 51642
33285 56756
33296 48470
33297 56750
33286 48471
33287 56202
33298 48472
33337 49195
33338 56074
33349 49246
33350 55950
33339 49334
33328 50762
33324 50537
33312 58186
33313 50538
33325 58829
33326 57250
33706 39434
33329 50950
33340 52372
33351 47364
33362 56188
33707 40458
33364 45942
33348 50979
33347 50288
33357 42687
33358 50979
33359 50538
33360 56832
33361 45942
33363 55522
32902 60470
33365 56651
33366 59602
32903 59602
32904 56652
33367 28672
33708 24714
33368 36210
33378 44499
33377 52789
33376 44499
33389 44500
33401 46071
33400 54362
33399 46072
33388 46074
33398 48754
33397 57043
33386 57044
33385 48755
33387 48755
33375 53554
33374 48756
33396 36122
33384 49792
33373 44411
33372 55286
33371 44411
33395 67538
33394 59249
33382 67540
33383 59251
33370 59250
33369 60160
33381 59252
33330 43958
33331 52247
33332 43956
33342 43957
33343 43114
33355 43018
33354 51382
33353 43138
33352 57994
33341 57270
32901 57222
32900 59932
32774 55354
32775 62274
32776 25024
32777 26614
32778 24832
32779 24064
32780 30464
32781 44800
32782 43241
33393 46235
32783 45696
32784 53312
32785 48338
33406 53580
33418 55478
33419 53563
33407 56762
33408 50762
33409 51690
33410 54378
33422 56890
33423 53998
33411 56934
33412 48707
33424 56777
33436 65065
33435 56776
33437 56776
33434 48642
33433 56366
33421 55608
33420 55426
33432 56624
33431 51921
33438 48702
33439 56939
33440 48636
33428 56917
33427 48692
33426 56782
33425 55484
33413 56777
33414 57154
33415 57066
33416 48616
33380 69311
33379 61022
33392 61023
33391 69312
33403 61023
33402 64766
33390 61023
33404 39808
33709 34826
33405 49014
33417 56906
33429 48628
33441 59902
33710 51208
33711 52212
33443 53049
33445 52045
33712 32898
33713 33278
33714 33108
33715 32166
33447 33066
33449 33550
33451 33098
33453 10549
33455 11858
33457 11552
33459 11116
33716 11482
33717 11648
33718 11616
33461 40252
33462 40160
33463 40352
33464 40485
33719 39753
33720 40928
33721 39904
33722 39520
33723 23760
33724 23646
33725 23836
33726 22502
33467 23353
33466 23854
33465 22795
33727 42400
33728 42832
33729 42176
33730 43131
33472 41518
33471 42816
33470 41968
33469 42722
33468 41549
33731 57873
33732 59292
33733 58624
33734 58624
33473 59486
33474 58748
33475 59168
33476 58736
33430 53619
32786 57213
32787 57472
33442 54912
32788 45056
33444 41984
32789 31744
33446 23296
32790 26816
33448 25088
32791 23030
33450 25088
32792 21504
33452 21504
32793 21504
33454 17920
32794 12544
33456 10752
32795 8064
33458 5376
32796 0
33460 0
32905 0
32797 0
32798 0
32799 0
32800 0
32801 8064
32802 13440
32803 19456
32804 22848
32805 21238
32806 22400
32807 17408
32808 13056
32809 21030
33480 26118
33481 11648
33482 0
33483 0
33484 0
33485 0
33486 8064
33487 23296
33488 38533
33735 46939
33736 50176
33737 43008
33738 25984
33739 13440
33740 0
33741 21
33742 0
33743 0
33744 0
33745 0
33746 0
33747 0
33748 0
33749 0
33750 0
33751 0
33752 0
33753 0
33754 0
33755 0
33756 0
33757 0
33758 0
33759 0
33760 0
33761 0
33762 0
33763 0
33764 0
33765 0
33766 0
33767 0
33768 0
33769 0
33770 0
33771 -5110
32906 -5110
33772 0
33489 14429
33490 15538
33491 15731
33774 14967
33773 15569
33492 13527
33493 14544
33494 13689
33777 14129
33776 14064
33775 14291
33778 48765
33779 48065
33495 49206
33496 50838
33780 52218
33479 79462
33478 93823
32810 84553
33477 100854
32811 98432
32812 84640
32813 20288
32814 8960
32815 10752
32816 17920
32817 21504
32818 22720
32819 25334
32820 22848
32821 18816
32822 13440
32823 8064
32824 0
32825 0
32826 0
32827 0
32828 0
32829 0
32830 10752
32831 12544
32832 21504
32833 23744
32834 22390
32835 20288
32836 19712
32837 10752
32838 5376
32839 0
32840 0
32841 0
32842 0
32843 0
32844 0
32845 8064
32846 15232
32847 21504
32848 24000
32849 22262
32850 21504
32851 19712
32852 13440
32853 8064
32854 21504
32855 32494
32856 73105
32857 72455
33497 71424
33498 55552
33499 27776
33500 13440
33501 0
33502 0
33503 0
33504 16128
33505 29568
33506 43008
33507 50560
33508 57482
33510 52242
33509 43836
32858 35968
33511 28928
32859 21760
33513 18432
32860 10752
33515 12544
32861 15232
33517 17920
32862 21504
33519 21504
32863 23744
33520 22400
32864 23030
33521 19712
32865 23296
33522 18816
32866 17472
33524 17920
32867 22528
33526 31616
32868 38784
33528 42983
33512 53363
33514 53854
33516 53595
33784 52455
33783 53660
33782 53694
33781 53388
33518 -3584
32907 0
32908 0
32909 -1078
33523 31535
33525 31828
33785 32516
33786 32224
33527 59441
33529 59324
33531 59482
33790 58304
33789 59262
33788 59532
33787 59046
33534 26063
33535 14336
33536 0
33537 0
33538 0
33539 0
33540 0
33541 10752
33542 27904
33543 37844
33791 47315
33792 40704
33793 28672
33794 10752
33795 0
33796 0
33797 0
33798 0
33799 0
33800 -3584
33801 1792
33802 18816
33803 35840
33804 48456
33805 57104
33806 70626
33807 68462
33571 69444
33573 71270
32910 65024
33808 16488
33809 1792
33810 0
32911 -34968
33569 28456
33568 29568
33567 23296
33566 10752
33565 0
33564 -7168
33563 -1792
33562 13440
33561 28672
33560 41161
33533 79558
32869 71839
33530 79559
33532 89078
32870 86400
33544 84736
32871 74368
33545 65920
32872 60928
33546 35840
32873 40320
33547 43008
32874 48832
33548 50176
32875 54656
33549 55680
32876 57910
33550 58400
32877 63936
33551 61440
32878 63798
33552 61824
32879 62272
33553 59584
32880 58240
33554 54400
32881 52224
33555 50176
32882 46144
33556 52224
32883 59648
33557 66944
33558 72751
33559 64461
41 -129610
42 -205302
44 -63094
43 -87232
5 -89216
6 -113014
4 -69878
3 -87488
1 -89408
2 -105078
56 -81142
55 -88576
57 -90112
58 -94582
60 -90614
59 -92672
61 -86656
62 -84086
64 -92918
63 -85632
65 -90624
66 -79862
68 -104310
67 -85632
69 -92416
70 -70518
72 -111030
71 -85312
73 -93248
74 -62774
76 -206326
75 -129663
32884 44032
33570 42240
32885 35904
33572 33536
32886 23296
33574 18048
32887 13056
33575 5376
32888 0
33576 0
32889 -7168
33577 -14336
32890 -21504
33578 -28006
661 -45414
662 -28672
663 0
664 0
665 0
666 0
667 0
668 0
669 5376
670 12544
671 17920
881 0
672 21504
673 17920
674 10752
675 5376
676 0
677 0
883 0
678 0
679 3584
680 0
681 2550
885 -9718
682 -5488
683 8736
684 21504
685 32928
686 42448
687 49952
688 55125
889 38080
689 57492
690 54432
691 48776
692 40768
693 30912
694 19152
695 13524
696 18816
697 21504
698 18144
699 12432
700 19152
701 30240
702 39928
703 47936
892 33600
704 55104
705 52416
894 38446
706 46738
707 40384
708 28266
709 16800
710 14784
711 19862
895 -5110
712 22025
713 18984
714 13440
715 5376
716 10752
717 17818
896 5974
897 4774
898 -15350
718 26112
719 24192
720 16800
721 9408
722 8736
723 16352
724 21654
899 -35830
725 23814
726 21056
727 15456
728 21504
729 31584
730 39200
731 44240
900 26880
732 46480
733 43568
734 37744
735 29652
736 19712
737 7958
902 -23414
903 -7898
738 -17408
739 -5152
740 6720
741 16128
742 28672
743 43008
906 57846
907 -21302
744 40832
745 37408
746 31360
747 24192
748 15456
749 17920
910 -10230
750 8182
751 3584
752 0
753 4368
754 12096
755 17472
911 0
756 20272
757 16800
758 10752
759 2856
760 0
761 0
762 0
763 0
764 0
765 2688
766 5376
767 5376
768 2688
769 0
770 0
771 0
912 0
772 5880
773 2772
774 0
775 0
776 0
777 0
778 5974
914 -20470
779 8358
780 168
781 0
782 0
783 0
784 5376
785 8064
915 0
786 10780
787 8064
788 2688
789 0
790 0
791 0
792 0
793 5712
794 12852
795 17808
796 20160
797 19515
798 16632
799 11088
800 3360
801 2688
916 0
802 5376
803 2688
804 0
805 0
806 0
807 0
808 0
809 0
810 0
811 0
812 0
813 6048
814 17472
815 27328
816 35840
817 40208
917 22848
818 43008
819 39536
820 33824
821 25620
822 34048
823 45696
824 55040
825 67158
22583 -706
20822 -990
22588 -1500
22589 -10854
22584 -10150
20821 20082
22574 27670
20820 24320
22565 25405
22575 18837
22566 17115
22558 29212
22548 37496
22540 45591
22541 37402
22549 45597
22550 37309
20998 26538
22559 29424
22560 38930
22561 26378
21000 29729
20999 37095
22567 37056
21001 36048
22576 27829
22577 46565
22568 42370
22569 46561
22578 42398
22579 46555
22570 42658
22562 30954
22555 37591
22554 29301
22544 39050
22545 35806
22537 38000
22536 39434
22530 42230
20994 40074
22523 42496
22516 37557
22542 37106
22551 48000
22552 56438
22553 46358
22543 51200
20996 55296
22535 46458
22529 18298
20993 23744
22522 25088
20992 25088
22515 25088
20990 30464
22508 32256
20988 36224
22501 41078
22495 36010
20987 33110
20986 32766
22486 39164
22476 35332
22475 34434
22485 41244
22494 28824
22484 37115
22493 37114
22499 42598
22500 40832
22506 41566
22505 43008
22512 35962
22513 29158
22507 27290
22514 35702
22521 27378
22528 37121
20995 37600
22534 28833
22527 39150
22533 28828
22526 40140
22519 34674
22520 37121
22483 29314
22473 37368
22474 32272
22465 37156
22464 32282
20819 37888
22455 37134
22456 32358
22446 41906
22445 37698
20818 40192
22436 41882
22437 37822
20981 33680
22447 44534
20982 39776
20983 33658
22457 36722
22448 30718
22440 34266
22439 40348
22438 40806
22429 39576
22430 41212
22421 39520
22420 41474
22419 32236
22428 37704
22427 32090
22418 38390
22409 30170
22410 40804
22411 32424
22402 40256
22401 40850
22393 33330
22384 41588
22385 38342
22375 41498
22374 39050
22365 33882
22355 41279
22345 32985
22346 41274
22356 32997
22357 41416
20970 41088
22366 41358
22376 33068
22377 41358
22367 33070
22358 33012
22386 39425
20974 36544
22394 31134
22387 31135
22395 40092
20975 40576
22403 39424
22412 43740
22413 28914
22422 37006
22423 31496
20979 29746
22431 41298
22441 40493
22449 45950
22450 40492
22442 48784
22443 40752
22432 33456
22433 41746
22434 33456
22426 38478
22425 33457
22444 33456
22424 35232
20978 43232
22415 43522
22414 34562
20976 41856
22404 42474
22405 35231
22416 35232
22417 39064
20977 46215
22408 39066
22407 47355
22399 39065
22398 40514
22406 39066
22400 35279
22392 36174
22383 34323
22719 34505
22718 35910
22717 35463
22716 34494
22373 40514
22364 46592
20969 46710
22715 35564
22354 44766
22714 36774
22713 36029
20968 38264
22344 37870
22337 39965
22336 34380
22335 38430
22327 34381
22328 39440
22318 34381
22317 39834
22307 33410
22306 39262
22299 32804
22300 39658
22292 31384
22291 42333
22283 50623
22275 42334
22284 42334
22276 28718
22269 36976
22268 28786
22260 36920
22261 28912
22253 41346
20963 31914
22245 32064
22244 37304
22236 37406
22235 37290
22243 37472
22252 33430
22251 20750
20962 27232
22242 28966
22241 37450
22240 35556
22250 41298
22249 33243
22257 41150
22258 33281
22266 40995
22259 56450
22267 62454
22274 58130
22282 14834
22290 23296
22298 30464
22305 30570
22314 43018
22313 34730
22312 42730
22322 34680
22333 34557
22323 42849
22324 34982
20966 37218
22325 39982
22315 35778
22316 36062
22326 40094
22334 36202
22341 32182
22351 33758
22352 40118
22342 33898
22343 36606
22353 35390
22363 36246
22362 33910
22370 39810
20972 39168
22380 40664
22381 38494
22371 39702
22372 35242
22382 40326
22391 38370
22390 40258
22389 33284
22397 39982
22396 32666
22388 42758
20973 29952
22379 48886
22378 39354
20971 43347
22359 41334
22368 44327
22369 38774
22361 41056
22360 49291
22350 41003
22349 33167
22348 44278
22347 33140
22340 39296
20967 43008
22332 42758
22331 32226
22330 41712
22339 38526
22338 41682
22329 38538
22319 30496
22309 33842
22302 37618
22303 33752
22310 41998
22320 33998
22321 41798
22311 34146
22304 31642
20965 37568
22297 37504
22296 34248
22288 37918
22289 36598
22281 41056
22273 36048
22272 37418
22280 40298
22279 32970
22287 35182
22295 42294
22294 37194
20817 42240
22286 46294
20816 44160
22278 38784
20815 37632
22271 38346
20964 42944
22264 43242
22265 33190
22256 34462
22263 33191
20814 40320
22255 44150
20813 40320
22247 33215
22248 41104
22239 41103
22230 49181
22231 40891
22221 41048
20958 34100
22238 49394
20961 47040
22228 30477
22229 41517
22213 42537
22205 36959
22212 44534
22220 36960
20956 42309
22206 43970
20955 44544
22198 45252
22188 36959
22189 44414
22199 36967
22207 45256
22214 36966
22208 36967
22215 37107
22223 45395
22232 37107
22233 45392
22234 37064
22224 37107
22222 37108
22216 45397
22209 37107
22196 37382
22197 29092
22187 37383
22186 29094
22177 29094
22176 37383
22166 29094
22157 43860
22158 52149
22149 43860
22167 43860
22159 43860
22151 43859
22160 52149
22150 52150
22169 43860
22168 52150
22178 43861
22179 30390
22180 38680
22190 30390
22191 33980
20954 32140
22192 35090
22182 32466
22181 35658
22171 32800
22170 30391
22200 37090
20957 39274
20959 33542
22225 36968
22217 36450
22210 30930
22203 33074
22202 42038
22201 36154
22193 40334
22194 37450
22184 29442
22183 42293
22172 42292
22173 50583
22164 42294
22174 42294
22165 29170
22156 37814
22147 29146
22155 29656
22154 42212
22163 36188
22162 40454
22161 41984
22152 36738
22153 42068
22144 33794
22133 40454
22125 40434
22132 48724
22143 40464
22142 32208
20947 31726
22124 33930
22114 40433
22113 33618
22122 32442
22123 40894
20946 43222
22131 45184
22141 41438
22140 31076
22148 30826
22139 39158
22130 31890
22121 40498
22112 40346
22102 48636
22096 40346
22111 48637
22095 48637
22101 40349
22091 24554
22086 29056
20812 24704
22081 20788
22075 45905
22076 37615
22065 40904
20811 45718
22054 45129
20936 39924
22055 36839
22048 25348
20810 25664
22042 27008
20809 25984
22036 25088
20808 25088
22030 20224
20807 17920
22024 18432
20806 14336
22018 64640
20805 66304
22013 33511
21996 48531
20803 57152
22006 63680
20804 63856
22012 65102
22126 32858
22116 41149
22117 32859
22107 41056
22106 32859
22115 32859
22105 39854
22104 48352
22103 39782
22097 40384
20943 37888
22092 33398
20942 28738
22087 31810
22082 41286
20939 37522
22077 43776
20937 47040
22068 35102
22067 48128
22066 38206
22056 42382
22057 43714
22050 28058
22049 29954
22043 27874
22044 30206
22038 27230
22037 30674
22031 40706
22032 44950
22026 40324
22025 45808
22019 39964
22020 45834
22014 39781
22008 33510
21999 31306
22000 24384
22001 9494
22002 38838
22003 45970
21993 37680
21994 40270
22004 37680
22009 37680
22010 35301
22011 41024
22017 35301
22016 41058
22022 35301
22021 35382
22015 35301
22023 42126
20935 35126
22028 40834
22027 35464
22033 39260
22039 39434
22040 38568
22034 39435
22035 35634
22041 39435
22047 33856
22053 45824
22063 47724
22073 39435
20938 35718
22074 43270
22064 39436
22062 39435
22692 11466
22691 19712
22690 19712
22689 33536
22029 36224
22688 19690
22687 20224
22686 17920
22005 26176
21995 45824
20934 36816
21989 39454
22685 25402
21983 40764
20932 36811
21978 39763
20931 36070
20930 37282
21964 35358
21959 30754
21963 40742
20929 38594
21972 36858
21977 34938
21982 40126
21988 34312
21987 39554
21981 34524
21976 42162
21971 17034
21970 17472
21969 32250
21973 33120
22684 18816
21960 29228
21956 43230
21952 42002
20927 42316
20928 41210
21955 42120
21951 41082
20926 43172
21948 28952
21947 25600
21943 32486
21939 30336
20924 29874
20925 29386
21944 22720
22683 6466
21940 24128
21936 29248
22682 13824
21928 19424
21932 27408
20923 25578
21935 24986
21931 25942
21927 16496
21923 41670
21919 40498
20921 41548
20922 40794
21924 38950
21920 38594
20920 42452
21916 32792
21915 27712
21911 36534
21907 34342
20919 33418
21912 29560
22681 13122
21908 38430
21904 37652
20918 34704
21903 33514
21899 33994
21900 36014
20917 35355
21895 21942
21891 18450
21887 21942
21888 18190
21892 21942
21896 19922
22680 3404
22679 14592
22678 16128
22677 13824
22676 1479
21880 21847
21884 26054
21883 21847
21879 26554
21875 19168
21871 23679
21867 15390
21863 23608
21864 15382
21868 23652
21872 15399
20916 37579
21876 48822
22675 42308
22674 30966
22673 9846
22672 13824
21860 20116
20915 33345
21859 32829
21855 32168
20914 33995
21856 36295
21852 31072
21851 29056
21847 35462
20913 33642
20912 34002
21843 35232
21839 18538
20911 22778
21836 18112
21835 24438
21831 25792
21827 26176
21823 34432
20908 31210
21820 30720
21819 33174
21815 29606
20907 25025
21816 27879
22669 12544
21824 22150
21828 32732
20909 29234
20910 29386
21832 34214
22670 19712
21840 31136
21844 20864
21848 19552
22671 4692
20906 39693
21811 37924
21807 37648
21803 41360
21799 34470
20904 32090
21804 36160
20905 40220
21808 36312
21812 36839
21800 20241
22668 4089
21796 43430
20903 37696
21795 32554
21791 36288
21787 36790
21783 28288
21788 37440
20902 37974
21792 41434
22667 7754
21784 19648
21780 42213
21776 41909
20899 40217
21772 42058
21771 37030
21775 38720
21779 38288
20900 39917
20901 39264
22666 14890
22665 17024
22664 23296
22663 24640
22662 23936
22661 30848
21748 34032
22660 15626
22659 10752
22658 23446
21732 39580
21736 51798
21735 42486
21740 42486
21768 29622
21767 35324
21763 27748
21764 35458
21760 27706
21759 19446
21755 27150
21756 22208
21752 24818
21751 23050
21747 32896
20898 28384
21744 30192
21743 30070
21739 22487
21731 25808
21727 26336
21723 25216
21724 27636
20896 26880
20897 25926
21728 28830
22657 14336
21720 22560
21716 36054
20894 34244
20895 33630
21719 33452
21715 32960
21711 23150
21707 26550
21703 17320
21708 26196
20893 27526
21712 20070
22656 13120
21704 16094
21700 42752
21696 41933
20891 41971
20892 41153
21699 41600
21695 40822
20890 42623
22655 11764
21688 27680
21684 28224
21680 35904
22654 23296
21672 35712
21668 32976
21664 32832
22653 20608
21656 33120
21652 32980
21648 42422
20881 35874
21644 36752
22652 27264
22651 19104
22650 25984
22649 25088
22648 25984
22647 29838
21692 35155
21691 31232
21687 39142
20889 37034
20888 37650
21683 38592
21679 25322
20887 29210
21676 24960
21675 31606
21671 32638
20886 30722
20885 31506
21667 29882
21663 29856
20884 31264
21660 27328
21659 32662
21655 32796
20883 31294
20882 31278
21651 32994
21647 33310
21643 30806
21639 30492
21640 31096
21636 28452
21635 34426
21631 27336
21627 24716
21628 33006
21632 24716
21624 24716
21623 40864
21619 47606
21615 44234
20880 52950
21620 35332
22646 21268
22645 22848
22644 27328
21604 34746
20879 31146
21599 31194
21603 33526
21607 19840
21611 27322
21612 35612
21608 27323
21616 27484
21600 37264
20878 45142
21596 45824
21595 41222
21591 40958
20877 32618
21592 21472
22643 5290
21588 29168
21584 28433
22642 17920
21576 32256
21572 29333
20874 24582
20873 25733
20872 26409
21564 22848
21563 27538
21567 24604
21571 25722
21575 26984
21579 28022
21580 22272
20875 26624
21583 23136
21587 23442
20876 25483
21568 28183
22641 17920
21560 28256
21556 27136
21552 38784
22640 16647
21544 28426
21548 31166
20869 28579
20870 28843
20871 28350
21559 29979
21555 29570
21551 29094
21547 27358
21543 29814
20868 26077
21539 27219
21535 43475
21531 46286
21532 40486
20866 45250
20867 44744
21540 42333
21536 42030
22639 15846
21522 33292
21521 32680
21511 31898
21512 36502
21502 31830
21501 32080
21500 31618
21490 32056
21484 31756
21485 32002
21491 31778
21492 32118
22638 30318
22637 30618
21486 32362
21480 32036
21472 31824
21464 28298
22636 28678
22635 31738
22634 22170
21456 40486
21448 39858
20860 45998
21447 40168
21454 40346
21455 48342
21463 40074
21462 23796
21470 32048
21471 32162
21479 31980
21478 32220
21477 23888
20862 45862
20861 33056
21469 42320
21461 29204
21453 24640
21446 26276
21438 46275
21437 52118
21429 51374
21428 50838
21436 51420
21444 44672
21445 51377
21452 43096
21451 29600
21459 37848
21460 34048
21468 37836
21467 38494
21476 46697
21475 38407
21483 24298
21489 31808
21495 39036
21496 33554
21506 31666
21507 33512
21497 32098
21498 24070
21499 41238
21509 49529
21508 41239
21510 41250
21520 40334
21519 41370
21530 26538
21529 34534
21518 26802
21517 34450
21528 26854
21527 45682
21516 43266
21505 42809
21515 51099
21514 43076
21525 45672
21526 49430
21534 46592
21538 12032
21542 6944
21546 8064
21550 10752
21554 14112
21558 13440
21562 13440
21566 13776
21570 12096
21574 8400
21578 9408
21582 12110
21586 17472
21590 18816
21594 17472
21598 18816
21602 14826
21606 12768
21610 11088
21614 13440
21618 16464
21622 16128
21626 11088
21630 11424
21634 9408
21638 9744
21642 10752
21646 6741
21650 1344
21654 0
21658 0
21662 1344
21666 5376
21670 9408
21674 9408
21678 9856
21682 4480
21686 0
21690 -1792
21694 896
21698 4032
21702 0
21706 0
21710 4480
21714 11200
21718 13776
21722 14784
21726 17472
21730 18802
21734 18802
21738 18816
21742 19488
21746 20608
21750 19264
21754 18816
21758 17920
21762 16576
21766 16464
21770 17472
21774 20160
21778 20160
21782 18816
21786 17808
21790 19264
21794 20608
21798 19152
21802 17472
21806 20160
21810 20160
21814 19488
21818 18816
21822 20496
21826 20496
21830 19488
21834 16464
21838 13440
21842 8064
21846 5376
21850 2688
21854 6720
21858 10752
21862 10752
21866 8064
21870 6804
21874 10752
21878 13440
21882 16128
21886 16128
21890 16128
21894 15456
21898 16128
21902 12108
21906 5388
21910 1344
21914 0
21918 2688
21922 2688
21926 0
21930 0
21934 2688
21938 0
21942 0
21946 0
21950 2688
21954 8064
21958 19264
21962 32252
21968 40564
21967 32275
21975 34944
21980 35840
20933 37248
21986 37056
21992 43594
21991 48104
21998 48074
22007 39783
21997 39790
21990 24761
20802 23744
21984 25590
21985 16562
21979 18176
20801 41472
21974 51200
20800 52480
21965 52982
21966 43652
21961 46336
20799 39424
21957 22912
20798 24192
21953 28672
20797 32032
21949 34496
20796 37184
21945 38528
20795 38272
21941 37184
20794 37184
21937 33824
20793 32704
21933 32704
20792 35392
21929 35392
20791 36736
21925 35392
20790 35392
21921 32032
20789 30352
21917 31360
20788 32704
21913 34048
20787 34496
21909 34048
20786 33376
21905 30016
20785 28672
21901 24204
20784 21504
21897 17484
20783 17472
21893 18144
20782 19488
21889 17808
20781 18816
21885 17640
20780 19488
21881 18984
20779 20832
21877 20496
20778 22176
21873 22848
20777 24192
21869 26068
20776 25984
21865 25984
20775 24528
21861 24192
20774 24864
21857 23520
20773 27552
21853 29680
20772 32704
21849 32704
20771 34272
21845 32704
20770 32704
21841 29344
20769 27720
21837 22848
20768 20160
21833 16464
20767 16128
21829 14112
20766 13608
21825 12432
20765 10752
21821 12432
20764 13450
21817 14112
20763 16128
21813 14112
20762 13776
21809 13888
20761 13440
21805 13888
20760 13776
21801 16128
20759 15456
21797 13776
20758 13444
21793 13440
20757 13440
21789 14784
20756 13776
21785 15120
20755 16128
21781 16128
20754 14112
21777 13888
20753 13440
21773 13888
20752 14784
21769 16128
20751 16128
21765 16800
20750 18816
21761 17472
20749 17472
21757 16128
20748 16464
21753 14868
20747 14784
21749 14784
20746 13440
21745 13440
20745 12264
21741 14112
20744 14112
21737 14196
20743 16128
21733 16128
20742 16128
21729 14784
20741 14784
21725 16128
20740 17472
21721 18816
20739 19488
21717 19152
20738 20160
21713 25984
20737 28672
21709 30016
20736 33152
21705 33152
20735 34496
21701 33152
20734 33152
21697 30016
20733 30352
21693 32480
20732 35840
21689 35840
20731 37184
21685 35840
20730 35840
21681 32144
20729 30688
21677 25984
20728 25984
21673 24640
20727 25480
21669 24640
20726 25984
21665 30016
20725 34048
21661 34048
20724 37376
21657 38912
20723 38528
21653 38528
20722 38528
21649 34048
20721 34048
21645 28672
20720 25536
21641 22869
20719 22932
21637 23184
20718 24640
21633 24192
20717 23520
21629 22176
20716 23520
21625 21840
20715 21504
21621 20160
20714 19488
21617 16464
20713 19488
21613 19488
20712 20832
21609 21840
20711 21952
21605 20832
20710 20202
21601 18816
20709 17640
21597 14826
20708 14784
21593 16128
20707 16128
21589 14448
20706 14784
21585 17486
20705 18816
21581 21504
20704 24192
21577 24640
20703 24640
21573 24528
20702 22848
21569 22080
20701 21504
21565 19152
20700 21504
21561 21504
20699 23296
21557 21504
20698 21504
21553 19488
20697 20608
21549 23296
20696 24640
21545 25984
20695 26432
21541 26656
20694 25984
21537 23296
20693 24320
21533 32768
20692 33920
21523 36502
21524 27172
21513 37213
20691 39830
21503 39872
20690 41038
21493 38912
20689 38512
20865 36233
20864 36780
21504 33694
21494 33828
20863 36982
21488 32474
21487 31793
20688 36912
21481 40214
20687 38528
21473 33855
21482 28631
21474 34859
21465 28348
20686 28992
21457 33674
20685 30208
21449 33334
20684 28433
21466 27344
21458 27318
21450 24309
21442 35163
20683 36352
21434 34826
20682 33920
21426 36977
21443 30087
21435 33142
21427 28273
20681 36361
21418 42006
20680 39040
21411 39926
20679 35016
21419 34375
21412 36370
21404 41698
20678 39712
21397 37594
20677 37184
21388 41918
20676 38912
21379 32276
21405 31144
21398 35654
21389 32276
21380 40566
21375 40563
20675 37888
21366 32300
21359 40520
21360 32274
21376 32274
21367 40565
21368 33702
21369 33246
21370 38976
21371 41216
21377 31870
21372 42154
21362 31871
21350 29491
21340 37798
20674 36288
21330 37778
21341 29514
21331 29640
21322 38078
21313 38071
21314 40494
21324 38070
21323 46362
21332 38768
20849 37656
21351 40002
21352 46940
21361 38650
21353 38986
20852 22986
21354 26072
21355 29851
21344 25526
21343 29853
21342 25142
21333 29370
21334 25346
21335 29853
21321 30014
20673 35840
21311 38218
21312 29776
21301 29778
21302 38143
21303 40476
21293 38143
21292 46431
21282 38142
21291 38143
21336 38127
21345 46405
21346 38127
21326 38126
21337 38127
21347 46417
20850 45104
21357 39108
20853 39242
21356 38140
21325 29847
21317 36838
21307 37546
21306 34562
21316 37590
21315 31294
21305 37658
21304 29874
21294 37972
21295 34432
21285 37516
21275 29719
21284 38011
21283 29840
21273 29848
21281 29841
21272 38133
21263 30058
21256 37114
20672 35456
21246 28862
21247 37104
21257 29066
21264 38698
21274 38698
21265 46989
21258 38699
21266 38699
21259 29262
21249 37492
21248 31022
21238 35166
21239 33514
21240 34634
21250 31206
21251 36729
21241 36585
21242 44875
21232 36585
21243 36586
21253 36564
21252 44775
21260 23168
21269 31400
21268 39442
21267 31066
21276 39182
21277 31286
21278 28596
21287 35658
21286 30546
21296 35062
21297 30678
21298 37246
21308 40934
21318 32618
21309 37014
21299 45207
21288 36917
21300 36966
21310 45208
20847 43368
21319 35293
21329 35241
21328 43573
21327 35296
20848 40566
21338 35370
21348 32539
21358 33228
20851 32244
21349 34998
21339 34202
22628 31722
22627 40064
21320 36114
22626 40870
22625 15530
22624 28160
22623 25829
21290 23990
21289 43983
21279 44454
21280 43988
21271 44689
21262 43989
21261 43978
21270 44362
20844 41090
20845 42304
20846 41746
22622 22158
22621 37632
22620 38720
21245 38230
21255 40806
21254 25796
20843 29440
21244 37078
21235 44970
21234 36681
21224 36711
21225 30879
22619 14630
21216 39170
21215 30880
21205 32794
22618 18826
22617 27904
21187 32471
22616 20671
22615 22848
22614 14336
22613 29952
22612 44800
22611 49280
22610 32256
22609 23968
22608 26368
22607 28672
22606 18816
22605 13568
22604 43392
22603 43510
21076 42169
21082 42942
21081 34744
21092 26488
21091 41224
21100 41060
21101 49422
21102 41696
21107 43446
21106 42208
20834 39144
21105 21594
21114 38134
21123 27904
21113 27906
21122 36006
21130 36005
21139 34734
21140 36006
21131 44296
21132 36006
21141 24036
21142 32768
21143 35814
21133 25376
20836 30688
21124 34058
20835 32128
21115 35654
21116 23042
21125 25238
21134 33402
21144 27330
21149 25679
21148 34140
21147 25681
21159 25898
21164 41512
21169 41910
21168 41214
21163 43194
21158 44414
21157 38018
21156 24418
21155 19264
21154 25470
21153 42220
21152 50198
21146 47254
21138 35757
21137 44064
20837 42968
21145 44047
21129 32237
21120 40317
21111 32027
21112 40240
21121 32027
21119 32150
21128 40398
21127 27346
21136 34334
21135 27314
21126 34678
21117 26810
21118 40326
21110 40325
21109 48617
21108 40327
21103 40814
20833 33344
21094 29596
21093 22400
21083 19300
21084 26834
21078 34382
21077 27214
21071 33634
21072 27272
21066 26232
20831 18432
20832 14747
21059 33980
21051 33979
21052 42271
21042 36114
21058 26232
21065 34524
21064 29938
20667 35192
21057 38926
20666 38400
21050 33044
20665 37748
21040 41332
21035 33006
21036 41295
21041 33006
21031 36096
20826 32384
21026 25600
20825 18432
21021 18368
20824 20224
21016 36288
20664 37802
21006 36032
20663 29690
21002 34816
21007 42796
21008 35328
21009 21378
21010 8834
21011 25984
21012 40320
21017 36920
21013 45270
21003 14894
21004 20928
21014 20122
21018 39902
21022 24667
21027 32038
21028 24667
21023 32957
21024 39612
21019 33098
21020 26762
21015 22176
20823 24822
21005 24074
22593 19214
22594 21942
22595 23040
22596 25434
21025 23050
22597 27162
21030 40314
21029 39938
21033 39542
21034 40206
21039 41088
22598 30457
20828 9218
21043 25050
21044 23296
21045 17782
21046 32502
20829 43454
20827 38870
21032 39362
21037 36246
20830 33048
21047 28074
21038 26266
21048 34902
21055 27954
21056 31872
21049 28616
22599 29756
22600 36086
21063 33714
22601 35328
22602 24687
21070 33684
21075 33670
21068 33671
21069 41962
21062 33672
21061 26382
21054 33826
21053 25914
21060 34638
21067 26605
21073 33605
21074 34382
21080 33552
21079 35420
21090 27394
21089 32786
21099 38498
21098 32526
21088 38614
21087 30338
21097 29870
21096 37998
21104 27718
21095 36526
21085 37026
21086 36195
21151 23975
21150 20954
20668 25792
21160 27590
20669 23872
21165 15686
21161 20971
21162 17908
21167 25946
21166 23262
20838 25856
21170 25792
21171 23350
21176 34360
21181 42602
21180 34312
21189 42601
21188 34311
20671 40320
21179 42602
21174 34311
20670 31262
21175 42602
21190 34327
20840 31833
21200 41972
21199 41849
21208 33559
21198 36352
21194 32704
21193 34514
21197 35520
21206 43051
21217 34760
21207 34761
21218 33038
21227 41328
21237 33038
21236 39992
21226 33038
21228 33184
21229 34686
21230 39430
21231 34876
21220 38460
21219 37058
20842 33802
21209 36258
21210 37894
21201 26372
21202 21504
21211 26634
21221 31438
21222 39728
21223 31438
21214 39174
21213 31440
21233 31438
21212 39729
21182 25412
21183 20608
21184 10752
21185 24842
21191 29898
21195 25088
20841 28672
21203 29680
21204 37730
21196 30464
21192 29108
21186 36534
20839 23738
21177 27212
21172 26990
21173 27070
21178 27262
21381 32274
20857 42358
20856 35482
21390 41262
21400 43896
21399 36666
21406 23346
21407 17540
21414 22366
21413 17762
21420 22086
21421 21474
21430 26617
21422 40832
21415 47350
21408 38455
21416 34072
21423 36869
21424 34226
21432 36843
21431 34944
21439 32798
21440 36071
21441 34817
21433 34095
22633 33358
22632 34724
22631 35706
21425 37034
21417 41590
20859 35819
21410 38770
20858 35161
21409 36938
21402 37376
21394 35409
21403 32211
22630 23050
21396 36678
21395 37070
21386 36210
21387 38714
20855 20362
22629 19658
20854 30006
21365 31334
21364 39636
21363 35490
21373 35022
21374 43314
21378 35328
21385 35563
21393 35571
21384 35419
21401 32526
21392 40817
21391 33670
21382 34548
21383 40971
22045 33940
22046 39678
22052 33940
22051 39788
22061 34034
22060 39096
22059 46966
22058 38530
22069 39094
22070 32978
22071 40390
22072 35970
22079 38334
22078 35994
22083 38242
22084 36014
20941 34998
20940 37850
22080 34878
22085 37946
22090 38694
22693 22794
22100 28800
22694 24192
22695 11914
20945 36106
22120 43532
22119 34630
22109 39390
22110 37666
22099 29642
22098 38218
22094 37510
22089 38494
22088 35506
22093 38604
20944 35786
22108 32396
22118 40990
22129 40936
22136 49226
22128 49227
22135 40937
22146 46710
22145 40474
22134 46848
22127 40937
22137 41288
22138 29768
20948 29770
22696 24886
22697 24310
20949 31010
20950 26898
22698 20975
22699 26870
22700 19600
22185 28800
20952 26250
22175 29696
20951 29265
20953 31318
22195 32968
22204 41232
22701 35370
22211 40438
22219 44938
22218 40944
22226 44542
22227 41440
20960 41334
22237 37146
22702 31358
22703 40126
22246 44162
22254 40320
22704 27847
22705 29670
22706 27959
22270 28874
22262 29688
22707 30900
22708 31360
22709 29873
22301 31712
22293 31013
22285 31122
22277 29987
22710 33751
22308 31913
22711 33232
22712 19500
22720 19863
22435 42250
20980 40960
22454 40106
22453 34508
22462 40048
22463 34548
22472 39792
22721 26876
22722 31776
22723 31621
22724 30912
22498 32052
22492 31972
20985 33030
22482 36888
20984 37931
22471 34546
22470 41738
22481 47582
22491 39286
22480 39582
22469 34754
22461 34422
22452 42008
22451 34423
22460 42714
22459 34526
22468 38708
22479 46998
22467 46998
22478 38709
22488 46997
22487 38708
22477 46999
22466 38709
22458 38710
22489 38798
22490 35414
22496 43580
22497 35290
22502 42240
22509 36858
22504 42413
22511 43064
20989 48640
22503 40474
22510 42806
20991 35769
22518 24905
22725 17078
22517 29251
22524 37178
22531 35937
22532 36502
22525 35939
22538 37603
22539 38913
22547 37604
22557 38741
22729 35922
22728 37708
22727 38590
22726 36465
22546 38937
20997 39424
22556 37839
22563 36193
22564 37023
22573 36242
22582 36318
22581 36179
22572 37120
22571 35588
22580 37123
22585 27911
22590 11550
22591 41038
22586 37202
22587 40582
22592 37240
22731 39406
22730 36100
20516 10648
18461 19816
20515 30452
18460 39590
20504 51094
20505 48832
20506 40320
20507 37632
20508 23296
20509 11648
20510 0
20511 5376
20512 23808
20513 35646
18617 44768
20662 19364
20514 46658
20503 40870
20501 31068
20660 30629
20661 29929
20499 47591
20497 46890
20659 48032
20658 48824
20657 45584
20495 50210
18613 42712
20485 45632
20480 44447
20484 54016
20494 18570
20493 24192
20492 29568
20491 29568
20490 33152
20489 44038
18614 41472
18615 32519
18616 18250
20502 32022
18459 38912
20500 44032
20498 43264
20496 31129
20488 38969
20487 46592
20486 51129
20482 31930
20474 35840
20469 43008
18458 41472
20464 35200
18457 43776
20459 51456
20453 62070
20443 51144
20454 58168
20455 46848
18610 37248
20460 28672
20465 21504
20470 17370
20475 56918
18612 54400
20483 47018
20476 52992
20477 37632
20478 36614
20479 39302
18611 37958
20466 35449
20471 49759
20472 43949
20467 52237
20462 43946
20468 43948
20473 40706
20481 41091
20656 40362
20655 41534
20654 41576
20653 42754
20652 43219
20651 42396
20650 42920
20452 41677
20458 44012
20463 41379
20442 43829
20433 43875
20432 37890
20439 35440
20440 43738
20441 52167
18608 50912
20451 43890
20457 41571
20450 50058
20449 41757
20456 58486
20461 50059
20434 42063
20425 43790
20649 42974
20648 43814
20647 41949
20416 45568
20408 49946
20646 35514
20398 48226
20645 50694
20644 48410
20378 48136
20388 52246
20387 47542
20377 52350
20368 46314
20369 54012
20643 28376
20642 29596
20641 24346
18599 35386
20350 34464
18600 31046
20360 29517
20340 43008
20332 47526
20640 43050
20639 43136
20324 44338
20323 39531
18596 44160
20314 45050
20315 39531
20638 45135
20308 59613
20299 51323
18594 51702
20290 48914
20637 45802
20636 46504
20307 51324
20306 34484
20305 42760
20313 47834
20322 39544
20321 47834
20312 39545
20320 37878
18597 36518
20337 40042
20328 39393
20347 45653
20357 53756
20365 45465
20358 45466
20356 45652
20346 53794
20345 45615
20355 53873
20364 45547
20354 48654
18601 44608
20363 50288
20374 49962
20373 58253
20382 49963
20372 49963
20381 35329
20391 42820
20390 35329
20400 40438
20401 37324
20402 38918
20392 35329
20380 49558
20371 47426
20361 40578
20370 49146
20379 48270
20389 51328
18454 46720
20399 47808
20410 45140
20418 45139
20426 45140
18456 52112
20417 54822
18455 53632
20409 53430
20427 38873
20435 38873
20436 47163
20444 41102
20445 43262
20437 44706
20438 37850
20446 44302
18609 39434
20447 42998
20448 47074
18607 32330
20430 50974
20429 57022
20428 49030
20419 57378
20411 48414
20420 50490
20421 57478
20412 50752
18605 46464
20403 47936
20393 58214
20383 48962
20375 46658
20384 55894
20394 56142
20404 49249
20329 46303
20330 46754
20331 46301
18598 45578
20339 46302
20338 47516
20348 42418
20349 47686
20359 40482
20367 45122
18602 43194
20366 42404
20376 40462
18603 48870
20385 51798
18604 48077
20386 38877
20395 40806
20405 36447
20406 43676
20414 35974
20415 43677
20407 36346
20397 40066
20396 39318
18606 45648
20413 54896
20422 63094
20431 54602
20423 55178
20424 42020
20283 44384
20276 46176
20275 45440
20274 53398
20282 45654
20281 45611
20289 45611
20288 53902
20298 49992
20297 41679
20296 48570
20304 44928
20303 48054
20295 44938
20294 48034
20302 39540
18595 47488
20311 55152
20319 54879
20318 63171
20327 55016
20336 38932
20344 52529
20343 60818
20353 52529
20352 60818
20362 52528
20351 52529
20341 60818
20333 52529
20334 60819
20342 52530
20335 52530
20326 52530
20325 26170
18453 33536
20316 31856
20317 30334
20310 31504
20309 31242
20300 29344
20301 45980
20293 45979
20292 54270
20285 45981
20291 45981
20284 44234
18452 49984
20277 53190
18451 49536
20268 45262
20269 52062
20278 45766
20279 44528
20286 48094
20287 44226
20280 48742
18593 53144
20264 47804
20257 43274
20252 37194
18591 48288
20256 46230
20263 44286
20262 39854
20261 50442
18450 48768
20255 45056
20249 41878
18449 38882
20250 35450
20251 55063
20246 55058
20240 55058
20245 63349
20244 55082
18590 46782
20239 48764
20233 40332
20238 41698
18448 46832
20232 50806
18447 48000
20226 44288
18446 38272
18589 49698
20212 46208
20206 38927
20211 47218
20221 37442
20227 41270
20228 37441
20222 45730
20213 37440
20223 37440
20229 36119
20235 44409
20241 36118
20234 36119
18445 61643
20207 52474
20208 52442
20203 52186
20202 52442
20201 65142
18444 63360
20192 32704
20187 46208
18443 46848
20177 50154
20178 39930
20179 44619
20180 51917
20170 44618
20164 44618
20169 52908
20168 44619
20163 36789
20167 36789
20162 45080
20157 39040
18442 43520
20147 45326
20143 47634
20144 41842
20148 48358
20158 36982
20149 45274
20150 46038
18587 35206
20151 51402
20152 34292
20153 38528
20154 35840
20155 37762
20145 49494
20140 57740
20139 49472
20138 35875
20270 35654
20271 24192
20272 39424
20273 49014
20265 42240
20266 38986
20259 42946
20258 52870
18592 41098
20253 52224
20247 41828
20242 40068
20236 35968
20230 23912
20224 60552
20219 68507
20210 60216
20220 60217
20218 60672
20217 44542
20216 32126
20215 47776
20214 55558
20209 47738
20204 41074
20193 39831
20188 47170
20189 39832
20194 48122
20195 40270
20197 29195
20198 40448
20205 35371
20199 43662
20200 35372
20190 35385
20185 43006
20186 35428
20176 35122
20165 35056
20175 43348
20174 35102
20184 35464
20183 42925
20173 45752
20172 43160
20171 47372
20181 42924
20182 47622
20196 49196
20635 46225
20267 45910
20634 42666
20260 49306
20254 40640
20248 31139
20243 31700
20633 29999
20632 31392
20631 30139
20237 48553
20231 50176
20225 48413
20629 49554
20630 50115
20628 55164
20627 17966
20626 27328
20625 36416
20624 49664
20191 48130
20623 50006
20622 36384
20621 55128
20166 67888
18588 65950
20159 56693
20160 67818
20161 69022
20620 61730
20619 57936
20156 62928
18586 64302
20146 36294
20618 33938
20142 44342
20141 35994
20132 36094
20617 26786
20616 53902
20127 52554
18583 55542
20117 52704
20615 55168
20614 39482
20104 38912
18581 37042
20103 37998
20107 40384
18582 34112
20116 26872
20126 45456
20131 36866
20125 39774
20115 34114
20114 57218
20124 52394
20123 57190
20113 52395
20112 46978
20121 43438
20122 52395
20137 55875
20136 35902
20135 43638
18585 40970
20134 41856
20130 40708
20129 48489
18584 45050
20133 44706
18441 47382
20128 50680
18440 46592
20118 49494
20108 46898
20109 48489
20119 49620
20120 48489
20110 42964
20111 48422
18580 33930
20102 45610
20098 46278
20097 44634
20101 46508
20106 43590
20105 45948
20100 43642
18439 43024
20096 54560
18438 59408
20091 63110
18437 59792
20092 51012
20093 42538
20087 50550
20086 63222
18436 61312
20075 36672
20071 38528
20067 41216
18435 43008
20063 43008
18434 41216
20059 38528
18433 37184
20055 35840
18432 43008
20045 49792
18431 50474
20040 57600
18430 62296
20035 65790
18429 62900
20030 57744
18428 49742
20036 53070
20037 38722
20042 44918
20041 41856
18577 41538
20046 49522
20056 40216
20060 34048
20064 29316
20068 44420
18578 51264
20072 56768
20077 64010
20088 55719
20076 55720
20078 24622
20079 17024
20080 -896
20081 4480
20082 21504
20083 34534
20084 53974
20089 56796
20094 57462
20099 53922
18579 54858
20095 53976
20613 32658
20612 32864
20090 34300
20085 33976
20074 54700
20073 46484
20069 54738
20065 46399
20070 46760
20611 39884
20610 48000
20066 42238
20609 44170
20608 44551
20607 46272
20054 46390
20058 42330
20062 48444
20061 42329
20057 50050
20053 48506
20047 40216
20048 26880
20049 9856
20050 7168
20051 26880
20052 40216
20044 42376
20039 37090
20606 37882
20605 40006
20604 29239
20034 52257
20029 55568
20028 55170
20027 43967
20033 59248
20038 52408
20043 40262
20019 49152
20018 43482
18574 40304
20009 43904
20005 24638
20001 20420
20602 19980
20603 19280
19997 24628
19993 25768
20600 23928
20601 25069
19989 46332
19979 48658
19978 44634
19988 49390
19987 42170
19986 50150
19975 49976
19985 58267
19984 49977
19974 43192
19964 47984
19963 43193
19973 51010
19983 43193
19982 50966
19972 43193
19962 50691
19958 50692
19961 58982
18572 47088
19971 50692
19981 43365
19992 51656
19991 43367
19996 43367
20000 51656
20004 43365
19999 43367
19995 51657
19994 55166
20003 47078
20007 50494
18575 47958
18426 58998
20010 57900
18427 50716
20006 57158
18425 56278
20002 59882
18424 56988
19998 51640
18423 44477
18422 46656
19990 48960
18421 52096
19980 58240
18420 58534
18573 47178
19970 56640
18419 50496
19960 52448
18418 53506
18571 46973
19957 43942
19956 56185
18417 53728
19946 47913
20020 54024
18576 53008
20031 48810
20032 55832
20021 55702
20011 60626
20008 51626
20012 55096
20022 61014
20023 31030
20013 37386
20014 30930
20024 37646
20025 30648
20015 50576
20016 58866
20017 50576
20026 50578
18416 57395
18570 47741
18569 47047
19936 56942
18415 58083
19926 57280
18414 50954
19922 48448
18413 51776
19912 58784
18412 59110
19902 57232
18411 58698
19892 56528
18410 49463
18565 57626
18566 49390
18567 48129
19913 43529
19924 51478
19923 46912
18568 48228
19927 50442
19928 50832
19929 43798
19939 51550
19940 43788
19930 51754
19931 43751
19941 50882
19952 50883
19951 59173
19950 51050
19949 43238
19948 47502
19938 43874
19937 46018
19947 43943
19932 50884
19942 46334
19943 50882
19933 46538
19934 43173
19935 51462
19945 51138
19944 51618
19954 49714
19955 51726
20599 35530
19959 43534
19969 47294
19968 58378
19967 63366
19977 55726
19976 50782
19965 48378
19966 57210
19953 43753
19925 43254
20598 37386
19921 51520
19920 59662
19910 51464
19911 59746
19901 51676
20597 27818
19891 42782
19900 43574
19899 53494
19898 43518
19909 45824
19919 35042
19918 51665
19908 43375
19907 51664
19897 43374
19896 51406
19906 43374
19917 43375
19916 51282
19915 59546
19914 51210
19905 51358
19895 43370
19894 51530
19904 47922
19903 51294
19893 49602
19890 48355
19879 46481
19880 47097
19870 46246
19869 47098
19859 45514
19860 47530
19861 45098
19871 47098
19881 39754
19882 48662
19883 39742
19872 41282
19862 42234
19863 41082
19873 44734
19874 40814
19864 44810
19865 37390
19875 57317
19884 55578
19885 63942
19886 57438
19887 65316
19877 57316
19876 65468
19866 57318
19867 37450
19857 33630
20596 21896
20595 22796
20594 23373
19849 22257
19853 23036
19845 57501
19841 56912
19837 57863
20591 56023
20592 57456
20593 56387
19833 64550
19823 56084
20590 37082
20589 38598
20588 37178
19811 38024
19815 38822
19819 38638
19832 30202
19831 19712
19830 6216
19829 6216
19828 7168
19827 21234
19826 58194
19836 57514
19825 66214
18561 50362
19821 49504
19822 57686
19818 49506
19814 45146
19803 58170
18560 54386
19793 61030
19790 52702
19794 53024
19795 31078
19806 31077
19805 39368
19804 31078
19796 32578
19797 37754
19807 33326
19808 35702
19798 33890
19799 58402
19809 60150
19810 58142
19800 60218
19801 57450
19791 49242
20587 44298
19787 60258
19786 51561
19776 59851
19766 51561
19767 59851
19777 51562
19757 34957
20586 28106
19753 43245
19743 51541
19742 46206
19731 43235
19732 51526
19733 47370
19723 41978
20585 35914
19719 52474
19708 49497
19718 57787
19717 49502
19716 45256
19715 48206
19705 51349
19704 47714
19714 51356
19713 43174
19703 51349
19694 51347
19693 59639
19692 51347
19695 43244
19696 47610
19706 49351
19707 46454
19697 49366
19702 43459
19712 51725
19711 43459
19701 51736
19691 48058
18551 45938
18550 48378
19687 48422
19688 47952
19677 50390
18549 46602
18380 53206
19676 53952
18381 50432
19686 53094
18382 54294
19690 51248
18383 52208
19700 58352
18552 48530
18384 60022
19710 59584
18385 53248
19720 46848
18386 48141
18387 46646
19734 52608
18555 42914
19755 44471
18388 53954
19744 53408
18389 51776
19754 52397
18556 56988
18557 48798
18558 47796
18390 49062
19758 55592
18391 57386
19768 56544
18392 58330
19778 57116
19724 57336
18554 55200
19735 51407
18553 55900
19721 51072
19722 51405
19725 59693
19726 51414
19727 43330
19737 51445
19738 43323
19728 51447
19729 43165
19730 51576
19740 59865
19741 51575
19752 51565
19751 59856
19750 51583
19749 59797
19748 51493
19739 51576
19736 43375
19747 43372
19746 51664
19745 50368
19756 50980
19759 43482
19760 48768
19761 51946
19771 47322
19772 49646
19762 47346
19763 43662
19773 49960
19774 43612
19784 49959
19785 43434
19775 49988
19765 43282
19764 49960
19783 46278
19782 44358
19781 47488
19780 50046
19770 43918
19769 49210
19779 44037
18393 46892
19788 49843
18559 40641
19789 42482
18394 51974
19792 53952
18395 47114
19802 41152
18396 61632
19812 63286
19813 50462
19817 51010
18397 59888
19816 63126
18398 59648
19820 56320
18399 48506
19824 55296
18400 60224
19834 62774
19835 49615
19839 51936
18401 58816
19838 60566
18402 58176
19842 51807
19840 37550
19844 45886
19848 37549
19843 37681
19847 50841
19851 49584
19852 50958
19856 49498
19855 51320
18562 48529
18403 47111
19846 54478
18404 51968
19850 55682
18405 52224
19854 55726
18406 52373
18563 46222
18564 45378
19889 46481
19888 54647
18409 52992
19878 55104
18408 55894
19868 54224
18407 56246
19858 53068
19698 45493
19709 45439
19699 53742
19689 46390
20584 31594
19685 36980
19684 56670
19674 64204
19673 56670
19662 53490
19663 61782
19664 56986
19655 54954
19665 63702
19675 56671
19683 37418
19682 44846
19672 42882
19671 43506
19681 44430
19680 40478
19670 45018
19661 42682
19660 52918
19659 42978
19669 45496
19679 50526
19678 45495
19667 45495
19657 53785
19668 53785
19658 45497
19654 44010
19653 55534
18547 53552
18548 52370
19666 54464
18379 56310
19656 56320
18378 55994
19652 53966
18377 51904
19642 44240
18376 60006
18546 48682
18545 49098
19632 58008
18375 59430
19622 58016
18374 51642
19618 51024
18373 55504
19615 45973
19611 48228
19606 48228
18371 53888
19610 56726
18372 56096
19614 58773
19616 48122
19620 53430
19619 48608
18544 47578
19623 52726
19624 42318
19633 42319
19634 51664
19643 51664
19644 59954
19645 51664
19646 57830
19647 49422
19636 51664
19635 59954
19625 51665
19626 31850
19627 37322
19637 36222
19638 36790
19628 39050
19629 31250
19639 36186
19648 34426
19649 44086
19650 34826
19651 58498
20583 42314
19641 64344
19640 60542
19630 63612
19631 63334
19621 56324
19617 28890
19613 28588
19609 28685
20582 27750
20581 28702
20580 29516
20579 28655
19605 57599
19601 58534
20578 57629
20577 56694
19597 64934
19587 55346
19596 30046
19595 20160
19594 5138
19593 -238
19592 8960
19591 28744
19590 46920
19589 52536
18543 47578
19585 46464
19586 50934
19582 44814
19578 47322
19567 59264
18542 59626
19556 58406
18541 61878
19553 58496
19554 56494
19557 62806
19558 55090
19568 36915
19569 45205
19570 36915
19559 36916
19560 39163
19561 47452
19562 39163
19571 39163
19563 50703
19574 50702
19573 58992
19572 50703
19583 38337
20576 37197
20575 39046
20574 37198
19579 39037
19575 42413
19564 42696
19565 50986
19555 53110
20573 45322
19551 61174
19550 51141
19541 51141
19612 45869
19608 54160
19607 45871
19604 47962
19600 44522
19599 52492
19603 50950
18370 59328
19602 63094
18369 61120
19598 61974
18368 60480
19588 54208
18367 47082
19584 55296
18366 59392
19580 61910
18365 58592
19581 49394
19577 48778
19576 61814
18364 59776
19566 54656
18363 46272
18362 47152
19552 44288
18361 51328
19542 56704
18360 55638
19532 55008
18359 55894
18539 45418
18540 46090
19543 43774
19533 47162
19534 43586
19544 47422
19545 42837
19535 51105
19526 51056
19525 59388
19524 54272
19523 47130
19520 44906
19519 54814
18538 51746
19522 48064
18358 53462
19518 51710
18357 47872
19508 38880
18356 64438
19498 63152
18355 64574
19488 62704
18354 61954
19484 65358
19485 52830
18535 56730
19489 51282
18536 54232
18537 54578
19509 51130
19499 57834
19486 42702
19475 51293
19465 50742
19466 45186
19476 51102
19477 42823
19467 51106
19458 51103
19457 59394
19456 52480
19455 50040
18533 40237
18534 39754
18353 39506
19474 48960
18352 49170
19464 47484
18351 48938
19454 47840
18350 40236
18532 47362
19451 50040
19450 57166
18349 56768
19440 58304
18348 59086
18531 47956
19430 57206
18347 50786
19420 52252
18346 53391
18529 47721
19417 44181
19416 56922
18345 54144
19406 48632
18530 46154
19431 49754
19421 58486
19418 49753
19422 50570
19423 42322
19424 50225
19434 41935
19425 43146
19426 45314
19427 52566
19428 44042
19437 44602
19447 40158
19446 48078
19436 41058
19435 48066
19445 41486
19444 48654
19443 50958
19433 53122
19432 49410
19442 53518
19441 48000
19452 43838
18344 55996
19396 55830
18343 56914
18528 46789
18527 45873
19386 55124
18342 48986
19382 53632
18341 58112
19378 61357
18340 58704
19374 60078
19379 48558
19375 49837
19407 44185
19397 46426
19398 44118
19408 47326
19409 43990
19399 47602
19400 43986
19391 43666
19390 52022
19389 44054
19388 47874
19387 51466
18526 50970
19383 49024
19384 54774
19380 51200
19376 44089
18339 44537
19370 51286
18338 48913
19367 39713
19371 44089
19366 52870
18337 50016
19362 45248
18336 58368
19352 65280
18335 65654
19348 63652
18334 62772
18525 54452
19349 60792
19345 53572
19344 66378
18333 63776
19340 58480
18332 50479
19341 40437
19346 40343
19342 48695
19331 46932
19321 46394
19322 51970
19332 48206
19333 50822
19323 50362
19324 35386
19334 39558
19335 33286
19325 39682
19326 31746
19336 42817
19337 51107
19327 42818
19328 51107
19338 42819
19372 49836
19368 58880
19363 57055
19364 65345
19353 69494
19350 60570
19354 63972
19355 26212
19356 9856
19357 10752
19358 25750
19359 40598
19360 54912
19361 60521
19351 52232
19347 41694
19343 42855
20560 41015
20561 43014
20562 41477
19339 51108
19365 33412
19369 32681
20565 32487
20564 33854
20563 32457
19373 15234
19377 16262
19381 15902
20566 15429
20567 16262
20568 14762
19385 43780
19395 49290
19405 50928
19404 48382
19394 51114
19393 42978
19392 50694
19402 58983
19401 50694
19410 50174
19411 58470
19412 50694
19403 50695
19413 58985
19414 50750
19415 43004
20569 30986
19419 42662
19429 50722
19439 55818
19438 52164
19448 55806
19449 52410
20570 32394
19453 44298
19463 51530
19473 51105
19472 48606
19462 51114
19461 42832
19471 51105
19480 51103
19481 59393
19482 51104
19490 42947
19491 35431
19501 43664
19502 35431
19512 43665
19511 35433
19510 42916
19500 36151
19513 33335
19503 46720
19492 41569
19493 52214
19494 41569
19504 51114
19514 59349
19515 51116
19516 47870
19506 51114
19505 59358
19495 51115
19496 42825
19497 51114
19487 47222
20571 34314
19483 42835
19459 42836
19460 51124
19469 51124
19470 42836
19479 42836
19468 42836
19478 51124
19330 52667
18331 54302
19320 52448
18330 51824
18524 44239
18523 49024
19317 42625
19316 56038
18329 54112
19306 49376
18328 52906
19296 59360
18327 59574
19286 57520
18326 56640
18521 48320
18520 54496
19283 47440
19282 60438
18325 42992
19272 50000
18324 50342
18519 39127
19262 48357
18323 41908
19252 60591
18322 61761
19248 65359
19249 52629
18517 56550
18518 55559
19253 52615
19250 60102
19239 52783
19240 38136
19241 46426
19231 38136
19242 38136
19243 37471
19244 37966
19234 37473
19224 38044
19223 37472
19233 38112
19232 37472
19222 38128
19221 46202
19220 53610
19230 48018
19229 52958
19219 48562
19216 41488
18321 36250
19238 44960
18320 45198
19228 43464
18319 40675
18516 35186
18515 39052
18514 48068
19215 49431
19218 55647
18318 57582
19214 56062
18317 55168
19204 57728
18316 57414
18513 46154
19195 43411
19205 51678
19206 43424
19207 51562
19197 43406
19196 51692
19187 46990
19182 35068
19181 57894
19180 49604
18511 47752
19179 43086
18314 49514
19185 47552
18315 50982
19194 45392
18512 47072
19186 49604
19170 49714
19160 43282
19151 43254
19150 51546
19145 49082
19144 44608
18507 46170
18508 43450
18509 43146
19169 50538
18313 51862
19159 51520
18312 52150
19149 49536
18311 44394
19143 55520
18310 59776
19133 62628
18309 60160
19123 60373
19134 49828
19124 52083
19115 52368
18308 45768
18307 47256
19099 52800
18306 55680
19092 58998
18305 56448
19084 55618
18304 55552
19076 56238
19077 50654
19085 52728
19093 49006
19094 43022
19086 46158
19087 42938
19095 49702
19102 41754
19103 48914
19096 42434
19088 43050
19080 50638
19072 50630
19071 49538
19079 50710
19078 42438
19070 50426
19063 47596
19053 50334
19052 47546
19062 50420
19069 48798
18303 48896
19068 54838
18302 52288
19061 55638
18301 50304
19051 50976
19043 50342
19042 58634
19031 50394
19021 42266
19022 50390
19013 42214
19012 50402
18300 48064
19005 42184
19006 50398
18995 58687
18996 50397
18994 50398
18985 50398
18984 42222
18977 50512
18299 48640
18967 43799
18968 48934
18978 42223
18960 48623
18952 49404
18943 48621
18944 47214
18953 48621
18961 43500
18962 51777
18963 43487
18955 46784
18954 43522
18969 43488
18945 48678
18946 48310
18937 48687
18929 48471
18928 56774
18927 48658
18936 56882
18935 48604
18934 43611
18925 49132
18926 43631
18917 49038
18916 43644
18908 45194
18909 43657
18899 49029
18898 50416
18888 49028
18889 57316
18879 49027
18890 49027
18869 42542
18868 50831
18857 42541
18878 42542
18870 50002
18860 50001
18859 58292
18848 50002
18858 50003
18847 42417
18846 50192
18835 42417
18836 50706
18826 42417
18837 42418
18819 46550
18818 54840
18298 53056
18812 46550
18825 46551
18820 46039
18814 54329
18813 46041
18807 50895
18484 21224
18821 53866
18827 53665
18828 61956
18838 53666
18829 54922
18830 49378
18831 42940
18832 47744
18823 45122
18822 53414
18815 45400
18808 45882
18801 53532
18802 45302
18796 53278
18795 46074
18788 43170
18781 47538
18774 46176
18775 50748
18768 43888
18767 50798
18761 42510
18756 49266
18477 51068
18479 50398
18757 53278
18752 59008
18747 50717
18753 52190
18758 59040
18763 53196
18762 59014
18769 50731
18770 41335
20530 37158
20531 40194
20532 39493
18777 38354
20533 40193
20534 39493
20535 39550
20536 38490
18804 39034
18791 38354
18798 40653
18797 39034
18790 46396
18789 48990
18782 45262
18783 49625
18784 41334
18776 41335
18803 47108
18809 46862
18816 47518
18485 52618
18810 55372
18811 50048
18817 35840
20537 29120
20538 27594
18824 31072
18834 51188
18833 50930
18843 50242
18844 57533
18845 49241
18855 49326
18854 57686
18853 49506
18842 57547
18841 49259
18852 43040
18851 51158
18862 43039
18861 42986
18850 51039
18849 42749
18839 42994
18840 43040
18873 46915
18874 55206
18884 46916
18863 46917
18885 55206
18886 46916
18876 55206
18865 46916
18864 55206
18875 46919
18896 45369
18488 49536
18906 49546
18914 39356
18915 47647
18907 39357
18895 45312
18905 50038
18904 47388
18489 46986
18913 47488
18490 43840
18922 35242
18932 54918
18931 46674
18939 44274
18493 56000
18940 38454
18941 52196
18950 60485
18958 52195
18957 54648
18949 52196
18951 52196
18942 38460
18933 51470
18491 50186
18923 51458
18924 54070
20544 41197
20543 49522
20542 53760
20541 53269
18897 51440
18487 54818
18887 53312
18486 53262
20540 52592
20539 39587
18867 52566
18856 43065
18866 45394
18877 37081
18805 46041
18297 43256
18806 46551
18799 45736
18792 42368
18296 48832
18785 52326
18295 48320
18778 42778
18786 41386
18779 49750
18771 46848
18481 43680
18483 47037
18793 41697
18794 49987
18800 41697
18787 42282
18780 34410
18772 38262
18773 30326
18482 21002
18480 15498
18766 34804
18760 48161
18755 51694
18750 49190
18749 55746
18476 53504
18754 55202
18478 55424
18759 57174
18764 37674
18765 48486
18474 47185
18740 49025
18739 40735
18729 49025
18719 40734
18730 40736
18709 42039
18704 42037
18711 42038
18710 50329
18720 42039
18721 50037
18731 52550
18732 50039
18722 52598
18712 50037
18713 49934
18723 50044
18724 41872
18714 42682
18715 36866
18725 42950
18735 43934
18745 50992
18746 51574
18751 46336
18475 46106
18736 42624
18472 42752
18726 47104
18471 48288
18716 51158
18470 48192
18717 38586
18718 53275
18728 56170
18727 53284
18737 56174
18473 52564
18738 53325
18748 54004
20529 52262
20528 53360
20527 54384
20526 55092
20525 36694
20524 45728
20523 46402
20522 47008
20521 33242
18689 45252
18693 45966
18692 36800
18468 44288
18702 45074
18703 46740
18708 45006
18707 53284
18706 53070
18701 45038
18700 36958
18699 30800
18698 28914
18697 53650
18691 53372
18696 61918
18705 53434
18469 60734
18695 55942
18694 44914
18690 63838
18467 29400
18681 31191
18680 20225
18665 35718
18294 34570
18293 38528
18645 39434
18646 35717
18655 40310
18656 32058
18657 35743
18658 44008
18649 35743
18648 44033
18647 35744
18639 35744
18637 37389
18636 36096
18626 33231
18638 37363
18628 33231
18627 41521
18623 33231
18622 31018
18618 34816
18619 32794
18462 12858
18463 20096
18629 40204
18640 39732
18631 39732
18630 48023
18632 39466
18633 43638
18643 39466
18652 43776
18651 39466
18642 43777
18650 43777
18641 39467
18653 35393
18654 43456
18644 44416
18464 47872
18635 45814
18634 35774
18624 34962
18625 26462
18620 26464
18621 34806
20517 13992
20518 22458
20519 18954
20520 15727
18664 48469
18674 55231
18679 48468
18678 55231
18466 54336
18688 46941
18673 48469
18672 55230
18662 47994
18663 55231
18677 49126
18687 21314
18686 28544
18685 32592
18684 35840
18683 29551
18682 49523
18676 57478
18675 52158
18465 53456
18666 52232
18667 43870
18668 35208
18669 42574
18670 35394
18671 40606
18661 35395
18660 41922
18659 35395
18733 41966
18734 50134
18744 41874
18743 50162
18742 48000
18741 43051
18894 47385
18893 55675
18883 47385
18892 47385
18903 47386
18882 43671
18872 50208
18871 43671
18881 51960
18880 43670
18891 43671
18902 44731
18901 48448
18900 43978
18910 49052
18918 44052
18919 48447
18911 44672
18912 48448
18920 44282
18921 42624
18930 48266
18492 48832
18938 51640
18494 50688
18495 47606
18497 38410
18496 49000
18947 48590
18948 46072
18956 44544
18498 37458
18964 51940
18974 51475
18975 59765
18982 51526
18499 56522
18976 51712
18965 40782
18959 40670
18966 51830
20545 37888
18983 33994
18993 48922
19003 50118
19004 44032
20546 34954
19011 47800
19020 42722
19019 47930
19029 41710
19030 49918
19041 48384
19050 38110
19049 47202
19040 44096
19039 51190
18502 47690
19038 45190
19027 49354
19028 44446
19018 46726
19017 48362
19008 45140
19009 52038
19010 43682
19002 44292
18992 42933
18991 51223
18990 42931
19001 42933
18981 43030
18973 41114
18972 47360
18971 41658
18970 50154
18980 52858
18979 50548
18986 47606
18987 53314
18988 42274
18989 49978
19000 49690
18999 58134
18998 50090
18997 42600
18500 43648
19007 47104
18501 43979
19014 45820
19023 46917
19034 51210
19033 50783
19032 42493
19044 42495
19024 45808
19025 50241
19015 45808
19016 45938
19026 45816
19037 50232
19036 45809
19035 50260
19046 42449
19055 50231
19056 42302
19047 50232
19065 42374
19064 45518
19054 42428
19045 50232
19048 42786
19057 50990
19058 45056
18503 40076
19107 56456
19100 44507
19101 51542
19109 44508
19108 52797
19116 44507
19117 52797
19110 52798
19111 44508
19118 44509
19119 48074
19127 56310
19126 54518
19125 43448
19135 44066
18506 52842
19136 54752
19146 42360
19152 50602
19153 51898
19163 50580
19162 57994
19161 50114
19171 57966
19172 50166
19173 58028
18510 44152
19188 50770
19189 58589
19190 50298
19198 50299
19208 41764
19209 50054
19210 41765
19199 41766
19200 51124
19191 42834
19201 47126
19211 51124
19212 46986
19202 51138
19192 42834
19183 47190
19176 45660
19175 41948
19174 45142
19164 42416
19154 41274
19155 41949
19165 45650
19166 41950
19156 51001
19157 42711
19147 48384
19140 50468
19139 42454
19138 41502
19137 42396
19128 40666
19129 42430
19130 41554
19131 49538
19120 55744
19121 62614
18505 49920
19122 54112
19113 54372
19112 36714
19104 44352
19105 51796
19097 46542
18504 47872
19089 46720
19082 43676
19081 51967
19073 43678
19074 49351
19066 56028
19059 49352
19060 55870
19067 49352
19075 41682
20547 39872
20548 40170
20549 49706
19083 50170
19090 49705
19091 57997
19098 49802
20550 39690
20551 41530
19114 39689
19106 41530
20552 42206
20553 48510
19132 54390
19141 42600
19142 50910
20554 38986
19148 42632
19158 50358
19168 50954
19167 56124
19177 50550
19178 57158
20555 43146
19184 51446
19193 50316
19203 42090
19213 47502
20556 32202
19217 37788
19227 55370
19237 60052
19236 55358
19226 60053
19225 55184
19235 60085
19245 55234
19246 60053
19247 31780
20557 28554
19251 42742
19261 50388
19260 42920
19259 47355
19269 45952
19270 50388
19280 42550
19279 47356
19268 47356
19278 45954
19277 47354
19290 50719
19291 56390
19301 50719
19302 52280
19292 50719
19300 42588
19310 50879
19311 42590
19309 42595
19308 50694
19318 50685
19307 58976
18522 45674
19297 50686
19298 42613
19299 50754
19289 42602
19288 50853
19287 42628
19284 50664
19274 50659
19263 50660
19273 58950
19275 42267
19276 48320
19266 42269
19265 48870
19264 42268
19254 43822
19255 42268
19256 45954
19257 54243
19258 45953
19267 45955
19293 42588
19294 50835
19304 46606
19305 50776
19295 48034
19285 43292
20558 37386
19281 52158
19271 42920
19303 50735
19312 50736
19313 59026
19314 50752
19315 42956
20559 29706
19319 38390
19329 42839
19507 42834
19517 47502
20572 38154
19521 41206
19531 42851
19530 51141
19540 46038
19539 51141
19549 42852
19529 46730
19528 39106
19527 42937
19537 51226
19536 42937
19546 51157
19547 43005
19548 48062
19538 42937
919 -14664
826 67318
827 62944
828 55104
829 45696
830 33376
831 31360
920 17472
832 34062
833 30016
834 24192
835 16128
836 6720
837 17808
838 27552
839 35112
840 40432
841 42784
842 39613
843 33936
844 26208
845 16128
846 9408
922 0
847 12096
848 8736
849 2688
850 0
851 0
852 0
853 0
854 3360
855 6272
856 2688
857 0
858 0
859 9576
860 17472
861 22512
924 20470
925 -38902
862 26384
863 23296
864 17472
865 9576
866 4032
867 8662
926 0
928 -1270
868 6528
869 2688
870 4284
871 13968
872 21598
873 26839
930 11802
874 33796
875 30730
876 25044
877 17024
878 6994
879 0
880 -17600
933 -55446
10776 19006
9468 27776
9461 50373
9467 50374
9460 58664
8661 46026
9453 50374
9454 58720
9481 51830
9480 53106
9487 51682
9488 54030
9495 51982
10777 32248
9508 57098
9507 55232
9514 55158
9515 56832
10778 46592
10779 30080
10780 23988
9540 46528
10781 47632
10782 33300
10783 33642
10784 33422
10785 34288
10786 36036
9583 40064
9590 39952
10787 28886
9597 45510
9596 36839
10775 12576
9441 23328
9440 48532
8659 44840
9433 56822
9426 48532
9434 48533
9427 56823
10774 14474
9414 34062
9413 38606
8656 44621
8655 42808
9398 43928
9405 44648
9412 42816
9419 43353
9420 40992
8657 43616
8658 41448
9425 41920
9432 42944
9439 41264
9446 43510
9447 39200
8660 41460
9452 39830
9459 43990
8662 40986
9466 43318
9473 37926
9474 35808
8663 34234
9479 50259
9486 51318
9493 50395
8664 51399
9494 35952
8665 51964
9501 33268
8666 31488
8667 28702
9506 29842
9500 27117
9513 31712
9520 31482
9521 26388
9527 31446
9526 26530
9532 57590
9538 49818
8668 59168
9533 53094
9539 41792
9546 34996
9545 35570
9551 34530
9552 35998
9558 34414
9557 36162
9563 37930
9564 40768
9570 36992
9569 41112
9575 36134
9576 41438
8669 52668
9582 47905
9589 49338
8671 50494
8670 51928
9588 51149
9581 49716
9595 35604
9602 44130
9608 41269
9603 41624
8672 43110
8673 44818
9615 48248
9622 43166
8674 50366
9623 35776
9616 46234
9609 43890
9610 46142
9617 45710
9624 47070
10788 33844
9637 49142
9644 38529
9636 38531
9643 44096
8677 41147
9650 48630
9651 46122
10789 33450
9664 46078
9671 39544
9670 45818
9663 39545
8679 38495
8680 41476
9676 37198
9669 40336
9662 37674
8678 41274
9657 36096
9656 42806
9649 40384
9642 41152
9635 40000
9629 40598
9630 40672
8675 41760
8676 40494
9678 44320
10790 39928
9691 39583
9690 44175
8681 56274
9689 44982
9683 46966
9684 55430
9677 39439
9697 39582
9704 38002
8683 39566
8682 38466
9696 39272
9703 38502
9710 45022
9711 40032
8684 43850
8685 42854
9716 42112
9723 45248
9730 37002
9731 37860
9737 35072
9736 39424
9742 33014
9743 42140
8686 47104
9748 47744
9755 50546
9756 42304
9762 50334
9761 42390
9767 38462
9768 30562
9774 38334
9773 30646
9779 38300
9780 30680
9786 52420
8687 50559
9785 44829
9791 47124
8688 48263
9792 43720
9698 44175
9705 46140
10791 30129
9718 38610
9717 41986
9724 38526
9725 45070
10792 28512
10793 23464
10794 19426
9749 34890
9750 52032
10795 47872
10796 32048
10797 33642
10798 34300
10799 35504
10800 37296
9793 40038
9800 44906
9799 44706
9806 44905
9807 45430
10801 33846
9820 43712
9827 38234
9834 47742
10802 40376
9847 42946
9854 37042
9861 39382
10803 23451
9874 46122
9873 48650
9880 45974
9887 32806
9888 41098
10804 24953
9881 32808
9901 44703
9900 38996
9907 44973
9908 39266
10805 28821
9915 44972
9914 39268
8701 42317
8700 41946
9899 40805
9906 42210
9913 41134
8699 42590
9894 43968
9893 45734
9886 51078
8698 48795
8697 35732
9879 34010
9872 33600
8696 35354
9867 32608
9866 36514
9859 47942
9852 47228
9845 45674
8694 47916
8695 46462
9860 45590
9853 47994
9846 43650
8693 49868
9840 40576
9839 40704
9832 44518
9825 44386
9818 42910
8691 44658
8692 44550
9833 41414
9826 46924
9819 41076
8690 34586
9813 35968
9812 39334
9805 40054
9798 37820
8689 36681
9928 43235
9934 43234
9935 53942
10806 42102
10807 37390
10808 37000
9960 50102
10809 32072
10810 30954
10811 29568
10812 27552
10813 24136
10814 20630
10004 48206
10003 38746
10011 44546
10019 36255
10020 44545
10815 28395
10012 36256
8710 45037
8708 42414
10018 41629
10010 44255
10002 44062
9995 39430
8706 43130
9996 45110
9990 37698
9984 46023
9989 46023
9977 46024
9983 54314
9978 34782
9972 42822
9971 37250
9965 42166
9966 37348
9959 35770
9953 46278
8704 51648
9958 40352
9952 48262
9946 33970
9947 38198
9941 33732
9940 39930
9933 34916
9926 44500
8703 43961
9927 41011
8702 45862
9921 41920
9920 45802
10026 44083
10027 41552
8711 42943
10033 41964
10041 43200
10049 42023
8712 43124
8713 42906
10042 43226
10050 43446
10034 34149
10035 42440
10043 39158
10816 17779
10051 33930
9406 49678
9407 57662
9400 49680
9399 57786
9393 56089
8654 53147
9392 42793
9382 51050
9372 42759
9381 42769
10773 22234
10772 22934
9383 22436
8653 23577
9373 51485
8652 52626
9363 52115
8651 53068
10771 42929
10770 42487
9353 40771
9344 39651
9352 47942
9351 39652
9362 44412
9371 44410
9361 52700
9360 44411
9350 45732
9342 37626
9343 44536
9335 39526
9336 47370
9337 39519
9345 44543
10768 42788
10769 42153
9391 44358
9390 51254
9389 42870
9380 44377
9370 42749
9369 46558
9379 45446
9378 43982
9368 46304
9358 44034
9359 46348
9349 39662
9348 44800
9340 39394
9341 45194
9332 43776
9333 42142
9334 50154
9323 55911
9324 47621
9314 47622
9315 40012
9316 48218
9325 41934
9326 48206
9317 43298
10767 33354
10766 38912
10765 36352
9308 36508
9299 40012
9291 46670
9290 40012
9298 46940
9307 40013
9306 40136
9305 40011
9289 48261
8649 47242
9297 48262
9288 49590
9279 48262
9280 39973
9271 48262
9272 39973
9281 48263
9282 41726
10764 41130
10763 44928
10762 45152
9273 45452
9264 45768
9256 41090
9248 51830
10761 38154
9238 43904
9227 39136
9216 48296
9215 40078
9205 48262
9206 40084
9197 48238
9196 40160
9195 48013
9184 56295
9174 48005
9183 48005
9185 48080
9186 40040
9175 44610
8642 45322
10760 31434
10759 32768
10758 41728
9138 39680
10757 42550
10756 28874
9129 48734
9119 48128
9118 46474
9128 51606
9137 43252
9127 43326
9117 44742
9109 53031
9100 44741
9099 49562
9108 44741
9110 44834
8636 41306
9102 42736
9101 49836
9092 49683
9093 57975
9084 49970
8632 57280
9085 36550
10755 33802
9077 49650
9076 44028
9067 49602
9068 37684
10754 33610
9061 45798
9060 41362
9049 45682
9050 41420
9040 45890
9039 43502
9028 46096
9019 42674
9020 45170
9029 43736
10753 43498
10752 42674
9011 42530
9002 47718
10751 48512
10750 44374
8993 41949
9001 41946
8992 50237
8991 41947
9010 45137
9000 45138
9009 53428
9008 45147
9017 44342
9018 45178
9027 41841
9038 44102
9037 41840
9047 50129
9058 41839
9059 49580
9048 41840
9046 41840
9026 44307
9025 52597
9036 44308
9016 44340
9007 42232
8998 50201
8989 41910
8999 41911
8981 45452
8972 53741
8973 45452
8983 45451
8982 53742
8990 45452
8963 33543
8954 41620
8945 33306
8946 41582
8955 33543
8964 41832
8965 45148
8957 45148
8956 53439
8974 41940
8966 41942
8975 50232
8984 41964
8985 48214
8976 41992
10749 43102
10748 46734
8967 45080
8958 42058
8949 42758
10747 40918
10746 43374
10745 40918
8940 42202
8932 49206
8924 40882
8931 41014
8939 45766
8948 48502
8947 45726
8938 53917
8937 45627
8930 45964
8922 40882
8921 48222
8929 42150
8620 44762
8618 45462
8616 40986
8913 42738
8906 43478
8896 50688
8886 42052
8887 40794
8877 49084
8876 40795
8869 45130
8870 40795
8878 40795
8897 32562
8898 40851
8908 32561
8907 40852
8888 32563
8914 46179
8915 54469
8923 46179
8916 48218
10744 35872
10743 39424
10742 39472
10741 37184
10740 36944
10739 38656
10738 48640
8855 46080
10737 50806
10736 33878
10735 28662
10734 30464
10733 32256
10732 35328
8808 39682
10731 27712
10730 21194
8789 40458
8606 39808
8798 35336
8788 26836
8797 35124
8796 47826
8804 42050
8803 47366
8795 34048
8794 39713
8787 31423
8793 32768
8786 31722
8791 31426
8451 19250
8790 35958
8799 27370
8800 48102
8607 48906
8809 46650
8801 53676
8792 45164
8802 47030
8810 26122
8608 32384
8817 39080
8826 39146
8827 41728
8836 38766
8845 46749
8844 55038
8835 46749
8843 46749
8834 39920
8825 47824
8824 39919
8833 48209
8832 39919
8842 39920
8831 37587
8822 43164
8821 37588
8814 39730
8815 38210
8816 40514
8823 37588
8830 30564
8839 37248
8611 37521
8840 39416
8841 40278
8850 40241
8849 48531
8858 40735
8857 38963
8856 27299
8612 36500
8805 51565
8811 44268
8812 51566
8806 44434
8807 51566
8813 44598
8820 39962
8819 51790
8818 40522
8609 49808
8828 44144
8610 43880
8837 39136
8829 38890
8838 47414
8848 39352
8854 46886
8865 54610
8871 46264
8864 46402
8853 40106
8847 47710
8846 40042
8852 47788
8863 43338
8862 35966
8861 46878
8851 46649
8860 54941
8859 46792
8867 46966
8868 46918
8875 39650
8883 46308
8893 38523
8894 46322
8884 38524
8885 45448
8895 38832
8905 44306
8904 38524
8903 44072
8912 50646
8920 42250
8911 43562
8902 40034
8891 39423
8892 47714
8882 39435
8874 47250
8866 47241
8613 52672
8873 55537
8881 47281
8880 39406
8872 39390
8879 47682
8889 39391
8890 48026
8901 48026
8910 45351
8899 48027
8614 56042
8900 56318
8909 59232
8917 16074
8925 21504
8933 28672
8941 36928
8959 26416
8452 23552
8968 35840
8453 40704
8977 46720
8624 45248
8454 28314
8994 34624
9003 35840
8455 31424
9012 30976
9013 49426
9023 49425
9022 57716
9021 49428
9031 49664
8627 41456
9030 35098
8456 40822
9041 36148
9052 37727
9051 46017
9062 42240
9069 30464
9078 36834
9086 44978
9094 50556
9103 42299
9104 50496
9095 42300
9087 39931
9096 39932
9088 48222
9079 41984
8630 50048
9070 44826
8629 49782
8628 44688
9053 46294
9054 44022
9043 44502
9042 44554
9032 37786
9033 44322
9034 52513
9035 44222
9044 44223
9024 45280
8626 38928
9015 52464
9014 44406
9004 50624
9005 53878
9006 45254
8997 45688
8988 36513
8987 34863
8986 36513
8995 34140
8625 30250
8996 36513
8979 36514
8978 34864
8980 34865
8969 47107
8970 46054
8960 46054
8623 43256
8952 46053
8961 47108
8962 46054
8971 47108
8953 35754
8944 45408
8936 35829
8935 46400
8927 54691
8928 46402
8919 46502
8615 50144
8918 55286
8617 50752
8926 53898
8619 52172
8934 40620
8621 47936
8942 48886
8943 39050
8951 48886
8950 47526
8622 44576
8635 45822
8637 45558
9113 48532
9106 41133
9105 49423
9097 49664
8633 47514
9089 45632
8631 41344
9080 44032
9071 46520
9072 38230
9114 42853
9125 48362
8639 43650
9126 46630
8638 44672
9116 42854
9115 51108
9107 43176
9098 40808
8634 36858
9090 46566
9081 38062
9091 38063
9073 45923
9074 38186
9065 45923
9066 38061
9075 46003
9083 37970
9082 45924
9064 38219
9057 45765
9045 45754
9055 45756
9063 37466
9056 54046
9270 39973
9262 51238
9254 49122
8647 49410
8648 48798
9263 48712
9255 48428
9247 39386
8646 45952
9237 47726
9226 49766
9225 47586
9236 50246
9235 47664
9246 39572
9245 48056
9233 48009
9244 56301
9243 49338
9252 52592
9253 51790
9261 34142
9260 33610
9268 32930
9269 34046
9278 30918
9277 35242
9286 41978
9287 46434
9296 40328
9295 47118
9303 40070
9312 45596
9313 53886
9304 45596
9322 45597
9321 41462
9331 49500
9330 50880
9320 50760
9329 59702
8650 58304
9339 38656
9347 39972
9356 48262
9357 46208
9367 45054
9377 52040
9376 45026
9366 52774
9365 48263
9355 39974
9354 48263
9346 41728
8468 34304
9338 30260
9327 54808
9328 47062
9319 54442
9310 45790
9318 47218
8467 53056
9309 56878
8466 54176
9300 47488
8465 47392
9292 52630
8464 49664
9283 52214
8463 50240
9274 43328
9284 42670
9293 43330
9301 39866
9311 38974
9302 47734
9294 40602
9285 41866
9275 40841
9276 49133
9267 37592
9259 45863
9258 37592
9250 45862
9251 37593
9266 45882
8462 54768
9265 59142
8461 57088
9257 54976
8460 46720
9249 44096
8459 43840
9239 47180
9228 37613
9217 40402
9218 37613
9229 45903
9240 37614
9241 48911
9230 40622
9219 48892
9220 40622
9231 48911
9232 40621
9242 40622
9221 46988
9210 55277
9201 46987
9211 46987
9209 46988
9212 41063
9223 49352
9234 41063
9224 41063
9222 41064
9213 42286
9214 48318
9204 41698
9203 48518
9194 40360
9193 47776
8644 47114
9202 47810
8643 52344
9191 47748
9192 55612
9181 47660
9180 40218
9170 47828
9169 40205
9179 48495
9190 40204
9178 40205
9189 43270
9200 54006
9208 42426
9199 45952
8645 43008
9207 48506
8458 50326
9198 39552
9187 45838
9188 43910
9177 45554
9176 45066
9167 29658
8457 27648
9158 44800
9149 47768
9150 39650
9140 47698
9139 39686
9130 45973
9120 38002
9111 45937
9112 37926
9121 45952
9131 38178
9132 46600
9122 39290
9123 46046
9124 39888
9134 45960
9133 39974
9142 46006
9141 39394
9151 46180
8641 51648
9159 54158
9168 45550
9160 45586
9161 40006
9153 48295
9143 40006
9154 40006
9144 48295
9152 40007
9145 39590
9155 39422
8640 46368
9146 47726
9135 41714
9136 45582
9147 41732
9148 44986
9157 37250
9166 47379
9165 55669
9156 47380
9164 47490
9163 40232
9162 48322
9171 40231
9182 40231
9172 48521
9173 40232
9364 39988
9374 45242
9375 46702
9385 44594
9384 47356
8469 45824
9394 42240
8470 37632
9401 28672
8471 25536
9408 27328
8472 26880
9415 29568
8473 25984
9421 28672
8474 24948
9428 28672
8475 25536
9435 27328
8476 24528
9442 27328
8477 25984
9448 28672
8478 25536
9455 28672
8479 24864
9462 28672
8480 24864
9469 26880
8481 25536
9475 28672
8482 24864
9482 26880
8483 25536
9489 27328
8484 24192
9496 26880
8485 23968
9502 25984
8486 25984
9509 28672
8487 26880
9516 28224
8488 25984
9522 27328
8489 25984
9528 28672
8490 24864
9534 25704
8491 24528
9541 27328
8492 27328
9547 28672
8493 25984
9553 28672
8494 25536
9559 26880
8495 24192
9565 27328
8496 26880
9571 28672
8497 25536
9577 27328
8498 24192
9584 27328
8499 25984
9591 28672
8500 25536
9598 28672
8501 25536
9604 24528
8502 22848
9611 25536
8503 27328
9618 28672
8504 28672
9625 28672
8505 25984
9631 27328
8506 25536
9638 27328
8507 24192
9645 27328
8508 25984
9652 27328
8509 25984
9658 28672
8510 24864
9665 26880
8511 25984
9672 28672
8512 25536
9679 27048
8513 25536
9685 27328
8514 25984
9692 27328
8515 24640
9699 25984
8516 24640
9706 25872
8517 25536
9712 28672
8518 25536
9719 27328
8519 24192
9726 25872
8520 26656
9732 28672
8521 25984
9738 28672
8522 24528
9744 27328
8523 25536
9751 26880
8524 25984
9757 28672
8525 24864
9763 28672
8526 25536
9769 27216
8527 25536
9775 28672
8528 24864
9781 26656
8529 24192
9787 25984
8530 25984
9794 28672
8531 25984
9801 27328
8532 24640
9808 24360
8533 25984
9814 28672
8534 24864
9821 25984
8535 24192
9828 25536
8536 25984
9835 28672
8537 25536
9841 28672
8538 24864
9848 28672
8539 25984
9855 27328
8540 25536
9862 28672
8541 25536
9868 27328
8542 26880
9875 28672
8543 26208
9882 28672
8544 25984
9889 25984
8545 24192
9895 25536
8546 24640
9902 27328
8547 24192
9909 27328
8548 25984
9916 27328
8549 24864
9922 27328
8550 25536
9929 27048
8551 25984
9936 28000
8552 26656
9942 27328
8553 25536
9948 28672
8554 24192
9954 27328
8555 24864
9961 26880
8556 25984
9967 28672
8557 25984
9973 27328
8558 24360
9979 26152
8559 24192
9985 25984
8560 28672
9991 43008
9997 45286
10005 48802
10006 43006
9998 48806
9999 39299
9992 39040
9986 43904
9980 42280
9974 41704
9968 40448
9962 41888
9955 42176
9949 42112
9943 41920
9937 40928
9930 41384
9923 41824
9917 41152
9910 42560
9903 42368
9896 42688
9890 43904
9883 40480
9876 40640
9869 42112
9863 41920
9856 41792
9849 41888
9842 41664
9836 41216
9829 43904
9822 42496
9815 41504
9809 44072
9802 41984
9795 40960
9788 43904
9782 42400
9776 41440
9770 41488
9764 41888
9758 41472
9752 41664
9745 42560
9739 41808
9733 40608
9727 42896
9720 42144
9713 40928
9707 42896
9700 42560
9693 41872
9686 42128
9680 41384
9673 41764
9666 41572
9659 41888
9653 40960
9646 42112
9639 41600
9632 41024
9626 41216
9619 40384
9612 44288
9605 44240
9599 41920
9592 40768
9585 42560
9578 41792
9572 41536
9566 42560
9560 42304
9554 41216
9548 39872
9542 42128
9535 42728
9529 41888
9523 42176
9517 41152
9510 41216
9503 43904
9497 42400
9490 41728
9483 42400
9476 41536
9470 41888
9463 41888
9456 41920
9449 40832
9443 42128
9436 41600
9429 41300
9422 41504
9416 40192
9409 41024
9402 40768
9395 37562
9386 44006
9387 36526
9388 47556
9397 47405
9396 55695
9403 47405
9404 34195
9411 42486
9418 34195
9410 34196
9417 44145
9423 52436
9430 44146
9424 44147
9437 38997
9438 47287
9431 38997
9445 38997
9451 35040
9458 43329
9457 35042
9450 43331
9444 35041
9465 44275
9471 44275
9464 52565
9472 43346
9478 51636
9477 43347
9485 43347
9484 37688
9491 45978
9492 37689
9498 37689
9499 45979
9504 48787
9511 40499
9512 48788
9519 40499
9505 40500
9518 45183
9524 53473
9525 45188
9531 53471
9530 45190
9536 42300
9537 34021
9543 34021
9549 42299
9550 34022
9544 42301
9555 30784
9556 39062
9562 30784
9561 39062
9567 30782
9568 39063
9573 54388
9579 46102
9574 46107
9580 34164
9587 40514
9586 34210
9593 39100
9594 37710
9601 34910
9600 37170
9606 32770
9607 38982
9614 32666
9613 48808
9620 55226
9621 50244
9628 53238
9627 50274
9633 33842
9634 31390
9641 32414
9640 31522
9647 32098
9648 31950
9655 33998
9654 36146
9660 32722
9661 37446
9668 30818
9667 35066
9674 42122
9675 35524
9682 41566
9681 36002
9687 39666
9688 37326
9695 39326
9694 38626
9701 38434
9702 38926
9709 32734
9708 34226
9714 32546
9715 34974
9722 31502
9721 35746
9728 44298
9729 49784
9735 43856
9734 50750
9740 42582
9746 42407
9747 50697
9741 42407
9754 42407
9753 40162
9759 48452
9765 40163
9766 48452
9760 40163
9771 46504
9772 38216
9777 37777
9783 46066
9789 37777
9778 46066
9784 37777
9790 44058
9797 52322
9796 45220
9803 51804
9804 45886
9811 30910
9810 25394
9816 30722
9817 26270
9824 30606
9823 26274
9830 30354
9831 26110
9838 29854
9837 26786
9843 28546
9844 27342
9851 36382
9850 35346
9857 36322
9858 35710
9865 36142
9864 36322
9870 40498
9871 41438
9878 39870
9877 42370
9884 39810
9885 42446
9892 32670
9891 35954
9897 32514
9898 36126
9905 31470
9904 36898
9911 38922
9912 45304
9919 38576
9918 45438
9924 38070
9925 39460
9932 47751
9939 39460
9931 39461
9938 46711
9944 54996
9945 46716
9951 39046
9950 30786
9956 39039
9957 30787
9964 39038
9963 30794
9969 39539
9970 31300
9976 39537
9975 31301
9981 39535
9982 31302
9988 37479
9987 29247
9993 37479
8705 37233
9994 29247
10001 26544
10000 39234
8707 45312
10008 47862
8709 44336
10016 39234
10009 39234
10017 39844
10025 47210
10024 47525
10031 45296
10032 47526
10040 40338
10048 47580
10056 40190
10055 47526
10047 40294
10039 47590
10038 39464
10030 47524
10029 39338
10037 47524
10045 39378
10046 47524
10054 39658
10053 47806
10060 39570
10061 47371
10069 55660
10077 47370
10076 43952
10068 47371
10070 47371
10062 39782
10063 47094
10071 39968
10079 48190
10078 39900
10086 48181
10087 39900
10023 40417
10022 48683
10015 56962
10007 48651
10014 48714
10013 39328
8561 37184
10021 32704
8562 31360
10028 34048
8563 31360
10036 28672
8564 31360
10044 35840
8565 28672
10052 30464
8566 33152
10059 37632
8567 30464
10067 30464
8568 25984
10075 25984
8569 23296
10083 25984
10090 39884
10094 48156
10093 39892
10101 48154
10102 39894
10110 48154
10109 39900
10118 48155
10124 44987
10123 48096
10116 44988
10117 53279
10108 50190
8721 45760
10100 45440
8719 50048
10092 52792
10085 46438
10084 45394
8717 46336
10091 52738
10099 39884
10098 48302
10106 56593
8570 54656
10114 56128
8723 46927
10115 51822
10107 48303
8571 58214
10122 29184
8572 28672
10132 30464
8573 28672
10139 26778
10146 48034
8574 44864
10155 37786
10147 40414
10148 45640
10149 49246
10141 45312
10140 49290
10133 41858
10134 45990
10125 45409
10136 45409
10135 53699
10142 45409
10143 40687
10151 48978
10150 40688
10159 40702
10160 47394
10152 46854
8726 43392
10153 45376
8727 45530
10161 55350
10171 46890
10170 40596
10179 46656
10178 40109
10119 40044
10126 46780
10127 43008
10128 41134
10137 46564
10144 54294
10145 46462
10138 54678
10129 47010
10121 40458
10120 47062
10111 42694
8722 40586
10103 42234
10095 43210
8720 46138
10096 39936
8718 47446
10089 42784
10088 49334
10080 43432
10072 44336
10064 43552
10057 46262
10058 38144
8714 45216
8715 44422
10187 48090
10188 43930
10189 46786
10198 43880
10197 46886
10196 43952
10205 45618
10206 44038
10215 44030
10216 52303
10217 44013
10226 47900
10225 44013
10207 44366
8728 42566
10199 44656
10190 42836
10180 42614
10181 55670
10172 48243
10186 40105
10195 45568
10194 40103
10185 46374
10176 40086
10175 44558
10184 40092
10193 41194
10202 49483
10211 41193
10203 41194
10204 46694
10213 54984
10214 46694
10222 46695
10212 46696
10221 40386
10220 48042
10229 40186
10239 44755
10240 53046
10230 44757
10231 46798
10241 44757
10250 44757
10251 42578
10260 46798
10261 42578
10253 42578
10252 50869
10242 42579
10232 44405
10223 45554
10224 44404
10233 52694
10243 44406
10234 44456
10235 43662
10246 43506
10245 51834
10244 44054
10254 47990
10255 44866
10264 43250
10265 43520
10274 42222
10273 43848
10283 42942
10282 43654
10272 47318
10263 42974
10262 47010
10271 43350
10281 47384
10290 40106
10299 40622
8735 45770
10291 48502
10292 48688
10300 57442
10309 47290
10319 40660
10318 42114
10328 40414
10329 44814
8738 46848
10338 46346
8739 44800
8741 46474
8742 43334
8740 52150
10347 39270
10346 47784
10345 47242
10335 47785
10336 47262
10337 47785
10327 46952
10326 47785
10325 47649
10315 40498
10316 50456
10317 46464
10308 47868
10307 51082
10298 49998
8734 46016
10289 49662
10288 42942
10287 44278
10278 42943
10279 47994
10280 42943
10270 47804
10269 42943
10268 40582
10259 47400
10258 42382
8730 48256
10267 50694
8731 49408
10277 45568
8733 41728
10286 48272
10296 56414
10297 48124
10306 44286
10305 48126
10295 48125
10177 48090
10167 48090
10169 48090
10158 48091
10168 56381
10157 39814
10156 44042
10166 44204
10165 42474
10164 51194
8575 51456
10174 48384
8576 44800
10183 31360
8577 30464
10192 30464
8578 28672
10201 28672
8579 28672
10210 30464
8580 28672
10219 30464
8581 30464
10228 30464
10237 29274
10238 56509
10248 64799
10247 56509
10249 56509
10256 64799
10257 56510
10266 21826
10276 28672
10285 37726
10294 45500
8582 50432
10303 49866
10311 40050
10312 48238
10304 40051
10313 40064
10314 47754
10324 40557
10334 47214
10333 40044
10323 48257
10322 39970
10173 39953
10820 38420
10821 40259
10191 38420
10182 40261
10822 43646
10200 48130
10208 47310
10209 55602
10218 48986
10823 47270
10824 37788
10227 36282
10236 36586
10825 37462
10826 36768
8729 43115
10827 51405
10828 43520
10829 27258
10275 58986
8732 55616
10284 59446
10830 44234
10293 46624
10301 33130
10302 41984
10831 35818
10832 34880
10310 39808
8736 42806
10320 40544
8737 46358
10330 43614
10833 42880
10834 42410
10340 42568
10339 43394
10348 42254
10349 43534
10357 36706
10356 51322
8743 45584
10364 59612
10370 51321
10365 51322
10371 36418
10835 35638
10836 35146
10377 44080
8745 38858
10376 39238
10382 43328
8746 39680
10387 32714
8748 35680
8747 36694
10396 36474
10403 48986
8751 46464
10413 49130
8752 45376
10423 44634
10424 44428
10414 42492
10404 41278
10837 40954
10838 41438
10839 45198
10840 43850
10430 42784
10435 43682
10434 51972
10440 43682
10429 43683
10441 42728
10841 43334
10842 45440
10843 41290
10453 42840
10447 43246
10446 42794
10452 43362
10457 42442
10463 49870
8756 46336
10473 45154
10474 45778
10464 41966
10458 43940
10844 45318
10845 48512
10846 42406
10847 42886
10481 40477
8757 44806
10491 45647
10848 41618
10849 36448
8758 47510
10501 51352
10510 52864
10519 53954
10518 45667
8760 33234
10509 43074
8759 44215
10500 49948
10499 46462
10489 49700
10490 49162
10480 47884
10479 56180
10321 48226
10332 48226
10331 56516
10341 48560
10350 39518
10358 47516
10366 39872
8583 30464
10372 33152
8584 37632
10378 40320
8585 37632
10383 43904
10389 40363
10388 48654
10397 39542
10405 47904
10415 40178
10416 47832
10406 40256
10407 47862
10399 47857
10391 56146
10390 47858
8749 53248
10398 56148
10385 32004
10384 40293
10379 32003
10380 42061
10374 50351
10368 42061
10373 42062
10367 50510
8744 48144
10360 49950
10359 41470
10351 49759
10342 41470
10343 49760
10344 41470
10353 49760
10352 41471
10361 46710
10362 41310
10354 43266
10355 41298
10363 44686
10369 37924
10375 27300
10381 33618
10386 50258
10392 49450
10393 58732
8750 58250
10400 44392
10394 49846
10395 33194
10401 54529
10402 46239
10412 51702
10422 42354
10411 44550
10410 40362
10409 49578
10408 42866
10418 48334
10419 44166
8753 51520
10420 54272
10421 44146
10428 57462
10433 47474
10439 17010
10445 12544
10451 17920
10456 28448
10462 39953
10472 23726
10471 39953
10162 39954
10163 48246
10154 43520
10819 29824
8725 28704
8724 54432
10130 44794
10131 56438
10818 30218
10113 51226
10112 48182
10104 49666
10105 49674
10097 48532
10817 24170
10082 25600
10074 47377
10066 55626
10065 47356
10073 55627
10081 47377
8716 43778
10488 41080
10487 48072
10478 44800
10470 49584
10469 41294
10468 46992
10467 55192
10460 47422
10461 55714
10455 47546
10450 35474
10444 42246
10443 34246
10437 42194
10438 34299
10432 53986
10427 55062
10417 41705
10426 60401
10425 49358
8754 58648
10431 56411
8586 50112
10436 46218
8587 51266
10442 54256
8588 50944
10448 47360
10449 54748
8755 54912
10454 47626
8589 44288
10459 48246
10465 56536
8590 53040
10475 49659
10476 55121
10466 48246
10477 33164
10484 41454
10495 41454
10485 49744
10486 41454
10496 38202
10497 41118
10507 35646
10506 41182
10498 47206
10508 55344
8761 52992
10516 44480
10525 41576
10526 46648
10517 46463
10527 54766
10537 52552
8763 52074
10528 52703
10529 35583
10538 38528
10547 39494
10556 47784
10565 53110
10573 45994
10572 52696
10564 46000
10555 42152
10546 49416
8764 45094
8766 52390
10554 39322
10553 47842
10544 45196
10545 48542
10536 44866
10535 49346
10534 44154
10543 50270
8765 51200
10552 49174
8768 45344
10560 55296
10569 62600
10577 54309
10568 54310
10515 47104
10524 47058
10523 57078
10533 41612
10542 46620
10541 42014
10550 46582
10551 42130
8767 41760
10559 33976
10482 38721
10483 46937
10493 38721
10492 46947
10502 38681
10503 48143
10504 56404
10494 48114
10513 48115
10505 48116
10514 56502
8762 40552
10522 55206
10532 46820
10521 46858
10512 41118
10511 50346
8591 47968
10520 49504
8592 53792
10530 56390
8593 52358
10539 52622
10540 46494
10531 43159
10548 35748
10549 41877
10557 44201
8594 44544
10566 43914
8595 43008
10574 42541
10558 38074
10567 39542
10575 39735
10583 33810
10582 31006
10590 50025
10591 47221
10599 50024
10598 47221
10606 50024
10607 47222
10614 36950
10621 39753
10615 39754
10622 36951
10629 39753
10628 36951
10636 42828
10643 40085
10635 45631
8596 48256
10642 48376
10649 40096
10658 48285
10665 56560
8597 53376
10675 54816
10681 50017
10682 54796
10676 50018
10666 48284
10659 40067
10650 48338
10651 40056
10660 48344
10667 43306
10668 41410
10669 47872
10670 40758
10671 44992
10672 51838
10661 46080
10662 44667
10655 44746
8779 35398
10645 51138
8781 44698
10654 47670
10653 35438
8780 33290
10652 50126
10644 43008
10637 30464
8778 33152
10630 35840
8777 35840
10623 34944
8776 35840
10616 33152
8775 31808
10609 43134
10608 42190
10600 41658
10601 43074
10592 42530
8772 40512
10584 44546
8771 41792
10576 34406
10585 34073
10593 34241
10638 36828
10631 35840
10624 29504
10617 44672
10610 55398
8774 51278
8773 51887
10602 54239
10594 33727
10586 35456
10578 32128
8770 44378
10570 45680
10561 41542
8769 47656
10562 49534
10563 42520
10571 44140
10579 44002
10587 35712
10595 43394
10596 35596
10588 43822
10580 35870
10581 42586
10589 35308
10850 33680
10851 33090
10597 44050
10852 46500
10853 46542
10613 43904
10605 49734
10604 43038
10603 35340
10611 43630
10618 35341
10612 35341
10619 43630
10625 51431
10632 43141
10626 43142
10627 42442
10620 43142
10854 41056
10855 42606
10856 41302
10633 42443
10640 50733
10647 42442
10646 49408
10639 42443
10641 42443
10634 43143
10857 46014
10858 41302
10648 44800
10657 46986
10656 45696
10663 43974
10664 49664
8782 33782
10674 31424
10859 25248
10860 30016
10861 28412
10680 27272
10689 40682
10697 41383
10701 40119
10862 39544
10863 40808
10864 32091
10865 33286
10866 31650
10705 32781
10709 32522
10867 35184
10868 35301
10713 34312
10717 35650
10720 34895
10869 52978
10870 53728
10871 52261
10726 53401
10723 53384
10729 54238
10728 1754
10725 19456
10722 29568
10719 34944
10716 35840
10712 37632
10708 39680
10704 39872
10700 34496
10696 44461
10688 43811
8783 50208
10679 52001
10673 43709
10678 43710
10677 44671
10687 55030
8784 40973
10695 41095
10686 49199
10685 33605
10694 41734
10693 33597
10684 41735
10683 33588
10692 41735
10691 48464
10699 40183
10703 41598
8600 43448
10702 48598
8599 45504
10698 49602
8598 47104
10690 40184
10706 16396
8601 15232
10710 17302
8602 13504
10714 7832
10707 7558
10711 7833
10715 -16128
8785 -28918
10718 -12288
8603 -10240
10721 -7168
8604 0
10724 -8224
8605 -6848
10727 -8386
13064 45674
13063 54784
13062 66048
13061 66560
12909 66080
12900 65232
12897 65344
12894 59648
12886 61948
12880 58670
11200 57706
12873 53376
12872 58962
12871 72370
12863 72266
12864 80622
11197 65962
12856 58954
12847 68928
11193 69174
12837 67032
13060 58024
13059 58834
12827 70124
12818 78152
12809 69849
12817 69944
12826 78183
11192 62264
12836 64412
11195 70274
12855 72100
12846 73110
12835 63734
12845 72026
12834 67415
12824 69024
12814 67482
12815 67792
12825 68054
11191 60970
12816 64960
12807 72009
12806 63719
12808 63719
12798 71996
12797 63719
12805 67329
12795 75619
12794 67330
12796 67330
12787 73988
12786 67330
12804 62542
11190 61258
12813 70218
11189 71590
12803 70662
12793 63002
12784 67400
12783 74414
12773 68440
12772 74208
12782 68960
12792 69647
12791 61373
12781 62286
12771 66919
12770 61883
12780 66920
11026 68032
12790 70182
11027 67712
12800 62336
12810 69742
11028 66116
12819 70174
12820 69647
12829 68690
12828 69651
12838 68496
12839 69655
12849 61363
12848 62938
12857 61316
12865 69548
12866 64350
12875 69541
12874 64780
12881 57730
12887 61240
12895 54144
12898 49478
12901 81244
12910 89437
12911 81206
12902 89438
12903 81205
12912 89438
12913 41345
12904 49580
12905 41335
12914 49581
12915 41315
12916 60884
12908 60884
12907 69174
12906 60884
12917 44800
12918 52416
12919 57546
11209 62730
11208 63376
12899 62016
12896 61600
11206 64154
12893 81686
11203 82502
11204 71410
12885 73230
12884 80816
12879 73034
11202 70256
12883 58866
12892 49664
12891 50122
12890 77926
11205 75456
11207 67210
12888 70394
12889 77366
12882 69760
11201 59968
12876 61243
11029 50549
12920 46193
11030 41123
12921 37390
12867 69645
12860 69612
12859 77922
12850 69634
12858 69614
12840 61378
12830 69614
12831 61370
12841 69612
12851 62438
12852 69612
12842 67834
12843 68294
12833 66652
12832 69613
12823 61324
12822 69613
12821 61395
12811 61373
12801 69663
12812 69664
12802 61374
12844 63635
11194 69280
12853 71925
12854 59126
11196 68520
12862 72752
12869 80907
12870 72617
12878 71974
12877 72617
12868 72794
11199 51882
11198 60128
12861 61438
12785 65182
12775 73473
12774 65183
12776 65186
12766 58524
12757 58523
12767 66814
12768 58524
12777 58525
12756 65281
12747 64924
12746 65281
12755 73570
12754 65280
12765 65281
12745 57827
12736 66116
12737 57827
12764 58750
12763 64072
12762 58304
12753 65592
12743 65584
12752 73875
12742 73881
11025 72000
12751 66626
12760 70635
12761 65593
12727 66111
12728 74402
12720 66112
12721 66752
12729 66113
12738 66113
12730 57749
12740 66039
12749 57748
12748 65600
12739 57750
12741 57749
12750 65981
12759 74271
12758 65981
12769 66624
11187 65056
12778 67330
11188 64192
12788 60520
12789 63405
12799 62663
13058 61566
13057 64326
13056 61537
12779 58410
13055 62790
13054 43518
13053 43008
13052 49218
13051 62146
11186 81067
12723 74012
12731 68897
12722 77686
12715 68802
13050 34570
13049 33888
11181 68544
12691 69472
12698 70390
12708 56792
12707 66762
11184 59466
12714 67808
12713 62492
12705 66560
12706 70918
12697 62706
12690 57835
12678 57834
12689 66125
12696 57836
12719 57823
12712 66112
12711 57824
12718 66113
12726 57823
12702 57807
12703 68642
12704 57810
12694 57821
12686 57819
12676 57820
12687 66110
12695 66110
12688 57822
12677 66124
12669 66119
12668 74966
11175 73024
12658 67152
12657 57818
12656 65982
12645 65130
12646 74038
11174 59496
11024 60771
12732 65088
12724 56448
12716 53972
12709 58708
12699 65169
12700 56879
12692 57232
12733 58383
12744 58382
12734 66672
12735 58382
12725 64000
11185 51328
12717 53760
11183 51072
12710 60544
11182 64568
12701 67010
12693 62208
11180 68480
12685 67692
12684 57233
12683 65523
12673 73334
11023 70560
12664 64978
12674 65523
12675 58278
11177 63314
12667 58132
12666 64506
12665 59301
12654 67591
12653 59302
12655 59302
12644 59302
12643 68358
11022 65760
12634 65132
12635 62846
12636 62078
12626 60498
12625 64970
12624 63178
11021 62720
12615 64846
12616 63246
12607 51646
12606 50490
11020 47738
12598 51968
11170 48768
12590 60892
12589 51005
11019 57120
12580 60414
11018 57984
12571 51005
12581 51005
12572 59296
12573 64650
12574 72937
12564 64647
12565 71278
12575 64648
12582 64647
12583 59046
12584 50757
12592 50758
12593 59047
12601 50756
12600 59242
12599 67531
12591 59241
12608 60736
11171 54520
12609 51674
12610 59668
12619 51418
12629 65381
12638 65386
12637 73666
11172 72640
12628 73844
12627 64994
12617 73030
12618 65382
11173 57435
12649 60385
12660 65854
12659 59438
12648 67334
12647 61516
12639 62894
12630 69202
12631 63114
12632 68814
12641 62702
12640 69750
12650 63682
12661 59306
12671 67075
12670 58786
12679 66446
12680 58787
12672 58786
12681 64006
11178 65718
11179 66298
12682 68678
11176 64704
12663 64156
12662 66622
12651 63678
12652 67722
12642 61138
12633 61628
13048 59806
13047 60420
12623 61358
12622 55602
12621 63492
12620 55322
12611 63512
12602 55511
12603 63493
12612 55578
12613 63493
12604 55990
12605 60572
12614 55632
13046 57710
13045 57472
12597 55642
13044 57482
13043 61057
12588 62898
12579 62254
12578 62974
12569 54680
12568 63104
12567 58725
12566 59070
11169 59328
12576 59584
12577 54897
12586 63186
12587 54898
12596 62898
12595 55053
12594 63029
12585 54898
12559 59526
12558 59871
12548 59525
12560 59871
12550 59524
12549 59872
12539 59525
12538 59872
12540 53065
12530 61355
12522 53064
12531 53066
12529 53066
12541 46850
12542 53454
11166 54144
12551 45624
11167 64120
12561 64168
12562 67590
12570 64252
13042 63222
13041 65522
12552 64296
13040 35238
13039 38528
13038 38528
13037 29130
12515 50010
12524 56094
12532 47692
12523 47862
12514 53462
12513 61718
11165 59296
12512 51130
12511 57890
12521 52478
12520 56902
12510 53454
11164 49685
12504 52635
12498 44795
12491 47830
12484 44795
11160 48395
11162 47745
11159 47746
11158 55578
11157 55360
12477 58790
12470 59328
11156 64000
12462 64896
12461 54400
11155 53472
12452 65358
12453 71817
12446 64736
12437 63526
11152 69664
12445 71817
12438 46083
12439 55552
12440 46300
12455 42306
12454 37793
11153 63328
12447 62347
11151 64576
12432 66422
12433 56388
12426 58030
12425 59986
11150 56906
12424 51690
12423 65344
12414 63578
12422 73078
12431 65498
11149 56184
12421 40736
12405 50328
12404 58616
12393 50327
12394 58617
12383 50327
12384 58616
12395 50328
12406 58617
12385 49030
12396 57958
12407 49030
12397 49786
12398 56430
11147 55936
12408 55306
12415 51426
12416 54686
12409 51600
12399 52822
12400 49174
12389 55784
12378 52420
12377 52346
12388 56274
12387 48202
12386 59036
12376 59037
12375 67327
12367 59037
12368 47870
12369 55114
12359 46970
12349 50552
12339 55168
12338 50552
12348 55626
12358 50552
12357 55552
12347 50553
12337 54493
12336 62781
12335 54492
12345 59694
12346 54493
12325 54493
12403 49080
12411 49027
11016 53920
12402 57318
12391 49981
12392 58220
12381 49969
12380 58221
12371 49944
12372 57578
12382 57562
12373 65858
12363 57744
12364 49334
12365 53205
11145 54870
12374 50546
11146 49698
12366 48966
12356 53204
12355 49250
12354 53207
12353 54104
12344 54105
12343 62395
12333 54104
12342 54105
12332 47228
12321 54090
12320 53136
11012 57752
12331 60022
11013 56928
12341 52256
11014 57808
12351 60542
11015 56456
12361 57578
12362 49733
12352 47256
12326 53244
12327 57438
12316 53664
12305 54846
12304 53229
12315 59042
12314 53287
12313 53984
12302 57882
12303 54052
12293 53170
12294 54045
12284 49072
12273 57268
12274 48979
12264 49002
12263 55178
11142 54016
12272 49012
12283 52232
12282 57346
12292 49972
12291 57106
12281 49979
12280 57631
12270 65922
12271 57633
12269 57633
12261 57632
12260 50001
12250 55929
12259 57632
11007 55488
12249 51705
12241 55854
12242 51705
12233 54372
12227 54373
12234 62664
12235 62322
11139 60512
12243 54008
12251 50150
12262 50150
12252 58441
12253 50151
12254 54134
12255 58870
12245 54135
12244 59946
12236 42086
12228 49920
12218 54582
12219 47534
12208 48018
11137 39626
12217 49912
12216 50399
12226 50334
12232 50278
12225 58606
11006 56960
12215 58509
12206 40653
12207 48767
12203 40631
12202 48790
11005 47648
12199 40628
11004 44064
12196 42662
11003 41440
12193 45718
11002 40391
12200 33374
12197 39836
12194 37047
12189 21510
11001 21376
12186 22282
11000 20208
12183 24934
10999 17559
12190 15654
12187 18038
12184 16655
12180 13758
10998 12544
12176 13854
12181 5463
12177 5368
10997 20759
12171 25526
10996 21640
12166 24118
10995 21164
12172 18556
12167 18801
12161 7065
10994 5024
12156 7326
12162 228
12157 -33
10993 6990
12151 11510
10992 8256
12146 9354
10991 8704
12141 10267
12152 3659
12147 6262
12142 3982
10990 13292
12136 18486
10989 14672
12131 17418
10988 15872
12127 16086
10987 11728
12137 8888
12132 13558
12128 11102
12123 5704
12118 9718
12113 4536
12122 14279
10986 11776
12117 15242
10985 12672
12112 16022
10984 12498
12109 8834
12105 7152
12108 10072
10983 12928
12104 11754
12100 42
12096 3662
12092 941
10982 6130
12099 10146
10981 7232
12095 7278
10980 6208
12091 8831
12088 9729
12083 11516
12079 6897
10979 12529
12087 16822
10978 14272
12082 14790
10977 15361
12078 16434
10976 21504
12074 25206
10975 21775
12075 15699
12071 9936
12066 12022
12062 8926
12070 13060
10974 14080
12065 15690
10973 14912
12061 14071
12058 16773
10972 22319
12057 26422
10971 24032
12053 17630
12054 12327
12049 18044
12045 15261
10970 22163
12048 22534
10969 19584
12044 23862
10968 19230
12041 13819
12037 15606
12032 11901
10965 18018
12031 22262
10966 18080
12036 19914
10967 18688
12040 19051
12028 13353
12024 14294
12020 11321
12027 16437
10964 16160
12023 17066
10963 16000
12019 18469
12015 5332
12010 6365
10962 8874
12014 14390
10961 11648
12009 13398
10960 8491
12005 -3788
12000 -4817
12004 3286
10959 2816
11999 5878
10958 2048
11994 -3974
11995 -1539
11990 3836
11986 1018
10957 8308
11989 8070
10956 8320
11985 9782
10955 5751
11981 6108
11976 5110
11971 5418
11980 10576
10954 9280
11975 12682
10953 9664
11970 12790
10952 8317
11966 14538
10951 12232
11962 15699
11967 8238
11963 7077
10950 18561
11957 22870
10949 20528
11953 23990
10948 20593
11958 16493
11954 15111
11949 18665
10947 19264
11945 23222
10946 20032
11940 13248
11950 14947
11946 12074
10945 14390
11936 14278
10944 13312
11932 14517
11941 4874
11937 10940
11933 7697
10943 7686
11928 12982
10942 9600
11923 12390
10941 9029
11929 3816
11924 3123
11919 23464
10940 24736
11915 23562
10939 21696
11911 25014
10938 20522
11920 20170
11916 21174
11912 20162
11906 23375
10937 22528
11902 21770
10936 20672
11898 22774
10935 16585
11899 18374
11903 18038
11907 14535
11895 996
11890 7990
11886 2456
11894 11986
10934 9920
11889 9162
10933 9664
11885 10526
11882 6408
11878 8033
10932 9028
11881 12966
10931 10112
11877 12470
10930 8054
11873 1958
11868 7158
11863 1507
11872 11137
10929 10752
11867 10442
10928 9272
11862 12398
10927 8638
11858 2931
11853 3494
11848 1538
11857 5000
10926 4160
11852 5594
10925 4992
11847 7670
10924 3443
11844 1871
11839 4406
11834 1883
11843 9166
10923 8160
11838 8602
10922 9888
11833 9154
11829 5814
11825 4553
10921 9233
11828 15478
10920 11520
11824 15126
10919 11144
11821 10864
11816 7472
11820 13473
10918 14272
11815 17142
10917 14016
11811 8575
11812 2249
11808 10774
11804 2143
10916 11836
11807 11926
10915 11292
11799 13388
11795 14839
11803 13439
10914 19104
11798 23286
10913 19936
11794 20278
11791 23602
11786 24163
10911 31008
11790 33110
10912 28853
11787 18897
11782 26358
11778 19476
10909 27797
11781 27126
10910 29027
11774 6323
11777 7203
10908 12160
11773 17014
10907 12543
11769 19295
10906 19856
11764 23190
10905 20544
11760 14345
11770 16316
11765 12978
10904 40165
11756 41286
10903 38272
11752 39979
11761 30844
11757 37692
11753 33982
10902 58075
11747 62614
10901 59712
11737 53384
11748 53384
12246 46178
11140 51770
12238 46177
12237 53148
11138 38986
12229 45266
12222 53822
12221 53766
12220 53086
12209 53194
12210 53538
12211 58564
12204 51104
12201 39584
12198 39200
12195 30688
12191 30408
12188 28672
12185 28392
12182 26376
12178 34720
12173 35168
12168 38912
12163 34048
12158 38528
12153 38528
12148 34048
12143 38528
12138 40192
12133 41216
12129 38528
12124 30912
12119 39200
12114 43464
12110 39424
12106 43904
12101 45024
12097 40784
12093 40832
12089 37280
12084 39200
12080 42880
12076 37504
12072 38528
12067 38528
12063 42624
12059 39040
12055 30856
12050 38528
12046 42896
12042 38080
12038 38528
12033 36512
12029 38688
12025 33824
12021 39360
12016 44176
12011 43008
12006 47440
12001 46656
11996 48608
11991 44800
11987 40656
11982 45248
11977 45312
11972 39432
11968 42504
11964 38528
11959 42784
11955 38136
11951 39872
11947 44416
11942 44786
11938 44274
11934 46592
11930 46096
11925 48480
11921 43568
11917 33936
11913 33978
11908 38528
11904 40320
11900 35552
11896 41216
11891 45738
11887 41984
11883 41600
11879 43008
11874 37792
11869 41280
11864 45696
11859 41984
11854 44864
11849 40576
11845 35392
11840 41216
11835 38528
11830 35840
11826 40320
11822 39872
11817 41216
11813 41216
11809 46592
11805 46312
11800 48944
11796 48320
11792 46592
11788 47936
11783 49280
11779 44912
11775 45248
11771 43552
11766 45952
11762 49056
11758 43988
11754 33152
11749 49280
11744 56686
11743 48708
11742 50619
11732 42330
11741 42330
11731 50620
11730 42330
11740 45934
11739 53774
11729 46929
11728 53514
11738 46929
11727 47244
11721 47244
11720 57846
10900 58624
11712 55964
11703 44210
11692 41850
11685 40986
11684 49542
10899 46704
11676 51078
10898 51584
11668 53762
10897 52160
11661 55278
10896 51888
11662 43438
11669 49560
11677 47918
11678 41014
11670 40346
11663 47422
11655 54173
11654 45883
11647 46362
11639 42730
11632 50454
11625 42042
11631 42698
11638 45642
11646 44866
11653 46688
10895 51808
11645 55798
10894 53536
11637 54998
10893 53184
11630 46000
10892 52944
11623 57302
10891 54208
11613 48002
11624 46948
11615 46947
11614 55238
11604 47470
11603 55382
10890 52560
11593 45464
10889 45568
11583 43008
10888 40320
11574 42112
10887 36800
11566 57382
11567 49016
11559 57306
11550 49017
11558 49017
11549 35718
11539 43982
11540 44632
11530 42882
11529 45242
11520 40842
11510 46934
10886 45440
11500 39630
11501 46918
11511 40392
11521 46948
11522 38704
11523 46828
11524 38675
11533 46831
11543 38586
11542 46828
11532 38688
11531 46829
11541 41906
11551 41202
11552 51854
11065 50656
11560 53334
11067 48352
11561 45474
11553 45944
11554 37878
11066 43274
11555 45708
11556 37412
11546 45448
11545 37874
11544 45954
11534 37986
11535 48128
11525 38656
11061 45952
11516 47358
11515 38674
11505 46896
11506 38688
11513 38837
11514 46992
11504 38770
11512 46992
11502 38770
11503 47060
11492 42014
11483 43522
11484 44482
11493 47926
11494 43260
11485 49274
11475 40960
11057 41936
11466 52292
11457 43936
11467 43937
11468 34874
11458 52227
11448 46530
11449 45118
11439 34494
11438 34538
11429 41290
11437 51596
11447 43120
11446 46984
11436 47978
11428 38639
11435 46931
11434 38649
11443 38648
11444 46939
11445 38649
11454 38650
11455 42246
11456 44032
11465 42245
11464 50535
11474 42246
11463 42246
11473 42022
11472 42342
11481 41946
11482 42398
11059 40670
11491 38954
11490 49994
10885 47104
11480 46336
11471 38452
11461 45808
11462 44288
11453 45792
11452 44426
11442 45894
11432 39386
11433 46838
11427 39316
11426 46942
10884 45696
11416 39176
11417 46318
11418 39200
11419 46961
11408 38556
11400 38508
11409 46824
11420 38672
11421 45796
11410 38731
11411 45374
11403 45353
11402 53652
11401 46232
11392 37832
11384 33152
11376 33296
11368 36772
11361 30884
11353 28672
11345 29618
11337 36626
11329 40822
11042 22520
11328 31802
11327 52336
11334 52246
11335 60596
11336 54030
11045 52288
11344 35488
11352 40712
11360 35752
11367 30016
11375 31696
11047 39808
11383 45880
11391 53991
11399 45701
11390 45703
11398 38708
11050 43690
11407 39217
11406 46411
10883 44256
11396 38708
11397 46971
11389 38708
11388 48118
10882 37440
11381 40486
11382 36918
11374 40278
11373 38730
10881 36170
11366 42368
11046 38784
11359 33804
11358 25247
10880 30208
11350 34478
10879 31520
11342 26587
11351 25247
11343 32197
11044 42898
11326 42222
11325 37902
11318 41682
11319 38074
11320 45824
11313 54114
11307 45824
11312 45824
11306 32992
10878 33450
10877 35264
11300 32160
11301 39782
11041 19002
11295 40776
11040 38912
11290 34048
11039 28672
11285 26368
11038 32512
11279 21092
11280 32156
11037 2247
11274 18390
11267 14001
11266 32777
11273 28407
11272 33422
10876 33280
11265 30806
10875 26154
11258 43759
10874 40809
11259 42312
11260 46721
11253 42311
11252 46724
11036 46208
11247 46934
11246 37459
11241 36721
11034 33216
11231 42890
11232 56172
11233 42690
11227 51584
11033 45824
11223 35172
11219 33700
10873 31050
10872 31744
11210 33364
11211 37334
11212 29316
11213 29576
11214 30072
11215 30464
11216 35328
11217 40960
11220 48932
11224 40641
11221 40642
11225 40846
11230 40306
11226 48726
11222 42634
11218 34880
11031 33024
11032 37328
12922 24730
12923 16128
12924 23296
12925 23296
12926 51446
11245 47076
12927 50688
12928 41678
12929 40500
12930 39777
12931 38637
11264 38637
11271 39777
11035 25279
11234 39830
11235 34944
11236 23286
11237 19422
11238 51007
11228 42717
11229 42717
11240 42717
11242 42718
11243 42719
11239 51008
11244 39035
11251 39034
11257 45184
11256 39034
11250 47324
11249 39036
11255 39672
11248 39671
11254 47961
11261 39671
11268 42685
11275 43384
11276 42686
11269 46998
11270 42685
11263 45054
11262 42685
11277 39777
11284 39776
11289 45598
11288 39776
11282 39776
11283 48067
12933 40845
12932 45446
11278 42685
12934 43104
12935 46742
12936 45382
11299 44244
11294 38835
11298 38835
11293 47126
11292 38836
11287 44194
11281 44175
11286 52466
11291 44602
11296 38122
11297 44636
11303 37478
11302 44872
11308 36698
11309 44462
11316 43951
11310 52245
11304 44208
11305 44352
11311 44226
12937 37950
12938 43894
11317 39972
12939 41150
12940 42326
11333 43084
11324 43602
11323 40230
11331 40146
11322 48446
11315 40206
11314 47850
11321 40286
11043 37212
11330 42762
11338 49389
11346 41099
11339 41099
11354 39910
11362 48086
11363 39909
11355 48198
11356 39910
11347 39910
11348 41122
11340 49334
11332 41032
11341 41108
12941 41520
12942 47546
12943 43566
11349 43018
11357 44448
11365 38594
12944 40046
12945 39936
12946 34450
11372 46698
11380 49006
11379 46046
11371 53014
11364 44466
11370 44942
11369 35812
11377 38838
11048 34250
11378 35876
11385 48462
11393 40232
11049 46593
11394 48460
11386 40376
11387 36752
11395 31760
12947 30296
12948 29687
11405 52839
11404 47765
11413 44550
11424 44549
11051 51004
11414 52840
11415 47787
12949 33979
11425 40282
11431 42084
11441 37756
12950 36160
12951 35514
11451 39555
11460 40241
12952 40696
12953 41352
12954 42462
12955 40660
11479 41800
11470 41809
11412 39058
11422 39057
11423 50230
11052 37578
11430 42436
11053 45184
11440 48640
11054 45312
11450 48134
11055 42592
11459 45184
11056 42304
11469 41800
11489 42240
11499 48208
11498 42239
11487 42239
11488 50530
11478 42241
11477 42614
11476 52770
11058 50368
11486 48682
11495 46979
11496 38954
11497 46670
11060 47616
11507 50022
11517 40930
11518 48424
11508 45560
11509 39794
12956 37370
12957 36842
11519 39038
11528 45572
12958 38080
12959 36810
11538 40252
11537 42838
11527 41576
11526 49274
11062 47936
11536 49110
11547 41598
11548 43600
11063 46966
11557 43904
11064 41738
11565 44770
11573 35632
12960 21130
11582 50340
11592 48190
11591 45718
11581 51942
11572 43460
11564 40704
11563 50486
11068 48330
11562 49178
11571 37530
11570 38144
11578 37462
11579 44102
11580 36674
11590 43502
11589 37334
11599 42969
11609 47296
11608 42968
11598 51257
11597 42969
11588 42969
11587 44714
11586 52870
11577 50918
11569 42602
11568 50518
11576 43070
11585 41866
11069 49856
11575 48922
11584 50998
11594 42298
11595 43160
11605 43764
11071 48640
11596 50774
11070 42008
11606 42922
11616 42322
11617 46562
11607 46493
11618 54785
11619 47680
11626 40408
11633 48816
11634 40527
11641 48816
11642 40527
11649 40527
11648 48684
11640 40527
11657 48677
11658 56968
11659 48678
11650 48680
11651 40482
11652 47552
11644 40395
11643 48679
11636 40390
11656 40555
11665 40556
11664 48847
11671 40557
11666 48504
11674 48503
11681 48504
11673 56795
11672 48506
11680 40580
11679 48698
11687 40500
11688 48696
11700 48687
11699 56978
11708 48692
11707 52798
11698 48766
11697 40440
11706 40461
11076 36090
11705 40072
11696 40479
11695 48674
11075 46554
11694 56886
11686 48460
11693 52492
11704 46148
11713 41989
11714 33699
11635 48963
11628 57252
11627 48963
11620 47114
11621 48963
11629 48963
11622 39690
11611 47148
11610 44562
11600 46962
11601 46978
11602 44032
11612 51994
12961 16266
11072 38976
11073 48896
12962 49344
12963 48160
12964 40416
11660 49802
11074 54182
11667 44924
11675 49282
12965 45886
12966 41134
12967 39050
11683 39634
11682 40880
11689 40880
11690 49170
11691 40880
11702 49170
11701 40881
11709 46588
11710 54395
11718 46595
11717 54734
11724 46438
11716 46618
11715 46525
11722 51456
11723 48832
11077 49152
11733 44206
11734 48254
11745 47054
11078 55424
11735 55345
11736 47054
11725 47055
11719 46805
11711 46105
12968 44966
12969 44271
11726 46348
12970 47488
12971 47735
12972 47033
11746 48171
11751 49446
11079 55062
11750 50154
11755 53014
11759 52646
11080 52006
11081 51466
12973 24841
11768 39414
11082 38306
11763 31991
11767 37942
11772 37847
11776 35864
11780 35894
11784 31431
11083 35406
11084 36202
12974 24714
11785 40980
11085 35579
11086 34976
11087 37459
11797 34048
11793 36704
11789 35928
11801 31973
11806 34568
11810 34932
11802 37762
12975 20273
11088 35936
11089 33664
11090 41815
12976 31498
11819 44982
11091 42112
11092 40261
11814 40547
11818 40566
11823 41402
11827 42304
11831 50934
11836 42210
11832 43316
12977 35722
12978 43638
12979 38666
11837 39078
11842 48230
11093 45834
11841 46614
11846 48640
11850 41098
11855 36647
11860 44922
11865 36630
11861 36645
11856 35230
11851 36647
12980 30850
12981 36062
12982 34808
12983 46510
12984 45810
12985 44046
11876 46890
11094 45002
11875 45495
11870 45478
11871 46698
11866 44688
11095 39123
11096 39998
12986 28298
11893 44616
11880 38630
11884 40034
11888 39302
11892 34977
11097 43778
11098 43077
11897 44217
11901 47360
11905 40710
11099 49066
12987 11146
11910 23466
11100 49914
11909 42256
11914 46938
11101 45439
11102 48356
11918 47280
11922 44364
12988 20223
11927 37714
11103 36160
11104 33690
11935 35389
11931 34800
11926 32507
11939 36616
11943 37526
11948 36546
11105 38316
12989 25738
11944 42230
11106 38386
11107 37686
11108 48312
11952 49452
11956 50710
11960 37960
11961 43846
12990 26202
11109 52790
11110 51914
11965 50854
11969 38144
11973 45942
11978 37154
11974 39604
12991 29770
12992 37238
12993 33034
11979 33382
11984 37990
11111 34778
11983 35430
11988 43264
11992 37002
11993 26556
12994 24576
12995 24106
11998 34282
11997 32450
12002 34360
12007 33312
12008 34281
12003 33678
12996 35423
12997 34918
12998 36492
12999 35714
12013 37322
12012 38290
12017 36734
12018 39060
11112 37322
11113 44986
12022 46046
12026 48162
12030 42534
11114 51166
13000 24586
12035 52598
11115 48730
12034 44870
12039 42346
11116 39746
12043 43938
12047 38070
11117 46174
13001 12874
12052 26760
11118 54614
12051 46208
12056 52182
12060 52518
11119 51238
11120 52490
13002 28042
12064 38978
12068 51293
11121 52432
12069 58298
11122 41883
12073 43025
12077 44322
12081 38758
11123 46174
13003 22794
12086 49910
11124 47194
12085 42006
12090 43402
11125 39043
11126 41002
13004 29194
12103 45353
12102 35712
12098 39926
12094 40883
12107 38431
11127 37991
11128 37291
12111 43686
12115 37330
12116 18392
13005 12992
13006 13342
13007 55806
12121 56459
12120 50930
12125 56892
12130 50155
12126 57160
11129 62326
13008 43590
13009 45126
13010 48374
13011 47242
12145 46152
12140 41086
12135 44020
12134 40290
12139 44098
12144 44602
12149 52617
12150 44327
12154 44364
12159 44610
12164 52822
12169 44482
12165 44542
12160 43150
12155 44666
13012 43024
13013 44830
13014 44330
13015 43292
13016 42494
12170 43354
12175 44318
12174 46050
11130 45984
12179 46350
11131 35840
11132 34440
11133 32424
13017 12992
12192 30408
11134 30688
11135 42880
11136 41354
12205 45194
12212 42644
12223 48238
12224 42644
12213 50934
12214 48448
13018 30154
13019 43402
13020 39808
12231 55994
12230 56774
12239 54486
12240 43858
12248 51776
12247 46162
12268 50001
11008 55040
12278 57458
12279 52994
12289 57026
12288 55438
11009 53568
12298 61000
11010 66288
12309 69070
11011 65378
12310 56212
12299 51130
12290 51130
12300 59420
12301 51130
12311 51131
12312 53651
12323 61940
12334 53649
12324 53650
12322 53651
12258 61796
12257 59081
12256 61783
12265 59026
12266 61812
12275 59048
12276 61788
12267 59100
11141 45672
13021 38912
12277 50314
12287 49622
11143 53400
12286 58122
12285 59456
12295 57790
12296 59776
12306 53322
12307 48882
12308 57076
12297 56356
13022 55872
13023 55286
13024 47318
12319 48812
12318 57760
12317 55754
12328 53630
11144 57802
12329 59958
12330 59428
12340 45988
12350 41858
13025 40992
13026 40318
13027 43134
12360 44058
12370 49142
12379 55706
12390 52370
12401 62304
12410 53442
13028 52224
13029 52990
13030 38782
12417 43162
11148 46966
12427 48384
12434 55150
12442 52884
12441 55098
12448 51410
12449 55166
13031 50322
13032 52030
13033 50323
12458 52163
12466 51464
12474 59122
13034 61606
13035 55322
12481 53770
12473 52322
12480 61046
12487 53270
12488 57621
13036 55802
12495 65912
12494 57622
12501 57968
11163 59872
12500 55370
12507 62854
12506 58850
12505 52202
12499 56704
11161 53386
12493 54662
12492 55226
12485 53050
12486 58264
12479 52292
12478 58310
12471 50152
12472 60872
12465 60871
12457 61162
11154 57921
12456 60871
12464 69161
12463 60872
12413 63562
12412 63562
12419 71852
12420 71852
12418 63563
12430 63563
12429 63564
12428 45447
12435 53737
12436 45448
12443 38888
12450 47177
12459 38888
12460 47178
12444 47178
12451 38890
12467 73558
12475 65270
12468 65270
12469 56980
12483 65269
12476 73559
12482 46014
12489 54230
12490 46102
12497 54226
12496 46126
12502 65670
12503 57572
12509 65660
12508 57690
12516 65526
12517 57810
12518 54494
12519 59580
12528 59526
12527 67818
12536 59544
12535 52926
12534 59224
12526 58098
11017 56192
12525 59170
12533 58894
12543 55546
12553 54650
11168 58142
12563 64756
12554 67276
12544 59266
12545 66686
12555 60558
12556 59341
12557 52719
12547 61008
12537 52718
12546 52719
15516 5097
15515 20352
13410 51712
15364 54512
15514 47370
15361 49154
15513 45014
15512 45430
15511 53846
15510 53888
15509 52666
15330 53282
15334 54874
15333 52850
15337 54358
15338 53166
13407 57174
15348 61334
13408 42986
15357 44090
15359 50754
13409 48384
15363 42410
15373 42826
15372 27904
15371 10752
15370 7168
15369 13888
15368 28672
15367 38528
15375 24232
13233 30016
15374 36288
13232 38608
15365 69654
15366 60856
15362 60968
13231 55296
15360 45312
13230 37888
15358 41440
15351 34531
15352 26242
15343 26242
15341 26244
15342 34533
15353 38352
15354 46642
15355 38352
15344 38353
15345 49224
15346 57513
15356 49226
15347 56000
15336 48512
15332 49954
15328 53644
15329 47962
15325 53150
15324 48642
15319 52490
15320 49582
15321 49678
15326 48290
15508 48058
15507 48844
15506 48718
15505 48314
15316 49282
15306 51876
15296 47538
15504 39114
15286 54672
15285 62022
15275 54136
15276 62162
15270 54250
15262 44668
15503 34442
15252 44964
15246 51226
15239 50277
15240 58569
15232 50320
15502 48293
15501 49510
15500 48679
15225 49434
15215 49749
15499 50413
15498 48957
15198 50798
15197 48336
15207 49342
15208 49344
15191 51200
13390 43190
15181 40640
15497 37056
15496 38666
15173 50432
15164 40941
15153 58851
15152 60866
15163 59238
13388 56650
15162 55986
15151 62196
15142 53906
15150 53909
15141 45883
15140 54172
15139 45883
15130 45883
15148 54173
15149 45884
15147 45611
15138 57600
15129 54434
15128 62966
13385 62592
15119 55328
15118 45634
15117 53915
15116 62052
15107 53829
15095 53810
13218 47466
15096 62101
15106 62101
13219 58512
15115 53885
15097 53812
15108 62100
15109 53922
15125 45657
15134 55680
13220 59840
15144 62422
15154 53911
15145 53913
15137 45649
13386 51306
15146 45650
15136 53910
15127 45636
15126 53904
15135 45637
15155 45789
15166 54051
15156 54051
15165 45790
15167 45790
15176 53927
15175 45790
15174 54052
15182 45616
15183 53878
15193 45615
15192 53879
15199 45760
13221 62048
15209 57250
15210 64626
15200 56388
15201 52698
15218 48154
15217 56424
15216 43308
13222 49728
15226 51598
15227 43308
15233 43309
15234 45784
15242 54075
15241 45785
15248 45785
15247 53925
15253 62214
13223 59712
15263 62215
15264 53925
15254 53926
15271 54082
15277 44226
15287 49894
13224 50134
15297 48922
13404 41050
15288 43320
15289 53981
15298 55200
15299 53981
15291 51089
15290 59381
15280 51111
15279 45735
15278 53982
15272 45720
15273 53984
15265 55042
15266 47882
13401 45258
15281 50298
15282 49858
15283 42074
15293 49522
15292 45762
15301 53981
15300 50330
15311 53981
15312 50662
15313 46142
15302 51708
15303 46686
15304 54454
13405 54528
15314 48274
15315 51734
15305 48068
15295 52374
15294 46174
13403 47232
15284 37990
15274 61606
13402 58074
15267 61558
15268 61174
15269 53082
15261 55456
13399 52384
15251 55158
15245 49600
13398 46682
13396 47375
15238 61521
15229 61484
15230 69778
15231 61602
15224 54670
13393 47448
15214 61486
15213 69776
15223 53194
15222 61483
15211 53194
15212 61485
15206 61487
15221 38253
15220 47488
15219 52166
13394 35979
15235 45866
13395 57506
15243 54784
13397 46592
15249 52736
15255 45836
15256 57590
15257 45870
15258 38246
13400 47178
15259 50604
15260 38200
15250 42922
15244 41194
15236 38253
15228 38253
15237 46543
13392 48948
15196 53248
15190 60894
15180 52604
15189 52605
15172 45932
15171 54222
15161 45932
15160 54102
13387 52800
15170 49752
15178 50401
15179 45933
15188 48784
15187 43783
15195 48420
15194 56711
15205 48704
15204 41712
15203 46823
15202 47107
13391 55197
15184 45968
15185 57446
15186 44753
15177 45844
15168 54742
15157 46658
15158 55090
15159 45844
15169 47886
13389 45834
15110 45842
15120 45821
15111 54112
15100 45821
15101 54101
15112 45822
15121 53934
15122 62192
15123 53902
15131 53902
15495 26061
15494 28672
15493 25746
15143 45891
15133 54181
15132 45893
15124 46206
15310 45813
13406 33546
15318 44608
15309 45910
15308 50922
15307 52182
13225 49152
15317 44154
15323 44682
15322 53078
13226 50944
15327 49408
13227 39168
15331 37536
13228 57728
15335 65792
15339 71874
15349 73551
13229 69952
15350 70406
15340 73552
15114 53647
13384 66262
15105 60554
15492 54366
15491 44878
15490 52608
15073 46190
15489 48088
15488 51476
15487 52176
15486 51442
15031 52580
15041 53281
15051 46317
15062 53536
15061 46315
15050 54578
15049 46654
15039 54274
15040 46810
15030 52734
15021 53768
15020 62288
13379 60434
15029 54226
13378 55566
15019 53558
15010 54346
13376 42074
15001 40988
15000 44362
13375 43136
14991 40750
14992 45110
14984 52646
14983 59274
14975 58534
14976 66826
14966 59050
14967 54990
14959 42758
14950 49152
14940 55402
14930 47061
14939 47120
14949 52454
14958 57320
14957 52418
14948 60705
14947 52415
14938 52537
14928 47060
14929 55350
14918 63641
14919 55351
14912 55351
14911 43546
14910 56448
14917 54986
14909 63478
14900 55744
13367 52480
14892 51878
14891 43137
14884 43139
14883 53014
13366 51936
14875 53160
14874 45414
14864 53009
14863 45002
14873 53276
14882 47616
13209 40192
14890 52224
14898 55190
14899 48820
14908 44608
13369 42378
14907 53926
14906 49442
14916 46914
14923 55096
14924 46807
14933 46807
14943 52238
14953 60070
14954 52238
14945 52237
14944 60528
14934 52240
14935 47270
14925 53314
14926 47398
14927 53728
14937 47254
14936 54454
14946 47430
14955 51946
14956 47414
14974 43162
14973 51304
14965 58806
14964 50866
14972 47180
14982 47059
14990 53238
14989 47058
14981 55350
14980 47066
14971 52028
14963 53120
13210 48832
14962 51810
14970 53376
13211 52480
14979 52368
13212 48576
14987 61494
14988 54528
14997 52730
14996 61190
14995 55872
13213 54912
15005 58442
13377 46346
15004 53248
13214 55094
15013 54016
15023 41764
15032 53962
15024 53978
15025 55120
15034 53318
15033 64822
13381 62784
15042 59210
13215 54784
15052 51776
13216 57984
15063 59830
13217 55872
15074 50298
15085 49946
13382 57600
15075 58364
15064 50126
15053 47594
15043 47310
15054 55602
15055 48912
15066 54696
15065 49776
15076 41930
15077 55211
15078 55212
15087 63501
15086 55211
15098 55212
15099 55211
15088 63502
15089 57610
15090 45753
15079 45555
15069 45554
15068 53845
15080 53845
15057 45555
15067 45557
15046 52270
15045 60561
15056 52271
15044 54256
15035 48194
15026 45240
15015 52670
15014 51062
15006 50578
15007 51914
14998 47322
14999 39258
15008 49290
15009 56898
15018 48782
15017 57262
15016 49266
15027 54270
15028 55182
13380 48384
15036 50560
15037 53801
15038 45510
15047 45512
15048 53349
15058 53349
15059 61639
15060 53496
15071 52446
15070 53776
15081 45706
15082 53634
15072 53513
15083 61805
15084 53516
15094 54592
15093 53550
15104 45951
15103 54242
13383 54016
15113 45952
15102 45848
15091 53970
15092 45952
14920 44918
14921 53518
13370 55936
14931 57718
13371 53888
14932 48914
14942 49340
14941 56310
13372 56704
14951 52874
13373 49536
14960 51712
14969 50186
14968 58670
13374 43738
14977 50546
14985 46594
14994 46310
14993 54602
15002 46318
15011 47702
15022 47691
15012 55982
15003 52730
15485 46038
15484 47886
15483 48502
14986 47715
14978 47210
15482 48867
15481 48877
15480 49568
14961 48342
14952 48421
15479 52002
15478 47646
15477 50574
14922 49346
14915 51402
15475 49130
15476 51187
15474 49317
15473 48544
15472 47474
14905 47478
14897 48544
14889 49323
14881 46842
15471 32256
14862 44036
14861 50104
14860 54614
14850 48594
14851 55046
14852 50264
14842 52926
14841 50394
14830 47208
14829 47246
14820 46494
14811 47038
14812 46098
14821 47538
14822 47002
14831 47406
15470 32778
15469 45440
15468 45696
14813 44856
14804 48590
14794 47618
14793 46502
14803 49022
14802 48560
14801 49182
14791 46196
14792 52212
14782 45620
14781 48474
14790 48374
14780 56666
14770 48474
14771 56763
14761 48474
14760 56763
14772 48475
14759 49650
14749 43730
13360 36973
14732 39917
14740 43526
14750 46255
14751 47782
14741 50848
14733 40976
14742 49268
14743 48578
14753 47780
14752 53206
14762 45591
14763 48494
14773 47778
14783 48474
14784 47777
15467 45914
15466 47750
15465 46636
14774 48475
14764 47779
14754 46309
14744 47990
15464 37194
14735 40236
15463 38903
15462 32032
15461 33930
14702 50560
15460 34720
15459 30336
15458 19002
14673 53996
14680 54526
14679 53996
14672 55430
14663 53310
14664 57814
13355 49726
14727 53784
14726 62073
14725 53783
14734 53785
14719 56398
14709 42274
14701 47334
14694 39832
14687 46622
14686 39833
14693 46924
14700 39833
14658 42457
14657 41598
14650 38434
14644 41756
14645 38030
14651 41758
13354 48146
14652 51318
15457 23402
13353 46570
14639 44945
13352 48758
13351 44416
14627 41912
15456 31520
13350 29858
13349 51087
13348 53760
14602 54620
14601 52928
14608 54730
14607 53374
14613 50624
14614 56748
14620 49947
14619 30997
14625 39209
14626 41260
14633 36001
14632 44028
14638 39190
14631 28384
14637 38912
14643 34832
14649 34832
14656 35840
14662 40858
14670 48151
14671 39861
14678 43904
14685 35204
14692 54148
14699 62070
14706 53618
14698 54026
13357 31178
14691 31872
14684 38656
14677 44704
14669 44346
14668 52637
14661 44347
14667 44778
14666 47020
13356 43066
14660 46848
14654 36153
14641 36153
14635 41216
14629 40992
14622 45472
14616 49728
14610 49280
14604 45426
14597 42994
14590 45248
14583 43968
14576 43712
14569 45248
14562 45248
14556 43264
14549 45248
14542 45248
14535 45760
14529 42912
14523 39872
14516 36153
14510 56153
14517 69409
14511 74860
14505 72064
14499 57570
14512 56132
14518 36133
14525 38528
14531 36153
14544 36152
14551 38912
14558 36153
14537 56153
14524 35250
14530 49664
14536 55286
14543 47520
14550 34464
14557 41216
14563 34418
14570 39410
14577 38528
14584 41444
14591 44900
14598 41216
14605 36153
14647 56153
14655 51250
14648 58742
14642 51536
14636 39280
14630 43946
14623 39200
14617 36153
14611 56153
14624 63925
14618 75800
14612 80544
14606 75776
14599 63936
14592 28316
14585 35072
14578 36736
14571 36154
14564 56153
14572 51126
14565 57430
14566 51950
14560 53166
14559 51966
14552 40250
14553 42480
14546 40232
14545 42582
14538 34344
14532 52506
14527 52432
13345 51972
13346 51273
14533 60746
14539 52660
14540 53030
15447 32614
15448 46726
15449 45610
14547 46646
14554 48308
13347 42558
15450 41358
14567 40394
14574 40198
15451 41666
15452 41002
15453 41198
15454 40464
15455 37306
14595 42279
14588 39346
14587 42263
14580 50553
14573 42264
14579 42264
14581 42265
14586 39379
14593 47669
14600 39378
14594 39379
14504 36442
14498 39424
14491 41216
14485 39424
14479 36786
14466 36786
14460 40832
14454 33284
14448 54076
14441 67392
14435 71990
14429 65896
14436 52588
14442 31170
14449 34048
14455 37504
14461 29532
14468 38730
14462 43904
14456 40794
14450 42560
14457 58258
14451 66502
14452 58212
14444 58880
14438 49858
14473 56786
14467 65188
14474 70774
14480 66816
14486 53854
14492 36004
14506 37442
14500 50048
14493 55734
14487 51200
14481 37530
14475 54952
14469 54030
14463 45650
14470 50688
14477 53234
14476 61366
14482 56608
14488 42208
14494 50890
14495 50126
14502 50826
14501 50270
14507 43650
14513 44162
14519 50038
14526 41338
14520 41962
14521 50803
15446 38342
13344 51318
14514 50804
14508 50116
13343 51954
13342 40944
14496 44802
15445 29130
13341 52762
14489 51016
14483 50530
13340 53606
13339 40832
14471 42754
15444 30206
13338 48110
14464 47472
14458 46780
13337 48642
13336 44854
14445 35588
14446 48112
15443 32282
13335 51270
14439 46248
14433 50088
13334 47590
14427 42420
14426 49978
14419 42282
14420 50106
14414 42254
14413 50174
14407 37486
14401 45223
14402 36964
14395 45221
14394 36970
14387 50850
14388 42683
14381 50842
14380 42714
14373 50810
14366 42498
14374 42784
14375 45037
14382 45790
14389 45220
15441 44080
15440 45078
15439 44267
14396 42600
13330 51424
13331 55798
14408 51422
13332 52730
15442 26394
14421 42242
13333 44261
14432 43728
14431 68349
14437 63619
14443 51779
14430 43620
14425 65088
14418 54280
14412 31624
14406 37120
14400 38802
14393 38802
14386 43904
14379 39860
14372 47454
14357 49834
14364 62528
14371 67606
14378 61746
14385 26562
14392 33152
14399 31844
14405 37220
14411 43008
14417 42560
14424 45238
14423 28080
14416 33376
14410 39410
14404 45618
14398 45312
14391 43764
15438 49482
15437 51854
15436 51378
14361 51320
14368 53774
14367 51310
14360 59564
14359 51274
14354 51648
13329 53440
14348 46924
14341 41710
15435 40571
15434 41952
15433 37122
14334 42411
14340 51150
14347 47246
14346 50950
14339 47688
14332 51151
14333 50450
14327 42520
13328 51456
13327 44032
14315 42554
15432 25738
13326 49818
14302 50212
14308 52310
14314 43572
14307 47394
14301 52478
14295 31446
14288 44032
14282 47286
14276 38436
14283 39210
14289 36810
14296 45430
13325 35962
13324 45312
14290 46934
15431 30346
13323 37898
13322 38310
14277 38240
14271 45646
14264 43388
13321 50202
14265 53622
15430 39424
13320 38674
14258 40242
14252 40430
14251 39674
14257 41724
14263 37322
14270 46728
14262 61024
14269 66038
14275 61952
14281 50418
14287 33234
14294 38528
14300 39200
14306 34496
14312 32169
14321 41817
14320 50108
14313 41819
14326 41819
14319 52169
14325 34548
14331 31360
14338 30442
14345 62746
14353 42453
14365 50613
14358 62453
14352 67184
14351 44156
14356 24258
14363 35456
14370 45248
14377 42978
14384 50190
14390 75384
13149 77960
14383 80350
13148 79008
14376 75552
13147 28320
14369 34816
13146 39168
14362 46464
13145 48768
14355 51072
13144 48384
14349 45696
13143 39872
14342 32896
13142 26880
14335 28672
13141 33824
14328 40832
13140 43008
14322 46464
13139 42880
14316 40832
13138 37184
14309 34048
13137 30912
14303 31360
13136 28672
14297 28672
13135 27328
14291 28672
13134 28672
14284 30688
13133 30016
14278 31360
13132 30016
14272 28672
13131 26880
14266 29344
13130 28224
14259 31360
13129 28672
14253 26880
13128 26880
14247 29344
13127 26880
14241 30016
13126 28672
14234 31360
13125 29008
14228 31360
13124 31360
14222 32704
13123 31360
14216 28672
13122 25984
14209 25536
13121 24192
14203 28672
13120 28672
14197 30352
13119 28672
14191 30016
13118 27328
14184 26656
13117 26880
14177 31360
13116 28224
14170 29952
13115 29632
14163 33024
13114 32320
14157 38032
14164 42944
14171 44320
14178 44256
14185 47264
14192 44864
14198 43472
14204 46592
14210 47936
14217 45362
14223 42418
14229 42448
14235 43280
14242 44240
14248 44576
14254 46592
14260 43016
14267 44776
14273 46592
14279 42112
14285 43744
14292 45248
14298 46592
14304 43392
14310 40896
14317 35392
14323 29088
14329 60352
14336 70464
14343 73814
14350 69026
14344 49350
14337 43110
14330 43904
14324 45696
14318 40592
14311 42032
14305 39872
14299 35392
14293 36128
14286 43008
14280 36512
14274 27762
14268 29554
14261 34048
14255 37764
14256 33312
14250 35840
14244 36356
14231 36355
14225 41216
14219 45696
14212 39872
14206 33616
14200 50832
14194 61184
14187 65654
14180 60800
14173 48264
14188 49888
14195 40858
14201 49090
14202 40800
14208 49090
14207 40800
14213 49089
14214 40800
14220 35152
14227 35014
14226 43305
14232 35015
14233 45940
14239 54214
14238 49570
14245 53848
14246 54478
13319 54834
13318 56480
14240 57958
15429 21834
13317 48650
13316 52864
14221 46738
13315 49094
14215 44062
15428 35616
13314 41766
13313 43762
14196 45434
14189 41808
13312 47376
14190 49804
15427 40335
14183 41475
14182 49221
14181 40932
14175 40933
14174 49223
14167 40933
14168 49220
14169 54422
14162 49222
15424 51144
15425 51910
14176 49223
15426 50364
15423 42347
15422 44928
13311 46080
14142 46980
14135 35246
15421 34106
15420 36494
15419 33090
14128 35947
14155 43502
14161 43492
14160 51777
14153 43492
14148 43493
14154 51783
14147 44160
14140 52447
14141 44198
14134 52446
14133 44231
14126 35947
14127 52450
14121 56396
14120 52590
14114 55294
14107 47866
14108 54054
14115 53404
13310 52074
13309 53696
14109 54784
15418 34130
13308 52454
14102 43058
14096 49892
13307 44354
13306 44331
14084 41834
15417 26338
13305 53122
14071 51686
13304 55094
13303 49088
14059 46776
15416 36224
13302 33515
13301 54444
13300 62416
14033 53216
14040 61208
14039 53856
14045 55104
14046 61890
14052 53601
14051 34359
14057 39690
14058 43588
14065 39678
14064 44828
14070 37042
14076 50780
14077 42491
14083 50780
14082 42491
14089 50780
14095 42490
14090 42493
14101 50209
14088 58369
14094 70209
14106 70209
14100 74939
14099 55745
14105 36891
14112 44928
14118 38514
14124 37490
14131 52480
14138 60662
14145 50432
14151 36010
14139 52024
14113 22427
14119 33280
14125 38528
14132 32025
14146 34266
14152 47232
14159 50678
14166 45576
14158 51934
14165 33524
14172 29344
14179 29792
14186 27328
14193 34048
14199 36466
14205 40754
14211 35840
14218 29088
14224 58016
14230 71296
14236 73846
14243 69248
14249 56068
14237 56355
14093 36959
14087 49664
14080 56950
14074 48800
14081 41788
14075 31326
14069 35840
14063 31332
14056 36708
14050 41216
14044 36386
14038 52369
14043 60641
14037 66742
14030 62656
14024 48801
14018 35937
14013 44199
14019 55158
14025 48128
14031 32369
14068 43063
14062 51574
14055 45312
14049 31224
14061 55936
14067 35936
14073 38752
14079 40768
14086 39872
14092 43648
14098 46592
14104 48384
14111 47936
14117 44064
14123 44160
14130 43904
14137 41216
14144 36990
14150 54766
14156 69628
13113 74496
14149 76406
13112 73344
14143 69644
13111 32876
14136 31616
13110 29568
14129 28672
13109 28672
14122 28672
13108 28672
14116 29344
13107 28672
14110 25984
13106 22848
14103 24192
13105 24280
14097 25984
13104 28224
14091 31360
13103 31360
14085 34048
13102 31360
14078 32704
13101 32704
14072 34720
13100 35840
14066 38528
13099 35840
14060 35840
13098 37184
14053 38528
13097 38528
14047 35840
13096 30016
14041 32032
13095 31360
14035 33152
13094 32032
14028 34496
13093 35840
14022 38528
13092 35840
14016 33664
13091 30016
14010 38912
13090 47360
14001 53632
13993 50082
13983 50082
13992 58372
14054 35936
14048 41216
14042 41490
14036 39858
14029 38752
14023 35144
14017 42696
14011 49664
14002 46234
14003 55606
14004 57152
14012 55936
14005 35936
13294 40818
13995 42326
13987 45696
13292 45882
13978 47408
13969 53374
13959 46882
13958 53090
13968 48526
13967 46910
13977 40070
13976 41791
13985 50081
13986 41792
13994 41792
13984 41792
13975 41792
13089 37120
13965 42112
13088 44418
13954 40474
13955 50670
13290 49530
13966 50538
13956 53644
13957 45706
13289 47978
13946 49658
13937 41114
13928 47754
13927 40996
13936 48070
13945 42910
13944 51038
13087 49600
13935 48422
13086 49664
13926 53090
13085 51264
13917 36270
13084 39552
13909 46592
13083 50560
13900 53462
13082 49792
13891 52918
13081 50112
13882 42880
13892 42742
13901 41658
13910 32570
13918 38814
13919 31514
13911 40010
13902 35450
13893 37234
13883 33038
13884 41330
13876 33530
13868 44250
13860 45686
13859 44084
13867 46742
13875 45230
13080 46080
13874 52406
13079 49536
13866 51862
13078 50496
13858 42816
13849 50744
13850 44262
13842 50428
13841 44826
13832 45522
13077 44672
13823 41022
13824 45166
13833 41462
13834 48298
13835 52774
13836 44394
13844 48112
13843 53182
13851 47246
13852 53580
13853 47040
13285 49952
13854 51442
13861 53478
13869 50114
13870 50278
13862 50116
13855 40594
13846 48694
13838 39818
13845 40544
13281 46176
13837 48128
13828 56166
13819 47875
13827 47877
13818 43055
13808 47010
13807 43056
13817 47352
13826 43054
13825 46362
13816 43054
13806 47434
13796 42666
13797 48254
13787 42494
13777 47236
13776 42394
13786 48998
13785 41286
13795 45374
13805 47410
13815 48350
13814 50602
13076 49408
13804 52006
13075 51456
13794 54910
13074 51136
13784 46274
13774 42882
13775 48734
13765 42380
13764 49034
13755 41352
13756 42292
13747 50581
13748 42292
13739 49902
13738 42293
13746 42292
13737 48786
13729 48787
13722 48785
13728 57077
13723 41309
13730 41308
13724 49599
13717 41634
13707 48530
13697 56723
13698 48433
13687 48462
13686 48634
13696 48490
13706 41892
13716 49350
13715 41874
13705 49666
13695 42044
13685 48448
13676 48438
13675 56728
13666 48449
13657 32010
13658 56274
13659 59142
13649 55060
13640 46654
13648 59414
13647 57258
13639 51328
13073 40000
13629 46912
13072 48470
13620 48316
13071 44746
13621 47718
13258 47908
13630 35402
13622 41192
13614 41058
13606 47928
13597 46990
13588 46964
13587 43650
13596 46982
13595 42622
13604 50913
13257 49920
13612 43458
13613 49486
13605 42623
13603 44416
13070 49216
13594 32256
13069 39936
13585 39680
13586 47744
13576 43072
13255 43776
13567 48896
13254 54528
13559 54350
13558 43958
13549 49666
13550 48742
13551 38501
13542 43615
13541 41474
13068 41088
13534 43614
13535 46718
13525 43614
13524 46737
13514 43615
13504 51903
13494 43613
13505 43614
13526 46791
13517 46792
13515 46793
13516 55083
13506 46793
13623 49348
13631 57558
13641 48798
13632 50368
13633 40618
13624 40203
13615 48492
13607 40194
13616 40211
13609 40194
13618 40193
13619 47824
13611 40193
13610 48483
13601 40194
13627 48495
13636 48494
13625 48494
13626 56785
13617 48495
13635 40203
13643 48435
13644 40204
13259 43008
13654 44930
13260 37034
13653 48434
13642 40204
13634 48494
13608 48698
13600 48699
13599 56990
13598 48748
13589 41652
13256 38976
13579 39780
13578 43770
13577 47424
13568 43769
13569 52059
13570 43771
13560 43799
13252 57263
13552 51907
13561 46646
13253 44362
13553 55734
13544 46673
13543 43728
13537 52003
13536 43714
13527 44898
13528 41090
13248 43306
13529 46102
13530 39686
13531 47018
13521 55309
13520 47019
13511 34966
13501 43104
13500 34866
13510 45107
13519 45107
13518 49448
13508 45108
13499 45108
13509 53398
13498 43614
13497 51904
13496 43614
13507 43615
13489 46945
13490 55235
13495 46945
13481 46946
13482 53570
13491 46946
13480 31486
13475 38090
13476 38084
13471 47694
13470 51520
13460 47226
13461 55220
13455 47744
13236 43392
13450 48128
13441 45502
13067 43914
13440 48054
13066 41826
13065 48268
13411 46384
13412 49502
13420 44670
13430 46039
13431 54329
13442 46039
13432 46040
13421 46040
13413 41208
13414 49498
13422 41208
13415 41209
13423 46040
13424 54329
13434 46039
13416 46047
13417 43392
13425 46062
13443 41216
13444 49506
13433 41217
13445 41230
13426 41270
13234 42122
13418 39356
13419 31502
15376 14582
13429 54878
13439 45791
13438 54081
13235 52239
13437 43710
13427 45562
13428 45792
13446 46110
13435 44498
13436 46091
13447 44742
13451 41092
13452 46248
13453 54081
13458 45791
13459 53830
13454 45792
13448 45792
13449 42042
15377 40720
15378 41216
15379 40506
15380 48326
13237 44998
13469 46376
15381 45082
13474 48224
13479 45222
13240 41578
13473 57366
13472 48893
13467 57184
13468 48894
13457 45278
13456 48893
13466 24238
13465 17920
13464 41728
13463 47382
13462 35554
13238 45504
13239 32586
13483 37786
13242 39946
13484 42358
13485 31654
13486 48102
13492 47644
13487 56310
13477 47710
13478 39538
13241 48346
13488 44714
13493 47640
13243 47665
13244 46784
13502 47574
13503 48341
15382 46538
15383 45938
15384 31170
15385 38134
15386 32266
13533 31792
13523 32594
13513 31402
13245 38984
13512 43046
13246 39120
13522 42822
13247 38992
13532 33130
13539 49650
13540 51046
13548 49504
13557 46882
13556 49358
13547 51496
13546 38720
13251 41482
13555 38650
13545 44798
13538 43838
13249 41142
13250 47218
13554 42792
13562 49609
13571 41318
13563 41319
13580 49166
13581 57457
13590 49167
13582 49167
13572 49168
13573 41334
13564 49474
13565 41278
13574 44543
13575 49558
13584 44542
15388 46838
15387 45402
13566 44543
13583 43594
13591 42910
13592 51654
13593 44034
15389 42922
15390 54518
13602 51938
15391 54016
15392 49194
15393 41218
13628 48010
13638 55306
13637 47324
13645 51456
13646 50306
15394 47402
15395 38340
15396 36318
13665 37638
13656 39314
13655 46178
13664 48634
13663 52088
13672 46006
13673 53118
13262 51840
13683 46098
13684 52082
13674 49758
15397 34602
15398 47734
13694 45575
13704 46404
15400 45886
15399 46716
13703 43901
13693 45274
13263 49130
13692 53846
13264 52512
13702 55734
13265 51968
13712 45056
13719 45558
13268 43402
13718 41760
13725 42842
13733 46322
13734 48218
13735 45668
13744 47218
13743 46246
13742 48902
13272 46592
13752 52256
13274 42965
13771 42159
13273 54005
13761 53136
13275 52192
13770 54814
13276 51214
13772 48002
13773 49164
13763 48001
15403 46863
13762 49670
13753 44532
13754 51014
15402 35978
13745 43554
13736 44866
13727 48252
13726 44862
13720 48046
13713 46260
13714 46634
15401 44420
13721 46260
13780 50184
13781 51209
13782 42918
13792 50182
13791 51209
13801 50181
13802 51214
13812 39232
13821 39718
13829 39118
13279 36522
13820 39214
13811 40271
13810 44543
13278 42661
13809 44641
13800 44619
13790 45298
13789 44621
13799 52910
13779 52909
13769 44619
13778 44619
13788 52909
13798 44620
13768 45573
13767 49222
13766 49152
13757 49188
13758 49170
13749 49378
13750 45574
13759 53158
13760 45574
13751 40446
13741 43642
13732 45152
13731 47808
13271 47232
13740 44922
13270 47030
13269 44226
13267 40770
13266 55168
13709 55788
13708 45950
13699 47378
13710 46782
13711 41855
13701 50126
13700 41884
13690 50123
13691 41904
13681 48234
13682 39976
13671 44868
13670 40008
13669 48224
13680 40037
13679 42324
13689 47682
13688 42280
13678 50358
13677 42291
13261 40896
13667 42314
13668 34145
13661 42433
13662 34144
13652 42275
13651 34301
13650 42146
13660 34145
13783 47796
13277 47286
13793 44905
15404 43852
15405 46744
15406 46045
15407 27720
13803 28860
13813 32502
13822 31082
13831 58668
13280 56208
13830 51806
13840 57590
13839 52050
13847 57158
13848 52170
13282 53812
13284 37828
15408 26880
13286 37162
13873 52224
13872 47730
13864 56018
13856 47729
13283 44480
13857 51808
13865 51524
13863 47729
13880 43003
13887 43004
13879 51294
13871 43004
13878 43550
13877 42490
13885 47114
13886 45246
13895 43638
13894 45692
13903 38034
13912 47567
13913 54614
13904 47568
13896 45704
13905 53996
13906 46434
13915 53510
13914 48016
13922 53888
13921 47568
13920 42394
13929 50182
13930 43036
13939 50046
13938 43058
13947 41146
13948 49964
13949 43182
13960 47446
13961 46064
13971 47256
13970 46065
13291 44146
13979 46198
13980 46174
13972 46065
13962 47270
13951 42614
13950 47710
13940 43968
13931 48010
13932 42354
13941 49646
13942 41438
13933 38590
13934 45200
13925 38106
13924 46470
13923 37854
13916 38330
13907 46920
13898 55052
13897 48000
13888 55006
13889 63254
13881 55600
13287 53706
13890 55666
15409 29194
15410 38406
15411 35962
13899 35954
13908 44148
13288 49536
15412 50176
15413 49664
15414 39642
13943 44740
13953 52618
13952 44708
13963 52352
13964 45040
13974 51934
13973 45174
13981 44810
13982 38718
13991 44496
14000 39239
13999 43590
13990 39245
13989 50703
13988 56984
13293 46016
13996 52358
13295 50006
14006 47684
13296 54156
13997 50695
13998 57070
14007 51518
14014 38294
14020 45582
14026 48278
14032 39898
14027 40178
14021 47777
14015 50168
14008 47146
14009 50755
13297 48916
13298 49248
13299 50090
15415 28874
14034 39489
13150 27704
14397 29184
13151 30850
14403 32500
13152 35728
14409 36512
13153 39872
14415 43008
13154 45696
14422 48384
13155 45696
14428 43520
13156 38528
14434 30976
13157 24192
14440 25984
13158 31136
14447 38144
13159 40576
14453 43008
13160 40320
14459 38528
13161 37632
14465 43008
13162 37632
14472 35840
13163 38528
14478 40320
13164 38528
14484 35840
13165 34048
14490 34048
13166 34048
14497 35840
13167 38528
14503 40320
13168 38528
14509 35840
13169 38528
14515 41216
13170 38528
14522 35840
13171 32704
14528 32032
13172 31360
14534 30016
13173 28672
14541 30016
13174 26880
14548 30016
13175 31360
14555 31360
13176 28672
14561 30016
13177 28672
14568 30016
13178 28672
14575 31360
13179 28672
14582 31360
13180 28672
14589 30016
13181 31360
14596 31360
13182 28672
14603 31360
13183 26880
14609 25984
13184 24192
14615 25536
13185 28672
14621 29344
13186 31360
14628 33824
13187 31360
14634 35840
13188 38528
14640 43008
13189 38528
14646 35840
13190 38528
14653 41216
13191 43904
14659 50112
13192 51894
14665 56320
13193 58368
14674 60886
13194 56688
14681 59238
14682 47518
14675 47776
14676 47076
14683 48018
14690 45378
14697 53024
14705 60262
14712 51730
14704 52122
14696 41422
14689 48474
13195 43936
14688 48694
13196 51440
14695 54182
13197 52096
14703 47040
14710 54346
14711 47872
14721 53440
14720 48384
13198 51584
14728 54912
14736 59142
14737 51202
13361 49882
13199 60412
14745 59275
14755 34748
13200 41984
14765 43037
14766 36821
14776 50582
14786 55544
13362 48030
13201 53568
14775 59258
13202 56748
14785 57231
13203 59510
14795 62336
13204 30848
14805 34048
13205 31360
14814 28672
13206 31872
14823 30686
14832 56942
13207 58350
14843 57904
13208 56192
14853 56490
14854 48730
13363 47330
14777 42615
14778 49664
14789 42826
14779 55158
14769 42878
14758 44820
14748 50546
14747 44821
14757 51004
14768 44820
14767 50916
14756 44820
14746 51036
14787 45084
14788 45356
14797 45079
14796 45392
14806 41864
14807 45414
14808 45060
14798 45626
14799 37462
14800 45762
14809 51530
14810 50944
14819 49664
14818 54774
14827 49566
14817 38197
14826 49524
14835 49524
14834 57814
14825 57814
14816 49525
14815 51186
14824 49526
14833 49596
14738 42962
14739 49782
14731 42864
14730 51196
14729 42852
14722 43018
14713 42570
13358 41098
14714 43638
14715 32906
14716 58758
14707 45901
14717 54191
14708 54192
14718 45902
14724 56524
13359 53962
14723 54191
14888 48537
14880 54988
14872 48030
14871 54989
14879 48524
14878 54989
14886 48510
14887 54989
14870 52746
14859 44602
14849 56960
14840 51252
14828 51251
14839 59542
14838 51438
14837 45705
14836 51322
14846 45706
14847 53190
14857 45705
14858 53166
14848 45706
14856 48409
14855 56486
14845 48409
14844 48682
13364 48330
14865 47261
14866 48409
14867 45362
13365 44842
14876 45294
14868 48445
14869 45020
14877 48450
14885 49318
14893 57605
14901 49315
14894 49317
14902 46142
14903 54432
13368 54624
14913 53529
14895 46142
14896 49896
14904 50636
14914 47045
15518 47949
15895 51590
15885 48146
15886 51592
15880 43332
15896 48272
15897 44918
15887 48322
15888 40073
15517 44848
15875 46960
15865 50160
15866 44924
15678 38074
15867 41454
15868 41776
15869 41449
15889 51113
15683 57674
15890 59884
15891 50946
15881 55296
15876 41449
15870 49742
15871 41459
15682 49648
15904 44288
15911 37534
15918 54286
15926 63626
15917 65600
15684 61952
15910 58678
15903 46794
15519 44186
15924 63386
15925 74028
15686 72304
15934 66320
15687 44272
15940 50544
15947 57223
15946 48933
15956 56894
15966 48426
15957 48933
15948 48936
15949 53356
15941 46592
15935 45696
15927 51194
15928 47013
15877 52566
15882 51552
15680 53704
15883 50484
15878 50740
15679 53443
15872 50934
15677 42890
15873 56405
15874 32473
18160 17592
15879 38148
15884 53992
18161 41866
15894 54640
15681 50879
15893 53835
15901 54633
15908 48894
15909 54609
15902 53830
18162 52730
18163 46216
15916 44362
15923 45236
18165 44628
18164 45502
15919 47012
15912 46144
15905 41274
15898 52602
15899 60609
15892 52319
15900 53074
15907 56192
15906 54510
15913 46442
15920 53838
15921 61884
15914 54210
15915 58302
15922 57564
15685 53479
15929 55312
15936 47021
15930 50176
15931 51140
15937 31962
15943 36736
15953 35966
15952 47789
15942 46582
15951 54873
15950 48994
15960 54775
15962 56078
15972 47789
15971 54775
15961 49092
15963 47790
15932 59536
15938 58766
15933 58766
15939 59537
18166 57697
18167 59014
18168 57450
15945 58766
15944 59862
15688 48696
15954 52694
15689 49024
15964 52694
15690 48512
15974 42184
15965 42042
15955 41274
18169 42506
18170 56022
18171 55454
18172 54148
15985 55854
15975 55154
15691 52870
15984 59798
15993 54537
15983 62828
15973 54538
15982 54634
15981 48034
15990 47958
15989 55420
15979 47958
15980 56248
15970 47958
15969 54086
15959 55040
15958 54014
15968 56002
15967 54626
15977 53106
15978 55022
15988 46954
15998 49530
16006 58560
16015 58586
15695 55504
16014 46518
16005 45834
15997 55866
15987 58130
15976 56762
15986 65110
15520 64768
15996 67846
15521 64256
16004 59776
15522 53440
16013 57536
15696 68022
16023 65334
15697 61584
16033 56868
16024 52778
16034 51706
16046 51706
16047 59996
16035 59997
16036 51707
16025 51709
16048 45234
16037 53525
16038 47662
16028 53525
16027 47868
16017 53525
16016 46890
16026 53525
16018 47998
16008 55898
16007 58102
15694 54250
15999 57584
15991 57770
15992 52956
15693 56768
16000 52062
16009 51967
16019 60256
16029 51966
16030 60256
16031 51966
16020 51967
16021 60257
16011 51967
16010 60258
16001 51969
16002 50050
15994 57814
15692 54832
15995 50030
16003 57958
16012 50346
16022 54122
18173 52953
18174 54726
18175 53574
16042 53472
16032 54794
18176 51628
18177 49494
18178 48358
18179 47018
16081 47310
16072 48698
16071 55226
16080 58872
16090 62198
15700 55562
16091 57960
16100 43546
16110 39842
18180 38266
18181 38142
16119 40094
16130 64479
16129 56189
16138 64478
16145 56188
16139 56189
16146 64678
15706 65263
18182 54225
16156 40440
15707 43606
16166 42816
15708 44874
16175 43904
15709 45726
16185 44385
18183 40791
18184 39030
18185 37548
15710 60045
16195 61760
15711 64002
16205 62608
15712 54784
18186 57683
18187 54726
18188 62944
16215 61104
16224 65324
16223 73598
16233 65312
15715 57377
16222 65376
16214 57936
16204 46024
16194 54144
16184 59494
16174 51302
16173 59442
16183 51318
16193 52602
16203 58600
16202 52582
16192 58754
16182 55460
16181 52974
16191 55488
16190 48480
16180 55662
16179 48410
16178 56050
16188 48366
16189 56342
16199 48070
16198 55730
16207 55574
16208 63970
16209 57070
16218 48874
16219 51981
16229 59688
16228 51981
15714 51712
16237 53056
16238 52302
16239 58920
16230 51981
16220 51971
16211 60261
16201 51970
16200 58018
16210 51971
16212 56288
16213 49754
16221 54176
15713 60416
16231 62366
16240 45570
16241 54052
16232 53866
16242 45481
16252 53770
16253 57538
16263 53699
16262 61982
16272 53693
16261 53718
16251 61981
16250 53790
16249 51407
16259 52780
16268 52757
16258 61048
15716 60586
16248 62423
16247 52986
16246 47258
16257 52480
16266 48008
16276 48008
16267 56298
16275 56299
16285 56297
15722 54976
16292 48007
16286 49920
16277 56632
16278 57600
16287 54282
15720 58176
16279 60326
16280 51547
16281 57302
16271 51546
16260 51544
16270 59836
16269 51548
15723 53172
16307 48696
16306 58378
15531 56192
16297 57984
15530 58998
16291 56127
16283 56296
16284 48483
16274 48572
16265 57408
15529 58240
16255 59470
16256 56986
16245 58210
16244 57010
15528 58632
16235 62190
16236 53743
16227 53743
16225 53744
16226 62034
16217 53744
16216 63350
15527 60608
16206 51968
16196 58025
16197 49736
16187 58025
16177 49735
16176 58025
16186 49736
16167 49736
16168 55439
16169 49274
16159 55410
16149 47120
16150 55326
16160 47120
16158 49396
16157 55602
16147 57116
16148 59840
16141 56558
16140 60938
16131 56144
16120 48934
16121 56416
16112 48922
16111 56730
16101 53376
15526 49536
16092 52380
16082 55542
15525 49994
16083 52032
16073 56512
15699 53440
16064 52448
16063 43264
15524 46592
16053 51086
15523 46912
16043 40362
16044 61861
16045 53572
16054 53572
16055 61862
16056 53572
16065 53590
16074 51247
16084 59536
16094 60770
16093 53314
16102 56007
16103 64297
16104 56007
16095 59534
16085 60772
16113 56012
16122 49014
16132 48938
16133 57284
16134 48996
15704 47184
16142 54937
16135 59904
16136 56064
16125 58048
16124 64694
16123 56378
16114 56544
15701 58464
16105 52980
16096 60783
16097 52634
16106 60836
16115 52510
16107 52547
16098 52077
16089 51946
16099 60286
16108 54118
16109 45828
16118 58030
16128 49740
15703 53826
16117 49740
16116 55506
16126 47878
16127 58686
15702 57410
16137 52805
15705 49421
16144 50443
16155 46185
16165 54054
16164 46184
16154 54437
16153 49819
16152 58073
16143 49783
16162 49785
16161 58073
16171 58073
16170 49785
16172 49785
16163 58073
16151 49786
16086 44396
16076 52430
16075 56878
16066 51890
16067 60050
16057 51774
16058 59987
16068 51830
16077 53272
16087 60774
16088 53272
16079 53272
16078 61563
16069 53274
16070 51818
16060 59992
16059 52480
16049 59983
16050 54218
16039 58148
16040 45826
16041 54700
15698 57152
16051 58634
16061 50434
16062 57136
16052 51730
18189 42322
18190 43008
16234 51466
16243 49578
16254 51906
18191 50202
18192 49514
16264 53236
15717 50330
15719 53570
16273 52510
15718 55670
16282 53568
16290 51906
15721 54592
18193 35626
16305 52458
16296 51810
16304 60102
16303 52664
16313 57078
16314 53278
16324 32271
18194 27552
18195 27672
15725 49762
16323 56250
16331 56171
16341 62044
16340 56170
16330 64461
16329 56171
16351 45190
16359 45889
16367 45190
18196 44051
18197 45382
18198 44051
16375 59646
16374 57602
16384 59810
16383 57456
16391 58546
16392 58152
16393 59240
16385 57820
18199 43946
18200 57510
18201 56763
18202 55606
16409 56780
16401 55623
16366 60462
16365 56038
16358 59766
16357 64196
16356 55926
16350 60468
16349 56090
16364 48942
16372 57207
16373 48917
16381 48733
16382 57025
16390 48772
16339 49504
16328 49482
16338 57774
16348 49838
16347 55478
16337 50154
16336 55082
16327 48384
16320 56664
16310 48210
16311 56458
16321 49310
16322 56302
16312 49666
16302 53338
16295 55118
16289 48868
16288 54338
16294 49490
16293 51850
16301 59786
16309 57378
16300 65670
16299 59392
16298 57980
15724 55904
16308 50944
16319 48226
16318 57590
16317 48667
16398 56838
16399 48874
16400 52616
16408 48873
16407 56824
16406 48874
16414 56780
16415 48875
16316 56957
16315 48666
15532 55168
16325 57814
15533 53357
16326 48668
16333 49337
16343 45937
16342 58737
15534 56288
16332 55338
16352 50447
15535 55137
16353 52133
15536 56824
16360 60986
15537 58560
16368 59702
16369 52134
16361 60424
16362 52134
16354 45814
16344 51788
15727 51066
15726 48282
16334 54490
16335 51114
16345 54518
16346 50828
16355 48384
16363 43008
16371 48667
16380 56957
16389 51456
16397 35840
16405 42434
16413 59010
16423 65966
16424 60160
16425 48856
16433 56748
16443 56414
16444 64707
16445 56988
16435 56748
16434 64989
16426 56749
16379 48676
16378 62006
16370 54338
15728 60160
16388 54366
16387 50206
16377 54106
15538 55296
16376 58838
15539 60480
16386 62294
15540 59328
16394 55498
15541 51328
16402 54016
15542 56576
16410 59370
16411 51214
16403 51166
16395 55938
16396 50738
16404 56718
16412 51290
16420 53852
16421 48000
16422 40370
16432 54234
16442 51379
16451 51379
16441 59670
16440 51380
16459 54232
16466 54883
15732 64822
16458 59614
16473 53186
16474 51386
16484 58755
16485 51224
16495 58754
16496 50850
16486 59048
16476 50500
16475 58755
16494 51534
16493 52840
16483 51618
15735 52250
15734 52946
16482 51190
16492 51900
16503 48696
15736 45566
16450 45943
16449 55864
16448 48830
16438 52712
16439 53366
15729 51458
16431 52658
16430 48354
16419 56488
16418 49214
15543 55552
16429 59414
15544 55680
16437 52864
15545 52096
16447 55822
15546 56384
16455 57658
16456 56914
16457 51970
16465 58822
15733 55642
16472 55570
16464 56132
16463 58718
15547 58496
16471 61398
15548 58240
16481 55168
15549 57344
16491 63744
15550 68224
16501 70958
15551 67350
16509 69885
16510 59216
16502 58151
16520 46428
16530 46902
16540 47387
15552 44960
16519 51606
15553 50912
16529 52874
15554 48896
16539 46951
16548 54514
16558 59318
16568 54407
15555 64150
16547 67202
15556 63572
16557 63690
15557 64576
16567 67207
15558 64144
16577 51184
15559 55936
16585 59520
15560 64448
16595 65350
15561 61424
16596 52506
16586 48922
16578 50618
16579 48480
15742 50406
15743 48810
16587 46352
16588 59292
16598 53992
16589 56981
16580 48692
16590 56450
16600 53991
16599 62281
16609 53992
16570 48654
16560 49194
16550 48631
16549 48282
16559 48647
16569 49198
15741 50302
15740 51200
15739 56446
16541 58298
15738 58438
15737 60078
16531 59419
16532 52726
16522 58400
16521 60332
16511 57129
16597 59301
16608 51662
16607 59952
15744 57466
16617 56560
15745 58172
15746 57438
16625 54502
16635 55592
16645 50274
16634 57036
16624 56430
16616 49022
16606 53466
16605 55158
15562 58368
16615 61206
15563 58432
16623 53760
15564 48768
16633 64832
15565 67648
16643 70006
16644 57530
16652 57850
15566 66880
16651 70038
15567 67328
16659 63168
15568 55296
16667 48996
16668 56503
16660 55664
16653 55462
16661 63870
15747 61944
16669 56478
16679 56706
16687 48760
16695 56914
16703 48687
16702 56798
16694 48709
16686 56565
16678 56190
15569 65730
16677 68699
15570 65680
16685 68926
15571 66560
16693 64256
15572 55552
16701 48554
15573 65911
16709 68823
16710 56167
16711 56590
16719 56174
15748 54594
16726 56168
16718 56666
16717 68317
15574 65368
15575 65900
16725 68886
15576 65340
16735 50936
15577 56704
16745 62976
15578 67840
16755 66806
16756 53642
15579 64000
16763 61696
15580 50240
16773 56064
15581 60608
16783 61142
15582 57046
16793 52322
16784 47866
16794 57731
16795 68771
15754 66932
16803 57061
16785 52372
16786 52198
16776 57808
16777 49868
16767 57809
16768 49634
16778 57820
16788 49582
16787 57809
16766 50050
16765 55274
16775 54884
15753 57642
15752 58324
16774 57758
16764 57082
15751 59156
16757 52928
16746 55948
16736 55154
15749 56464
15750 55808
16747 57502
16737 56950
16727 56258
16728 49385
16729 62582
16730 49258
16720 55296
16712 40452
16704 45828
16696 35840
16688 35840
16680 48187
16670 49175
16671 57465
16662 53248
16654 38618
16646 54490
16637 60735
16636 52445
16626 52548
16627 59958
16618 51669
16628 53221
16638 52446
16417 48907
16416 56918
16427 48906
16428 59342
18203 44938
16436 54134
16446 48689
16454 56964
16462 57472
18204 45322
16470 58166
16480 49354
16469 47996
16461 51072
16453 48678
15731 49448
15730 50148
16452 49946
16460 51046
16467 47996
16468 53732
16478 50559
16479 56297
16489 49355
16477 56298
16487 49310
16488 57538
16498 49310
16499 57503
16490 56286
16500 52494
18205 45386
16508 58422
16518 49762
16528 55602
16538 56142
18206 40330
16546 48762
16556 55290
16566 54402
16565 54494
16575 53468
16576 54812
18207 40074
16584 47192
16583 57883
16593 66172
16592 57882
16602 57883
16594 57883
16604 57883
16603 66172
16613 57883
16614 46180
18208 41058
16622 53494
16632 51058
16642 54322
18209 53160
18210 52460
16650 55020
16649 50573
16648 57418
16656 55710
16655 56912
16647 56234
16639 53209
16507 48137
16506 59146
16497 56386
16505 66998
16515 56574
16514 48574
16513 56819
16512 48528
16504 48529
16523 48552
16524 56427
16534 64716
16533 56427
16542 48737
16543 52405
16535 56427
16525 48763
16526 57053
16516 49962
16517 57053
16527 50350
16537 51774
16536 50962
16544 53418
16545 57088
16555 52874
16554 61103
16564 52813
16553 52814
16563 52819
16562 61046
16552 52819
16551 57118
16561 56574
16571 57192
16572 52819
16573 50394
16574 54958
16582 49958
16581 55676
16591 49602
16601 54596
16610 52974
16619 52975
16611 61265
16612 52977
16629 52432
16630 59522
16620 52432
16621 54144
16631 55048
16641 55858
16640 52433
16672 49693
16673 57984
16681 49694
16663 49695
16664 50990
16674 49710
16689 53612
16690 55362
16682 53613
16683 54392
16691 54428
16699 54180
16698 53613
16697 55568
16705 49082
16706 54622
16714 49078
16713 54684
16721 48674
16675 55696
16665 57216
16657 55598
16658 57074
18211 53713
16666 55600
16676 57742
16684 51722
18212 49882
18213 55051
18214 54351
16692 53211
16700 55036
16708 53211
18215 55052
18216 55168
18217 42714
16724 60928
16716 62270
16707 52394
16715 60778
16723 62566
16722 56820
16732 54386
16733 56850
16731 57318
16741 65552
16751 57261
16742 57262
16740 57279
16739 48685
16738 56787
16748 48670
16758 48497
16749 56789
16750 48767
16734 49146
16744 57362
16743 52478
16753 57290
16754 53570
18218 43914
16762 58122
16772 65551
16771 57262
16782 57262
16759 49006
16760 57143
16761 48853
16752 48854
16770 48965
16769 57161
16779 49122
16780 57377
16781 49091
16791 57377
16799 49111
16798 57377
16790 49112
16797 49112
16789 57377
16809 57195
16808 49222
16819 49223
16829 57132
16828 49221
16818 57196
16817 49221
16807 57196
16792 49050
18219 43594
16800 57552
16810 49221
16820 57110
16830 54016
18220 39178
16838 46086
16848 49221
16858 57340
16857 49220
16846 49220
16847 57510
16837 49221
16836 57181
16835 65470
16827 57180
16845 57196
16844 49189
16843 57198
16853 49264
16863 55870
16864 49188
16854 57402
16855 49189
16865 57266
16873 52598
16874 57265
16866 65555
16856 57265
16867 57308
16868 49274
18221 42954
16876 56854
16875 49844
16885 56478
16886 50174
16896 56382
16905 55865
16913 64154
16912 55865
16923 55866
16924 59792
16914 57014
18222 48522
16906 64156
16895 50895
16894 59184
16884 50895
16893 50895
16892 59184
16882 50894
16883 59184
16903 59184
16904 50895
16911 50895
16902 51374
16901 54410
16910 66176
16919 71620
16918 63360
16928 63390
16929 71670
16930 63278
16920 63594
16921 55326
16922 51456
16932 59696
16931 53540
16939 59394
16940 55016
16948 59385
16949 54946
16941 59394
16933 54746
16934 49822
16942 50449
16950 49749
18225 48609
18224 49872
18223 48609
16958 53341
16968 52823
18226 50969
18227 53423
18228 52722
16984 51582
16976 54037
16975 51542
16967 53324
18229 48642
17000 46765
18230 47916
18231 43946
17008 49775
17007 46755
17006 54350
16998 46710
16997 53338
17005 47314
17013 52862
17014 46718
17015 49812
17016 55230
17026 49812
17025 55946
17035 49812
17034 55392
17024 49812
17036 56092
17046 40364
18232 28016
17054 57636
17064 55168
17063 56898
17053 55293
17045 47002
17052 47003
17044 49527
17043 57816
17042 49525
17051 49526
17033 49564
17023 46900
17022 54154
17032 55894
17031 52470
17021 56242
17012 39874
17004 38528
16996 35840
16988 38092
16980 58214
16989 46475
16981 53590
16973 46476
16974 53006
16982 46476
16990 49822
16991 58111
16999 49821
16992 49821
16983 49822
16957 52842
16956 59922
16966 53182
16965 60086
16964 51502
16955 53866
16947 46825
16938 35298
16946 41888
16954 48378
16963 57826
16972 49114
16962 52480
16961 43219
16953 55369
16945 61038
16937 52746
16944 53082
16952 53658
16960 53234
16969 55428
15601 60384
16959 63942
15600 61056
16951 64310
15599 61088
16943 55048
15598 62200
16935 66486
15597 62756
16936 54098
16926 53550
16925 66774
15596 65920
16915 60800
15595 53248
16907 59584
15594 63104
16897 65782
15593 62704
16887 64694
15592 61200
16888 54042
16898 53730
16908 50652
16916 52458
15764 50654
16927 47622
16917 47274
15763 53762
16909 56214
15762 52426
16899 53452
16889 52979
16879 53106
16880 52979
16890 61267
16891 52978
16881 61268
16900 52979
16872 58880
16862 51694
16861 54058
16851 59348
16852 57904
16842 52226
16841 58218
16833 50714
15757 56854
15758 55856
15759 50682
16850 51498
16860 52406
16870 56782
16871 51136
15760 55472
15761 54442
16878 53678
16877 55462
15591 56896
16869 57922
15590 55808
16859 60886
15589 55008
16849 60816
15588 65200
16839 68838
15587 65360
16840 56594
16832 56088
16831 68926
15586 66464
16821 61248
15585 52992
16811 60160
15584 64000
16801 67478
15583 64416
16802 54714
16812 50730
16822 50246
15756 51110
15755 51338
16813 51842
16823 52678
16824 52454
16834 49792
16825 58083
16826 49814
16816 58084
16806 49814
16796 49792
16805 58083
16804 49818
16815 49817
16814 58082
15765 60725
16970 53746
16971 59422
16979 51178
16987 55555
16994 55534
16986 63825
16978 55557
15602 60728
16977 65590
15603 62304
16985 62458
15604 64000
16993 63859
15605 52411
17001 60256
15606 65376
17009 68226
17010 55361
15607 64628
17017 59960
15608 51426
17027 56470
15609 54336
17037 50654
17038 51278
17028 47622
17018 46914
15767 46858
15768 46482
17048 55621
15610 65466
17047 68420
15611 65984
17055 62080
15612 54144
17065 49546
17049 51147
15769 56320
17056 54348
17066 57225
15771 52716
15770 55594
17057 52545
17067 55426
17077 51473
17078 56398
17068 55226
17069 55570
17079 55924
17080 50626
17081 57400
17089 66550
17099 57102
17090 58634
17091 47114
17101 55468
17100 53258
17110 60641
17109 52351
17120 55966
17121 55454
17111 61878
17112 55210
17102 47290
17092 58870
18233 48138
17084 52622
17074 52170
17073 50534
17083 57672
17082 50282
17072 58530
17062 60073
17061 58150
17071 60396
17070 52236
17060 54510
17059 63606
17058 54474
17050 57216
17041 57656
17040 49378
17039 57467
17029 60494
17030 57856
17020 60034
17019 58890
15766 60522
17011 54592
17003 59828
16995 51537
17002 51538
17087 48152
15772 54444
17094 51194
17104 51774
15773 53100
15774 52442
17105 53200
17095 53386
17096 52730
17097 60425
17088 52135
17098 52148
17108 57784
17107 52582
17106 53844
17115 53466
17116 61894
17126 47571
17117 55863
17118 49466
17119 56944
17127 58178
17128 52808
17138 57778
17137 52852
17136 53644
17146 60329
17145 53536
17156 53536
17144 60330
17134 53529
17135 60330
17154 53535
17155 60330
17086 58369
17076 57738
17075 70519
15613 67570
15614 66952
17085 70214
15615 66624
17093 62432
15616 52808
17103 64008
15617 69368
17113 72230
17114 59278
17124 59928
17131 63139
15619 67872
17123 71718
15618 68480
15620 52561
17141 60352
15621 65904
17151 68466
17152 55654
15622 67584
17161 63488
15623 54016
17169 52951
17170 53531
17162 52080
15778 57002
17163 61814
17153 52986
17143 53495
17133 52992
17125 46572
15775 52860
15776 51461
15777 50762
17142 51009
17132 50323
17157 53390
17147 54280
17148 49703
17158 57991
17166 49702
17165 54305
17159 49702
17149 54216
17139 61670
17129 54138
17122 52858
18234 47946
17130 61558
17140 54164
17150 61852
17160 54260
18235 47802
17168 62634
17178 54307
17188 59858
17187 54307
17176 54306
17177 62597
17167 54307
17175 51414
17185 59276
17184 51414
17194 55494
17195 54952
17203 53910
17204 54942
17196 55328
17186 51415
17174 55265
17164 55264
17173 63555
17172 55265
17183 55267
17182 51586
17192 55151
17181 55157
17171 51586
15779 51557
15780 51814
17191 51593
17201 46852
15781 48808
17209 45012
15782 48094
17208 46846
17200 49944
17190 53998
17180 54190
15624 63177
17179 66132
15625 63484
17189 66594
15626 62944
17199 58474
15627 54480
17207 63328
15628 67568
17217 70190
17218 57101
15629 66303
17227 61613
17193 51585
17202 47488
17211 44778
17210 61946
17219 61804
17220 70127
17221 62102
17230 44532
17238 43008
17246 49595
17256 48850
17257 57466
17258 53150
17248 55288
17247 57930
17239 53114
17240 52878
17249 52442
17241 60733
17242 52443
17233 52502
17225 54068
17224 62128
17232 54069
17231 53952
17223 62132
17222 53946
17212 62050
17213 54058
17214 54069
17215 52654
17205 52030
17197 52545
17198 48706
18236 41098
17206 52580
17216 52306
17226 54082
17234 54632
18237 53504
18238 53566
18239 52686
17250 57258
17259 54365
17268 54364
18240 52422
17260 62655
17267 52334
17266 60334
17265 52094
17273 60364
17281 52162
17290 52043
17282 60334
17274 52320
17275 60334
17283 52492
17284 53334
17276 52558
18241 54312
18242 53654
18243 52866
18244 52540
18245 52686
17308 53556
17300 54126
17292 53410
17291 54050
17299 53496
17307 54142
17317 51994
17318 56958
17328 51696
17338 59892
18246 43794
17346 51600
17337 51661
17327 59901
17326 51678
17316 54946
17306 63046
17298 54752
17289 54702
17297 63002
17305 54856
17314 54797
17315 63089
17325 55006
17335 51667
17334 57934
17324 56092
17323 57442
17333 62038
17342 53626
17332 57248
17322 49477
17321 57520
17311 49469
17312 57538
17313 57138
17304 46426
17296 35840
17288 43876
17280 39396
17272 35840
17264 53760
17255 57882
17254 48853
17253 51072
15783 57856
17245 54016
17237 52606
17229 49456
17228 51450
17236 49463
17244 57273
17251 61775
15632 66466
17243 70078
15631 67392
17235 62336
15630 54323
17252 49490
17262 57013
17270 48723
17263 48724
15635 54955
17269 60258
15634 57516
17261 57994
15633 54188
17278 47502
17271 47503
17279 55793
17287 47882
17295 48138
17303 56199
15784 54348
17302 47910
17286 48560
17294 48152
17277 51961
15636 57728
17285 60274
15637 57713
17293 60661
15638 57063
17301 52371
15639 59411
17309 64118
15640 61120
17319 63994
15641 61616
17329 62204
17330 54809
17320 55405
17310 54677
15785 53699
15786 54297
17331 49527
17341 66294
17340 53758
15787 63990
15788 60074
17349 57162
17350 49178
17360 57410
17359 56562
17369 57182
17370 56710
17371 55392
17361 49763
17351 56714
17352 49763
17362 58052
17363 49763
17372 49763
17373 55018
17381 62250
17391 53960
17382 54742
17374 62251
17390 52854
17380 52855
17389 61146
17399 52863
17388 52900
17387 53567
15791 55066
15790 60406
17379 61824
17378 55744
17368 58382
15789 46886
17358 57742
17348 57063
15642 53824
17339 61568
15643 66892
17347 69835
15644 66392
17357 69606
15645 65976
17367 49536
15646 51840
17377 59328
15647 62656
17385 63894
17386 50929
17396 52519
15649 58539
17395 63254
15648 60130
17406 53537
17416 55094
17424 55638
17434 51366
17433 60378
15652 58880
17423 60170
15651 57088
17415 59914
15650 57472
17405 58208
15653 51871
17443 58742
15654 54656
17453 52421
17444 51684
17454 54084
17398 53639
17408 52842
17407 53628
17397 52977
15792 52298
17417 53376
15793 50810
15794 54522
15795 54046
17445 52430
17446 57184
17436 52130
17435 57404
17425 52074
17426 53998
17418 53870
17428 53871
17427 62161
17437 54870
17447 49920
17456 48128
17464 42081
15796 38481
17474 64376
17475 56088
17484 58708
17483 58630
17482 54310
17472 57914
17473 58708
17455 52419
17463 60710
17462 52421
17471 52634
17481 52730
17490 52138
15798 58058
17491 60460
17492 54590
17500 50916
17510 54262
17511 50206
17501 55050
17502 53578
17493 47796
17461 54082
17469 56586
17470 57348
17480 55678
17479 58652
15655 57472
17489 55008
15656 59200
17498 61786
17499 55140
17509 61270
17519 52666
17508 56160
15657 62112
17518 64566
15658 61376
17527 49408
15659 55680
17536 57486
15660 54784
17545 52930
15661 52864
17555 54422
17556 47434
17546 51438
17537 47358
17528 53418
17520 49955
17521 54528
17530 49954
17529 58246
17538 54208
15799 54272
17539 53322
17547 56636
17548 48346
17557 49536
17565 47642
17573 56770
15800 65280
17580 59392
17572 61116
17564 57274
15662 60480
17563 65974
15663 60544
17571 63750
15664 58624
17579 55616
15665 61632
17589 63254
17590 54568
17598 54581
17608 51921
17618 55168
15666 58880
17627 59082
17628 49078
17637 49075
15667 56384
17646 57365
17647 49075
17638 57366
17655 53636
17664 43252
17673 51840
17679 57528
17680 49290
17688 57504
17687 49310
17697 57085
17698 49197
17707 57072
17715 49197
17714 57071
17706 49197
17689 48932
17690 44426
17681 48554
17682 44406
17691 48586
17700 57569
17709 63251
17718 63250
17717 67126
17716 57487
17699 57223
15813 73734
17708 68934
17719 42876
17727 53110
15817 47618
17735 51046
17728 50568
17729 50872
17721 55168
17720 58756
17710 54400
15814 49495
17703 65858
17694 57569
17702 57569
17701 54838
17692 57570
17693 65860
17683 57594
15810 51648
17675 59008
17659 52946
17658 57344
17668 64698
17667 56522
17666 49774
17674 49558
15808 55104
17665 57962
17657 65636
17648 57347
17656 57348
17649 49076
15807 47754
17650 49702
17641 49232
17631 56414
17630 49077
17640 56850
17639 49077
17629 57374
17619 63296
15803 63862
15804 53314
17611 54442
17610 62548
17609 54532
17599 55794
17600 54536
17591 51962
17581 51442
17592 59902
17601 53792
17602 47731
17603 58772
17593 61312
17584 55415
17583 63732
17582 55417
17574 55624
17566 39306
17558 67164
17559 55399
17551 65014
17541 55399
17550 67114
17549 75399
17540 67554
17531 37410
17522 50944
17512 57194
17513 51166
17503 54462
17504 56778
17495 55814
17494 64106
17486 58706
17476 50416
17485 50418
15802 56964
17612 56448
17620 50479
17621 58769
17632 50582
17633 58054
17622 50586
17623 55741
17624 63726
17615 55740
17614 64030
17613 55742
17604 55992
15801 61120
17594 55488
17595 63541
17605 55273
17606 60503
17596 58351
17587 59694
17586 55323
17724 57398
17723 49524
17731 57400
17740 49107
17732 49527
17733 55077
17725 49108
17726 45330
17734 49111
17743 55074
17742 49109
17741 55508
17752 55508
17751 63798
17750 55510
17758 55296
17759 55513
17767 49858
17766 51586
17775 46254
17776 52238
15824 53760
17783 54154
17784 56826
17785 49000
17794 56582
17793 49032
17792 54611
17791 46321
15668 53120
17800 55566
15669 51712
17809 46321
17801 46321
17810 54926
15826 51328
17818 55874
15670 46848
17826 47002
17827 53918
17837 53138
17828 61429
17829 53139
17819 53139
17811 48565
17802 55938
17803 49146
17804 55878
17813 48565
17812 56780
17820 48565
17821 55081
17830 63370
17831 55081
17822 63372
17814 55150
17805 48486
17795 48180
17796 56546
17797 57344
17788 53282
17780 50146
17772 50074
17773 58366
17763 64456
17754 56166
17764 56166
17755 47479
17748 47010
15818 50176
17738 51712
17737 47872
17736 55724
17747 48006
17746 55606
17745 65526
17744 53338
15819 64128
17762 47586
17771 55346
17779 55690
17787 47396
17786 55632
17778 47417
17770 56190
17761 59704
17753 50299
15820 57664
17760 58590
17768 53791
17769 64481
15823 62932
17777 56191
17585 51296
17575 59586
17576 51296
17567 51297
17568 55112
17560 54482
17561 55073
17569 60098
17577 55132
17578 59760
17570 55189
18258 44796
18257 45952
18256 45312
17562 46755
17554 59639
17553 51351
17552 54016
17542 51350
17543 59639
17534 51351
17544 51351
17535 45894
18255 45450
18254 47998
18253 44322
17526 48250
17525 52012
17524 56862
17533 49726
17532 54254
17523 50400
17514 56226
17515 50370
17516 53147
17517 59392
17507 53147
17496 53146
17506 61437
17505 53147
17497 45054
18252 42250
17488 45826
17487 56362
17477 65430
15797 65600
17467 65712
17466 55338
17459 56634
17468 56862
17478 57554
18251 41930
18250 49408
18249 46336
17460 47102
17452 49498
17451 56918
17450 64598
17458 56686
17465 56274
17457 64570
17449 56732
17448 58102
17438 54394
17439 59138
17440 56710
17441 49555
17442 57216
17432 49555
17431 57844
17421 49555
17430 49555
17422 42246
18248 31626
17414 47434
17413 54838
17412 62197
17420 53927
17429 53258
17419 61846
17411 53962
17410 62140
17409 53810
17400 53882
17401 62164
17402 53934
15827 52474
17838 55425
17839 54656
17848 55423
17847 56010
17846 49430
17856 55726
17857 49432
17845 54722
17844 63013
17836 54765
17835 60842
15671 59264
17843 54780
17853 63016
17854 54814
15672 45642
17862 51072
15673 47040
17872 53760
15674 54198
17882 51658
15831 46469
15830 53852
17855 51370
17863 55430
17873 49421
17874 52878
17864 49421
17883 53314
17894 57574
17893 51511
17892 54258
17902 51510
17903 54824
17904 51512
17911 52605
17912 53566
17922 52605
17921 54108
17929 48384
17936 39970
17944 48258
17952 53386
17953 54786
17962 53248
17961 54830
17970 46586
17971 57155
17982 57136
17981 65427
17980 57156
17990 65419
17991 57157
15847 56141
17992 55050
18001 62604
18012 54313
18002 54324
17993 49668
17983 50626
17984 54434
17985 52746
17995 49659
17994 57604
18003 56032
18013 49792
15848 56320
18022 55614
18034 55124
18043 55125
18042 63414
18033 63415
18041 55126
18032 55125
18051 55132
18060 48688
18069 56973
18068 54514
18076 55399
18070 62114
18078 55399
18077 63688
18086 55398
18095 48436
18087 48437
18096 56728
18097 50176
18104 43086
18113 52002
18114 60670
15861 59146
18119 61686
18127 67350
18126 62122
18125 38026
15863 44554
18124 49526
15862 41216
15860 49024
18110 57600
18111 64502
18112 56154
15858 51744
18094 55012
18085 48716
15857 49834
15856 53750
15855 47488
18067 58124
18066 48418
18057 56686
18058 48709
18059 55794
18050 48710
18049 56370
18048 48710
18071 41788
18062 49596
18061 56758
18052 49508
18053 56970
18044 49876
18035 51258
18023 49450
18024 57750
18025 49450
18016 49481
18007 45923
17998 54198
17988 45906
17997 45914
18006 54245
18015 54244
18014 54646
18004 54245
18005 62536
17996 54246
18039 55311
18040 50398
18031 50308
18030 57998
18021 49708
18029 50666
18038 53355
15675 47880
18000 52224
18010 58378
18011 53568
18020 57472
18019 55232
18028 53355
18037 50669
18046 51594
18047 55524
18056 50048
18055 55708
18064 47618
18065 55634
18075 57978
18074 57282
18083 57656
18084 57822
18093 44232
18092 45518
18101 42526
18102 49170
18103 40170
18109 41986
18108 49382
18117 41114
18118 55794
18123 63530
18122 57086
18130 62928
18131 57894
18132 49138
18137 62590
18136 58200
18147 44602
15676 45974
18157 44704
18158 38314
18148 40358
18149 63263
18150 54973
18139 63263
18138 54974
18140 54974
18151 48497
18152 56787
18153 48497
18141 48497
18154 54829
18143 62262
18142 54830
15864 46400
18133 51968
18144 54830
18155 41842
18156 48878
18159 40978
18292 39778
18291 36614
18146 61976
18145 53038
18134 60508
18135 53424
18129 60398
18128 53754
18120 46962
18121 40614
18116 46710
18115 41428
15859 44416
18106 43806
18107 43820
18290 40316
18289 41466
18100 42216
18091 61781
18090 69902
18099 61782
18105 61018
18098 69370
18089 62272
18088 57582
18079 62265
18080 58994
18081 61782
18082 42254
18073 50544
18288 39306
18063 46724
15853 43124
15854 43168
18072 42255
18054 57206
18287 45834
15852 57152
15851 57216
18045 55946
15850 58486
18036 57088
15849 54784
18027 45542
18286 39274
18285 44812
18009 57232
18008 60426
18018 66511
18017 58221
18026 58343
18284 39101
17999 46682
15846 48246
17989 46720
15845 39532
18283 35336
18282 41718
18281 31754
17969 46161
17979 44106
15844 44321
17968 49618
17960 65152
15841 64182
15842 58304
15840 52120
17943 60966
17935 52673
17934 60958
17933 52667
17927 52668
17942 52678
17951 50629
17950 47616
15839 51328
17941 51840
17940 42380
17949 53428
17959 53426
15843 51586
17958 61718
17957 55038
17966 47455
17975 51632
17976 59546
17986 53632
17987 59014
17977 66482
17967 58192
17978 58192
17974 49959
17965 54137
17973 54137
17972 49134
17963 54137
17964 49960
17954 49960
17955 54137
17938 42379
17948 50669
17947 58250
17946 49960
17956 49960
15836 49653
17923 52060
17913 52604
17914 51710
17924 52605
17931 53706
15838 45386
17930 53184
15837 55478
17937 54784
17945 54139
17939 61725
17932 54272
17925 37122
17917 66988
17907 58578
17916 66614
15835 64314
17915 55282
17906 48670
17905 53516
17895 49184
17884 52210
17885 48450
17896 55390
17897 47238
17886 56159
17887 64448
17888 56159
17899 59582
17898 56160
17877 56161
17878 47968
17868 56188
17869 47918
17879 56200
17880 58216
17890 53310
17889 58282
17900 45718
17908 45642
17909 55542
15834 59520
17918 61878
17926 51517
17919 51546
17920 52364
17928 52192
18280 50398
18279 51128
18278 49030
17910 47846
15833 51590
17901 54256
15832 54856
18276 43816
18277 49686
17891 53090
17881 45890
18275 35180
17871 67092
17870 58770
17859 58769
17860 67060
17861 58770
17851 63360
17841 50322
17852 39064
18274 35978
17842 49136
17834 52042
18273 49522
18272 54514
17817 53345
17808 55186
18271 55185
18270 53345
17799 57994
18269 56216
17865 54721
17875 56030
17876 51078
17866 56258
17867 47983
15829 46889
17858 49474
17849 54240
17850 46590
17840 53998
15828 38054
17832 62476
17833 54147
17825 54146
17816 54147
17824 62437
17806 54147
17815 62437
17823 54149
17807 49912
17798 59702
15825 51754
17789 56910
17781 46786
17782 55075
17790 46787
18268 48982
17774 62474
17765 60800
15822 59146
15821 62464
17756 59758
17757 65270
17749 60602
18267 39946
17739 55802
17730 52086
15816 47754
17722 51190
18266 39562
15815 55296
17713 56448
17712 62554
17711 54201
17704 54272
15812 62736
17705 54138
18265 52334
18264 54592
18263 52322
17686 54054
17696 53526
17695 66382
15811 47440
17685 49264
17684 48000
17676 53120
15809 46720
17669 63910
17660 53804
17652 53803
17653 58558
17662 53804
17661 62094
17670 53804
17671 49862
17677 56054
17678 49782
17672 56906
17663 51860
17654 49914
18262 37130
17645 48784
17644 56228
17643 62218
17651 52642
17642 61900
15806 58176
17634 61408
15805 52360
17635 51166
17636 57798
17626 51032
17625 58392
17616 51018
17617 58874
18261 45694
17607 46142
17597 48294
17588 46970
18259 46218
18260 47982
17392 52855
17393 61145
17394 52854
17404 59872
17403 52855
17383 58112
17375 44564
17384 38368
18247 33162
17376 49294
17366 41106
17365 55214
17364 59370
17354 59346
17353 59254
17343 55239
17336 55188
17344 63479
17345 55215
17355 63504
17356 55215
932 -154806
1197 -165110
1196 -111119
934 -119409
1195 -116096
1194 -132234
1193 -123648
1192 -37632
1191 -54656
1190 -71936
1189 -39424
1188 -38528
1187 -57080
1186 -53908
1185 -57159
1184 -65533
929 -88783
931 -97157
1183 1792
1182 0
1181 -19424
1180 -13408
1179 5376
1178 -8852
927 -43446
1177 -14432
87 -171123
88 -201654
26 -126951
25 -156951
24 -185483
23 -155483
22 -127044
21 -157042
20 -185387
19 -155387
18 -127012
17 -157010
16 -185669
15 -155669
14 -126690
13 -156688
12 -186764
11 -156762
9 -155584
10 -124630
8 -195350
7 -164264
132 -148904
131 -115366
129 -197350
130 -150560
128 -165248
127 -118390
125 -227318
126 -180352
124 -197120
123 -146294
121 -266486
122 -192256
935 -151286
936 -131840
937 -43008
938 -62976
939 -75520
940 -75264
941 -57344
942 -48384
943 -67712
944 -65290
945 -50176
946 -43008
882 -97280
947 -48384
948 -53760
949 -66048
950 -66048
951 -53760
952 -46592
953 -87808
954 -49664
955 -44800
956 -60810
884 -94070
957 -65408
958 -53898
959 -39424
960 -55424
887 -67712
886 -85622
888 -41216
961 -52362
962 -49280
963 -31360
964 -34048
965 -68096
966 -34048
967 -30464
968 -44800
969 -53888
970 -46464
971 -33152
972 -47178
973 -30720
974 -27098
890 -66934
975 -27178
976 -36352
891 -39089
977 -30799
978 -33600
979 -34624
980 -21504
981 -35968
982 -34944
983 -21504
984 -34560
985 -31616
893 -40439
986 -32147
987 -31616
988 -34816
989 -22144
990 -3584
991 -18816
992 -18816
993 -2688
994 -21312
995 -15680
996 -1792
997 -20352
998 -15104
999 0
1000 -17450
1001 -17888
1002 -21920
1003 -30368
1004 -10976
1005 -10757
1006 -21530
1007 -10773
1008 0
1009 -19733
1010 -12565
1011 896
1012 -18016
1013 -14560
1014 3958
1015 -13416
1016 -19074
901 -98966
1017 -15562
1018 -14448
1019 -18032
1020 0
1021 -7392
1022 -25424
1023 -7280
1024 6720
1025 -12698
904 -79894
905 -78302
1026 -14210
1027 -15856
1028 -16442
1029 3248
1030 -12768
1031 -19936
1032 -12586
1033 -19754
1034 0
1035 -19824
1036 -12656
1037 -400
1038 -20384
1039 -12000
1040 6838
1041 -12448
908 -44688
909 -92734
1042 -19695
1043 -12593
1044 6720
1045 -10836
1046 -21588
1047 -9856
1048 -22656
1049 -2688
1050 -10752
1051 -21588
1052 -10836
1053 2464
1054 -16660
1055 -15764
1056 -19496
1057 -12968
1058 6198
1059 -13232
1060 -19376
1061 -12768
1062 -19936
1063 0
1064 -10752
1065 -22008
1066 -10488
1067 9408
1068 -5898
913 -67078
1069 -8848
1070 -17232
1071 -15184
1072 4480
1073 -14474
1074 -18048
1075 -16688
1076 -15664
1077 3584
1078 -15432
1079 -16968
1080 -16212
1081 -16212
1082 0
1083 -19796
1084 -12628
1085 1792
1086 -16432
1087 -16048
1088 3510
1089 -16160
1090 -16416
1091 2688
1092 -9856
1093 -22656
1094 -2688
1095 -16212
1096 -16212
1097 0
1098 -19754
1099 -12586
1100 5824
1101 -13808
1102 -18544
1103 -16602
1104 -15824
1105 3584
1106 -12768
1107 -19936
1108 0
1109 -16170
1110 -16170
1111 -1344
1112 -20568
1113 -11864
1114 7616
1115 -10784
1116 -21920
1117 -11008
1118 4182
1119 -15272
1120 -17192
1121 2688
1122 -5488
1123 -26992
1124 -5376
1125 4480
1126 -14754
918 -77615
1127 -17143
1128 -15792
1129 -16816
1130 1904
1131 -17776
1132 -14512
1133 4854
1134 -15140
1135 -17252
1136 2352
1137 -9856
1138 -22656
1139 -2688
1140 -20160
1141 -12224
1142 7616
1143 -9824
1144 -22496
1145 -22026
921 -109302
1146 -5376
1147 4928
1148 -14610
1149 -17928
1150 -14448
1151 -17904
1152 1568
1153 -16149
1154 -16149
1155 0
1156 -19824
1157 -12656
1158 4704
1159 -14984
1160 -17416
1161 -16266
923 -102838
1162 -11584
1163 3958
1164 -14624
1165 -17696
1166 2240
1167 -12565
1168 -19733
1169 0
1170 -16143
1171 -16143
1172 1120
1173 -18160
1174 -14448
1175 896
1176 -17633
-1
EOF
