# Supplementary material for: Solving the clustered traveling salesman problem via traveling salesman problem methods
Source: PeerJ Comput Sci. 2022 Jun 13;8:e972. doi: 10.7717/peerj-cs.972 (PMC9202618; doi:10.7717/peerj-cs.972)
Supplement: Supplemental Information 1 [file peerj-cs-08-972-s001.tgz › CLKH-1.0/PI_FILES/6bayg29.pi]

29
25 4480
19 14890
16 15715
13 15365
24 15785
1 14080
21 15555
2 17210
20 14805
10 16625
4 16340
15 17390
29 -3895
3 -8135
26 -3440
5 2180
9 2060
12 200
6 2040
28 4640
8 980
27 2220
23 320
7 0
18 -2205
14 -1530
17 -4020
22 -1840
11 20
-1
EOF
