# Supplementary material for: Solving the clustered traveling salesman problem via traveling salesman problem methods
Source: PeerJ Comput Sci. 2022 Jun 13;8:e972. doi: 10.7717/peerj-cs.972 (PMC9202618; doi:10.7717/peerj-cs.972)
Supplement: Supplemental Information 1 [file peerj-cs-08-972-s001.tgz › CLKH-1.0/PI_FILES/6bays29.pi]

29
7 0
25 6160
11 1340
22 -2440
14 -1980
17 -5140
18 -1560
15 11600
4 10020
19 8320
13 8240
10 11060
20 8340
21 7920
2 10720
3 -11900
29 -4880
26 -3760
5 1820
9 740
12 -860
6 2620
28 1120
1 1260
8 6535
24 7455
16 5285
27 9010
23 4140
-1
EOF
