# Supplementary material for: Solving the clustered traveling salesman problem via traveling salesman problem methods
Source: PeerJ Comput Sci. 2022 Jun 13;8:e972. doi: 10.7717/peerj-cs.972 (PMC9202618; doi:10.7717/peerj-cs.972)
Supplement: Supplemental Information 1 [file peerj-cs-08-972-s001.tgz › CLKH-1.0/PI_FILES/6fri26.pi]

26
25 6000
24 -1440
23 3180
26 3300
22 4340
21 4600
17 4720
18 4560
20 3360
19 3520
16 1480
11 2080
12 1807
13 2513
15 1060
14 1700
10 2100
9 2720
8 -1780
7 -120
5 1420
6 1100
4 1020
3 620
2 -380
1 -3980
-1
EOF
