# Supplementary material for: Solving the clustered traveling salesman problem via traveling salesman problem methods
Source: PeerJ Comput Sci. 2022 Jun 13;8:e972. doi: 10.7717/peerj-cs.972 (PMC9202618; doi:10.7717/peerj-cs.972)
Supplement: Supplemental Information 1 [file peerj-cs-08-972-s001.tgz › CLKH-1.0/PI_FILES/72rbg358.pi]

716
369 14500
11 2529
641 473
283 1106
662 1461
304 1083
303 1083
661 262
341 1083
699 1874
282 1122
640 2962
660 1468
302 1096
509 1871
151 915
178 1496
536 -346
517 -348
159 732
74 1214
432 865
204 2503
562 -343
534 -348
176 1529
255 1527
613 -347
116 527
474 1569
230 1528
588 -348
257 1528
615 -337
73 1528
431 -332
531 1545
173 622
586 642
228 800
614 643
256 1029
532 3043
174 621
219 621
577 2767
165 1141
523 3944
323 621
681 1145
629 2943
271 623
177 622
535 3542
260 623
618 2944
322 623
680 3944
166 623
524 1045
181 2319
539 -66
406 1132
48 417
87 2320
445 -171
591 -171
233 2217
692 621
334 2218
326 2317
684 158
329 3110
687 2733
682 3832
324 3111
394 3732
36 3111
436 3732
78 3111
345 3209
703 2332
278 3110
636 4837
637 2733
279 3110
668 2633
310 3111
706 3233
348 3210
265 3209
623 3733
716 3733
358 3113
355 3111
713 2533
172 3111
530 2734
377 4832
19 4042
468 2345
110 3114
29 3112
387 2534
430 2434
72 3114
66 3112
424 2405
307 3112
665 3838
28 3113
386 4232
264 3294
622 3736
697 2435
339 3114
327 3114
685 2536
154 839
512 -347
112 927
470 2165
131 1024
489 -335
495 -348
137 828
152 830
510 885
223 1878
581 -248
317 1677
675 1853
411 -248
53 1680
491 -248
133 1679
590 -248
232 1680
149 2477
507 2052
540 -148
182 1679
700 156
342 1228
515 -346
157 1946
419 1426
61 418
139 1246
497 -346
389 1252
31 1676
514 458
156 1617
79 1416
437 1861
603 1358
245 1417
457 1758
99 1417
473 1759
115 1418
23 1417
381 1759
422 2159
64 1418
456 2259
98 2139
567 1772
209 1418
21 1418
379 1761
125 1418
483 1760
105 1418
463 1760
20 1419
378 1861
238 1992
596 -346
15 2234
373 1207
67 2167
425 -348
519 1839
161 1122
695 1238
337 1123
86 1122
444 2539
114 1122
472 2739
443 3739
85 1559
391 3141
33 1325
714 1374
356 1124
336 1124
694 2152
253 737
611 -342
361 1042
3 1606
584 -345
226 2137
370 1052
12 1523
374 2336
16 1522
247 1522
605 2238
285 1323
643 2338
365 2238
7 1524
440 2238
82 1325
146 1324
504 2039
175 2021
533 237
415 2038
57 1324
168 2021
526 237
164 1922
522 237
366 1142
8 1307
367 1043
9 1305
606 1058
248 1933
435 425
77 2217
360 1880
2 1916
595 425
237 1916
498 425
140 1919
578 425
220 2174
555 1934
197 1918
598 425
240 2351
380 1790
22 1917
439 425
81 2271
359 1834
1 1921
428 1791
70 1919
398 2023
40 1917
136 1918
494 1126
608 1126
250 1919
449 426
91 2152
630 1046
272 621
670 2242
312 619
261 619
619 2744
316 619
674 2745
321 619
679 1846
330 619
688 2747
542 3742
184 1526
543 2834
185 620
347 620
705 943
353 620
711 2344
459 1060
101 1614
416 1060
58 2216
26 1124
384 1260
46 2124
404 -338
574 2242
216 1763
405 1797
47 962
638 -141
280 1763
221 2162
579 -260
229 1624
587 -302
609 1072
251 1126
392 1408
34 420
44 1124
402 888
267 2482
625 -335
447 -348
89 2132
417 1049
59 1317
620 2642
262 1418
689 2113
331 1316
320 1316
678 2167
51 718
409 2043
38 1448
396 242
346 1415
704 243
654 1144
296 1418
55 1606
413 2104
309 1406
667 1604
434 2203
76 1407
558 1603
200 1407
186 1407
544 1905
571 2205
213 1621
488 309
130 2006
268 1410
626 1227
235 2001
593 -147
123 1999
481 -147
485 -147
127 2000
478 -147
120 2002
580 -147
222 2001
594 -147
236 1999
487 -147
129 2000
382 1852
24 2002
427 -348
69 1614
467 1634
109 615
712 552
354 2516
493 -62
135 2516
441 541
83 616
702 1435
344 2515
696 2743
338 3518
319 3515
677 3541
570 4340
212 3516
508 2940
150 3523
242 5214
600 5842
333 3515
691 3941
709 4340
351 3516
465 4240
107 3515
601 3541
243 3517
103 3517
461 4642
206 3517
564 3442
183 3518
541 3144
664 4243
306 3520
666 3543
308 3521
683 3143
325 3522
403 4344
45 3521
266 3582
624 2832
211 534
569 -148
179 534
537 -339
171 2215
529 2747
313 1392
671 2344
357 1392
715 1844
350 1392
708 2345
297 1402
655 1872
10 2215
368 1004
35 2348
393 -347
134 415
492 418
163 2662
521 -329
75 615
433 865
653 1230
295 2117
124 2134
482 2687
145 2150
503 1676
294 2116
652 1276
547 1276
189 2117
203 2116
561 1276
343 2209
701 1436
195 2002
553 -343
132 487
490 1478
128 1747
486 -343
68 615
426 1421
234 1615
592 -340
408 -341
50 1616
364 1910
6 1615
52 1616
410 -340
180 533
538 -334
49 1315
407 -338
88 2515
446 2564
298 2316
656 1765
710 1965
352 2317
111 2459
469 1652
141 1414
499 -338
621 -148
263 1716
30 416
388 1104
37 2050
395 -344
287 1618
645 -339
707 1734
349 615
188 1315
546 -337
576 -347
218 2085
560 1137
202 2216
363 -346
5 2318
60 2318
418 -346
484 1054
126 418
119 616
477 987
284 1941
642 -341
143 1024
501 -338
122 2117
480 666
160 2144
518 -326
4 440
362 1279
14 2146
372 1170
18 2137
376 -344
520 -345
162 2361
511 301
153 618
340 1534
698 255
43 1233
401 355
385 2954
27 1941
471 1758
113 1235
448 255
90 1534
94 1234
452 256
328 1234
686 1757
516 255
158 1235
597 1955
239 1234
551 2754
193 1234
563 2654
205 1235
599 255
241 1235
565 1955
207 1238
657 455
299 1237
548 1955
190 1235
635 2355
277 1235
231 1234
589 2457
550 2655
192 1237
71 1237
429 260
276 1246
634 1969
93 1102
451 -338
545 -344
187 2529
466 693
108 1418
42 1319
400 -334
155 1620
513 -332
191 1622
549 -326
118 2224
476 -337
423 2818
65 14451
25 14430
383 4818
557 3217
199 14431
399 4917
41 14456
559 3117
201 14473
648 3617
290 14465
505 2818
147 14468
649 2818
291 14496
460 3118
102 14484
438 2818
80 14478
604 2818
246 14458
506 3218
148 14461
475 2818
117 14447
525 4418
167 14459
651 2818
293 14444
442 4719
84 14483
420 4819
62 14452
225 14433
583 3620
658 3120
300 14433
421 3421
63 14434
582 2821
224 14467
502 3022
144 14436
528 5922
170 15637
631 4922
273 14459
479 4323
121 14436
617 4923
259 14458
464 3223
106 14470
454 2823
96 14478
644 4324
286 14437
628 3224
270 14460
318 14437
676 3224
575 3124
217 14455
602 3524
244 14480
627 3225
269 14454
690 3125
332 14498
632 4825
274 14490
616 3525
258 14452
311 14439
669 2826
566 4926
208 14475
554 3126
196 14456
672 4727
314 14448
610 4827
252 14441
633 3127
275 14471
585 4927
227 14440
390 3528
32 14467
397 3328
39 14504
462 3228
104 14491
607 3228
249 14471
450 4928
92 14454
572 4828
214 14470
673 4828
315 14504
612 2829
254 14465
552 3629
194 14498
556 4529
198 14489
647 4729
289 14494
414 2830
56 14464
527 4830
169 14490
453 3631
95 14455
371 3332
13 14483
496 4933
138 14473
100 14446
458 4533
97 14447
455 4835
693 4834
335 14466
375 4834
17 14492
646 4734
288 14511
500 3135
142 14465
659 4936
301 14456
412 4837
54 14463
650 4750
292 14463
639 3456
281 14476
215 14471
573 2858
305 14472
663 4559
568 3560
210 14497
-1
EOF
