# Supplementary material for: Solving the clustered traveling salesman problem via traveling salesman problem methods
Source: PeerJ Comput Sci. 2022 Jun 13;8:e972. doi: 10.7717/peerj-cs.972 (PMC9202618; doi:10.7717/peerj-cs.972)
Supplement: Supplemental Information 1 [file peerj-cs-08-972-s001.tgz › CLKH-1.0/PI_FILES/759fl3795.pi]

3795
3795 0
77 0
2997 953
3433 953
3051 950
3385 955
2998 879
3434 890
3052 874
3386 893
2999 891
3387 866
3000 877
3388 865
3001 869
3435 874
3002 885
3389 872
3436 871
3054 891
3437 871
3003 891
3390 871
3055 827
3146 877
3522 869
3147 828
2769 799
3148 768
3523 758
3149 747
3150 715
3524 715
3099 713
3479 712
3151 714
3525 711
3100 714
3007 742
3393 746
3006 743
3058 783
2685 793
3101 762
3480 803
3008 803
3394 654
3009 602
3526 627
3152 617
3527 602
3153 660
3481 679
3059 660
3440 678
3102 661
3103 660
3060 659
3441 680
3528 603
3154 624
3482 605
2714 624
3104 624
3529 605
3155 624
3483 605
3530 552
3156 545
3531 538
3011 541
3396 543
3010 533
3395 534
3770 558
3516 577
2740 558
3474 576
3769 559
3093 575
2739 558
3772 556
3515 578
2767 558
3138 577
3771 558
2768 558
3094 578
3137 575
2766 565
3514 581
3773 563
3136 576
2738 572
3092 575
3472 576
2709 570
3048 575
3723 573
3430 574
2710 573
3473 574
3768 573
3717 556
2993 575
2638 556
3382 576
3673 557
2682 557
2637 557
2994 577
3718 557
3674 556
3381 577
2639 557
2992 577
3716 557
3428 576
3725 557
3046 576
2708 557
3047 576
3724 557
3429 575
2681 558
2680 558
3380 576
3675 558
3090 573
2736 577
3470 574
2707 559
3089 574
3765 564
3511 579
2763 562
3134 581
3775 563
3512 575
3766 556
3471 574
3135 574
3774 556
2764 556
2737 557
3091 574
3767 556
3513 575
2765 556
3726 557
3045 575
3714 556
2990 574
3677 555
3378 572
2641 555
2678 557
3044 572
3727 556
3379 575
3676 555
3426 575
2706 556
2991 576
2640 556
3427 575
3715 556
2679 557
3468 564
2734 574
3132 564
3777 557
3510 574
2762 557
3776 556
3133 576
2735 560
3469 569
3764 564
3088 565
2761 549
3509 569
3763 549
3087 566
2733 552
3467 566
3762 551
3778 550
3131 568
2760 549
3508 568
3779 549
3130 566
2732 550
3086 568
3729 549
2705 549
3425 568
2677 548
3043 568
2989 568
2642 548
3377 568
2704 548
3424 568
3728 549
3713 549
3678 549
2643 549
3679 548
2988 568
2676 549
3712 549
3376 566
2644 557
2987 576
3680 559
2645 557
3375 578
3710 558
3041 568
2675 567
3423 565
3711 578
3042 565
2759 549
3507 570
3780 551
3129 568
2758 549
3760 550
2731 551
3465 570
2702 550
3761 551
3466 567
2703 551
3730 550
3085 570
3506 560
3781 541
2730 542
3128 561
2757 542
3759 542
3505 561
3782 541
3127 560
2756 541
3758 541
3463 560
2729 542
3083 559
3732 555
3421 560
2701 578
3464 560
3709 578
3040 560
2674 578
2986 559
3681 552
3374 569
2646 552
2985 561
3422 559
3731 579
3084 561
3682 540
3373 561
2647 541
2673 541
3039 561
2700 541
3708 542
3721 556
3432 575
2684 555
2996 575
3671 555
2635 556
3720 556
2712 556
3050 575
2711 557
3719 558
3431 577
3384 577
2636 558
2995 577
3672 558
3383 575
2683 559
3049 575
3722 558
3439 733
3057 719
3392 699
3005 717
3438 700
3056 689
3391 674
3004 654
3145 818
3521 871
3144 887
3478 909
3053 884
3098 889
3477 865
3097 837
2741 858
3520 838
3143 827
3476 839
3096 825
3519 838
3142 822
3141 896
3518 907
3095 890
3475 901
3140 896
3517 1002
2713 968
3139 1000
2403 308
1199 288
2404 268
1200 248
2405 228
1201 198
2406 178
1202 149
2407 129
1203 99
2408 79
1204 49
2409 28
1205 28
2410 28
1206 7
2411 28
1207 0
2412 0
1208 0
2413 -221
1209 -220
2414 -171
1210 -182
2415 -221
1279 -232
2484 -220
1278 -230
2483 -272
1211 -281
2416 -240
1212 -229
2417 -241
1277 -228
1213 -276
2418 -234
1214 -235
74 -262
2481 -332
1276 -345
2482 -288
1198 329
2402 349
1197 369
2401 379
1196 398
2400 418
1195 428
2399 438
1194 458
2398 468
1193 478
2397 488
1192 499
2396 509
1191 512
2395 519
1190 529
2394 531
1189 531
2393 539
1188 543
2392 541
1187 541
2391 541
1186 541
2390 542
1185 534
2389 534
1184 532
2388 535
1183 535
2387 535
1182 533
2386 533
1181 533
2385 532
1180 534
2384 530
1179 530
2383 526
1178 526
2382 527
1177 526
1119 -1203
2327 -1188
1118 -749
2326 -807
1117 -850
2325 -899
1116 -941
2324 -490
1115 -536
2323 -566
1114 -605
2322 -652
1113 -210
2321 -260
1112 -279
2320 -330
1111 -364
2319 -21
1110 -72
2318 -111
1109 -162
2317 0
1108 0
2316 0
1107 0
2315 0
1106 0
2314 0
1105 0
2313 0
1104 0
2312 0
1103 0
2311 0
1102 0
2310 0
1101 0
2309 0
1100 0
2308 0
1099 0
2307 0
1098 0
2306 0
1097 0
2305 0
1096 0
2304 0
1095 35
2303 83
1094 134
2302 183
1093 233
2301 283
1092 313
2300 354
1091 373
2299 372
2239 191
1033 195
2238 203
1034 331
2240 349
1032 331
1035 331
2241 349
2237 350
1031 332
2236 378
1036 363
2242 378
1030 365
2235 377
1029 365
1037 365
2243 377
2234 375
1028 368
51 387
2244 377
1038 369
2272 376
1064 370
2271 363
1039 381
2245 362
1065 364
2294 375
1086 388
2295 378
1087 353
2296 352
1088 351
2297 366
1040 379
2270 361
2246 361
1062 380
2269 361
57 373
2247 353
1042 353
2232 353
1027 354
2233 347
1041 354
1026 380
2231 380
1025 380
2249 380
1043 380
2248 380
52 346
2230 334
1024 316
2229 326
1023 366
53 378
2250 359
1044 371
2251 350
2268 351
59 370
2274 381
1067 342
2273 304
1066 320
58 296
1063 380
1085 369
2293 411
1084 421
2292 411
1083 372
2291 350
1082 348
62 316
2290 347
63 367
2328 349
1120 349
68 315
1138 339
2343 315
70 336
2362 255
1154 295
2361 365
1153 345
2360 361
1144 345
2349 364
1137 345
1143 345
2371 216
1165 238
2372 250
1166 238
2373 227
1167 209
2374 165
1168 146
2375 127
1169 86
2376 39
1140 279
2346 281
1141 262
2347 243
1142 300
69 288
2348 319
1156 309
1157 283
2364 306
1158 308
2363 310
1155 204
2365 207
1159 193
2345 281
1139 262
2344 246
1090 371
2298 371
1089 376
1045 396
2267 416
1061 396
1060 396
2276 415
1069 396
2288 415
1081 396
2275 416
1068 396
1080 403
2287 337
1079 328
2286 284
2266 350
1046 357
2252 354
54 376
2228 360
1022 355
2253 389
1059 396
2265 401
1058 391
2254 389
1047 408
2227 390
1048 346
2255 365
1021 347
2226 367
1020 348
1049 371
2225 392
1019 372
2224 342
1018 287
2223 264
2279 351
1073 343
2280 350
60 326
2264 394
1074 398
2281 387
1057 402
2263 383
2256 383
55 329
2222 308
1050 316
2257 307
1017 317
2221 306
1051 321
2262 304
1056 311
2282 327
1075 322
61 345
1078 359
2334 321
1127 286
2285 267
1077 286
2335 267
1128 284
2284 268
1076 345
2336 330
1129 344
2337 323
2283 331
1130 286
2338 304
1131 310
2339 298
1132 299
2496 272
2497 126
2216 147
1012 198
2217 247
1013 284
2218 314
1014 337
2219 322
1015 289
56 309
1053 208
2260 258
1054 318
2261 299
1055 313
2258 300
1016 313
2220 299
1052 316
2259 299
1072 362
2278 353
1071 336
2277 313
1070 320
1121 330
2329 335
67 362
1148 358
2354 362
1172 -3
2378 16
1173 -3
1171 118
2379 137
2377 137
1170 118
2380 138
1174 120
1175 120
2381 47
1176 45
2368 211
1162 221
2369 217
2356 360
1150 347
72 371
1126 396
2333 401
1125 362
65 343
1124 340
66 358
2340 339
1133 341
2357 292
1151 312
2358 314
1152 303
2359 261
1134 369
2332 372
1123 355
2331 313
1122 391
2330 389
71 365
2355 343
1149 351
1163 234
2370 244
1164 237
2353 360
1147 358
2352 332
73 341
2367 345
1161 352
2366 343
1160 315
2351 325
1146 302
1135 405
2341 419
1145 403
2350 401
1136 419
2342 401
64 374
2289 349
75 438
2419 469
1215 489
2420 500
1216 500
2421 513
1217 513
2422 513
1218 499
2423 499
1219 492
2424 469
1220 461
2425 441
1221 422
2426 388
1222 371
2427 339
1223 311
2428 281
1224 248
2429 216
1225 188
2430 150
1226 104
2431 73
1227 31
2432 0
1228 0
2433 0
1229 0
2434 0
1230 0
2435 0
1231 0
2436 0
1232 0
2437 0
1233 0
2438 0
1234 0
2439 0
1235 0
2440 0
1236 0
2441 0
1237 0
2442 0
1238 0
2443 0
1239 0
2444 0
1240 0
2445 0
1241 0
2446 0
1242 0
2447 0
1243 0
2448 0
1244 0
2449 0
1245 0
2450 0
1246 0
2451 0
1247 0
2452 0
1248 0
2453 0
1249 0
2454 0
1250 0
2455 0
1251 0
2456 0
1252 0
2457 0
1253 0
2458 0
1254 0
2459 0
1255 0
2460 0
1256 0
2461 0
1257 0
2462 0
1258 0
2463 0
1259 0
2464 0
1260 0
2465 0
1261 0
2466 0
1262 0
2467 0
1263 0
2468 0
1264 0
2469 0
1265 0
2470 0
1266 0
2471 0
1267 0
2472 0
1268 0
2473 0
1269 0
2474 0
1270 0
2475 0
1271 0
2476 0
1272 0
2477 0
1273 0
2478 0
1274 0
2479 0
1275 0
2480 -21
2498 -30
1011 -196
2215 -138
1010 105
2214 67
49 9
2208 38
1009 39
1004 153
50 122
2213 152
2209 160
1005 140
2210 0
1006 0
2211 0
1007 -128
2212 -186
1008 -245
2159 369
880 385
2083 368
955 386
2160 369
956 370
2161 374
957 380
2162 360
2081 370
878 381
958 380
2163 382
876 380
2032 400
2080 400
877 381
829 381
827 381
2031 401
828 382
2079 328
959 337
2164 328
875 347
2033 327
830 347
2078 329
960 348
2165 331
961 283
2166 264
962 272
2167 289
963 253
2168 300
2038 262
834 321
2037 313
964 240
2169 289
965 296
2170 288
966 239
835 279
2039 218
836 201
2040 219
837 278
2171 259
967 273
2172 261
968 219
2041 218
838 262
2042 282
839 262
2043 218
2173 278
969 218
2174 256
970 266
2175 254
840 278
2044 219
841 188
2045 170
971 248
2176 293
972 329
2177 338
973 325
842 319
2046 283
2178 163
974 197
2048 172
844 211
2047 222
843 207
845 74
2049 111
846 140
2050 111
847 58
976 127
2179 50
975 76
2180 67
2181 68
977 91
2182 79
2183 52
979 89
2184 103
980 71
2185 81
981 85
2186 51
982 112
853 126
2056 168
852 177
2055 171
851 132
2054 25
850 72
2053 39
849 112
2052 158
848 162
2051 146
978 113
2187 53
983 63
2188 75
984 54
2189 112
2059 42
855 95
2058 116
854 92
2057 43
985 54
2190 84
986 73
2191 53
2192 51
988 86
2193 82
989 75
2194 91
990 75
2195 51
991 111
2065 119
861 135
2064 144
860 101
2063 39
859 68
2062 23
858 133
2061 170
857 177
2060 167
856 126
987 111
2196 65
992 58
2197 32
862 84
2066 137
863 159
2067 160
864 132
993 155
2198 148
2068 71
865 59
996 27
2200 74
995 90
2199 95
994 56
2201 31
2071 -2
867 42
2070 70
866 48
2069 -1
997 -21
2202 23
998 36
2203 48
999 30
868 12
2072 2
869 -52
2073 -35
870 -48
2074 -73
871 -120
2204 -79
1000 -50
2205 -196
1001 -172
2206 -161
2207 -180
1003 -210
48 -238
47 -172
874 -147
2077 -150
1002 -119
2075 -119
872 -98
2076 -109
873 -149
833 241
2036 245
832 251
2035 267
831 244
2034 207
1995 287
1979 284
775 305
1978 287
792 305
774 289
1977 273
773 288
1997 274
793 289
1996 273
794 264
1998 251
772 264
1975 251
1976 251
795 265
771 220
1974 209
770 220
2000 209
797 220
796 220
1999 209
1973 210
2001 207
798 219
769 219
2002 208
768 218
1972 208
1971 218
799 229
2003 218
767 229
1970 218
800 230
766 229
2004 218
1969 218
801 230
2005 218
765 230
1968 204
764 217
1967 203
2006 204
803 219
802 218
763 206
1966 190
762 206
2008 191
804 207
2007 191
1965 297
761 315
1964 296
2009 297
805 315
806 259
2010 277
760 260
1963 276
807 263
2011 231
759 220
1962 230
808 221
2012 229
758 223
1961 221
809 217
2013 220
757 219
1960 218
810 220
2014 219
756 224
1959 217
811 225
2015 215
755 227
1958 246
812 260
2016 245
754 261
1957 244
813 262
2017 243
753 320
1956 340
752 321
1955 339
2018 339
814 321
815 322
2019 206
751 191
1954 206
750 192
1953 205
817 192
2021 203
749 194
2020 205
816 192
818 204
2022 213
819 205
2023 212
747 206
1951 213
1952 214
748 206
1950 244
820 239
2024 242
821 241
44 262
746 241
1949 243
745 247
1948 209
744 213
1947 203
743 209
1946 209
742 213
1945 199
741 192
1944 189
740 189
1943 188
739 189
1942 178
738 189
1941 189
737 209
1940 210
736 199
1939 209
735 205
1938 192
734 167
45 98
1937 128
733 311
39 319
1846 305
642 306
1936 304
732 303
1847 306
643 261
1935 265
731 255
1848 268
644 254
1934 269
730 250
1849 258
645 269
1933 263
729 263
1850 270
646 262
1932 291
728 312
1931 292
1851 294
647 282
1852 303
727 283
648 284
1930 284
726 304
1929 284
649 304
1853 285
725 272
1928 254
724 270
1855 255
650 272
1854 255
1927 248
723 265
1926 249
1856 249
651 266
722 266
1925 248
653 266
1857 248
652 266
1858 272
654 291
1859 272
1924 272
721 291
720 296
1923 316
719 296
655 297
1922 284
656 304
1860 284
1861 285
718 288
1921 309
657 289
717 289
1862 274
658 294
1863 275
1920 275
659 306
715 306
1919 326
716 306
1864 249
660 265
1918 253
714 263
1865 254
661 259
1917 256
713 258
1866 260
662 256
1916 261
712 244
1915 334
711 353
1914 334
664 352
1869 334
1868 334
663 353
1867 334
791 298
1994 319
776 299
790 300
1980 280
777 299
1993 299
789 297
1981 300
778 282
1992 292
788 281
1982 293
779 280
1991 293
787 287
1983 304
780 286
1990 305
786 206
1989 202
785 202
1988 200
784 180
1987 139
783 111
1986 60
782 10
1985 -40
781 -90
1984 -143
710 248
1913 261
665 255
1870 257
709 256
1912 254
666 259
1871 299
708 306
1911 297
667 309
1872 292
707 265
1910 285
706 266
668 266
1873 247
669 263
1909 251
705 260
1874 256
670 286
1908 290
704 285
1875 295
671 276
1907 291
703 311
1906 292
1876 292
672 287
1877 307
702 287
1905 306
673 288
701 253
1904 271
700 253
1879 271
674 253
1878 271
675 294
1880 313
676 293
699 294
1903 313
1902 280
698 300
1901 281
1881 281
677 299
1882 319
697 300
1900 319
678 300
1883 270
679 253
1899 270
695 253
1884 270
696 254
680 300
1885 319
681 300
694 301
1898 320
1886 276
693 296
1897 276
1896 277
682 254
1887 274
683 255
1895 275
692 257
1888 303
684 284
1894 304
691 286
690 199
1893 188
689 181
1892 184
688 182
1891 186
687 192
1890 206
686 206
1889 205
685 206
1786 128
583 160
1787 161
584 168
1788 196
585 206
1789 189
586 189
1790 189
587 182
1791 175
588 175
1792 189
589 168
1793 189
590 178
1794 181
591 182
1795 188
592 161
1796 140
593 161
1797 165
594 165
1798 165
595 150
1799 140
596 140
1800 140
597 161
1801 147
598 150
1802 165
599 166
1803 165
600 150
1804 161
601 161
1805 161
602 161
1806 161
603 171
1807 163
604 171
1808 171
605 171
1809 161
606 161
1810 160
607 161
1811 161
608 161
1812 163
609 161
1813 140
610 154
1814 163
611 165
1815 164
612 165
1816 164
613 182
1817 171
614 171
1818 161
615 161
1819 161
616 161
1820 160
617 147
1821 147
618 168
1822 161
619 168
1823 161
620 169
1824 170
621 170
1825 171
622 170
1826 171
623 165
1827 170
624 165
1828 150
625 154
1829 150
626 150
1830 156
627 161
1831 161
628 161
1832 170
629 171
1833 171
630 171
1834 161
631 143
1835 117
40 141
641 297
1845 291
640 273
1844 227
639 189
1843 146
638 94
1842 45
637 0
1841 0
636 -110
1840 -140
635 -84
1839 -268
634 -304
1838 -252
633 -443
1837 -476
632 -420
1836 -517
38 -508
2025 365
822 379
2026 359
882 379
2086 360
823 379
2085 371
953 378
2158 371
954 373
2084 371
881 379
824 380
2027 372
2028 357
825 384
2029 382
879 374
2082 377
826 376
2030 360
2157 368
952 390
2156 399
883 392
2087 396
951 394
2155 379
884 355
2088 357
885 346
2089 336
886 328
2090 318
887 294
2091 273
888 252
2092 224
889 206
2093 168
890 133
2094 105
891 63
2095 21
892 0
2096 0
893 0
2097 0
894 0
2098 0
895 0
2099 0
896 0
2100 0
897 0
2101 0
898 0
2102 0
899 0
2103 0
900 0
2104 0
901 0
2105 0
902 0
2106 0
903 0
2107 0
904 0
2108 0
905 0
2109 0
906 0
2110 0
907 0
2111 0
908 0
2112 0
909 0
2113 0
910 0
2114 0
911 0
2115 0
912 0
2116 0
913 0
2117 0
914 0
2118 0
915 0
2119 0
916 0
2120 0
917 0
2121 0
918 0
2122 0
919 0
2123 0
920 0
2124 0
921 0
2125 0
922 0
2126 0
923 0
2127 0
924 0
2128 0
925 0
2129 0
926 0
2130 0
927 0
2131 0
928 0
2132 0
929 0
2133 0
930 0
2134 0
931 0
2135 0
932 -21
2136 0
933 0
2137 0
934 0
2138 -298
935 -246
2139 -189
936 -135
2140 -84
937 -576
2141 -526
938 -470
2142 -429
939 -378
2143 -865
940 -814
2144 -755
941 -696
2145 -639
942 -1151
2146 -1097
943 -1038
2147 -983
944 -924
2148 -1439
945 -1380
2149 -1336
946 -1280
2150 -1231
947 -1727
2151 -1668
948 -1612
2152 -1560
949 -1957
2153 -1898
950 -1843
46 -2165
2154 -2134
316 178
1520 168
317 159
1521 149
318 139
1522 130
319 111
1523 100
320 82
1524 76
321 73
1525 68
322 67
1526 67
323 67
1527 67
324 67
1528 67
325 63
1529 63
326 64
1530 65
327 66
1531 67
328 65
1532 65
329 65
1533 66
330 65
1534 65
331 66
1535 65
332 65
1536 65
333 65
1537 65
334 63
1538 63
335 59
1539 59
336 59
1540 59
337 59
1541 59
338 51
1542 50
339 42
1543 42
340 40
1544 40
341 40
1545 42
342 44
1546 46
343 46
1547 49
344 59
1548 59
345 61
1549 61
346 61
1550 62
347 61
1551 60
348 57
1552 43
349 22
1553 2
350 0
1554 14
351 10
1555 0
352 0
1556 2
353 20
1557 20
354 35
1558 56
355 56
1559 54
356 51
1560 41
357 35
1561 41
358 41
1562 35
359 31
1563 39
360 51
1564 56
361 72
1565 76
362 91
1566 108
363 125
1567 138
364 140
1568 144
365 144
1569 144
366 148
1570 148
367 148
1571 148
368 148
1572 150
369 148
1573 148
370 148
1574 150
371 150
1575 148
372 148
1576 146
373 146
1577 146
374 149
1578 150
375 150
1579 148
376 148
1580 148
377 150
1581 150
378 150
1582 150
379 150
1583 152
380 151
1584 151
381 154
1585 154
382 157
1586 160
383 161
1587 165
384 182
1588 200
1519 189
315 199
32 169
1518 -81
2495 -112
314 0
1517 14
313 -8
1516 38
312 14
1515 0
311 0
1514 0
310 0
1513 2
309 18
1512 30
308 49
1511 55
307 59
1510 62
306 63
1509 63
305 63
1508 63
304 65
1507 65
303 67
1506 67
302 67
1505 66
301 65
1504 65
300 64
1503 63
299 63
1502 64
298 63
1501 65
297 63
1500 63
296 66
1499 65
295 65
1498 67
294 67
1497 68
293 69
1496 69
292 71
1495 71
291 69
1494 70
290 80
1493 81
289 87
1492 89
288 89
1491 90
287 91
1490 90
286 89
1489 87
285 87
1488 85
284 84
1487 80
283 70
1486 71
282 69
1485 69
281 69
1484 70
280 71
1483 88
279 184
1482 224
33 237
1432 216
278 218
1481 209
229 219
385 217
1589 237
386 271
1590 279
1433 221
277 232
1480 219
230 234
1434 217
276 241
1479 261
275 241
231 242
1435 260
232 280
1436 259
1478 260
1663 182
458 210
1662 241
457 261
1661 271
456 283
1660 275
233 278
1477 298
274 278
273 281
1476 245
272 249
1475 259
271 268
1474 268
270 269
1473 268
269 268
1472 269
268 269
1471 259
267 249
1470 242
266 229
1469 223
265 210
1468 189
264 174
1467 159
263 161
1466 154
262 154
1465 154
261 151
1464 152
260 152
1463 151
259 152
1462 152
258 152
1461 152
257 152
1460 152
256 151
1459 152
255 152
1458 152
254 151
1457 152
253 150
1456 150
252 152
1455 152
251 151
1454 152
250 150
1453 147
249 150
1452 150
248 150
1451 150
247 146
1450 146
246 144
1449 144
245 140
1448 140
244 139
1447 134
243 119
1446 100
242 83
1445 64
241 42
1444 22
240 0
1443 -21
239 -61
1442 -91
34 -118
459 32
1664 82
460 123
1665 168
461 210
1666 224
462 242
1667 233
524 -15
1727 11
523 14
1726 21
522 42
1725 52
521 63
1724 49
520 63
1723 63
519 63
1722 49
518 122
37 98
1721 129
525 112
1728 21
526 21
1729 42
527 21
1730 42
528 21
1731 42
529 21
1732 21
530 42
1733 21
531 21
1734 21
532 42
1735 42
533 21
1736 21
534 42
1737 21
535 21
1738 31
536 42
1739 42
537 42
1740 42
538 42
1741 21
539 21
1742 42
540 21
1743 42
541 21
1744 42
542 42
1745 21
543 42
1746 21
544 21
1747 42
545 42
1748 42
546 63
1749 121
547 168
1750 196
548 214
517 210
1720 215
549 218
1752 214
516 219
1719 201
550 226
515 226
551 225
1753 247
1718 213
514 234
1754 214
1717 215
552 216
513 216
1755 236
553 217
1716 223
512 243
1756 223
1715 224
554 216
1757 236
511 217
555 217
1714 221
510 237
1758 231
556 227
1713 233
509 224
1759 164
557 183
1712 165
508 182
1760 165
558 180
1711 166
1771 190
569 223
1772 220
570 216
1773 231
571 222
1774 197
572 217
1775 210
573 217
1776 203
574 216
1777 196
575 217
1778 203
576 208
1779 210
577 217
1780 195
578 226
1781 239
579 204
1751 231
1770 190
41 160
1782 176
580 228
566 227
1769 248
567 229
1783 184
581 196
1784 191
582 193
1785 136
1768 17
43 -14
565 61
1767 109
564 150
1766 171
563 179
1765 168
562 168
1764 192
561 217
42 196
505 176
1709 175
560 175
1763 176
1762 265
506 270
1710 265
507 274
1761 263
559 275
568 250
504 34
1708 46
503 56
1707 73
502 63
1706 84
501 105
1705 116
500 135
1704 144
499 161
1703 150
498 150
1702 150
497 160
1701 150
496 150
1700 150
495 150
1699 148
494 152
1698 160
493 160
1697 160
492 150
1696 160
491 161
1695 160
490 160
1694 165
489 166
1693 175
488 165
1692 169
487 171
1691 171
486 171
1690 171
485 171
1689 170
484 171
1688 171
483 169
1687 165
482 165
1686 171
481 171
1685 169
480 167
1684 165
479 165
1683 169
478 171
1682 181
477 181
1681 178
476 171
1680 171
475 181
1679 171
474 165
1678 169
473 165
1677 169
472 165
1676 168
471 169
1675 181
470 180
1674 188
469 189
1673 191
468 191
1672 199
467 199
1671 203
466 207
1670 209
465 214
1669 221
464 227
1668 224
463 226
455 276
1659 262
454 248
1658 216
453 178
1657 143
452 104
1656 88
451 93
1655 88
450 95
1654 108
449 102
1653 119
448 112
1652 118
447 121
1651 121
446 123
1650 122
445 131
1649 139
444 144
1648 144
443 144
1647 144
442 144
1646 144
441 144
1645 144
440 144
1644 139
439 139
1643 139
438 139
1642 139
437 143
1641 144
436 144
1640 144
435 150
1639 144
434 144
1638 144
433 146
1637 144
432 148
1636 144
431 146
1635 140
430 142
1634 140
429 139
1633 140
428 149
1632 144
427 144
1631 144
426 150
1630 146
425 150
1629 160
424 150
1628 154
423 160
1627 160
422 160
1626 160
421 159
1625 165
420 164
1624 161
419 161
1623 160
418 167
1622 161
417 160
1621 160
416 161
1620 165
415 177
1619 193
414 210
1618 231
413 248
1617 272
412 276
1616 274
35 -106
1437 -85
234 -27
1438 23
235 56
1439 56
236 35
1440 28
237 -41
1441 -100
238 -141
1612 268
408 315
1613 329
409 298
1614 260
410 277
1615 282
411 274
407 280
1611 319
406 271
1610 263
405 301
1609 273
404 224
1608 217
403 217
1607 189
402 161
1606 133
401 105
1605 -3
400 21
1604 0
399 0
1603 -227
398 -180
1602 -125
397 -403
1601 -346
396 -298
1600 -251
395 -636
1599 -581
394 -545
1598 -811
393 -752
1597 -698
392 -641
1596 -1044
391 -988
1595 -939
390 -1219
1594 -1162
389 -1113
1593 -1389
388 -1333
1592 -1279
387 -1566
1591 -1625
36 -1655
225 -136
1428 -78
226 138
1429 80
30 52
29 -364
1427 -344
224 -436
1426 -379
223 -322
1425 -613
222 -557
1424 -498
221 -453
1423 -835
220 -777
1422 -757
219 -972
211 -993
1414 -972
26 -1002
1 -1709
2607 510
2972 513
3647 493
3360 511
2606 494
3646 493
2551 493
3265 513
3597 493
3596 473
2868 493
2499 473
3175 493
3547 473
2550 475
2771 506
2500 507
3176 521
3548 505
3595 523
2501 504
3594 505
3263 513
2549 513
2867 507
2772 525
3264 507
3598 499
3266 518
2552 500
2869 516
3645 500
2608 498
2971 519
3648 499
2609 499
3359 519
2605 501
2870 520
2553 500
3267 518
3644 500
2866 515
2548 497
3177 511
3549 497
2773 515
3599 497
2502 497
3178 514
3593 498
3262 515
2865 514
2554 498
2871 516
3643 499
2604 499
2970 516
3649 498
3358 517
2610 498
2969 517
2603 498
3357 516
3650 498
3268 517
2872 515
2555 497
3642 498
3269 517
2968 517
3651 497
3356 517
2611 497
2612 498
2967 513
3641 502
3270 512
2556 503
2602 499
2873 514
3601 501
3260 513
3600 500
3261 520
2547 502
3592 502
2864 518
2546 502
3550 501
2774 521
2503 502
2775 522
3551 502
3179 522
3591 503
2504 503
2863 511
2545 525
3180 512
3552 506
2776 524
2505 509
3553 507
3181 528
2544 508
2862 516
3590 516
3259 512
3602 503
2601 503
3652 503
3355 523
2874 523
3640 504
2966 523
2600 504
3354 523
2614 503
2965 523
3653 504
2875 523
3603 503
3271 523
2557 504
2613 505
3639 506
3258 518
2558 501
3589 502
2777 516
2506 500
3182 519
3554 500
2861 519
2778 520
3604 501
2876 519
2559 500
2599 500
3272 519
3257 519
2543 502
3588 500
2507 500
2860 520
3183 521
3555 501
2779 520
2508 500
3184 519
3587 502
2859 519
2560 501
3256 520
2542 501
3605 502
3273 520
3638 502
2598 503
2877 520
3637 503
3274 520
2597 503
3656 499
2963 521
2616 502
3352 521
3655 502
2964 521
2615 501
3654 501
3353 521
3556 502
2780 522
2509 502
3185 522
3557 502
2781 521
3585 502
3254 518
2540 503
2510 502
3586 503
2858 522
2561 503
3255 522
3606 503
2541 503
2878 519
3636 526
3351 523
2617 512
2962 525
3657 507
3350 525
2618 506
2961 525
3635 506
3276 524
3608 505
2857 521
2562 506
2879 524
3607 506
3275 524
2596 507
3186 520
3558 501
2511 501
2782 522
3584 502
2539 503
3253 522
2563 502
2880 518
2595 498
3349 519
3658 499
3634 500
2619 499
2783 352
3187 346
2784 339
3188 346
3277 419
2881 434
3346 419
2959 436
3347 418
2960 364
3348 355
2856 410
2564 414
3278 397
2958 409
3345 397
2957 408
3344 386
3279 398
2882 409
3252 397
2855 303
3251 322
2883 321
2956 319
3343 271
2785 272
3189 318
2786 322
2884 322
2538 233
2787 214
3190 218
3280 263
2885 268
3342 248
2955 268
3341 247
3281 249
2954 285
2886 320
2788 316
2854 356
3250 352
2853 313
3191 167
2789 183
3192 194
2790 171
2852 177
3249 199
2953 176
3340 199
2952 213
2620 164
2951 192
3339 219
2851 151
3248 194
3193 187
2791 207
3194 187
2850 207
3247 188
2950 221
2949 195
3338 185
2948 259
3282 289
2849 268
2792 259
3246 279
2887 288
3283 288
2594 297
2888 278
3337 278
2947 188
3336 200
2946 178
2889 185
3284 200
2793 178
3195 198
2794 194
3196 148
2795 224
3197 227
2796 208
3198 221
2797 200
2847 207
3245 228
2848 208
2890 155
2945 148
3335 173
2944 152
3285 177
3244 189
2565 211
3334 239
2943 240
2 -2
87 12
1289 10
86 0
1288 0
85 -38
1287 -128
5 -127
1295 -6
115 37
1323 44
119 37
1319 47
116 37
1322 49
118 -22
1321 -40
117 -93
1320 -8
9 52
93 35
1296 76
94 76
1297 36
95 -11
1298 14
96 0
1299 0
97 -91
1300 -126
6 -150
1318 7
120 5
1324 6
114 10
1317 10
113 3
1316 36
10 13
2486 14
121 8
1325 29
131 26
1334 28
130 2
122 25
15 2
1353 31
150 35
1352 -4
149 15
1333 20
129 60
1332 37
128 -18
98 -98
1301 -52
99 0
1302 0
100 0
1303 0
101 0
1304 -28
88 -159
84 -162
1290 -140
1286 -56
89 -75
83 -72
1285 -112
1284 -57
82 -14
1283 0
81 0
1282 0
4 0
80 0
1281 0
79 0
1280 -56
78 -96
92 -18
1293 28
91 28
1292 18
90 -11
1291 -39
2485 -62
1294 34
7 23
102 44
1305 85
8 81
1326 43
12 62
124 44
1327 -29
127 -10
1330 -28
1341 -50
139 -17
1340 -26
138 -12
1331 -27
125 9
2487 29
1328 39
126 49
11 -1
1329 29
1315 29
112 -13
1314 45
111 -12
123 -26
1339 31
137 42
1338 70
136 35
16 0
19 28
163 28
1364 1
162 7
1363 49
161 16
1362 -32
2490 -103
1349 -76
147 -29
1350 22
148 54
1351 19
160 28
1361 -13
159 -32
1371 -14
169 -21
2491 -11
1380 -26
178 -20
1379 -16
170 -20
1372 31
177 28
1378 30
22 49
1373 28
171 29
1313 28
110 9
1312 27
104 8
1306 27
103 9
109 -12
1311 6
108 -13
1308 7
105 -12
1307 7
106 35
1309 -133
107 -175
1310 -231
1344 5
142 42
1343 34
141 -33
1342 -80
140 -135
143 6
1345 45
144 27
1346 -15
1347 -37
146 -21
1348 -25
17 -54
18 -141
1365 -132
164 -117
1366 98
145 26
165 105
23 54
1367 103
166 67
1368 -59
167 -10
1369 4
168 -1
1370 -4
182 -50
1384 -20
181 28
1383 -14
180 27
1382 54
179 56
1381 13
24 -28
202 -7
1404 -3
201 18
1403 49
200 21
1402 -7
199 0
1401 0
198 0
1400 0
197 0
1399 0
196 0
1398 -38
1405 30
203 50
1397 30
1406 30
195 51
194 -22
1396 -1
204 -21
193 -21
20 -42
1360 -14
158 7
1359 8
157 45
1358 31
14 8
151 9
1354 10
152 -9
1357 11
156 -8
1355 24
155 4
153 35
1356 49
154 7
2489 27
13 58
132 60
1335 20
133 -6
1336 44
134 10
1337 2
135 -21
2488 -45
172 -12
1374 -21
2492 -37
1413 -137
210 -81
1412 0
209 14
1411 0
208 7
1410 0
207 0
1409 -27
206 43
1408 79
205 58
1407 38
1395 38
183 23
2494 44
1394 33
192 19
1385 -5
184 13
1393 -4
191 12
1386 -3
185 -27
1392 -40
190 -28
1387 -39
186 -30
1391 -38
189 51
1388 45
187 50
1390 47
25 68
1389 48
21 -63
176 -32
1377 43
188 23
175 53
1376 21
174 0
1375 -170
173 -202
2493 -228
227 -313
1430 -264
228 -63
1431 -117
31 -135
28 0
1421 0
218 0
1420 0
217 0
1419 0
216 0
1418 0
215 -146
1417 -93
214 -56
1416 -285
213 -291
1415 -284
27 -313
212 -287
3 -1969
2913 252
2580 213
2914 202
3307 243
3306 188
2825 208
3222 200
2824 193
3223 201
2823 207
3224 200
3221 196
2822 242
3220 267
2911 193
2821 264
3219 135
2820 122
2826 203
2912 234
3308 222
2915 233
2916 189
3309 208
2917 222
3305 207
2910 219
3310 207
2581 233
3304 209
2819 286
3218 274
2827 286
3226 271
2818 286
3225 277
2909 260
3217 173
2828 193
3227 207
2829 207
2817 122
3216 143
2830 160
3228 195
2831 215
3215 195
2816 215
3229 216
2832 230
2815 198
3214 197
2814 244
2525 279
2906 234
3301 224
2907 215
3315 203
2925 213
3302 225
2908 224
3314 237
2924 233
2923 210
3313 234
2922 239
2634 189
2921 209
3312 210
2920 193
3303 200
2918 195
3311 200
2919 207
2813 169
3213 176
2812 176
3316 164
2926 217
3317 278
2905 290
3230 269
2833 290
3231 268
3300 271
2904 233
2927 232
3318 252
2928 232
3299 252
2834 250
3212 182
2811 192
3211 196
2810 192
2579 270
2903 299
3319 278
3298 278
2929 299
3320 279
2930 194
3321 189
2524 308
2809 329
3570 309
3210 328
2523 308
2526 310
3571 310
3232 328
3620 311
3297 331
3622 311
2835 331
2901 331
2577 311
3233 331
3572 312
3619 312
2808 331
2527 313
2836 327
2576 322
3234 326
3573 326
3209 336
3569 314
2522 323
2807 340
3568 322
3208 326
2528 338
2837 326
3618 341
3295 326
2521 308
3567 308
2520 308
3207 328
2806 328
3575 309
3236 327
2574 309
2529 309
3574 309
2838 329
3617 309
2899 325
2575 310
3235 329
3616 306
2839 326
3576 308
3237 324
2531 309
2804 327
3565 308
3205 327
3577 307
2518 308
2519 308
3206 327
3566 308
2805 326
2530 309
3238 313
2841 314
3578 325
3239 316
2533 317
2532 334
2802 331
3563 312
2517 314
3204 326
3564 310
2803 315
2842 291
3579 311
3240 293
2534 312
2843 295
3203 296
2516 290
2801 304
3562 292
3202 295
3580 264
3241 283
3611 263
2844 283
3581 264
2535 264
3201 283
3561 263
2799 283
3560 264
2800 284
2514 264
2515 264
2513 239
3559 239
2512 238
3199 258
2537 239
2846 259
3583 240
2798 259
3243 260
3609 241
2891 260
3632 241
3287 260
3610 241
3242 260
3582 241
3200 260
2845 260
2567 242
2536 242
2566 240
3286 259
3633 239
2621 238
2942 258
3659 239
3333 259
2622 239
2593 240
2568 253
3288 273
2892 273
3631 254
2940 273
2623 254
3661 254
3332 273
3331 273
3660 254
2592 254
2591 255
2941 274
2624 271
2939 290
2590 271
3289 290
2569 271
2893 290
3662 271
3612 272
2894 291
2570 271
3290 290
3629 272
3330 291
2625 271
3630 272
2589 299
3329 317
2626 298
2937 318
3664 298
3328 317
2588 299
3628 299
3663 299
3291 318
3614 299
2571 299
2895 318
2938 318
3613 299
2572 304
2840 315
3615 303
2896 319
3627 303
3292 320
2587 303
3327 321
2628 301
3626 302
3293 320
2573 301
2897 321
3665 302
2936 321
2627 301
2935 329
3666 311
3326 330
2629 311
3667 310
2630 309
3624 310
3325 330
2934 330
2586 312
2898 327
3625 314
3294 326
2585 312
2933 328
3668 311
3324 329
2631 311
2932 329
3669 310
3323 330
2583 312
3296 328
3623 313
2900 320
2584 313
2578 312
2902 331
2582 312
2931 330
2632 311
3670 311
3322 332
3621 312
2633 312
76 -42
2660 457
3694 453
2973 470
2661 455
3361 474
3695 453
2687 453
3744 453
3027 474
3745 413
2743 413
3794 413
3115 433
2717 413
3451 434
3071 453
3746 473
3452 454
2718 469
3072 454
3453 453
3747 474
3117 455
2745 456
3494 471
3793 455
3116 469
2744 454
3493 456
2688 418
3409 434
3696 419
3028 438
3743 418
3410 438
2689 419
3029 437
2662 419
2974 437
3693 418
3362 438
2659 418
2658 419
3697 420
3742 432
3411 452
2663 433
3363 451
3692 433
2975 452
2657 433
3364 452
3691 433
2976 451
2664 434
3698 434
3030 452
2656 420
3365 440
3690 420
2977 439
2655 420
2665 421
3031 438
3699 421
3412 437
2691 422
3740 421
3455 437
3413 439
2692 420
3032 438
3700 421
3366 434
3689 415
2654 414
3367 434
2978 434
3688 415
3701 415
2667 415
3414 434
2693 415
3415 434
3738 415
2979 434
3702 415
2653 415
3033 435
2666 416
3034 423
3737 406
3078 416
2695 406
2668 406
3416 424
3035 424
3736 404
3417 423
2669 406
3703 406
2980 424
3687 405
3368 424
2652 406
2981 424
2651 404
3686 405
3369 425
3704 417
3036 404
3735 386
3418 405
2697 386
3037 401
3705 387
2670 387
3370 397
3685 386
2982 406
2650 386
3371 406
3684 388
2983 395
2671 397
3419 380
3706 378
3038 389
3733 370
2699 369
3420 390
3707 370
2672 371
2984 390
2648 370
3683 370
2649 369
3372 390
3026 131
3408 148
3025 128
3407 113
3070 187
3450 190
3113 177
3490 181
3069 178
3449 174
3024 43
3406 80
3023 87
3111 46
2686 78
3022 50
3405 -73
3021 -70
3109 -72
3068 -26
3448 -139
3067 -131
3404 -148
3020 -133
3447 -144
3066 -158
3403 -158
3019 -176
3065 -158
3446 -110
3064 -95
3402 -115
3018 -95
3445 -115
3401 -113
3016 -300
3400 -286
3014 -397
3398 -380
3062 -400
3443 -381
3061 -399
3013 -399
3397 -380
3012 -400
3442 -564
2715 -552
3157 -596
3532 -557
3158 -552
3484 -561
3105 -509
3533 -516
3159 -507
3399 -287
3015 -276
3106 -211
3485 -217
3107 -215
3535 -217
3161 -214
3534 -215
3160 -237
2742 -169
3486 -140
3108 -132
3444 -130
3017 -153
3063 -139
3487 -117
3162 -141
3536 -190
3163 -164
3164 -161
3537 -103
3165 -79
2770 -70
3166 -96
3538 -104
3167 -86
3168 -103
3539 -13
3169 -1
3488 -21
3110 -1
3540 -21
3489 -17
3541 121
3170 142
3112 127
3542 149
3171 131
3543 251
3172 269
3544 250
3114 269
2716 243
3491 250
3492 249
3173 269
3545 250
3174 132
3546 151
3757 358
3082 348
2728 358
3504 376
3783 358
2755 359
3126 410
2754 391
3756 391
3462 410
2698 391
3081 410
3734 391
3461 404
2727 393
3503 411
3784 391
3125 411
2753 393
3502 403
3755 402
3080 385
2726 402
3785 388
3124 410
2752 391
3754 391
3460 409
2696 389
3079 410
3501 410
3786 391
3123 409
2751 390
3753 391
3459 391
2725 392
3500 447
3787 427
3122 446
2750 427
3752 427
3077 441
2694 423
3458 444
2724 428
3499 446
3788 431
3121 439
2723 443
3457 426
3751 422
2749 416
3498 437
3789 418
2722 419
3076 436
3739 418
3456 437
3120 438
2748 418
3497 436
3790 418
2721 418
3075 435
3750 419
3119 437
3749 419
3074 439
3496 439
3741 419
3454 439
2747 420
3748 420
3073 439
3118 439
3495 439
3792 419
2719 420
2746 420
3791 420
2690 420
2720 421
-1
EOF
