# Supplementary material for: Solving the clustered traveling salesman problem via traveling salesman problem methods
Source: PeerJ Comput Sci. 2022 Jun 13;8:e972. doi: 10.7717/peerj-cs.972 (PMC9202618; doi:10.7717/peerj-cs.972)
Supplement: Supplemental Information 1 [file peerj-cs-08-972-s001.tgz › CLKH-1.0/PI_FILES/7ftv33.pi]

68
53 45920
19 43895
52 45415
18 45441
46 44515
12 37473
45 42981
11 42142
43 -7285
9 -5592
67 -4652
33 -2740
42 -2508
8 -2059
39 -4136
5 -2120
41 -7132
7 -5113
40 -8365
6 -7237
65 -4021
31 -5249
68 -5393
34 -6119
29 -3021
63 -4765
28 -5250
62 -7674
61 -2620
27 1033
23 -1959
57 -5023
21 -513
55 -3135
22 -4462
56 -4980
32 -5451
66 -5929
20 -4939
54 -2905
24 -3113
58 -2260
25 -3920
59 -5157
64 -706
30 1160
60 4340
26 3430
2 2045
36 4311
17 1637
51 2685
16 2272
50 3323
15 1735
49 2835
13 2299
47 3408
10 1860
44 2970
14 2370
48 3550
1 3414
35 4723
4 1710
38 4140
3 1600
37 1505
-1
EOF
