# Supplementary material for: Solving the clustered traveling salesman problem via traveling salesman problem methods
Source: PeerJ Comput Sci. 2022 Jun 13;8:e972. doi: 10.7717/peerj-cs.972 (PMC9202618; doi:10.7717/peerj-cs.972)
Supplement: Supplemental Information 1 [file peerj-cs-08-972-s001.tgz › CLKH-1.0/PI_FILES/80rd400.pi]

400
221 0
176 5720
297 8240
63 8260
321 8160
218 7320
27 8760
126 1800
12 1820
43 660
376 2440
131 540
283 380
372 440
183 1470
86 1670
46 3200
302 3210
325 3510
292 -1010
374 -2100
351 -600
322 -700
277 -3355
208 3150
78 3030
198 3540
144 2960
177 4280
138 5420
150 1340
294 3085
171 1700
105 5260
355 8710
248 8527
318 8213
170 5361
291 6659
370 4218
99 3132
386 3730
111 1720
104 3131
143 4255
334 2952
310 2653
303 560
194 2430
33 5205
324 6030
61 6040
333 6660
235 8420
94 8400
241 7280
81 1480
70 3360
364 1123
134 5702
172 5330
267 5325
188 6494
217 4992
140 6104
74 -95
219 -300
97 1900
380 1080
264 6580
112 2760
246 5320
40 5640
109 5500
168 6960
55 840
239 4600
38 1620
249 -1070
133 -380
352 620
290 2840
147 5020
371 2580
66 4420
257 3120
22 3650
367 1690
358 5026
92 3227
157 2540
339 2774
273 4677
56 4672
275 3779
203 2628
1 2969
201 2569
9 1270
4 2720
169 1750
256 4370
45 5060
161 4090
34 3842
295 102
39 1500
304 3710
115 3400
222 2940
247 4706
120 5371
129 6148
26 4590
328 4794
167 4620
164 4922
117 4385
336 5692
216 4037
285 5920
202 4000
214 5960
178 6560
347 6480
286 4512
258 1758
237 1463
121 3765
375 3820
79 2551
90 3191
232 5465
165 6080
309 2656
238 6800
51 7340
244 4120
88 3680
252 3030
185 2900
127 3785
153 3800
340 2360
71 3260
41 3280
343 2180
65 2910
84 4330
381 4040
174 3198
137 725
300 3049
307 7150
158 7620
344 6023
327 5468
130 6828
311 6820
251 5870
276 2598
397 3477
320 4240
68 3440
396 3960
101 3930
350 4170
113 2700
142 5460
62 7950
329 7695
362 6930
254 8642
345 7256
60 1984
293 4320
110 2876
148 4468
2 5340
385 5048
200 4197
331 2520
389 1910
356 5305
243 5145
187 5915
312 4820
87 5120
278 4440
348 4315
289 -625
400 -70
54 880
199 4424
77 4750
284 3920
263 2246
236 4023
211 4524
357 4960
234 4240
395 4525
155 2930
205 4960
67 5835
282 4325
186 5945
17 6495
317 5200
268 5240
89 -1710
306 -420
24 4800
19 6820
13 5500
173 3782
384 5140
298 3650
240 7040
98 -2400
288 -1020
42 2620
391 4870
118 5545
21 313
301 -694
15 309
30 2280
76 3512
69 4990
341 4712
316 4012
7 2213
47 7080
123 6960
206 6710
253 4711
48 4512
124 2912
191 810
23 1511
35 -183
271 1680
184 1800
36 840
279 4900
154 4920
72 1620
323 1680
119 3580
379 -5220
346 -5560
230 -1880
213 -1760
342 5040
49 6080
58 6380
136 3980
6 2820
151 3620
160 3715
64 2314
107 2115
196 1816
32 1679
59 2720
224 2520
245 3360
363 3680
100 3200
11 4640
132 -1120
332 3100
272 740
390 1660
116 -940
314 2520
195 2560
387 2375
330 5652
135 6580
266 5820
255 4965
5 3820
280 5520
260 5295
141 5377
14 4900
52 4448
353 2051
10 3251
189 3500
146 1020
373 -100
393 -1120
16 -4220
361 2060
207 3360
3 3120
93 3352
125 3386
242 2987
31 2787
262 3798
25 3697
163 540
29 4180
197 3060
369 2380
95 2440
53 2650
398 2050
190 2120
308 2200
159 3800
85 3380
359 3034
192 -1433
204 1375
210 679
319 262
83 3360
50 2740
394 2072
180 75
296 660
152 -327
18 4438
305 4337
182 2506
233 3527
365 4480
399 3514
338 3900
193 3395
149 4900
91 5166
335 5110
8 3860
128 4980
44 5190
181 4750
145 5050
175 5315
229 4569
259 2755
349 4647
313 4758
162 3795
383 2634
102 3060
261 3900
225 4140
287 2260
315 2860
114 4040
392 4560
366 4152
156 4368
388 2898
223 4440
28 3118
378 2815
269 3960
250 3946
337 1111
377 1591
80 5180
228 5020
226 4640
281 6860
212 5000
73 4480
382 2920
265 5200
209 3780
122 5960
139 4748
37 4281
75 6890
220 4730
231 2492
270 5167
82 6281
326 7422
106 1933
274 5725
20 5225
368 5926
166 4726
215 3600
227 3740
57 1660
179 3560
96 4540
103 3500
108 4340
354 4680
360 4680
299 3948
-1
EOF
