# Supplementary material for: Solving the clustered traveling salesman problem via traveling salesman problem methods
Source: PeerJ Comput Sci. 2022 Jun 13;8:e972. doi: 10.7717/peerj-cs.972 (PMC9202618; doi:10.7717/peerj-cs.972)
Supplement: Supplemental Information 1 [file peerj-cs-08-972-s001.tgz › CLKH-1.0/PI_FILES/81rbg403.pi]

806
658 22500
255 3101
539 1110
136 1890
674 4028
271 1790
599 1287
196 1765
684 3208
281 2377
733 3827
330 2669
589 3516
186 2365
454 2419
51 2366
103 2364
506 2419
501 2419
98 2366
712 2419
309 2468
708 2419
305 2469
489 2419
86 2368
460 4918
57 2366
801 2420
398 2468
27 2365
430 4617
409 4816
6 2369
104 2368
507 2423
654 3516
251 2365
491 2421
88 2367
664 4817
261 2370
798 3483
395 3805
764 3884
361 4043
347 4002
750 3455
366 3730
769 3855
665 3755
262 3731
780 4356
377 3732
744 4256
341 3831
596 3946
193 4004
335 3731
738 3944
115 4042
518 5085
772 3444
369 3731
492 3885
89 4043
500 5045
97 4003
483 3886
80 4044
15 4044
418 5286
230 3805
633 3363
239 2473
642 1115
466 1910
63 2167
440 3784
37 12607
754 3345
351 12590
391 12583
794 3647
694 3845
291 12612
93 13983
496 6467
593 5245
190 12617
422 5345
19 12583
747 3845
344 12586
95 12583
498 5246
260 12584
663 4047
290 12584
693 3746
326 12584
729 3647
799 3346
396 12612
699 4046
296 12609
84 12584
487 3346
683 3946
280 12585
477 5447
74 12585
345 12585
748 5448
572 5447
169 12585
745 5247
342 12585
608 3747
205 12610
558 3647
155 12618
804 5448
401 12586
316 12586
719 3748
551 3648
148 12596
662 3648
259 12603
425 4449
22 12588
649 4949
246 12607
741 5349
338 12612
461 5349
58 12596
226 12588
629 5050
756 5250
353 12588
742 5250
339 12589
548 3650
145 12605
713 5450
310 12607
225 12589
628 5352
475 5351
72 12590
117 12589
520 4151
731 3351
328 12624
670 5351
267 12600
433 5451
30 12614
667 5252
264 12591
661 3352
258 12604
797 5052
394 12608
785 3653
382 12622
472 4953
69 12614
443 5254
40 12593
602 5354
199 12630
616 3654
213 12622
723 5455
320 12607
781 5356
378 12611
697 3356
294 12615
591 4857
188 12609
685 3357
282 12600
380 12596
783 3758
766 3758
363 12615
724 3658
321 12613
721 3359
318 12612
211 12599
614 3661
701 5361
298 12600
450 3361
47 12605
416 3962
13 12604
55 12607
458 3785
45 12655
448 3723
99 12678
502 3722
327 2071
730 3987
795 4386
392 2074
560 4886
157 2074
640 2686
237 2663
631 4487
228 2072
679 3986
276 2072
634 2686
231 3563
580 2686
177 2671
550 3887
147 2075
383 2073
786 3996
630 3996
227 2074
325 2073
728 4023
149 2196
552 1916
162 3672
565 1157
163 3728
566 1126
292 2166
695 4215
299 2266
702 3714
725 2913
322 2167
792 2513
389 2267
752 4516
349 2290
364 2167
767 3013
696 2914
293 2270
734 3714
331 2271
381 2168
784 4022
195 1891
598 1121
234 1891
637 1110
61 2209
464 3726
287 2702
690 1324
529 1324
126 2704
67 2711
470 1972
116 3672
519 1310
101 2224
504 3937
191 2300
594 1129
669 1128
266 2300
179 2301
582 1130
473 1911
70 3372
25 2171
428 1134
79 1976
482 1121
765 1110
362 2465
512 1110
109 2167
524 3616
121 3128
568 1194
165 3091
564 1194
161 3092
567 1194
164 3091
419 3493
16 3891
468 1194
65 3092
545 1199
142 3121
796 2417
393 2276
659 3921
256 2275
302 2275
705 1328
317 2275
720 1323
538 1323
135 2375
692 3821
289 2275
651 3821
248 2275
14 2176
417 4022
232 2176
635 1323
138 2276
541 1324
571 1323
168 2276
250 2275
653 3723
609 4122
206 2276
647 3723
244 2275
660 3823
257 2280
133 2575
536 1325
235 2276
638 1326
644 1324
241 2177
623 3788
220 1811
406 5385
3 2230
790 4387
387 1810
774 4385
371 1810
525 4385
122 1813
49 1810
452 2386
17 1811
420 2986
668 2086
265 1812
358 1811
761 4390
4 1811
407 2886
113 1811
516 4985
357 1811
760 2688
252 1812
655 2090
451 3330
48 1567
210 2994
613 3723
203 3126
606 3726
611 3721
208 3126
286 3126
689 3728
192 3326
595 4322
2 3126
405 4455
374 3126
777 3735
340 3327
743 4456
584 3722
181 3926
569 4721
166 3426
610 3722
207 3148
434 5427
31 3431
773 4622
370 3327
763 4722
360 3327
270 3127
673 4457
5 3127
408 5519
140 3129
543 3723
185 3129
588 3722
132 3127
535 3727
776 3722
373 2994
375 2993
778 3723
793 4056
390 3331
534 3723
131 3328
600 3723
197 3142
404 5426
1 3128
238 3128
641 3732
214 2994
617 3730
737 3724
334 3130
273 2997
676 3329
33 1632
436 1128
710 3396
307 4696
577 3793
174 4695
727 3994
324 4700
402 4696
805 4994
714 3994
311 4699
216 4696
619 3795
523 4995
120 4697
627 4195
224 4697
350 4697
753 3697
54 4697
457 4199
759 4495
356 4698
410 6096
7 4866
9 4698
412 4599
478 3797
75 4699
32 4707
435 3317
78 2078
481 1122
779 1110
376 3066
533 1110
130 2173
578 1111
175 2465
150 2465
553 1120
36 2365
439 3545
313 2394
716 1112
173 2366
576 1122
751 3510
348 3955
456 2505
53 3728
444 3542
41 3666
123 3728
526 2606
681 2542
278 3687
354 3665
757 2505
110 2065
513 1111
709 1308
306 2609
441 3421
38 2193
736 1127
333 2605
700 3110
297 2864
621 1533
218 2864
204 2861
607 3932
200 2861
603 3631
35 2861
438 3933
787 2733
384 2863
447 1533
44 2863
554 1534
151 2864
10 2862
413 3933
388 2863
791 1534
219 2864
622 1534
601 3831
198 2862
497 1534
94 2865
105 2864
508 1535
474 3132
71 2864
788 2719
385 2850
706 1318
303 2567
269 2567
672 1322
319 2567
722 1321
263 2567
666 1322
217 2568
620 1320
23 3066
426 3265
82 2712
485 1321
758 1319
355 2568
605 1319
202 2569
182 2568
585 1321
233 2569
636 1320
549 2924
146 2568
431 3323
28 2568
77 2568
480 3934
119 2568
522 3228
301 2568
704 2923
21 2568
424 3534
556 2023
153 2957
29 2568
432 3231
92 2568
495 2023
42 2568
445 3230
555 2023
152 2757
415 4133
12 2569
87 2757
490 2025
141 2568
544 2028
547 3634
144 2569
493 3223
90 2570
459 3323
56 2569
368 2957
771 2029
60 2568
463 4034
315 2857
718 2031
46 2569
449 3126
26 2569
429 3325
24 3467
427 1118
91 2867
494 1112
242 1567
645 1127
112 3265
515 1111
223 2466
626 1112
215 3466
618 1310
236 1766
639 1128
253 3066
656 1124
775 2910
372 2705
691 2882
288 2656
295 2655
698 3592
677 3282
274 2656
488 3382
85 2657
283 2655
686 2989
511 5682
108 3155
517 3882
114 2656
137 2855
540 2586
732 4682
329 2657
352 2655
755 4089
268 2656
671 2985
397 2656
800 2587
275 2656
678 4689
675 2883
272 2657
62 2656
465 5183
359 2656
762 4687
323 2657
726 4687
510 1113
107 3267
124 3067
527 1142
509 1113
106 1874
423 3635
20 3777
707 4575
304 3774
73 3774
476 4778
400 3774
803 4896
399 3801
802 6381
64 3774
467 3882
229 3774
632 3782
201 3774
604 4279
279 3774
682 4775
379 3774
782 4379
139 3775
542 3681
343 3775
746 4281
176 2168
579 1114
39 1768
442 1114
178 2468
581 1114
43 3368
446 1114
346 2468
749 1119
680 3110
277 2476
453 4530
50 3078
703 3510
300 2469
455 3530
52 2471
59 3468
462 1137
189 2469
592 1130
583 1115
180 2770
615 1115
212 1770
597 1115
194 2470
337 3070
740 1909
562 1909
159 3372
770 1909
367 3074
806 1909
403 3370
537 1909
134 3370
561 1909
158 3373
528 1909
125 3370
574 1909
171 3374
688 3404
285 2274
183 1971
586 1117
284 3472
687 1122
111 2073
514 1119
83 2173
486 1119
590 1119
187 3075
172 2275
575 1121
18 2377
421 1945
184 3754
587 1123
469 1123
66 2378
170 2778
573 2317
739 2316
336 2778
11 2778
414 4415
96 2779
499 2320
312 2779
715 2316
127 2779
530 2317
76 2779
479 3418
521 2917
118 2779
365 2779
768 2321
102 2779
505 3419
81 2779
484 2918
129 2179
532 1125
34 3282
437 1128
128 3083
531 1134
652 1130
249 2287
240 3089
643 1170
646 1168
243 3090
221 3088
624 1169
68 4288
471 3567
167 3088
570 1169
386 3089
789 1169
222 3089
625 1170
143 3088
546 1174
247 3089
650 1174
245 3089
648 1169
612 1170
209 3090
254 3091
657 1172
100 3091
503 1174
563 1285
160 2744
308 2743
711 1286
314 2743
717 1287
411 3584
8 2743
154 2743
557 1288
156 2743
559 1288
735 1286
332 2744
-1
EOF
