# Supplementary material for: Solving the clustered traveling salesman problem via traveling salesman problem methods
Source: PeerJ Comput Sci. 2022 Jun 13;8:e972. doi: 10.7717/peerj-cs.972 (PMC9202618; doi:10.7717/peerj-cs.972)
Supplement: Supplemental Information 1 [file peerj-cs-08-972-s001.tgz › CLKH-1.0/PI_FILES/84fl417.pi]

417
37 8340
40 1540
39 -3040
31 6236
21 8214
28 8218
20 8609
13 8302
6 6497
5 5998
7 6487
16 8244
10 8277
19 8931
18 8980
26 8567
24 9160
32 5466
25 5529
22 5784
8 7177
1 6380
349 840
350 20
334 620
309 530
310 997
324 1530
351 1540
335 2167
336 1654
313 1652
312 2153
311 1654
352 1820
353 2380
354 2510
325 2170
314 2310
326 2760
355 3250
356 3380
357 3550
337 3150
327 3230
315 2170
338 3050
316 3420
317 2980
339 2940
318 1425
319 1050
154 2865
156 2797
158 2611
180 3012
178 3198
155 2799
179 2740
157 2986
181 1524
159 1925
183 1600
161 1955
185 1670
163 1995
187 1645
189 1462
165 1862
186 1960
162 1658
184 1938
160 1675
182 1900
164 -595
188 -195
166 -335
190 -185
168 -380
192 -100
170 -390
194 -196
167 -96
191 -420
169 -25
193 -385
195 -494
171 -93
173 -3302
197 -3201
175 -3525
199 -3800
177 -3560
201 -3960
200 -3870
176 -3810
198 -3610
174 -3530
196 -3200
172 -3600
2 9850
4 10449
3 9547
12 10562
17 9175
27 7345
9 7440
11 7480
15 7290
14 5180
30 6254
29 5520
23 5157
34 -6640
36 -6300
38 -560
41 -560
43 700
48 -280
50 -540
54 -6880
55 -4660
57 -9820
52 -4480
51 -560
49 -4760
46 -6020
47 6279
44 6281
45 11672
153 2460
151 2371
127 2540
149 2305
125 2610
147 2360
123 2724
145 2324
144 2418
120 2019
122 2210
146 2580
124 2325
148 2645
126 2290
150 2635
128 2370
152 2371
129 2771
142 2620
118 2285
140 2550
116 2285
138 2535
114 2190
136 2460
113 2473
137 2310
115 2600
139 2250
117 2620
141 2295
119 2540
143 2240
121 2315
112 1570
134 1971
110 1740
132 2007
108 1765
111 1958
135 1558
133 1685
109 2020
131 1670
107 1765
130 2164
106 1790
308 840
307 0
333 0
306 460
305 640
332 340
304 820
323 960
331 1100
348 1400
347 1600
346 800
322 800
303 560
321 0
345 0
344 0
343 0
330 -481
300 -482
301 18
302 -481
329 85
342 -560
320 -600
299 -1000
298 -3540
340 -3840
328 -2600
341 -3020
42 11752
53 0
56 0
58 1582
59 -1582
66 8097
70 8794
67 9194
63 8794
64 8272
74 8694
85 8693
79 8502
86 8117
80 6580
75 6318
61 6301
71 7010
81 5925
68 6345
76 1030
99 2055
101 2436
98 5537
92 3720
100 4830
97 6734
96 7042
88 7570
84 7369
95 6934
91 7160
78 6954
83 7204
82 6265
77 6947
73 6248
87 7010
94 6099
90 6145
89 6197
93 5696
69 5685
65 5145
62 3162
102 1226
104 1620
105 -386
60 0
72 0
103 0
362 -9129
390 -9135
360 -9135
361 -8634
389 -8415
402 -9030
380 -8860
359 -9325
358 -12025
400 -12420
388 -11870
401 -12017
403 -1680
404 -1470
405 -2400
381 -2595
363 -3180
382 -2730
406 -3690
407 0
408 0
391 0
383 0
364 0
365 0
392 -100
366 100
393 0
367 0
368 560
202 820
203 740
227 2874
205 3272
229 2875
207 3148
231 2825
209 3120
233 2850
211 2911
235 2511
226 2876
204 2870
228 3095
206 2835
230 3130
208 2870
232 3247
210 2874
212 2838
234 3238
244 -4698
222 -4524
246 -4696
224 -4545
248 -4757
249 -4858
225 -4456
247 -4767
223 -4489
245 -4871
220 -213
242 186
218 -47
240 190
216 -70
238 186
214 -84
236 -89
213 232
237 -112
215 248
239 -114
217 208
241 -62
219 162
243 -18
221 -39
33 10360
35 10580
369 870
409 150
410 170
394 690
370 1965
384 2545
411 2550
395 3138
396 2636
372 3136
371 2637
373 2637
412 0
413 0
414 0
385 0
374 0
386 0
415 0
416 0
417 0
397 0
387 0
375 0
376 0
398 -100
377 100
399 0
378 0
379 0
250 100
251 -100
275 787
253 1186
277 787
255 1120
279 830
257 1050
281 890
283 421
259 822
274 788
252 800
276 1103
254 753
278 1090
256 785
280 1176
258 788
260 752
282 1153
293 -9427
271 -9062
295 -9300
273 -9063
297 -9463
296 -9290
272 -9170
294 -9240
270 -9270
292 -9256
269 -4590
291 -4594
267 -4357
289 -4594
265 -4361
287 -4656
263 -4303
285 -4647
261 -4307
284 -4646
262 -4587
286 -4382
264 -4578
288 -4373
266 -4590
290 -4360
268 -4759
-1
EOF
