# Supplementary material for: Solving the clustered traveling salesman problem via traveling salesman problem methods
Source: PeerJ Comput Sci. 2022 Jun 13;8:e972. doi: 10.7717/peerj-cs.972 (PMC9202618; doi:10.7717/peerj-cs.972)
Supplement: Supplemental Information 1 [file peerj-cs-08-972-s001.tgz › CLKH-1.0/PI_FILES/87gr431.pi]

431
426 0
427 53760
428 42780
431 -214940
430 -35840
429 51740
420 54520
419 26880
421 8960
422 25820
418 -51200
417 -6720
416 -17920
415 -46620
410 9540
409 39900
411 -11901
412 -13060
413 -13254
408 -6100
407 -123740
414 -30746
405 4914
404 12480
423 -27840
424 -42560
425 -1520
402 -123663
403 -10897
360 -5247
359 9760
358 -11520
361 0
362 0
363 0
364 -34860
365 -5968
374 -14874
366 16236
401 -25679
367 29422
375 20738
376 17161
379 23581
380 11442
378 26262
377 34263
387 6018
388 18560
389 47200
399 48140
400 40180
398 53760
397 39680
396 -13440
394 -15460
395 -22620
393 -15680
392 0
391 0
390 -17920
251 -2180
249 -19519
250 -20918
248 11152
386 27260
252 6040
385 6016
384 32400
382 21760
383 16640
381 15579
370 7481
369 -19420
371 13760
372 8000
373 -7200
335 21180
333 19900
334 17700
336 12800
337 12800
338 9680
339 14740
340 6740
331 10240
332 21020
330 8000
329 15460
328 26350
313 41720
316 26320
312 19075
327 -20785
368 -38974
326 5335
311 13240
310 12300
315 39320
319 30140
318 46340
317 19348
320 39700
321 -58856
322 -72554
323 -70140
324 -77200
325 -108005
344 -28810
341 -24310
342 -18080
343 18620
345 11460
346 17920
347 0
348 0
349 17920
350 30620
351 5540
353 4700
354 -28380
355 -15040
356 1560
357 0
352 -19360
406 2008
244 -41132
247 -21540
246 -53840
245 -111822
76 -180913
75 -111012
74 -62720
68 17600
67 27680
66 19200
65 13600
63 16320
64 13280
73 -3040
72 40080
71 34823
70 24560
69 23189
51 29456
30 23500
31 30260
32 29200
33 27820
26 19220
37 20608
40 28193
41 33775
103 32965
46 32522
49 33440
50 20218
48 32521
47 32257
45 33420
42 31370
44 30555
43 26435
36 32260
35 29660
34 26600
53 33980
56 30954
52 29651
55 34820
54 32153
57 33440
58 30122
59 32503
60 32623
61 32270
62 20723
1 -180220
16 -21738
3 -14260
2 -7902
4 -17562
5 -20780
6 -18680
7 -17668
8 -16900
13 -7140
14 -7937
15 23221
12 18080
10 25995
9 24973
17 22400
18 19840
11 26020
19 28547
21 28153
20 19687
27 22420
28 23588
29 24040
22 23220
23 23942
24 24144
25 28915
146 3666
154 14020
155 -4220
153 10460
152 12380
148 25671
149 30431
150 27710
151 27974
147 25050
145 22230
143 21365
144 22466
192 24755
190 30140
187 21902
188 24703
191 33372
198 31840
197 31440
199 32080
200 34140
201 9380
254 22400
253 23680
255 9440
257 13620
256 23340
260 13920
202 900
264 15820
266 12000
267 6720
268 7040
265 6500
263 16160
262 12000
261 13100
259 11360
258 29920
226 36940
225 30340
227 20100
288 8580
287 28380
286 35420
285 24720
284 20720
283 20520
289 22220
291 22301
292 23652
281 22751
282 25402
290 27102
279 30160
278 23420
280 22640
269 -27360
270 -30720
271 -29440
273 -52960
272 -52000
274 -67840
275 -67980
276 -7180
277 7520
293 4800
294 -8620
295 -1727
296 30750
301 37320
300 39077
298 25473
299 38920
306 16200
307 26620
309 19880
308 13692
314 11410
305 10415
304 20305
303 8960
302 10160
193 22157
194 23980
196 30880
195 31360
183 30742
182 29440
181 37230
180 30800
178 29600
174 36190
173 28590
176 32440
177 33120
189 28825
172 34291
211 24620
212 8420
179 24230
213 23042
221 19400
220 38100
219 35120
222 27360
224 -12685
223 12715
217 7815
216 23616
228 -12700
229 -24280
232 14620
235 -11360
240 -45374
236 5180
237 -960
238 8800
239 6720
297 10370
218 10850
215 17050
214 36700
205 13760
82 27280
206 32300
91 23926
208 36680
157 38240
158 43977
207 38526
209 31260
210 21620
162 37760
161 35240
166 31520
165 27490
164 29770
160 35777
159 43700
156 34320
98 33120
88 37120
94 30480
93 34540
92 33480
85 8280
84 10660
83 -4220
86 21660
87 30060
89 31040
90 31360
81 32160
80 30080
79 -4640
78 8000
77 1600
203 -26880
204 -17400
230 -20720
231 -86425
233 -1825
234 12240
241 -28660
242 -34540
243 -34802
137 34950
142 35680
138 35870
139 41828
127 39405
128 40823
129 43223
131 36100
130 39051
38 36502
118 38800
39 41600
123 43150
124 39823
120 41978
140 39428
141 40880
185 40020
184 40560
186 39180
175 29573
136 38278
134 37478
133 41520
132 36140
126 38310
125 42790
122 39880
121 40078
119 41978
104 36645
105 38850
106 39230
107 39525
108 40035
109 40800
110 40610
111 40600
99 38175
95 38778
97 27970
96 35400
100 39354
112 40294
113 38400
115 42630
114 44220
101 39360
102 34400
117 40380
116 41855
167 37395
168 40135
163 30295
169 37431
170 40424
171 38030
135 39278
-1
EOF
