# Supplementary material for: Solving the clustered traveling salesman problem via traveling salesman problem methods
Source: PeerJ Comput Sci. 2022 Jun 13;8:e972. doi: 10.7717/peerj-cs.972 (PMC9202618; doi:10.7717/peerj-cs.972)
Supplement: Supplemental Information 1 [file peerj-cs-08-972-s001.tgz › CLKH-1.0/PI_FILES/88pr439.pi]

439
415 8000
416 18240
431 -150060
429 -133440
428 -67200
418 -81600
417 -15680
405 -27520
404 -62720
402 -79680
317 -19744
318 -10480
319 -7680
320 52800
321 50240
313 29060
312 34720
311 43080
322 55220
323 47240
324 38520
325 13720
326 23520
327 38560
328 39040
329 40160
331 39100
330 40570
304 46180
305 28945
316 36933
254 26820
255 34441
315 40233
314 31520
258 40924
257 39735
256 38026
249 36242
248 31557
252 48220
253 100
209 3520
251 11200
250 17945
211 21244
212 26640
213 27280
214 25740
215 26140
242 17180
243 24220
244 25560
245 19740
246 27234
247 25633
259 16265
260 29720
261 22162
306 25744
307 31422
308 33921
309 28800
310 20428
262 35028
263 32928
264 26335
210 35180
203 45097
202 44280
201 46980
176 36360
175 40120
204 44340
174 42920
173 38500
172 45640
171 46097
208 33497
207 44460
206 41705
205 46998
168 -1675
170 2425
169 8618
166 17851
163 11542
164 20546
165 23350
167 20194
133 -6662
132 5730
131 17960
130 28400
129 23450
128 28080
99 20660
98 13340
97 3620
96 15680
95 15680
100 24100
94 11987
93 13440
92 16800
102 13834
103 24698
114 24000
113 15680
143 30400
152 26038
153 19978
151 24420
150 14070
184 28410
191 14762
192 26720
183 22910
193 24260
194 23500
195 14180
196 21740
197 19500
198 21740
199 18520
200 11120
178 17007
177 14442
159 13020
158 16800
157 12895
179 14459
180 16700
181 15400
182 12480
154 14560
155 14125
156 18465
139 17266
140 22720
141 20160
142 14290
116 33160
118 33137
119 30540
121 30890
122 27037
115 22537
117 28780
120 26238
101 23143
123 24645
125 25455
127 30451
126 33452
124 30483
138 27136
160 27436
161 24960
162 33991
134 38581
135 40676
136 42096
137 40136
265 31035
266 36946
267 41445
237 38067
238 44010
239 48560
240 50080
241 40981
216 33980
217 48120
218 46160
219 42880
220 45495
221 16628
236 26567
235 23200
234 24320
233 21915
222 21195
223 13180
224 9700
190 28332
185 -5130
145 18440
148 15160
147 24340
110 -8900
111 240
112 8920
146 11380
144 8780
109 -640
108 1600
107 30830
106 31640
105 30435
104 30138
91 25638
90 25395
89 24280
88 24950
72 15040
71 21880
70 24700
69 12541
68 39160
67 50800
66 52540
65 41220
24 61840
22 60220
21 55340
20 41760
18 -29713
19 3120
23 -4480
25 -7840
64 11360
74 -4800
73 8600
63 37440
29 42640
27 39600
26 31120
28 39700
30 27280
31 29840
268 24230
269 30320
270 34720
271 35880
272 32698
301 32997
302 25460
303 20265
332 27402
366 35201
365 36280
364 31196
333 42502
334 44909
335 46509
336 44909
297 34900
298 40000
299 44120
300 38917
273 3473
274 7360
275 10560
276 9600
277 25380
278 24000
279 17500
294 32140
295 33280
296 29080
337 22460
338 24720
339 22500
360 27200
370 5100
361 32880
362 33100
363 31195
369 22480
368 29020
367 22820
378 15680
385 17920
386 32320
387 36960
388 55520
32 15680
62 26880
75 16580
76 18880
61 25820
60 26080
59 18400
77 -7260
87 -16420
86 -14020
78 -9340
35 -22399
34 -15200
33 -25760
17 -27680
16 -35200
15 -41340
14 12100
13 7520
36 -1020
37 3200
12 20700
11 15840
10 20160
9 13120
8 -1440
7 8320
6 11680
5 15340
4 5940
1 4420
3 10580
2 5420
49 9580
46 5580
45 4080
43 8620
41 6400
40 3140
38 3060
39 9340
42 3820
44 7120
47 748
82 -15448
81 -11200
80 -6080
79 -14560
57 13440
58 17601
56 27678
55 32940
54 30960
53 29280
51 26180
52 18180
50 26000
48 26183
401 31040
400 17856
83 -112320
84 -105280
85 -125980
149 8320
186 -6880
226 36260
227 29020
229 29250
228 36700
283 21310
439 -186107
435 -58240
436 -63360
437 -77440
438 -83200
434 -122560
403 -33920
408 -17920
409 8960
411 6080
410 10560
425 15740
426 1860
424 12800
427 -23620
430 -13440
433 -88680
432 -103220
422 -3840
423 -6720
412 -16320
413 -22400
396 -30272
397 -19174
398 -15576
393 -14560
395 -10940
394 -8260
384 -15340
382 -17960
383 -16800
372 -18500
371 -21820
373 -23390
374 -36390
375 -26240
381 -23240
391 -27360
392 -29120
399 -43874
407 -11372
406 -10470
414 -72144
421 -70080
420 -100880
419 -111344
389 -5970
390 -6740
380 4700
379 4260
377 -2460
376 -2860
345 24160
346 27940
348 24120
347 22420
349 25268
350 25468
351 28500
353 24680
352 23140
354 25880
355 36320
356 38140
358 34440
357 32820
359 15580
293 7680
292 17920
291 8960
290 15680
289 15680
288 13960
340 -10940
287 14060
286 8880
285 20160
280 17920
232 16440
231 9880
225 21780
188 32540
189 -9900
187 -5260
230 1920
281 32480
282 -8105
341 8185
342 13920
343 10080
344 19040
284 22093
-1
EOF
