# Supplementary material for: Solving the clustered traveling salesman problem via traveling salesman problem methods
Source: PeerJ Comput Sci. 2022 Jun 13;8:e972. doi: 10.7717/peerj-cs.972 (PMC9202618; doi:10.7717/peerj-cs.972)
Supplement: Supplemental Information 1 [file peerj-cs-08-972-s001.tgz › CLKH-1.0/PI_FILES/893fnl4461.pi]

4461
3270 0
3522 309
3586 136
3564 317
3517 261
3473 690
3474 817
3410 574
3422 630
3499 723
3559 441
3574 417
3656 343
3625 426
3661 412
3721 479
3705 434
3662 517
3664 728
3653 665
3712 446
3654 448
3637 396
3604 344
3593 394
3513 594
3515 653
3472 504
3442 392
3402 429
3327 669
3342 723
3343 581
3314 540
3280 638
3265 542
3190 570
3167 218
3151 290
3105 304
3086 328
3055 374
3090 616
3058 721
3130 571
3075 735
3007 607
2967 519
2903 308
2859 275
2901 474
2931 608
2893 130
2870 423
2951 118
2949 126
2917 392
2945 322
2981 246
3061 345
2992 528
2990 444
3039 430
3006 372
3059 595
3110 442
3129 434
3145 418
3149 508
3181 511
3241 601
3323 380
3320 689
3417 622
3437 580
3480 498
3465 473
3506 522
3502 689
3443 616
3344 428
3380 320
3424 393
3454 320
3421 461
3397 289
3492 434
3566 388
3595 239
3608 572
3657 492
3618 618
3569 630
3542 648
3532 364
3440 318
3494 248
3468 171
3446 544
3477 667
3551 364
3626 341
3612 285
3663 749
3725 608
3701 616
3689 700
3640 407
3683 518
3747 455
3732 449
3727 411
3797 525
3798 570
3825 395
3872 255
3944 404
3932 439
3990 380
4015 305
4002 433
4029 234
4051 688
4102 844
4081 548
4109 333
4111 555
4122 713
4152 -126
4139 -9
4049 545
4048 518
4041 352
3969 406
3994 446
3934 425
3913 472
3845 715
3805 622
3789 595
3820 123
3783 277
3771 641
3733 398
3716 468
3751 418
3779 383
3846 548
3829 570
3806 600
3828 464
3817 491
3851 500
3886 694
3918 658
3927 456
4001 397
4075 436
4068 458
4037 233
3974 329
3967 256
3937 86
3940 784
3868 718
3809 714
3811 574
3822 491
3904 806
3973 683
3959 742
3931 668
3885 273
3864 331
3893 252
3936 320
3964 278
3993 374
4019 398
4036 284
4061 286
4050 494
4094 657
4130 456
4165 167
4192 226
4213 296
4214 338
4226 178
4255 46
4241 346
4275 564
4297 270
4305 343
4277 515
4293 427
4271 579
4273 518
4245 617
4263 424
4208 383
4233 686
4234 522
4276 -2
4278 280
4296 469
4301 477
4280 448
4247 502
4282 647
4304 529
4290 331
4300 143
4314 446
4337 393
4347 -112
4323 534
4334 420
4330 504
4318 630
4331 568
4335 432
4366 288
4382 176
4378 380
4355 605
4349 484
4326 472
4303 280
4325 440
4238 358
4197 530
4190 601
4202 598
4168 550
4153 540
4115 634
4088 671
4090 572
4047 399
4067 627
4077 308
4031 592
3998 480
3971 585
3983 711
3988 571
3991 399
3947 445
3952 222
3919 449
3853 467
3862 288
3859 552
3900 382
3808 280
3769 422
3724 224
3750 294
3723 258
3763 608
3719 630
3677 656
3731 728
3787 688
3801 602
3726 536
3665 372
3602 525
3541 457
3591 560
3581 190
3596 364
3598 330
3630 582
3568 661
3617 718
3673 728
3759 468
3788 453
3831 420
3791 546
3752 727
3740 626
3796 463
3849 493
3899 460
3925 524
3916 518
3987 396
4033 388
4058 450
4086 504
4114 492
4103 518
4074 439
3982 427
4024 527
4080 321
4119 360
4155 335
4129 362
4164 488
4151 370
4159 654
4194 466
4160 502
4125 312
4171 502
4195 364
4185 372
4175 400
4198 510
4207 434
4211 383
4167 272
4212 499
4221 424
4205 458
4196 241
4244 499
4240 581
4261 447
4232 488
4210 146
4189 806
4132 774
4131 662
4099 584
4137 968
4108 468
4079 567
4038 874
3950 948
3978 1126
3921 564
3957 282
3945 604
3890 496
3920 588
3965 742
4006 568
4056 235
4106 412
4138 520
4144 574
4133 412
4101 538
4121 240
4206 104
4230 320
4253 393
4287 394
4311 388
4307 368
4308 493
4310 412
4274 465
4246 560
4225 570
4177 460
4200 661
4182 351
4220 402
4257 463
4270 739
4272 603
4260 643
4239 564
4236 710
4222 660
4292 315
4306 254
4312 296
4299 352
4279 512
4322 471
4309 598
4302 425
4289 477
4317 400
4295 392
4258 529
4243 309
4262 364
4264 474
4250 293
4218 157
4227 309
4229 569
4252 569
4231 639
4209 449
4193 449
4223 650
4259 357
4286 535
4269 446
4291 498
4319 450
4294 585
4321 301
4333 352
4353 589
4375 464
4370 737
4374 466
4389 241
4384 402
4379 113
4351 300
4362 312
4354 179
4339 269
4315 101
4316 114
4348 268
4338 323
4377 308
4367 429
4359 404
4341 447
4324 181
4328 474
4332 544
4357 383
4361 324
4381 437
4390 383
4373 423
4364 324
4329 413
4387 318
4392 453
4407 393
4408 433
4345 288
4358 416
4383 476
4371 485
4388 513
4396 167
4372 19
4394 251
4395 173
4420 -39
4417 92
4409 -768
4421 -690
4429 -854
4427 -458
4440 482
4449 474
4443 658
4433 631
4423 568
4415 462
4425 314
4413 290
4406 276
4405 341
4424 291
4431 362
4430 443
4416 350
4419 294
4398 423
4386 260
4397 474
4404 247
4411 424
4422 425
4432 310
4438 284
4410 545
4402 311
4412 387
4428 318
4442 170
4445 141
4452 184
4456 -56
4444 316
4437 388
4447 526
4458 298
4457 222
4446 512
4436 338
4439 300
4448 316
4459 46
4460 -95
4461 -281
4441 350
4418 144
4414 130
4426 192
4434 335
4455 410
4450 542
4454 540
4453 -308
4451 -504
4435 -418
4401 436
4400 391
4399 209
4369 31
4254 407
4281 364
4256 605
4267 509
4248 600
4217 479
4219 478
4283 255
4268 353
4284 424
4285 369
4298 340
4320 297
4313 355
4288 220
4242 204
4237 276
4228 147
4327 674
4343 756
4340 873
4356 834
4346 658
4360 973
4385 807
4393 678
4376 100
4403 -110
4391 -98
4363 316
4368 168
4350 302
4336 416
4365 180
4380 325
4342 475
4352 640
4344 516
4179 583
4158 729
4134 798
4124 636
4085 689
4128 478
4096 398
4042 512
4013 387
4076 467
4057 252
4035 341
4070 414
4092 458
4118 574
4148 516
4127 518
4082 446
4040 456
3996 482
4065 526
4028 678
3980 804
3941 536
3926 413
4004 39
4005 112
3966 203
3930 128
3854 146
3804 248
3745 170
3715 194
3760 191
3782 355
3850 406
3834 387
3876 195
3903 433
3775 321
3800 622
3839 383
3758 644
3696 402
3709 617
3707 640
3739 670
3768 552
3690 452
3648 562
3614 417
3570 440
3528 407
3525 623
3565 447
3585 420
3534 557
3520 550
3505 556
3490 594
3432 598
3435 683
3349 436
3396 532
3467 559
3840 592
3953 674
3933 948
3976 852
3986 550
3958 508
3880 546
3835 287
3867 415
3922 689
3954 687
3939 677
3979 163
3951 156
3894 408
3844 499
3841 494
3776 340
3735 346
3746 368
3814 304
3319 580
3298 635
3252 556
3175 527
3227 687
3260 646
3220 545
3180 490
3116 421
3121 500
3135 570
3138 475
3104 577
3030 411
3045 492
2991 378
2922 576
2830 428
2772 431
2810 424
2929 180
3003 266
2970 455
2899 694
2900 688
2869 513
2823 543
2827 509
2829 588
2887 552
2892 639
2817 391
2724 468
2706 374
2636 504
2579 419
2536 370
2607 408
2644 370
2628 723
2601 904
2497 567
2565 882
2654 532
2620 550
2722 482
2689 446
2624 721
2574 593
2613 228
2676 488
2739 386
2668 402
2585 378
2588 210
2522 278
2568 366
2518 491
2449 721
2410 732
2427 486
2415 510
2510 630
2457 776
2460 700
2476 648
2532 588
3358 246
3386 104
3330 203
3292 204
3328 335
3247 166
3279 307
3334 362
3255 542
3259 412
3162 437
3194 486
3157 628
3128 775
3070 692
3074 635
3078 427
3029 596
2955 470
2995 552
3106 397
3156 295
3206 392
3276 210
3264 270
3309 779
3366 711
3384 937
3458 667
3377 649
3450 206
3491 229
3509 198
3557 191
3412 350
3392 616
3395 640
3318 618
3272 394
3215 478
3228 322
3356 188
3409 266
3462 678
3370 602
3278 518
3266 396
3245 541
3187 636
3183 616
3118 448
3137 660
3085 465
3141 388
3171 428
3173 364
3193 488
3219 393
3223 460
3080 290
3103 542
3031 620
2998 577
2979 453
2921 636
2861 604
2804 542
2767 462
2795 476
2868 554
2937 144
2985 55
2959 497
2876 738
2867 595
2849 843
2761 609
2718 396
2733 237
2801 183
2805 185
2954 269
3041 522
3071 503
3020 635
2947 518
2928 489
2963 498
3064 526
3666 472
3671 434
3704 439
3644 444
3592 235
3547 269
3500 476
3498 482
3470 418
3634 532
3624 555
3573 712
3514 497
3549 532
3628 484
3600 442
3527 180
3588 280
3636 328
3623 174
3682 662
3718 862
3762 614
3647 558
3597 439
3539 657
3507 806
3488 607
3476 384
3434 482
3348 351
3286 278
3355 344
3303 456
3326 420
3291 401
3268 329
3277 338
3346 494
3365 329
3388 531
3404 514
3354 168
3285 516
3210 454
3199 488
3231 70
3205 78
3269 574
3295 774
3312 770
3361 502
3369 748
3368 719
3464 509
3405 669
3519 437
3501 299
3580 447
3584 511
3627 509
3643 511
3659 496
3620 620
3675 286
3729 472
3743 392
3754 354
3793 691
3764 610
3830 685
3847 696
3861 464
3870 822
3898 773
3895 724
3935 549
3892 438
3889 578
3852 621
3906 582
3858 499
3812 632
3785 534
3730 353
3708 497
3691 500
3650 659
3616 517
3558 400
3497 528
3423 431
3485 451
3544 502
3576 504
3594 580
3642 596
3681 437
3686 644
3720 461
3611 215
3563 368
3504 562
3526 610
3572 405
3529 536
3493 736
3451 569
3415 618
3703 545
3670 574
3693 335
3778 616
3832 790
3866 632
3837 216
3813 101
3843 241
3865 264
3915 402
3981 424
4027 369
4011 363
4039 322
4063 334
4095 177
4066 474
4084 326
4135 562
4163 491
4191 217
4188 491
4224 236
4265 590
4251 406
4235 534
4204 359
4172 492
4170 480
4143 503
4117 346
4046 392
4014 402
3963 296
3995 436
4062 340
4064 417
4112 374
4150 74
4187 824
4215 874
4178 854
4162 437
4136 437
4087 656
4055 606
4045 637
4071 535
4093 468
4072 535
4023 487
4012 667
4044 579
4100 413
4098 556
4141 766
4147 640
4173 521
4174 701
4149 648
4157 411
4123 509
4116 687
4059 605
4017 454
4003 445
4034 536
4091 656
4089 826
3972 480
3956 299
3928 391
3881 384
3869 416
3879 383
3912 480
3970 507
4008 323
3949 431
3962 402
4016 461
3989 542
4000 361
3924 353
3929 405
3884 639
3888 528
3827 524
3799 426
3770 526
3774 340
3734 630
3700 732
3749 695
3790 488
3795 403
3669 548
4126 400
4146 478
4181 468
4169 642
4184 621
4186 452
4199 476
4176 694
4156 560
4142 718
4166 802
4180 708
4216 646
4249 51
4266 -163
4201 224
4203 280
4183 464
4161 526
4154 500
4145 413
2542 378
2521 637
2489 516
2451 547
4140 443
4078 432
4097 428
4026 428
4107 513
4060 563
4053 556
4054 578
4032 342
4104 424
4113 381
4083 594
4120 610
4110 643
4073 622
4021 574
4010 447
4022 690
4030 588
3999 538
3955 686
3943 675
3960 549
3883 471
3902 678
3897 392
3911 548
3910 664
3946 446
3874 620
3842 432
3803 371
3816 471
3821 448
3784 519
3728 492
3711 366
3668 482
3676 326
3777 -129
3717 306
3658 518
3685 678
3684 669
3646 420
3562 536
3516 435
3579 530
3560 360
3496 515
3489 430
3538 438
3556 592
3615 606
3649 548
3373 507
3317 538
3408 569
3439 601
3383 513
3340 392
3275 482
3322 499
3254 539
3226 535
3189 891
3143 852
3057 614
3034 502
2964 548
3018 658
3082 588
3044 392
3011 596
3077 664
3148 580
3097 586
3089 280
3005 338
2936 558
2838 368
2927 361
2875 415
2865 586
2816 617
2762 414
2710 480
2712 351
2646 588
2631 650
2662 762
2781 430
2703 723
2653 653
2622 317
2610 552
2625 547
2556 332
2627 523
2661 303
2728 565
2764 497
2688 443
2748 367
2834 641
2848 519
2771 553
2768 520
2860 426
2909 294
2910 620
2925 538
2880 470
2933 539
2969 477
3038 338
2974 364
2858 314
2863 414
2785 680
2759 504
2780 575
2755 545
2663 469
2667 491
2709 439
2687 367
2791 298
2787 316
2832 682
2847 755
2874 713
2871 668
2980 369
2997 352
2879 589
2916 481
2988 417
3027 412
2973 555
2883 653
2840 528
2826 542
2886 610
2912 484
2939 484
3014 455
3101 511
3117 564
3125 697
3169 562
3203 553
3179 233
3147 429
3160 428
3158 416
3096 520
3093 476
3069 456
3063 602
3139 523
3120 392
3178 235
3222 587
3263 638
3207 450
3250 487
3311 637
3364 379
3403 391
3429 392
3457 362
3284 437
3302 337
3347 445
3416 516
3407 616
3398 585
3382 386
3290 553
3308 615
3262 505
3233 394
3331 348
3483 136
3552 328
3567 452
3613 419
3652 481
3603 282
3571 383
3531 454
3456 656
3461 690
3460 758
3387 653
3431 850
3475 781
3445 131
3414 276
3372 368
3351 207
3333 346
3281 529
3236 644
3213 392
3258 489
3273 502
3325 722
3360 610
3379 601
3438 496
3455 589
3482 462
3512 687
3543 531
3601 419
3629 583
3555 632
3524 699
3583 634
3546 488
3578 476
3607 500
3641 691
3660 724
3699 662
3714 742
3674 692
3667 720
3694 704
3756 671
3757 397
3802 760
3819 779
3855 652
3887 648
3909 459
3975 600
4018 529
4009 584
3968 571
3997 488
2446 429
2401 504
2350 392
2279 480
2291 536
2240 544
2273 466
2344 354
2290 472
2301 754
2224 512
2337 713
3923 248
3896 357
3807 305
3737 293
3688 328
3722 407
3753 444
3692 396
3742 397
3810 357
3857 565
3860 548
3882 584
3863 522
3824 526
3826 494
3772 202
3697 504
3619 546
3622 520
3577 492
3518 558
3521 482
3540 18
3433 256
3478 486
3471 414
3411 437
3307 466
3329 568
3267 406
3232 376
3225 545
3212 544
3283 711
3391 688
3378 635
3289 641
3244 -48
3202 224
3150 306
3136 264
3126 492
3062 761
3010 673
2958 690
3017 815
3002 818
2926 707
2984 823
3036 -357
2989 -566
2659 21
2555 174
2530 46
2508 586
2587 674
2621 390
2681 402
2700 382
2632 587
2564 452
2567 403
2727 712
2777 582
2705 478
2788 609
2812 479
2740 671
2758 680
2770 600
2845 274
2907 630
2935 373
2972 575
2953 565
3025 395
3076 536
3159 470
3144 486
3094 561
3035 490
3068 442
2983 412
2962 549
2914 720
2891 527
2846 558
2786 348
2866 488
3050 322
3084 424
3134 536
3166 525
3185 515
3230 492
3218 506
3132 302
3100 277
3026 633
3021 711
3095 677
3140 545
3033 710
2966 612
2943 446
2850 322
2790 472
2896 423
2908 47
2839 324
2616 492
2594 280
2527 382
2419 229
2327 470
2317 461
2334 433
2388 558
2423 600
2483 459
2431 403
2429 635
2404 622
2356 494
2342 491
2394 588
2364 686
2399 524
2386 306
2287 0
2204 0
2235 114
2215 -376
2219 -862
2162 242
2105 232
2125 252
2124 280
2119 512
2139 612
2199 546
2165 562
2092 596
2106 364
2182 602
2236 555
2237 607
2294 290
2305 551
2264 637
2265 496
2229 504
2286 494
2223 404
2159 590
2087 502
2080 397
2077 676
2019 734
2013 453
1928 480
1966 662
1975 302
1933 411
2051 585
2032 613
1989 169
1948 246
1952 248
1898 252
1876 290
1838 229
1806 179
1791 129
1660 173
1602 224
1604 168
1512 327
1444 310
1419 369
1402 431
1415 378
1506 495
1454 566
1490 509
1562 428
1597 512
1670 832
1687 647
1741 777
1708 682
1730 721
1752 539
1852 577
1833 548
1765 807
1762 798
2093 557
2149 630
2210 596
2192 609
2132 597
2091 622
2064 377
1797 286
1828 514
1866 422
1827 550
1822 352
1775 594
1737 654
1718 648
1664 320
1546 322
1465 298
1439 345
1513 474
1554 579
1615 787
1642 870
1678 662
1713 620
1747 503
1800 393
1780 366
1722 263
1667 221
1706 274
1654 170
1594 287
2063 687
2027 637
2082 682
2042 535
2003 752
1906 454
1860 586
1871 147
1986 517
1995 605
2071 480
2109 321
2154 206
2256 248
2241 420
2226 395
2174 385
2206 468
2245 500
2266 518
2270 491
2306 629
2391 430
2406 528
2437 576
2467 752
2537 595
2506 787
2485 707
2453 478
2549 564
2533 463
2499 593
2560 405
2472 462
2444 606
2369 366
2348 596
2345 516
2312 613
2309 560
2193 560
2189 540
2246 738
2289 732
2323 517
2300 437
2257 576
2166 486
2094 616
2186 617
2120 388
2065 464
1991 464
2021 504
2043 426
2075 596
1987 482
1997 432
1935 403
1960 502
1982 503
1993 566
2052 587
2005 626
1970 380
1922 302
1901 371
1863 528
1778 358
1830 622
1815 478
1766 556
1745 467
1783 440
1818 614
1872 438
1853 526
1803 469
1859 546
1892 420
1896 480
1824 468
1867 504
1914 628
1954 490
2355 577
2412 676
2392 676
2432 654
2417 504
2528 549
2593 315
2623 440
2570 304
2617 429
2660 329
2716 243
2783 613
2831 649
2721 644
2669 566
2747 592
2686 461
2750 532
2691 476
2715 578
2754 554
2697 568
2650 392
2666 456
2652 600
2605 516
2638 566
2682 547
2684 550
2746 257
2837 597
2821 588
2779 512
2729 540
2675 483
1531 448
1527 632
1460 438
1461 500
1544 454
1507 422
1473 546
1400 347
1413 458
1434 509
1469 495
1409 549
1428 593
1467 711
1518 790
1549 700
1590 577
1623 527
1677 655
1639 551
1711 654
1773 554
1756 532
1720 450
1763 368
1688 578
1629 420
1671 543
1598 416
1600 363
1616 567
1643 651
1748 545
1697 672
1680 656
1719 834
1792 554
1841 479
1881 711
1848 590
1888 547
1911 673
1959 588
1994 636
1978 418
1366 219
1362 546
1357 440
1335 580
1352 512
1298 293
1300 489
1283 414
1267 428
1232 396
1162 562
1180 717
1139 847
1065 604
1091 535
1194 755
1264 522
1281 725
1308 679
1372 643
1351 688
1299 545
1313 398
1239 168
1204 274
1149 670
1217 564
1127 692
1161 782
1093 406
1062 646
1015 796
984 832
913 602
968 788
919 512
860 348
858 372
827 434
780 352
818 502
796 437
862 410
838 589
786 333
901 462
869 566
944 -324
932 -336
874 -336
831 -146
832 42
812 299
845 217
757 510
730 493
1258 542
1257 430
1255 424
1172 796
1136 612
1081 654
1078 620
1117 692
1115 652
1129 707
1165 611
1111 451
1086 417
1026 553
976 202
992 596
955 697
922 446
877 543
828 579
748 366
793 626
799 504
821 479
771 583
803 800
870 561
775 658
774 612
716 498
703 468
647 374
687 394
726 496
677 420
699 412
658 363
618 468
557 368
543 366
1005 357
916 552
890 384
965 613
980 584
940 536
1013 546
1010 558
1030 558
1027 448
1034 765
1066 621
951 575
947 529
487 545
507 717
573 711
604 512
537 834
535 692
499 532
549 394
560 502
638 336
614 546
615 504
679 556
738 510
674 698
664 468
598 367
599 396
538 444
485 592
470 536
500 541
521 295
518 302
580 518
621 379
643 319
671 334
717 560
822 419
758 658
713 753
667 660
692 438
769 378
794 453
849 474
853 424
923 392
937 524
897 525
873 458
816 654
777 736
761 554
735 680
722 568
688 381
641 181
715 488
742 740
804 521
737 444
693 459
632 603
636 460
606 642
585 501
442 236
401 279
388 385
368 255
390 365
454 -489
472 -563
410 -344
373 -212
350 -448
305 -560
288 -340
321 448
334 419
298 462
275 478
255 544
235 288
203 656
233 867
262 448
230 468
232 718
297 555
329 616
341 736
364 777
379 555
303 636
250 594
269 682
290 791
322 602
301 449
256 420
243 296
219 434
209 609
193 628
179 540
169 378
168 192
206 492
197 612
215 618
195 508
231 703
239 595
251 590
253 590
283 378
316 312
280 386
306 246
270 407
238 545
185 447
184 500
201 618
208 660
212 576
200 679
199 545
198 452
181 406
175 364
143 472
135 546
137 506
133 466
145 370
138 392
129 384
140 345
147 694
178 536
148 691
124 600
132 791
113 529
131 532
109 763
117 658
139 448
162 244
176 195
187 217
173 118
97 404
74 444
56 316
64 453
86 398
92 281
55 360
49 -204
30 -330
28 -70
27 50
3 86
2 212
11 272
19 118
17 204
6 228
8 320
15 448
20 486
29 503
39 394
31 331
43 548
51 664
45 491
52 608
66 735
82 697
90 450
101 580
100 563
70 590
65 371
54 494
48 357
67 490
78 449
91 533
87 492
107 401
125 500
115 378
114 350
102 211
106 241
89 466
71 325
60 374
76 420
62 177
46 432
40 602
26 499
33 530
44 462
22 454
18 342
9 110
21 395
32 209
42 247
24 283
36 124
57 382
59 411
69 495
93 629
116 440
84 402
63 175
73 500
96 410
77 450
81 456
80 412
110 226
120 286
130 280
144 108
149 410
127 210
152 345
154 484
161 685
160 742
186 313
141 636
119 431
428 448
437 462
422 581
374 402
370 330
447 442
479 282
419 261
433 358
476 190
411 516
360 410
449 557
435 532
404 518
421 509
420 412
356 331
367 504
342 430
295 437
279 349
281 462
308 424
266 169
254 424
240 295
214 642
228 588
248 432
247 422
236 506
225 488
213 380
218 552
207 497
204 453
216 327
217 532
242 409
188 543
194 743
192 543
157 553
226 660
220 382
224 367
257 572
258 472
260 357
291 374
299 358
267 354
223 425
205 564
196 235
182 494
166 554
153 436
155 406
165 515
164 658
163 613
146 316
171 428
159 405
151 586
150 628
136 756
126 582
105 482
79 431
88 624
99 580
118 684
128 698
111 706
112 482
95 664
72 152
61 380
83 228
103 637
122 562
104 778
108 689
94 786
75 611
53 302
41 170
47 369
35 322
34 488
14 356
7 438
12 502
23 370
13 10
10 -64
1 -222
4 -116
5 -126
16 544
37 608
38 658
25 508
50 654
58 648
68 509
85 464
98 508
121 444
123 535
134 342
142 549
172 239
156 186
170 85
202 623
177 766
158 581
189 609
180 723
174 604
190 455
167 548
183 536
191 478
211 576
246 581
234 675
222 292
252 450
273 484
274 484
335 354
312 521
276 565
271 585
371 402
348 524
377 519
391 604
446 842
520 692
467 782
423 802
426 656
525 472
508 574
527 478
544 303
456 291
413 349
416 222
489 518
480 266
491 378
551 562
536 598
506 540
586 324
605 579
616 511
555 420
512 420
459 400
473 336
412 360
396 388
425 332
394 232
393 559
381 349
338 270
337 560
319 702
311 703
285 463
265 533
263 508
296 518
310 533
331 519
343 562
339 427
237 335
210 412
221 635
245 412
241 551
264 531
307 515
332 395
328 624
353 614
397 424
361 504
325 629
293 556
402 346
488 414
475 642
495 428
515 390
545 450
554 352
617 476
653 432
678 428
710 376
739 354
752 779
797 689
833 533
814 581
744 619
764 672
724 630
683 595
1061 451
1140 791
1159 832
1125 494
1213 652
1175 752
1170 140
1131 168
1089 333
1049 666
954 527
973 728
926 432
977 429
1150 268
1152 431
1225 339
1235 425
1290 476
948 445
929 699
887 455
981 676
1031 539
1042 662
1045 553
1082 502
1047 300
1108 636
1177 451
1197 407
1261 503
1294 442
1367 378
1388 305
1280 580
1282 474
1249 550
1268 652
1314 756
1340 647
1384 675
1393 515
1416 481
1474 549
1539 453
1583 348
1528 487
1477 576
1421 386
1364 329
1327 392
1278 222
1301 410
1379 512
1382 396
881 316
839 405
788 434
732 391
778 390
825 496
875 526
847 632
852 381
865 641
808 590
886 780
963 423
719 561
656 446
642 618
562 261
1320 667
1341 660
1424 547
1407 708
1387 559
627 368
596 417
583 392
501 308
448 250
392 455
369 566
346 495
317 442
366 223
430 459
477 490
516 556
561 325
529 516
493 467
439 310
526 452
471 628
450 468
395 192
385 616
398 804
417 561
351 725
315 528
292 392
244 339
227 336
249 390
278 520
313 516
300 424
320 560
345 364
340 369
1431 495
1491 593
1523 382
1535 687
1533 628
457 97
490 316
547 466
590 54
576 130
634 -45
524 336
502 406
451 504
407 486
375 418
314 457
302 364
357 344
2332 263
2382 12
2280 352
2216 633
2211 836
2269 836
2362 543
2324 475
2233 815
2148 696
462 202
460 325
513 345
591 125
540 233
504 338
486 336
440 296
2068 230
2102 286
2085 368
1972 189
727 631
684 784
648 712
597 740
565 574
563 578
660 603
751 533
782 640
851 476
899 498
917 416
970 340
988 598
931 538
966 698
978 426
1018 554
1079 258
1097 238
1163 303
1244 534
1266 648
1222 604
1287 668
1332 665
1374 469
1345 448
1435 579
1505 594
1538 639
1494 587
1408 515
1325 304
1271 477
1259 446
1227 402
1237 490
1302 526
1383 573
1378 418
1438 504
1411 364
1369 435
1368 536
1328 378
1331 586
1248 866
1199 644
1184 523
1171 479
1104 616
1074 660
1038 484
1070 383
1110 251
1033 465
1021 652
993 558
903 376
835 381
934 556
914 648
945 290
883 616
880 349
848 464
830 383
720 219
750 466
783 460
820 618
740 533
760 295
823 342
791 602
829 538
765 488
723 396
707 490
654 640
712 540
770 363
854 601
882 479
809 582
746 122
1555 102
1515 469
1445 414
1485 427
1561 200
1581 322
1640 411
1661 502
1618 514
1624 116
1169 412
1088 566
1051 508
1053 516
999 231
906 319
911 594
826 530
895 598
987 371
1153 489
1137 725
1094 658
1067 608
1035 404
1123 641
1195 539
1141 679
1191 266
1226 411
1291 232
1292 314
1262 391
1297 147
1219 479
1198 565
1126 453
1146 594
1148 627
1166 675
1186 562
1132 663
1116 674
1073 670
1029 638
1058 454
1017 453
986 706
952 725
893 513
876 552
938 715
990 654
1085 438
910 514
928 463
888 654
843 518
805 485
801 332
728 233
711 531
680 452
731 266
639 462
609 463
587 781
553 649
651 443
629 369
564 397
659 956
657 907
759 514
733 691
745 294
682 492
704 461
749 588
800 476
850 382
898 559
902 336
997 416
956 427
1050 383
1024 420
996 382
1028 347
1076 425
1105 302
1134 445
1211 438
1185 495
1218 278
1201 254
1279 368
1228 565
1160 483
1178 694
1173 635
1208 581
1236 491
1286 448
1315 452
1318 424
1359 556
1394 440
1418 693
1377 615
1401 544
1458 761
1510 676
1508 767
1471 649
1398 585
1429 523
1404 425
1420 490
1395 422
1462 472
1530 388
1484 598
1503 536
1565 188
1613 470
1674 408
1652 453
1592 444
1666 542
1738 316
1715 550
1663 636
1606 477
1526 489
1571 629
1566 477
1644 569
1690 551
1689 425
1767 493
1723 555
1759 491
1796 374
1777 391
1750 402
1821 446
1874 328
1939 508
2001 448
1984 321
2069 465
1992 518
2004 554
1949 386
2022 414
1965 333
2038 513
2136 463
2153 485
2203 55
2157 228
2126 421
2127 529
2107 396
2181 320
2254 405
2220 534
2152 362
2202 446
2319 592
2371 474
2428 291
2486 136
2502 108
2402 462
2384 404
2346 453
2379 328
2439 280
2433 550
2360 403
2353 498
2385 436
2425 425
2477 286
2494 554
2516 803
2543 687
2664 444
2595 687
2657 512
2730 323
2774 413
2704 481
2707 552
2673 503
2608 453
2511 392
2468 495
2520 392
2584 700
2678 476
2692 157
2630 218
2557 675
2513 584
2531 736
2481 671
2421 345
2366 363
2365 474
2351 394
2389 234
2375 517
2303 490
2328 443
2314 529
2296 536
2217 404
2212 417
2209 377
2205 289
2221 488
2183 246
2158 626
2045 247
2103 273
2029 300
1981 278
1900 398
1878 350
1864 444
1794 398
1814 428
1769 368
1854 813
1918 617
1894 533
1825 321
1882 614
1885 455
1813 588
1725 392
1704 371
1633 465
1610 516
1563 492
1519 482
1534 502
1502 502
1545 429
1608 696
1620 544
1605 475
1648 496
1735 474
1733 388
1463 414
1498 371
1417 645
1414 409
1354 498
1360 534
1397 392
1305 689
1273 673
1254 504
1209 647
1192 606
1156 554
1154 302
1043 502
1056 618
1039 582
1036 581
975 518
958 573
971 690
920 660
935 538
989 513
949 584
912 417
1004 462
982 590
979 419
909 384
810 486
806 449
866 284
974 237
1025 96
939 424
900 468
861 457
846 275
784 504
691 396
571 48
600 300
608 638
696 490
640 692
669 664
612 450
649 623
673 594
652 748
588 466
607 530
695 546
666 453
622 707
644 472
566 425
579 666
548 352
478 276
522 524
483 599
436 448
427 591
376 447
323 276
372 528
382 486
347 372
284 -378
286 -404
268 -208
289 -24
326 888
272 759
294 927
309 937
330 995
355 943
389 676
352 750
378 850
399 761
1705 328
1691 613
1657 558
1568 444
1614 585
1550 356
1495 494
1488 594
1447 612
1406 604
1321 534
1370 467
1245 89
1181 295
1112 278
1100 452
1084 330
1096 330
1121 636
1080 374
1107 580
1151 490
1157 584
1179 569
1229 443
1270 485
1224 569
1234 487
1205 566
1183 263
1284 465
1311 450
1358 309
1349 428
1329 280
1432 536
1497 284
1478 281
1556 552
1607 641
1627 501
1700 506
1646 632
1695 373
1641 201
1731 345
1727 364
1816 399
1855 322
1944 434
2015 586
2058 612
2076 532
2114 695
2090 588
2067 445
2028 464
1924 272
1932 450
1879 476
1840 476
1809 364
1683 476
1628 539
1625 455
1575 550
1612 630
1599 750
1564 712
1521 618
1468 432
1448 600
1405 658
1322 764
1274 554
1212 307
1059 92
964 513
967 400
856 595
867 586
840 288
756 358
753 346
708 446
697 404
700 413
763 514
747 493
685 694
645 718
661 688
611 476
546 224
532 202
517 130
577 131
569 354
505 278
523 288
481 534
533 362
444 408
461 408
418 374
362 284
336 122
383 406
405 420
468 332
409 500
429 521
474 506
509 322
556 553
589 709
655 594
601 687
630 599
663 349
567 294
568 291
628 556
625 482
558 252
519 388
498 511
464 482
714 49
702 334
721 528
705 612
736 589
781 647
779 632
813 666
776 557
811 651
891 162
930 191
885 182
941 296
959 218
1000 206
1041 70
1103 412
1044 612
1077 788
1119 802
1158 431
1122 574
1063 383
985 462
953 396
994 470
1037 478
1048 506
1098 473
927 215
884 198
844 114
802 287
864 149
798 177
754 260
668 318
718 296
624 514
594 483
650 439
689 523
725 574
815 588
894 523
918 448
957 346
1006 434
1022 544
969 478
1016 604
962 712
1009 581
1054 442
1113 442
1135 391
1109 192
1072 327
1102 391
1182 384
1246 205
1230 592
1189 573
1240 714
1295 575
1269 447
1323 608
1363 552
1403 600
1464 662
1449 614
1493 388
1517 616
1560 396
1621 470
1645 485
1658 394
1714 367
1717 293
1684 420
1631 372
1669 457
1656 450
1579 299
1509 520
1455 460
1436 474
1389 396
1346 612
1355 448
1336 442
1316 194
1482 254
1542 483
1558 609
1585 464
1573 610
2188 505
2151 611
2072 790
2035 812
2055 758
1998 700
1938 700
2002 628
2037 775
2078 706
2122 858
2098 224
2062 380
2044 374
1977 616
1899 504
1936 327
1917 344
1884 293
1802 244
1823 392
1837 448
1905 216
1877 404
1829 472
1798 625
1764 443
1831 587
1850 366
1915 587
1889 724
1964 585
1990 466
1976 544
2047 537
2036 378
2130 355
1980 285
2033 636
2150 337
2187 460
2243 372
2175 561
2121 473
2081 288
1861 98
1842 338
1793 378
1758 334
1776 412
1694 260
1587 574
1584 669
1582 705
1514 517
1481 465
1446 364
1426 458
1399 397
1470 550
1520 358
1548 582
1572 411
1577 548
1630 564
1668 538
1703 582
1655 592
1637 539
1586 375
1553 840
1525 732
1475 502
1376 186
1380 358
1317 402
1385 486
1422 474
1452 504
1492 443
1536 515
1635 568
1632 672
1665 454
1681 558
1721 660
1807 740
1789 752
1836 672
1873 489
1753 693
1749 635
1726 365
1801 538
1835 562
1869 511
1812 435
1845 600
1912 425
1955 645
2009 595
2066 515
2007 716
1916 546
1961 758
2014 499
2096 290
2169 522
2167 520
2164 392
2239 483
2330 359
2349 680
2424 285
2390 491
2284 338
2201 594
2170 632
2160 507
2146 297
2133 473
2180 610
2274 585
2271 664
2251 720
2267 652
2232 520
2263 604
2359 574
2343 700
2363 531
2381 595
2313 586
2295 552
2335 584
2383 656
2407 655
2445 510
2450 330
2480 432
2496 582
2576 541
2573 568
2529 702
2459 425
2438 346
2488 356
2572 498
2619 597
2546 710
2544 690
2578 628
2517 632
2463 657
2474 464
2408 518
2418 598
2440 676
2509 583
2456 746
2414 452
2275 679
2272 700
2302 666
2247 706
2176 312
2322 501
2372 596
2374 588
2434 224
2393 396
2338 620
2387 405
2285 567
2523 570
2589 566
2547 593
2602 402
2545 583
2503 656
2452 399
2281 299
2315 438
2276 428
2185 428
2184 578
2095 681
2059 552
2141 618
2123 512
2023 304
1945 504
1875 384
1786 402
1716 347
1662 450
1712 505
1768 337
1851 576
1902 280
1926 422
2000 255
2056 301
2034 358
2010 348
1983 392
1953 422
2048 432
2020 601
2097 636
2140 576
2172 548
2171 505
2230 359
2190 264
2234 387
2307 566
2357 455
2376 640
2396 337
2473 517
2478 442
2541 555
2612 283
2525 542
2469 352
2507 264
2413 522
2422 374
2482 338
2409 210
2352 650
2298 384
2331 626
2325 404
2194 202
2110 565
2012 751
1985 698
2030 762
2053 680
1979 524
1973 338
2086 609
2161 520
2231 417
2144 612
2099 642
2155 465
2222 533
2299 391
2368 370
2358 290
2411 402
2454 102
2492 288
2526 228
2658 338
2558 530
2599 612
2618 274
2582 512
2683 575
2672 511
2749 474
2743 555
2763 61
2814 276
2851 316
2854 549
2902 378
2796 406
2732 351
2734 328
2806 626
2844 546
2872 576
2813 285
2822 480
2793 648
2842 695
2782 888
2753 917
2731 888
2647 815
2648 816
2719 787
2679 385
2773 552
2742 573
2775 441
2708 602
2670 598
2641 451
2609 608
2569 550
2566 480
2637 565
2635 628
2633 655
2677 496
2464 367
2442 636
2397 826
2292 636
2377 838
2361 760
2416 42
2484 344
2571 380
2539 322
2600 363
2614 314
2611 110
2634 357
2562 418
2479 248
2498 396
2461 204
2596 237
2626 137
2552 417
2538 460
2490 343
2435 566
2339 634
2320 600
2403 674
2504 579
2500 377
2604 416
2580 598
2577 456
2629 374
2693 444
2735 432
2778 254
2824 517
2807 427
2760 618
2680 448
2685 748
2725 648
2776 327
2855 631
2932 504
2918 605
2882 109
2799 232
2802 310
2769 198
2873 256
2835 442
2982 351
2946 592
2915 681
2897 458
2904 408
2843 502
2756 554
2751 598
2797 596
2798 598
2765 386
2820 380
2723 476
2655 498
2884 400
2956 368
2911 498
2913 444
2960 538
3088 273
3004 452
3023 497
3042 329
2977 533
3051 634
3083 616
3102 646
3204 459
3208 372
3153 542
3107 428
3065 440
3111 574
3098 679
2197 524
2073 635
2111 688
2054 547
1988 531
2017 611
1967 544
2213 323
2191 260
2227 259
2297 84
2277 392
2310 306
2304 374
2248 210
2195 346
2137 232
2108 168
2049 168
2084 364
2039 596
1968 476
1947 504
1908 243
1934 388
1962 364
1963 588
2018 292
1971 471
2083 574
2143 489
2088 353
2008 617
1956 870
1887 586
1909 884
1868 178
1810 449
1739 481
1736 387
1787 516
1784 482
1820 615
1856 488
1893 297
1870 477
1799 423
1707 425
1675 542
1622 408
1569 478
1891 279
1804 510
1805 454
1862 512
1865 335
1846 516
1781 295
1849 516
1886 256
1701 295
1650 496
1611 414
1672 504
1709 597
1770 352
1819 445
1890 680
1940 405
1929 575
1895 465
1920 574
1946 357
1524 535
1437 517
1433 484
1427 234
1537 639
1580 552
1593 405
1647 456
1742 602
1760 746
1757 814
1755 754
1839 588
1857 172
1834 251
1771 72
1673 652
1724 834
1761 660
1685 831
1576 569
1552 60
1570 364
1603 354
1529 141
1479 161
1440 208
1472 13
1386 172
1489 198
1483 449
1589 272
1843 200
1903 476
1925 541
1999 381
2011 340
2134 294
2112 402
2116 290
2118 594
2156 716
2200 738
2260 484
2282 570
2218 596
2252 340
2326 168
2367 170
2398 278
2470 231
2590 306
2639 162
2651 583
2738 871
2741 788
2833 660
2803 639
2736 675
1790 669
1679 588
1772 711
1732 712
1692 592
1636 185
1638 416
1617 459
1567 461
2695 464
2694 525
2615 665
2597 505
2519 71
2447 214
2426 151
2333 306
2261 316
2207 536
2145 704
2089 632
2026 522
2040 302
2016 357
1930 292
1858 205
1937 269
1913 227
1832 135
1844 94
1811 187
1702 548
1649 505
1698 448
1774 584
1785 460
1729 355
1596 262
1578 221
1686 452
1504 597
1574 450
1500 674
1480 429
1396 385
1392 481
1334 568
1309 592
1265 398
1343 469
1348 562
1373 599
1496 267
1541 779
1601 608
1557 622
1619 744
1682 516
1734 742
1754 648
1676 837
1693 221
1710 433
1744 316
1782 214
1779 644
1808 630
1788 686
1751 476
1817 201
1743 -104
1883 650
1880 579
1974 557
1921 71
1941 -84
2074 140
2135 204
2129 -30
2268 46
2253 433
2255 521
2198 301
2173 545
2142 657
2079 488
2025 341
2316 326
2259 406
2318 482
2321 357
2341 385
2405 380
2378 491
2308 634
2293 330
2214 464
2250 538
2244 483
2178 205
2147 210
2070 252
2006 379
1958 175
1943 180
1951 524
1907 310
1923 290
1919 280
1942 505
1969 462
1904 336
1931 440
1897 308
1826 165
1740 547
1795 756
1847 546
1910 568
1957 306
1996 308
1927 50
2041 526
1950 502
2046 725
2100 335
2031 451
2131 364
2238 311
2278 586
2395 1008
2441 1085
2475 850
2512 810
2455 677
2505 366
2465 481
2534 572
2581 324
2606 522
2586 449
2642 366
2640 501
2656 626
2701 439
2744 266
2789 446
2792 392
2800 245
1699 154
1626 392
1634 469
1551 429
1451 173
1501 268
1466 312
1499 -140
1441 -209
1361 786
1304 728
1241 463
1289 704
1188 47
1118 14
1060 -224
1019 496
1124 444
1046 778
995 360
925 537
878 409
879 358
837 220
1456 199
1410 520
1425 364
1487 380
1516 316
1459 454
1443 614
1339 327
1277 41
1143 259
1068 398
1099 404
1147 462
1200 440
1233 526
1353 539
1381 314
1252 340
1207 446
1133 392
1055 225
998 664
1002 875
943 954
908 807
871 671
915 632
1003 117
1064 132
1174 427
1215 542
1216 196
1293 411
1333 543
1330 714
1457 382
1453 344
1243 632
1276 474
1202 376
1221 334
1223 344
1130 398
1128 512
1052 593
1069 265
1095 175
1020 280
950 336
946 372
961 284
1057 412
1075 434
1168 178
1203 532
1253 704
1210 615
1155 537
1176 394
1303 446
1008 465
972 566
905 535
921 586
1012 132
1032 345
983 254
896 -45
889 327
824 262
855 364
907 273
836 263
817 189
792 476
857 488
773 340
842 596
772 840
741 694
676 389
743 623
734 503
768 630
785 511
709 476
675 507
619 584
681 680
729 620
787 411
762 607
790 410
859 418
795 282
767 529
672 160
582 598
570 618
633 607
572 778
510 449
458 517
455 510
386 464
408 697
384 425
349 621
327 312
365 588
403 505
387 490
333 339
282 -10
261 472
229 220
259 428
277 508
318 360
354 308
363 182
414 321
445 310
466 308
497 361
494 443
528 482
559 380
575 432
602 364
584 428
626 349
662 336
610 115
550 390
503 466
484 346
453 372
482 607
534 768
496 688
431 573
432 358
415 608
380 476
344 396
304 304
287 266
324 408
359 534
358 378
424 370
469 567
441 539
542 643
541 658
603 483
631 506
686 413
670 364
595 364
531 524
443 179
400 204
438 182
539 155
511 426
530 480
620 192
635 443
665 331
694 240
1007 509
1087 406
1164 665
1167 496
1250 546
1312 434
1288 554
1338 504
1342 603
1296 385
1307 392
1375 428
1285 406
1220 298
1206 314
1238 109
936 434
863 650
841 584
904 694
924 734
1011 376
1001 298
1083 501
1120 660
1187 456
1256 445
1190 690
1193 677
1144 591
1101 326
1071 380
991 240
1023 287
933 243
834 478
766 556
789 661
807 509
872 530
819 364
755 215
868 246
892 102
942 280
960 314
1014 582
1040 603
1114 538
1090 783
1106 533
1092 493
1138 582
1142 662
1145 468
1231 492
1214 572
1242 624
1275 514
701 149
698 196
637 354
623 411
593 430
581 460
646 604
706 419
690 346
613 115
574 112
552 191
492 353
465 343
452 330
406 252
434 522
463 372
514 568
592 416
578 506
1522 231
1540 358
1511 280
1476 295
1350 289
1347 230
1390 350
1247 90
1196 671
1263 780
1260 808
1272 856
1365 664
1319 770
1251 512
1310 266
1356 168
1391 280
1412 324
1371 504
1306 401
1344 492
1326 541
1324 677
1337 586
1442 462
1423 653
1486 628
1547 384
1609 548
1651 432
1595 338
1653 462
1746 394
1728 456
1696 256
1659 482
1543 316
1559 498
1588 626
1591 558
1532 375
1450 392
1430 584
3131 419
3200 252
3288 478
3299 579
3316 546
3367 316
3313 298
3310 244
3242 439
3300 215
3196 363
3176 265
3237 513
3296 655
3371 505
3363 720
3293 487
3324 606
3385 607
3399 351
3321 627
3350 539
3406 559
3479 590
3469 661
3510 330
3452 555
3441 535
3463 358
3486 330
3530 665
3605 616
3635 473
3632 406
3651 265
3741 505
3687 443
3765 804
3818 552
3856 518
3877 563
3914 446
3938 482
3875 503
3891 448
3908 471
3948 610
4007 403
4020 340
4069 458
4105 170
4052 251
3961 395
3873 882
3836 651
3815 706
3786 368
3761 355
3698 337
3744 405
3755 543
3710 505
3738 802
3702 543
3748 631
3792 625
3878 10
3942 416
3984 554
4043 580
4025 584
3977 464
3992 156
3985 142
3901 84
3905 221
3917 226
3823 440
3781 508
3780 392
3766 364
3706 407
3645 550
3523 468
3537 638
3481 429
3587 456
3631 668
3394 155
3447 420
3487 562
3484 574
3427 296
3345 417
3339 376
3337 502
3453 660
3511 552
3553 546
3436 821
3448 585
3672 -164
3655 135
3606 -16
3679 85
3713 36
3767 196
3794 124
3833 134
3848 200
3871 28
3907 -315
3838 -254
3736 -6
3680 -112
3639 49
3590 362
3533 576
3561 504
3610 248
3503 188
3022 279
3009 534
2975 450
3046 330
2993 590
2944 462
3052 660
3087 546
3127 492
3170 480
3234 300
3251 210
3297 180
3256 341
3274 352
3240 413
3216 304
3239 470
3214 431
3211 366
3164 326
3119 265
3072 226
3112 319
3091 476
3056 596
3053 470
2999 389
2965 383
2986 335
2919 438
2852 399
2894 310
2957 336
3013 510
3060 442
3133 286
3124 378
3184 322
3188 155
3248 506
3294 392
3305 562
3341 577
3425 546
3444 159
3535 575
3550 674
3609 421
3545 454
3575 344
3589 470
3633 522
3599 634
3554 746
3508 664
3466 515
3418 165
3352 473
3335 442
3393 535
3413 549
3389 505
3332 320
3271 449
3261 326
3197 587
3191 486
3113 603
3008 247
3108 487
3066 539
3015 298
2961 392
2877 431
2890 553
2784 443
2885 432
2905 459
2978 486
3024 533
3073 521
3099 652
3081 594
3122 421
3165 453
3209 382
3246 460
3306 292
3359 386
3400 408
3426 386
3430 384
3536 217
3548 209
3582 143
3621 618
3638 659
3678 551
3773 299
3695 261
3198 87
3192 410
3154 386
3249 364
3235 278
3067 309
3168 457
3224 445
3182 648
3123 373
3048 442
3043 318
3040 309
3114 336
3217 403
3257 613
3195 636
3174 676
3238 596
3315 480
3155 547
3109 431
3032 280
2941 300
2934 439
2853 709
2811 358
2794 482
2752 442
2711 364
2671 249
2665 390
2737 258
2540 3
2471 198
2493 119
2554 328
2592 298
2583 126
2535 214
2448 248
2515 350
2561 396
2559 108
2524 -170
2645 224
2696 297
2757 435
2720 286
2864 368
2841 440
2836 -13
2819 -8
2815 -74
2809 164
2699 -72
2717 -160
2714 -354
2857 -94
2898 -11
2889 14
2895 244
2942 386
3000 149
3049 83
2976 32
2952 114
2987 179
2968 312
3001 -18
3054 -177
3115 -78
3253 34
3338 -224
3304 100
3243 302
3221 236
3186 392
3142 418
3092 406
3172 647
3079 486
3146 594
3161 572
3177 556
3357 -644
3401 -825
3420 -148
3353 2
3375 49
3376 -76
3336 64
3301 -65
3282 -214
3037 390
2948 510
2938 487
2924 470
3012 558
3016 152
2996 220
3019 202
2930 364
2881 496
2856 414
2818 268
2726 364
2674 441
2690 275
3449 535
3495 296
3419 447
3459 372
3428 470
3362 288
3390 360
3381 542
3374 647
3287 519
3229 318
3163 307
3201 338
3152 303
3047 242
3028 252
2971 100
2862 487
2888 551
2808 593
2551 316
2491 604
2430 444
2458 551
2380 446
2329 372
2283 515
2228 195
2370 446
2548 386
2487 504
2466 590
2400 460
2354 321
2288 341
2225 364
2117 292
2061 411
2050 236
2128 47
2208 739
2249 677
2179 902
2163 742
2138 398
2057 340
2060 361
2024 399
2101 398
2104 434
2177 471
2196 313
2113 473
2115 353
2168 258
2258 259
2242 241
2262 210
2340 79
2336 163
2347 354
2311 224
2420 438
2462 657
2495 788
2575 560
2553 676
2591 573
2643 408
2713 182
2766 384
2745 329
2878 187
2940 298
2373 287
2436 260
2550 251
2501 392
2443 229
2514 420
2598 379
2563 460
2603 284
2649 350
2698 356
2702 287
2828 323
2825 504
2906 544
2950 583
2920 678
2923 752
2994 615
-1
EOF
