# Supplementary material for: Solving the clustered traveling salesman problem via traveling salesman problem methods
Source: PeerJ Comput Sci. 2022 Jun 13;8:e972. doi: 10.7717/peerj-cs.972 (PMC9202618; doi:10.7717/peerj-cs.972)
Supplement: Supplemental Information 1 [file peerj-cs-08-972-s001.tgz › CLKH-1.0/PI_FILES/89pcb442.pi]

442
442 0
34 19140
66 22740
67 19100
102 9597
103 7840
114 8240
126 5840
136 3360
149 -4480
161 -1120
172 -1120
185 -2200
400 12000
401 2470
405 -1562
227 -1120
234 0
239 5700
238 7900
266 6160
269 8120
273 5680
276 0
279 0
281 4480
282 6640
428 640
341 -10780
342 -6400
346 -8220
347 1680
348 7805
433 9185
339 11440
309 6900
310 12940
311 7697
312 7874
340 2260
313 8935
286 7698
287 6637
314 6637
315 8740
289 6636
288 8936
424 -12080
421 -10800
425 -12030
291 2915
290 4620
316 2230
317 4810
318 2685
292 4735
293 2630
319 4795
320 2430
294 4865
278 -7770
295 10826
321 13210
322 10826
296 13420
297 10826
323 13550
430 5720
429 9100
324 10755
298 13730
299 9760
300 5350
325 2620
326 5130
301 2660
302 4900
327 3300
328 4760
303 5440
304 4660
329 5720
330 -460
305 2500
306 -900
331 3140
332 1360
333 5840
307 4329
334 8431
335 4720
336 560
427 1120
337 2240
338 -4860
375 -21020
374 -13440
373 -8960
372 5280
371 7100
432 -380
370 5500
369 1280
368 2160
345 389
367 4491
366 3360
365 -1760
431 240
364 8240
363 880
362 0
344 2800
361 4160
360 7840
359 3360
435 4800
358 3360
357 0
356 0
434 0
355 0
354 0
353 0
343 2280
352 -1120
351 3360
350 4480
349 7786
285 7930
284 13840
283 15540
308 8980
440 14900
280 13520
426 14740
277 -2220
274 4662
270 1559
271 8059
267 7840
240 7688
406 7238
228 13435
407 2188
235 7989
241 -1970
242 -4480
243 -6080
244 15440
245 15900
246 15020
247 9880
229 5020
221 10040
403 -1353
211 4134
212 369
213 5445
222 3760
230 -520
248 6110
249 8320
415 10080
250 8960
251 8882
252 6482
417 3185
418 5420
253 10295
254 7520
255 4081
232 -1117
224 600
215 -1055
203 12800
191 15125
190 18640
202 20485
402 23410
214 20483
201 20700
189 17360
177 12185
223 -5290
231 -3518
165 3746
154 8880
141 12320
129 7720
118 940
107 1685
106 -2897
105 600
117 800
128 0
139 -1156
153 -4561
140 -7455
164 5045
397 6100
200 10540
188 15920
176 14972
163 17040
393 7568
175 -8236
187 1240
399 4240
396 5120
174 6580
186 5920
173 20
162 8180
150 11900
137 7850
389 5270
151 7960
152 2035
392 -1860
138 -3440
116 -18520
387 1780
127 669
386 1268
441 -1164
104 398
115 669
100 5154
80 7530
81 11631
82 7531
49 7533
16 9048
15 13149
48 9051
14 9051
13 12590
12 8360
46 9052
47 13149
79 9052
50 9090
17 7840
18 8760
51 8010
52 8630
19 8220
20 6080
53 6745
54 6040
21 7040
22 4700
55 7120
56 4620
23 7140
24 3265
25 6062
26 10111
27 6011
28 9920
29 5817
61 6010
60 10111
92 6012
59 6013
91 2380
90 6170
58 6100
57 6065
89 6220
88 5520
378 4650
87 3170
86 3620
382 -1605
381 -1920
85 2795
84 6090
83 9290
439 4480
108 -2640
119 11520
130 11313
142 11312
390 8313
388 2613
131 3472
120 9860
109 7420
385 5520
121 4480
110 500
122 5100
132 5040
391 8240
144 -560
145 3520
157 0
168 0
181 7840
194 5494
195 1488
196 1539
208 1538
218 -6460
207 5580
206 5490
197 5638
182 4480
169 -4480
158 0
146 0
133 0
123 -4480
111 -9120
112 -2520
124 -3360
134 0
147 0
159 -4480
170 -4480
183 0
198 -4480
209 0
219 0
411 4988
410 1988
414 4389
237 4040
265 -3340
437 -8060
275 -5840
423 6300
438 2580
272 5280
420 1760
268 320
416 8800
264 13680
263 16389
236 12291
262 12940
413 5839
261 -3964
422 -16380
419 -7160
260 220
259 -3964
412 3139
408 3360
409 2560
404 4480
217 4480
205 3488
143 5519
156 11696
394 9295
395 7120
179 5300
398 5525
178 4640
166 5840
155 -2227
167 13540
180 10360
193 -5700
192 -1600
204 1440
216 4480
225 0
233 5920
258 12956
257 17260
256 12958
226 -5160
220 -4480
210 0
199 0
184 -4480
171 -4480
160 0
148 0
135 -4480
125 -4480
113 -3200
383 -9440
384 -13100
98 4260
97 6300
65 4740
33 -7260
377 -5120
376 -3360
32 -2760
31 -2120
64 3269
96 6260
380 1120
379 6800
95 3621
436 1416
101 6640
93 3360
94 7155
62 3270
63 7369
30 3270
78 7730
99 7540
77 11687
45 9280
44 9180
76 9720
75 5780
74 11157
42 15254
41 11155
7 11149
8 15249
9 11161
10 14060
11 9940
43 11157
6 18548
39 22646
38 18547
70 22646
69 18546
71 18548
72 22644
73 18542
40 18548
68 30556
36 34658
35 30558
37 30560
3 30558
4 34657
5 30557
2 34658
1 32580
-1
EOF
