# Supplementary material for: Solving the clustered traveling salesman problem via traveling salesman problem methods
Source: PeerJ Comput Sci. 2022 Jun 13;8:e972. doi: 10.7717/peerj-cs.972 (PMC9202618; doi:10.7717/peerj-cs.972)
Supplement: Supplemental Information 1 [file peerj-cs-08-972-s001.tgz › CLKH-1.0/PI_FILES/89rbg443.pi]

886
655 24460
212 1291
492 3612
49 1385
491 5671
48 1574
755 4343
312 1346
326 1346
769 4672
106 1346
549 2575
251 1346
694 2675
420 1346
863 4446
351 1577
794 2572
280 1346
723 3273
284 1347
727 4174
5 1414
448 1363
377 1514
820 2813
728 1363
285 1416
445 3789
2 1486
125 1394
568 2704
154 2195
597 4382
304 1815
747 2403
164 1815
607 2404
695 3082
252 1394
98 1395
541 3600
143 703
586 4599
643 3598
200 2003
524 2755
81 2608
127 1485
570 2726
857 2526
414 1487
33 1385
476 4826
477 2527
34 1486
649 3827
206 1487
87 1490
530 2949
190 1887
633 1323
444 3599
1 1799
588 2975
145 1553
364 1896
807 2119
216 1552
659 3175
226 1552
669 2875
228 1552
671 3375
108 1552
551 3975
282 1795
725 2119
703 2119
260 2197
194 2196
637 2122
617 2119
174 2096
110 2096
553 2121
662 3876
219 1553
733 2120
290 1798
333 1553
776 3283
11 1589
454 4276
122 1589
565 3877
713 2994
270 2189
768 3371
325 2266
650 4551
207 2184
855 3371
412 2185
424 2185
867 3690
828 3372
385 2185
320 2266
763 4694
378 2307
821 3373
836 3690
393 2193
380 2185
823 2973
247 2266
690 3972
818 2477
375 2283
771 1358
328 1998
221 1997
664 1358
629 3357
186 2906
697 2403
254 1997
22 1998
465 1359
831 1358
388 1999
790 1361
347 2082
762 2989
319 2083
569 3786
126 2384
865 4186
422 2084
373 2084
816 4187
882 4888
439 1982
814 4585
371 1985
12 2482
455 2586
781 4685
338 1983
494 2886
51 1983
24 1982
467 3987
23 2083
466 5286
835 4187
392 1984
113 1984
556 2589
201 1984
644 2588
276 1984
719 4188
171 2488
614 1302
415 2686
858 2601
435 2489
878 1306
718 3101
275 1098
493 3102
50 1083
756 4000
313 2633
881 3908
438 2829
432 2629
875 5109
314 2629
757 4309
376 2629
819 4310
18 2630
461 5111
581 6309
138 2630
884 4709
441 2630
374 2630
817 4005
4 2950
447 6310
167 2630
610 5112
876 5110
433 2631
165 2631
608 5111
531 2306
88 2184
336 1084
779 1334
86 2624
529 3767
152 1093
595 1302
139 2607
582 3604
162 3086
605 3002
426 2584
869 2701
245 2585
688 4095
344 984
787 1309
625 2477
182 2687
616 2588
173 1484
623 1326
180 2392
841 1301
398 863
799 3352
356 2443
673 3598
230 2286
408 2286
851 4206
366 2286
809 5602
404 2307
847 4199
63 2286
506 5698
119 2286
562 3603
789 4199
346 2287
691 3899
248 2287
137 2287
580 4200
737 4499
294 2287
124 2287
567 5504
322 2332
765 4200
687 3600
244 2288
19 2783
462 2213
105 2783
548 3093
191 1841
634 1316
265 1483
708 2733
348 1846
791 1303
692 3417
249 1962
306 1847
749 1303
84 2683
527 2903
452 1302
9 2186
188 2184
631 1304
537 2401
94 2634
599 1357
156 3032
602 1357
159 2632
540 2757
97 1133
734 1358
291 2235
704 2840
261 531
522 2895
79 491
391 491
834 3396
53 491
496 4097
109 491
552 2795
208 491
651 3199
321 491
764 4400
144 491
587 4002
405 1074
848 5898
253 491
696 4803
65 491
508 3100
410 491
853 2898
871 2901
428 2520
709 2813
266 1285
443 2384
886 1413
783 1413
340 2385
161 784
604 1302
571 1302
128 2475
498 2379
55 2285
735 2800
292 1235
792 1870
349 1188
397 1185
840 1871
849 1871
406 1186
242 2686
685 4472
329 1186
772 1871
341 1187
784 1872
442 1187
885 1872
850 1302
407 887
833 4197
390 994
394 990
837 2595
429 994
872 4200
825 4056
382 20696
680 4842
237 20683
246 20682
689 5866
754 4842
311 21682
469 4342
26 20703
460 4842
17 20699
730 5843
287 20715
473 5843
30 20695
615 4543
172 20685
490 5844
47 20684
883 5644
440 20728
746 3744
303 20685
513 5245
70 20686
72 20685
515 3954
683 4445
240 20699
622 5745
179 20711
153 20686
596 5246
866 5246
423 20687
495 5746
52 20687
355 21685
798 4102
158 22285
601 6862
676 5647
233 20688
427 20687
870 4056
57 20688
500 5648
309 20688
752 3954
592 5248
149 20689
481 5649
38 20690
589 5850
146 20691
700 4350
257 20691
675 5451
232 20692
532 4451
89 20699
619 5253
176 20713
759 5753
316 20694
324 20694
767 3754
714 5754
271 20694
184 20694
627 4554
56 20694
499 4288
104 20695
547 3755
880 5455
437 20701
413 20695
856 4060
483 5755
40 20696
760 4155
317 20696
307 20696
750 5687
681 4556
238 20697
846 5756
403 20697
796 5857
353 20721
748 5657
305 20699
682 3757
239 20721
715 4157
272 20698
699 4558
256 20699
470 5759
27 20699
635 5859
192 20707
389 20699
832 5259
278 20699
721 3768
229 20699
672 5759
775 4459
332 20700
859 3759
416 20700
716 3759
273 20700
234 20699
677 5370
359 20700
802 4060
839 4460
396 20701
797 5360
354 20701
600 5261
157 20702
425 20702
868 5668
566 4462
123 20704
546 5863
103 20710
502 4463
59 20720
822 5763
379 20704
815 5664
372 20719
777 5869
334 20720
111 20709
554 4169
829 4169
386 20716
472 5271
29 20719
85 684
528 3283
400 744
843 1321
315 1103
758 3467
331 1707
774 1304
418 1690
861 1313
369 1013
812 2804
362 984
805 2276
785 2276
342 986
803 2276
360 986
279 1085
722 5077
419 1014
862 3509
196 1468
639 1302
183 2625
626 3661
431 1469
874 1309
77 2784
520 2813
151 1863
594 1312
434 885
877 1303
450 1302
7 2280
509 2416
66 1289
745 1302
302 2308
686 2213
243 2385
363 2112
806 1302
489 2972
46 2185
289 1672
732 1311
717 3446
274 2812
297 1673
740 1318
15 1484
458 3406
511 1306
68 1686
618 1306
175 1685
724 1306
281 1686
475 2000
32 486
519 4599
76 2193
28 1485
471 3506
54 1918
497 1640
542 3406
99 1685
503 1640
60 1919
436 1685
879 3507
101 1730
544 3222
215 1778
658 1345
283 1705
726 1311
674 1311
231 1706
484 3611
41 1707
804 1311
361 1706
710 2902
267 2687
770 1657
327 2686
264 2385
707 2758
205 685
648 1304
187 1485
630 3216
189 1713
632 1581
170 2412
613 3880
852 1580
409 1713
263 1723
706 2701
31 2585
474 1305
742 1304
299 2416
449 2171
6 487
181 2473
624 1306
45 549
488 2684
510 1307
67 2473
430 2385
873 1304
507 1304
64 2386
479 2705
36 487
518 2214
75 2691
37 1086
480 1348
482 1348
39 1086
95 2724
538 3723
163 1116
606 1304
100 1487
543 3172
561 3071
118 1492
782 2971
339 1492
227 1486
670 3676
558 2271
115 1487
258 1486
701 3573
352 1982
795 2272
550 3776
107 1487
169 1487
612 3677
684 3776
241 1487
534 3472
91 1487
93 1982
536 2272
73 1882
516 2272
800 2272
357 2082
575 2272
132 1488
678 3572
235 1487
83 2787
526 4081
71 1693
514 2274
711 3573
268 1489
705 3575
262 1491
383 1493
826 1599
753 1599
310 1493
193 2793
636 3900
712 1599
269 1494
741 1600
298 1494
250 1760
693 3702
293 1289
736 1308
42 2286
485 2702
345 2348
788 3173
557 4658
114 2035
384 2033
827 2973
579 3173
136 2034
813 3173
370 2348
300 2033
743 3174
523 3173
80 2034
456 3173
13 2349
501 2874
58 2035
92 2034
535 3174
318 2734
761 4660
663 2874
220 2036
133 2065
576 1315
739 1315
296 2066
43 2165
486 3715
578 1315
135 2065
577 1315
134 2068
729 1315
286 2065
62 1786
505 2395
10 2085
453 1306
593 2826
150 2207
168 2286
611 1306
451 1304
8 2287
147 2786
590 2742
288 1974
731 1307
350 1935
793 1306
255 3235
698 3668
185 1974
628 1308
204 1916
647 1310
468 3709
25 1016
744 1309
301 1917
337 1916
780 1310
209 1916
652 1311
195 1916
638 1310
487 1309
44 1917
801 3742
358 806
702 3944
259 2791
166 744
609 1309
368 987
811 1313
160 888
603 1318
21 1489
464 2855
860 1308
417 691
343 990
786 1309
381 2693
824 2510
402 2371
845 1320
646 1312
203 1508
620 3307
177 2195
512 1315
69 2398
395 2247
838 1321
411 2245
854 1321
667 1320
224 2246
120 2246
563 1321
844 1321
401 2248
16 2347
459 3721
751 1322
308 2247
121 2247
564 1322
654 1348
211 2078
504 3647
61 2878
323 2078
766 1349
778 1348
335 2080
225 2079
668 1349
330 2079
773 1349
517 3111
74 1396
642 2208
199 1994
738 3908
295 1395
277 1794
720 2212
399 1894
842 2208
236 1794
679 2211
78 1394
521 3910
198 1994
641 2208
117 1394
560 4012
533 3908
90 1395
14 1894
457 2208
555 3809
112 1396
197 1795
640 2209
584 4109
141 1396
213 1395
656 4331
3 1569
446 4231
463 4331
20 1571
808 4231
365 1573
545 4332
102 1398
96 1571
539 4010
155 1572
598 2210
140 1395
583 4113
35 1395
478 4110
116 1995
559 2213
129 1995
572 2214
202 1395
645 2214
810 2210
367 1397
178 1397
621 2215
142 1397
585 3712
222 1488
665 1427
661 1419
218 1488
830 1419
387 1488
217 1488
660 1419
210 1488
653 1425
214 1488
657 1423
148 1488
591 1419
131 1488
574 1419
82 2889
525 3920
130 1489
573 1420
864 1420
421 1489
223 1492
666 1423
-1
EOF
