# Supplementary material for: Solving the clustered traveling salesman problem via traveling salesman problem methods
Source: PeerJ Comput Sci. 2022 Jun 13;8:e972. doi: 10.7717/peerj-cs.972 (PMC9202618; doi:10.7717/peerj-cs.972)
Supplement: Supplemental Information 1 [file peerj-cs-08-972-s001.tgz › CLKH-1.0/PI_FILES/8ftv35.pi]

72
66 150849
30 155555
68 146649
32 151155
67 -1621
31 4790
64 -680
28 3510
65 -2600
29 886
33 2655
69 4196
41 1192
5 -347
38 -2674
2 620
72 3420
36 2084
27 6248
63 1538
17 7406
53 2704
16 7178
52 2552
15 6715
51 2100
12 7202
48 2693
13 -4127
49 2492
14 7276
50 2813
1 7950
37 3488
4 6380
40 1280
3 5640
39 -708
7 -5504
43 -1010
8 -3840
44 170
6 -1120
42 3397
9 -3175
45 3880
35 -3140
71 918
10 -1925
46 3112
11 -10330
47 -3390
18 -4060
54 -5120
19 -2040
55 -4890
34 2600
70 -140
20 2433
56 2133
57 791
21 4770
58 -450
22 1633
59 -151
23 3600
60 680
24 4060
62 -1220
26 2120
61 2060
25 2792
-1
EOF
