# Supplementary material for: Solving the clustered traveling salesman problem via traveling salesman problem methods
Source: PeerJ Comput Sci. 2022 Jun 13;8:e972. doi: 10.7717/peerj-cs.972 (PMC9202618; doi:10.7717/peerj-cs.972)
Supplement: Supplemental Information 1 [file peerj-cs-08-972-s001.tgz › CLKH-1.0/PI_FILES/8ftv38.pi]

78
72 88848
33 90570
74 84648
35 86170
73 -1382
34 2084
70 465
31 840
71 -1905
32 -1860
65 -45
26 95
66 255
27 170
68 -990
29 -680
67 1740
28 -1147
62 1530
23 -1852
63 531
24 810
64 -1150
25 -2671
76 -835
37 -1835
61 77
22 -2275
60 -410
21 -5065
53 1895
14 -9522
52 104
13 -5094
11 -3418
50 -790
10 -867
49 3345
38 -1562
77 2720
9 -2822
48 1418
12 -1456
51 2980
41 -3277
2 -1960
78 3300
39 -757
75 3463
36 -222
44 369
5 -3315
42 -1556
3 3800
43 1400
4 3721
30 3106
69 -316
20 4921
59 1499
19 4594
58 1176
18 3993
57 575
15 4620
54 1205
17 4721
56 1306
1 5742
40 2329
55 1362
16 -6308
45 1752
6 -2750
8 -6150
47 -1630
7 -8371
46 -2947
-1
EOF
