# Supplementary material for: Solving the clustered traveling salesman problem via traveling salesman problem methods
Source: PeerJ Comput Sci. 2022 Jun 13;8:e972. doi: 10.7717/peerj-cs.972 (PMC9202618; doi:10.7717/peerj-cs.972)
Supplement: Supplemental Information 1 [file peerj-cs-08-972-s001.tgz › CLKH-1.0/PI_FILES/99d493.pi]

493
1 0
3 -3200
52 -12180
51 -1520
48 4460
49 4940
50 2420
44 4680
43 6240
46 5560
47 4160
45 6040
42 5580
41 -1480
22 -225
23 -240
24 -1540
33 60
34 0
35 1500
36 -400
38 -3620
37 -5660
40 -9900
39 -7200
32 -9100
31 480
30 3020
29 1840
28 0
27 -13020
26 4180
399 3140
392 4540
385 3100
423 3820
422 4880
429 4140
25 1500
457 2307
462 8521
464 11040
466 10121
458 6621
461 8722
463 12360
465 9160
467 -11700
468 3500
469 5620
470 4180
471 5720
472 3900
473 3400
474 -6670
475 -568
476 9173
479 10340
480 10403
478 10620
477 11376
486 7003
481 5032
493 -9352
492 -5100
491 -2080
362 7280
335 5230
372 3922
428 4533
427 4532
490 4788
488 7680
487 8360
485 9480
484 9430
482 5507
348 8434
395 9924
421 10224
401 12113
394 12112
379 12113
384 12113
366 12113
373 12113
354 12114
361 12114
339 12114
347 12115
332 12153
320 12078
316 11443
307 11925
302 11856
315 12010
328 12195
324 8698
336 10120
344 9187
355 9187
367 9186
363 9187
351 9188
376 9205
388 9042
380 9242
387 8427
402 8858
403 8830
404 8728
405 8540
406 8445
415 8430
416 8515
417 8668
418 8770
419 8843
420 9270
410 9115
426 9625
430 11195
489 9675
456 10465
442 9980
455 10900
454 11580
441 11471
440 11471
452 11470
451 11470
483 9440
450 11470
449 11469
436 11469
437 11470
438 11470
439 11471
453 11471
448 6075
447 6075
434 6076
435 6077
446 7100
445 8280
459 7000
460 6100
444 8100
433 8280
425 9870
424 10092
432 9560
443 7260
431 9517
397 4748
411 5410
390 5815
371 5880
370 6580
369 5975
398 5400
391 5880
382 4542
334 5720
342 8300
345 9160
326 8880
297 5940
317 9300
325 8960
341 9340
352 9080
358 8100
349 8760
350 9600
337 9420
323 9220
310 8945
299 8910
304 8912
318 9020
330 9265
343 8917
357 9680
368 8755
377 8755
389 8754
409 8412
396 8754
381 8755
364 8755
374 10447
360 10447
365 10447
353 10447
346 10447
378 10448
383 10448
338 10448
333 10448
321 10412
314 10410
306 10411
327 10484
329 9095
359 8600
375 7847
393 10447
386 10248
408 10408
407 10297
414 10347
413 10480
412 9460
400 10448
278 9576
273 9577
271 10280
267 8120
241 4777
256 8376
242 8178
243 9340
244 9100
245 8060
257 8230
279 9650
289 8076
234 9850
229 8760
228 8060
227 6050
233 7310
238 8560
246 11340
247 10140
248 9930
249 9670
250 9380
263 9170
262 9460
261 9690
260 10060
259 11070
258 10410
280 7825
281 7590
291 10464
290 10285
309 9808
322 9392
313 9825
312 9489
356 5439
340 7940
331 9980
319 10000
311 9960
300 9950
303 10180
308 9660
296 10465
286 10463
285 10464
284 10464
295 10464
294 10464
292 10464
293 10464
282 10465
283 10465
287 7613
264 9315
251 9188
252 9206
237 7009
232 4636
239 7679
254 9203
253 9110
265 9111
274 7870
288 6631
275 8245
270 7977
226 -10830
214 -10640
178 -10480
143 -11740
151 280
157 920
158 -4040
165 10640
177 13580
183 10740
196 8460
193 11580
188 8580
195 3992
199 3280
205 1920
204 3520
200 4593
192 5394
191 6240
187 4480
168 7840
164 7050
153 680
141 2480
124 -1520
118 1360
109 -7560
111 -2720
104 4180
103 1940
94 -19440
91 -7920
92 -6320
93 -8760
89 -1980
88 -2140
90 -5725
75 -3250
76 -2100
77 -1640
79 -3055
96 -4530
82 2988
83 3086
80 8650
78 5920
74 -6520
71 -11630
72 -6860
73 -6540
81 8280
70 5340
68 3700
69 2660
67 -1760
66 -4870
20 3014
61 -102
62 2450
63 1800
84 5027
85 5398
86 5898
64 5398
87 -1320
116 -3382
106 -412
99 3535
97 4960
98 4720
101 3300
107 4070
117 2532
119 5240
113 3360
112 3080
108 1680
105 2840
100 7580
95 10740
102 6060
110 100
114 1680
115 720
120 5060
127 -1601
131 4680
133 4000
135 4580
137 5350
136 5521
146 3248
147 3748
148 2780
150 580
144 780
142 8389
140 9191
138 9600
134 7760
130 8460
123 6799
156 6696
160 11300
162 11194
159 8680
154 9440
152 10160
145 6096
132 4010
129 5465
125 5200
126 5300
121 4812
122 6720
128 7589
139 1434
149 -2380
155 2080
161 3080
163 4640
170 6080
173 7244
171 6496
175 6813
181 6067
21 -8864
210 6264
216 6960
209 4264
201 10050
190 9137
176 5891
174 3365
224 9764
225 5445
235 9560
266 700
269 880
301 -665
305 4830
277 7180
298 2240
240 1190
255 6460
268 8840
276 8540
272 10420
236 6440
230 5660
222 5300
215 5700
218 7840
231 8700
223 5600
211 7640
206 6780
208 9060
212 6640
217 7080
213 7880
219 9110
221 7840
220 6820
207 7700
203 5860
202 7910
184 650
169 2640
172 3830
182 4310
197 3890
198 7720
185 11833
179 12070
166 5420
167 5330
186 11435
189 10233
194 8540
180 11135
65 -2408
55 7894
54 6320
56 8400
57 5520
53 4280
13 780
14 3260
15 3800
16 6720
17 8620
18 7412
58 3195
59 3360
60 3828
19 3720
12 -9520
8 2180
7 5020
11 3620
10 2760
9 1580
6 0
5 0
4 0
2 9340
-1
EOF
