# Supplementary material for: Solving the clustered traveling salesman problem via traveling salesman problem methods
Source: PeerJ Comput Sci. 2022 Jun 13;8:e972. doi: 10.7717/peerj-cs.972 (PMC9202618; doi:10.7717/peerj-cs.972)
Supplement: Supplemental Information 1 [file peerj-cs-08-972-s001.tgz › CLKH-1.0/PI_FILES/9dantzig42.pi]

42
12 2260
11 2160
24 2198
27 1730
26 1888
25 2805
10 2713
9 907
8 1401
7 1305
6 769
3 823
4 937
5 1370
39 1160
40 1560
41 -2390
42 -2880
1 -2570
2 -2950
38 120
37 20
36 -960
35 -20
34 140
33 1420
32 2500
31 2140
30 2080
29 1820
28 2460
21 260
20 -1120
19 -860
15 -1810
14 -2175
13 1735
16 2545
18 1450
17 3115
22 1265
23 1712
-1
EOF
