# Supplementary material for: Solving the clustered traveling salesman problem via traveling salesman problem methods
Source: PeerJ Comput Sci. 2022 Jun 13;8:e972. doi: 10.7717/peerj-cs.972 (PMC9202618; doi:10.7717/peerj-cs.972)
Supplement: Supplemental Information 1 [file peerj-cs-08-972-s001.tgz › CLKH-1.0/LKH-2.0.7/pr2392.par]

PROBLEM_FILE = pr2392.tsp
OPTIMUM = 378032
MOVE_TYPE = 5
PATCHING_C = 3
PATCHING_A = 2
RUNS = 10
