# Supplementary material for: Solving the clustered traveling salesman problem via traveling salesman problem methods
Source: PeerJ Comput Sci. 2022 Jun 13;8:e972. doi: 10.7717/peerj-cs.972 (PMC9202618; doi:10.7717/peerj-cs.972)
Supplement: Supplemental Information 1 [file peerj-cs-08-972-s001.tgz › CLKH-1.0/LKH-2.0.7/SRC/Activate.c]

#include "LKH.h"

/*
 * If a node is made "active", attempts are made to find an improving 
 * move with the node as anchor node, t1.
 *
 * The Active function makes a node active by inserting it into a 
 * queue of active nodes. FirstActive denotes the front node of 
 * the queue. LastActive denotes the rear. 
 *
 * The queue is implemented as a circular list in which the Next field 
 * of each Node references the successor node. 
 *
 * A node is member of the queue iff its Next != 0. The function has no 
 * effect if the node is already in the queue. 
 *
 * The function is called from the StoreTour function.  
*/

void Activate(Node * N)
{
    if (N->Next != 0)
        return;
    if (FirstActive == 0)
        FirstActive = LastActive = N;
    else
        LastActive = LastActive->Next = N;
    LastActive->Next = FirstActive;
}
