# Supplementary material for: Solving the clustered traveling salesman problem via traveling salesman problem methods
Source: PeerJ Comput Sci. 2022 Jun 13;8:e972. doi: 10.7717/peerj-cs.972 (PMC9202618; doi:10.7717/peerj-cs.972)
Supplement: Supplemental Information 1 [file peerj-cs-08-972-s001.tgz › CLKH-1.0/LKH-2.0.7/SRC/Delaunay.c]

#include "LKH.h"
#include "Delaunay.h"

/* 
 * Delaunay triangulation by straightline divide-and-conquer 
 * as descibed in:
 *
 *   L. Guibas and J. Stolfi,
 *   "Primitives for the Manipulation of General Subdivisions    
 *    and the Computation of Voronoi Diagrams".
 *   ACM Transactions on Graphics, April 1985.
 *
 * The code is adapted from code written by Geoff Leach:
 *
 *   G. Leach,
 *   "Improving Worst-Case Optimal Delaunay Triangulation Algorithms".
 *   4th Canadian Conference on Computational Geometry, 1992.
 * 
 * See the copyright notice at the end of this file.
 */

static edge *join(edge * a, point * u, edge * b, point * v, side s);
static void delete_edge(edge * e);
static void splice(edge * a, edge * b, point * v);
static edge *make_edge(point * u, point * v);

static void alloc_memory(int n);
static edge *get_edge();
static void free_edge(edge * e);

static void divide(point * p_sorted[], int l, int r, edge ** l_ccw,
                   edge ** r_cw);
static void lower_tangent(edge * r_cw_l, point * s, edge * l_ccw_r,
                          point * u, edge ** l_lower, point ** org_l_lower,
                          edge ** r_lower, point ** org_r_lower);
static void merge(edge * r_cw_l, point * s, edge * l_ccw_r,
                  point * u, edge ** l_tangent);
static int compare(const void *p1, const void *p2);

#define  TRUE  1
#define  FALSE  0

#define HAVE_NEXTAFTERF

/* Undefine if you don't have the nextafterf function */
/* #undef HAVE_NEXTAFTERF */

#define HAVE_SCALBNF

/* Undefine if you don't have the scalbnf function */
/* #undef HAVE_SCALBNF */

#ifndef HAVE_NEXTAFTERF
float nextafterf(const float x, const float y);
#endif

typedef unsigned int cardinal;
typedef int integer;
typedef unsigned char boolean;

void delaunay(int n)
{
    edge *l_cw, *r_ccw;
    point **p_sorted;
    Node *N = FirstNode;
    int i, j;

    alloc_memory(n);
    for (i = 0; i < n; i++) {
        p_array[i].x = N->X;
        p_array[i].y = N->Y;
        p_array[i].id = N->Id;
        p_array[i].entry_pt = 0;
        N = N->Suc;
    }

    assert(p_sorted = (point **) malloc(n * sizeof(point *)));
    for (i = 0; i < n; i++)
        p_sorted[i] = p_array + i;
    qsort(p_sorted, n, sizeof(point *), compare);

    /* Perturb duplicate points a bit in their X- and Y-coordinates */
    for (i = 0; i < n; i++) {
        for (j = i + 1; j < n; j++)
            if ((float) p_sorted[j]->x != (float) p_sorted[i]->x ||
                (float) p_sorted[j]->y != (float) p_sorted[i]->y)
                break;
        for (j--; i < j; i++) {
            p_sorted[i + 1]->x =
                nextafterf((float) p_sorted[i]->x, FLT_MAX);
            p_sorted[i + 1]->y =
                nextafterf((float) p_sorted[i]->y, FLT_MAX);
        }
    }

    divide(p_sorted, 0, n - 1, &l_cw, &r_ccw);
    free(p_sorted);
}

static void divide(point * p_sorted[], int l, int r,
                   edge ** l_ccw, edge ** r_cw)
{
    int n;
    edge *l_ccw_l, *r_cw_l, *l_ccw_r, *r_cw_r, *l_tangent;
    edge *a, *b, *c;

    n = r - l + 1;
    if (n == 2) {
        /* Bottom of the recursion. Make an edge */
        *l_ccw = *r_cw = make_edge(p_sorted[l], p_sorted[r]);
    } else if (n == 3) {
        /* Bottom of the recursion. Make a triangle or two edges */
        real c_p;
        a = make_edge(p_sorted[l], p_sorted[l + 1]);
        b = make_edge(p_sorted[l + 1], p_sorted[r]);
        splice(a, b, p_sorted[l + 1]);
        c_p = Cross_product_3p(p_sorted[l], p_sorted[l + 1], p_sorted[r]);

        if (c_p > 0.0) {
            /* Make a triangle */
            c = join(a, p_sorted[l], b, p_sorted[r], right);
            *l_ccw = a;
            *r_cw = b;
        } else if (c_p < 0.0) {
            /* Make a triangle */
            c = join(a, p_sorted[l], b, p_sorted[r], left);
            *l_ccw = c;
            *r_cw = c;
        } else {
            /* Points are collinear, no triangle */
            *l_ccw = a;
            *r_cw = b;
        }
    } else if (n > 3) {
        /* Continue to divide */

        /* Calculate the split point */
        int split = (l + r) / 2;

        /* Divide */
        divide(p_sorted, l, split, &l_ccw_l, &r_cw_l);
        divide(p_sorted, split + 1, r, &l_ccw_r, &r_cw_r);

        /* Merge */
        merge(r_cw_l, p_sorted[split], l_ccw_r, p_sorted[split + 1],
              &l_tangent);

        /* The lower tangent added by merge may have invalidated 
           l_ccw_l or r_cw_r. Update them if necessary. */
        if (Org(l_tangent) == p_sorted[l])
            l_ccw_l = l_tangent;
        if (Dest(l_tangent) == p_sorted[r])
            r_cw_r = l_tangent;

        /* Update edge refs to be passed back */
        *l_ccw = l_ccw_l;
        *r_cw = r_cw_r;
    }
}

/*
 * Determines the lower tangent of two triangulations. 
 */
static void lower_tangent(edge * r_cw_l, point * s, edge * l_ccw_r,
                          point * u, edge ** l_lower, point ** org_l_lower,
                          edge ** r_lower, point ** org_r_lower)
{
    edge *l, *r;
    point *o_l, *o_r, *d_l, *d_r;
    boolean finished;

    l = r_cw_l;
    r = l_ccw_r;
    o_l = s;
    d_l = Other_point(l, s);
    o_r = u;
    d_r = Other_point(r, u);
    finished = FALSE;

    while (!finished)
        if (Cross_product_3p(o_l, d_l, o_r) > 0.0) {
            l = Prev(l, d_l);
            o_l = d_l;
            d_l = Other_point(l, o_l);
        } else if (Cross_product_3p(o_r, d_r, o_l) < 0.0) {
            r = Next(r, d_r);
            o_r = d_r;
            d_r = Other_point(r, o_r);
        } else
            finished = TRUE;

    *l_lower = l;
    *r_lower = r;
    *org_l_lower = o_l;
    *org_r_lower = o_r;
}

/* 
 * The merge function is where most of the work actually gets done. It is
 * written as one (longish) function for speed.
 */
static void merge(edge * r_cw_l, point * s, edge * l_ccw_r, point * u,
                  edge ** l_tangent)
{
    edge *base, *l_cand, *r_cand;
    point *org_base, *dest_base;
    real u_l_c_o_b, v_l_c_o_b, u_l_c_d_b, v_l_c_d_b;
    real u_r_c_o_b, v_r_c_o_b, u_r_c_d_b, v_r_c_d_b;
    real c_p_l_cand, c_p_r_cand;
    real d_p_l_cand, d_p_r_cand;
    boolean above_l_cand, above_r_cand, above_next, above_prev;
    point *dest_l_cand, *dest_r_cand;
    real cot_l_cand = 0, cot_r_cand = 0;
    edge *l_lower, *r_lower;
    point *org_r_lower, *org_l_lower;

    /* Create first cross edge by joining lower common tangent */
    lower_tangent(r_cw_l, s, l_ccw_r, u, &l_lower, &org_l_lower, &r_lower,
                  &org_r_lower);
    base = join(l_lower, org_l_lower, r_lower, org_r_lower, right);
    org_base = org_l_lower;
    dest_base = org_r_lower;

    /* Need to return lower tangent. */
    *l_tangent = base;

    /* Main merge loop */
    do {
        /* Initialise l_cand and r_cand */
        l_cand = Next(base, org_base);
        r_cand = Prev(base, dest_base);
        dest_l_cand = Other_point(l_cand, org_base);
        dest_r_cand = Other_point(r_cand, dest_base);

        /* Vectors for above and "in_circle" tests. */
        Vector(dest_l_cand, org_base, u_l_c_o_b, v_l_c_o_b);
        Vector(dest_l_cand, dest_base, u_l_c_d_b, v_l_c_d_b);
        Vector(dest_r_cand, org_base, u_r_c_o_b, v_r_c_o_b);
        Vector(dest_r_cand, dest_base, u_r_c_d_b, v_r_c_d_b);

        /* Above tests. */
        c_p_l_cand =
            Cross_product_2v(u_l_c_o_b, v_l_c_o_b, u_l_c_d_b, v_l_c_d_b);
        c_p_r_cand =
            Cross_product_2v(u_r_c_o_b, v_r_c_o_b, u_r_c_d_b, v_r_c_d_b);
        above_l_cand = c_p_l_cand > 0.0;
        above_r_cand = c_p_r_cand > 0.0;
        if (!above_l_cand && !above_r_cand)
            break;              /* Finished. */

        /* Advance l_cand ccw, deleting the old l_cand edge, until the 
           "in_circle" test fails. */
        if (above_l_cand) {
            real u_n_o_b, v_n_o_b, u_n_d_b, v_n_d_b;
            real c_p_next, d_p_next, cot_next;
            edge *next;
            point *dest_next;

            d_p_l_cand =
                Dot_product_2v(u_l_c_o_b, v_l_c_o_b, u_l_c_d_b, v_l_c_d_b);
            cot_l_cand = d_p_l_cand / c_p_l_cand;

            do {
                next = Next(l_cand, org_base);
                dest_next = Other_point(next, org_base);
                Vector(dest_next, org_base, u_n_o_b, v_n_o_b);
                Vector(dest_next, dest_base, u_n_d_b, v_n_d_b);
                c_p_next =
                    Cross_product_2v(u_n_o_b, v_n_o_b, u_n_d_b, v_n_d_b);
                above_next = c_p_next > 0.0;

                if (!above_next)
                    break;      /* Finished. */

                d_p_next =
                    Dot_product_2v(u_n_o_b, v_n_o_b, u_n_d_b, v_n_d_b);
                cot_next = d_p_next / c_p_next;

                if (cot_next > cot_l_cand)
                    break;      /* Finished. */

                delete_edge(l_cand);
                l_cand = next;
                cot_l_cand = cot_next;

            } while (TRUE);
        }

        /* Now do the symmetrical for r_cand */
        if (above_r_cand) {
            real u_p_o_b, v_p_o_b, u_p_d_b, v_p_d_b;
            real c_p_prev, d_p_prev, cot_prev;
            edge *prev;
            point *dest_prev;

            d_p_r_cand =
                Dot_product_2v(u_r_c_o_b, v_r_c_o_b, u_r_c_d_b, v_r_c_d_b);
            cot_r_cand = d_p_r_cand / c_p_r_cand;

            do {
                prev = Prev(r_cand, dest_base);
                dest_prev = Other_point(prev, dest_base);
                Vector(dest_prev, org_base, u_p_o_b, v_p_o_b);
                Vector(dest_prev, dest_base, u_p_d_b, v_p_d_b);
                c_p_prev =
                    Cross_product_2v(u_p_o_b, v_p_o_b, u_p_d_b, v_p_d_b);
                above_prev = c_p_prev > 0.0;

                if (!above_prev)
                    break;      /* Finished. */

                d_p_prev =
                    Dot_product_2v(u_p_o_b, v_p_o_b, u_p_d_b, v_p_d_b);
                cot_prev = d_p_prev / c_p_prev;

                if (cot_prev > cot_r_cand)
                    break;      /* Finished. */

                delete_edge(r_cand);
                r_cand = prev;
                cot_r_cand = cot_prev;

            } while (TRUE);
        }

        /*
         * Now add a cross edge from base to either l_cand or r_cand. 
         * If both are valid choose on the basis of the in_circle test. 
         * Advance base and whichever candidate was chosen.
         */
        dest_l_cand = Other_point(l_cand, org_base);
        dest_r_cand = Other_point(r_cand, dest_base);
        if (!above_l_cand
            || (above_l_cand && above_r_cand && cot_r_cand < cot_l_cand)) {
            /* Connect to the right */
            base = join(base, org_base, r_cand, dest_r_cand, right);
            dest_base = dest_r_cand;
        } else {
            /* Connect to the left */
            base = join(l_cand, dest_l_cand, base, dest_base, right);
            org_base = dest_l_cand;
        }

    } while (TRUE);
}

/* 
 * Creates a new edge and adds it to two rings of edges.
 */
static edge *join(edge * a, point * u, edge * b, point * v, side s)
{
    edge *e;

    /* u and v are the two vertices which are being joined.
       a and b are the two edges associated with u and v res. */

    e = make_edge(u, v);

    if (s == left) {
        if (Org(a) == u)
            splice(Oprev(a), e, u);
        else
            splice(Dprev(a), e, u);
        splice(b, e, v);
    } else {
        splice(a, e, u);
        if (Org(b) == v)
            splice(Oprev(b), e, v);
        else
            splice(Dprev(b), e, v);
    }

    return e;
}

/* 
 * Remove an edge.
 */
static void delete_edge(edge * e)
{
    point *u, *v;

    /* Cache origin and destination. */
    u = Org(e);
    v = Dest(e);

    /* Adjust entry points. */
    if (u->entry_pt == e)
        u->entry_pt = e->onext;
    if (v->entry_pt == e)
        v->entry_pt = e->dnext;

    /* Four edge links to change */
    if (Org(e->onext) == u)
        e->onext->oprev = e->oprev;
    else
        e->onext->dprev = e->oprev;
    if (Org(e->oprev) == u)
        e->oprev->onext = e->onext;
    else
        e->oprev->dnext = e->onext;
    if (Org(e->dnext) == v)
        e->dnext->oprev = e->dprev;
    else
        e->dnext->dprev = e->dprev;
    if (Org(e->dprev) == v)
        e->dprev->onext = e->dnext;
    else
        e->dprev->dnext = e->dnext;
    free_edge(e);
}

/* 
 * Add an edge to a ring of edges. 
 */
static void splice(edge * a, edge * b, point * v)
{
    edge *next;

    /* b must be the unattached edge and a must be the previous 
       ccw edge to b. */

    if (Org(a) == v) {
        next = Onext(a);
        Onext(a) = b;
    } else {
        next = Dnext(a);
        Dnext(a) = b;
    }
    if (Org(next) == v)
        Oprev(next) = b;
    else
        Dprev(next) = b;
    if (Org(b) == v) {
        Onext(b) = next;
        Oprev(b) = a;
    } else {
        Dnext(b) = next;
        Dprev(b) = a;
    }
}

/*
 * Initialise a new edge.
 */
static edge *make_edge(point * u, point * v)
{
    edge *e;

    e = get_edge();
    e->onext = e->oprev = e->dnext = e->dprev = e;
    e->org = u;
    e->dest = v;
    if (u->entry_pt == NULL)
        u->entry_pt = e;
    if (v->entry_pt == NULL)
        v->entry_pt = e;
    return e;
}

point *p_array;
static edge *e_array;
static edge **free_list_e;
static int n_free_e;

static void alloc_memory(int n)
{
    edge *e;
    int i;

    assert(p_array = (point *) calloc(n, sizeof(point)));
    n_free_e = 3 * n;
    assert(e_array = e = (edge *) calloc(n_free_e, sizeof(edge)));
    assert(free_list_e = (edge **) calloc(n_free_e, sizeof(edge *)));
    for (i = 0; i < n_free_e; i++, e++)
        free_list_e[i] = e;
}

void free_memory()
{
    free(p_array);
    free(e_array);
    free(free_list_e);
}

static edge *get_edge()
{
    assert(n_free_e > 0);
    return (free_list_e[--n_free_e]);
}

static void free_edge(edge * e)
{
    free_list_e[n_free_e++] = e;
}

static int compare(const void *p1, const void *p2)
{
    real x1 = (*(point **) p1)->x;
    real y1 = (*(point **) p1)->y;
    real x2 = (*(point **) p2)->x;
    real y2 = (*(point **) p2)->y;

    return x1 < x2 ? -1 : x1 > x2 ? 1 : y1 < y2 ? -1 : y1 > y2 ? 1 : 0;
}

/*   Author: Geoff Leach, Department of Computer Science, RMIT.
 *   email: gl@cs.rmit.edu.au
 *
 *   Date: 6/10/93
 *
 *   Version 1.0
 *   
 *   Copyright (c) RMIT 1993. All rights reserved.
 *
 *   License to copy and use this software purposes is granted provided 
 *   that appropriate credit is given to both RMIT and the author.
 *
 *   License is also granted to make and use derivative works provided
 *   that appropriate credit is given to both RMIT and the author.
 *
 *   RMIT makes no representations concerning either the merchantability 
 *   of this software or the suitability of this software for any particular 
 *   purpose.  It is provided "as is" without express or implied warranty 
 *   of any kind.
 *
 *   These notices must be retained in any copies of any part of this software.
 */

#ifndef HAVE_NEXTAFTERF

/* This is a portable implementation of nextafterf that is intended to be
 * independent of the floating point format or its in memory representation.
 * This implementation skips denormalized values, for example returning
 * FLT_MIN as the next value after zero, as many target's frexpf, scalbnf
 * and ldexpf functions don't work as expected with denormalized values.
 *
 * Algorithm by Steven G. Kargl.
 */

#ifndef HAVE_SCALBNF
float scalbnf(const float x, const int n)
{
    return (float) (x * pow(2.0, n));
}
#endif

float nextafterf(const float x, const float y)
{
    int origexp, newexp;
#ifdef isnan
    if (isnan(x) || isnan(y))
        return x + y;
#endif
    if (x == y)
        return x;
    if (x == 0.0f)
        return y > 0.0f ? FLT_MIN : -FLT_MIN;
    frexpf(x, &origexp);
    if (x >= 0.0f) {
        if (y > x) {
            if (x < FLT_MIN)
                return FLT_MIN;
            return x + scalbnf(FLT_EPSILON, origexp - 1);
        } else if (x > FLT_MIN) {
            float temp = x - scalbnf(FLT_EPSILON, origexp - 1);
            frexpf(temp, &newexp);
            if (newexp == origexp)
                return temp;
            return x - scalbnf(FLT_EPSILON, origexp - 2);
        } else
            return 0.0f;
    } else {
        if (y < x) {
            if (x > -FLT_MIN)
                return -FLT_MIN;
            return x - scalbnf(FLT_EPSILON, origexp - 1);
        } else if (x < -FLT_MIN) {
            float temp = x + scalbnf(FLT_EPSILON, origexp - 1);
            frexpf(temp, &newexp);
            if (newexp == origexp)
                return temp;
            return x + scalbnf(FLT_EPSILON, origexp - 2);
        } else
            return 0.0f;
    }
}
#endif
